# Supplementary material for: A comprehensive function analysis of LMO2 in different breast cancer subtypes
Source: Oncotarget. 2017 Dec 21;9(10):8911–26. doi: 10.18632/oncotarget.23542 (PMC5823636; doi:10.18632/oncotarget.23542)
Supplement: Supplementary file 2 [file oncotarget-09-8911-s002.xlsx]

## Sheet: genomic_TCGA_BRCA_exp_HiSeqV2_P
_SAMPLE_ID	LMO2_RNAseq	LMO2_normalized	PAM50_subtype	OS_indicator	OS	sample type
TCGA-A2-A0YJ-01	5.1027	-2.90009	4	0	566	0
TCGA-E2-A1LG-01	5.4081	-2.59469	4	0	574	0
TCGA-A1-A0SO-01	5.4678	-2.53499	4	0	852	0
TCGA-E2-A158-01	5.4877	-2.51509	4	0	450	0
TCGA-A8-A06Q-01	5.5467	-2.45609	2	0	31	0
TCGA-AN-A0G0-01	5.6508	-2.35199	4	0	16	0
TCGA-E2-A574-01	5.778	-2.22479		0	808	0
TCGA-A7-A13E-01	5.8422	-2.16059	4	1	614	0
TCGA-B6-A0X5-01	5.8701	-2.13269	2	1	2097	0
TCGA-D8-A1XF-01	5.8742	-2.12859	2	0	463	0
TCGA-A7-A4SF-01	5.8958	-2.10699		0	545	0
TCGA-EW-A1OX-01	5.9111	-2.09169	2	0	911	0
TCGA-E9-A54X-01	5.9443	-2.05849		0	375	0
TCGA-D8-A1JM-01	5.9562	-2.04659	4	0	590	0
TCGA-E9-A1N8-01	5.9665	-2.03629	4	0	365	0
TCGA-B6-A0RE-01	6.0573	-1.94549	4	0	6435	0
TCGA-E2-A1LK-01	6.0604	-1.94239	4	1	266	0
TCGA-A2-A0YM-01	6.0905	-1.91229	4	0	965	0
TCGA-E9-A1RH-01	6.1126	-1.89019	3	0	1052	0
TCGA-A8-A09K-01	6.1242	-1.87859	1	0	912	0
TCGA-AN-A0AK-01	6.1939	-1.80889	2	0	224	0
TCGA-E2-A15E-06	6.2108	-1.79199	1	0	630	2
TCGA-AR-A1AY-01	6.2117	-1.79109	4	0	1026	0
TCGA-A8-A09Z-01	6.2537	-1.74909				0
TCGA-A8-A06N-01	6.2787	-1.72409	2			0
TCGA-B6-A0IA-01	6.2997	-1.70309	1	0	6719	0
TCGA-AN-A0AT-01	6.3007	-1.70209	4	0	10	0
TCGA-E2-A155-01	6.3016	-1.70119	2	0	640	0
TCGA-B6-A402-01	6.3081	-1.69469		0	1651	0
TCGA-E2-A15L-01	6.3182	-1.68459	1	0	626	0
TCGA-B6-A0I6-01	6.3325	-1.67029	4	1	997	0
TCGA-BH-A0HL-01	6.395	-1.60779		0	72	0
TCGA-AR-A24K-01	6.4105	-1.59229	2	0	1548	0
TCGA-B6-A0I9-01	6.4436	-1.55919	3	1	369	0
TCGA-D8-A1XK-01	6.4442	-1.55859	4	0	441	0
TCGA-B6-A0X4-01	6.4558	-1.54699	1	1	860	0
TCGA-AR-A24H-01	6.4599	-1.54289	2	0	4776	0
TCGA-EW-A1P4-01	6.4647	-1.53809	4	0	907	0
TCGA-EW-A1P0-01	6.4689	-1.53389	2	0	1251	0
TCGA-E2-A14R-01	6.469	-1.53379	4	0	1174	0
TCGA-E2-A14Y-01	6.4737	-1.52909	4	0	870	0
TCGA-A8-A079-01	6.4773	-1.52549	2	0	274	0
TCGA-BH-A18T-01	6.4901	-1.51269	4	1	224	0
TCGA-D8-A27F-01	6.5017	-1.50109	4	0	488	0
TCGA-AN-A0XR-01	6.5097	-1.49309	2	0	10	0
TCGA-A2-A0D3-01	6.5173	-1.48549	1	0	875	0
TCGA-A7-A5ZV-01	6.5176	-1.48519		0	368	0
TCGA-E9-A226-01	6.5207	-1.48209	2	0	1038	0
TCGA-B6-A0WV-01	6.5285	-1.47429	2	1	2422	0
TCGA-OL-A6VO-01	6.5341	-1.46869		0	858	0
TCGA-A8-A07O-01	6.55	-1.45279	4	0	304	0
TCGA-AR-A0U2-01	6.5503	-1.45249	2	1	2551	0
TCGA-AR-A0TR-01	6.552	-1.45079	1	1	160	0
TCGA-A8-A09E-01	6.5547	-1.44809		0	1492	0
TCGA-A7-A0CJ-01	6.5637	-1.43909	2	0	931	0
TCGA-A7-A0DA-01	6.5705	-1.43229	4	0	1085	0
TCGA-BH-A5IZ-01	6.5712	-1.43159		0	567	0
TCGA-5T-A9QA-01	6.572	-1.43079		0	303	0
TCGA-D8-A1XD-01	6.5834	-1.41939	1	0	522	0
TCGA-AN-A0FV-01	6.6396	-1.36319	3	0	10	0
TCGA-A2-A0YE-01	6.6418	-1.36099	4	0	554	0
TCGA-AR-A24N-01	6.6469	-1.35589	2	0	2388	0
TCGA-AR-A0TP-01	6.652	-1.35079	4	0	3386	0
TCGA-BH-A0DD-01	6.6552	-1.34759	2	0	1394	0
TCGA-C8-A12Z-01	6.6556	-1.34719	3	0	12	0
TCGA-AO-A1KR-01	6.663	-1.33979	4	0	2141	0
TCGA-AR-A0U3-01	6.6639	-1.33889	1	0	3468	0
TCGA-S3-AA12-01	6.6645	-1.33829		0	467	0
TCGA-BH-A0AU-01	6.6736	-1.32919	2	0	746	0
TCGA-A8-A07C-01	6.6771	-1.32569	4	0	1034	0
TCGA-A1-A0SB-01	6.6775	-1.32529	5	0	259	0
TCGA-A8-A081-01	6.7003	-1.30249	2			0
TCGA-E9-A244-01	6.7082	-1.29459	4	0	21	0
TCGA-A7-A0DC-01	6.7114	-1.29139	1	0	906	0
TCGA-E2-A15K-06	6.7291	-1.27369	2	0	275	2
TCGA-D8-A147-01	6.7323	-1.27049	4	0	584	0
TCGA-AC-A2QH-01	6.735	-1.26779	4	0	1005	0
TCGA-D8-A1JA-01	6.7365	-1.26629	3	0	502	0
TCGA-E2-A15T-01	6.7376	-1.26519		0	456	0
TCGA-AN-A0XU-01	6.7386	-1.26419	4	0	10	0
TCGA-D8-A1XC-01	6.7394	-1.26339	1	1	377	0
TCGA-A7-A4SD-01	6.7411	-1.26169		0	441	0
TCGA-BH-A18V-01	6.7467	-1.25609	4	1	1556	0
TCGA-C8-A1HK-01	6.7485	-1.25429	3	0	366	0
TCGA-LQ-A4E4-01	6.7645	-1.23829		0	849	0
TCGA-B6-A0RG-01	6.7646	-1.23819	1	0	2082	0
TCGA-A8-A08C-01	6.773	-1.22979	1	0	881	0
TCGA-AR-A0TW-01	6.7732	-1.22959	1	0	3009	0
TCGA-BH-A0H9-01	6.7926	-1.21019	1	0	1247	0
TCGA-BH-A1F5-01	6.7966	-1.20619	1	1	2712	0
TCGA-AR-A1AS-01	6.7984	-1.20439	1	0	1150	0
TCGA-E9-A1RC-01	6.8056	-1.19719	1	0	1224	0
TCGA-A8-A06Z-01	6.8197	-1.18309	2	0	31	0
TCGA-A8-A09C-01	6.8211	-1.18169	2	0	31	0
TCGA-A8-A0AB-01	6.8218	-1.18099	1	0	518	0
TCGA-B6-A0X0-01	6.8242	-1.17859	1	1	3945	0
TCGA-HN-A2NL-01	6.8254	-1.17739	4	0	79	0
TCGA-E2-A15S-01	6.8257	-1.17709	2	0	428	0
TCGA-E2-A15A-01	6.828	-1.17479	2	0	710	0
TCGA-C8-A27A-01	6.8296	-1.17319	2	0	371	0
TCGA-D8-A13Y-01	6.8304	-1.17239	2	0	362	0
TCGA-E9-A1RB-01	6.8317	-1.17109	2	1	976	0
TCGA-A7-A13G-01	6.8329	-1.16989	1	0	718	0
TCGA-B6-A0RM-01	6.8343	-1.16849	1	1	2373	0
TCGA-E2-A154-01	6.8369	-1.16589	1	0	591	0
TCGA-E2-A14V-01	6.8378	-1.16499	3	0	1042	0
TCGA-A7-A0CE-01	6.8401	-1.16269	4	0	1074	0
TCGA-E9-A1R7-01	6.8411	-1.16169	2	0	645	0
TCGA-GM-A3XL-01	6.8656	-1.13719		0	2108	0
TCGA-AO-A0J7-01	6.8704	-1.13239	2	0	618	0
TCGA-AR-A0TZ-01	6.8828	-1.11999	1	1	3262	0
TCGA-A8-A092-01	6.884	-1.11879	2	0	942	0
TCGA-A2-A1FW-01	6.8887	-1.11409	2	0	528	0
TCGA-AN-A04D-01	6.9059	-1.09689	4	0	52	0
TCGA-AC-A23H-01	6.9071	-1.09569	3	1	174	0
TCGA-A2-A0CY-01	6.908	-1.09479		0	1673	0
TCGA-A2-A0YG-01	6.9122	-1.09059	2	0	666	0
TCGA-E2-A14W-01	6.9163	-1.08649	2	0	974	0
TCGA-B6-A0IC-01	6.9173	-1.08549	1	1	1542	0
TCGA-D8-A1JJ-01	6.919	-1.08379	2	0	611	0
TCGA-BH-A0AV-01	6.9294	-1.07339	4	0	1820	0
TCGA-EW-A1P6-01	6.9329	-1.06989	1	0	562	0
TCGA-E2-A1LL-01	6.9365	-1.06629	4	0	1309	0
TCGA-BH-A18P-01	6.9376	-1.06519	3	1	921	0
TCGA-EW-A1OZ-01	6.9394	-1.06339	2	0	1229	0
TCGA-E2-A14P-01	6.9489	-1.05389	3	0	1246	0
TCGA-S3-AA11-01	6.9549	-1.04789		0	421	0
TCGA-E2-A14T-01	6.9577	-1.04509	1	0	1013	0
TCGA-D8-A1XG-01	6.9631	-1.03969	1	0	448	0
TCGA-AN-A0AJ-01	6.9636	-1.03919	2	0	303	0
TCGA-D8-A143-01	6.9667	-1.03609	4	0	431	0
TCGA-A1-A0SG-01	6.9722	-1.03059	1	0	434	0
TCGA-A8-A08B-01	6.9722	-1.03059	3	0	1156	0
TCGA-D8-A1XJ-01	6.9774	-1.02539	3	0	664	0
TCGA-AR-A24Z-01	6.9876	-1.01519	2	0	2403	0
TCGA-BH-A1EN-01	6.9894	-1.01339	3	1	2053	0
TCGA-AN-A0XO-01	6.9911	-1.01169	1	0	375	0
TCGA-A2-A04T-01	6.9952	-1.00759	4	0	2246	0
TCGA-A8-A07F-01	7	-1.00279	1	0	577	0
TCGA-B6-A0I1-01	7.0007	-1.00209	4	1	2361	0
TCGA-E2-A15R-01	7.0015	-1.00129	1	0	519	0
TCGA-A8-A08O-01	7.0052	-0.997588	1	0	943	0
TCGA-B6-A0IO-01	7.0146	-0.988188	1	0	3350	0
TCGA-A2-A0CW-01	7.0196	-0.983188	2	0	1948	0
TCGA-E2-A15J-01	7.0221	-0.980688	1	0	590	0
TCGA-D8-A1X5-01	7.0241	-0.978688	2	0	565	0
TCGA-EW-A1J1-01	7.0291	-0.973688	1	0	575	0
TCGA-C8-A12U-01	7.0308	-0.971988	2	0	385	0
TCGA-BH-A1FM-01	7.0389	-0.963888	2	1	1388	0
TCGA-A8-A084-01	7.0413	-0.961488	2	0	458	0
TCGA-LL-A7T0-01	7.0431	-0.959688		0	376	0
TCGA-OL-A5D7-01	7.0436	-0.959188		0	1780	0
TCGA-S3-AA0Z-01	7.0467	-0.956088		0	511	0
TCGA-D8-A1XA-01	7.0536	-0.949188	1	0	839	0
TCGA-A2-A04R-01	7.0576	-0.945188	2	0	2499	0
TCGA-C8-A274-01	7.0605	-0.942288	2	0	290	0
TCGA-A2-A25B-01	7.0623	-0.940488	2	0	496	0
TCGA-E2-A14O-01	7.0625	-0.940288	2	0	1359	0
TCGA-A2-A0EY-01	7.0642	-0.938588	2	0	735	0
TCGA-AO-A0J3-01	7.0653	-0.937488	2	0	651	0
TCGA-A8-A0A9-01	7.0659	-0.936888	1	0	822	0
TCGA-B6-A0I2-01	7.0664	-0.936388	4	0	4361	0
TCGA-A8-A06O-01	7.0688	-0.933988	2	0	396	0
TCGA-C8-A137-01	7.0693	-0.933488	3	0	125	0
TCGA-AR-A0TU-01	7.0766	-0.926188	4	0	417	0
TCGA-D8-A1JT-01	7.0769	-0.925888	2	0	405	0
TCGA-BH-A1FD-01	7.0798	-0.922988	2	1	1009	0
TCGA-D8-A1XV-01	7.0818	-0.920988	1	0	461	0
TCGA-A8-A06U-01	7.083	-0.919788	1	1	883	0
TCGA-C8-A1HO-01	7.0853	-0.917488	1			0
TCGA-E2-A10A-01	7.0855	-0.917288	1	0	1229	0
TCGA-A7-A13D-01	7.0903	-0.912488	4	0	965	0
TCGA-B6-A0IB-01	7.0919	-0.910888	2	1	3941	0
TCGA-AR-A24Q-01	7.0945	-0.908288	4	0	3088	0
TCGA-UL-AAZ6-01	7.0952	-0.907588		0	518	0
TCGA-BH-A0B9-01	7.0971	-0.905688		0	1572	0
TCGA-D8-A1XR-01	7.0981	-0.904688	2	0	482	0
TCGA-AR-A0TQ-01	7.0982	-0.904588	2	0	2240	0
TCGA-AR-A2LK-01	7.0982	-0.904588	2	1	1649	0
TCGA-AN-A0FY-01	7.0988	-0.903988	2	0	10	0
TCGA-B6-A400-01	7.1026	-0.900188				0
TCGA-C8-A12L-01	7.1036	-0.899188	3	0	363	0
TCGA-A8-A09N-01	7.1043	-0.898488	2	0	31	0
TCGA-AC-A7VB-01	7.1051	-0.897688		0	250	0
TCGA-E2-A109-01	7.1152	-0.887588	2	0	1417	0
TCGA-Z7-A8R6-01	7.1169	-0.885888		0	3256	0
TCGA-E9-A5UO-01	7.1229	-0.879888		0	420	0
TCGA-A8-A075-01	7.1231	-0.879688	2	0	518	0
TCGA-E2-A15O-01	7.1237	-0.879088	1	0	396	0
TCGA-BH-A1EV-01	7.1246	-0.878188	3	1	365	0
TCGA-BH-A1FJ-01	7.13	-0.872788	2	1	1927	0
TCGA-E2-A156-01	7.132	-0.870788	1	0	726	0
TCGA-OL-A5RZ-01	7.1359	-0.866888		0	679	0
TCGA-BH-A1FC-01	7.1371	-0.865688	4	1	3472	0
TCGA-BH-A0E7-01	7.1379	-0.864888	1	0	1363	0
TCGA-E9-A22G-01	7.1389	-0.863888	4	0	715	0
TCGA-BH-A0BS-01	7.1411	-0.861688	1	0	1641	0
TCGA-E2-A1L7-01	7.142	-0.860788	2	0	834	0
TCGA-A8-A08T-01	7.1541	-0.848688	1	1	3409	0
TCGA-E9-A5UP-01	7.1576	-0.845188		0	438	0
TCGA-A2-A3XX-01	7.1588	-0.843988		1	1439	0
TCGA-OL-A66O-01	7.1592	-0.843588		0	528	0
TCGA-AR-A251-01	7.1647	-0.838088	4	0	2387	0
TCGA-D8-A1JF-01	7.169	-0.833788	3	0	366	0
TCGA-E9-A1N6-01	7.1699	-0.832888	2	0	410	0
TCGA-E9-A248-01	7.174	-0.828788	3	0	59	0
TCGA-A2-A0ER-01	7.1744	-0.828388	1	0	2263	0
TCGA-E2-A15H-01	7.1765	-0.826288	1	0	393	0
TCGA-AR-A256-01	7.1779	-0.824888	4	1	2854	0
TCGA-OL-A5D8-01	7.1791	-0.823688		0	973	0
TCGA-E9-A1R5-01	7.1831	-0.819688	1	0	92	0
TCGA-BH-A0B3-01	7.1834	-0.819388	4	0	1203	0
TCGA-BH-A1FN-01	7.1888	-0.813988	2	1	2192	0
TCGA-BH-A203-01	7.1952	-0.807588	3	1	1174	0
TCGA-AN-A0FL-01	7.1953	-0.807488	4	0	231	0
TCGA-LL-A6FP-01	7.2112	-0.791588		0	677	0
TCGA-BH-A0H0-01	7.2141	-0.788688	2	0	461	0
TCGA-OL-A6VR-01	7.2148	-0.787988		0	1220	0
TCGA-AN-A0AS-01	7.217	-0.785788	1	0	10	0
TCGA-D8-A13Z-01	7.2235	-0.779288	3	0	635	0
TCGA-A8-A099-01	7.2242	-0.778588	1	0	304	0
TCGA-AO-A0JA-01	7.2253	-0.777488	1	0	655	0
TCGA-3C-AALJ-01	7.2258	-0.776988		0	1302	0
TCGA-B6-A0I8-01	7.2276	-0.775188	1	1	749	0
TCGA-GM-A2DH-01	7.2328	-0.769988	3	0	2193	0
TCGA-A2-A3XT-01	7.2329	-0.769888		0	2525	0
TCGA-AN-A0AR-01	7.2353	-0.767488		0	10	0
TCGA-BH-A0C7-01	7.2364	-0.766388	2	0	1305	0
TCGA-C8-A273-01	7.24	-0.762788	1	0	294	0
TCGA-GI-A2C9-01	7.241	-0.761788	4	0	3342	0
TCGA-BH-A0HU-01	7.2437	-0.759088	2	0	392	0
TCGA-A1-A0SP-01	7.2448	-0.757988	4	0	584	0
TCGA-AO-A1KS-01	7.2483	-0.754488	2	0	16	0
TCGA-A2-A0D4-01	7.2501	-0.752688	2	0	767	0
TCGA-A2-A0D2-01	7.2531	-0.749688	4	0	1027	0
TCGA-BH-A28Q-01	7.255	-0.747788	1	0	196	0
TCGA-A2-A0SW-01	7.2555	-0.747288	2	1	1365	0
TCGA-E9-A1N3-01	7.2632	-0.739588	1			0
TCGA-A7-A0CH-01	7.2635	-0.739288	1	0	1079	0
TCGA-BH-A204-01	7.2794	-0.723388	2	1	2534	0
TCGA-A2-A04W-01	7.2811	-0.721688	3	0	1948	0
TCGA-AR-A0U4-01	7.2848	-0.717988	4	0	2615	0
TCGA-A8-A09G-01	7.2871	-0.715688	3			0
TCGA-D8-A1J8-01	7.2882	-0.714588	2	0	431	0
TCGA-A7-A13F-01	7.2893	-0.713488	2	0	765	0
TCGA-BH-A0HB-01	7.2938	-0.708988	1	0	806	0
TCGA-BH-A0WA-01	7.2945	-0.708288	4	0	701	0
TCGA-A2-A4RX-01	7.3029	-0.699888		0	742	0
TCGA-BH-A1ES-01	7.3072	-0.695588	1	1	3462	0
TCGA-A8-A07I-01	7.3077	-0.695088	3	0	426	0
TCGA-LL-A6FR-01	7.3089	-0.693888		0	489	0
TCGA-A2-A4S3-01	7.3094	-0.693388		0	666	0
TCGA-A8-A085-01	7.3098	-0.692988	2	0	1124	0
TCGA-D8-A1J9-01	7.3108	-0.691988	2	0	532	0
TCGA-E9-A249-01	7.3127	-0.690088	2	0	217	0
TCGA-E2-A1B0-01	7.3129	-0.689888	3	0	1631	0
TCGA-D8-A1X7-01	7.3133	-0.689488	2	0	509	0
TCGA-E2-A15E-01	7.3165	-0.686288	1	0	630	0
TCGA-AO-A125-01	7.318	-0.684788	1	0	3019	0
TCGA-C8-A27B-01	7.3216	-0.681188	4	0	30	0
TCGA-BH-A0W3-01	7.3218	-0.680988	2	0	728	0
TCGA-A2-A04U-01	7.3218	-0.680988	4	0	1486	0
TCGA-A8-A08R-01	7.323	-0.679788	4	0	30	0
TCGA-B6-A0RI-01	7.3247	-0.678088	1	0	7126	0
TCGA-C8-A12W-01	7.3281	-0.674688	2	0	385	0
TCGA-AO-A0JI-01	7.329	-0.673788	1	0	1528	0
TCGA-E9-A1RE-01	7.3297	-0.673088	2	0	1054	0
TCGA-3C-AALI-01	7.3346	-0.668188		0	4005	0
TCGA-BH-A1EX-01	7.3357	-0.667088	1	1	1508	0
TCGA-AR-A1AP-01	7.3362	-0.666588	1	0	1216	0
TCGA-BH-A18L-01	7.3423	-0.660488	2	1	811	0
TCGA-BH-A18R-01	7.3431	-0.659688	3	1	1142	0
TCGA-A2-A0EV-01	7.3466	-0.656188	1	0	968	0
TCGA-AO-A0JM-01	7.3466	-0.656188	2	0	2184	0
TCGA-A7-A3J0-01	7.3546	-0.648188	1	0	313	0
TCGA-AQ-A54N-01	7.3548	-0.647988		0	78	0
TCGA-AO-A03L-01	7.355	-0.647788	1	0	2442	0
TCGA-A8-A076-01	7.3574	-0.645388	2	0	1642	0
TCGA-AR-A2LL-01	7.3623	-0.640488	2	0	1719	0
TCGA-AC-A2BM-01	7.3653	-0.637488	2	0	3022	0
TCGA-AR-A1AV-01	7.366	-0.636788	1	0	1864	0
TCGA-B6-A0IJ-01	7.3709	-0.631888	4	0	5383	0
TCGA-AR-A24R-01	7.3713	-0.631488	2	0	2653	0
TCGA-BH-A0H6-01	7.3719	-0.630888	1	0	747	0
TCGA-AO-A1KP-01	7.3732	-0.629588	2	0	2513	0
TCGA-BH-A1EY-01	7.3734	-0.629388	1	1	538	0
TCGA-A2-A1G4-01	7.3749	-0.627888	2	0	595	0
TCGA-A8-A09M-01	7.3752	-0.627588	2	0	1006	0
TCGA-A8-A09I-01	7.3768	-0.625988	2	0	1371	0
TCGA-A8-A09V-01	7.3772	-0.625588	1	0	457	0
TCGA-E2-A9RU-01	7.3819	-0.620888		0	391	0
TCGA-D8-A1JN-01	7.3866	-0.616188	1	0	620	0
TCGA-S3-A6ZG-01	7.3882	-0.614588		0	399	0
TCGA-A2-A0ET-01	7.391	-0.611788	1	0	1066	0
TCGA-BH-A0W4-01	7.3992	-0.603588	1	0	759	0
TCGA-A7-A0D9-01	7.4006	-0.602188	1	0	1139	0
TCGA-A7-A3RF-01	7.4041	-0.598688		0	408	0
TCGA-AN-A04C-01	7.4049	-0.597888	3	0	54	0
TCGA-A2-A0SX-01	7.4059	-0.596888	4	0	1534	0
TCGA-AC-A3TM-01	7.4084	-0.594388				0
TCGA-AO-A1KQ-01	7.416	-0.586788	2	0	1882	0
TCGA-A8-A07S-01	7.4181	-0.584688	2	0	243	0
TCGA-E2-A105-01	7.4195	-0.583288	1	0	1308	0
TCGA-B6-A0WT-01	7.4203	-0.582488	1	0	5739	0
TCGA-A1-A0SI-01	7.4212	-0.581588	2	0	635	0
TCGA-BH-A0B5-01	7.4244	-0.578388	1	0	1471	0
TCGA-A8-A08I-01	7.4259	-0.576888	2	0	365	0
TCGA-A7-A4SE-01	7.4286	-0.574188		0	644	0
TCGA-UU-A93S-01	7.4304	-0.572388		1	116	0
TCGA-BH-A0BR-01	7.4319	-0.570888	1	0	1633	0
TCGA-BH-A0HY-01	7.4321	-0.570688	2	0	1545	0
TCGA-OL-A5RV-01	7.4337	-0.569088		0	1062	0
TCGA-D8-A1XB-01	7.434	-0.568788	1	0	552	0
TCGA-A2-A0CX-01	7.434	-0.568788	3	0	1728	0
TCGA-AC-A23C-01	7.4351	-0.567688	1	0	29	0
TCGA-AN-A0FZ-01	7.4354	-0.567388	1	0	10	0
TCGA-B6-A401-01	7.4382	-0.564588		0	2596	0
TCGA-E2-A14N-01	7.442	-0.560788	4	0	1434	0
TCGA-E2-A15K-01	7.4429	-0.559888	2	0	275	0
TCGA-E2-A15I-01	7.4437	-0.559088	1	0	530	0
TCGA-D8-A1JI-01	7.4512	-0.551588	2	0	577	0
TCGA-A8-A093-01	7.4519	-0.550888	1	0	546	0
TCGA-A8-A06T-01	7.452	-0.550788	1	0	1614	0
TCGA-E2-A10C-01	7.4561	-0.546688	2	0	1220	0
TCGA-A8-A090-01	7.4602	-0.542588	1			0
TCGA-D8-A1JS-01	7.4604	-0.542388	1	0	371	0
TCGA-A1-A0SK-01	7.4613	-0.541488	4	1	967	0
TCGA-BH-A0HQ-01	7.4668	-0.535988	1	0	1121	0
TCGA-PL-A8LV-01	7.4679	-0.534888				0
TCGA-E9-A1R3-01	7.4725	-0.530288	1	0	78	0
TCGA-AO-A0J4-01	7.4771	-0.525688	4	0	1587	0
TCGA-D8-A73X-01	7.4785	-0.524288		0	368	0
TCGA-AC-A3TN-01	7.4786	-0.524188		0	456	0
TCGA-GM-A3NW-01	7.4818	-0.520988		0	3361	0
TCGA-A8-A07W-01	7.4886	-0.514188	2	0	304	0
TCGA-E9-A247-01	7.4895	-0.513288	1	0	828	0
TCGA-D8-A142-01	7.4899	-0.512888	4	0	425	0
TCGA-AQ-A04L-01	7.4986	-0.504188	1	0	3957	0
TCGA-B6-A0RS-01	7.5018	-0.500988	3	1	3063	0
TCGA-A2-A3Y0-01	7.5046	-0.498188		0	1167	0
TCGA-A2-A1G1-01	7.5047	-0.498088	4	0	584	0
TCGA-AC-A8OR-01	7.5104	-0.492388		0	40	0
TCGA-E2-A15C-01	7.5125	-0.490288	1	0	694	0
TCGA-C8-A1HG-01	7.5143	-0.488488	2	0	345	0
TCGA-EW-A1OY-01	7.515	-0.487788	2	0	908	0
TCGA-AR-A0TV-01	7.5155	-0.487288	2	0	1288	0
TCGA-A8-A07L-01	7.5182	-0.484588	2	0	975	0
TCGA-B6-A0RO-01	7.5191	-0.483688	1	0	4929	0
TCGA-A1-A0SJ-01	7.5228	-0.479988	1	0	416	0
TCGA-OL-A5RU-01	7.5248	-0.477988		0	1219	0
TCGA-AR-A1AI-01	7.5271	-0.475688	4	0	1881	0
TCGA-AR-A1AH-01	7.5271	-0.475688	4	0	2298	0
TCGA-A8-A097-01	7.5288	-0.473988	1	0	365	0
TCGA-C8-A26Z-01	7.5305	-0.472288	1	0	252	0
TCGA-S3-A6ZF-01	7.5337	-0.469088		0	502	0
TCGA-3C-AAAU-01	7.5344	-0.468388		0	3928	0
TCGA-B6-A0IK-01	7.5344	-0.468388	3	1	571	0
TCGA-AC-A3EH-01	7.5354	-0.467388				0
TCGA-BH-A0E1-01	7.5384	-0.464388	1	0	477	0
TCGA-B6-A0RN-01	7.5396	-0.463188	1	0	5261	0
TCGA-A2-A25E-01	7.5433	-0.459488	2	0	2796	0
TCGA-AR-A24X-01	7.5443	-0.458488	1	0	2548	0
TCGA-LL-A8F5-01	7.5448	-0.457988		0	448	0
TCGA-E2-A15A-06	7.5461	-0.456688	2	0	710	2
TCGA-C8-A12P-01	7.5476	-0.455188	3	0	358	0
TCGA-B6-A0IQ-01	7.5489	-0.453888	4	0	4285	0
TCGA-E2-A10E-01	7.5496	-0.453188	1	0	865	0
TCGA-B6-A0X1-01	7.5503	-0.452488	4	0	5672	0
TCGA-BH-A202-01	7.5507	-0.452088	2	0	795	0
TCGA-D8-A27H-01	7.5515	-0.451288	4	0	397	0
TCGA-E2-A1IU-01	7.5518	-0.450988	1	0	337	0
TCGA-D8-A140-01	7.5532	-0.449588	1	0	403	0
TCGA-E2-A1BC-01	7.5542	-0.448588	1	0	501	0
TCGA-C8-A1HN-01	7.555	-0.447788	2	0	99	0
TCGA-A8-A095-01	7.5576	-0.445188	2	0	1277	0
TCGA-D8-A27G-01	7.558	-0.444788	1	0	409	0
TCGA-B6-A1KC-01	7.5593	-0.443488	2	0	1326	0
TCGA-AN-A0FX-01	7.5613	-0.441488	4	0	10	0
TCGA-E9-A1NA-01	7.5646	-0.438188	2	0	1112	0
TCGA-AN-A04A-01	7.5651	-0.437688	1	0	90	0
TCGA-E9-A1RG-01	7.5664	-0.436388		0	647	0
TCGA-E2-A152-01	7.5772	-0.425588	3	0	825	0
TCGA-C8-A1HJ-01	7.5784	-0.424388	4	0	5	0
TCGA-BH-A0EE-01	7.5784	-0.424388	3	0	943	0
TCGA-OL-A66I-01	7.5797	-0.423088		0	714	0
TCGA-C8-A12Q-01	7.5809	-0.421888	3	1	385	0
TCGA-A8-A094-01	7.5812	-0.421588	3			0
TCGA-A8-A086-01	7.5823	-0.420488	1	0	396	0
TCGA-AR-A254-01	7.5824	-0.420388	3	0	2213	0
TCGA-E2-A10B-01	7.5842	-0.418588	1	0	1141	0
TCGA-AR-A0TY-01	7.5843	-0.418488	2	1	1699	0
TCGA-BH-A0C0-01	7.5881	-0.414688	2	0	1270	0
TCGA-A8-A07R-01	7.5885	-0.414288	4	0	273	0
TCGA-B6-A0IM-01	7.5912	-0.411588	1	0	3836	0
TCGA-BH-A0EI-01	7.5922	-0.410588	1	0	743	0
TCGA-C8-A1HM-01	7.5942	-0.408588	2	0	70	0
TCGA-A2-A0CM-01	7.5958	-0.406988	4	1	754	0
TCGA-C8-A26V-01	7.5973	-0.405488	2	0	9	0
TCGA-A7-A26H-01	7.5976	-0.405188	1	0	724	0
TCGA-AN-A0FK-01	7.6012	-0.401588	1	0	213	0
TCGA-BH-A0C1-01	7.6016	-0.401188	1	0	1339	0
TCGA-D8-A27R-01	7.6023	-0.400488	2	0	307	0
TCGA-EW-A6SB-01	7.6044	-0.398388				0
TCGA-AN-A03X-01	7.6067	-0.396088	1	0	10	0
TCGA-A8-A082-01	7.6073	-0.395488	2			0
TCGA-AN-A049-01	7.6112	-0.391588	1	0	19	0
TCGA-A2-A0CS-01	7.6128	-0.389988	1	0	2298	0
TCGA-BH-A1FG-01	7.6161	-0.386688	1	1	3738	0
TCGA-BH-A1F8-01	7.6234	-0.379388	2	1	749	0
TCGA-E9-A1RA-01	7.6244	-0.378388		0	976	0
TCGA-OL-A5RW-01	7.6249	-0.377888		0	1106	0
TCGA-E9-A1R6-01	7.6269	-0.375888	1	0	84	0
TCGA-A8-A08J-01	7.6289	-0.373888	3	1	1127	0
TCGA-A8-A08F-01	7.6309	-0.371888	2	0	1004	0
TCGA-A7-A26I-01	7.6311	-0.371688	4	0	661	0
TCGA-AO-A0J6-01	7.6357	-0.367088	4	0	1140	0
TCGA-B6-A0WZ-01	7.6392	-0.363588	1	0	3941	0
TCGA-GM-A2DL-01	7.6394	-0.363388	1	0	3519	0
TCGA-D8-A27K-01	7.6436	-0.359188	1	0	287	0
TCGA-BH-A0HX-01	7.6441	-0.358688	1	0	829	0
TCGA-AN-A0FJ-01	7.6459	-0.356888	4	0	242	0
TCGA-BH-A18U-01	7.647	-0.355788	2	1	1563	0
TCGA-A7-A6VX-01	7.6474	-0.355388		0	317	0
TCGA-AN-A046-01	7.6478	-0.354988	1	0	10	0
TCGA-D8-A1X9-01	7.6498	-0.352988	1	0	727	0
TCGA-A2-A0YT-01	7.65	-0.352788	2	1	723	0
TCGA-E9-A228-01	7.6549	-0.347888	2	0	381	0
TCGA-D8-A1JD-01	7.655	-0.347788	2	0	552	0
TCGA-AC-A62V-01	7.6578	-0.344988		1	348	0
TCGA-D8-A1JC-01	7.659	-0.343788	2	0	480	0
TCGA-E9-A1RF-01	7.6609	-0.341888	1	0	200	0
TCGA-A7-A56D-01	7.6625	-0.340288		0	448	0
TCGA-WT-AB41-01	7.6646	-0.338188		0	1611	0
TCGA-EW-A6SC-01	7.6648	-0.337988				0
TCGA-C8-A1HE-01	7.6655	-0.337288	1	0	375	0
TCGA-JL-A3YX-01	7.667	-0.335788		0	352	0
TCGA-B6-A0IP-01	7.669	-0.333788	1	0	3374	0
TCGA-B6-A0WW-01	7.6745	-0.328288	2	1	558	0
TCGA-E2-A1II-01	7.6748	-0.327988	4	0	1025	0
TCGA-E9-A1R2-01	7.6779	-0.324888	1	0	19	0
TCGA-AO-A0JD-01	7.679	-0.323788	2	0	2190	0
TCGA-AQ-A04H-01	7.6811	-0.321688	2	0	754	0
TCGA-BH-A0H7-01	7.6832	-0.319588	1	0	702	0
TCGA-S3-AA10-01	7.6866	-0.316188		0	468	0
TCGA-BH-A0BT-01	7.6876	-0.315188	1	0	1386	0
TCGA-BH-A0GY-01	7.6906	-0.312188	1	0	923	0
TCGA-AN-A0FD-01	7.6936	-0.309188	1	0	196	0
TCGA-AR-A1AQ-01	7.6941	-0.308688	4	0	1310	0
TCGA-E2-A106-01	7.6966	-0.306188	1	0	1807	0
TCGA-A2-A1FV-01	7.698	-0.304788	1	0	714	0
TCGA-A2-A0YC-01	7.6985	-0.304288	1	0	990	0
TCGA-EW-A1PH-01	7.6989	-0.303888	4	0	607	0
TCGA-AC-A6NO-01	7.6991	-0.303688		0	51	0
TCGA-EW-A1J3-01	7.7053	-0.297488	1	0	504	0
TCGA-A7-A4SC-01	7.7076	-0.295188		0	446	0
TCGA-A1-A0SQ-01	7.7085	-0.294288	1	0	554	0
TCGA-A8-A06Y-01	7.7094	-0.293388	1	0	791	0
TCGA-A8-A07P-01	7.7099	-0.292888	1	0	334	0
TCGA-A2-A3KD-01	7.7103	-0.292488	1	0	1206	0
TCGA-AN-A0FW-01	7.7141	-0.288688	1	0	11	0
TCGA-B6-A2IU-01	7.7156	-0.287188	1	0	5176	0
TCGA-LL-A5YM-01	7.717	-0.285788		0	466	0
TCGA-E2-A1LI-01	7.7172	-0.285588	4	0	3121	0
TCGA-AN-A0AM-01	7.7181	-0.284688	2	0	5	0
TCGA-4H-AAAK-01	7.7196	-0.283188		0	348	0
TCGA-V7-A7HQ-01	7.7211	-0.281688				0
TCGA-E2-A159-01	7.7212	-0.281588	4	0	762	0
TCGA-E9-A1N5-01	7.7244	-0.278388	1	0	1120	0
TCGA-D8-A1XZ-01	7.7248	-0.277988	2	0	466	0
TCGA-A2-A3XZ-01	7.7248	-0.277988		0	1165	0
TCGA-AC-A23E-01	7.7255	-0.277288	1	0	72	0
TCGA-A8-A08L-01	7.7299	-0.272888	3	1	304	0
TCGA-EW-A1IY-01	7.7322	-0.270588	2	0	258	0
TCGA-A8-A09B-01	7.7331	-0.269688	1	0	365	0
TCGA-BH-A0BD-01	7.7363	-0.266488	2	0	554	0
TCGA-EW-A1OW-01	7.7388	-0.263988	4	0	694	0
TCGA-A1-A0SN-01	7.739	-0.263788	2	0	1196	0
TCGA-C8-A12T-01	7.7407	-0.262088	3			0
TCGA-C8-A133-01	7.7411	-0.261688	1			0
TCGA-C8-A12O-01	7.7436	-0.259188	1	0	385	0
TCGA-EW-A6S9-01	7.7441	-0.258688				0
TCGA-BH-A1ES-06	7.7446	-0.258188		1	3462	2
TCGA-A8-A06X-01	7.7456	-0.257188	2	1	943	0
TCGA-BH-A0DL-01	7.7463	-0.256488	4	0	1467	0
TCGA-A8-A08X-01	7.7468	-0.255988	3	0	1308	0
TCGA-A8-A07B-01	7.7473	-0.255488	1	0	1308	0
TCGA-D8-A27W-01	7.7514	-0.251388	2	0	373	0
TCGA-E2-A1IG-01	7.7561	-0.246688	1	0	997	0
TCGA-D8-A27M-01	7.7563	-0.246488	4	0	410	0
TCGA-A8-A09T-01	7.7576	-0.245188	1	0	579	0
TCGA-D8-A27P-01	7.7584	-0.244388	1	0	23	0
TCGA-C8-A134-01	7.7602	-0.242588	4	0	34	0
TCGA-A7-A4SA-01	7.7632	-0.239588		0	454	0
TCGA-E9-A3QA-01	7.7638	-0.238988		0	918	0
TCGA-AO-A12F-01	7.7666	-0.236188	4	0	1471	0
TCGA-D8-A1XS-01	7.7692	-0.233588	2	0	496	0
TCGA-LL-A7SZ-01	7.771	-0.231788		0	447	0
TCGA-A7-A26J-01	7.772	-0.230788	1	0	627	0
TCGA-BH-A0HW-01	7.7737	-0.229088	2	0	1561	0
TCGA-A2-A0T5-01	7.7779	-0.224888	1	0	531	0
TCGA-A7-A26E-01	7.7814	-0.221388	1	0	954	0
TCGA-D8-A1XY-01	7.782	-0.220788	1	0	503	0
TCGA-A8-A09R-01	7.7837	-0.219088	2	0	273	0
TCGA-D8-A1Y1-01	7.7873	-0.215488	2	1	302	0
TCGA-LL-A6FQ-01	7.7877	-0.215088		0	80	0
TCGA-BH-A1FL-01	7.7892	-0.213588	1	1	1673	0
TCGA-E2-A107-01	7.7933	-0.209488		0	1047	0
TCGA-E2-A14U-01	7.7941	-0.208688		0	1318	0
TCGA-BH-A1F2-01	7.7946	-0.208188	2	1	959	0
TCGA-E9-A1R4-01	7.7967	-0.206088	2	0	186	0
TCGA-D8-A1JK-01	7.7981	-0.204688	4	0	612	0
TCGA-BH-A18J-01	7.7981	-0.204688	1	1	612	0
TCGA-A8-A07G-01	7.7999	-0.202888	1	0	577	0
TCGA-BH-A0BG-01	7.8001	-0.202688	4	0	756	0
TCGA-AC-A4ZE-01	7.8049	-0.197888				0
TCGA-E9-A6HE-01	7.8059	-0.196888		0	468	0
TCGA-E2-A1IE-01	7.8089	-0.193888	1	0	1165	0
TCGA-EW-A6SD-01	7.8148	-0.187988				0
TCGA-BH-A201-01	7.8178	-0.184988	1	0	856	0
TCGA-E2-A1AZ-01	7.8205	-0.182288	4	0	2329	0
TCGA-A2-A0EM-01	7.8233	-0.179488	1	0	3094	0
TCGA-A1-A0SH-01	7.8248	-0.177988	1	0	1437	0
TCGA-A1-A0SE-01	7.825	-0.177788	1	0	1321	0
TCGA-A2-A0CT-01	7.8276	-0.175188	1	0	2289	0
TCGA-BH-AB28-01	7.829	-0.173788		0	185	0
TCGA-AQ-A1H3-01	7.8339	-0.168888	1	0	989	0
TCGA-A8-A0A4-01	7.8341	-0.168688	1	0	396	0
TCGA-A8-A08G-01	7.836	-0.166788	2	0	607	0
TCGA-E9-A1RI-01	7.8368	-0.165988	1	0	1084	0
TCGA-BH-A42T-01	7.8384	-0.164388		1	320	0
TCGA-AO-A0J8-01	7.839	-0.163788	1	0	680	0
TCGA-AN-A0XW-01	7.8415	-0.161288	1	0	170	0
TCGA-D8-A1XU-01	7.8419	-0.160888	1	0	395	0
TCGA-E2-A150-01	7.8433	-0.159488	4	0	773	0
TCGA-BH-A0B8-01	7.8463	-0.156488	1	0	1569	0
TCGA-AC-A2FM-01	7.8468	-0.155988		1	792	0
TCGA-AR-A1AR-01	7.8493	-0.153488	4	1	524	0
TCGA-AO-A1KT-01	7.8499	-0.152888	2	0	541	0
TCGA-B6-A0IG-01	7.8548	-0.147988	1	1	4456	0
TCGA-A8-A0A2-01	7.8596	-0.143188	1	0	579	0
TCGA-B6-A0WX-01	7.8624	-0.140388	4	1	653	0
TCGA-EW-A2FW-01	7.8633	-0.139488	2	0	672	0
TCGA-AR-A250-01	7.8697	-0.133088	2	0	2274	0
TCGA-AN-A041-01	7.8708	-0.131988	1	0	7	0
TCGA-E9-A1N5-11	7.8735	-0.129288	5	0	1120	1
TCGA-D8-A1JG-01	7.8742	-0.128588	3	0	366	0
TCGA-D8-A27V-01	7.8743	-0.128488	1	0	381	0
TCGA-EW-A6SA-01	7.8748	-0.127988				0
TCGA-AN-A0XS-01	7.877	-0.125788	1	0	10	0
TCGA-C8-A12Y-01	7.8777	-0.125088	1			0
TCGA-E9-A229-01	7.8777	-0.125088	1	0	405	0
TCGA-AR-A24S-01	7.8778	-0.124988	2	0	2976	0
TCGA-A8-A06P-01	7.8784	-0.124388	1	0	396	0
TCGA-A8-A0A1-01	7.8823	-0.120488	1	0	365	0
TCGA-AR-A5QQ-01	7.8825	-0.120288		1	322	0
TCGA-E9-A1NI-01	7.8835	-0.119288	2	0	300	0
TCGA-AN-A0FF-01	7.8839	-0.118888	2	0	172	0
TCGA-A2-A0T0-01	7.8842	-0.118588	4	0	533	0
TCGA-D8-A1XQ-01	7.8843	-0.118488	4	0	499	0
TCGA-A8-A09A-01	7.8864	-0.116388	1	0	304	0
TCGA-BH-A0DH-01	7.8886	-0.114188	1	0	1156	0
TCGA-C8-A12X-01	7.8929	-0.109888	1	0	385	0
TCGA-AR-A2LM-01	7.8935	-0.109288	1	0	1585	0
TCGA-E9-A22D-01	7.8943	-0.108488	2	0	1248	0
TCGA-OL-A97C-01	7.8948	-0.107988		0	271	0
TCGA-A8-A0AD-01	7.895	-0.107788	1	0	1157	0
TCGA-C8-A132-01	7.8976	-0.105188	1	0	57	0
TCGA-BH-A18S-01	7.8994	-0.103388	1	1	2009	0
TCGA-AO-A12D-01	7.9031	-0.099688	3	0	1948	0
TCGA-A2-A4S2-01	7.9059	-0.096888		0	643	0
TCGA-BH-A0HN-01	7.909	-0.093788		0	516	0
TCGA-EW-A1OV-01	7.9096	-0.093188	3	0	789	0
TCGA-B6-A0I5-01	7.9108	-0.091988	1	0	4550	0
TCGA-BH-A0E2-01	7.914	-0.088788	1	0	435	0
TCGA-BH-A0W7-01	7.9175	-0.085288	1	0	1363	0
TCGA-E9-A1NC-01	7.9183	-0.084488		0	1203	0
TCGA-A7-A2KD-01	7.9253	-0.077488	2	0	679	0
TCGA-A7-A0CD-01	7.9317	-0.071088	1	0	1165	0
TCGA-C8-A1HF-01	7.9322	-0.070588	3	0	332	0
TCGA-S3-AA17-01	7.9325	-0.070288		0	424	0
TCGA-A1-A0SM-01	7.9348	-0.067988	1	0	242	0
TCGA-AO-A03O-01	7.9398	-0.062988	2	1	2483	0
TCGA-AR-A24U-01	7.9423	-0.060488	3	0	1623	0
TCGA-C8-A275-01	7.9429	-0.059888	3	0	1	0
TCGA-A2-A04X-01	7.9432	-0.059588	3	0	1686	0
TCGA-A8-A083-01	7.9452	-0.057588	1			0
TCGA-AO-A129-01	7.9503	-0.052488	4	0	2923	0
TCGA-BH-A0DP-01	7.9511	-0.051688	1	0	476	0
TCGA-BH-A0DK-11	7.9518	-0.050988	1	0	423	1
TCGA-B6-A40B-01	7.9524	-0.050388		0	3152	0
TCGA-D8-A1XO-01	7.9527	-0.050088	1	0	473	0
TCGA-BH-A1EW-01	7.9539	-0.048888	1	1	1694	0
TCGA-AC-A5EH-01	7.9543	-0.048488				0
TCGA-GM-A2DI-01	7.9578	-0.044988	1	0	2590	0
TCGA-BH-A0E6-01	7.9581	-0.044688	4	0	293	0
TCGA-B6-A1KN-01	7.9585	-0.044288	2	0	4233	0
TCGA-BH-A1EO-01	7.9587	-0.044088	1	1	2798	0
TCGA-E2-A56Z-01	7.9598	-0.042988		0	252	0
TCGA-AR-A0TT-01	7.9598	-0.042988	2	0	2636	0
TCGA-BH-A0BV-01	7.9616	-0.041188	1	0	1519	0
TCGA-GM-A2DM-01	7.963	-0.039788	1	0	3226	0
TCGA-AR-A255-01	7.9635	-0.039288	1	0	1792	0
TCGA-BH-A0BW-01	7.9641	-0.038688	4	0	355	0
TCGA-AO-A124-01	7.9646	-0.038188	4	0	3120	0
TCGA-B6-A0RV-01	7.9669	-0.035888	1	0	4788	0
TCGA-E9-A22H-01	7.9695	-0.033288	2	0	630	0
TCGA-C8-A26Y-01	7.9713	-0.031488	3	0	13	0
TCGA-A2-A0D1-01	7.9717	-0.031088	3	0	1051	0
TCGA-AR-A24V-01	7.9718	-0.030988	1	0	2596	0
TCGA-AR-A1AU-01	7.9734	-0.029388	1	0	2318	0
TCGA-E9-A1N4-01	7.9782	-0.024588	1	0	1000	0
TCGA-A8-A09W-01	7.9831	-0.019688	2	0	30	0
TCGA-AR-A1AN-01	7.9854	-0.017388	1	0	1330	0
TCGA-E2-A1L6-01	7.9855	-0.017288	1	0	1648	0
TCGA-E2-A1IP-01	7.9894	-0.013388	4	0	659	0
TCGA-EW-A1IW-01	7.9922	-0.010588	1	0	371	0
TCGA-AN-A0XN-01	7.9946	-0.008188	1	0	10	0
TCGA-BH-A0DO-01	7.9955	-0.007288	1	0	525	0
TCGA-AO-A03M-01	7.9999	-0.002888	1	0	1866	0
TCGA-A2-A25C-01	8.0023	-0.000488	2	0	523	0
TCGA-BH-A18K-01	8.0039	0.001112	1	1	2763	0
TCGA-A2-A3XS-01	8.0042	0.001412		1	1032	0
TCGA-E2-A14X-01	8.005	0.002212	4	0	972	0
TCGA-A8-A09Q-01	8.0064	0.003612	2	0	761	0
TCGA-E2-A1IO-01	8.0089	0.006112	1	0	638	0
TCGA-AQ-A0Y5-01	8.0092	0.006412	1	1	172	0
TCGA-AR-A5QN-01	8.0157	0.012912		0	488	0
TCGA-EW-A1P5-01	8.0217	0.018912	1	0	703	0
TCGA-3C-AALK-01	8.0224	0.019612		0	1221	0
TCGA-B6-A0WY-01	8.0239	0.021112	1	1	3461	0
TCGA-AO-A0J5-01	8.0319	0.029112	1	1	792	0
TCGA-LL-A9Q3-01	8.0326	0.029812		0	428	0
TCGA-A2-A4S0-01	8.0326	0.029812		0	706	0
TCGA-D8-A1XT-01	8.0356	0.032812	3	0	193	0
TCGA-D8-A1XL-01	8.0361	0.033312	2	0	606	0
TCGA-AR-A24P-01	8.0364	0.033612	1	0	84	0
TCGA-A8-A09D-01	8.038	0.035212	1	0	1522	0
TCGA-D8-A27L-01	8.0381	0.035312	1	0	499	0
TCGA-AR-A24L-01	8.0386	0.035812	1	1	2866	0
TCGA-WT-AB44-01	8.0404	0.037612		0	883	0
TCGA-BH-A18F-01	8.0414	0.038612	1	0	268	0
TCGA-E2-A14Q-01	8.0418	0.039012	1	0	1163	0
TCGA-A8-A091-01	8.0453	0.042512	1	0	1004	0
TCGA-BH-A18I-01	8.0465	0.043712	1	0	220	0
TCGA-B6-A409-01	8.0476	0.044812				0
TCGA-C8-A131-01	8.0483	0.045512	4	0	68	0
TCGA-OL-A5D6-01	8.0497	0.046912		1	1104	0
TCGA-A2-A0T3-01	8.0503	0.047512	2	0	569	0
TCGA-E9-A3HO-01	8.0508	0.048012	2	0	793	0
TCGA-BH-A0B1-01	8.0648	0.062012	1	0	1148	0
TCGA-C8-A8HQ-01	8.0674	0.064612		0	380	0
TCGA-A2-A04V-01	8.0675	0.064712	1	1	1920	0
TCGA-C8-A8HP-01	8.068	0.065212		0	396	0
TCGA-AO-A03V-01	8.0685	0.065712	1	0	886	0
TCGA-B6-A0WS-01	8.0691	0.066312	1	1	2965	0
TCGA-D8-A1Y3-01	8.0711	0.068312	2	0	430	0
TCGA-BH-A0W5-01	8.077	0.074212	1	0	1288	0
TCGA-A2-A4RY-01	8.0778	0.075012		0	648	0
TCGA-PL-A8LY-01	8.0784	0.075612		0	8	0
TCGA-GM-A2DB-01	8.0819	0.079112	3	0	2406	0
TCGA-AO-A12C-01	8.0853	0.082512	1	0	1994	0
TCGA-AR-A0TS-01	8.0864	0.083612	4	0	2275	0
TCGA-A2-A1G0-01	8.0868	0.084012	1	0	616	0
TCGA-EW-A1PF-01	8.0873	0.084512	1	0	439	0
TCGA-S3-AA14-01	8.0877	0.084912		0	455	0
TCGA-BH-A6R8-01	8.0937	0.090912		0	293	0
TCGA-AR-A24M-01	8.0992	0.096412	1	0	2947	0
TCGA-A2-A0EU-01	8.1062	0.103412	1	0	1043	0
TCGA-E2-A1IL-01	8.1068	0.104012	1	0	118	0
TCGA-A2-A4RW-01	8.1076	0.104812		0	222	0
TCGA-E9-A1NE-01	8.1085	0.105712	1	0	1088	0
TCGA-A1-A0SF-01	8.1087	0.105912	1	0	1463	0
TCGA-A2-A04N-01	8.1104	0.107612	1	0	3188	0
TCGA-AR-A2LE-01	8.1109	0.108112	1	0	4239	0
TCGA-B6-A0RP-01	8.1154	0.112612	1	1	3126	0
TCGA-D8-A1JE-01	8.1176	0.114812	2	0	575	0
TCGA-E2-A1B4-01	8.1219	0.119112	1	1	1004	0
TCGA-A2-A0CU-01	8.122	0.119212	1	1	158	0
TCGA-A7-A0DB-01	8.1231	0.120312	1	0	1007	0
TCGA-E2-A15F-01	8.1264	0.123612		0	658	0
TCGA-D8-A1XM-01	8.128	0.125212	1	0	538	0
TCGA-E2-A15D-01	8.1301	0.127312	1	0	526	0
TCGA-EW-A424-01	8.1302	0.127412		0	715	0
TCGA-AQ-A54O-01	8.132	0.129212		0	1001	0
TCGA-AO-A1KO-01	8.1363	0.133512	5	0	448	0
TCGA-EW-A1P8-01	8.1414	0.138612	4	1	239	0
TCGA-A8-A06R-01	8.1424	0.139612	2	0	547	0
TCGA-BH-A0BZ-01	8.143	0.140212	2	0	1492	0
TCGA-E2-A1LH-01	8.1431	0.140312	4	0	3247	0
TCGA-A8-A08A-01	8.1458	0.143012		0	30	0
TCGA-D8-A3Z6-01	8.1486	0.145812		0	563	0
TCGA-E2-A10F-01	8.1497	0.146912	1	0	878	0
TCGA-E2-A1LB-01	8.15	0.147212	3	0	1231	0
TCGA-AC-A3QQ-01	8.1512	0.148412				0
TCGA-GM-A2DN-01	8.1521	0.149312	1	0	3091	0
TCGA-AR-A0-01	8.1527	0.149912	3	0	1972	0
TCGA-BH-A0E0-11	8.1539	0.151112	5	0	134	1
TCGA-JL-A3YW-01	8.1541	0.151312		0	360	0
TCGA-BH-A1FE-01	8.1542	0.151412	1	1	2273	0
TCGA-D8-A27N-01	8.1567	0.153912	2	0	146	0
TCGA-EW-A1J2-01	8.1585	0.155712	1	0	403	0
TCGA-BH-A1EW-11	8.1597	0.156912	1	1	1694	1
TCGA-EW-A1IX-01	8.165	0.162212	1	0	1208	0
TCGA-EW-A1J5-01	8.1665	0.163712	1	0	477	0
TCGA-BH-A0H5-01	8.1668	0.164012	1	0	1080	0
TCGA-BH-A0DX-01	8.1677	0.164912	1	0	1442	0
TCGA-A2-A0SU-01	8.1706	0.167812	1	0	1662	0
TCGA-A8-A08Z-01	8.171	0.168212	1	0	1217	0
TCGA-S3-A6ZH-01	8.1726	0.169812		0	515	0
TCGA-A8-A09X-01	8.1755	0.172712	3	1	426	0
TCGA-BH-A0BA-01	8.1761	0.173312	1	0	1132	0
TCGA-E2-A1L9-01	8.1806	0.177812	1	0	598	0
TCGA-D8-A145-01	8.1816	0.178812	1	0	410	0
TCGA-BH-A0DG-01	8.1816	0.178812	1	0	713	0
TCGA-A7-A3IZ-01	8.1866	0.183812	1	0	322	0
TCGA-A7-A13H-01	8.1889	0.186112		0	740	0
TCGA-BH-A1ET-01	8.1901	0.187312	1	1	2520	0
TCGA-D8-A146-01	8.1926	0.189812	1	0	643	0
TCGA-E2-A1IK-01	8.1931	0.190312	1	0	689	0
TCGA-C8-A26W-01	8.1945	0.191712	2	0	7	0
TCGA-EW-A3U0-01	8.1945	0.191712		0	532	0
TCGA-A7-A0CG-01	8.1947	0.191912	1	0	1043	0
TCGA-BH-A18M-01	8.1948	0.192012	1	1	2207	0
TCGA-HN-A2OB-01	8.1961	0.193312		0	1883	0
TCGA-AR-A5QP-01	8.1962	0.193412		0	622	0
TCGA-B6-A0RH-01	8.1962	0.193412	3	0	5749	0
TCGA-A8-A08P-01	8.2042	0.201412	2	0	943	0
TCGA-XX-A899-01	8.205	0.202212		0	467	0
TCGA-BH-A0DT-01	8.205	0.202212	1	0	1170	0
TCGA-AC-A3W7-01	8.2059	0.203112				0
TCGA-LD-A7W5-01	8.2077	0.204912		0	216	0
TCGA-E2-A15P-01	8.2085	0.205712	1	0	595	0
TCGA-E2-A2P5-01	8.2117	0.208912		0	515	0
TCGA-C8-A12M-01	8.2122	0.209412	2	0	358	0
TCGA-C8-A135-01	8.2158	0.213012	3	0	32	0
TCGA-BH-A0B7-11	8.2168	0.214012	5	0	1733	1
TCGA-AR-A1AT-01	8.2169	0.214112		1	1272	0
TCGA-AR-A2LQ-01	8.2178	0.215012	5	0	895	0
TCGA-BH-A18V-06	8.218	0.215212	4	1	1556	2
TCGA-BH-A18N-01	8.2184	0.215612	1	1	1148	0
TCGA-BH-A0BJ-01	8.2224	0.219612	1	0	660	0
TCGA-A2-A1FZ-01	8.2235	0.220712	1	0	683	0
TCGA-D8-A141-01	8.2248	0.222012	1	0	626	0
TCGA-B6-A0RT-01	8.225	0.222212	4	0	2721	0
TCGA-E2-A1L8-01	8.2266	0.223812	1	0	1205	0
TCGA-AC-A8OP-01	8.2323	0.229512		0	614	0
TCGA-C8-A12K-01	8.2327	0.229912	4			0
TCGA-D8-A1X6-01	8.2349	0.232112	2	0	541	0
TCGA-E9-A245-01	8.24	0.237212	1			0
TCGA-AQ-A1H2-01	8.2411	0.238312	1	0	475	0
TCGA-A2-A0T7-01	8.2412	0.238412	1	0	631	0
TCGA-D8-A1JP-01	8.2414	0.238612	1	0	639	0
TCGA-BH-A1F6-01	8.242	0.239212	4	1	2965	0
TCGA-BH-A0DS-01	8.243	0.240212	1	0	78	0
TCGA-E2-A572-01	8.2474	0.244612		0	1208	0
TCGA-OL-A5S0-01	8.2485	0.245712		0	620	0
TCGA-AC-A8OQ-01	8.2489	0.246112		0	34	0
TCGA-AR-A0U0-01	8.2495	0.246712	4	0	1988	0
TCGA-A2-A01-01	8.2497	0.246912	3	0	521	0
TCGA-C8-A26X-01	8.2509	0.248112	3	0	11	0
TCGA-AR-A1AM-01	8.2524	0.249612		0	1903	0
TCGA-A7-A4SB-01	8.2556	0.252812		0	418	0
TCGA-BH-A0AY-01	8.2578	0.255012	1	0	777	0
TCGA-AC-A5XU-01	8.2584	0.255612				0
TCGA-E9-A1R0-01	8.2589	0.256112	1	0	860	0
TCGA-A7-A6VY-01	8.261	0.258212		0	266	0
TCGA-C8-A3M8-01	8.2627	0.259912	2	0	7	0
TCGA-A2-A0SY-01	8.2666	0.263812	1	0	1347	0
TCGA-LL-A442-01	8.2681	0.265312		0	333	0
TCGA-E2-A15G-01	8.2686	0.265812	1	0	554	0
TCGA-A2-A0T6-01	8.2702	0.267412	1	0	575	0
TCGA-BH-A0HK-01	8.2725	0.269712	1	0	178	0
TCGA-E2-A3DX-01	8.2745	0.271712	1	0	478	0
TCGA-BH-A0AU-11	8.2767	0.273912	5	0	746	1
TCGA-BH-A18Q-01	8.2791	0.276312	4	1	1692	0
TCGA-E2-A1LB-11	8.2794	0.276612	5	0	1231	1
TCGA-BH-A0AW-01	8.2814	0.278612	3	0	622	0
TCGA-A7-A425-01	8.2825	0.279712		0	447	0
TCGA-LL-A50Y-01	8.2842	0.281412		0	762	0
TCGA-A2-A0YH-01	8.2844	0.281612	2	0	659	0
TCGA-A8-A0A7-01	8.2852	0.282412	3	0	30	0
TCGA-AO-A12B-01	8.2865	0.283712	1	0	2989	0
TCGA-EW-A3E8-01	8.2895	0.286712		0	1035	0
TCGA-AC-A62Y-01	8.2896	0.286812		0	530	0
TCGA-E9-A2JS-01	8.2898	0.287012	2	1	904	0
TCGA-E9-A1N9-01	8.2938	0.291012	4	0	399	0
TCGA-BH-A2L8-01	8.2996	0.296812	1	0	612	0
TCGA-W8-A86G-01	8.3066	0.303812		0	347	0
TCGA-BH-A209-01	8.3073	0.304512	2	1	3959	0
TCGA-A2-A0EQ-01	8.3096	0.306812	3	0	2426	0
TCGA-D8-A27T-01	8.3101	0.307312	1	0	398	0
TCGA-EW-A2FR-01	8.3103	0.307512	3	0	1673	0
TCGA-AO-A03R-01	8.3135	0.310712	5	0	2091	0
TCGA-OL-A5RX-01	8.3139	0.311112		0	878	0
TCGA-LL-A5YL-01	8.3145	0.311712		0	519	0
TCGA-AR-A1AW-01	8.3149	0.312112	2	0	1935	0
TCGA-AN-A03Y-01	8.3157	0.312912	2	0	10	0
TCGA-BH-A0BO-01	8.3192	0.316412	1	0	1085	0
TCGA-BH-A18K-11	8.32	0.317212	5	1	2763	1
TCGA-AR-A1AL-01	8.3229	0.320112	1	0	1485	0
TCGA-BH-A208-01	8.3258	0.323012	5	1	1759	0
TCGA-OL-A66K-01	8.33	0.327212		1	1275	0
TCGA-B6-A408-01	8.3322	0.329412		0	2072	0
TCGA-E2-A1LA-01	8.3343	0.331512	1	0	748	0
TCGA-BH-A1FB-01	8.3353	0.332512	1	1	3669	0
TCGA-BH-A0BL-01	8.343	0.340212	4	0	1340	0
TCGA-GM-A5PV-01	8.3435	0.340712		0	412	0
TCGA-A8-A096-01	8.3458	0.343012	2			0
TCGA-MS-A51U-01	8.3464	0.343612		0	85	0
TCGA-AR-A2LO-01	8.347	0.344212	1	0	935	0
TCGA-BH-A0DI-01	8.3483	0.345512	1	0	673	0
TCGA-E9-A1NH-01	8.3493	0.346512	1			0
TCGA-GM-A2DF-01	8.3523	0.349512	4	0	2155	0
TCGA-OK-A5Q2-01	8.3531	0.350312		0	64	0
TCGA-E2-A14Z-01	8.3571	0.354312	1	1	563	0
TCGA-C8-A278-01	8.3587	0.355912	3	0	289	0
TCGA-E2-A573-01	8.3594	0.356612		0	1062	0
TCGA-AO-A03N-01	8.3597	0.356912	2	0	2031	0
TCGA-AC-A2FE-01	8.3619	0.359112				0
TCGA-A2-A0EX-01	8.3655	0.362712	1	0	752	0
TCGA-LL-A73Y-01	8.3663	0.363512		0	477	0
TCGA-AN-A0XV-01	8.367	0.364212	1	0	162	0
TCGA-AO-A12E-01	8.3721	0.369312	1	0	1743	0
TCGA-BH-A0BP-01	8.3728	0.370012	1	0	1481	0
TCGA-BH-A1EU-01	8.3731	0.370312	1	1	1286	0
TCGA-B6-A40C-01	8.3735	0.370712		0	2164	0
TCGA-AC-A2B8-01	8.3764	0.373612	1	0	45	0
TCGA-LD-A66U-01	8.3819	0.379112		0	422	0
TCGA-A8-A07Z-01	8.3821	0.379312		0	1371	0
TCGA-E9-A1NF-01	8.3842	0.381412	2	1	1072	0
TCGA-E9-A227-01	8.3923	0.389512	1	0	24	0
TCGA-AO-A0JE-01	8.3927	0.389912	3	0	2335	0
TCGA-A7-A6VW-01	8.3933	0.390512		0	285	0
TCGA-A2-A0CZ-01	8.3954	0.392612	5	0	1616	0
TCGA-BH-A0DZ-11	8.3985	0.395712		0	495	1
TCGA-C8-A12N-01	8.3991	0.396312	1	0	358	0
TCGA-BH-A18H-01	8.4007	0.397912	1			0
TCGA-A2-A3XY-01	8.4008	0.398012		0	1064	0
TCGA-BH-A0DZ-01	8.4021	0.399312	1	0	495	0
TCGA-AN-A0XP-01	8.4022	0.399412	1	0	9	0
TCGA-B6-A0RQ-01	8.4028	0.400012	5	1	4273	0
TCGA-AC-A3OD-01	8.4029	0.400112	1	0	451	0
TCGA-EW-A1PD-01	8.4077	0.404912	1	0	424	0
TCGA-BH-A1FU-01	8.4117	0.408912	5	1	2192	0
TCGA-BH-A0B4-01	8.4118	0.409012	1	0	1191	0
TCGA-OL-A5DA-01	8.4124	0.409612		0	1783	0
TCGA-E2-A1IN-01	8.4162	0.413412	1	0	675	0
TCGA-AC-A2FO-01	8.421	0.418212	1	0	1542	0
TCGA-A2-A0YF-01	8.4217	0.418912	1	0	1535	0
TCGA-BH-A0DQ-01	8.4223	0.419512	1	0	98	0
TCGA-AN-A0FS-01	8.4236	0.420812	1	0	191	0
TCGA-A2-A0YD-01	8.4237	0.420912	1	0	769	0
TCGA-AR-A252-01	8.4255	0.422712	1	0	2226	0
TCGA-EW-A1PG-01	8.429	0.426212	5	0	1051	0
TCGA-AR-A24T-01	8.4318	0.429012	1	0	2312	0
TCGA-5L-AAT0-01	8.4343	0.431512				0
TCGA-AO-A12A-01	8.4358	0.433012	1	0	2755	0
TCGA-E9-A1QZ-01	8.439	0.436212	1	0	362	0
TCGA-BH-A0HI-01	8.4403	0.437512	1	0	620	0
TCGA-A2-A0CL-01	8.4426	0.439812	5	0	1964	0
TCGA-E2-A1LH-11	8.4465	0.443712	5	0	3247	1
TCGA-AC-A6IX-06	8.4482	0.445412		0	373	2
TCGA-AR-A5QM-01	8.4495	0.446712		0	1665	0
TCGA-E9-A1RD-01	8.4496	0.446812	1	0	34	0
TCGA-E2-A570-01	8.4528	0.450012		0	931	0
TCGA-BH-A0BV-11	8.4531	0.450312	5	0	1519	1
TCGA-B6-A1KF-01	8.4532	0.450412	4	0	3088	0
TCGA-A2-A0EO-01	8.4541	0.451312	1	0	2442	0
TCGA-BH-A0DT-11	8.4588	0.456012	5	0	1170	1
TCGA-AC-A5XS-01	8.4602	0.457412		0	47	0
TCGA-BH-A0H5-11	8.4614	0.458612	5	0	1080	1
TCGA-AN-A0FT-01	8.4671	0.464312	1	0	214	0
TCGA-AO-A03T-01	8.4687	0.465912	5	0	1456	0
TCGA-BH-A0BF-01	8.475	0.472212	2	0	782	0
TCGA-C8-A130-01	8.4766	0.473812	2	0	96	0
TCGA-D8-A1JH-01	8.477	0.474212	1	0	426	0
TCGA-BH-A0AZ-11	8.4774	0.474612	5	0	867	1
TCGA-E9-A295-01	8.4794	0.476612	1	0	22	0
TCGA-BH-A0BQ-01	8.48	0.477212	1	0	827	0
TCGA-BH-A6R9-01	8.4809	0.478112		0	160	0
TCGA-BH-A0GZ-01	8.484	0.481212	1	0	328	0
TCGA-BH-A1FH-01	8.4888	0.486012	1	1	1123	0
TCGA-D8-A1Y0-01	8.4889	0.486112	1	0	472	0
TCGA-A2-A1G6-01	8.4968	0.494012	5	0	501	0
TCGA-A8-A08S-01	8.4984	0.495612	2	0	1004	0
TCGA-A8-A0A6-01	8.4986	0.495812	1	0	640	0
TCGA-LL-A5YN-01	8.4999	0.497112		0	447	0
TCGA-LL-A5YP-01	8.5025	0.499712		0	450	0
TCGA-AR-A1AJ-01	8.5039	0.501112	4	0	1605	0
TCGA-BH-A0B7-01	8.504	0.501212	3	0	1733	0
TCGA-PL-A8LX-01	8.505	0.502212		0	5	0
TCGA-AC-A8OS-01	8.5079	0.505112		0	70	0
TCGA-E9-A1NG-01	8.5089	0.506112	1	1	786	0
TCGA-A1-A0SD-01	8.5166	0.513812	1	0	437	0
TCGA-D8-A27E-01	8.5173	0.514512	1	0	530	0
TCGA-BH-A0HO-01	8.5183	0.515512	1	0	76	0
TCGA-AC-A3W5-01	8.5249	0.522112		0	504	0
TCGA-GM-A2DD-01	8.5255	0.522712	5	0	1309	0
TCGA-E2-A1BD-01	8.529	0.526212	1	0	520	0
TCGA-EW-A1P7-01	8.5354	0.532612	5	0	915	0
TCGA-PE-A5DC-01	8.5369	0.534112		1	1430	0
TCGA-A8-A07U-01	8.5397	0.536912	4	0	760	0
TCGA-C8-A1HL-01	8.5419	0.539112	2	0	317	0
TCGA-E9-A243-01	8.5466	0.543812	4	0	519	0
TCGA-D8-A3Z5-01	8.549	0.546212		0	1015	0
TCGA-E2-A153-01	8.5541	0.551312	1	0	707	0
TCGA-E2-A153-11	8.5587	0.555912	5	0	707	1
TCGA-GM-A2D9-01	8.5612	0.558412	1	1	1812	0
TCGA-BH-A1FR-01	8.5618	0.559012	1	1	4398	0
TCGA-A2-A3XU-01	8.5619	0.559112		1	912	0
TCGA-AO-A0JG-01	8.5634	0.560612	1	0	798	0
TCGA-BH-A0AZ-01	8.5644	0.561612	1	0	867	0
TCGA-BH-A0C3-11	8.5648	0.562012	5	0	1464	1
TCGA-EW-A1IZ-01	8.5676	0.564812		0	554	0
TCGA-XX-A89A-01	8.5692	0.566412		0	488	0
TCGA-LD-A7W6-01	8.5695	0.566712		0	404	0
TCGA-A2-A0ES-01	8.5696	0.566812	1	0	1127	0
TCGA-GM-A3NY-01	8.5706	0.567812	1	0	1162	0
TCGA-C8-A1HI-01	8.5772	0.574412	1	0	343	0
TCGA-B6-A0X7-01	8.5776	0.574812	1	1	1791	0
TCGA-E9-A22E-01	8.5822	0.579412	2	0	392	0
TCGA-BH-A0B0-01	8.5892	0.586412	1	0	1428	0
TCGA-A7-A3J1-01	8.5893	0.586512	1	0	343	0
TCGA-BH-A0BQ-11	8.5912	0.588412	5	0	827	1
TCGA-BH-A0HA-11	8.5918	0.589012	5	0	1611	1
TCGA-A2-A3XV-01	8.5987	0.595912		0	699	0
TCGA-E2-A1B1-01	8.604	0.601212	1	0	1613	0
TCGA-A7-A26F-01	8.6057	0.602912	4	0	738	0
TCGA-EW-A423-01	8.6066	0.603812		0	309	0
TCGA-AO-A128-01	8.6069	0.604112	4	0	3248	0
TCGA-BH-A0E9-01	8.607	0.604212	1	0	1405	0
TCGA-AC-A2QI-01	8.6151	0.612312		0	28	0
TCGA-D8-A1X8-01	8.6166	0.613812	1	0	783	0
TCGA-E9-A22B-01	8.6204	0.617612	1	0	692	0
TCGA-E9-A24A-01	8.6207	0.617912	1	0	747	0
TCGA-A2-A0CV-01	8.6214	0.618612	1	0	1930	0
TCGA-PE-A5DD-01	8.6262	0.623412		0	1953	0
TCGA-AC-A2FK-01	8.6272	0.624412	5	0	1180	0
TCGA-A2-A0CP-01	8.6285	0.625712	1	0	2813	0
TCGA-BH-A0E0-01	8.6311	0.628312	4	0	134	0
TCGA-BH-A208-11	8.6366	0.633812	5	1	1759	1
TCGA-AR-A24W-01	8.6419	0.639112	1	0	991	0
TCGA-PE-A5DE-01	8.6433	0.640512		0	2645	0
TCGA-EW-A2FS-01	8.6491	0.646312	1	0	1604	0
TCGA-AR-A2LJ-01	8.6494	0.646612		0	1865	0
TCGA-E2-A576-01	8.6544	0.651612		0	1043	0
TCGA-A2-A0EW-01	8.6548	0.652012	1	0	905	0
TCGA-GM-A2DC-01	8.6551	0.652312	1	0	2535	0
TCGA-BH-A0HF-01	8.6597	0.656912	1	0	727	0
TCGA-A2-A259-01	8.662	0.659212	1	0	1596	0
TCGA-LL-A441-01	8.6696	0.666812		0	348	0
TCGA-S3-AA15-01	8.6704	0.667612		0	421	0
TCGA-AR-A2LN-01	8.6711	0.668312	1	0	997	0
TCGA-A7-A5ZW-01	8.6722	0.669412		0	326	0
TCGA-D8-A4Z1-01	8.6725	0.669712		0	659	0
TCGA-AC-A2FG-01	8.681	0.678212	1	0	1125	0
TCGA-D8-A73W-01	8.6849	0.682112		0	244	0
TCGA-BH-A8FY-01	8.6886	0.685812		1	295	0
TCGA-AN-A0XL-01	8.6889	0.686112	1	0	10	0
TCGA-BH-A0BC-01	8.6894	0.686612	1	0	974	0
TCGA-BH-A0B2-11	8.6894	0.686612	5	0	1242	1
TCGA-BH-A0C3-01	8.69	0.687212	2	0	1464	0
TCGA-C8-A138-01	8.697	0.694212	3	0	124	0
TCGA-AO-A0J2-01	8.697	0.694212	3	0	997	0
TCGA-EW-A1PA-01	8.7023	0.699512	1	0	575	0
TCGA-D8-A1JB-01	8.7034	0.700612	1	0	569	0
TCGA-BH-A0DV-11	8.7203	0.717512	5	0	2064	1
TCGA-E2-A2P6-01	8.724	0.721212		0	168	0
TCGA-A2-A0SV-01	8.7244	0.721612	2	1	825	0
TCGA-A2-A0D0-01	8.7251	0.722312	4	0	643	0
TCGA-BH-A0DQ-11	8.727	0.724212	1	0	98	1
TCGA-5L-AA1-01	8.7279	0.725112				0
TCGA-B6-A0IE-01	8.7289	0.726112	1	1	1999	0
TCGA-E9-A22A-01	8.73	0.727212	2	0	1189	0
TCGA-A2-A0CO-01	8.7314	0.728612		1	3492	0
TCGA-B6-A3ZX-01	8.7335	0.730712				0
TCGA-BH-A0EA-01	8.7345	0.731712	1	1	993	0
TCGA-AC-A23G-01	8.7352	0.732412	1	0	330	0
TCGA-AO-A12G-01	8.7367	0.733912	1	0	1266	0
TCGA-EW-A1P3-01	8.7376	0.734812	1	0	1611	0
TCGA-LL-A440-01	8.7438	0.741012		0	759	0
TCGA-BH-A8FZ-01	8.7449	0.742112		0	574	0
TCGA-BH-A0E1-11	8.7505	0.747712	5	0	477	1
TCGA-E9-A1N9-11	8.7527	0.749912	5	0	399	1
TCGA-E2-A1L7-11	8.7528	0.750012	5	0	834	1
TCGA-A2-A04Q-01	8.7606	0.757812	4	0	2385	0
TCGA-BH-A0BT-11	8.7607	0.757912	5	0	1386	1
TCGA-BH-A0DK-01	8.7658	0.763012	1	0	423	0
TCGA-EW-A1PE-01	8.7678	0.765012	1	0	320	0
TCGA-E2-A14S-01	8.7697	0.766912	2	0	1009	0
TCGA-D8-A1XW-01	8.7698	0.767012	5	0	385	0
TCGA-A2-A0CQ-01	8.77	0.767212	1	0	2695	0
TCGA-A7-A0DC-11	8.7736	0.770812	5	0	906	1
TCGA-AO-A0JJ-01	8.7741	0.771312	1	0	1887	0
TCGA-A2-A0YI-01	8.7751	0.772312	1	0	1505	0
TCGA-AO-A03P-01	8.7817	0.778912	2	1	2911	0
TCGA-AR-A0U1-01	8.7838	0.781012	4	0	3101	0
TCGA-AC-A3BB-01	8.7839	0.781112		0	987	0
TCGA-A8-A07J-01	8.784	0.781212	1	0	365	0
TCGA-E2-A1LE-01	8.7982	0.795412		1	879	0
TCGA-BH-A1FE-06	8.802	0.799212	5	1	2273	2
TCGA-B6-A0RL-01	8.8026	0.799812	2	1	2469	0
TCGA-E2-A1B6-01	8.8027	0.799912		0	867	0
TCGA-GM-A3XG-01	8.8117	0.808912		0	1330	0
TCGA-AR-A2LR-01	8.8141	0.811312	4	0	620	0
TCGA-AO-A0JL-01	8.8148	0.812012	4	0	1683	0
TCGA-BH-A1FU-11	8.8151	0.812312	5	1	2192	1
TCGA-E9-A3Q9-01	8.8316	0.828812	1	0	560	0
TCGA-A2-A0CK-01	8.834	0.831212		0	4159	0
TCGA-E9-A1N4-11	8.8349	0.832112	5	0	1000	1
TCGA-D8-A27I-01	8.8411	0.838312	1	0	439	0
TCGA-BH-A5J0-01	8.8433	0.840512		0	715	0
TCGA-AC-A2BK-01	8.8452	0.842412	4	0	1172	0
TCGA-AC-A7VC-01	8.8531	0.850312		0	1	0
TCGA-AC-A2QJ-01	8.8553	0.852512		0	69	0
TCGA-BH-A28O-01	8.8557	0.852912		0	324	0
TCGA-D8-A1JU-01	8.8569	0.854112	1	0	447	0
TCGA-A8-A07E-01	8.8634	0.860612	1	0	608	0
TCGA-BH-A0DG-11	8.8668	0.864012	5	0	713	1
TCGA-A7-A5ZX-01	8.8688	0.866012		0	336	0
TCGA-AR-A2LH-01	8.8716	0.868812	5	1	616	0
TCGA-EW-A1PB-01	8.8772	0.874412	4	0	608	0
TCGA-BH-A0HP-01	8.8773	0.874512	1	0	414	0
TCGA-BH-A0EB-01	8.8782	0.875412	1	0	745	0
TCGA-AC-A6IX-01	8.8795	0.876712		0	373	0
TCGA-AC-A2FB-01	8.8807	0.877912	1	0	1234	0
TCGA-BH-A0DO-11	8.8837	0.880912	5	0	525	1
TCGA-OL-A66J-01	8.8838	0.881012		0	1996	0
TCGA-BH-A1FB-11	8.8913	0.888512	5	1	3669	1
TCGA-A2-A25F-01	8.8914	0.888612	4	0	322	0
TCGA-BH-A0BM-11	8.8914	0.888612	5	0	1876	1
TCGA-E2-A1IJ-01	8.8917	0.888912	1	0	865	0
TCGA-A2-A0YL-01	8.895	0.892212	1	0	1474	0
TCGA-C8-A12V-01	8.8968	0.894012	4	0	385	0
TCGA-A2-A0YK-01	8.897	0.894212	5	0	588	0
TCGA-A2-A0EN-01	8.9015	0.898712	1	0	2718	0
TCGA-BH-A0C0-11	8.9035	0.900712	5	0	1270	1
TCGA-BH-A42V-01	8.9046	0.901812		0	272	0
TCGA-OL-A66L-01	8.9074	0.904612		0	1301	0
TCGA-GM-A2DA-01	8.9096	0.906812	1	1	6593	0
TCGA-LD-A74U-01	8.9101	0.907312		0	402	0
TCGA-D8-A73U-01	8.9115	0.908712		0	492	0
TCGA-BH-A203-11	8.9205	0.917712	5	1	1174	1
TCGA-BH-A0BM-01	8.9221	0.919312	1	0	1876	0
TCGA-AR-A1AX-01	8.9228	0.920012	1	0	1890	0
TCGA-OL-A66N-01	8.9286	0.925812		0	792	0
TCGA-BH-A1FE-11	8.9366	0.933812	5	1	2273	1
TCGA-BH-A0BA-11	8.9371	0.934312	5	0	1132	1
TCGA-BH-A0B6-01	8.9376	0.934812		0	1732	0
TCGA-AR-A24O-01	8.9529	0.950112	1	0	2561	0
TCGA-E2-A1IF-01	8.9572	0.954412	1	0	1138	0
TCGA-AC-A3HN-01	8.9583	0.955512	1	0	496	0
TCGA-AO-A0JF-01	8.9587	0.955912	1	0	650	0
TCGA-A2-A04Y-01	8.9653	0.962512	2	0	1099	0
TCGA-A2-A3KC-01	8.9684	0.965612	1	0	635	0
TCGA-BH-A0H3-01	8.9775	0.974712	1	0	1149	0
TCGA-BH-A18J-11	8.9789	0.976112	5	1	612	1
TCGA-A2-A0ST-01	8.9823	0.979512	4	0	3017	0
TCGA-D8-A1Y2-01	8.9881	0.985312	2	0	433	0
TCGA-A7-A426-01	8.9885	0.985712		0	364	0
TCGA-E9-A1N6-11	8.9919	0.989112	5	0	410	1
TCGA-LL-A740-01	8.9969	0.994112		0	441	0
TCGA-A2-A04-01	8.9999	0.997112	1	0	624	0
TCGA-E2-A1IG-11	9.0055	1.00271	5	0	997	1
TCGA-EW-A1PC-01	9.0133	1.01051	2	0	187	0
TCGA-BH-A1EV-11	9.0157	1.01291	5	1	365	1
TCGA-E2-A1IH-01	9.018	1.01521	1	0	1026	0
TCGA-OL-A5RY-01	9.0191	1.01631		0	752	0
TCGA-AO-A126-01	9.0345	1.03171	1	0	3307	0
TCGA-GI-A2C8-01	9.0364	1.03361	1	0	225	0
TCGA-OL-A66H-01	9.0378	1.03501		0	812	0
TCGA-AC-A3YI-01	9.038	1.03521		0	707	0
TCGA-AR-A1AK-01	9.0425	1.03971	1	0	1559	0
TCGA-BH-A18P-11	9.0441	1.04131	5	1	921	1
TCGA-B6-A0RU-01	9.049	1.04621	4	0	3991	0
TCGA-BH-A18V-11	9.0603	1.05751	5	1	1556	1
TCGA-BH-A8G0-01	9.0669	1.06411		0	662	0
TCGA-AQ-A7U7-01	9.0699	1.06711		1	584	0
TCGA-BH-A0BS-11	9.0744	1.07161	5	0	1641	1
TCGA-Z7-A8R5-01	9.0874	1.08461		0	3287	0
TCGA-AR-A1AO-01	9.0885	1.08571	5	0	1325	0
TCGA-E2-A1LS-01	9.1021	1.09931	4	0	470	0
TCGA-BH-A0B5-11	9.1032	1.10041	1	0	1471	1
TCGA-BH-A0BW-11	9.105	1.10221	5	0	355	1
TCGA-A7-A26G-01	9.1161	1.11331	4	0	722	0
TCGA-BH-A0HA-01	9.1196	1.11681	1	0	1611	0
TCGA-AC-A3YJ-01	9.1265	1.12371		0	754	0
TCGA-BH-A18S-11	9.1288	1.12601	5	1	2009	1
TCGA-E9-A1ND-01	9.1427	1.13991	4	0	383	0
TCGA-E9-A3X8-01	9.1484	1.14561		0	478	0
TCGA-E2-A15M-01	9.1509	1.14811	1	1	336	0
TCGA-BH-A18U-11	9.1509	1.14811	5	1	1563	1
TCGA-B6-A1KI-01	9.1525	1.14971	1	0	2236	0
TCGA-AC-A2FF-11	9.1618	1.15901	5	0	1686	1
TCGA-GM-A3XN-01	9.1625	1.15971		0	2019	0
TCGA-AO-A12H-01	9.1644	1.16161	1	0	863	0
TCGA-A2-A0CR-01	9.1749	1.17211		0	3283	0
TCGA-AC-A6IW-01	9.177	1.17421		0	413	0
TCGA-E9-A1RB-11	9.1816	1.17881	5	1	976	1
TCGA-BH-A0DP-11	9.186	1.18321	5	0	476	1
TCGA-BH-A0H7-11	9.1902	1.18741	5	0	702	1
TCGA-OL-A66P-01	9.2051	1.20231		0	428	0
TCGA-BH-A1EU-11	9.2125	1.20971	5	1	1286	1
TCGA-A7-A3IY-01	9.2171	1.21431	1	0	345	0
TCGA-AC-A3W6-01	9.2207	1.21791		0	602	0
TCGA-BH-A18N-11	9.2285	1.22571	5	1	1148	1
TCGA-LL-A5YO-01	9.2293	1.22651		0	440	0
TCGA-BH-A0B2-01	9.2339	1.23111	1	0	1242	0
TCGA-BH-A0DV-01	9.2601	1.25731	1	0	2064	0
TCGA-BH-A1FR-11	9.2608	1.25801	5	1	4398	1
TCGA-LD-A9QF-01	9.2651	1.26231		0	323	0
TCGA-E9-A1RI-11	9.2709	1.26811	1	0	1084	1
TCGA-BH-A18M-11	9.2725	1.26971	5	1	2207	1
TCGA-E9-A1NA-11	9.2925	1.28971	5	0	1112	1
TCGA-E2-A1BC-11	9.2997	1.29691		0	501	1
TCGA-E2-A15I-11	9.3105	1.30771	5	0	530	1
TCGA-E9-A2JT-01	9.3119	1.30911	1	0	23	0
TCGA-AN-A0XT-01	9.312	1.30921	1	0	10	0
TCGA-BH-A1FD-11	9.3131	1.31031	5	1	1009	1
TCGA-BH-A1FM-11	9.3158	1.31301	5	1	1388	1
TCGA-A2-A0T2-01	9.3176	1.31481	4	1	255	0
TCGA-BH-A1F2-11	9.3205	1.31771	5	1	959	1
TCGA-BH-A0DE-01	9.3214	1.31861	1	0	948	0
TCGA-BH-A18L-11	9.3214	1.31861	5	1	811	1
TCGA-E9-A5FL-01	9.3231	1.32031		0	24	0
TCGA-EW-A1P1-01	9.3467	1.34391		0	1210	0
TCGA-BH-A0BZ-11	9.3518	1.34901	5	0	1492	1
TCGA-AC-A6IV-01	9.3527	1.34991		0	568	0
TCGA-A7-A0CE-11	9.3602	1.35741		0	1074	1
TCGA-EW-A2FV-01	9.3645	1.36171	1	0	788	0
TCGA-BH-A0BJ-11	9.3688	1.36601	5	0	660	1
TCGA-A7-A13G-11	9.3694	1.36661	1	0	718	1
TCGA-BH-A0DL-11	9.3782	1.37541	5	0	1467	1
TCGA-GM-A5PX-01	9.3906	1.38781		0	551	0
TCGA-A2-A3XW-01	9.3972	1.39441		0	1505	0
TCGA-AO-A0JB-01	9.3996	1.39681		0	1542	0
TCGA-A2-A1FX-01	9.4005	1.39771	2	0	1119	0
TCGA-BH-A1FJ-11	9.41	1.40721	5	1	1927	1
TCGA-GI-A2C8-11	9.4179	1.41511	1	0	225	1
TCGA-B6-A0IH-01	9.4265	1.42371	1	1	3418	0
TCGA-GM-A2DK-01	9.4364	1.43361	1	0	2645	0
TCGA-GM-A2DO-01	9.4366	1.43381	2	0	2596	0
TCGA-BH-A0RX-01	9.4385	1.43571	4	0	170	0
TCGA-E2-A1B5-01	9.4488	1.44601	1	0	984	0
TCGA-EW-A1J6-01	9.4506	1.44781	2	0	875	0
TCGA-BH-A42U-01	9.453	1.45021		0	3324	0
TCGA-A2-A25D-01	9.4539	1.45111	1	0	552	0
TCGA-E9-A1NF-11	9.4617	1.45891	1	1	1072	1
TCGA-E9-A1RF-11	9.4628	1.46001	1	0	200	1
TCGA-BH-A18R-11	9.4685	1.46571	5	1	1142	1
TCGA-BH-A0HK-11	9.4688	1.46601	5	0	178	1
TCGA-BH-A18Q-11	9.4725	1.46971	5	1	1692	1
TCGA-AC-A2FF-01	9.4973	1.49451	1	0	1686	0
TCGA-C8-A8HR-01	9.4979	1.49511		0	408	0
TCGA-A7-A0CH-11	9.519	1.51621		0	1079	1
TCGA-AC-A2FM-11	9.5266	1.52381		1	792	1
TCGA-E2-A108-01	9.5284	1.52561	5	0	837	0
TCGA-BH-A209-11	9.5417	1.53891	5	1	3959	1
TCGA-E9-A5FK-01	9.5423	1.53951		0	447	0
TCGA-E2-A1LS-11	9.55	1.54721	5	0	470	1
TCGA-A7-A13F-11	9.5559	1.55311	5	0	765	1
TCGA-C8-A3M7-01	9.5583	1.55551	1	0	1	0
TCGA-E9-A1NG-11	9.5587	1.55591	5	1	786	1
TCGA-A2-A0EP-01	9.5663	1.56351		0	3273	0
TCGA-GI-A2C9-11	9.5671	1.56431	5	0	3342	1
TCGA-A2-A25A-01	9.5687	1.56591	5	0	3276	0
TCGA-AC-A23H-11	9.5812	1.57841	5	1	174	1
TCGA-AO-A0J9-01	9.5846	1.58181	1	0	1613	0
TCGA-BH-A1ET-11	9.5961	1.59331	5	1	2520	1
TCGA-B6-A0IN-01	9.5968	1.59401	2	1	2573	0
TCGA-AO-A0JC-01	9.6023	1.59951	1	0	1547	0
TCGA-E9-A1RH-11	9.6102	1.60741	5	0	1052	1
TCGA-E9-A1RC-11	9.6167	1.61391	1	0	1224	1
TCGA-E9-A1R7-11	9.6217	1.61891	5	0	645	1
TCGA-BH-A0DD-11	9.6222	1.61941	1	0	1394	1
TCGA-AN-A0AL-01	9.6251	1.62231	4	0	198	0
TCGA-BH-A1F6-11	9.6453	1.64251	5	1	2965	1
TCGA-BH-A0B3-11	9.6481	1.64531	5	0	1203	1
TCGA-AQ-A04J-01	9.6685	1.66571	4	0	819	0
TCGA-BH-A1F8-11	9.6759	1.67311	5	1	749	1
TCGA-A8-A08H-01	9.6791	1.67631	5			0
TCGA-AN-A0FN-01	9.68	1.67721	1	0	218	0
TCGA-BH-A1FH-11	9.6947	1.69191	5	1	1123	1
TCGA-BH-A0BC-11	9.7009	1.69811	5	0	974	1
TCGA-A7-A13E-11	9.7137	1.71091	5	1	614	1
TCGA-AC-A62X-01	9.7178	1.71501		0	417	0
TCGA-BH-A0AY-11	9.7204	1.71761	5	0	777	1
TCGA-E9-A1RD-11	9.7375	1.73471	5	0	34	1
TCGA-E2-A15M-11	9.7566	1.75381	5	1	336	1
TCGA-A2-A04P-01	9.7765	1.77371	4	1	548	0
TCGA-AC-A3QP-01	9.8109	1.80811		0	675	0
TCGA-BH-A204-11	9.828	1.82521	5	1	2534	1
TCGA-A7-A0D9-11	9.8472	1.84441	5	0	1139	1
TCGA-BH-A1F0-11	9.8573	1.85451	5	1	785	1
TCGA-BH-A1EN-11	9.8655	1.86271	5	1	2053	1
TCGA-D8-A1JL-01	9.8663	1.86351	4	0	611	0
TCGA-E2-A158-11	9.9018	1.89901	5	0	450	1
TCGA-E9-A1ND-11	9.9129	1.91011	5	0	383	1
TCGA-BH-A1F0-01	9.9287	1.92591	4	1	785	0
TCGA-BH-A1FG-11	9.9349	1.93211	5	1	3738	1
TCGA-BH-A1FC-11	9.9578	1.95501	5	1	3472	1
TCGA-GM-A4E0-01	9.961	1.95821		0	2191	0
TCGA-A7-A0DB-11	9.9923	1.98951	5	0	1007	1
TCGA-BH-A0B8-11	10.0167	2.01391	5	0	1569	1
TCGA-LL-A73Z-01	10.0192	2.01641		1	227	0
TCGA-BH-A1FN-11	10.0555	2.05271	5	1	2192	1
TCGA-AC-A2FB-11	10.056	2.05321	5	0	1234	1
TCGA-BH-A18G-01	10.079	2.07621	4	0	61	0
TCGA-BH-A0DH-11	10.1414	2.13861	5	0	1156	1
TCGA-BH-A1EO-11	10.2717	2.26891	1	1	2798	1
TCGA-E2-A15K-11	10.3217	2.31891		0	275	1
TCGA-AO-A03U-01	10.3975	2.39471	5	1	1793	0
TCGA-PL-A8LZ-01	10.5249	2.52211		0	302	0
TCGA-A2-A4S1-01	10.6126	2.60981		0	820	0
TCGA-A7-A6VV-01	11.6879	3.68511		0	313	0
