# Supplementary material for: A comprehensive function analysis of LMO2 in different breast cancer subtypes
Source: Oncotarget. 2017 Dec 21;9(10):8911–26. doi: 10.18632/oncotarget.23542 (PMC5823636; doi:10.18632/oncotarget.23542)
Supplement: Supplementary file 3 [file oncotarget-09-8911-s003.xlsx]

## Sheet: LMO2_correlation_matrix
SYMBOL	all_breast	all_p	normal	normal_p	tumor	tumor_p	LumA	LumA_p	LumB	LumB_p	Her2	Her2_p	Basal	Basal_p
ARHGEF10L	0.115647	5.33389e-05	-0.27895	0.00277218	0.103361	0.000613506	0.0404182	0.400945	0.0358003	0.620193	0.277098	0.0232007	0.0856282	0.310954
HIF3A	0.483839	2.656e-72	0.566227	6.30982e-11	0.28844	2.00374e-22	0.549649	1.2561e-35	0.0506735	0.482872	-0.014679	0.906148	0.12946	0.124654
RNF17	0.0842543	0.00329226	-0.0426822	0.653519	0.0561746	0.0631398	0.105098	0.0285802	0.180081	0.0119842	0.0864804	0.486519	0.0454552	0.591163
RNF10	0.00940605	0.743263	0.263171	0.00485855	0.0485691	0.108208	-0.035621	0.459193	0.0715522	0.321472	0.0504308	0.685269	0.225753	0.00690588
RNF11	0.166422	5.35562e-09	0.315271	0.000670696	0.030698	0.310153	0.106292	0.0268124	-0.147281	0.0404307	-0.00982014	0.937136	0.150743	0.0733446
RNF13	0.124319	1.38793e-05	0.369421	5.65564e-05	0.000593709	0.984343	0.136764	0.00431241	0.0529296	0.463574	-0.114157	0.357653	0.0847569	0.315921
GTF2IP1	-0.0883523	0.00205239	-0.0819627	0.388115	-0.0974159	0.00124848	-0.17146	0.000332864	-0.0292695	0.685382	0.260131	0.0335082	0.032489	0.701104
REM1	0.499579	1.07785e-77	0.582083	1.36085e-11	0.411541	5.29091e-46	0.613875	2.67537e-46	0.34075	1.16369e-06	0.435022	0.00023433	0.118618	0.159732
MTVR2	0.033901	0.23768	0.161065	0.0883331	-0.0103704	0.731762	0.0613086	0.202402	0.07346	0.308705	-0.10422	0.401293	-0.0186762	0.8254
RTN4RL2	-0.101476	0.000396156	0.00477554	0.959963	0.0312987	0.300777	-0.0937466	0.0509788	-0.0920922	0.201559	-0.0929349	0.454454	-0.0107163	0.899277
C16orf13	-0.0733107	0.0105825	0.0547853	0.56439	0.107121	0.000383924	-0.0923663	0.0545054	0.20537	0.00407014	0.284158	0.0197838	0.106279	0.208089
C16orf11	-0.0883245	0.00205912	-0.107596	0.256651	-0.0343188	0.256512	-0.166875	0.000481337	-0.039139	0.587937	0.13782	0.266054	0.00993814	0.906557
FGFR1OP2	0.111855	9.33837e-05	0.0770346	0.417371	-0.0216171	0.474861	0.158393	0.000929103	0.0888463	0.217977	0.0234853	0.850372	-0.146075	0.0828081
TSKS	0.437729	4.9026e-58	0.527872	1.87697e-09	0.322029	7.69836e-28	0.43718	1.09989e-21	0.33088	2.44983e-06	0.50324	1.42175e-05	0.186996	0.0258597
ATRX	-0.0140233	0.625317	-0.220512	0.0189261	-0.118162	8.8793e-05	-0.1283	0.00744654	-0.250887	0.000417956	-0.432143	0.000260465	0.0956772	0.257362
PMM2	-0.265534	4.70045e-21	-0.176747	0.0611056	-0.0624483	0.0388171	-0.227166	1.74011e-06	-0.0407388	0.572759	0.16714	0.176413	0.0564889	0.504308
LOC100272146	-0.0259079	0.366903	-0.31231	0.000758145	-0.0106593	0.724588	-0.0429645	0.371913	0.184694	0.00993514	0.213058	0.0834395	-0.0911311	0.280766
ASS1	0.228671	7.04763e-16	0.534662	1.06156e-09	0.140047	3.28873e-06	0.292464	5.24617e-10	0.115677	0.108236	0.189573	0.124419	0.159302	0.058274
NCBP1	-0.383149	9.03432e-44	-0.401253	1.06024e-05	-0.320791	1.25497e-27	-0.254657	7.49765e-08	-0.258947	0.000266569	-0.176003	0.154249	-0.26435	0.00147787
ZNF709	-0.0417983	0.145367	-0.43798	1.2258e-06	-0.0695486	0.0213592	-0.187546	8.46838e-05	-0.159332	0.0264803	-0.210788	0.0868593	-0.0952848	0.259327
ZNF708	-0.00224476	0.937697	-0.322711	0.000490156	-0.0573093	0.0579861	-0.0164971	0.731817	-0.157963	0.0278228	-0.115618	0.351496	0.0127159	0.880611
RBM14	-0.328555	5.64837e-32	-0.315484	0.000664782	-0.228219	2.09877e-14	-0.256181	6.22856e-08	-0.180545	0.0117625	-0.256241	0.0363461	-0.403933	6.19752e-07
NCBP2	-0.251026	6.47433e-19	-0.169297	0.0730354	-0.16618	3.17965e-08	-0.150528	0.00166201	0.013127	0.855847	-0.059868	0.630338	-0.12485	0.138766
DISC1	0.408416	4.79055e-50	-0.067199	0.479446	0.348314	1.38181e-32	0.566671	3.13569e-38	0.383723	3.33257e-08	0.344181	0.0043457	0.199951	0.0170434
CAMK1	0.542718	5.2725e-94	0.581559	1.43356e-11	0.44012	4.32715e-53	0.484778	5.81915e-27	0.30075	2.03554e-05	0.43203	0.000261542	0.374601	4.37345e-06
RPL37	0.224672	2.28492e-15	-0.126523	0.181754	0.225961	3.82601e-14	0.274881	5.7962e-09	0.294688	3.0326e-05	0.272138	0.02589	0.0193921	0.818821
SPR	-0.0990583	0.000544575	0.134383	0.155878	0.00923273	0.760232	-0.150315	0.0016878	-0.0474622	0.511072	0.149755	0.226447	0.0920171	0.276096
ZNF700	-0.0337271	0.240097	-0.402672	9.79982e-06	0.0290444	0.336951	-0.0699845	0.145519	0.0358001	0.620195	-0.0814263	0.512436	-0.15738	0.0614142
ZNF707	-0.218955	1.18127e-14	-0.364448	7.23461e-05	-0.0547943	0.0699123	-0.235588	6.91241e-07	0.0445702	0.537178	0.267986	0.0283395	-0.0770655	0.361989
CAMK4	0.174174	9.85794e-10	-0.299786	0.00125592	0.29048	9.83767e-23	0.245816	2.14849e-07	0.284286	5.88769e-05	0.516671	7.6059e-06	0.273139	0.00100607
ZNF704	0.0350353	0.222337	-0.197913	0.0356162	-0.0827477	0.00614842	-0.00118645	0.980338	-0.16202	0.0240062	-0.291508	0.0166917	0.092057	0.275887
LOC339240	0.0491544	0.0867787	-0.14391	0.128336	0.0549109	0.0693181	-0.0146003	0.76166	0.0697664	0.333728	0.227435	0.0641783	-0.0389077	0.64572
GOLGA6B	-0.0417165	0.146157	-0.261786	0.00509606	-0.0953617	0.00158208	-0.116568	0.0151113	-0.0199688	0.782269	-0.169405	0.170538	-0.0723163	0.392411
RNF115	-0.185563	7.11674e-11	-0.0754867	0.426819	-0.116566	0.000110616	-0.148222	0.00196106	-0.0668442	0.35442	-0.259958	0.0336305	0.0955964	0.257766
RNF112	0.340187	2.69152e-34	0.650468	6.3196e-15	0.214259	7.76342e-13	0.435531	1.62068e-21	0.271985	0.000124844	-0.0760961	0.540511	-0.0295948	0.726622
ZC3H14	-0.0550005	0.0552858	-0.42615	2.52548e-06	-0.134606	7.84139e-06	-0.242939	3.00025e-07	-0.107043	0.137391	-0.298647	0.0140952	-0.0480877	0.569834
SPN	0.362632	4.58544e-39	0.0938434	0.322829	0.417364	2.15947e-47	0.397591	6.88663e-18	0.369112	1.18287e-07	0.546041	1.75862e-06	0.398394	9.09449e-07
HMGCLL1	0.12683	9.23939e-06	-0.540024	6.70746e-10	0.0100607	0.739478	0.064434	0.180293	-0.0858298	0.234069	-0.0731111	0.556555	-0.108682	0.197932
NACAP1	0.163117	1.07642e-08	-0.11137	0.240243	0.165455	3.65427e-08	0.079727	0.0971609	0.117784	0.101915	0.125635	0.311043	0.0467948	0.580264
LRRTM1	0.296411	4.59101e-26	0.0151767	0.873239	0.229759	1.38834e-14	0.249473	1.39664e-07	0.223352	0.00174524	-0.090157	0.468109	0.117711	0.162971
GRIN1	-0.0571221	0.046517	-0.45317	4.65165e-07	0.00300478	0.920886	-0.218128	4.50905e-06	-0.146547	0.0414508	-0.0678098	0.585595	-0.0337739	0.689879
RBMY1A3P	-0.0113985	0.691427	NA	NA	-0.00843705	0.780341	NA	NA	NA	NA	NA	NA	NA	NA
DHX8	-0.1562	4.43297e-08	-0.53087	1.46175e-09	-0.146982	1.03561e-06	-0.242201	3.26653e-07	-0.0117127	0.871234	-0.136613	0.270307	-0.147842	0.079118
DHX9	-0.459581	1.59168e-64	-0.523288	2.73849e-09	-0.420573	3.60657e-48	-0.41898	7.06811e-20	-0.367957	1.30393e-07	-0.578528	2.93489e-07	-0.311581	0.000160324
LOC441204	0.216266	2.51784e-14	0.456829	3.65733e-07	0.117117	0.00010257	0.110679	0.0211005	0.190788	0.00770541	0.0587782	0.636588	0.0445499	0.598581
TCOF1	-0.147612	2.36175e-07	-0.295281	0.00149788	-0.0461683	0.126807	-0.0429618	0.371943	0.130767	0.069153	0.201111	0.1027	-0.0919143	0.276635
LRRTM3	0.0924304	0.00125787	0.160287	0.0899033	0.0169734	0.574756	0.0701987	0.144287	-0.102768	0.153892	0.129369	0.296766	0.0230993	0.784958
NUP98	-0.1601	2.0109e-08	-0.475492	1.0259e-07	-0.216132	4.85035e-13	-0.236338	6.35617e-07	-0.247517	0.000502276	-0.393264	0.000994212	-0.0770209	0.362268
XPC	0.231194	3.31649e-16	-0.38126	3.09606e-05	0.163904	4.91236e-08	-0.0962057	0.0451677	0.130234	0.0703045	-0.135882	0.272901	0.17658	0.0355406
SLC12A2	0.0221868	0.439724	-0.588266	7.31458e-12	-0.0222366	0.462293	-0.12237	0.0107247	-0.123586	0.0860132	-0.220454	0.0730267	0.0161459	0.84875
GRINA	-0.166698	5.04944e-09	0.323619	0.000471504	-0.0721244	0.0169848	-0.166249	0.000505808	0.0476945	0.509004	0.170241	0.168409	0.132986	0.11463
LRRTM2	0.495422	3.04802e-76	-0.105297	0.267015	0.338238	1.03343e-30	0.454174	1.78571e-23	0.230153	0.00124486	0.136239	0.27163	0.239816	0.00404601
NUP93	-0.188563	3.46141e-11	-0.0533193	0.574873	-0.135074	7.28575e-06	0.012143	0.800847	0.0799715	0.267666	-0.0506901	0.683736	-0.203917	0.0149284
HAP1	0.231961	2.63266e-16	-0.420102	3.61664e-06	0.141631	2.53777e-06	0.0471867	0.326723	0.055215	0.444469	-0.204172	0.0974632	-0.0535031	0.527138
KLRA1	0.136882	1.67692e-06	-0.244739	0.00898703	0.0758732	0.0120234	0.101072	0.0352984	0.0266245	0.712497	0.153667	0.214407	-0.0453667	0.591886
CAMKV	-0.0837523	0.00348382	-0.543268	5.06126e-10	-0.0787537	0.00913137	0.0638284	0.184431	0.012654	0.860987	0.0353691	0.776296	-0.0611758	0.46954
SPPL3	0.0104873	0.714972	0.104833	0.269137	-0.0121764	0.68733	0.0214394	0.656029	0.0122502	0.86538	-0.0463685	0.709446	-0.092976	0.271101
GOLIM4	0.0589011	0.0400943	0.181088	0.0549219	-0.0041656	0.890488	0.195541	4.10384e-05	-0.0238279	0.741561	-0.104972	0.397887	-0.0944772	0.263405
ZNF646	-0.181455	1.87324e-10	-0.43182	1.79213e-06	-0.077122	0.0106825	-0.331725	1.31615e-12	-0.0672881	0.351225	-0.0363739	0.770113	-0.218483	0.00899742
OPA3	0.0276859	0.334928	-0.204264	0.0299959	0.0316445	0.295466	-0.0686741	0.153227	-0.0766949	0.287828	-0.215397	0.080027	-0.00051031	0.995191
OPA1	-0.261839	1.69708e-20	-0.10394	0.27326	-0.318545	3.02806e-27	-0.186439	9.3401e-05	-0.202813	0.00456625	-0.343439	0.00443608	-0.181265	0.0308622
RHEB	-0.114502	6.32843e-05	0.553158	2.10439e-10	-0.0881851	0.003495	0.0597633	0.214034	0.161654	0.0243312	0.194523	0.114707	0.0305137	0.718486
RAB40C	-0.178983	3.31719e-10	-0.345318	0.000179768	-0.00267714	0.929489	-0.313198	2.47921e-11	0.0105352	0.884084	0.171848	0.164368	-0.0593221	0.483132
RAB40B	0.0998356	0.000491982	-0.237697	0.0112415	0.0217065	0.473036	0.0529683	0.27087	-0.0207971	0.773477	0.167469	0.17555	-0.0952161	0.259673
RAB40A	0.282979	8.3049e-24	-0.21204	0.0241549	0.252461	2.2066e-17	0.176013	0.000228646	0.166314	0.0204666	0.182813	0.138676	0.00320429	0.96981
COL7A1	0.117724	3.89548e-05	-0.493382	2.81942e-08	0.136556	5.76497e-06	-0.0970673	0.0432681	0.169483	0.0181529	-0.0232249	0.852012	-0.164114	0.0509847
MDP1	0.0766262	0.00753715	0.069943	0.461645	0.116372	0.00011359	0.0415722	0.387624	0.0177541	0.805909	0.17464	0.157515	0.0863733	0.306747
GTSE1	-0.464527	4.63765e-66	-0.279443	0.00272252	-0.289901	1.20465e-22	-0.223969	2.448e-06	-0.101581	0.158726	-0.254744	0.0374901	-0.209106	0.0125094
FAM183A	-0.0586056	0.0411061	-0.351754	0.000133201	0.0415592	0.169364	-0.150968	0.00160996	0.0683554	0.34362	0.326622	0.00698375	0.164073	0.051043
ARFRP1	0.078463	0.006212	-0.045967	0.62877	0.177798	3.14151e-09	0.0544213	0.257925	0.0913367	0.205298	0.381778	0.00143329	0.0291354	0.730701
OVCH1	0.191127	1.85173e-11	-0.205003	0.029393	0.0731194	0.0155182	0.144629	0.00252593	0.0867339	0.229161	-0.0240764	0.846651	0.0816239	0.334206
FAM183B	0.092651	0.00122432	-0.242775	0.00957188	0.149338	6.90771e-07	0.0733217	0.127226	0.216994	0.00237257	0.0538126	0.665378	0.142342	0.0910609
PSAP	0.179792	2.75421e-10	0.418632	3.94228e-06	0.207353	4.23564e-12	0.218737	4.23419e-06	0.140945	0.0499666	0.0689707	0.579178	0.23189	0.00548945
KIAA0831	0.177403	4.76083e-10	-0.111478	0.239788	0.0534764	0.0769238	0.0224195	0.64138	0.0300778	0.677174	-0.41434	0.00049072	0.0716664	0.396691
SPPL2A	-0.0123873	0.66621	0.19897	0.034623	0.000984863	0.974031	-0.0800111	0.0959713	0.00283074	0.968752	0.0216473	0.861962	0.283399	0.000631795
SLC46A1	0.0234345	0.41443	-0.31776	0.000604426	-0.0276769	0.360203	-0.22166	3.12265e-06	-0.113374	0.115491	-0.184513	0.134979	0.132593	0.115715
TGFBR2	0.662803	1.37927e-154	0.636331	3.61584e-14	0.551087	5.36537e-88	0.667545	2.63869e-57	0.406605	4.03126e-09	0.312313	0.0100822	0.546215	2.05212e-12
ITGA8	0.2495	1.06741e-18	0.285874	0.00214476	0.185301	6.47814e-10	0.229005	1.42669e-06	0.0315701	0.66212	0.183204	0.137819	0.252338	0.00244912
ITGA9	0.32618	1.63611e-31	-0.0227472	0.810991	0.197582	4.23008e-11	0.459373	4.82986e-24	0.16573	0.0209201	0.240119	0.0503228	-0.155444	0.0647185
STK40	0.242517	1.0084e-17	0.440746	1.03111e-06	0.141394	2.63858e-06	0.226099	1.95123e-06	0.0265687	0.713073	0.218592	0.0755454	-0.0647478	0.443948
MYO3B	-0.0323125	0.260401	-0.196513	0.0369671	0.00882965	0.7704	-0.0218636	0.649672	-0.0279155	0.699215	-0.12785	0.302522	0.118747	0.159275
ATP2A1	-0.181569	1.82417e-10	-0.0427673	0.652874	-0.168013	2.22984e-08	-0.0739826	0.123824	-0.0385153	0.593904	0.216726	0.0781368	-0.326715	7.23827e-05
ATP2A2	-0.236516	6.56875e-17	-0.0469765	0.621244	-0.279188	4.69342e-21	-0.152138	0.00147875	-0.280175	7.59887e-05	-0.391478	0.00105332	-0.183725	0.0286222
ATP2A3	0.0359592	0.210374	-0.0709217	0.455386	0.160487	9.33522e-08	0.109131	0.0229829	0.103298	0.151769	0.221606	0.0715037	0.123619	0.142731
ITGA1	0.346833	1.14325e-35	0.258564	0.00568875	0.236834	2.00068e-15	0.408741	6.59491e-19	0.152506	0.0337644	0.184715	0.134546	0.390337	1.56938e-06
ITGA2	0.0420841	0.142632	-0.483793	5.68582e-08	0.0104105	0.730767	-0.164671	0.000572799	-0.140789	0.0502243	-0.157799	0.202189	0.0566179	0.503333
ITGA3	0.169889	2.53689e-09	-0.353907	0.000120317	0.146517	1.12086e-06	-0.0151769	0.752548	-0.0367825	0.610625	-0.171813	0.164454	0.0970239	0.250694
ITGA4	0.20205	1.16863e-12	-0.169691	0.0723609	0.279095	4.84033e-21	0.227847	1.61707e-06	0.316969	6.70008e-06	0.297661	0.0144316	0.404705	5.87164e-07
ITGA5	0.281916	1.23841e-23	0.612045	5.91742e-13	0.328425	5.9397e-29	0.358211	1.38336e-14	0.357505	3.0972e-07	0.101997	0.411468	0.195928	0.0194488
ITGA6	0.258525	5.27667e-20	-0.355106	0.000113652	0.140302	3.15465e-06	0.251417	1.1079e-07	0.0309498	0.668362	-0.0655542	0.598156	0.0218524	0.796306
ITGA7	0.593968	9.57431e-117	0.519176	3.82463e-09	0.462322	4.39192e-59	0.637945	5.77534e-51	0.235999	0.000923781	0.440211	0.00019321	-0.00689471	0.935096
TRHR	0.0208204	0.468412	0.287043	0.00205252	-0.0982769	0.00112902	0.0654861	0.173268	-0.0124612	0.863084	-0.0171269	0.890587	-0.125047	0.138136
LOC100132288	0.223713	3.01894e-15	0.0103928	0.913003	0.213292	9.88107e-13	0.129326	0.00698035	0.0634146	0.379705	0.27584	0.0238595	0.0931975	0.269956
DENND4A	0.0470126	0.101436	-0.154549	0.102165	-0.0596322	0.0485208	0.0018501	0.969344	-0.141954	0.0483342	-0.300341	0.0135328	0.0693871	0.411918
DENND4B	-0.0122022	0.670903	0.1075	0.25708	0.0168308	0.577974	0.0775991	0.106448	0.0972979	0.177129	-0.113708	0.359563	-0.13348	0.113277
DENND4C	0.0554125	0.053483	-0.196136	0.0373388	-0.095597	0.00154008	-0.0510287	0.288832	-0.273403	0.000114691	-0.493011	2.24984e-05	0.0498592	0.555689
SWAP70	0.349501	3.14872e-36	0.0940541	0.321739	0.243933	2.68519e-16	0.280656	2.68215e-09	0.120123	0.0952457	0.0418283	0.736808	0.23467	0.00493777
RARRES1	0.236878	5.87633e-17	-0.0263066	0.782101	0.175046	5.51399e-09	0.33538	7.20057e-13	0.232812	0.00108793	0.119162	0.336825	0.253878	0.00229854
LOC100132287	0.101441	0.000397979	-0.317666	0.000606829	0.135873	6.42385e-06	0.0217266	0.651723	0.0907639	0.208166	0.157268	0.203732	0.127996	0.129009
PHLDA3	0.361061	1.01829e-38	0.463404	2.3572e-07	0.312201	3.50338e-26	0.30164	1.40006e-10	0.273849	0.000111658	0.0768962	0.53625	0.214829	0.0102464
PHLDA2	-0.152466	9.28119e-08	-0.20863	0.0265843	-0.0396735	0.189573	-0.197069	3.56116e-05	-0.0330174	0.647648	-0.0543421	0.662285	0.0695087	0.411096
TACO1	-0.212497	7.15498e-14	0.12119	0.201018	-0.120854	6.09018e-05	-0.0626018	0.193027	0.0524983	0.467231	0.076332	0.539253	-0.128176	0.128467
PMM1	0.0675225	0.0185784	0.26671	0.00429608	0.0223817	0.459376	0.0251781	0.600907	0.00466851	0.948489	0.105869	0.393845	-0.0982412	0.244769
GAP43	0.312468	6.32061e-29	0.514746	5.45463e-09	0.291931	5.91126e-23	0.287031	1.12204e-09	0.234009	0.00102335	0.40049	0.000784505	0.183382	0.0289263
NENF	0.0658848	0.0216378	0.343794	0.000192814	0.159364	1.1494e-07	0.155459	0.00115787	0.153177	0.0329807	0.209208	0.0893051	0.161381	0.055025
SQLE	-0.455631	2.57056e-63	-0.56704	5.84413e-11	-0.302378	1.38167e-24	-0.257765	5.12974e-08	-0.0525146	0.467092	-0.17021	0.168486	-0.176435	0.0356949
MRPL28	-0.0628562	0.0284604	0.0323827	0.733484	0.0842016	0.00530238	-0.121428	0.0113494	0.176252	0.0139591	0.385537	0.00127342	-0.0173246	0.837856
LOC100289341	0.0717826	0.0123226	0.0688229	0.468868	0.0906736	0.00267137	0.0432598	0.368632	0.158165	0.0276213	0.0761255	0.540355	0.0393923	0.641613
FBXL13	-0.000123396	0.996572	-0.0565619	0.551808	-0.0178103	0.556041	0.0183528	0.703005	-0.126541	0.0787133	-0.145297	0.24073	-0.00195696	0.98156
FBXL12	0.28739	1.5539e-24	0.170582	0.0708534	0.240145	7.90424e-16	0.347644	8.96872e-14	0.199025	0.00540135	0.259084	0.0342534	-0.112962	0.180739
FBXL15	0.0758549	0.00816537	-0.03093	0.74502	0.186183	5.35772e-10	-0.00989869	0.837083	-0.0183362	0.799678	0.31436	0.00957646	0.0670125	0.428139
CYP27B1	-0.132344	3.67959e-06	-0.506913	1.00935e-08	-0.0107704	0.721838	-0.182121	0.000136138	0.0721684	0.317311	0.250076	0.0412519	0.19757	0.0184336
FBXL17	0.164963	7.30169e-09	0.146255	0.122166	0.0498169	0.0994305	-0.00388863	0.935619	-0.0737183	0.307002	-0.140677	0.256175	0.157385	0.0614057
FBXL16	-0.185444	7.32165e-11	-0.36751	6.21967e-05	-0.0483513	0.109801	-0.316806	1.42172e-11	-0.105564	0.142939	-0.0404152	0.745393	-0.149712	0.0753562
FAM169A	0.00408163	0.88698	-0.397127	1.33025e-05	0.0201232	0.505922	-0.0496002	0.30256	0.0602529	0.403965	-0.209552	0.0887677	0.0462214	0.584918
FAM116B	0.0391988	0.172107	-0.389762	1.97964e-05	0.162161	6.82771e-08	-0.0500784	0.297917	0.0317949	0.659864	0.129532	0.296153	0.130304	0.122196
FAM116A	0.0284677	0.321455	-0.222073	0.0180778	-0.0689258	0.0225533	-0.0733675	0.126987	-0.0316432	0.661387	-0.203809	0.0980737	-0.1722	0.0404434
FAM169B	-0.0167221	0.560352	0.210488	0.025236	-0.0604237	0.0456071	0.087078	0.069943	0.155917	0.0299367	0.0171151	0.890662	-0.0583059	0.490672
RALGAPA2	0.0145561	0.612235	0.013567	0.886588	-0.0974917	0.00123751	0.0071741	0.881533	-0.299154	2.26267e-05	-0.361361	0.00266073	-0.0347307	0.681564
GHDC	0.12646	9.81527e-06	-0.158707	0.0931553	0.177593	3.27694e-09	-0.105926	0.0273441	0.133878	0.0627378	0.135839	0.273055	0.135745	0.107233
H19	0.335559	2.32235e-33	0.566565	6.11188e-11	0.348171	1.47106e-32	0.459965	4.15623e-24	0.287691	4.75187e-05	0.217494	0.0770619	0.177489	0.0345884
SDK2	0.148044	2.17606e-07	-0.467657	1.76548e-07	0.0809074	0.00739256	0.0118262	0.805939	0.117916	0.101528	0.0452837	0.715952	-0.0139809	0.868836
GRP	0.171137	1.93107e-09	-0.516532	4.73029e-09	0.26338	7.82906e-19	-0.00874533	0.855844	0.212773	0.00289547	0.110179	0.374763	0.227586	0.00645229
TPRN	-0.177834	4.31544e-10	-0.380618	3.20094e-05	0.0748379	0.0132458	-0.302823	1.17685e-10	0.0177173	0.806304	-0.0783324	0.528642	0.0404403	0.632766
THSD4	0.00759461	0.791429	-0.567994	5.33998e-11	0.0366048	0.226162	-0.415636	1.47808e-19	-0.16014	0.0257152	-0.261718	0.032405	0.309355	0.000179582
KIAA0895L	-0.0797899	0.0053892	-0.488716	3.97698e-08	-0.0352509	0.243812	-0.161563	0.000729336	0.000417527	0.99539	0.0966698	0.436445	-0.0778308	0.357227
CHST9	0.29108	3.73648e-25	-0.37525	4.21616e-05	0.171593	1.10291e-08	0.213978	6.88979e-06	-0.0593621	0.410963	-0.0112361	0.928094	0.168597	0.0448895
CHST8	-0.0224412	0.434495	-0.145191	0.124936	0.0110467	0.715009	-0.172619	0.000302798	-0.163218	0.0229696	-0.275658	0.023956	0.0253698	0.764412
COL4A5	0.0802103	0.00514981	-0.533017	1.2202e-09	0.101614	0.000758916	-0.0928632	0.053213	0.0208508	0.772908	0.0156081	0.900238	0.0780716	0.355737
COL4A4	0.231116	3.39588e-16	-0.319217	0.000568499	0.172175	9.82311e-09	0.332957	1.075e-12	0.201276	0.00489007	0.399171	0.000819507	0.120451	0.153334
COL4A3	0.264654	6.39229e-21	-0.329116	0.000371784	0.179256	2.32389e-09	0.280657	2.6817e-09	0.178395	0.0128215	0.45241	0.000121232	0.0814339	0.335337
COL4A2	0.311511	9.47124e-29	0.348066	0.000158289	0.293172	3.81496e-23	0.459803	4.33089e-24	0.311249	9.98949e-06	0.484755	3.22453e-05	0.104705	0.214943
COL4A1	0.227416	1.02181e-15	0.446445	7.18509e-07	0.237575	1.62723e-15	0.430487	5.23654e-21	0.284837	5.68804e-05	0.468069	6.49196e-05	0.2179	0.00918718
SLC35D2	0.159718	2.17448e-08	-0.107773	0.255864	0.152571	3.92336e-07	0.0900595	0.0608505	0.00769192	0.915229	0.273905	0.0249035	0.205103	0.0143422
CHST1	0.0224238	0.434851	-0.1773	0.0602872	0.174344	6.3559e-09	-0.0237038	0.622396	0.154561	0.0314116	0.322938	0.00768873	0.194913	0.0201002
ZNF879	0.130405	5.10808e-06	-0.158466	0.0936594	0.0728594	0.0158903	0.125223	0.00901469	0.192388	0.00719924	-0.113525	0.360342	0.102234	0.226024
CHST3	0.304603	1.67718e-27	-0.124793	0.187849	0.161773	7.34272e-08	0.38273	1.37184e-16	0.178793	0.0126194	-0.0593704	0.633189	-0.225122	0.00706859
CHST2	0.384053	5.50477e-44	-0.0211738	0.823845	0.318619	2.94206e-27	0.676519	2.24879e-59	0.487098	5.93021e-13	0.641716	4.86653e-09	0.0905511	0.283852
CHST5	0.0534401	0.0625795	-0.292609	0.0016607	0.0343033	0.256727	-0.0299538	0.533707	0.133927	0.0626416	0.166942	0.176931	-0.109916	0.192857
CHST4	0.117448	4.0632e-05	-0.286089	0.00212752	0.0605684	0.0450909	0.192013	5.67026e-05	0.0177979	0.805439	-0.0902776	0.467512	0.129027	0.12593
CHST7	0.627162	8.3475e-134	0.615473	4.04628e-13	0.548875	3.62394e-87	0.680983	1.97324e-60	0.291589	3.70537e-05	0.585872	1.90527e-07	0.364782	8.07312e-06
CHST6	-0.11017	0.000119113	-0.240356	0.0103377	0.00121036	0.968088	0.00304258	0.949605	0.108347	0.132639	-0.124807	0.314269	-0.174136	0.0382104
ITGAX	0.156471	4.19865e-08	0.0800435	0.399359	0.34378	9.82212e-32	0.250957	1.17044e-07	0.395074	1.19244e-08	0.592431	1.28354e-07	0.282728	0.000651666
OR8J1	-0.0825326	0.00399221	NA	NA	-0.082585	0.0062503	0.00882434	0.854556	-0.0845746	0.241006	NA	NA	-0.0807775	0.339259
SNORD115.17	NA	NA	NA	NA	NA	NA	NA	NA	NA	NA	NA	NA	NA	NA
BCL2A1	0.110675	0.000110776	0.291272	0.00174806	0.18566	5.99664e-10	0.38467	9.36325e-17	0.36078	2.36979e-07	0.41351	0.000504998	0.121681	0.149148
GPSM2	-0.395166	1.09473e-46	-0.0270127	0.776404	-0.31123	5.06926e-26	-0.200254	2.64055e-05	-0.138129	0.0547701	-0.215214	0.0802887	-0.20077	0.0165866
HLCS	-0.265069	5.53082e-21	-0.65094	5.95257e-15	-0.223234	7.83489e-14	-0.334465	8.38055e-13	-0.178406	0.0128156	0.0532018	0.668954	-0.127605	0.130192
NOG	0.240392	1.97003e-17	-0.178796	0.05812	0.203793	9.92764e-12	0.118424	0.0135615	0.124216	0.0844129	-0.0216676	0.861834	0.0766043	0.364878
LIPG	0.252977	3.39915e-19	-0.301074	0.00119358	0.271086	6.74111e-20	0.329616	1.85734e-12	0.277381	9.01718e-05	0.0973408	0.433253	0.221015	0.00821278
ITGAV	0.0255143	0.374231	0.0999258	0.292316	0.017545	0.561943	0.0437605	0.36311	-0.0875645	0.224716	-0.181896	0.140701	-0.0440927	0.602343
HIBCH	0.133672	2.93094e-06	0.0320464	0.73615	-0.00504404	0.867589	0.0574211	0.232568	-0.0853892	0.236488	0.250489	0.0409069	0.0254037	0.764106
ZNF703	-0.0805737	0.00495071	-0.437956	1.22765e-06	0.0246655	0.414848	-0.291884	5.69429e-10	-0.0775552	0.282439	-0.0136812	0.912502	0.088313	0.295971
ITGAL	0.231455	3.06669e-16	0.0480675	0.613154	0.35315	1.64648e-33	0.18446	0.000111122	0.344532	8.68943e-07	0.481217	3.75176e-05	0.447133	2.42787e-08
ITGAM	0.201614	1.30902e-12	0.508741	8.75504e-09	0.247284	1.01715e-16	0.197317	3.47985e-05	0.241781	0.000682819	0.386971	0.00121679	0.188725	0.0244939
LOC286359	-0.0809566	0.00474841	-0.181059	0.0549617	-0.0588766	0.0514463	-0.105618	0.0277984	-0.0735005	0.308438	-0.142951	0.24849	-0.012361	0.88392
HLF	0.443181	1.30513e-59	-0.0981604	0.300969	0.275822	1.43556e-20	0.390737	2.78881e-17	0.090453	0.209735	0.0593411	0.633357	0.12559	0.13642
NOV	0.528151	3.12281e-88	0.603013	1.57615e-12	0.42701	9.37659e-50	0.591707	2.41235e-42	0.342101	1.04887e-06	0.295252	0.0152831	0.0541506	0.522143
FAM134C	0.00520335	0.856221	-0.208319	0.0268159	0.0520684	0.0850361	-0.0924536	0.0542764	0.0569761	0.430055	-0.00827296	0.947024	0.142632	0.0903974
FAM134B	0.0297414	0.30027	0.228087	0.0151091	0.0125966	0.677137	-0.00788676	0.869864	-0.101023	0.161039	-0.154036	0.213295	-0.0228177	0.787517
FAM134A	-0.0606064	0.0346593	-0.172755	0.0672835	-0.00533074	0.860138	-0.212404	8.07447e-06	-0.102269	0.15591	0.0721702	0.561659	0.124423	0.14013
SERPING1	0.603689	1.55891e-121	0.783867	1.02164e-24	0.512384	2.46509e-74	0.579905	2.32234e-40	0.41738	1.40871e-09	0.568671	5.1565e-07	0.540403	3.8819e-12
SMAD9	0.349119	3.78964e-36	0.0559923	0.555827	0.205148	7.19279e-12	0.510605	3.43641e-30	0.187562	0.00882298	0.0706765	0.569806	-0.118328	0.160763
TRERF1	-0.0379095	0.186662	-0.13059	0.167997	0.0495757	0.101081	-0.0449304	0.350411	0.0155984	0.82909	-0.145483	0.240121	0.144803	0.0855516
LOC653501	0.16365	9.6266e-09	-0.3207	0.00053395	0.0401869	0.183903	0.0726725	0.130637	-0.0934747	0.194845	-0.0248696	0.841663	0.0451124	0.593967
LRPAP1	0.104471	0.000264546	0.0404526	0.670538	0.178765	2.57304e-09	0.0184106	0.702114	0.0754532	0.295727	0.337218	0.0052619	0.133285	0.11381
LQK1	-0.0581579	0.0426799	-0.0390494	0.681335	-0.0110259	0.715521	0.060187	0.210798	0.00604244	0.93336	0.0377413	0.761722	-0.0923743	0.274228
SMAD6	0.359078	2.76893e-38	0.584075	1.11583e-11	0.293728	3.13216e-23	0.39965	4.49535e-18	0.152395	0.0338958	-0.0214401	0.863271	0.094978	0.260871
SMAD7	0.20301	9.09729e-13	0.322943	0.000485323	0.182899	1.08171e-09	0.227839	1.6184e-06	0.204457	0.00424145	0.121954	0.325546	0.000960361	0.99095
GOLPH3L	-0.190841	1.98643e-11	-0.301157	0.00118969	-0.124221	3.75826e-05	-0.245237	2.29849e-07	-0.062872	0.383804	-0.21111	0.0863686	-0.0156118	0.853697
SMAD1	0.0798031	0.00538154	0.179561	0.0570359	0.0524794	0.0825999	0.09136	0.0572023	-0.0309397	0.668464	-0.121525	0.327262	-0.0318641	0.706587
AFTPH	-0.281383	1.51189e-23	-0.467298	1.80936e-07	-0.221552	1.21341e-13	-0.364825	4.14138e-15	-0.298488	2.36449e-05	-0.390948	0.00107144	-0.0448046	0.596489
SMAD3	0.183211	1.24198e-10	0.380263	3.26027e-05	0.0806425	0.00758909	0.160592	0.000785831	0.0167288	0.816914	-0.120806	0.330152	0.0495954	0.557785
MUS81	-0.0206224	0.472653	-0.272587	0.00348973	0.0750548	0.012981	-0.0577628	0.229796	0.076144	0.291315	0.278126	0.0226741	-0.147784	0.079236
AMMECR1L	-0.12705	8.91134e-06	-0.287786	0.00199583	-0.210299	2.06887e-12	-0.0922271	0.054872	-0.211716	0.00304187	-0.318528	0.00861401	-0.256263	0.00208181
IL1RAPL1	0.149652	1.60085e-07	-0.235708	0.0119618	0.0771551	0.0106489	0.155821	0.00112708	-0.0883123	0.220767	0.0427988	0.73093	-0.0471721	0.577211
TMPRSS11B	0.0208359	0.46808	0.124618	0.188473	0.011027	0.715496	0.0415912	0.387406	0.0434049	0.547882	0.0920625	0.458719	0.0368686	0.663124
IGF2R	-0.0241462	0.400395	0.030445	0.748885	-0.120419	6.47577e-05	-0.0190278	0.692628	-0.170734	0.017304	-0.140169	0.257915	-0.0408204	0.629569
TMPRSS11D	0.0584662	0.0415907	-0.0101774	0.914799	0.0263803	0.383154	0.0199214	0.678977	-0.0168746	0.815347	0.122913	0.321725	0.0250045	0.767707
TMPRSS11F	0.035851	0.21175	-0.204009	0.0302054	-0.0274032	0.364975	0.0077206	0.872582	-0.111203	0.122671	-0.0398706	0.74871	0.0241954	0.77502
ZC3H10	0.0614829	0.0321194	-0.054162	0.568836	0.0747211	0.0133904	-0.0890144	0.0639198	0.0821466	0.254828	0.0922855	0.457626	-0.131301	0.119338
RAD21L1	-0.0832712	0.00367686	-0.179889	0.0565759	-0.0506421	0.0939447	0.00983946	0.838044	-0.12603	0.0799401	0.0369269	0.766716	0.037162	0.660608
IL1RAPL2	0.207853	2.52228e-13	-0.338067	0.000250072	0.124359	3.6838e-05	0.131855	0.0059415	0.102408	0.155346	0.0858307	0.489811	0.0653488	0.439721
SLC36A3	0.0661675	0.0210803	-0.0845776	0.373105	0.0307821	0.308829	0.0460485	0.33854	0.0115117	0.873425	0.0859553	0.489179	-0.0733446	0.385698
CKS1B	-0.316507	1.12911e-29	0.266444	0.0043362	-0.252897	1.93693e-17	-0.1248	0.00925184	-0.102495	0.154992	-0.0462215	0.710327	-0.228133	0.00632206
SLC36A1	-0.00334065	0.907395	0.240354	0.0103386	0.0303996	0.314882	0.150895	0.00161851	-0.029233	0.685754	0.00218149	0.986022	0.118551	0.15997
ST13	0.0128587	0.654319	0.0343585	0.717889	-0.174275	6.44502e-09	-0.000217199	0.9964	-0.177233	0.0134278	-0.300771	0.0133931	-0.118449	0.160331
RPL31P11	0.23844	3.62238e-17	0.182035	0.0536445	0.193379	1.09836e-10	0.189554	7.07947e-05	0.11771	0.102133	0.00403925	0.974121	0.177878	0.0341881
C14orf115	-0.0770008	0.00724799	-0.0145591	0.878356	-0.0563603	0.0622713	0.0565485	0.239755	0.304462	1.5876e-05	0.209474	0.0888892	-0.0506796	0.549197
ZC3H15	-0.257841	6.65427e-20	-0.193718	0.039795	-0.217042	3.85331e-13	-0.133233	0.00543609	0.0332291	0.645542	-0.193275	0.1171	-0.132211	0.116778
TMEM213	0.138443	1.27207e-06	-0.457123	3.58703e-07	0.0252055	0.404705	0.0315082	0.512681	0.102133	0.156463	-0.217283	0.0773564	0.0095776	0.909932
C14orf118	0.0322904	0.260727	-0.396689	1.36245e-05	-0.0912243	0.00251495	-0.0737361	0.125084	-0.0504467	0.484836	-0.200335	0.104061	-0.0577826	0.494579
ARTN	-0.208418	2.16738e-13	-0.276321	0.00305073	-0.0292452	0.333619	-0.278939	3.37904e-09	0.0845752	0.241002	0.0163351	0.895616	-0.0301519	0.721686
ART1	0.00707363	0.805439	0.044333	0.641033	0.0552743	0.0674926	0.110572	0.0212259	-0.00736077	0.918866	-0.194244	0.115239	0.120296	0.153866
HRH3	-0.142326	6.31555e-07	-0.163793	0.083005	-0.125744	3.00916e-05	-0.0995831	0.038102	-0.12275	0.0881734	0.015641	0.900028	-0.0240356	0.776467
ART3	-0.0222481	0.438461	0.130267	0.169059	-0.0522294	0.0840746	0.227659	1.65017e-06	0.139547	0.0523053	0.212374	0.0844589	-0.0622187	0.461986
HERC2P2	0.276362	9.70747e-23	0.00183058	0.984647	0.14656	1.11274e-06	0.179287	0.000173531	0.0302015	0.675922	0.24014	0.050302	0.0589924	0.485571
ART5	0.341163	1.70127e-34	-0.210858	0.0249743	0.275777	1.45695e-20	0.327249	2.72483e-12	0.122708	0.0882828	0.0715592	0.564985	0.000977819	0.990785
ART4	0.390165	1.85251e-45	0.551094	2.53335e-10	0.227897	2.28725e-14	0.247724	1.71752e-07	0.0941182	0.191776	0.0643354	0.604993	0.290498	0.000453146
RNF111	-0.0291654	0.309732	-0.305516	0.000999691	-0.115718	0.000124186	-0.138445	0.00385488	-0.209104	0.00343273	-0.291443	0.0167173	-0.0590344	0.48526
TCEA2	0.11773	3.89214e-05	-0.0992654	0.295533	0.15966	1.08824e-07	0.00104343	0.982707	0.120931	0.093023	0.050063	0.687445	0.112971	0.180704
TCEA3	-0.110069	0.000120858	-0.225828	0.0161701	-0.0147543	0.625762	-0.142233	0.00298131	-0.152291	0.0340201	-0.183385	0.137424	-0.0597217	0.480184
TCEA1	-0.232753	2.07238e-16	0.0983005	0.300276	-0.195876	6.24718e-11	-0.153726	0.00131631	0.000685646	0.99243	-0.0215084	0.86284	-0.145283	0.084507
MGC57346	-0.0689908	0.0161639	-0.327356	0.000401358	-0.166475	3.00412e-08	-0.0583988	0.224698	-0.0795983	0.269913	-0.265645	0.0298046	-0.297552	0.000322894
COX4I2	0.61694	2.47409e-128	0.643261	1.55527e-14	0.591572	2.41358e-104	0.720795	9.1628e-71	0.469864	4.7862e-12	0.574789	3.64232e-07	0.444946	2.89237e-08
COX4I1	0.217053	2.01981e-14	0.124922	0.187387	0.21123	1.64578e-12	0.29395	4.24899e-10	0.340481	1.18797e-06	0.388125	0.0011729	0.175802	0.0363729
BFAR	-0.168772	3.23315e-09	0.0642249	0.49915	-0.1137	0.00016301	-0.21167	8.69018e-06	-0.0449331	0.533866	0.0091246	0.94158	-0.0549622	0.515916
ZC3H18	-0.0664935	0.0204529	-0.328338	0.0003846	-0.0403762	0.181844	-0.0206644	0.667705	0.0915915	0.204031	0.101027	0.415951	-0.0904184	0.284561
TMEM212	-0.0725884	0.0113758	0.219707	0.0193769	-0.0623771	0.0390406	-0.0422212	0.380251	-0.0519807	0.471638	0.200693	0.103431	-0.0585669	0.48873
SNORD115.13	-0.0586773	0.0408586	NA	NA	-0.0401905	0.183864	-0.0824265	0.0863213	-0.0744097	0.302475	-0.130861	0.291182	NA	NA
TCEB3B	-0.156354	4.29903e-08	-0.113592	0.230933	-0.138513	4.21584e-06	-0.0145172	0.762975	-0.0976162	0.175709	0.000913977	0.994143	-0.146628	0.0816387
SIPA1	0.32495	2.82778e-31	0.0871824	0.35851	0.46143	7.7972e-59	0.402603	2.42521e-18	0.302352	1.8292e-05	0.570275	4.71053e-07	0.367107	6.99482e-06
CRTAM	0.307221	5.69457e-28	-0.0953521	0.315076	0.41675	3.03532e-47	0.361002	8.34467e-15	0.380046	4.61104e-08	0.596882	9.76802e-08	0.424936	1.35728e-07
EDA	0.376787	2.82733e-42	0.495396	2.4264e-08	0.217698	3.26226e-13	0.32858	2.1974e-12	0.112258	0.11914	0.242474	0.0480424	0.0275845	0.744527
OR6P1	0.0227967	0.427249	NA	NA	0.0342988	0.256789	0.0150482	0.754578	NA	NA	NA	NA	NA	NA
CCDC116	0.303943	2.19815e-27	0.0131423	0.890116	0.238933	1.11225e-15	0.208079	1.24097e-05	0.0332333	0.6455	0.112393	0.365181	0.11568	0.170404
CADPS2	0.114271	6.54895e-05	-0.318697	0.00058109	0.0978118	0.00119217	-0.0747315	0.120055	-0.219937	0.00206031	-0.0167345	0.893079	0.313709	0.000143732
CCDC114	-0.131183	4.48063e-06	-0.440549	1.04398e-06	-0.0351363	0.24535	-0.233904	8.33737e-07	-0.0385631	0.593445	0.0953299	0.442859	-0.104056	0.217816
CCDC115	0.1414	7.47636e-07	0.0353323	0.710245	0.15367	3.22797e-07	0.0882592	0.0662162	0.0536595	0.457424	0.223817	0.0686499	0.0548427	0.516831
CCDC112	-0.222539	4.23997e-15	-0.00775585	0.93502	-0.18471	7.35404e-10	-0.143099	0.00280875	0.0305926	0.671966	-0.0434736	0.726853	-0.124066	0.141282
CCDC113	-0.196914	4.37091e-12	-0.463143	2.39906e-07	-0.206171	5.63012e-12	-0.276845	4.46913e-09	-0.0939346	0.192648	-0.260979	0.0329149	-0.13173	0.118126
CCDC110	-0.00561549	0.844972	-0.450562	5.51221e-07	0.00227048	0.940178	-0.131776	0.00597188	0.0366368	0.61204	0.119227	0.336562	0.0874055	0.300981
CCDC111	0.0791382	0.00578015	-0.0459897	0.6286	-0.038757	0.200013	-0.0979818	0.0413258	-0.0844113	0.241918	-0.209386	0.0890275	-0.0393703	0.641799
LEO1	-0.212981	6.26445e-14	-0.5349	1.04038e-09	-0.0777262	0.0100828	-0.261568	3.20199e-08	-0.00116696	0.987116	-0.192755	0.118108	0.0163517	0.846847
ATP1A4	0.130538	4.99461e-06	-0.15291	0.105899	0.171226	1.18632e-08	0.0616146	0.200154	0.00841555	0.907288	0.066463	0.593081	0.279506	0.000755343
ATP1A3	-0.143339	5.2447e-07	0.224883	0.0166331	-0.0264378	0.382117	-0.00749891	0.876211	-0.0614588	0.394605	-0.0681383	0.583776	0.115792	0.169987
ATP1A2	0.524071	1.15188e-86	0.283728	0.0023239	0.372195	2.62022e-37	0.47876	3.00985e-26	0.0200102	0.781829	0.264943	0.030256	0.392713	1.33813e-06
ATP1A1	-0.0519953	0.0700245	-0.424667	2.75972e-06	-0.0311284	0.303416	-0.0698297	0.146414	-0.134162	0.0621777	-0.151395	0.221344	-0.0526729	0.533577
KGFLP2	0.146768	2.76995e-07	-0.467781	1.75062e-07	0.0938317	0.00188181	0.0179374	0.709419	0.0353857	0.624252	-0.0247087	0.842675	0.0778489	0.357115
MGRN1	-0.18594	6.50425e-11	-0.400665	1.09531e-05	0.0107629	0.722023	-0.288109	9.66081e-10	-0.0353733	0.624373	0.00906521	0.94196	0.0593267	0.483098
TCP1	-0.210525	1.22614e-13	-0.0356625	0.707659	-0.228356	2.02361e-14	-0.0546394	0.256019	-0.0262153	0.716724	-0.0975541	0.432241	-0.131852	0.117783
CRTAP	0.542842	4.69438e-94	0.6942	1.52084e-17	0.397104	1.12607e-42	0.487405	2.81104e-27	0.274332	0.000108461	0.153548	0.214765	0.302476	0.000253559
CBLC	-0.129239	6.20771e-06	-0.415746	4.66405e-06	0.0170328	0.573417	-0.285289	1.42684e-09	-0.118189	0.100735	-0.188554	0.126493	0.0553585	0.51289
SPHK1	0.148015	2.18834e-07	-0.155354	0.100369	0.240593	6.96273e-16	0.159175	0.000875639	0.300391	2.0847e-05	0.348092	0.00389561	-0.0624669	0.460198
DPT	0.558025	2.20022e-100	0.743491	4.05453e-21	0.422662	1.11268e-48	0.544545	7.09039e-35	0.296542	2.68696e-05	0.37612	0.00170815	0.224648	0.00719307
BPESC1	0.000489973	0.986388	-0.133897	0.157394	-0.000199135	0.994748	0.0172271	0.720435	-0.0170182	0.813804	-0.114724	0.355255	-0.0381925	0.651804
CUEDC1	-0.114638	6.20157e-05	-0.0637135	0.502581	-0.0655693	0.0300374	-0.158001	0.000957066	-0.209662	0.0033455	-0.167409	0.175708	-0.0203942	0.809631
CUEDC2	0.000880957	0.975528	0.0210157	0.825139	0.0908888	0.0026092	-0.0238399	0.620398	0.0842217	0.242981	0.220776	0.0725993	-0.00868696	0.918277
CBLB	0.0819488	0.00425855	0.10551	0.266044	0.00763246	0.800825	0.0934765	0.0516535	-0.108061	0.133672	-0.146845	0.235702	0.104235	0.217019
CPEB4	0.0452973	0.114542	-0.197694	0.0358242	-0.00448188	0.882232	-0.120207	0.0122073	-0.117346	0.103206	-0.24605	0.0447417	0.326922	7.15802e-05
CPEB1	0.352469	7.38958e-37	0.428071	2.24995e-06	0.185086	6.78419e-10	0.289217	8.27969e-10	0.0423554	0.557611	-0.256767	0.0359508	0.0911496	0.280668
ZNF45	0.0377593	0.188414	-0.469293	1.5781e-07	-0.0234464	0.438293	0.00212433	0.964802	-0.159358	0.0264553	-0.288839	0.0177629	-0.0166893	0.843725
CPEB3	0.127128	8.79915e-06	-0.394493	1.53514e-05	0.0312574	0.301416	-0.0163069	0.734791	-0.25826	0.00027715	-0.0957096	0.441036	0.131523	0.118711
CPEB2	0.062002	0.0306916	-0.00396444	0.966758	0.0461724	0.126773	-0.107233	0.0254869	-0.0649486	0.368262	-0.0939235	0.449648	0.0185278	0.826766
BEGAIN	0.262738	1.24414e-20	-0.268034	0.00410121	0.200661	2.07419e-11	0.0934618	0.0516904	0.0506683	0.482917	0.105809	0.394114	-0.067287	0.426246
RBMXL3	0.009788	0.733227	-0.076851	0.418486	0.022699	0.453034	0.0172848	0.719538	0.0159411	0.825394	NA	NA	0.0623235	0.46123
OSGEP	0.156263	4.37762e-08	-0.112553	0.235256	0.243473	3.06415e-16	0.125932	0.00862948	0.24027	0.000739438	0.306334	0.0116958	0.238429	0.004271
ABAT	0.00229267	0.93637	-0.569966	4.42702e-11	0.0620387	0.0401172	-0.269264	1.2059e-08	-0.113047	0.11655	-0.0973872	0.433032	0.242335	0.00366463
LOC100129637	0.134891	2.37441e-06	-0.351128	0.000137183	0.0671134	0.0263642	0.127102	0.00802536	0.113764	0.114234	0.17385	0.159431	-0.0619337	0.464043
ZNF780A	-0.00925708	0.747189	-0.212763	0.0236649	-0.0349065	0.248452	-0.174088	0.000268311	-0.206435	0.00387819	-0.201883	0.101358	0.199476	0.017313
ZNF780B	0.0834753	0.00359383	-0.46394	2.27335e-07	0.0131408	0.664026	-0.0361172	0.452958	-0.00485064	0.946482	-0.242988	0.0475561	0.0557044	0.510256
TLN2	0.360493	1.35693e-38	0.371647	5.05877e-05	0.154848	2.61504e-07	0.282211	2.17299e-09	-0.0490816	0.496746	0.0200353	0.872152	0.0736199	0.383912
FRG1	0.239159	2.89655e-17	0.376688	3.91797e-05	0.160311	9.64592e-08	0.156721	0.0010538	0.172843	0.0159509	0.132152	0.286405	0.036598	0.665447
FRG2	-0.079327	0.00566438	-0.012942	0.89178	-0.0602849	0.0461072	0.0475176	0.323338	-0.0410579	0.569753	-0.0976826	0.431631	-0.177707	0.0343637
RHEBL1	-0.130894	4.70387e-06	0.360754	8.66354e-05	-0.0145504	0.630546	0.125292	0.00897649	0.0892171	0.216054	0.24199	0.0485039	-0.123417	0.143389
ZNF41	-0.028523	0.320515	-0.333372	0.000308362	-0.0785787	0.00928755	-0.107366	0.0253035	-0.0983897	0.172295	-0.326709	0.00696775	0.121935	0.148295
IFT80	-0.140526	8.75744e-07	-0.318829	0.00057787	-0.146889	1.05214e-06	-0.0698545	0.14627	-0.116309	0.106308	-0.199736	0.10512	-0.200234	0.0168843
FBRS	-0.141513	7.32451e-07	-0.359245	9.32016e-05	0.0356597	0.238385	-0.19687	3.62794e-05	0.049535	0.492773	0.262962	0.0315615	-0.143486	0.0884652
ZNF414	0.0587648	0.0405581	-0.214235	0.0226937	0.158856	1.26228e-07	0.0511969	0.287243	0.0825742	0.252355	0.438006	0.000209801	-0.196567	0.0190483
IFT88	-0.0592325	0.0389849	-0.416452	4.47689e-06	-0.032454	0.283277	-0.275394	5.41701e-09	-0.102042	0.156837	-0.0892672	0.47253	-0.0232411	0.78367
IL10RA	0.428719	1.70111e-55	0.542928	5.21361e-10	0.447874	3.91882e-55	0.521204	1.34694e-31	0.379511	4.83224e-08	0.530919	3.80248e-06	0.427296	1.13689e-07
POU5F1B	0.084431	0.00322714	-0.370175	5.44655e-05	0.106779	0.000400895	0.028516	0.553535	0.195865	0.00620005	0.262577	0.0318205	-0.0557286	0.510072
SP1	0.0139371	0.627444	-0.334645	0.00029143	-0.0811792	0.00719563	-0.0816174	0.0894627	-0.238866	0.000795914	-0.336269	0.00539921	-0.00824234	0.922447
SLC27A4	-0.211145	1.03561e-13	-0.106481	0.261643	-0.0468916	0.120959	-0.161719	0.000720623	-0.0686483	0.341552	0.230592	0.0604708	-0.0129747	0.8782
SP2	0.0525055	0.0673165	-0.458879	3.19235e-07	-0.0442841	0.143074	-0.00629173	0.896015	-0.0600665	0.405424	-0.0735639	0.554107	-0.18597	0.0267005
OLA1	-0.171225	1.89399e-09	-0.431615	1.81461e-06	-0.0949954	0.00164955	-0.0998051	0.0376723	0.0815872	0.258088	0.02536	0.838583	-0.0593181	0.483161
PNOC	0.251076	6.36794e-19	-0.123146	0.193786	0.335218	3.65235e-30	0.340603	2.9991e-13	0.289942	4.11798e-05	0.468144	6.4721e-05	0.330151	6.00699e-05
CNTF	-0.0182469	0.52515	0.0348483	0.71404	-0.186277	5.24987e-10	-0.0475005	0.323512	-0.242725	0.000649475	-0.106649	0.390347	-0.144433	0.0863616
MCM10	-0.487071	2.18776e-73	-0.13725	0.14716	-0.361465	3.88824e-35	-0.264959	2.09024e-08	-0.167494	0.0195768	-0.253041	0.0388281	-0.311873	0.00015795
PDIA5	0.00833194	0.771716	0.0114371	0.904301	0.101497	0.000769664	0.125772	0.00871533	0.0525977	0.466386	0.192915	0.117796	0.0990382	0.240944
SP4	-0.0184874	0.519703	-0.392847	1.67788e-05	-0.12144	5.60414e-05	0.0107204	0.823771	-0.255626	0.000321415	-0.34325	0.00445939	-0.0276432	0.744003
TMEM38B	-0.0967623	0.000732051	0.240163	0.0104014	-0.145529	1.32512e-06	0.0993215	0.0386135	-0.117764	0.101975	-0.164436	0.183613	-0.25441	0.00224849
THUMPD3	-0.373936	1.29068e-41	-0.442718	9.10615e-07	-0.313868	1.85157e-26	-0.37216	1.0519e-15	-0.135563	0.0594737	-0.395312	0.000930159	-0.191763	0.0222438
IGFBPL1	-0.20871	2.00382e-13	0.261378	0.00516792	-0.147561	9.37999e-07	-0.0693524	0.149199	0.0127476	0.859969	0.00939604	0.939845	-0.183686	0.0286568
SP5	0.15642	4.24254e-08	0.363087	7.73347e-05	0.155977	2.13377e-07	0.0393079	0.414019	0.0551277	0.44519	-0.0890505	0.47361	0.254587	0.00223205
ATG4C	0.196257	5.16091e-12	0.366993	6.38136e-05	0.0870954	0.00392352	0.254306	7.82341e-08	0.115217	0.109653	0.208526	0.0903779	0.0986634	0.242738
ATG4B	0.0151984	0.59663	-0.224973	0.0165885	0.103144	0.000630057	-0.00266448	0.955861	0.0536014	0.457912	0.241708	0.0487742	-0.108304	0.199504
ATG4A	0.0474431	0.0983417	0.432159	1.75535e-06	0.0712582	0.0183591	0.0440454	0.359992	0.0884268	0.220166	-0.00580606	0.962808	0.334695	4.67822e-05
THUMPD2	-0.015259	0.595167	-0.39395	1.58091e-05	0.0211798	0.483844	0.117269	0.0145088	0.0902434	0.210797	0.00269826	0.982711	-0.216671	0.00959875
LOC441208	0.00686847	0.810974	-0.415013	4.86645e-06	-0.0479688	0.112643	-0.146747	0.00217729	-0.191708	0.00741049	-0.171562	0.165082	-0.180738	0.0313604
ATG4D	-0.183132	1.26524e-10	-0.249611	0.00767039	-0.0072097	0.811644	-0.0632562	0.188405	0.125592	0.0810009	0.168156	0.17376	-0.252417	0.00244119
PHOX2A	0.0519331	0.0703609	-0.0849579	0.370951	0.00251858	0.933655	0.152637	0.00142581	0.101232	0.160172	0.203912	0.0978992	-0.117753	0.16282
PHOX2B	0.0290339	0.311921	0.0142442	0.880968	0.0517975	0.0866737	0.011342	0.813735	0.071997	0.318465	0.104845	0.398459	0.192522	0.0217103
SNORD114.31	NA	NA	NA	NA	NA	NA	NA	NA	NA	NA	NA	NA	NA	NA
SNORD114.30	NA	NA	NA	NA	NA	NA	NA	NA	NA	NA	NA	NA	NA	NA
LRGUK	-0.0409314	0.153907	-0.446839	7.00597e-07	0.0569172	0.0597261	-0.143374	0.00275594	-0.0150125	0.835416	0.233425	0.0572937	0.0163162	0.847175
MPHOSPH8	0.153685	7.30576e-08	-0.193628	0.0398885	0.00220153	0.941991	-0.0230563	0.631937	-0.0450012	0.533246	-0.0706588	0.569903	0.0574682	0.496934
UPK2	-0.0641997	0.0252338	-0.238298	0.0110313	-0.0185161	0.540494	-0.0279367	0.561625	0.136182	0.0583081	0.145187	0.241089	0.028447	0.736828
CFH	0.551282	1.56099e-97	0.659312	2.02381e-15	0.465876	4.38049e-60	0.592516	1.7513e-42	0.350901	5.26692e-07	0.436824	0.000219221	0.415616	2.69697e-07
CFI	0.639419	1.21756e-140	0.422411	3.15578e-06	0.575933	9.30589e-98	0.617126	6.61795e-47	0.448128	5.67243e-11	0.364186	0.00244822	0.57027	1.28167e-13
PNP	-0.155281	5.32642e-08	0.320844	0.000530688	-0.0424537	0.160362	0.103754	0.0306899	0.0954494	0.18554	0.213635	0.0825863	-0.0151894	0.857614
ANKFY1	0.10398	0.000282836	-0.0631482	0.506387	-0.0416359	0.168578	-0.0618909	0.19814	-0.121429	0.0916745	-0.113032	0.362442	0.034561	0.683036
C1orf14	-0.00405347	0.887754	0.180626	0.0555547	-0.0162851	0.590365	0.108103	0.0243109	-0.0165957	0.818345	-0.00348182	0.977691	-0.152787	0.0694849
CFB	0.0501275	0.0807094	0.022449	0.813423	0.182093	1.28285e-09	0.00216221	0.964175	0.071409	0.322444	0.164002	0.18479	0.232118	0.0054422
OR5P3	0.115173	5.72624e-05	-0.439834	1.0918e-06	0.0628135	0.0376884	0.0476566	0.321923	-0.162092	0.0239433	0.0104384	0.933187	-0.0450199	0.594725
OR5P2	0.125157	1.21271e-05	-0.403231	9.49944e-06	0.061417	0.0421603	0.159675	0.000842883	0.018942	0.793206	-0.165621	0.180431	-0.157209	0.0617005
MLLT4	-0.0614335	0.0322582	-0.469357	1.5711e-07	-0.15095	5.21768e-07	-0.0788247	0.101017	-0.180658	0.011709	-0.167672	0.175019	-0.0860365	0.308644
SNORD115.6	NA	NA	NA	NA	NA	NA	NA	NA	NA	NA	NA	NA	NA	NA
CREBBP	-0.0720659	0.011982	-0.516698	4.66791e-09	-0.116376	0.000113529	-0.226442	1.88078e-06	-0.187113	0.00898933	-0.301207	0.0132526	-0.182816	0.0294334
PNN	-0.10375	0.000291834	-0.571653	3.76721e-11	-0.102236	0.000703818	-0.0896798	0.0619513	0.0320087	0.657721	0.0171997	0.890125	-0.194362	0.0204618
PHYHIPL	0.394823	1.33069e-46	-0.119118	0.208884	0.299158	4.47059e-24	0.416538	1.21236e-19	0.064559	0.371148	0.243689	0.0468993	0.151885	0.0711677
ATP6V0E1	0.166647	5.10464e-09	0.605027	1.27019e-12	0.248057	8.11463e-17	0.0934966	0.051603	0.260238	0.000247716	0.39633	0.000899722	0.36936	6.08149e-06
ATP6V0E2	-0.0879529	0.00215097	-0.0356485	0.707769	0.0174443	0.564189	-0.032764	0.496014	-0.0400192	0.579563	0.196661	0.110697	0.00572706	0.94607
RNF128	0.172888	1.31251e-09	-0.37667	3.9217e-05	0.100954	0.000821661	0.0510042	0.289063	0.0475673	0.510136	0.0799675	0.520045	-0.0935441	0.268171
CFP	0.536055	2.49816e-91	0.60632	1.10494e-12	0.48615	4.99907e-66	0.523545	6.48448e-32	0.38175	3.96902e-08	0.58861	1.61735e-07	0.404909	5.78823e-07
AAAS	-0.0614399	0.0322402	-0.314031	0.000706116	0.0243054	0.421695	-0.0991936	0.0388658	-0.00673912	0.925697	0.059143	0.634493	-0.169689	0.0435009
HAMP	0.151726	1.07219e-07	0.0488708	0.607228	0.288486	1.97229e-22	0.150873	0.00162115	0.324284	3.97201e-06	0.524777	5.14683e-06	0.315828	0.000128808
ZNF394	0.269586	1.12315e-21	-0.0320952	0.735763	0.266262	3.15823e-19	0.189688	6.9944e-05	0.168572	0.0187933	0.255824	0.0366616	0.247541	0.0029772
SIDT1	0.0847928	0.00309747	-0.489813	3.66966e-08	0.151947	4.38e-07	-0.0719431	0.134554	-0.087209	0.226611	-0.0748128	0.547381	0.378169	3.48288e-06
SERPINA10	-0.0393104	0.170888	-0.281474	0.00252645	-0.0394488	0.192095	-0.15297	0.00139149	-0.0499797	0.488893	-0.0117433	0.924857	-0.187089	0.0257842
SIDT2	0.36129	9.06921e-39	0.34616	0.000172918	0.219581	2.01688e-13	0.153627	0.00132595	-0.0706818	0.327409	0.189236	0.125101	0.255986	0.00210598
SNORD115.7	-0.0264375	0.357186	NA	NA	-0.0174498	0.564066	-0.00568448	0.906002	-0.0277964	0.700437	NA	NA	NA	NA
TAF8	0.0968776	0.000721362	0.0919173	0.332903	-0.000212303	0.994401	0.0612839	0.202584	0.0575593	0.425342	-0.120618	0.330911	-0.033271	0.694265
PISRT1	-0.0206949	0.471099	NA	NA	-0.0116458	0.700281	-0.0391056	0.416428	-0.0226529	0.753886	NA	NA	NA	NA
SIX4	-0.355152	1.96618e-37	-0.396529	1.37439e-05	-0.220395	1.63623e-13	-0.164989	0.000558672	-0.192907	0.00704141	-0.18927	0.125033	-0.0918211	0.277125
LOC283070	0.187091	4.9373e-11	0.698619	7.78693e-18	0.195481	6.83282e-11	0.353007	3.50371e-14	0.319	5.80269e-06	0.121679	0.326646	0.0155216	0.854533
SIX6	0.0176217	0.539445	-0.0636858	0.502767	0.042548	0.159435	0.105418	0.0280971	-0.0107512	0.881724	0.0354908	0.775546	0.10138	0.229946
PM20D1	0.507313	1.89885e-80	0.323403	0.00047588	0.405713	1.22147e-44	0.529222	1.07564e-32	0.316405	6.97193e-06	0.36065	0.00271674	0.24567	0.00320951
MR1	0.0699811	0.0146954	-0.166572	0.077844	0.13494	7.44008e-06	0.0153129	0.750403	0.0240427	0.739316	0.039489	0.751037	0.219522	0.00866796
MGC4473	0.0502872	0.0797465	0.192333	0.0412614	0.109972	0.000266372	0.123781	0.00984634	0.0645587	0.37115	0.122864	0.321922	0.075822	0.36981
SIX3	-0.0798799	0.00533711	-0.110196	0.24527	-0.0512055	0.0903402	0.131655	0.00601839	0.0289072	0.689073	-0.0611863	0.622813	-0.0495737	0.557957
SNORD115.4	NA	NA	NA	NA	NA	NA	NA	NA	NA	NA	NA	NA	NA	NA
WASH3P	0.117919	3.78158e-05	-0.23989	0.0104916	0.184021	8.52061e-10	0.0788203	0.101036	0.1594	0.026415	0.307907	0.0112509	-0.00740298	0.930323
CNPY4	0.174638	8.88732e-10	0.234446	0.0124395	0.253362	1.68536e-17	0.170731	0.000353204	0.189063	0.00828618	0.286704	0.0186614	0.221419	0.00809345
CNPY3	0.016016	0.57703	-0.035459	0.709252	0.200184	2.31808e-11	0.12767	0.00774586	0.304276	1.60758e-05	0.404498	0.000686332	0.0748138	0.376226
CNPY2	-0.0926765	0.00122049	-0.203378	0.0307312	0.0725476	0.0163468	-0.0992477	0.0387591	0.161314	0.0246362	0.302864	0.0127309	0.0357973	0.672339
CNPY1	-0.0624085	0.0296119	-0.276314	0.00305154	-0.0637879	0.0348127	-0.0407285	0.397337	-0.102529	0.154857	0.0398828	0.748636	-0.010237	0.90376
NODAL	0.256653	9.94294e-20	0.077631	0.413764	0.0906019	0.0026924	0.26159	3.19337e-08	0.150214	0.036564	-0.147401	0.233913	0.0264827	0.7544
SYNJ1	0.0441216	0.124268	0.185985	0.048574	-0.0455368	0.132091	0.0717038	0.135858	-0.19103	0.0076267	-0.0958018	0.440594	0.043646	0.606028
KNDC1	0.0608064	0.0340653	-0.368423	5.94393e-05	0.0798008	0.00824495	-0.010058	0.834498	-0.0376149	0.602566	-0.110751	0.372273	0.0843568	0.31822
HMG20A	0.0304327	0.289171	-0.132932	0.160435	-0.00803819	0.790478	0.0864274	0.0720681	0.033211	0.645722	-0.237222	0.0532496	-0.0571047	0.499664
HMG20B	-0.103112	0.00031814	-0.377638	3.73206e-05	0.0832602	0.00583723	-0.150089	0.00171552	-0.00846078	0.906792	0.0633754	0.610401	0.00300591	0.971679
PHOSPHO2	0.0104031	0.71716	-0.234204	0.0125329	-0.00241512	0.936375	-0.113977	0.0175327	-0.160025	0.0258222	-0.185961	0.131892	-0.0416773	0.62239
AAGAB	-0.292991	1.77092e-25	-0.268465	0.00403944	-0.153101	3.57151e-07	-0.38264	1.3962e-16	-0.086484	0.23051	-0.236454	0.0540485	-0.017505	0.836191
C4orf19	0.114864	5.99587e-05	-0.0344505	0.717166	0.0370852	0.220124	0.0147882	0.758687	0.0712784	0.323332	-0.0123856	0.92076	0.207896	0.0130408
C3orf79	0.0790576	0.00583027	-0.0973941	0.304776	0.0805265	0.0076766	0.110313	0.0215336	0.0878975	0.222951	-0.184514	0.134977	0.111884	0.18496
SLC7A6OS	0.0460286	0.1088	0.125456	0.185496	-0.0264003	0.382793	0.0562426	0.242311	0.00667709	0.926379	-0.0295461	0.812389	-0.0380582	0.652949
C3orf77	-0.0431367	0.1329	0.115866	0.221671	-0.0361171	0.232413	-0.0175563	0.715322	-0.0552822	0.443913	0.23554	0.0550116	0.150124	0.0745464
C3orf75	0.0259122	0.366824	0.036373	0.702107	0.094645	0.00171655	-0.0488459	0.309981	0.156698	0.0291134	0.353679	0.00332435	0.0473963	0.575401
C3orf74	0.0399263	0.164278	-0.380625	3.19976e-05	-0.038159	0.207047	-0.0267972	0.5777	-0.0716397	0.320879	-0.27684	0.0233343	0.0771502	0.36146
C4orf10	0.0918563	0.0013492	-0.113409	0.231691	0.063491	0.0356683	-0.0698929	0.146048	-0.0154664	0.830514	0.109878	0.376075	-0.0394301	0.641293
C3orf72	0.0126733	0.658987	-0.361905	8.19225e-05	-0.0200213	0.50808	-0.0352784	0.463527	0.0388966	0.590253	-0.0863018	0.487423	0.00267331	0.974811
C3orf71	0.16637	5.41532e-09	-0.286956	0.00205924	0.177011	3.6936e-09	0.0719165	0.134698	0.166712	0.0201631	0.342774	0.00451848	-0.0713141	0.399022
C3orf70	0.180149	2.53606e-10	0.396309	1.39092e-05	0.104609	0.000526014	0.227331	1.70955e-06	0.0893062	0.215594	0.102429	0.409477	-0.0430306	0.611122
ZNF285	0.0349233	0.223819	-0.377836	3.69431e-05	0.0129444	0.668747	-0.0191957	0.690055	0.11955	0.0968474	0.0670804	0.589644	-0.0629294	0.456876
MRO	0.270615	7.77889e-22	0.527062	2.00734e-09	0.167095	2.66488e-08	0.299247	1.98487e-10	0.1418	0.0485799	0.00202873	0.987	0.0691317	0.413644
ZFP82	0.0457821	0.110709	-0.158871	0.0928135	-0.00845714	0.779831	0.0250454	0.602827	0.170005	0.0177942	-0.0301991	0.80832	-0.0443368	0.600333
CHFR	-0.0278172	0.332641	-0.113481	0.231395	0.105281	0.000483831	0.111624	0.0200191	0.163857	0.0224323	0.240939	0.0495188	0.0786934	0.351907
EFHA1	0.00709279	0.804923	-0.219375	0.0195655	0.0107581	0.722143	-0.0910676	0.0580064	0.0202939	0.778815	-0.0281954	0.82082	-0.0165989	0.84456
RTBDN	-0.234616	1.17631e-16	-0.140972	0.136398	-0.143577	1.83877e-06	-0.140992	0.00324542	-0.037713	0.60162	-0.240331	0.0501144	-0.177699	0.0343718
EFHA2	0.48102	2.29504e-71	0.143992	0.128114	0.326074	1.53399e-28	0.553074	3.86645e-36	0.144528	0.0443675	0.240777	0.0496772	0.035116	0.678226
AAA1	0.0390843	0.173364	0.151531	0.109121	0.0350571	0.246416	0.0438495	0.362134	0.0557223	0.440289	0.197754	0.10869	-0.0186084	0.826024
GPR75	0.0930517	0.00116547	-0.520202	3.5202e-09	-0.0553799	0.0669699	0.0253454	0.598489	-0.122162	0.089718	-0.144512	0.243309	-0.036434	0.666856
NUDT9P1	0.390676	1.39038e-45	-0.227973	0.0151608	0.268939	1.34581e-19	0.426312	1.36175e-20	0.181882	0.0111436	0.338772	0.00504388	0.046165	0.585377
SYPL2	0.462784	1.62304e-65	0.453012	4.69992e-07	0.370577	5.63623e-37	0.439089	7.00322e-22	0.261295	0.000233205	0.27379	0.0249668	0.301573	0.000265127
RFX8	0.328586	5.57144e-32	0.107444	0.257329	0.301789	1.71447e-24	0.232223	1.00381e-06	0.263982	0.000199794	0.0272938	0.826458	0.0754646	0.372077
ZNF222	0.151918	1.0328e-07	0.00233464	0.980421	0.130935	1.38321e-05	0.148621	0.00190605	0.0660217	0.360385	-0.0894821	0.47146	0.124316	0.140473
RFX4	0.0165537	0.564307	0.417378	4.24185e-06	-0.0666223	0.027488	0.260724	3.55724e-08	0.134404	0.0617029	0.116758	0.346733	-0.109843	0.193153
OR2C3	0.0192772	0.502021	0.0919366	0.332801	-0.0246839	0.414499	0.110096	0.0217925	0.00589134	0.935023	0.240316	0.0501285	-0.0159776	0.850309
AVPR2	0.672311	1.26324e-160	0.588492	7.14916e-12	0.578259	1.02726e-98	0.671119	4.03535e-58	0.276562	9.47786e-05	0.421689	0.000379415	0.446294	2.59677e-08
RFX7	-0.0159056	0.57966	-0.43241	1.72865e-06	-0.0622842	0.0393334	-0.076868	0.109796	-0.167359	0.0196772	-0.241988	0.0485055	-0.00736907	0.930642
NRXN3	0.135444	2.15682e-06	-0.476175	9.77865e-08	0.119281	7.59857e-05	0.0841141	0.0800543	0.00262759	0.970994	0.153648	0.214464	0.130702	0.121049
GPR77	-0.0191874	0.504015	-0.420522	3.52829e-06	0.0713146	0.0182668	-0.304259	9.52028e-11	-0.163376	0.0228359	-0.147211	0.234525	0.0955669	0.257913
NRXN1	0.287237	1.6479e-24	-0.133087	0.159941	0.128531	1.98983e-05	0.193056	5.15642e-05	-0.0885578	0.219481	0.0467022	0.707449	0.146172	0.0826017
RFX3	-0.0935137	0.00110087	-0.463439	2.35167e-07	-0.135302	7.02889e-06	-0.0823246	0.086712	-0.11381	0.114089	-0.18738	0.128916	-0.237918	0.0043566
SNORD104	NA	NA	NA	NA	NA	NA	NA	NA	NA	NA	NA	NA	NA	NA
RFPL2	-0.0146559	0.6098	-0.252328	0.0070129	0.0739882	0.0143298	0.0920069	0.055456	0.0589985	0.41384	0.165058	0.181939	0.142097	0.0916244
VPS37D	-0.0510958	0.0750157	-0.427114	2.38339e-06	0.0616989	0.0412233	-0.18983	6.90592e-05	0.06452	0.371438	0.120392	0.331825	0.00216566	0.979593
NLRP13	0.192075	1.46616e-11	-0.309503	0.000850582	0.100665	0.000850692	-0.0284984	0.55378	0.0400431	0.579337	-0.103398	0.405039	0.0874121	0.300944
APC	0.00769085	0.788848	-0.10703	0.259176	-0.115951	0.000120305	-0.0204776	0.670533	-0.167264	0.0197479	-0.402391	0.000736442	-0.0240307	0.776511
TMEM179B	-0.0288993	0.314169	0.135069	0.153757	0.0635926	0.0353735	-0.0526344	0.273906	0.117739	0.102047	0.303157	0.0126406	0.0761986	0.367431
ABCE1	-0.242342	1.06575e-17	-0.381568	3.04708e-05	-0.252596	2.11967e-17	-0.145517	0.00237402	-0.131491	0.0676143	-0.285574	0.0191529	-0.133119	0.114264
UQCRC2	-0.00622101	0.828502	0.158816	0.0929277	-0.143941	1.73025e-06	-0.0775222	0.106796	-0.0954865	0.185368	0.0272247	0.826891	-0.250878	0.00260008
XPNPEP1	-0.00262717	0.927111	-0.227212	0.0155125	-0.0076328	0.800817	0.0926723	0.0537065	0.0345685	0.632283	-0.0995885	0.422655	-0.0414617	0.624193
XPNPEP2	0.588328	4.84372e-114	0.63286	5.47325e-14	0.468956	5.80802e-61	0.537959	6.33573e-34	0.313893	8.31379e-06	0.485734	3.09128e-05	0.456629	1.11888e-08
TIGD4	-0.0442505	0.12317	-0.389044	2.05675e-05	-0.0679769	0.0244843	-0.190324	6.60586e-05	-0.168605	0.01877	-0.170956	0.166601	0.0435146	0.607114
ZNHIT3	-0.0870962	0.00237719	-0.159537	0.0914346	-0.0206364	0.495132	-0.0775796	0.106535	0.123505	0.0862208	0.0680437	0.5843	-0.0396429	0.639493
GGCX	-0.136689	1.73456e-06	-0.211632	0.0244352	-0.152023	4.32128e-07	-0.165272	0.00054638	-0.193738	0.00679536	-0.0184525	0.882177	-0.0123962	0.883591
PAPLN	0.45943	1.77046e-64	0.262831	0.00491591	0.406177	9.53386e-45	0.422701	3.07985e-20	0.276009	9.80151e-05	0.395027	0.000938858	0.248458	0.00286889
ADNP	-0.378891	9.13174e-43	-0.555211	1.74764e-10	-0.346625	2.88003e-32	-0.394431	1.31758e-17	-0.367402	1.36638e-07	-0.403278	0.000714952	-0.327251	7.03214e-05
TMEM218	0.240858	1.70182e-17	0.429538	2.05896e-06	0.148413	8.10508e-07	0.0806885	0.0931817	0.125415	0.0814344	0.0960981	0.439175	-0.00519486	0.951075
STXBP6	0.304799	1.54756e-27	0.664517	1.01692e-15	0.131453	1.27791e-05	0.455834	1.17902e-23	0.135122	0.0603145	-0.0083079	0.946801	-0.0804702	0.341106
KHDRBS1	-0.239453	2.64217e-17	-0.304605	0.00103694	-0.178073	2.96859e-09	-0.170329	0.000364886	-0.146853	0.0410231	-0.00477641	0.9694	-0.115269	0.171935
RUNDC2C	0.125537	1.1404e-05	-0.254184	0.00659282	0.116852	0.000106364	0.0806062	0.0935171	0.0525461	0.466824	-0.04104	0.741594	0.188106	0.0249756
KHDRBS3	0.145325	3.63013e-07	0.459112	3.14321e-07	0.0803476	0.00781337	0.381105	1.88568e-16	0.0516099	0.474811	0.182934	0.13841	-0.223155	0.00759769
GGCT	-0.286058	2.58587e-24	-0.368439	5.93938e-05	-0.121649	5.44041e-05	-0.15602	0.00111046	-0.00059253	0.993458	0.125355	0.312132	-0.0292763	0.729449
VPS37C	-0.208967	1.86966e-13	-0.405765	8.24416e-06	-0.0395295	0.191186	-0.2391	4.65485e-07	-0.0511047	0.479151	0.113255	0.361492	-0.000405089	0.996183
STAC2	0.353614	4.20654e-37	-0.251621	0.00717906	0.270014	9.52817e-20	0.250363	1.25642e-07	0.124224	0.0843928	0.187903	0.127832	0.112242	0.183549
LOC283404	-0.0911583	0.00146846	-0.0810061	0.393695	-0.108792	0.000310214	-0.0268337	0.577182	-0.148004	0.0394469	0.252412	0.0393316	0.00938809	0.911707
ZNF395	0.17411	1.00013e-09	-0.137627	0.146041	0.0325083	0.282474	-0.00357914	0.940733	-0.145436	0.0430347	-0.379537	0.001537	-0.0795617	0.346602
STAC3	0.140189	9.30733e-07	0.0991316	0.296188	0.342568	1.65004e-31	0.245824	2.14637e-07	0.353579	4.25293e-07	0.623942	1.69178e-08	0.380521	2.99294e-06
TBL1Y	0.0107185	0.70897	0.0460046	0.628489	-0.0279197	0.356002	0.0980451	0.041194	-0.0116486	0.871933	NA	NA	-0.049017	0.562393
LHCGR	0.445594	2.56609e-60	0.507411	9.71062e-09	0.226725	3.12551e-14	0.39728	7.34283e-18	0.132234	0.0660641	0.203661	0.0983234	-0.0065971	0.937892
TMEM211	0.00605636	0.832973	-0.281476	0.00252632	-0.0636781	0.0351272	0.0501021	0.297688	-0.00262153	0.971061	0.0408965	0.742465	-0.167382	0.0464775
OR1Q1	0.0466585	0.104039	-0.399829	1.14697e-05	0.0157541	0.602539	0.0842264	0.0796507	0.0336	0.641859	-0.0216132	0.862178	-0.0863123	0.30709
TMEM127	0.00977221	0.733641	0.207071	0.027762	0.0531324	0.0788454	-0.0436289	0.364557	-0.0238179	0.741666	-0.0958337	0.440441	0.0884181	0.295394
GPR78	-0.0337125	0.2403	-0.10166	0.283977	-0.00477623	0.87456	-0.0911288	0.0578372	0.0477073	0.50889	0.0544463	0.661676	0.123671	0.142561
TRPA1	-0.198636	2.81955e-12	0.319926	0.000551722	-0.121919	5.23471e-05	-0.0779817	0.104728	-0.0117264	0.871086	-0.0085515	0.945244	-0.0604334	0.474958
VPS37B	0.0835506	0.0035636	-0.280541	0.00261488	0.0664378	0.0279208	0.0572748	0.233762	-0.0781658	0.278655	0.0682779	0.583003	-0.0137495	0.870988
TTC7A	0.15525	5.35919e-08	0.240909	0.010158	0.117297	0.000100063	0.296837	2.81162e-10	0.164214	0.0221371	0.155342	0.209393	-0.0127845	0.879973
UQCRHL	-0.072864	0.0110671	0.0429423	0.651546	-0.0287776	0.34141	0.126052	0.00856541	0.0997827	0.166271	0.408752	0.000594436	-0.211914	0.0113496
ZBED4	-0.370515	7.82452e-41	-0.60842	8.80059e-13	-0.300782	2.47734e-24	-0.305932	7.42663e-11	-0.185241	0.00971387	-0.286714	0.0186574	-0.286234	0.000553851
C11orf2	0.229411	5.65456e-16	-0.259725	0.00546841	0.189146	2.81062e-10	0.147089	0.00212529	0.0228611	0.751698	0.363032	0.00253313	-0.084915	0.315017
C11orf1	0.123295	1.63479e-05	-0.315467	0.000665242	0.0794161	0.00856131	0.0119074	0.804632	0.0530623	0.462453	0.290765	0.0169843	-0.00940472	0.911551
DPYSL5	-0.170202	2.36956e-09	-0.117388	0.215617	-0.149959	6.20281e-07	-0.090737	0.0589267	0.0173471	0.810274	-0.0212179	0.864674	-0.112699	0.181761
DPYSL2	0.47103	4.06453e-68	0.624854	1.39639e-13	0.313292	2.30904e-26	0.567678	2.17605e-38	0.0696634	0.334444	0.21118	0.0862608	0.0610105	0.470743
DPYSL3	0.350869	1.6168e-36	0.668403	6.0285e-16	0.285829	4.93877e-22	0.342564	2.14933e-13	0.269116	0.000148018	0.302678	0.0127887	0.107091	0.204615
OSTM1	0.30854	3.29099e-28	0.565004	7.07826e-11	0.19951	2.71078e-11	0.358787	1.24666e-14	0.132219	0.066096	-0.220918	0.0724103	0.276685	0.000858348
RUNX2	0.0850697	0.00300142	-0.289301	0.0018845	0.244585	2.22543e-16	0.0785512	0.102209	0.331712	2.30324e-06	0.264005	0.030868	0.160254	0.0567672
C11orf9	-0.106241	0.000207318	-0.526278	2.14178e-09	-0.0855053	0.00463457	-0.0786543	0.101758	0.0247429	0.732009	-0.107481	0.386642	-0.0578963	0.493729
KRTAP10.12	0.083584	0.00355028	0.0111724	0.906506	0.059826	0.0477935	0.0267863	0.577855	-0.0484409	0.502388	NA	NA	0.063221	0.454789
KRTAP10.11	0.018644	0.516172	NA	NA	0.0355555	0.23976	-0.0333959	0.487736	NA	NA	NA	NA	0.132301	0.116527
KRTAP10.10	0.0161741	0.573276	-0.00267276	0.977586	0.025703	0.395491	0.0106082	0.825586	0.138341	0.054395	-0.0764421	0.538666	-0.0235317	0.781034
IGFBP2	0.0341534	0.234204	-0.272728	0.00347211	0.0861232	0.00434548	-0.0732626	0.127533	0.115333	0.109294	0.0177831	0.886422	-0.0180633	0.831043
IGFBP3	0.391044	1.13089e-45	0.638878	2.65845e-14	0.314822	1.28327e-26	0.444995	1.70189e-22	0.266448	0.000173115	0.183873	0.136363	0.206925	0.0134809
IGFBP1	0.233787	1.51469e-16	-0.396924	1.34509e-05	0.0999248	0.000929288	0.0450053	0.349608	0.0208214	0.77322	0.124665	0.314826	0.0023486	0.97787
BOP1	-0.232367	2.32959e-16	-0.328069	0.000389128	-0.107032	0.000388256	-0.173114	0.000290743	-0.00305737	0.966252	0.375535	0.00173907	-0.188518	0.0246541
IGFBP7	0.539873	7.44092e-93	0.778804	3.17461e-24	0.611663	2.36219e-113	0.674711	5.95564e-59	0.451521	3.90026e-11	0.593648	1.19164e-07	0.394676	1.17189e-06
IGFBP4	0.349069	3.88212e-36	0.239603	0.010587	0.351842	2.93837e-33	0.149925	0.00173595	0.188772	0.00838812	0.401442	0.000760087	0.467227	4.58144e-09
IGFBP5	0.099213	0.000533712	0.450128	5.66936e-07	0.0559034	0.0644258	0.0973936	0.0425665	0.0386704	0.592418	-0.0370415	0.766013	0.0652564	0.440369
SKP2	-0.276457	9.3763e-23	-0.0490827	0.605668	-0.309809	8.68376e-26	-0.147002	0.00213837	-0.169216	0.0183389	-0.124951	0.313706	-0.283436	0.000630726
TTC4	-0.0612774	0.0327	0.0191054	0.840814	-0.0709522	0.0188674	0.0195957	0.683939	0.0104064	0.885491	-0.0140276	0.910295	-0.129246	0.125285
CYP2R1	-0.0473756	0.0988219	-0.485277	5.10804e-08	-0.000890273	0.976525	-0.221102	3.31058e-06	-0.0891232	0.21654	-0.124308	0.316221	0.156657	0.0626327
CKLF	0.0657712	0.0218654	0.432918	1.67574e-06	0.185852	5.75402e-10	0.267526	1.50751e-08	0.259539	0.000257767	0.375171	0.00175858	0.26967	0.00117274
ZNF193	0.0283208	0.323959	-0.383701	2.72652e-05	0.0684621	0.0234799	-0.0746102	0.12066	0.113408	0.11538	-0.105474	0.395622	0.0667319	0.43008
C15orf26	0.0732368	0.0106614	0.124547	0.188727	0.0839231	0.00545577	0.0781431	0.104009	0.109391	0.128924	0.0540318	0.664097	0.264996	0.00143728
C15orf27	0.293101	1.69628e-25	-0.222146	0.0180388	0.358517	1.48668e-34	0.269494	1.17055e-08	0.373408	8.20335e-08	0.613184	3.46465e-08	0.376263	3.93462e-06
C15orf24	0.157373	3.5025e-08	0.586007	9.19103e-12	0.193435	1.08472e-10	0.131273	0.00616736	0.251442	0.000405409	0.318774	0.00855996	0.25504	0.00219045
GJA3	-0.103346	0.000308244	0.124413	0.189208	0.00272587	0.928209	-0.0519795	0.279929	-0.0602455	0.404023	0.222396	0.0704731	0.00243239	0.977081
APLNR	0.550285	4.06955e-97	0.586329	8.89782e-12	0.53298	2.19886e-81	0.635469	1.82289e-50	0.425897	5.9749e-10	0.622769	1.83169e-08	0.349587	2.00506e-05
C15orf23	-0.424195	3.00352e-54	-0.309161	0.000862541	-0.310488	6.71579e-26	-0.224099	2.4145e-06	-0.0161755	0.822869	-0.0893738	0.471999	-0.188761	0.0244659
C15orf21	-0.0587459	0.040623	-0.236411	0.0117027	0.0310711	0.304307	-0.044094	0.359462	0.0243843	0.735748	0.131623	0.288358	-0.02902	0.731727
GJA8	-0.0207785	0.469308	0.000322632	0.997294	-0.0255802	0.397754	-0.0198652	0.679832	0.0592862	0.411562	0.202405	0.10046	-0.0254929	0.763303
CYP8B1	0.294663	9.17393e-26	0.412312	5.68559e-06	0.185144	6.70102e-10	0.232642	9.58549e-07	0.0611954	0.396638	0.0409626	0.742064	0.292746	0.000407141
C15orf28	-0.0267481	0.351563	-0.253129	0.0068287	-0.118357	8.64267e-05	-0.0630068	0.190157	-0.111665	0.121113	-0.284614	0.0195787	-0.108468	0.198821
C15orf29	0.144164	4.50383e-07	0.0826324	0.384236	0.05979	0.0479279	0.0735757	0.12591	0.0528745	0.464041	-0.00671388	0.956997	0.125812	0.135722
STMN1	-0.342832	7.72816e-35	-0.00644497	0.945985	-0.21342	9.57008e-13	-0.119429	0.0127827	-0.0321067	0.656739	0.132641	0.28461	-0.186832	0.0259925
S1PR2	0.296863	3.83434e-26	0.104688	0.269806	0.2501	4.44961e-17	0.423933	2.33398e-20	0.258698	0.000270367	0.354169	0.00327794	0.060064	0.477666
KDM3B	-0.075048	0.00887234	-0.572809	3.37137e-11	-0.16082	8.77449e-08	-0.256927	5.68489e-08	-0.216202	0.00246363	-0.372312	0.00191885	-0.0237946	0.778649
REG1P	0.0233508	0.416098	0.144648	0.126366	0.0309456	0.306265	0.0267543	0.57831	-0.0295546	0.682483	NA	NA	0.0795781	0.346502
STK17A	0.262693	1.26366e-20	0.0379139	0.69012	0.235882	2.60622e-15	0.326862	2.90045e-12	0.194153	0.0066753	0.330006	0.0063867	0.144142	0.0870031
KDM3A	-0.272156	4.47396e-22	-0.410113	6.44694e-06	-0.326708	1.18877e-28	-0.268544	1.32296e-08	-0.288043	4.64723e-05	-0.492097	2.34238e-05	-0.341983	3.1069e-05
LOC401387	0.0598449	0.0370034	-0.157978	0.0946883	0.0403441	0.182192	0.0496745	0.301836	-0.00400217	0.955833	0.0348253	0.779648	0.112674	0.181857
S1PR1	0.711124	8.20422e-188	0.653534	4.27683e-15	0.627206	8.82289e-121	0.748232	5.32857e-79	0.452179	3.62525e-11	0.556257	1.02212e-06	0.489467	6.35283e-10
ZNF642	-0.00664829	0.816925	0.0132785	0.888985	0.0642096	0.0336273	0.0281439	0.558724	0.114889	0.110675	0.166491	0.178123	0.0387418	0.64713
TMC4	-0.143024	5.55781e-07	-0.437111	1.29386e-06	0.0368159	0.223494	-0.376693	4.43193e-16	-0.0451812	0.531608	-0.0703957	0.571344	0.075827	0.369779
MYO3A	0.0470737	0.100993	-0.0898009	0.344202	0.00907945	0.764094	0.108709	0.0235196	0.0380429	0.598442	-0.022177	0.858619	-0.13555	0.107742
TMC6	-0.00773252	0.787731	-0.04529	0.633839	0.1473	9.80839e-07	0.0713682	0.137704	0.060446	0.402458	0.256605	0.0360723	0.153186	0.0687525
KIAA1958	-0.258108	6.07859e-20	-0.613408	5.09004e-13	-0.27996	3.62347e-21	-0.259441	4.17145e-08	-0.307075	1.33004e-05	-0.433016	0.000252278	-0.27561	0.000900881
APIP	0.0209997	0.46459	0.378865	3.50403e-05	-0.0474595	0.116517	0.0334562	0.486951	-0.00937016	0.896827	0.0132333	0.915356	0.148745	0.0772824
TMC1	0.196214	5.21773e-12	0.0133178	0.888658	0.1149	0.000138731	0.312085	2.93857e-11	0.197384	0.00580381	-0.0716271	0.564615	0.0909556	0.281697
GPR15	0.25861	5.12597e-20	-0.258983	0.0056083	0.225588	4.22347e-14	0.23621	6.44802e-07	0.193921	0.00674218	0.244984	0.0457051	0.218048	0.00913876
TMC3	0.110756	0.00010949	-0.141993	0.133553	0.128502	1.99832e-05	0.0436792	0.364004	-0.0951186	0.187075	-0.0992936	0.424037	0.0598276	0.479404
PKLR	0.0248985	0.385874	-0.189752	0.044116	0.0949778	0.00165286	-0.00364536	0.939639	0.156315	0.0295148	0.159452	0.197443	0.0519704	0.539057
TECRL	0.0313519	0.274845	0.0359991	0.705027	-0.0153885	0.610987	0.0724777	0.131674	-0.0164842	0.819545	-0.152216	0.21882	-0.120013	0.154843
EIF2B4	-0.0834344	0.00361034	-0.173095	0.0667378	-0.00679687	0.822244	-0.110606	0.0211863	-0.0554264	0.442724	0.1682	0.173647	-0.122964	0.144876
EIF2B5	-0.210731	1.15932e-13	-0.435762	1.40666e-06	-0.0751063	0.0129188	-0.153575	0.00133105	-0.0886583	0.218956	-0.0824029	0.507374	-0.107005	0.204983
EIF2B2	0.0113006	0.693943	0.15577	0.0994503	0.0429882	0.155158	-0.0336302	0.484687	0.125354	0.081584	0.110591	0.372967	0.0401348	0.635339
EIF2B3	0.103619	0.000297039	0.465328	2.06926e-07	-0.0183575	0.543969	0.155025	0.0011958	0.0714342	0.322273	0.326078	0.00708417	-0.00067793	0.993611
EIF2B1	0.0212812	0.458623	0.349744	0.000146377	-0.0316424	0.295498	0.0406153	0.398651	0.0892586	0.21584	0.0632554	0.611079	-0.00789462	0.925709
PRKAR2A	-0.137522	1.49781e-06	-0.167388	0.0763786	-0.246653	1.22269e-16	-0.229197	1.39718e-06	-0.335303	1.76051e-06	-0.419546	0.000409212	-0.186823	0.026
CSNK2A1P	-0.240781	1.74322e-17	-0.324524	0.000453545	-0.266699	2.74962e-19	-0.235984	6.613e-07	-0.251276	0.000409123	-0.350613	0.00362781	-0.159602	0.0577945
XRRA1	-0.0620433	0.0305803	0.0275164	0.772347	-0.00528738	0.861264	-0.0742342	0.122548	-0.00861659	0.905084	0.05748	0.644065	0.0258117	0.760432
C20orf56	-0.0225284	0.432712	-0.0746439	0.432014	-0.0175156	0.562597	-0.0308115	0.522051	-0.0283656	0.694605	-0.0296895	0.811494	0.0773977	0.359918
C20orf54	-0.0646941	0.0241287	-0.246472	0.00849764	0.0809139	0.00738774	-0.0181785	0.705694	-0.0244967	0.734576	-0.163098	0.187256	0.0893008	0.29058
TXNIP	0.54367	2.1606e-94	0.485945	4.8666e-08	0.399914	2.60969e-43	0.461239	3.00475e-24	0.149232	0.037823	0.183398	0.137395	0.398546	8.9998e-07
SLC36A4	-0.0521979	0.0689389	0.117715	0.214334	-0.0921013	0.00228302	0.193445	4.97616e-05	-0.00607558	0.932995	0.0384877	0.757153	-0.283589	0.000626267
LOC389791	-0.0700141	0.0146484	-0.33906	0.000239139	0.0107499	0.722344	-0.128329	0.00743292	0.0692923	0.337031	0.0775134	0.532974	-0.0892746	0.290723
ZNF876P	0.131435	4.29367e-06	-0.381874	2.99901e-05	0.093604	0.00193063	0.132161	0.00582588	0.0249463	0.729891	0.0439055	0.724247	0.107409	0.203268
MLF1	-0.234033	1.40516e-16	-0.127753	0.177509	-0.220007	1.80799e-13	-0.146355	0.00223821	-0.06712	0.352433	-0.0799297	0.520243	-0.125061	0.138093
QPRT	-0.0779916	0.00653041	-0.369643	5.59331e-05	0.0174815	0.563359	-0.0223664	0.642171	0.0691343	0.338137	0.130477	0.292614	0.0332772	0.69421
IFT140	-0.128575	6.93203e-06	-0.496866	2.17328e-08	-0.0328888	0.276875	-0.304209	9.59069e-11	-0.0932823	0.19577	-0.166826	0.177238	-0.156593	0.0627398
MLF2	-0.236913	5.81215e-17	0.0160019	0.866409	-0.11358	0.000165645	-0.152439	0.00144663	0.0935654	0.194411	0.0756224	0.543042	-0.134565	0.110349
TMEM14C	0.0691255	0.0159568	0.542021	5.64176e-10	0.065636	0.0298702	0.0786387	0.101826	0.281897	6.83194e-05	0.105483	0.395579	0.0291415	0.730647
FAM157A	-0.124197	1.41534e-05	-0.332228	0.000324343	-0.141543	2.57477e-06	-0.13959	0.00356909	-0.141638	0.0488401	-0.283719	0.0199827	-0.0764201	0.366035
FAM157B	-0.0987347	0.000567978	-0.51709	4.52354e-09	-0.0262366	0.385752	-0.0812089	0.0910835	-0.0344968	0.632991	-0.0258806	0.835315	0.0847636	0.315884
FANCF	-0.364069	2.20154e-39	-0.472719	1.24512e-07	-0.202216	1.44089e-11	-0.341713	2.48428e-13	-0.182204	0.010999	-0.135952	0.272651	-0.0230901	0.785042
MECOM	0.533166	3.46091e-90	0.589066	6.74378e-12	0.436342	4.09673e-52	0.614075	2.45622e-46	0.252911	0.000373834	0.156299	0.206566	0.368953	6.23748e-06
ITGA2B	-0.109073	0.000139297	0.010393	0.913002	-0.0892681	0.0031117	-0.00247642	0.958974	0.0908363	0.207802	0.221944	0.0710609	-0.151216	0.072437
RSPH1	-0.0972895	0.000684353	-0.466158	1.95575e-07	0.0729344	0.0157821	-0.274673	5.95766e-09	0.0185621	0.797263	0.198837	0.106728	0.104217	0.217102
IFI16	0.507634	1.45429e-80	0.51679	4.63346e-09	0.467981	1.10354e-60	0.623749	3.65263e-48	0.466904	6.77137e-12	0.485389	3.13762e-05	0.400545	7.84242e-07
SOX6	0.183701	1.10664e-10	0.188546	0.0455049	0.0440786	0.144941	0.260711	3.56305e-08	0.0705318	0.328439	0.126442	0.307921	-0.075512	0.371776
LOC440944	-0.0544464	0.0577903	-0.394912	1.50067e-05	-0.0553826	0.0669566	-0.0257574	0.592556	0.0516171	0.474749	-0.15042	0.224367	-0.086443	0.306356
TTC1	0.136057	1.93809e-06	0.534291	1.09555e-09	0.160158	9.922e-08	0.0832523	0.083207	0.278732	8.30325e-05	0.288284	0.017993	0.191691	0.022295
C9orf128	0.0377697	0.188292	-0.429574	2.05439e-06	0.0796453	0.00837153	0.0251769	0.600924	-0.0507113	0.482546	0.116979	0.345816	-0.0192693	0.819948
C9orf129	-0.186464	5.73837e-11	-0.459594	3.04398e-07	-0.19974	2.56965e-11	-0.281111	2.52216e-09	-0.37614	6.48184e-08	-0.391507	0.00105234	-0.186111	0.0265838
MYT1L	-0.0446596	0.119739	0.119001	0.209334	-0.0587143	0.0520936	-0.00377915	0.937428	0.0219465	0.761326	-0.284743	0.019521	-0.0643563	0.446714
C9orf125	0.542826	4.76626e-94	0.660719	1.68254e-15	0.386852	2.0737e-40	0.633476	4.56205e-50	0.220393	0.00201544	0.310147	0.0106429	-0.0425898	0.614783
C9orf122	-0.09921	0.000533922	-0.466413	1.92203e-07	-0.103122	0.000631735	-0.178432	0.000186579	0.00416587	0.954028	-0.251884	0.0397594	-0.257801	0.00195202
CEPT1	0.148427	2.02312e-07	0.321006	0.000527047	0.0403285	0.182361	0.0735266	0.126163	0.0143745	0.842318	-0.0775959	0.532536	0.119046	0.158221
KIAA1267	-0.0239928	0.403396	-0.520622	3.40264e-09	-0.0973267	0.00126151	-0.131236	0.00618203	-0.0921176	0.201434	-0.234108	0.0565487	-0.216691	0.0095922
RTCD1	-0.164284	8.42546e-09	0.246028	0.0086207	-0.108113	0.000338414	-0.0691742	0.15025	-0.0256937	0.722126	0.0112046	0.928295	0.113368	0.179164
CFHR2	0.0103558	0.718391	-0.207537	0.0274055	0.0278921	0.356478	-0.0147972	0.758545	0.0501094	0.487765	-0.0779011	0.530921	0.00396578	0.962641
CFHR3	0.168639	3.32749e-09	0.339914	0.000230088	0.103447	0.000607106	0.271205	9.37925e-09	0.0453557	0.530022	0.147604	0.233263	0.0223783	0.791515
CLIC4	0.146492	2.91756e-07	0.383617	2.7384e-05	0.0395049	0.191462	0.241508	3.53719e-07	0.237553	0.000852309	0.0444647	0.720877	-0.18377	0.0285825
CLIC5	0.546208	1.97886e-95	0.53446	1.0799e-09	0.414203	1.23543e-46	0.583889	5.07403e-41	0.225819	0.00154572	0.395921	0.000911839	0.361082	1.01183e-05
CLIC2	0.659914	8.52304e-153	0.803666	8.89377e-27	0.574534	3.47267e-97	0.712415	1.91973e-68	0.498641	1.36993e-13	0.635641	7.5175e-09	0.454523	1.33138e-08
CLIC3	0.0239759	0.403726	-0.166837	0.0773644	0.135067	7.29401e-06	0.0580631	0.227378	0.15406	0.0319714	0.143095	0.248009	0.0350298	0.678973
CFHR4	-0.130623	4.9241e-06	0.166079	0.0787394	-0.14131	2.6754e-06	0.000363201	0.99398	-0.28778	4.72535e-05	-0.131311	0.28951	-0.0224712	0.790669
CFHR5	-0.0511152	0.074905	-0.298961	0.00129739	-0.0498566	0.099161	-0.0469751	0.3289	-0.031096	0.666889	-0.0338369	0.785751	0.00154918	0.985402
KRTAP2.2	0.0182428	0.525243	0.092193	0.331449	0.0628693	0.0375186	0.125105	0.00908035	0.131009	0.0686365	0.274154	0.0247667	-0.0184667	0.827328
KRTAP2.1	-0.00491729	0.864046	0.00504175	0.957733	0.0293685	0.331586	0.103941	0.0303892	0.0300133	0.677827	0.257722	0.0352426	-0.173327	0.0391299
CXorf1	0.174678	8.80718e-10	0.217241	0.0208163	0.0751366	0.0128823	0.201452	2.35675e-05	-0.0146325	0.839525	0.068158	0.583667	-0.0444357	0.59952
KIAA0020	-0.0888719	0.00193036	-0.475334	1.03734e-07	-0.0956019	0.00153921	0.0207082	0.667044	-0.0391791	0.587555	0.00572513	0.963326	-0.0117526	0.889596
KRTAP2.4	0.0318826	0.266799	0.100857	0.287818	0.0268737	0.374316	-0.00550872	0.908896	-0.0143676	0.842392	0.23554	0.0550116	NA	NA
TMEM147	-0.158643	2.70773e-08	0.136044	0.150782	-0.00650427	0.829777	-0.0521719	0.27815	0.198626	0.00549675	0.137028	0.268837	-0.0196424	0.816523
ASGR1	0.324673	3.19656e-31	0.241095	0.0100983	0.348674	1.18119e-32	0.439136	6.92599e-22	0.324927	3.79111e-06	0.543234	2.03504e-06	0.20683	0.013525
ASGR2	0.408908	3.57079e-50	0.472238	1.28742e-07	0.48704	2.68362e-66	0.476351	5.75912e-26	0.424987	6.55563e-10	0.498145	1.79018e-05	0.449252	2.04655e-08
PCDHA1	-0.0322172	0.261809	-0.190968	0.0427509	0.0165923	0.583374	-0.0386202	0.42224	-0.00205331	0.977332	-0.0763922	0.538932	0.0962673	0.254425
FOXL2	0.0465871	0.10457	-0.326815	0.000410883	0.0574555	0.0573484	0.00390121	0.935411	0.0667581	0.355041	0.0074434	0.95233	0.0946516	0.262521
RIT1	-0.0313135	0.275434	0.13073	0.167539	0.0305775	0.312057	0.0039393	0.934782	0.0210143	0.771176	0.0179036	0.885657	0.203167	0.0153101
TMEM141	-0.150984	1.23842e-07	-0.306428	0.000963602	0.0367031	0.224917	-0.171653	0.000327671	0.049889	0.489683	0.020821	0.867183	-0.0174489	0.836709
FOXL1	0.162964	1.11138e-08	0.133111	0.159867	0.186384	5.12998e-10	0.313699	2.29602e-11	0.113675	0.114519	0.313861	0.0096975	0.141076	0.0940053
SF1	0.00679031	0.813085	-0.286877	0.00206542	-0.0430909	0.154173	-0.0513716	0.285599	-0.150825	0.0357992	0.093829	0.450106	-0.208464	0.012789
PCDHA6	0.0837432	0.0034874	-0.396225	1.39734e-05	0.0618518	0.0407223	-0.0215633	0.654169	-0.0674374	0.350155	-0.0708603	0.568801	-0.000771863	0.992726
PKIB	-0.142743	5.85118e-07	-0.48485	5.26826e-08	-0.0124005	0.681888	-0.238226	5.13948e-07	-0.147495	0.0401369	-0.146498	0.236822	0.147071	0.0807117
TMEM149	0.201451	1.36555e-12	0.285974	0.00213671	0.357994	1.88255e-34	0.356972	1.72868e-14	0.347372	6.95999e-07	0.539916	2.4142e-06	0.333485	5.00218e-05
API5	-0.227052	1.13757e-15	-0.304866	0.00102615	-0.259152	2.90606e-18	-0.209216	1.10937e-05	-0.260121	0.000249372	-0.349421	0.00375233	-0.0970505	0.250563
KRTCAP3	-0.183615	1.12921e-10	-0.393696	1.60275e-05	-0.0943023	0.00178449	-0.214788	6.34637e-06	0.026118	0.717731	-0.146357	0.237277	-0.10986	0.193085
NUMBL	0.0283306	0.323791	0.589669	6.34232e-12	-0.01996	0.50938	0.165481	0.000537446	0.0216385	0.764576	0.0362946	0.770601	-0.311637	0.000159867
RTKN2	-0.390559	1.48477e-45	-0.579406	1.77347e-11	-0.210718	1.86682e-12	-0.152156	0.00147685	-0.129449	0.0720279	0.0412539	0.740294	-0.0490848	0.561852
RNF180	0.398613	1.51351e-47	0.0589905	0.534833	0.261746	1.30333e-18	0.343145	1.94651e-13	0.190553	0.00778215	0.200907	0.103056	0.131187	0.119664
P2RX7	0.18032	2.43745e-10	-0.105871	0.2644	0.148637	7.79711e-07	0.200958	2.47014e-05	0.204248	0.0042816	0.185663	0.132523	0.153571	0.0680504
SECISBP2L	0.075871	0.00815185	-0.0784215	0.409011	-0.075583	0.0123555	0.027824	0.563204	-0.126345	0.0791832	-0.127317	0.304557	-0.00197117	0.981426
SBF1P1	0.0377497	0.188527	0.0399691	0.674251	-0.0159272	0.598558	0.0094427	0.84449	-0.164638	0.0217903	-0.378362	0.00159401	-0.00410061	0.961371
LOC100128811	-0.0643396	0.0249167	0.0515838	0.5874	-0.0413801	0.171212	-0.129693	0.00682035	0.0240801	0.738925	0.102821	0.407678	-0.0521215	0.537875
HAS2	0.298806	1.76397e-26	0.457993	3.38605e-07	0.249732	4.95956e-17	0.329164	1.99861e-12	0.226497	0.00149466	0.144323	0.243933	0.214081	0.01052
KIAA1199	-0.278117	5.09103e-23	-0.11853	0.211154	-0.100127	0.000907163	-0.219418	3.94545e-06	0.0958338	0.183767	0.0139655	0.910691	-0.070343	0.40549
HLA.DPA1	0.406817	1.24074e-49	0.426242	2.5116e-06	0.465068	7.41329e-60	0.466102	8.59729e-25	0.384095	3.22422e-08	0.527823	4.43253e-06	0.409845	4.08378e-07
ZSWIM3	-0.0662953	0.0208322	-0.0183413	0.8471	-0.058102	0.0545973	-0.0236083	0.623799	0.0447881	0.535188	-0.100063	0.420439	-0.0591505	0.484401
FAM32A	0.0611376	0.0331004	0.380789	3.17268e-05	0.133516	9.2953e-06	0.155089	0.00119012	0.22687	0.00146719	0.312086	0.0101398	0.0245877	0.771472
KIAA1191	0.000333502	0.990734	-0.394169	1.56233e-05	-0.0394063	0.192574	-0.206655	1.42678e-05	0.063261	0.380863	-0.00112933	0.992763	0.116635	0.166878
FER1L6	-0.0522507	0.0686581	-0.149913	0.113001	-0.00204514	0.946106	0.00212423	0.964804	-0.0895742	0.214215	-0.178239	0.149	0.0727748	0.389409
ALOX12P2	-0.0174191	0.544118	-0.546328	3.86965e-10	-0.0422276	0.162603	-0.114563	0.0169569	0.0129053	0.858255	0.00174131	0.988842	-0.0682439	0.419682
FER1L4	-0.150552	1.34625e-07	-0.451625	5.14452e-07	-0.0574878	0.0572084	-0.181585	0.000142578	-0.0390603	0.588689	0.188542	0.126518	0.0325303	0.700743
FER1L5	0.1945	8.02542e-12	-0.172695	0.0673804	0.129014	1.85049e-05	-0.0586746	0.222512	0.177052	0.0135241	-0.122007	0.325335	0.0766278	0.36473
CA5B	0.278524	4.38027e-23	0.274319	0.00327947	0.175445	5.08516e-09	0.210728	9.5479e-06	0.13892	0.0533841	0.0172544	0.889778	0.155394	0.0648047
ZNF559	0.304932	1.46499e-27	-0.105065	0.268076	0.177058	3.65778e-09	0.289672	7.76958e-10	0.103656	0.150346	0.0723039	0.560932	-0.0994957	0.238767
VWA1	0.113599	7.23305e-05	-0.130162	0.169409	0.289513	1.3794e-22	0.0401319	0.404292	0.118871	0.0987713	0.205918	0.0945718	0.238337	0.00428625
C19orf22	-0.0447916	0.118649	-0.190827	0.0429078	0.177319	3.46718e-09	-0.050142	0.297303	0.147803	0.039719	0.34463	0.0042918	0.0945753	0.262908
C19orf23	-0.0558443	0.0516459	-0.270305	0.0037851	0.0638049	0.0347644	-0.0613978	0.201745	0.0159707	0.825075	0.315998	0.0091875	-0.0133517	0.87469
C19orf20	0.103237	0.000312839	-0.0661283	0.486491	0.208019	3.60547e-12	0.0164864	0.731983	0.0129144	0.858156	0.361626	0.00264016	0.0626587	0.458818
C19orf21	-0.228421	7.58924e-16	-0.422256	3.18479e-06	-0.0403101	0.182561	-0.257722	5.15687e-08	0.022344	0.757137	-0.252579	0.0391975	-0.095746	0.257018
C19orf26	-0.210561	1.21414e-13	-0.408361	7.12131e-06	-0.0890899	0.00317202	-0.208209	1.22519e-05	-0.115044	0.110193	-0.175411	0.155662	-0.282517	0.00065803
ZMAT4	-0.059411	0.0383984	-0.470028	1.50018e-07	-0.024769	0.412891	-0.112483	0.0190775	0.0694456	0.335961	-0.127141	0.305231	0.0176242	0.835091
C19orf24	-0.00702686	0.8067	0.00164272	0.986223	0.160534	9.25302e-08	-0.0116325	0.809056	0.0743599	0.3028	0.389772	0.0011127	0.0210264	0.803847
C19orf25	0.0410741	0.152475	-0.291917	0.00170542	0.192216	1.42489e-10	-0.0692533	0.149782	0.0630239	0.382654	0.276227	0.0236551	0.0205636	0.80808
MYBL1	-0.321175	1.49187e-30	-0.366531	6.5287e-05	-0.22762	2.46267e-14	-0.234889	7.47251e-07	-0.0543152	0.451937	-0.0337832	0.786083	-0.0279794	0.740999
NR1D1	0.106394	0.00020297	0.14865	0.116103	0.0116635	0.699847	0.0842857	0.0794383	0.0234499	0.745519	-0.312037	0.0101524	0.0158952	0.851072
C19orf28	-0.100725	0.000437614	-0.183201	0.0521043	0.114089	0.000154745	-0.0998602	0.0375664	0.187664	0.00878564	0.35157	0.00353058	-0.00395207	0.96277
C19orf29	0.0652301	0.0229781	-0.29868	0.0013118	0.159377	1.14655e-07	-0.0097959	0.838751	0.0838637	0.244997	0.168072	0.173978	-0.0490488	0.562139
ITGB1BP1	0.377811	1.63321e-42	0.666905	7.38126e-16	0.177393	3.41455e-09	0.492269	7.18558e-28	0.224934	0.00161478	0.189288	0.124997	1.98945e-05	0.999813
ITGB1BP3	0.132294	3.71085e-06	-0.0608841	0.521779	0.0872687	0.00385235	0.0828513	0.0847077	0.103605	0.150547	0.0270555	0.82795	0.0284363	0.736923
ITGB1BP2	0.0496432	0.0836857	0.0568151	0.550027	0.153395	3.38976e-07	0.148953	0.00186133	0.223067	0.00176977	0.213514	0.0827649	0.0748125	0.376235
ZNF7	-0.259308	4.04108e-20	-0.492544	3.00017e-08	-0.200617	2.09545e-11	-0.236651	6.13703e-07	0.00196668	0.978288	0.0085632	0.945169	-0.181093	0.0310243
ZNF2	-0.137165	1.59534e-06	-0.182052	0.0536214	-0.13593	6.36585e-06	-0.167694	0.00045096	-0.107656	0.135141	-0.111585	0.36866	-0.0148362	0.860891
ZNF3	-0.218123	1.49436e-14	-0.565187	6.958e-11	-0.13359	9.18774e-06	-0.288053	9.73761e-10	-0.125737	0.0806494	-0.0567632	0.648209	0.0698773	0.408614
CTCFL	-0.0916543	0.00138277	-0.0841238	0.375684	-0.0669082	0.0268289	-0.0562279	0.242434	0.0834402	0.247397	-0.0244182	0.844501	-0.0250002	0.767745
PHLDA1	0.263728	8.82677e-21	-0.487528	4.33766e-08	0.219656	1.9787e-13	0.133592	0.00531079	0.170732	0.0173052	0.00765787	0.950958	0.233534	0.00515695
RPL31	0.251662	5.25032e-19	-0.163222	0.084098	0.227449	2.57786e-14	0.21288	7.69702e-06	0.231514	0.00116212	0.287061	0.0185087	0.0495281	0.55832
ZNF8	-0.248464	1.49606e-18	-0.54182	5.74147e-10	-0.170738	1.30667e-08	-0.204599	1.74239e-05	-0.126968	0.0777028	-0.0690673	0.578645	-0.133464	0.113321
PCP4L1	0.0927739	0.00120599	-0.197778	0.0357444	0.0201946	0.504415	0.0406718	0.397994	0.0615234	0.394108	0.0577482	0.642518	0.19154	0.0224024
C11orf17	0.020069	0.484618	0.358091	9.85261e-05	0.106846	0.000397538	-0.0935644	0.0514329	0.0265705	0.713054	0.078195	0.529367	0.203466	0.0151567
C11orf16	0.00527056	0.854384	-0.261291	0.00518328	0.0372313	0.218311	-0.0453353	0.346082	0.14028	0.0510685	0.234182	0.0564684	0.147069	0.0807149
ZAP70	0.350199	2.24171e-36	-0.129382	0.171999	0.424092	4.95191e-49	0.421468	4.06024e-20	0.397994	9.09643e-09	0.653676	2.00891e-09	0.353639	1.58025e-05
SNORD115.9	NA	NA	NA	NA	NA	NA	NA	NA	NA	NA	NA	NA	NA	NA
C11orf10	-0.0285153	0.320646	0.193193	0.0403461	0.0930068	0.00206424	0.0834454	0.0824922	0.209071	0.0034378	0.396677	0.000889568	0.0693388	0.412244
ZCCHC13	0.0105361	0.713703	-0.133043	0.160083	0.0252626	0.403641	-0.00161735	0.973199	-0.0479155	0.50704	NA	NA	0.03542	0.675598
UFSP2	0.337815	8.16102e-34	0.374984	4.27351e-05	0.205091	7.29049e-12	0.191948	5.70379e-05	0.107099	0.137186	0.0504412	0.685208	0.221934	0.00794349
OGFR	0.0420039	0.143395	-0.138445	0.143638	0.19638	5.56944e-11	0.0260343	0.588582	0.185147	0.00975164	0.315671	0.00926413	0.190476	0.0231745
EPM2AIP1	0.0561211	0.0504967	-0.440473	1.04895e-06	-0.00989375	0.743648	-0.0305414	0.525707	0.0043708	0.951769	0.0197024	0.874259	0.00325535	0.96933
CDC5L	-0.208989	1.85838e-13	-0.409929	6.51493e-06	-0.225028	4.89498e-14	-0.133276	0.00542081	0.0920729	0.201654	-0.139746	0.259368	-0.189322	0.0240368
RAC2	0.319223	3.49294e-30	0.0325155	0.732432	0.453003	1.63054e-56	0.312135	2.91644e-11	0.422867	8.12912e-10	0.487679	2.84157e-05	0.47871	1.68137e-09
RAC3	-0.255986	1.24441e-19	-0.25582	0.00624115	-0.138296	4.36533e-06	-0.170723	0.000353422	-0.135642	0.0593233	0.236113	0.0544054	-0.256088	0.00209702
RAC1	0.104038	0.000280601	0.452656	4.81035e-07	0.141634	2.53645e-06	0.107879	0.0246095	0.138615	0.0539143	0.162307	0.189434	0.344928	2.62566e-05
SBDS	0.295551	6.45646e-26	0.603129	1.55662e-12	0.0617959	0.040905	0.229066	1.41725e-06	0.084114	0.243587	0.0669252	0.590507	0.112797	0.181379
RCL1	0.05983	0.0370504	0.0593361	0.532438	-0.0254254	0.400617	0.0709492	0.140036	-0.0374717	0.60395	0.152087	0.219215	0.0136356	0.872048
SBK2	-0.138009	1.37411e-06	-0.0410984	0.665591	-0.0799134	0.00815437	-0.211223	9.08749e-06	-0.0148477	0.837198	0.0839982	0.49916	0.0285303	0.736085
MRPS18A	-0.0648115	0.0238725	0.0270386	0.776195	0.00694557	0.818422	0.0230108	0.63261	0.209082	0.00343614	0.398287	0.000843752	-0.0974204	0.248753
CPLX2	-0.140334	9.06607e-07	-0.00286893	0.975941	-0.118305	8.70526e-05	-0.173844	0.000273758	-0.0673269	0.350947	0.0140941	0.909872	0.0246687	0.770739
CPLX3	-0.0107067	0.709277	-0.328231	0.000386388	0.0142054	0.638673	-0.0507329	0.291639	0.129022	0.0729801	0.116587	0.347447	0.0684092	0.418554
ORC3L	-0.155233	5.37696e-08	-0.122634	0.195662	-0.189466	2.61996e-10	0.027847	0.562882	-0.0067484	0.925595	-0.265981	0.0295904	-0.190984	0.0228032
CPLX1	0.0793305	0.0056622	-0.172879	0.0670845	0.121813	5.31486e-05	-0.191001	6.21473e-05	-0.00503649	0.944435	0.241594	0.0488842	0.206641	0.013612
AP2A1	-0.0844578	0.00321739	0.139666	0.140105	0.0327094	0.279504	-0.107822	0.0246856	-0.0213243	0.767897	0.104913	0.398151	0.163883	0.0513156
CPLX4	-0.0487328	0.0895202	0.0277639	0.770356	-0.0149655	0.620825	0.0188481	0.695385	0.0323393	0.654413	0.0921044	0.458513	-0.00611387	0.942433
AP2A2	0.0869042	0.00243079	0.302247	0.00113929	0.0540688	0.0737045	-0.0626839	0.192442	-0.105219	0.14426	0.0293954	0.813328	0.0311219	0.713118
LOC389333	0.0426321	0.137499	-0.185841	0.0487519	0.0959312	0.00148221	-0.122607	0.0105725	-0.0735987	0.30779	0.150773	0.22327	0.107918	0.201123
LILRB3	0.224154	2.65638e-15	0.504893	1.17993e-08	0.262543	1.01678e-18	0.343987	1.68514e-13	0.303721	1.66879e-05	0.40243	0.000735501	0.272898	0.00101688
CADPS	0.0479606	0.0947227	0.0680527	0.473869	0.197749	4.07049e-11	0.129552	0.00688149	0.0471496	0.513861	0.236605	0.05389	0.0451528	0.593636
FIGNL1	-0.302788	3.52323e-27	-0.401886	1.02372e-05	-0.285373	5.77508e-22	-0.177742	0.000197773	-0.150753	0.0358886	-0.148593	0.230111	-0.195779	0.0195437
KDM4DL	0.184017	1.02705e-10	-0.471605	1.34523e-07	0.0824386	0.00634323	0.177585	0.000200405	0.135125	0.0603086	-0.036954	0.76655	-0.0413108	0.625456
PBX3	0.143702	4.90575e-07	0.17873	0.0582147	0.12193	5.22696e-05	0.0531725	0.269024	0.0646766	0.370275	0.258305	0.0348161	0.0834855	0.323262
PBX1	-0.198314	3.0611e-12	-0.405351	8.43794e-06	-0.158292	1.40002e-07	-0.217452	4.83421e-06	-0.227097	0.00145069	-0.27121	0.0264214	-0.0253557	0.764539
AIRE	0.129296	6.14897e-06	0.0583548	0.539251	0.179128	2.38605e-09	0.183181	0.000124212	0.224718	0.00163206	0.184063	0.135952	-0.0197175	0.815833
TMOD2	0.232482	2.24945e-16	0.278958	0.00277131	0.0537452	0.0754489	0.309624	4.26895e-11	0.0131956	0.855101	0.15602	0.207387	-0.0745377	0.377996
MFSD11	-0.089496	0.00179258	0.337353	0.000258231	-0.0858517	0.00447045	-0.0282019	0.557913	-0.111662	0.121125	0.0606607	0.625808	-0.123506	0.143098
NSUN2	-0.341134	1.72473e-34	-0.48967	3.70849e-08	-0.266081	3.34442e-19	-0.282872	1.98623e-09	-0.0887715	0.218366	-0.0976427	0.431821	-0.209117	0.0125048
NSUN5	-0.189423	2.8092e-11	-0.2208	0.0187673	-0.0240582	0.426432	-0.179649	0.000168277	0.124659	0.0833032	0.31499	0.00942524	-0.122894	0.145107
NSUN4	-0.145171	3.73591e-07	-0.575458	2.60915e-11	-0.14177	2.48032e-06	-0.174103	0.000267971	-0.184804	0.00989033	-0.0281969	0.82081	-0.125521	0.136636
NSUN7	0.0166639	0.561717	-0.498283	1.95334e-08	0.0376244	0.213485	-0.0879968	0.0670296	0.0819647	0.255885	0.241465	0.0490083	-0.0358263	0.67209
NSUN6	-0.061555	0.0319176	-0.482349	6.30784e-08	-0.0604994	0.0453363	-0.0809094	0.0922866	0.00355583	0.960754	0.00521205	0.96661	-0.143607	0.0881957
PRAMEF4	-0.0116695	0.684481	-0.096327	0.310131	-0.00121022	0.968092	-0.0552676	0.250585	0.118498	0.0998411	0.0241754	0.846028	-0.0130759	0.877257
PRAMEF5	-0.0133239	0.642667	NA	NA	-0.00202199	0.946715	0.0260668	0.588117	0.110268	0.125869	-0.0587406	0.636804	NA	NA
PRAMEF6	0.0189419	0.509487	0.0742797	0.43427	0.020614	0.495603	-0.0441016	0.359379	0.156117	0.029724	0.016557	0.894207	0.100934	0.232013
TUBG2	0.25525	1.59283e-19	0.207924	0.0271125	0.148348	8.19512e-07	0.117143	0.014615	0.182066	0.0110607	-0.0605556	0.626409	-0.0413916	0.62478
FAM71F1	-0.0248924	0.38599	-0.257325	0.00593258	0.0808938	0.00740255	-0.013063	0.786111	0.266296	0.000174656	0.0325945	0.79344	0.150349	0.0741073
PRAMEF1	-0.0461482	0.107883	NA	NA	-0.0219072	0.468953	-0.0706905	0.14149	0.060988	0.398244	-0.115326	0.35272	0.0687049	0.416541
PRAMEF2	-0.044129	0.124204	-0.145421	0.124333	-0.0288939	0.339462	-0.0836247	0.0818325	0.0951395	0.186978	-0.0224027	0.857195	-0.0263333	0.755742
FAM71F2	0.177391	4.77345e-10	-0.0879748	0.354142	0.130737	1.4255e-05	0.0279078	0.562029	0.131965	0.0666232	0.191043	0.121472	0.180755	0.0313447
PTCH2	0.480065	4.74204e-71	-0.213224	0.0233568	0.391625	1.87074e-41	0.584233	4.44652e-41	0.257389	0.000291119	0.349252	0.00377024	0.0827982	0.327275
OR7G1	-0.0108071	0.706675	-0.033022	0.728426	-0.0135899	0.653282	-0.0423116	0.379231	NA	NA	-0.0784237	0.52816	NA	NA
PCDHGA2	0.2728	3.54713e-22	-0.199388	0.0342374	0.123838	3.97294e-05	0.142343	0.00295896	-0.0174856	0.808788	-0.0201093	0.871684	0.0585095	0.489157
PRAMEF9	-0.0224547	0.434218	-0.0101883	0.914708	-0.025623	0.396964	-0.00103099	0.982914	0.0214848	0.7662	-0.0326414	0.79315	0.0804489	0.341234
PRDM9	-0.0913798	0.00142961	-0.187428	0.0468245	-0.0718076	0.0174767	0.0140775	0.76995	-0.0484882	0.50197	0.104239	0.40121	-0.0711963	0.399803
SGK269	0.353311	4.88305e-37	0.33568	0.000278301	0.225115	4.78463e-14	0.416534	1.21364e-19	0.189437	0.00815694	0.0216699	0.86182	0.0895584	0.289185
FAM108B1	0.0333092	0.245976	-0.251266	0.00726375	-0.0132168	0.662202	0.091416	0.0570492	-0.0305147	0.672753	-0.117264	0.344634	-0.0593901	0.48263
TBC1D1	0.192271	1.39706e-11	0.312409	0.000755057	0.173117	8.13599e-09	0.391787	2.25585e-17	0.148156	0.0392424	0.555809	1.04715e-06	0.036129	0.669481
ZXDA	0.0112983	0.694002	-0.186732	0.0476615	-0.0992556	0.00100609	-0.0999198	0.0374519	-0.288372	4.55101e-05	-0.390302	0.00109393	0.0938537	0.266583
PAMR1	0.617226	1.7494e-128	0.176304	0.0617684	0.493861	2.1469e-68	0.470869	2.47332e-25	0.338419	1.39067e-06	0.195562	0.112744	0.453943	1.39631e-08
RAD9A	-0.0661025	0.0212073	-0.440312	1.05961e-06	0.0475804	0.115588	-0.0587832	0.221656	0.0858494	0.233962	-0.0172692	0.889683	-0.0246525	0.770886
ERGIC2	-0.272676	3.70977e-22	0.0736947	0.437908	-0.244182	2.49928e-16	-0.127048	0.00805245	-0.0335167	0.642686	-0.31572	0.00925253	-0.121536	0.149638
ERGIC3	-0.162881	1.13077e-08	-0.331912	0.000328894	-0.0668017	0.027073	-0.17061	0.000356695	0.00961717	0.894123	0.1194	0.335854	-0.078799	0.351259
CDR2L	-0.173074	1.25948e-09	-0.108706	0.251748	-0.0784032	0.00944652	-0.114504	0.0170145	-0.046581	0.518956	0.12919	0.297441	-0.149184	0.0764039
ERGIC1	-0.163569	9.79155e-09	-0.109539	0.248111	-0.0734648	0.0150357	-0.251278	1.12646e-07	-0.157032	0.0287676	0.0570292	0.64667	0.0502226	0.552809
CLEC14A	0.776371	1.99976e-245	0.79879	3.0039e-26	0.724968	3.51204e-179	0.845603	7.72976e-120	0.555823	4.01302e-17	0.65106	2.44606e-09	0.560964	3.84813e-13
PDF	-0.222028	4.91228e-15	-0.17501	0.0637346	-0.108876	0.0003069	-0.125975	0.00860668	-0.0208038	0.773406	0.0889224	0.474249	-0.0965551	0.253001
B3GAT3	-0.0767446	0.00744466	-0.229439	0.014503	0.0911304	0.00254101	-0.0881307	0.0666133	0.10808	0.1336	0.470991	5.75824e-05	-0.107845	0.201427
B3GAT2	0.0817888	0.00433431	-0.216232	0.0214311	-0.00576389	0.848905	0.250096	1.29695e-07	0.0166309	0.817967	0.0209366	0.866452	-0.214932	0.010209
B3GAT1	0.234721	1.13948e-16	-0.481485	6.71046e-08	0.146863	1.05676e-06	0.182084	0.000136576	0.119665	0.096524	0.214634	0.0811266	0.0382008	0.651732
FAM66E	0.0821248	0.00417663	-0.22898	0.0147064	0.0537953	0.0751767	0.00778011	0.871609	-0.0380298	0.598568	0.0734587	0.554675	-0.119048	0.158213
FAM66C	0.128431	7.09927e-06	-0.294547	0.0015411	0.0540892	0.0735953	0.0754373	0.116586	0.0742228	0.303695	-0.105128	0.397183	-0.15221	0.0705576
PER1	0.425882	1.03467e-54	-0.0844747	0.373688	0.274743	2.04727e-20	0.273163	7.2649e-09	0.122498	0.0888329	0.187586	0.128488	0.0642439	0.44751
CPPED1	0.142152	6.51998e-07	0.505504	1.1256e-08	0.144932	1.46552e-06	0.0713001	0.138081	0.201172	0.00491253	0.145248	0.240891	0.265813	0.00138746
OR10A2	0.0266743	0.352894	-0.0496042	0.601839	0.0343428	0.25618	0.019169	0.690463	0.000263144	0.997095	0.121781	0.326238	0.0517516	0.540769
UXT	0.160666	1.78988e-08	0.0951807	0.31595	0.193256	1.12903e-10	0.196056	3.91291e-05	0.268297	0.000155338	0.364787	0.002405	0.190671	0.0230312
CALM2	-0.169497	2.76253e-09	0.417037	4.32694e-06	-0.123265	4.31596e-05	-0.0335369	0.4859	-0.000394193	0.995648	-0.157905	0.201881	-0.137673	0.102289
CALM3	0.0206404	0.472267	0.217996	0.0203664	0.112426	0.000193133	0.0464777	0.334053	0.0604263	0.402611	0.251981	0.0396804	0.242706	0.00361127
SPG21	-0.0735606	0.0103197	0.326579	0.000415107	0.00370172	0.902619	0.0315971	0.511491	0.208233	0.00357276	0.205276	0.0956264	0.0243637	0.773497
CALM1	0.18628	5.99785e-11	0.660397	1.7553e-15	0.0688202	0.0227616	0.181377	0.000145145	0.169179	0.0183643	0.251452	0.0401117	0.248009	0.00292146
GSDMA	0.178313	3.86805e-10	0.409847	6.54535e-06	0.209926	2.26663e-12	0.189987	6.80931e-05	0.281414	7.03964e-05	0.197034	0.110009	0.301249	0.000269407
GSDMB	0.0483963	0.0917583	0.0380774	0.688852	0.024174	0.42421	0.15087	0.0016214	0.172898	0.0159171	0.0830928	0.503814	0.0301693	0.721532
GSDMC	-0.00770418	0.788491	-0.270704	0.00373189	0.0563427	0.062353	0.0703421	0.143467	0.18757	0.00882001	0.173271	0.160848	0.190672	0.0230303
GSDMD	0.0293792	0.306197	-0.147631	0.118652	0.188722	3.08428e-10	-0.0438894	0.361697	0.15294	0.033256	0.382943	0.00138192	0.127982	0.129051
HRH4	0.160556	1.83087e-08	0.246534	0.00848047	0.0340759	0.259896	0.113818	0.017692	0.137286	0.0562802	-0.064491	0.604118	-0.0222916	0.792304
UPK1B	0.00411712	0.886004	0.0775656	0.414158	-0.0411724	0.173372	0.0325303	0.499093	0.0310891	0.666958	0.272578	0.0256414	-0.141965	0.0919305
DLGAP2	0.434512	4.03792e-57	-0.0194079	0.838326	0.273182	3.41236e-20	0.310386	3.80399e-11	0.180166	0.0119437	-0.011587	0.925854	0.114936	0.173187
DLGAP3	-0.0159692	0.578142	0.235044	0.0122112	0.0492669	0.103227	0.0349416	0.467809	-0.0265951	0.7128	0.195369	0.113108	0.0640308	0.449021
DLGAP1	0.00183665	0.949007	-0.542342	5.48666e-10	-0.0401728	0.184057	-0.046366	0.335217	-0.120306	0.0947377	0.048291	0.697967	-0.105818	0.21008
DLGAP4	-0.126178	1.02757e-05	0.252384	0.00699971	-0.0722607	0.016777	-0.0303456	0.528366	0.0248857	0.730522	-0.0328152	0.792073	-0.104766	0.214674
DLGAP5	-0.499025	1.68781e-77	-0.310332	0.000822288	-0.32355	4.20964e-28	-0.297936	2.39965e-10	-0.119892	0.0958879	-0.281645	0.020947	-0.195584	0.0196678
BRDT	0.0368506	0.199278	-0.122999	0.194322	0.0738742	0.014481	0.0430335	0.371144	0.154097	0.0319303	0.0951189	0.443874	0.0740126	0.381374
HRH2	0.206247	3.87321e-13	0.477707	8.77727e-08	0.171533	1.11606e-08	0.271902	8.56582e-09	0.127118	0.0773486	0.181458	0.141677	0.134374	0.11086
MBNL2	0.237454	4.91818e-17	0.204618	0.029706	0.0558941	0.0644705	0.285338	1.41716e-09	0.0726062	0.314377	-0.229564	0.0616583	-0.0318556	0.706661
MBNL3	0.186887	5.18586e-11	-0.0830663	0.381736	0.0650732	0.0313072	0.243649	2.76414e-07	0.0670793	0.352725	0.0216384	0.862019	0.0716033	0.397108
PLK3	0.457404	7.40399e-64	0.000730096	0.993877	0.437706	1.82526e-52	0.394652	1.25957e-17	0.353209	4.3808e-07	0.360039	0.00276576	0.319409	0.000106819
A1BG	0.00186099	0.948332	-0.350316	0.000142512	0.1859	5.69428e-10	-0.119651	0.012616	0.12051	0.0941766	0.240138	0.0503042	0.0224781	0.790606
TTC8	-0.0453733	0.113933	-0.454448	4.2782e-07	-0.0157558	0.602501	-0.337069	5.43445e-13	-0.0675362	0.349448	-0.205448	0.0953433	0.164175	0.0508971
PLK2	0.164764	7.6143e-09	-0.320648	0.000535124	0.172711	8.8256e-09	0.0339691	0.480295	0.0814171	0.259085	-0.218385	0.0758297	0.1584	0.0597302
ZNF720	-0.108992	0.000140925	-0.374512	4.37728e-05	-0.0926727	0.00214262	-0.239393	4.50287e-07	-0.0979069	0.17442	-0.233887	0.0567891	-0.0725253	0.391042
OIP5	-0.458087	4.57777e-64	-0.360962	8.57657e-05	-0.272551	4.19128e-20	-0.240798	3.83653e-07	-0.0690259	0.338896	0.0738237	0.552705	-0.192228	0.0219153
CLCN3	-0.200271	1.85312e-12	-0.510545	7.60238e-09	-0.264663	5.23309e-19	-0.342145	2.30811e-13	-0.380676	4.3626e-08	-0.421894	0.000376669	-0.151878	0.0711808
CLCN2	-0.376113	4.05507e-42	-0.558217	1.32836e-10	-0.20424	8.92981e-12	-0.312875	2.60473e-11	-0.0674655	0.349954	-0.155518	0.208872	-0.182934	0.0293271
CLCN1	0.222534	4.24547e-15	-0.183881	0.0512231	0.125017	3.34698e-05	0.0760874	0.113461	0.0765436	0.288783	-0.0729996	0.557159	0.0347135	0.681713
HRH1	0.370953	6.22098e-41	0.676078	2.09713e-16	0.290737	8.99319e-23	0.45732	8.11701e-24	0.269299	0.000146432	-0.00683524	0.956221	0.134671	0.110067
CLCN7	-0.0841354	0.00333676	-0.185409	0.0492881	0.078175	0.0096569	-0.280729	2.65599e-09	0.0485843	0.501122	0.226889	0.0648374	0.0107735	0.898743
CLCN6	0.41583	5.41541e-52	0.220221	0.019088	0.250064	4.49744e-17	0.301469	1.43555e-10	0.0543355	0.451768	0.190116	0.123323	0.155266	0.0650296
CLCN5	-0.0636754	0.0264534	0.274179	0.00329604	-0.0701417	0.0202733	0.188876	7.52251e-05	0.0248896	0.730482	-0.0153091	0.902139	0.0207868	0.806038
CLCN4	0.280919	1.79866e-23	0.501261	1.55862e-08	0.161874	7.20454e-08	0.494368	3.96283e-28	0.237913	0.000836488	0.172344	0.163133	0.0580266	0.492755
FBXL19	-0.285472	3.23273e-24	-0.429889	2.01553e-06	-0.076432	0.011406	-0.298925	2.07978e-10	-0.0560444	0.437646	0.231908	0.0589774	-0.337169	4.07606e-05
BRD8	-0.0794056	0.00561674	-0.598164	2.63338e-12	-0.0666795	0.0273552	-0.215508	5.89861e-06	-0.0435365	0.546668	-0.0546851	0.660283	-0.112165	0.183854
BRD9	-0.000593096	0.983523	-0.204159	0.0300821	0.029448	0.330278	-0.00841316	0.861263	-0.00428623	0.952701	0.139691	0.259558	-0.0784777	0.353233
PCDHGA1	-0.00540185	0.850799	-0.0674442	0.477841	-0.0613537	0.0423733	0.035392	0.462088	-0.108427	0.13235	-0.221055	0.0722295	-0.0752514	0.373433
FBXL18	-0.0902638	0.00163548	-0.142692	0.131631	-0.102406	0.000689396	-0.136092	0.00450839	-0.0788275	0.274593	-0.112611	0.364246	-0.222619	0.0077477
BRD4	-0.189428	2.80575e-11	-0.53512	1.02108e-09	-0.134107	8.47773e-06	-0.0886076	0.0651486	-0.00799332	0.911921	-0.140003	0.258482	-0.324243	8.26616e-05
BRD7	-0.0619759	0.030762	0.0321382	0.735421	-0.124714	3.49818e-05	-0.0163626	0.733919	0.0507467	0.482239	-0.117743	0.342651	0.031974	0.705621
BRD1	0.00676872	0.813669	-0.508182	9.14503e-09	-0.0278688	0.35688	-0.00882945	0.854473	-0.046503	0.519657	-0.0265406	0.831176	-0.189406	0.0239734
BRD2	-0.165568	6.42306e-09	-0.512828	6.35088e-09	-0.14217	2.32221e-06	-0.203017	2.02934e-05	-0.0652714	0.365882	-0.152035	0.219373	-0.147247	0.080345
BRD3	-0.16996	2.49783e-09	-0.469894	1.51411e-07	-0.133559	9.23214e-06	-0.192778	5.28903e-05	-0.12088	0.0931618	-0.266263	0.0294119	-0.226788	0.0066465
DNAJA2	-0.000152734	0.995757	0.148903	0.115476	-0.0808914	0.00740425	-0.0281538	0.558586	0.067207	0.351807	-0.159465	0.197406	0.163962	0.051203
DNAJA3	-0.435434	2.21158e-57	-0.376108	4.03579e-05	-0.30505	5.15547e-25	-0.437026	1.14051e-21	-0.082019	0.255569	-0.0788845	0.525731	-0.266576	0.00134229
DNAJA1	-0.251011	6.50647e-19	0.140014	0.139109	-0.169726	1.59507e-08	-0.117301	0.0144815	-0.0309969	0.667887	0.0364318	0.769758	0.0308816	0.715238
TGFBR3	0.402719	1.39037e-48	0.295615	0.00147862	0.232314	6.94862e-15	0.388645	4.24628e-17	-0.063308	0.380508	0.0908535	0.464665	0.0913039	0.279851
DNAJA4	-0.246654	2.68842e-18	-0.121886	0.198421	-0.181715	1.38925e-09	-0.202313	2.17087e-05	-0.133792	0.0629096	-0.187513	0.12864	-0.17949	0.0325688
GLG1	0.222031	4.90687e-15	0.170175	0.0715386	0.0889754	0.00321133	0.306019	7.33073e-11	0.0297032	0.680974	-0.144381	0.243741	-0.0621848	0.46223
LOC643387	-0.0839515	0.00340662	0.227871	0.0152076	0.00406198	0.893196	0.00617843	0.897877	0.105602	0.142796	0.103604	0.404099	0.04265	0.614282
PTPN12	-0.0946919	0.000950803	0.385738	2.45011e-05	-0.138588	4.16476e-06	-0.0207093	0.667027	-0.070195	0.330759	-0.295602	0.0151566	-0.0823087	0.330153
PTPN11	-0.0808167	0.00482145	0.275551	0.0031369	-0.29267	4.55528e-23	-0.0343596	0.47526	-0.265077	0.000187508	-0.381868	0.00142928	-0.276472	0.000866635
LOC84931	0.0310544	0.279429	-0.0593938	0.532039	0.0125964	0.677143	-0.00354373	0.941319	-0.0408818	0.571411	-0.0531836	0.669061	0.000370285	0.99651
LOC100192379	0.0258138	0.368646	0.014216	0.881202	0.07191	0.0173164	0.146367	0.00223631	0.159512	0.0263086	0.283963	0.0198718	0.104957	0.213833
LOC100192378	0.418787	8.77637e-53	0.449103	6.05738e-07	0.3322	1.27209e-29	0.421874	3.70749e-20	0.270198	0.000138843	0.251543	0.0400373	0.0862884	0.307225
MYCBP	-0.212753	6.67e-14	-0.340252	0.000226592	-0.0629259	0.0373467	-0.275659	5.23016e-09	-0.0194015	0.788306	0.0401341	0.747105	0.00780551	0.926545
PTPN14	0.15771	3.27201e-08	-0.382632	2.88288e-05	-0.0183155	0.544892	0.154971	0.00120064	0.00334464	0.963084	-0.204299	0.0972513	-0.0828936	0.326716
GALR3	-0.0608183	0.0340301	-0.127038	0.179967	-0.0144347	0.633266	-0.0671144	0.1628	-0.0321015	0.656791	0.203763	0.0981512	0.0174314	0.83687
GALR2	-0.0900664	0.0016746	0.133387	0.158996	-0.0274519	0.364123	-0.0389358	0.418455	0.010135	0.888458	0.156244	0.206726	-0.0420713	0.6191
GALR1	0.341788	1.26665e-34	0.414456	5.02549e-06	0.135372	6.95212e-06	0.281747	2.31419e-09	0.0160294	0.824443	0.118097	0.341192	0.197092	0.0187247
SETD1B	-0.0993144	0.000526697	-0.324489	0.000454231	-0.0646497	0.0324273	-0.236452	6.27518e-07	-0.164665	0.0217689	-0.0104342	0.933214	0.0686245	0.417088
LYAR	0.0301531	0.293627	0.137311	0.14698	0.0404343	0.181216	0.268283	1.36805e-08	0.238379	0.000816412	0.295934	0.0150376	-0.0161845	0.848394
PCDH20	-0.0212681	0.4589	-0.0731606	0.441245	-0.038648	0.201281	0.0350657	0.466228	-0.150998	0.035586	-0.0828274	0.505182	-0.165803	0.0486122
C8orf30A	-0.300243	9.89046e-27	-0.259975	0.00542208	-0.122213	5.01974e-05	-0.219138	4.06192e-06	0.087033	0.227553	0.193711	0.116259	-0.00239692	0.977415
CH25H	0.597915	1.13933e-118	0.294592	0.00153842	0.574908	2.44391e-97	0.611353	7.81908e-46	0.453992	2.96132e-11	0.350122	0.00367864	0.483182	1.12649e-09
C16orf74	0.0406727	0.156527	-0.242028	0.00980294	0.108809	0.000309557	-0.145756	0.00233459	0.0702663	0.330267	0.168082	0.173952	0.145567	0.0838956
C16orf75	-0.406708	1.32396e-49	-0.241175	0.0100726	-0.21298	1.06774e-12	-0.197015	3.57922e-05	-0.0445477	0.537384	0.0295946	0.812086	-0.0801804	0.342853
MRPL27	-0.055578	0.0527725	0.14132	0.135424	0.0471942	0.118576	0.0497576	0.301027	0.0990458	0.169437	0.181922	0.140643	0.125737	0.135958
CSF2RA	0.439405	1.61951e-58	0.44417	8.30605e-07	0.426782	1.06875e-49	0.423776	2.41821e-20	0.362365	2.0795e-07	0.501359	1.54863e-05	0.374216	4.48166e-06
DMD	0.466	1.60037e-66	-0.0444551	0.640113	0.28454	7.68161e-22	0.597081	2.83035e-43	0.239088	0.00078675	0.0926208	0.455987	0.00967408	0.909029
C16orf71	-0.130515	5.01393e-06	-0.413719	5.24387e-06	0.0247484	0.413281	-0.288608	9.01335e-10	-0.0380268	0.598597	0.151965	0.219588	0.0140582	0.868118
C16orf72	-0.128881	6.58861e-06	0.117433	0.215443	-0.103067	0.000636049	-0.298946	2.07341e-10	-0.110852	0.123864	-0.403155	0.000717893	0.101419	0.229764
C16orf73	-0.0599111	0.0367944	-0.0183006	0.847436	-0.0655373	0.030118	0.00462331	0.92349	-0.0244267	0.735305	-0.0951397	0.443774	-0.00481431	0.954655
GAB4	0.101936	0.00037256	-0.238892	0.0108273	0.0175276	0.56233	0.194118	4.67867e-05	0.0610433	0.397815	-0.202191	0.100827	0.0605336	0.474225
LRFN4	-0.168548	3.39354e-09	0.242311	0.00971493	-0.0800527	0.00804356	-0.0407657	0.396906	-0.0482739	0.503864	-0.016601	0.893927	-0.337732	3.94964e-05
C16orf78	0.0358029	0.212364	-0.107079	0.258958	0.0332238	0.272009	-0.00943553	0.844606	0.120552	0.0940619	0.144142	0.244531	-0.0128309	0.87954
C16orf79	0.00136237	0.962163	-0.249541	0.007688	0.12801	2.1512e-05	-0.0775302	0.106759	0.176849	0.0136334	0.317307	0.00888685	0.084412	0.317902
GAB1	0.0761316	0.0079348	-0.101479	0.284841	-0.0314741	0.298074	-0.0408997	0.395354	-0.204913	0.00415505	-0.264464	0.0305675	0.0832798	0.324459
C2orf81	-0.0093896	0.743696	-0.26901	0.00396257	0.119465	7.4053e-05	-0.0987136	0.039825	-0.0236662	0.743254	0.0975229	0.432389	0.0397903	0.638247
C2orf80	0.0269986	0.347069	NA	NA	0.0628388	0.0376115	0.0136488	0.776767	-0.0421845	0.559203	0.171464	0.165325	0.175608	0.0365825
C2orf83	0.133624	2.95548e-06	0.132975	0.160297	0.0437528	0.147938	0.206663	1.42572e-05	-0.00729426	0.919596	0.0262923	0.832733	0.13354	0.113115
C2orf82	0.274392	1.99262e-22	-0.272273	0.00352909	0.201004	1.91439e-11	0.261841	3.09488e-08	0.160483	0.0253959	0.163495	0.18617	0.0654532	0.438989
C2orf85	0.291887	2.72761e-25	-0.0962288	0.310627	0.344867	6.15594e-32	0.284955	1.49387e-09	0.279861	7.74745e-05	0.278413	0.0225288	0.336137	4.31786e-05
C2orf84	0.497334	6.59278e-77	0.615241	4.15238e-13	0.325807	1.70786e-28	0.446833	1.08948e-22	0.176915	0.0135978	0.336518	0.00536289	0.196504	0.0190875
HABP2	0.0886999	0.00197001	-0.285458	0.00217844	0.110111	0.000261632	0.0155259	0.747049	0.0267215	0.711495	-0.176907	0.15211	0.192899	0.0214493
C2orf86	0.037997	0.185645	0.181876	0.0538577	-0.191677	1.60671e-10	0.0314261	0.513781	-0.26874	0.000151338	-0.213325	0.0830433	-0.245575	0.00322172
C2orf89	0.476053	9.75414e-70	0.434478	1.52259e-06	0.416457	3.56825e-47	0.552224	5.18561e-36	0.428889	4.39534e-10	0.252201	0.039502	0.363191	8.89945e-06
C2orf88	0.441615	3.72245e-59	-0.325063	0.000443148	0.283105	1.25279e-21	0.529137	1.10528e-32	0.294943	2.98276e-05	0.258691	0.0345366	0.0622681	0.46163
FLJ46361	-0.00525831	0.854719	-0.257043	0.00598938	-0.00375457	0.901236	0.040297	0.40236	-0.0480997	0.505406	NA	NA	-0.070572	0.40396
NDRG3	-0.193373	1.06309e-11	-0.256267	0.00614811	-0.140432	3.08871e-06	-0.201305	2.39e-05	-0.0541892	0.452988	0.115087	0.353725	-0.0143036	0.865837
NDRG4	0.0774373	0.0069236	0.294526	0.00154237	-0.0339873	0.261137	0.145422	0.00238991	0.00879136	0.903168	0.0140619	0.910077	-0.207771	0.0130966
TBC1D9	0.0173516	0.545681	-0.460274	2.90887e-07	0.0573843	0.0576583	-0.301277	1.47644e-10	-0.195396	0.00632713	-0.275934	0.0238096	0.440511	4.1098e-08
ZSCAN2	-0.0782433	0.00635861	0.0286455	0.763276	-0.125679	3.03773e-05	-0.198422	3.13804e-05	-0.0449715	0.533516	-0.0738787	0.552408	-0.16863	0.044847
PRAP1	0.085171	0.00296701	-0.0216303	0.82011	0.0762673	0.011585	0.162649	0.000670635	0.040822	0.571975	0.0938901	0.44981	0.0499522	0.554952
CHD1L	-0.190766	2.02357e-11	-0.399789	1.1495e-05	-0.166911	2.76139e-08	-0.133434	0.00536563	-0.0645436	0.371262	-0.271172	0.0264432	-0.00936847	0.911891
HOXA6	0.379342	7.15703e-43	-0.392494	1.71011e-05	0.217068	3.82845e-13	0.32977	1.81128e-12	0.115984	0.107294	-0.0432021	0.728492	-0.00374432	0.964725
HOXA5	0.520051	3.84365e-85	-0.0628534	0.508377	0.379991	6.14105e-39	0.481514	1.42464e-26	0.24638	0.000534124	0.063634	0.608942	0.163657	0.0516428
SNORD38A	NA	NA	NA	NA	NA	NA	NA	NA	NA	NA	NA	NA	NA	NA
DNAJB13	-0.0493945	0.0852482	-0.105518	0.266005	-0.0184554	0.541823	-0.16623	0.000506604	0.0988963	0.170085	0.175211	0.156141	-0.000283947	0.997324
DNAJB12	0.119664	2.89158e-05	-0.156514	0.0978251	0.150429	5.71455e-07	0.0669459	0.163861	-0.0148394	0.837287	0.0645065	0.604031	0.227859	0.00638702
DNAJB11	-0.183414	1.18393e-10	0.0698732	0.462094	-0.0417219	0.167699	0.00193862	0.967878	0.181896	0.0111376	0.168687	0.172386	0.0210193	0.803912
HOXA4	0.549228	1.11945e-96	0.0895027	0.345813	0.412824	2.62892e-46	0.634824	2.45451e-50	0.392507	1.50961e-08	0.0586013	0.637605	0.10387	0.218644
HLA.DQB1	0.23626	7.10771e-17	0.218709	0.019949	0.3625	2.42096e-35	0.321504	6.81556e-12	0.337318	1.51192e-06	0.396536	0.000893684	0.387769	1.86194e-06
MSMB	-0.10665	0.000195871	-0.391598	1.79438e-05	-0.0286127	0.344185	-0.085631	0.0747408	-0.0523778	0.468255	-0.143416	0.246939	0.121117	0.151058
UPF0639	-0.143725	4.88493e-07	-0.327467	0.00039944	-0.0323038	0.285513	-0.160633	0.000783391	0.0155531	0.829578	-0.149682	0.226674	0.0732052	0.386604
DNAJB14	-0.0544639	0.0577098	-0.232651	0.0131479	-0.108733	0.000312592	-0.133595	0.00530981	-0.216901	0.00238307	-0.209442	0.0889399	0.0372678	0.659701
RNF138	-0.108611	0.000148741	-0.187454	0.0467926	-0.127216	2.42114e-05	0.0544041	0.258075	-0.0702607	0.330306	0.00192723	0.987651	-0.193302	0.0211732
HOXA3	0.469284	1.46438e-67	-0.0246945	0.795152	0.343729	1.00412e-31	0.485529	4.72934e-27	0.259739	0.000254843	0.0925004	0.456575	0.103656	0.219601
ENOSF1	0.027869	0.331741	-0.587132	8.20553e-12	0.0254352	0.400434	-0.159943	0.000825877	0.0520795	0.470796	0.127304	0.304609	-0.0242877	0.774185
HOXA2	0.521255	1.35096e-85	-0.130946	0.16683	0.399067	4.06043e-43	0.46833	4.8139e-25	0.283	6.37956e-05	0.095522	0.441936	0.14781	0.0791823
CISD2	-0.291519	3.1492e-25	0.0996498	0.293658	-0.174699	5.91591e-09	-0.179767	0.000166593	-0.0870444	0.227492	0.0454786	0.714781	-0.0436079	0.606343
CISD3	-0.0394677	0.169182	0.230075	0.0142252	0.0586825	0.0522211	-0.090199	0.0604503	0.156809	0.0289988	0.277105	0.0231972	-0.0298744	0.724144
CISD1	-0.0613346	0.0325377	0.172526	0.0676522	-0.0117962	0.696601	0.059758	0.214074	0.192657	0.00711705	-0.0561446	0.651794	0.0318924	0.706338
CLNS1A	-0.192874	1.20332e-11	-0.160943	0.088579	-0.125072	3.32011e-05	-0.0624561	0.194066	0.0504828	0.484523	-0.186019	0.131768	-0.219106	0.00879852
HOXA1	0.406043	1.96402e-49	0.184135	0.0508973	0.32706	1.03131e-28	0.49177	8.27358e-28	0.37483	7.25879e-08	0.37729	0.00164767	0.185837	0.0268113
FLJ44635	0.37874	9.90223e-43	0.358914	9.47013e-05	0.315811	8.76155e-27	0.336436	6.04025e-13	0.144089	0.0450242	0.145676	0.239491	0.33413	4.82688e-05
R3HDML	-0.0996989	0.000500877	-0.218368	0.0201472	-0.0397671	0.188529	-0.0826344	0.0855284	0.0241655	0.738032	0.119076	0.337179	-0.0112487	0.894302
TSHZ2	0.489096	4.51551e-74	-0.389543	2.00285e-05	0.355812	5.02396e-34	0.470306	2.86807e-25	0.225707	0.00155429	0.21132	0.0860485	0.323385	8.65383e-05
TSHZ3	0.383677	6.7647e-44	0.140526	0.137656	0.322784	5.70756e-28	0.352853	3.60066e-14	0.238441	0.000813795	0.170242	0.168406	0.217745	0.00923815
EIF4E1B	-0.107588	0.000171812	-0.238124	0.0110919	-0.0449726	0.136954	-0.122322	0.0107562	0.020341	0.778315	-0.0838181	0.500084	0.124799	0.138928
MRC2	0.276005	1.10642e-22	0.212394	0.0239136	0.280544	2.97755e-21	0.266901	1.63278e-08	0.251324	0.000408043	0.255741	0.0367248	-0.11342	0.178966
FOXS1	0.286799	1.94848e-24	0.629758	7.89339e-14	0.491845	9.04444e-68	0.460604	3.53197e-24	0.321333	4.91306e-06	0.535357	3.04421e-06	0.353463	1.59683e-05
PABPC1P2	-0.0433772	0.130751	-0.167006	0.0770604	-0.0198112	0.512542	-0.091326	0.0572954	0.0247816	0.731606	0.132416	0.285438	0.0508147	0.548131
ZNF581	-0.000289075	0.991969	-0.230627	0.0139883	0.128976	1.86118e-05	-0.0730534	0.128627	0.14095	0.0499595	0.233643	0.0570546	0.0562503	0.506113
IGLL1	0.114697	6.14668e-05	-0.0307157	0.746727	0.142448	2.21788e-06	0.168541	0.000421437	0.139157	0.0529743	0.189623	0.124318	0.185758	0.0268774
MCOLN1	0.12268	1.8024e-05	0.484715	5.3199e-08	0.138949	3.9296e-06	0.128824	0.00720518	0.179036	0.0124971	0.492822	2.26873e-05	-0.0830383	0.325869
ZNF582	0.275671	1.24989e-22	-0.254545	0.00651379	0.228267	2.07196e-14	0.142758	0.00287554	0.114165	0.112956	0.0868926	0.484436	0.15882	0.059049
TIPARP	0.232087	2.53438e-16	-0.155111	0.100908	0.0859369	0.00443088	0.0798419	0.0966782	-0.0913135	0.205413	-0.0972589	0.433642	-0.00878478	0.91736
ZNF584	0.0685969	0.016783	-0.0923366	0.330694	0.0743179	0.0139002	-0.0604858	0.208537	-0.014611	0.839758	0.263996	0.0308745	0.0268104	0.751459
ZNF587	-0.183318	1.21106e-10	-0.625915	1.23537e-13	-0.0921561	0.00226918	-0.28679	1.16004e-09	-0.19108	0.00761059	-0.298938	0.0139972	-0.0274287	0.745921
HAPLN4	0.274876	1.67071e-22	-0.570724	4.11784e-11	0.214317	7.65115e-13	0.231618	1.0728e-06	0.256863	0.000299865	0.180734	0.143299	0.00134577	0.987318
ZNF589	0.0982174	0.000607334	-0.346891	0.000167166	0.0551537	0.068094	-0.0688175	0.152369	0.027677	0.701662	0.113037	0.362421	-0.0807637	0.339342
U2AF2	-0.23294	1.95844e-16	-0.42071	3.48945e-06	-0.0388141	0.19935	-0.230942	1.15535e-06	0.112179	0.119402	0.225441	0.0666129	-0.082042	0.331728
THSD1	0.744456	4.81075e-215	0.572771	3.38349e-11	0.67792	3.09399e-148	0.798783	2.22729e-97	0.587459	2.18225e-19	0.610313	4.17631e-08	0.588154	1.4025e-14
SGK494	-0.0506572	0.0775524	-0.38043	3.23225e-05	0.0175168	0.56257	0.00633265	0.895343	0.114473	0.111982	0.0802661	0.518483	-0.101899	0.227554
TMEM115	0.13572	2.0556e-06	0.0225872	0.812295	0.209037	2.81613e-12	-0.0558503	0.245617	0.183782	0.0103138	0.342879	0.00450542	0.0745563	0.377876
ZFP161	0.168548	3.39341e-09	0.117913	0.213559	0.0821706	0.00651666	0.107161	0.025586	-0.0206093	0.775469	0.097247	0.433698	0.0138587	0.869973
RELA	0.0249958	0.384019	-0.153266	0.105079	0.0576861	0.0563539	0.0251371	0.601499	-0.0107041	0.882239	0.142011	0.251649	-0.0119258	0.887979
X..26823	0.00732115	0.798775	-0.401271	1.05917e-05	0.0134857	0.655768	-0.054009	0.261554	0.039396	0.585487	0.228193	0.0632714	0.0799054	0.344516
LPAR6	0.661133	1.5044e-153	0.0879773	0.354128	0.606127	8.32132e-111	0.633119	5.37313e-50	0.528037	2.53213e-15	0.383856	0.00134281	0.598481	3.67009e-15
LSM12	-0.180213	2.49879e-10	0.0800769	0.399162	-0.0643729	0.0331777	-0.114841	0.0166895	0.237638	0.000848546	0.0411063	0.74119	0.0253211	0.764851
PSD	0.00800134	0.780537	-0.546848	3.69577e-10	0.157424	1.64077e-07	-0.0883054	0.0660738	-0.0904059	0.209973	0.177704	0.150244	0.0886902	0.293904
UXS1	-0.0206252	0.472593	0.249477	0.00770428	0.0314038	0.299156	0.137886	0.00400188	0.227549	0.00141842	0.285908	0.0190063	-0.0186027	0.826076
CAMKK2	0.0510457	0.0753018	0.44688	6.98797e-07	-0.0613937	0.0422386	0.0228681	0.634721	-0.0543202	0.451895	-0.148231	0.23126	-0.240428	0.00395029
CAMKK1	0.155023	5.60608e-08	-0.12866	0.174427	0.170637	1.33308e-08	-0.0172601	0.719921	0.0676058	0.348951	0.160298	0.195045	0.0919353	0.276525
P2RX2	0.0400924	0.162529	0.0775522	0.41424	0.0584129	0.0533138	-0.0480948	0.317489	0.0756922	0.294195	0.0593741	0.633167	0.263104	0.00155901
HOXA9	0.415788	5.55531e-52	-0.303207	0.00109657	0.292073	5.62314e-23	0.35326	3.35006e-14	0.196665	0.00598834	-0.0125992	0.919398	0.209199	0.0124696
LOC84856	0.183934	1.04728e-10	-0.170881	0.070354	0.125086	3.31342e-05	0.196356	3.80525e-05	0.211577	0.00306163	0.151079	0.22232	0.000355754	0.996647
OR8U1	-0.0752374	0.00870163	NA	NA	-0.0777864	0.0100247	-0.005096	0.915695	-0.0339511	0.638381	-0.0022713	0.985446	0.0795781	0.346502
LPAR5	0.224829	2.18227e-15	0.0443667	0.640778	0.358256	1.67287e-34	0.288168	9.58231e-10	0.435567	2.19097e-10	0.461792	8.36931e-05	0.121193	0.150799
ZP3	-0.141409	7.46393e-07	-0.273493	0.00337825	-0.0570663	0.0590596	-0.151208	0.00158224	-0.0173055	0.810719	0.193623	0.116429	-0.00511887	0.95179
LOC441046	0.136935	1.66124e-06	0.0424929	0.654958	0.0598196	0.0478172	0.192489	5.43019e-05	0.0131988	0.855066	-0.0683337	0.582695	-0.0905347	0.283939
ZP2	0.0680348	0.0177023	-0.345846	0.000175444	0.03796	0.209426	0.0844493	0.0788547	-0.0571108	0.428963	0.104113	0.401781	0.0377281	0.655765
TMEM123	-0.046975	0.101711	-0.33652	0.00026805	-0.0607499	0.0444499	0.0876985	0.0679643	0.0427322	0.554109	-0.145322	0.240647	-0.202687	0.0155587
MTRF1L	0.109636	0.000128575	0.284831	0.00223022	-0.0105587	0.727084	0.224247	2.37694e-06	0.0616654	0.393015	-0.0326669	0.792992	0.0495027	0.558522
MYO1H	0.30625	8.51314e-28	-0.306716	0.000952465	0.181789	1.36777e-09	0.351651	4.45139e-14	0.241236	0.000702775	0.228785	0.0625716	0.0991693	0.240319
MYO1G	0.176506	5.83528e-10	0.0604875	0.5245	0.320639	1.33225e-27	0.254973	7.21563e-08	0.346311	7.56382e-07	0.493137	2.23734e-05	0.278533	0.000789502
MYO1F	0.397609	2.69958e-47	0.263308	0.00483571	0.504585	8.65434e-72	0.457654	7.46029e-24	0.451456	3.92858e-11	0.659649	1.2723e-09	0.38934	1.67731e-06
MYO1E	0.154238	6.55021e-08	-0.0498605	0.59996	0.144555	1.56138e-06	0.290197	7.21864e-10	0.319287	5.68572e-06	0.214852	0.0808121	-0.204084	0.0148447
MYO1D	-0.094517	0.000971822	-0.339078	0.000238944	-0.00633294	0.834195	-0.131287	0.00616197	0.0464713	0.519942	-0.117526	0.343551	-0.0986807	0.242655
MYO1C	0.245241	4.23491e-18	0.454057	4.38954e-07	0.0988393	0.00105678	0.097653	0.0420155	-0.0102467	0.887237	0.136173	0.271867	0.0560898	0.50733
MYO1B	0.10795	0.000163282	-0.273213	0.00341233	0.0955932	0.00154076	0.187259	8.68616e-05	0.223647	0.00172024	0.084114	0.498567	0.069545	0.410852
MYO1A	0.140836	8.28017e-07	0.238145	0.0110843	0.166439	3.02497e-08	0.106738	0.0261769	0.137644	0.0556347	0.237057	0.0534202	0.240571	0.00392823
GRN	0.0984379	0.000590261	0.125819	0.184217	0.261029	1.62832e-18	0.0589824	0.220092	0.343479	9.42886e-07	0.401326	0.000763039	0.289193	0.000482004
LCN6	0.581805	5.5844e-111	0.447432	6.74464e-07	0.481765	1.04278e-64	0.550908	8.15964e-36	0.228639	0.00134327	0.25279	0.0390286	0.244305	0.00338934
LOC100128640	0.0790713	0.00582173	-0.37476	4.32243e-05	-0.0454204	0.133083	-0.071979	0.134359	-0.00261481	0.971135	-0.09763	0.431881	-0.143466	0.0885101
RPL36AL	0.299558	1.3035e-26	0.273362	0.00339412	0.289657	1.31211e-22	0.235661	6.85599e-07	0.208369	0.00355059	0.345946	0.00413715	0.334865	4.63436e-05
RAET1G	0.166045	5.80427e-09	0.463831	2.29026e-07	0.0731892	0.0154196	0.24243	3.18147e-07	0.0731101	0.311021	0.0630686	0.612134	-0.0578643	0.493968
KIAA0391	-0.251677	5.22405e-19	-0.284837	0.00222973	-0.186276	5.25079e-10	-0.209432	1.08588e-05	-0.0882342	0.221177	-0.173207	0.161005	-0.00802259	0.924508
CHMP7	0.164052	8.84727e-09	-0.108684	0.251844	0.177711	3.19886e-09	0.118963	0.0131386	0.0283194	0.695078	-0.03543	0.775921	0.267416	0.00129419
CHMP6	0.0999763	0.000482989	-0.0242823	0.798498	0.174408	6.27456e-09	0.114094	0.0174166	0.0698385	0.333227	0.350754	0.00361332	0.0447264	0.597131
BCR	-0.0189791	0.508656	0.0474638	0.617625	-0.0736981	0.0147173	0.0344858	0.473638	-0.0899798	0.212138	-0.0654291	0.598856	-0.284996	0.000586713
OR52N4	0.444301	6.14475e-60	0.0548464	0.563955	0.366956	3.08256e-36	0.4203	5.27048e-20	0.266579	0.0001718	0.286359	0.0188104	0.418757	2.14478e-07
OR52N5	-0.0157789	0.582682	-0.114031	0.229125	-0.0265184	0.380668	-0.0232042	0.629752	-0.210561	0.00320936	-0.0406785	0.743791	0.115179	0.172274
OR52N2	0.156899	3.85331e-08	-0.109701	0.247409	0.0976584	0.00121371	0.135263	0.0047615	0.0446143	0.536775	0.092978	0.454244	0.0863283	0.307
CTPS2	-0.286102	2.54279e-24	-0.553702	2.00367e-10	-0.186283	5.24229e-10	-0.30418	9.63317e-11	-0.108599	0.131733	-0.273677	0.025029	0.0659253	0.435688
NDC80	-0.448685	3.13591e-61	-0.205873	0.0286977	-0.261814	1.27624e-18	-0.231262	1.11553e-06	0.0377021	0.601725	-0.0134714	0.913839	-0.159079	0.0586302
OR52N1	0.046299	0.106735	-0.134562	0.155321	0.0216427	0.474337	0.0518581	0.281055	-0.0817493	0.257141	0.140902	0.255407	0.101816	0.227935
SULT6B1	0.0376122	0.190143	0.0297102	0.754751	-0.00894624	0.767455	0.037914	0.430781	0.0950821	0.187245	NA	NA	-0.00317552	0.970081
LY6G6C	0.0696545	0.0151661	0.00790243	0.933795	0.0772543	0.0105486	-0.0675254	0.160235	0.0369042	0.609443	0.00229028	0.985325	-0.0841761	0.319261
HOXA13	0.1859	6.56709e-11	0.145368	0.12447	0.137121	5.26928e-06	0.235143	7.26458e-07	0.0801624	0.266523	-0.217362	0.0772458	0.115116	0.172513
LY6G6E	-0.0201511	0.482833	0.142519	0.132106	-0.0309322	0.306474	-0.0368297	0.444088	-0.0937187	0.193677	0.154931	0.210616	-0.0552209	0.51394
HOXA11	0.0949994	0.000914885	0.497846	2.01878e-08	0.135971	6.32467e-06	0.2334	8.81578e-07	0.209379	0.00338952	-0.0517051	0.677748	0.151402	0.0720812
HOXA10	0.384172	5.15514e-44	0.520459	3.44769e-09	0.257949	4.20258e-18	0.405964	1.19252e-18	0.150936	0.0356621	-0.0524214	0.673534	0.195427	0.019768
KRTAP19.2	0.00783751	0.784919	NA	NA	0.0135877	0.653334	0.0150482	0.754578	NA	NA	NA	NA	NA	NA
KRTAP19.3	-0.016674	0.561479	0.0614605	0.517838	-0.0172171	0.569277	-0.0111705	0.8165	0.0837789	0.245477	NA	NA	-0.0202525	0.810929
PPIAL4C	-0.233712	1.54942e-16	0.00830404	0.930438	-0.129329	1.76468e-05	-0.150474	0.00166855	0.0749148	0.299196	0.169871	0.169349	0.0222219	0.792939
KRTAP19.1	0.0204515	0.476331	NA	NA	0.0389845	0.197382	NA	NA	NA	NA	-0.199428	0.10567	0.195324	0.0198345
KRTAP19.6	-0.00998312	0.728118	NA	NA	-0.00515828	0.864619	NA	NA	NA	NA	0.104478	0.400121	NA	NA
KRTAP19.7	NA	NA	NA	NA	NA	NA	NA	NA	NA	NA	NA	NA	NA	NA
KRTAP19.4	NA	NA	NA	NA	NA	NA	NA	NA	NA	NA	NA	NA	NA	NA
FAM188A	0.108816	0.000144478	0.115309	0.223914	0.0281626	0.351831	0.0609353	0.205169	0.0171503	0.812385	-0.0594267	0.632866	-0.0121876	0.885537
FAM160B1	0.207049	3.1276e-13	0.259352	0.00553844	0.0832556	0.00583996	0.223034	2.70244e-06	0.0320446	0.657361	-0.260846	0.0330073	0.228112	0.00632686
KRTAP19.8	0.0730158	0.0109003	NA	NA	0.103513	0.000602208	0.0224037	0.641616	NA	NA	-0.0397722	0.74931	0.104716	0.214896
FAM160B2	0.277325	6.81555e-23	-0.206811	0.0279627	0.269192	1.24075e-19	0.119531	0.0127058	0.0524968	0.467243	0.0455146	0.714566	0.299133	0.00029892
RAD54B	-0.486701	2.91677e-73	-0.558432	1.30248e-10	-0.36612	4.54843e-36	-0.334216	8.73231e-13	-0.10799	0.133928	-0.0965348	0.437089	-0.270307	0.00114038
GALNTL5	-0.030387	0.289895	0.0469334	0.621565	-0.0203411	0.501326	0.00993459	0.8365	-0.0655461	0.363863	0.116438	0.348066	0.026386	0.755268
GALNTL4	0.121214	2.27128e-05	0.467709	1.75928e-07	0.160679	9.00795e-08	0.203153	2.00292e-05	0.0325419	0.652389	0.211647	0.0855532	-0.0877132	0.299276
TSSK4	0.0652377	0.0229623	-0.394825	1.50781e-05	-0.0125929	0.677226	-0.00760297	0.874508	-0.104799	0.145876	0.0456832	0.713553	-0.0704541	0.404747
GALNTL6	-0.0569578	0.0471513	-0.356199	0.000107883	-0.0258798	0.392247	-0.0731528	0.128106	-0.215968	0.00249116	-0.141103	0.254724	-0.119547	0.156465
GALNTL1	0.359903	1.8284e-38	0.0676152	0.476723	0.287222	3.05581e-22	0.244556	2.48802e-07	0.103676	0.150269	0.222034	0.0709431	0.421187	1.79353e-07
LSM11	-0.0235491	0.412149	-0.427092	2.38657e-06	-0.0307952	0.308623	-0.0416848	0.386338	-0.0675519	0.349336	-0.257893	0.0351171	-0.136201	0.106047
ZNF323	0.02609	0.363543	-0.440117	1.07259e-06	-0.00149924	0.960478	-0.0550159	0.252752	-0.0516905	0.47412	-0.0569427	0.647171	0.0596799	0.480492
GALNTL2	0.53017	5.14479e-89	0.660134	1.81694e-15	0.37024	6.60749e-37	0.510669	3.37129e-30	0.270612	0.000135475	0.0785642	0.527418	0.150778	0.0732763
SNORD114.3	NA	NA	NA	NA	NA	NA	NA	NA	NA	NA	NA	NA	NA	NA
SF3B1	-0.105824	0.000219648	-0.426167	2.52287e-06	-0.160034	1.01532e-07	-0.166989	0.000477004	-0.167109	0.0198633	-0.403393	0.000712201	-0.108975	0.196718
TUSC2	0.0849977	0.00302613	0.278293	0.00283956	0.1498	6.37575e-07	-0.0872141	0.069505	0.177743	0.0131588	0.269556	0.0273914	0.183448	0.0288677
SRI	0.101946	0.000372088	0.42706	2.39119e-06	0.107663	0.000358378	0.0440698	0.359726	0.0147004	0.83879	0.236466	0.0540352	0.227403	0.00649616
SUN1	0.0299215	0.297352	0.122593	0.19581	-0.131628	1.24407e-05	0.0297132	0.536999	-0.0706266	0.327788	-0.139765	0.259302	-0.190211	0.02337
SRL	0.624641	1.94919e-132	0.512722	6.40418e-09	0.536085	1.72497e-82	0.607797	3.4895e-45	0.334765	1.83334e-06	0.409537	0.000578746	0.374687	4.34968e-06
SRM	0.0337431	0.239874	-0.0624588	0.511048	0.114706	0.000142419	0.0862746	0.0725749	0.188044	0.00864735	0.388282	0.00116702	0.131358	0.119176
SRR	0.126136	1.03471e-05	-0.135581	0.15219	0.086167	0.00432562	-0.0267313	0.578637	-0.00896048	0.901315	0.314807	0.00946876	0.251083	0.0025784
LGALS9	0.318795	4.20589e-30	0.288563	0.00193797	0.460038	1.90438e-58	0.441333	4.10455e-22	0.480076	1.40847e-12	0.563207	6.99247e-07	0.494905	3.83428e-10
LGALS8	-0.135863	2.00472e-06	-0.055387	0.560113	-0.0866384	0.004117	-0.0877262	0.0678772	-0.205287	0.00408553	-0.4313	0.000268613	0.140225	0.0960243
LGALS3	0.384515	4.26927e-44	0.659363	2.01018e-15	0.28694	3.36843e-22	0.313573	2.34061e-11	0.232556	0.00110221	0.0772953	0.53413	0.155295	0.0649773
LGALS2	0.387861	6.70848e-45	0.125721	0.184561	0.434673	1.09623e-51	0.45976	4.37859e-24	0.301568	1.92763e-05	0.473074	5.28266e-05	0.341572	3.18035e-05
LGALS1	0.286571	2.12605e-24	0.628031	9.66023e-14	0.25557	8.66538e-18	0.332515	1.15597e-12	0.345923	7.79679e-07	0.218434	0.0757621	0.126909	0.132318
SRY	0.0298928	0.297816	0.07433	0.433958	-0.0152416	0.614394	0.113142	0.0183827	-0.0102824	0.886847	NA	NA	NA	NA
LGALS7	0.201455	1.36414e-12	-0.21291	0.0235661	0.165574	3.57203e-08	0.114521	0.0169979	0.102366	0.155515	0.0217663	0.861211	-0.0762323	0.367218
LGALS4	0.253578	2.78409e-19	-0.0166773	0.860826	0.19701	4.82261e-11	0.196493	3.75738e-05	0.153183	0.0329738	-0.0131627	0.915806	0.0846894	0.316309
NMU	-0.218552	1.32368e-14	-0.273907	0.00332837	-0.12116	5.83187e-05	0.00578089	0.904416	0.00531954	0.941317	0.228378	0.063052	-0.1677	0.0460578
RNF114	-0.134549	2.51943e-06	-0.118169	0.212558	-0.0629838	0.0371719	-0.0628205	0.191473	0.0763596	0.289946	0.252191	0.0395103	0.199575	0.0172566
AKIRIN2	0.148835	1.87205e-07	0.573148	3.26304e-11	0.0451349	0.13554	0.330588	1.58501e-12	0.191108	0.00760157	-0.130595	0.292171	-0.04996	0.55489
AKIRIN1	-0.0462404	0.10718	0.23744	0.0113323	-0.127832	2.20913e-05	-0.0157852	0.742973	-0.17027	0.017615	0.0105353	0.932568	-0.134553	0.110381
EIF2AK1	-0.433576	7.42856e-57	-0.490344	3.5291e-08	-0.269709	1.05106e-19	-0.364808	4.1544e-15	-0.145777	0.0425434	-0.168542	0.17276	0.0953467	0.259016
ERCC6L	-0.483877	2.58106e-72	-0.476321	9.67851e-08	-0.312738	2.85338e-26	-0.290407	7.00897e-10	-0.128852	0.0733623	-0.233826	0.0568551	-0.0605352	0.474213
EIF2AK3	-0.222849	3.8767e-15	-0.397134	1.32975e-05	-0.195764	6.40836e-11	-0.149223	0.0018257	-0.352138	4.77256e-07	-0.388799	0.00114794	-0.0891543	0.291376
EIF2AK2	-0.207335	2.89766e-13	-0.171355	0.0695668	-0.151553	4.69401e-07	-0.0171595	0.721486	-0.0371534	0.607028	-0.0198893	0.873076	0.0883124	0.295974
TDG	-0.323912	4.47711e-31	-0.449202	6.01864e-07	-0.260225	2.08788e-18	-0.145854	0.0023186	-0.168339	0.0189605	-0.279853	0.0218122	-0.155975	0.0637981
EIF2AK4	-0.0629454	0.0282357	-0.118229	0.212327	-0.134445	8.04052e-06	-0.116355	0.0152984	-0.0723775	0.315907	-0.105115	0.397238	-0.0829161	0.326584
HN1	-0.342727	8.12379e-35	-0.200779	0.0329784	-0.150006	6.15169e-07	-0.176261	0.000223957	0.070031	0.331894	0.192793	0.118033	-0.0692623	0.412761
SMS	-0.268991	1.38822e-21	-0.180402	0.0558633	-0.110808	0.000238925	-0.181234	0.000146948	0.150041	0.0367839	-0.124371	0.315976	0.0823117	0.330136
NMB	0.317514	7.31955e-30	0.607356	9.8782e-13	0.142213	2.3059e-06	0.474464	9.53907e-26	0.191554	0.00745929	0.0432997	0.727903	-0.252451	0.0024378
EREG	0.0741288	0.00974376	-0.432921	1.67535e-06	0.0185515	0.539721	0.0027808	0.953936	0.0632541	0.380915	0.0085158	0.945472	-0.166544	0.0476002
LOC729467	0.382115	1.58924e-43	0.610476	7.03024e-13	0.0828292	0.006098	0.308635	4.95509e-11	0.0938478	0.193061	0.231718	0.0591913	0.149772	0.0752375
AVPI1	0.306268	8.44838e-28	0.572114	3.60433e-11	0.138846	3.99516e-06	0.320869	7.53265e-12	0.237371	0.000860436	0.109719	0.376771	-0.0940717	0.265469
MYO16	0.284524	4.63403e-24	0.542703	5.31691e-10	0.121116	5.86852e-05	0.230884	1.1626e-06	0.0920629	0.201703	0.0126877	0.918834	0.0818248	0.333014
FAM136B	-0.111584	9.71273e-05	-0.0349806	0.713002	-0.093054	0.00205337	-0.0329391	0.493712	-0.150806	0.0358228	-0.0663976	0.593445	-0.0657261	0.437079
TRNT1	-0.204935	5.48518e-13	-0.176957	0.0607941	-0.172779	8.70514e-09	-0.163436	0.000630839	0.0499038	0.489554	-0.243067	0.0474815	-0.0852269	0.313236
ASAP1	-0.0170638	0.552363	0.376033	4.05123e-05	-0.0391224	0.195802	0.209553	1.07291e-05	0.0322679	0.655127	0.0249395	0.841224	-0.121999	0.148081
ASAP2	-0.146365	2.98828e-07	0.46033	2.89797e-07	-0.237969	1.45731e-15	0.0629596	0.190489	-0.246003	0.000545081	-0.386353	0.00124094	-0.313442	0.000145718
ASAP3	0.0868033	0.0024594	0.269062	0.00395523	0.0567398	0.0605274	0.119213	0.012947	-0.0365024	0.613346	0.0443526	0.721552	-0.0781756	0.355095
OCRL	-0.254239	2.23345e-19	-0.0602241	0.52631	-0.272995	3.62739e-20	-0.28327	1.88137e-09	-0.178904	0.0125632	-0.272759	0.0255394	-0.0660579	0.434764
X..441362	-0.0403186	0.160169	NA	NA	-0.0373047	0.217403	0.024077	0.616924	NA	NA	-0.0764421	0.538666	NA	NA
VSIG10L	0.12089	2.38946e-05	-0.105882	0.264349	0.0675277	0.0254474	0.18704	8.85653e-05	0.00363559	0.959875	0.109198	0.379054	0.049898	0.555381
PLAUR	-0.0762821	0.00781187	0.374193	4.4487e-05	0.110228	0.00025768	0.110968	0.0207645	0.367924	1.30757e-07	0.165234	0.181468	-0.169308	0.0439811
XIST	0.121964	2.01859e-05	-0.374591	4.35965e-05	0.0792258	0.00872177	-0.0688191	0.152359	0.100082	0.164998	0.1078	0.385226	0.152992	0.0691084
KRT28	0.0160651	0.575863	0.132946	0.16039	0.0196409	0.516175	0.03618	0.452173	0.0211545	0.769693	0.216092	0.0790345	0.064433	0.446171
TBX2	0.426222	8.34179e-55	0.402851	9.7028e-06	0.467257	1.77447e-60	0.499646	8.70496e-29	0.286602	5.09071e-05	0.542965	2.06354e-06	0.302068	0.000258732
LOR	0.109061	0.000139542	-0.26132	0.00517815	0.13748	4.9752e-06	0.12988	0.00673991	0.234007	0.00102347	0.206565	0.0935177	-0.0872123	0.302055
LRRC26	0.0297202	0.300615	-0.433157	1.65132e-06	0.136341	5.9651e-06	-0.0994629	0.0383364	-0.0525465	0.466821	0.0958421	0.440401	0.163038	0.0525447
KIAA1524	-0.426329	7.79473e-55	-0.395576	1.44755e-05	-0.306946	2.54506e-25	-0.19563	4.07036e-05	-0.17403	0.0152308	-0.213396	0.0829383	-0.229875	0.00592284
LRRC24	-0.132363	3.66747e-06	-0.281324	0.00254054	-0.0214048	0.47921	-0.190207	6.67608e-05	-0.0540874	0.453839	0.259549	0.0339205	-0.12279	0.145449
KIAA1522	-0.25809	6.11633e-20	-0.51486	5.40546e-09	-0.0976984	0.00120806	-0.383055	1.28712e-16	-0.245891	0.000548359	-0.0279877	0.822118	0.0137542	0.870944
MPDU1	0.0110989	0.699136	0.151671	0.10879	0.110878	0.000236749	-0.0466937	0.331808	0.0677266	0.348088	0.245845	0.0449256	0.214898	0.0102213
KIAA1033	0.0505566	0.0781445	-0.0253696	0.789679	-0.0427202	0.157751	0.101193	0.0350775	-0.0929228	0.197506	-0.224681	0.0675599	0.0372408	0.659933
LOX	0.220336	7.97556e-15	0.573926	3.02693e-11	0.186016	5.55365e-10	0.27982	3.00228e-09	0.161875	0.0241344	0.0258196	0.835697	0.111642	0.185918
LPGAT1	-0.117018	4.3374e-05	0.300267	0.00123229	-0.117378	9.89493e-05	-0.0298482	0.535151	-0.255099	0.000331027	-0.346017	0.0041289	0.11337	0.179156
LOC284661	0.126229	1.01907e-05	-0.307227	0.000932984	0.0513688	0.0893165	0.124421	0.00946932	-0.0291719	0.686376	0.102105	0.410971	-0.0409417	0.628551
SEMA6D	0.419038	7.51815e-53	-0.469427	1.56359e-07	0.296043	1.37287e-23	0.356677	1.82234e-14	0.203551	0.00441783	0.251198	0.0403202	0.0341445	0.686654
LRRC29	0.218882	1.20573e-14	-0.082488	0.385071	0.202314	1.408e-11	0.0287191	0.550712	0.174042	0.0152241	0.187066	0.12957	0.111696	0.185706
KIAA1529	0.198157	3.18695e-12	-0.4069	7.73405e-06	0.127424	2.34753e-05	0.109861	0.022078	0.17385	0.015338	0.226325	0.065525	-0.0357316	0.672906
SH3D20	0.0994097	0.000520185	-0.129848	0.170448	0.150811	5.34647e-07	0.181701	0.000141164	-0.00480157	0.947023	0.208319	0.0907047	0.000614913	0.994205
GCNT4	0.284822	4.13891e-24	-0.292477	0.00166914	0.172134	9.90311e-09	0.151952	0.00149891	0.131911	0.0667346	-0.0327001	0.792786	0.365182	7.87719e-06
GCNT7	0.0138426	0.62978	-0.0698619	0.462166	-0.0332609	0.271472	-0.0558712	0.24544	0.00149549	0.983489	0.0918353	0.459833	0.0827758	0.327407
PRKX	0.0929292	0.00118317	-0.303873	0.00106777	0.0577445	0.0561046	0.234393	7.89705e-07	0.244525	0.000590073	0.244181	0.0464422	-0.00369606	0.96518
C14orf138	0.0549123	0.0556784	-0.258344	0.00573147	0.0855676	0.00460467	0.0124368	0.796134	0.0115132	0.87341	0.00118447	0.99241	0.0235326	0.781025
C14orf139	0.622073	4.68698e-131	0.715819	5.1008e-19	0.49004	3.25259e-67	0.568763	1.46575e-38	0.360327	2.45955e-07	0.289258	0.0175911	0.271862	0.00106472
GCNT3	-0.0339566	0.236911	-0.0326551	0.731327	0.0134394	0.656874	0.0129047	0.788641	0.0476177	0.509686	0.0813357	0.512907	-0.0119282	0.887957
GCNT2	0.0220571	0.442403	-0.484106	5.5591e-08	0.00805505	0.790048	0.0261253	0.587279	0.0193192	0.789183	-0.0323133	0.795183	-0.179867	0.0322001
C14orf135	-0.0135575	0.636851	-0.386206	2.39039e-05	-0.0524995	0.0824819	-0.0556585	0.247245	-0.163369	0.0228418	-0.323897	0.00749936	0.0177425	0.834
LOC440957	0.215488	3.12855e-14	0.205864	0.0287043	0.250909	3.50196e-17	0.166852	0.000482217	0.266899	0.000168618	0.302814	0.0127465	0.279998	0.000738601
C14orf132	0.193546	1.01817e-11	-0.166642	0.0777168	0.10537	0.000478486	0.0866669	0.0712797	0.0748691	0.299492	-0.201553	0.101929	-0.0708501	0.402105
ZNF165	-0.268901	1.43352e-21	-0.361704	8.27279e-05	-0.190069	2.29424e-10	-0.278662	3.50688e-09	0.079439	0.270876	-0.189627	0.124309	-0.0321976	0.703659
LPCAT4	0.297612	2.8445e-26	0.513038	6.24641e-09	0.196616	5.27727e-11	0.293843	4.31441e-10	0.110898	0.123705	0.240709	0.049743	0.0942272	0.264676
LPCAT2	0.443433	1.10161e-59	-0.187595	0.0466255	0.332882	9.60407e-30	0.483218	8.93776e-27	0.285537	5.44373e-05	-0.0665278	0.59272	0.298192	0.000312974
LPCAT3	-0.0317086	0.269419	-0.216146	0.0214839	0.00763675	0.800715	-0.0764512	0.111741	-0.0298657	0.679325	0.0698417	0.574384	-0.0054263	0.948898
LPCAT1	-0.202063	1.1646e-12	0.0180155	0.849784	-0.0474296	0.116747	-0.00429268	0.928946	-0.0469626	0.515534	-0.196864	0.110323	-0.00461995	0.956484
SPNS1	-0.137188	1.58873e-06	-0.0965912	0.3088	0.0230276	0.446518	-0.179769	0.000166564	0.083838	0.245142	0.257879	0.0351272	-0.110471	0.190604
KRT20	-0.0783226	0.00630532	0.00178435	0.985035	-0.0664951	0.0277859	-0.105959	0.0272954	-0.0214784	0.766268	-0.224326	0.0680063	-0.0532714	0.528931
MID1IP1	0.060546	0.0348407	0.452741	4.78378e-07	0.103361	0.000613476	0.0915557	0.0566693	-0.0390235	0.58904	0.265578	0.0298471	-0.00466864	0.956025
TAS2R42	-0.0121964	0.671051	0.00698681	0.941451	-0.0265816	0.379532	0.0954713	0.0468417	-0.100882	0.161627	-0.0613871	0.62167	0.0363248	0.667795
PIGA	-0.102095	0.000364722	-0.338343	0.000246989	-0.116627	0.000109699	-0.0504164	0.294663	-0.0850301	0.238472	-0.277798	0.022841	0.0139507	0.869117
PIGB	0.159025	2.50509e-08	0.0756115	0.426053	0.144208	1.65469e-06	0.0275693	0.566784	0.113628	0.114671	0.0296161	0.811952	0.160106	0.0569991
PIGC	-0.148604	1.95609e-07	-0.0136306	0.886061	-0.0237611	0.432168	-0.038158	0.427819	-0.000964096	0.989355	-0.0293356	0.813701	0.0888154	0.293221
PIGF	-0.103693	0.000294073	0.369935	5.51243e-05	-0.0857995	0.00449484	-0.0893534	0.0629107	-0.0608433	0.399366	0.0415959	0.738218	-0.026213	0.756823
CALCRL	0.46195	2.94733e-65	0.47488	1.07085e-07	0.41595	4.72318e-47	0.642746	6.03537e-52	0.310399	1.05931e-05	0.445069	0.000160819	0.250627	0.00262686
PIGH	0.107198	0.000181453	-0.0191354	0.840566	0.127253	2.40782e-05	-0.00946859	0.844069	0.0685486	0.342255	0.285381	0.0192377	0.256124	0.00209394
TBC1D3	-0.0620224	0.0306367	-0.397474	1.30528e-05	-0.0421299	0.163578	-0.1389	0.00373898	0.0931816	0.196255	0.0839563	0.499375	-0.20921	0.0124646
MGC70857	-0.0869454	0.0024192	-0.274596	0.00324697	0.0098132	0.745663	-0.0547055	0.255443	0.0330582	0.647242	0.375515	0.00174014	-0.06638	0.432522
PIGK	0.139413	1.06974e-06	0.044787	0.637616	0.06384	0.0346645	0.103363	0.0313282	-0.085478	0.235999	-0.087195	0.482911	0.0842783	0.318672
PIGL	0.121953	2.0222e-05	-0.434216	1.54739e-06	0.0822723	0.00645034	-0.0356111	0.459318	0.069319	0.336845	0.340826	0.00476786	-0.0139639	0.868994
PIGM	-0.342455	9.23883e-35	-0.369353	5.67503e-05	-0.234428	3.89347e-15	-0.275285	5.49578e-09	-0.260722	0.000240963	-0.263575	0.0311523	0.0830383	0.32587
PIGN	-0.229573	5.38805e-16	-0.576531	2.35059e-11	-0.221473	1.23867e-13	-0.304812	8.77193e-11	-0.27327	0.000115608	-0.110026	0.375432	-0.210569	0.0118929
PIGO	-0.330351	2.51202e-32	-0.699291	7.02641e-18	-0.224379	5.80528e-14	-0.372751	9.40541e-16	-0.181798	0.0111818	-0.328687	0.00661378	-0.165534	0.048984
PIGP	-0.00269132	0.925336	0.379701	3.35631e-05	-0.0730638	0.0155971	-0.0077042	0.872851	0.0658544	0.361606	0.162067	0.190096	-0.00449564	0.957653
C20orf185	0.0100545	0.726252	0.0197631	0.83541	0.0231162	0.44477	0.0612447	0.202874	-0.0430289	0.551358	NA	NA	0.0241136	0.775761
C20orf186	0.00634919	0.825024	0.283546	0.00233967	0.025092	0.406824	-0.0333889	0.487828	-0.0464804	0.51986	-0.130611	0.292114	0.0635346	0.452551
PIGS	-0.137706	1.44985e-06	0.0715734	0.451244	-0.17821	2.88566e-09	-0.146471	0.00222002	-0.193495	0.00686641	-0.223631	0.0688866	-0.184152	0.0282477
ILKAP	-0.0345142	0.229295	-0.174551	0.0644449	0.0595407	0.0488674	-0.00134165	0.977766	-0.021289	0.76827	0.197672	0.10884	-0.0533081	0.528647
PIGU	-0.3029	3.3666e-27	-0.109208	0.249551	-0.156457	1.95617e-07	-0.136169	0.00448568	0.00308497	0.965948	0.0539482	0.664586	-0.0518692	0.539848
PIGV	0.046663	0.104005	-0.26916	0.00394156	-0.00880063	0.771133	-0.142847	0.00285805	-0.0772795	0.284158	0.267665	0.0285366	-0.0231047	0.784909
PIGW	-0.291835	2.78379e-25	-0.252615	0.00694636	-0.234862	3.45488e-15	-0.184927	0.000106673	-0.0168287	0.815841	-0.012964	0.917072	-0.186066	0.0266206
PIGX	-0.255399	1.51539e-19	-0.0723846	0.446118	-0.134335	8.18068e-06	-0.216076	5.5665e-06	-0.0693293	0.336773	-0.210804	0.086836	-0.0267481	0.752018
PIGY	0.234235	1.32133e-16	0.184456	0.0504874	0.171407	1.1445e-08	0.236182	6.46833e-07	0.257042	0.000296861	0.250763	0.0406794	0.0999977	0.236394
PIGZ	0.218208	1.45914e-14	0.42702	2.39691e-06	0.122878	4.56317e-05	0.209834	1.0435e-05	0.156598	0.0292175	-0.109661	0.377024	0.101288	0.230372
KRT25	0.0618535	0.0310942	0.106133	0.263214	0.0223051	0.460914	0.112078	0.0195171	0.0146655	0.839168	-0.0539461	0.664598	0.0516882	0.541265
TMEM80	0.124858	1.27255e-05	-0.136867	0.148303	0.107304	0.000375148	-0.0469252	0.329414	0.0456241	0.527588	0.211662	0.0855291	0.058877	0.486427
NDFIP2	-0.0764043	0.00771337	-0.213069	0.0234603	-0.114955	0.000137704	-0.0848515	0.0774345	-0.0758879	0.292945	-0.183138	0.137963	-0.0861283	0.308127
ELAC1	0.334869	3.19139e-33	0.11182	0.23834	0.227578	2.49092e-14	0.366736	2.90769e-15	0.0937412	0.19357	0.270871	0.026618	-0.0601505	0.477031
ANKLE1	-0.0288001	0.315835	-0.459888	2.98478e-07	-0.0170759	0.572446	0.0882989	0.0660936	0.186503	0.00922017	0.0785499	0.527494	-0.176013	0.0361458
OR52R1	0.00440297	0.878149	-0.118215	0.21238	-0.00890434	0.768513	-0.035185	0.464712	-0.0570572	0.429397	0.0749251	0.546778	-0.0778057	0.357383
OR10A7	0.0083975	0.76997	-0.0806559	0.39575	0.0158897	0.599419	-0.0134849	0.779379	0.0338666	0.639217	NA	NA	0.0946052	0.262756
ALPP	-0.135163	2.26497e-06	0.0390363	0.681436	-0.11701	0.00010408	-0.0191686	0.69047	-0.0223636	0.75693	-0.00866392	0.944525	-0.139062	0.0988403
RHPN1	-0.267612	2.26272e-21	-0.483713	5.71858e-08	-0.0179305	0.55338	-0.337617	4.95816e-13	0.0826763	0.251766	0.276239	0.0236489	-0.0859463	0.309154
INPPL1	-0.149062	1.79229e-07	-0.412487	5.62878e-06	-0.0419409	0.165478	-0.11633	0.0153202	-0.0520083	0.471403	-0.003095	0.980169	-0.118652	0.159611
OLR1	-0.104297	0.000270904	-0.164824	0.0810596	0.149932	6.23131e-07	-0.079995	0.0960383	0.294003	3.17051e-05	0.289017	0.0176897	0.242741	0.00360632
RHPN2	-0.228217	8.06227e-16	-0.454942	4.14176e-07	-0.182553	1.16399e-09	-0.264367	2.25284e-08	-0.122895	0.0877959	-0.336306	0.00539376	-0.0527369	0.533079
SRRM1	-0.074448	0.00943286	-0.371048	5.21349e-05	-0.149953	6.20926e-07	-0.0860482	0.0733307	-0.205123	0.00411582	-0.0170263	0.891225	-0.128547	0.127356
ITGAD	0.188731	3.32348e-11	0.0210846	0.824575	0.27433	2.34418e-20	0.206184	1.49385e-05	0.15218	0.0341518	0.409498	0.00057951	0.372819	4.89535e-06
MGST2	0.250068	8.86619e-19	0.615329	4.11174e-13	0.231617	8.3985e-15	0.209922	1.03437e-05	0.0884081	0.220264	0.13249	0.285165	0.376956	3.76431e-06
SRRM2	-0.0920583	0.00131638	-0.559394	1.1922e-10	-0.1328	1.03866e-05	-0.26267	2.78935e-08	-0.22788	0.00139518	-0.248764	0.0423636	-0.132558	0.115813
RAET1L	-0.0878	0.00218984	-0.275766	0.00311264	-0.060435	0.0455666	0.00937092	0.845657	0.0439852	0.542538	0.0194207	0.876042	-0.0907064	0.283023
SRRM4	-0.0268826	0.349146	0.261352	0.00517255	-0.0605732	0.0450736	0.0432165	0.369112	-0.053396	0.459639	0.0188576	0.879609	-0.128345	0.127962
ITGAE	0.124603	1.32584e-05	0.552077	2.31952e-10	0.104505	0.000532805	0.156271	0.00108987	0.212188	0.00297576	0.479861	3.97407e-05	0.156121	0.0635469
PDK1	-0.102602	0.00034078	0.0175181	0.853885	-0.164843	4.10826e-08	0.0462935	0.335973	0.00554709	0.938812	-0.126319	0.308397	-0.193573	0.0209892
SEPX1	-0.0159607	0.578346	0.330569	0.000348893	0.105275	0.000484173	-0.0946453	0.0487866	0.16788	0.0192929	0.263738	0.0310443	0.27095	0.0011085
PDK3	-0.174531	9.10246e-10	-0.36855	5.90674e-05	-0.0858058	0.00449187	-0.252542	9.6805e-08	-0.000389528	0.995699	-0.160873	0.193425	0.18787	0.0251611
PDK2	0.223225	3.47756e-15	0.297966	0.00134903	0.100529	0.000864657	0.180338	0.000158664	-0.0213102	0.768046	-0.0972702	0.433588	0.142395	0.0909406
EBP	-0.231867	2.7086e-16	-0.303585	0.00108012	-0.0754266	0.012538	-0.105489	0.0279912	0.0449594	0.533626	0.19982	0.104971	0.0557129	0.510191
PDK4	0.506865	2.75294e-80	0.459781	3.00619e-07	0.345818	4.08498e-32	0.395822	9.91115e-18	0.0188976	0.79368	0.133016	0.28324	0.325525	7.71732e-05
SUN3	-0.0398382	0.165212	0.130834	0.167196	-0.0210941	0.485615	0.00606286	0.899778	0.131282	0.0680567	0.080033	0.519702	-0.030407	0.719429
LNPEP	-0.0298018	0.299289	-0.0864694	0.362469	-0.126176	2.82379e-05	-0.0704664	0.14276	-0.240338	0.000736817	-0.311787	0.010216	0.0876943	0.299381
MYO5C	-0.0930546	0.00116506	-0.411751	5.87134e-06	-0.113558	0.000166145	-0.258039	4.95984e-08	-0.242915	0.000642972	-0.376371	0.00169501	-0.216856	0.00953593
ALPI	-0.10824	0.000156755	0.00130215	0.989079	-0.0941366	0.00181821	-0.0519572	0.280136	-0.158337	0.0274497	0.0410799	0.741351	-0.118983	0.158442
ZNF292	-0.0840598	0.00336532	-0.411394	5.99244e-06	-0.194147	9.24082e-11	-0.0575918	0.23118	-0.144541	0.0443476	-0.516066	7.82769e-06	-0.142858	0.0898844
SEC61A1	-0.226495	1.3401e-15	-0.21492	0.0222538	-0.093846	0.00187878	-0.188836	7.54884e-05	-0.0535621	0.458242	0.0104735	0.932963	-0.0042144	0.9603
SEC61A2	-0.317022	9.04693e-30	-0.359959	9.00384e-05	-0.199937	2.45494e-11	-0.125475	0.00887587	-0.024086	0.738863	0.0338304	0.785791	-0.132354	0.116378
ALPL	0.43895	2.18849e-58	-0.0361533	0.703822	0.347891	1.66154e-32	0.410641	4.38211e-19	0.283405	6.22065e-05	0.370028	0.00205614	0.323148	8.76403e-05
PTGS2	0.387511	8.15056e-45	0.0820156	0.387808	0.257748	4.4682e-18	0.508059	7.35752e-30	0.25857	0.000272328	-0.0472377	0.704248	0.0016686	0.984276
PECR	0.144797	4.0055e-07	0.501176	1.56872e-08	-0.0318266	0.292693	0.147492	0.0020655	0.0307372	0.670506	-0.0802662	0.518483	-0.121797	0.148759
DDHD2	-0.0485351	0.0908298	0.337209	0.000259906	-0.146488	1.1265e-06	-0.104892	0.0288952	0.00497076	0.945159	-0.0741297	0.551055	-0.117002	0.165539
TBC1D5	0.0487514	0.089398	-0.0247533	0.794674	-0.123299	4.29485e-05	-0.0509046	0.290007	-0.10234	0.155623	-0.154612	0.211567	-0.177825	0.034243
NAPRT1	0.0102519	0.721099	0.07803	0.411361	0.0745028	0.0136644	-0.0453413	0.346018	0.016794	0.816213	0.0970673	0.434552	0.00407489	0.961614
MGST3	0.111347	0.000100527	0.665428	9.00192e-16	0.0643938	0.0331204	0.243267	2.88887e-07	0.181732	0.0112115	0.14444	0.243546	0.0949341	0.261093
ZYG11A	-0.275316	1.42282e-22	-0.516342	4.80266e-09	-0.178191	2.89691e-09	-0.174377	0.000261976	-0.202401	0.00465102	-0.0632994	0.610831	-0.150154	0.0744885
ORC2L	-0.206854	3.29496e-13	-0.413619	5.2742e-06	-0.223459	7.38798e-14	-0.230033	1.27577e-06	-0.172524	0.0161493	-0.14542	0.240329	-0.12002	0.154822
RAB9BP1	0.0352243	0.219851	-0.132579	0.161557	0.045611	0.131461	0.0668092	0.164726	0.065863	0.361543	NA	NA	NA	NA
OGFRL1	0.124334	1.38446e-05	-0.559855	1.14267e-10	0.0174719	0.563573	0.189337	7.21796e-05	-0.0384862	0.594183	0.0609871	0.623948	0.0851947	0.31342
PUF60	-0.232776	2.05843e-16	-0.282982	0.00238924	-0.111524	0.000217535	-0.196477	3.76289e-05	0.0377964	0.600815	0.231018	0.0599848	-0.17979	0.032275
SV2B	0.437901	4.37563e-58	0.612099	5.88206e-13	0.293049	3.98399e-23	0.549032	1.55084e-35	0.137582	0.0557465	0.25934	0.0340697	0.0299688	0.723307
ZFAND1	-0.0714568	0.0127248	0.0258372	0.785895	-0.167461	2.48271e-08	0.00978556	0.838919	0.0105585	0.88383	0.0567906	0.648051	-0.22962	0.00597993
MYO5B	-0.333425	6.19338e-33	-0.522577	2.90236e-09	-0.245556	1.68119e-16	-0.36386	4.94729e-15	-0.181471	0.0113307	-0.168863	0.171931	-0.201834	0.0160086
TMEM82	-0.0821987	0.00414263	0.0413633	0.663566	-0.0187515	0.535359	0.00155595	0.974216	-0.0194943	0.787318	-0.0288426	0.816777	-0.02865	0.73502
PECI	0.143573	5.02401e-07	0.129097	0.172955	0.100095	0.000910672	0.0267645	0.578165	0.127922	0.0754791	0.0336871	0.786677	0.136352	0.105656
OR11G2	0.0210195	0.464169	-0.0169727	0.858386	0.00727438	0.809987	0.00370503	0.938653	0.0338666	0.639217	0.0749251	0.546778	-0.0935483	0.268149
PPID	-0.198116	3.22008e-12	0.085549	0.36762	-0.172554	9.10591e-09	-0.182388	0.000133039	-0.0208793	0.772606	-0.0611309	0.623129	-0.0334979	0.692284
PLVAP	0.635662	1.63696e-138	0.716135	4.84232e-19	0.625096	9.52226e-120	0.715472	2.79425e-69	0.446345	6.89528e-11	0.669252	5.973e-10	0.450051	1.91831e-08
SLC39A13	0.191922	1.52282e-11	0.156955	0.0968729	0.311462	4.64111e-26	0.122086	0.01091	0.257298	0.000292617	0.26346	0.0312286	0.239067	0.00416614
SLC39A10	-0.100582	0.000445953	-0.235513	0.0120345	-0.0841527	0.00532899	-0.0722631	0.132825	-0.107018	0.137486	-0.315567	0.0092884	-0.0414721	0.624106
SLC39A11	-0.22797	8.67346e-16	-0.528857	1.72941e-09	-0.056472	0.0617536	-0.211486	8.85181e-06	0.041584	0.564815	0.197557	0.10905	0.084579	0.316942
LOC96610	0.197729	3.55377e-12	-0.226411	0.0158902	0.227301	2.68158e-14	0.2974	2.59286e-10	0.218602	0.00219702	0.438279	0.000207678	0.21375	0.010643
SLC39A14	0.0587912	0.0404679	0.202398	0.031563	-0.0250496	0.407617	0.119946	0.0123975	-0.055329	0.443527	-0.313289	0.00983829	-0.0609077	0.471493
SCN2B	0.515065	2.79049e-83	-0.368078	6.0469e-05	0.39575	2.26655e-42	0.388219	4.62415e-17	0.142234	0.0478887	-0.0552201	0.657166	0.30918	0.000181186
CEP120	0.170971	2.00291e-09	0.0534609	0.573857	0.0482636	0.110447	0.0249544	0.604146	-0.0863377	0.231303	-0.0536271	0.666463	0.155836	0.0640377
MTMR10	0.304018	2.13204e-27	0.275222	0.00317441	0.105843	0.000451029	0.204018	1.84305e-05	-0.00836059	0.907891	-0.231077	0.0599171	-0.0016417	0.98453
EIF1AX	-0.0380118	0.185474	0.00111529	0.990646	-0.121617	5.46491e-05	-0.11605	0.0155705	-0.0614207	0.394899	-0.339769	0.00490819	0.0488055	0.564083
EIF1AY	-0.00980293	0.732836	0.115233	0.224221	-0.0162974	0.590084	0.0513438	0.28586	-0.0585507	0.417399	0.154579	0.211667	-0.10727	0.203855
NTRK2	0.462742	1.67267e-65	-0.239936	0.0104762	0.309702	9.04187e-26	0.345047	1.40497e-13	0.181078	0.0115124	0.228121	0.0633573	0.20973	0.012243
NTRK3	0.333407	6.2446e-33	-0.0740403	0.435757	0.226174	3.61637e-14	0.273272	7.16197e-09	0.234098	0.00101872	0.0237338	0.848807	-0.097434	0.248687
ARHGAP23	0.503385	4.85289e-79	0.501847	1.49045e-08	0.421663	1.95425e-48	0.548839	1.65634e-35	0.413527	2.06047e-09	0.0508377	0.682864	0.125629	0.136297
ARHGAP22	0.232996	1.92537e-16	0.254665	0.00648761	0.316269	7.33815e-27	0.383031	1.29327e-16	0.415954	1.62248e-09	0.409452	0.000580431	0.0807591	0.33937
ARHGAP21	0.0865861	0.00252203	0.400573	1.10089e-05	-0.123161	4.38078e-05	0.1979	3.29541e-05	-0.0385012	0.594039	-0.0437392	0.72525	-0.238836	0.00420374
ARHGAP20	0.585565	9.78783e-113	0.270632	0.00374141	0.448013	3.59711e-55	0.54545	5.22819e-35	0.288609	4.48312e-05	0.20023	0.104245	0.435487	6.08181e-08
ARHGAP27	0.199828	2.07714e-12	-0.188311	0.0457797	0.227644	2.44751e-14	0.305313	8.14293e-11	0.204545	0.0042246	0.215694	0.0796006	0.111871	0.18501
ARHGAP26	0.373906	1.31155e-41	-0.215936	0.0216145	0.253009	1.87296e-17	0.260345	3.72895e-08	0.140146	0.0512932	0.0282918	0.820217	0.376533	3.86731e-06
ARHGAP25	0.555614	2.34233e-99	0.295292	0.00149724	0.532215	4.10332e-81	0.598495	1.59955e-43	0.471879	3.7718e-12	0.617837	2.54947e-08	0.530411	1.12929e-11
ARHGAP24	0.561727	5.61618e-102	0.521861	3.07665e-09	0.456089	2.3446e-57	0.570787	6.98324e-39	0.331859	2.27813e-06	0.363234	0.00251805	0.366598	7.21873e-06
NARFL	-0.134431	2.57132e-06	-0.386376	2.36902e-05	0.0476737	0.114875	-0.284386	1.61504e-09	0.0708607	0.326183	0.372965	0.00188114	-0.049152	0.561316
ARHGAP29	0.196389	4.99203e-12	0.291592	0.00172678	0.0851839	0.00479175	0.107817	0.0246913	-0.00261309	0.971154	-0.114535	0.356056	0.294706	0.00037058
ARHGAP28	0.363739	2.60742e-39	0.308803	0.000875218	0.286074	4.54017e-22	0.426173	1.40566e-20	0.29543	2.88951e-05	0.221878	0.0711471	0.176136	0.0360133
NFKBIL2	-0.426037	9.38038e-55	-0.534881	1.04206e-09	-0.254612	1.15733e-17	-0.321975	6.32636e-12	-0.115134	0.109912	0.0653752	0.599158	-0.257555	0.00197228
LOC150197	-0.0309475	0.281088	-0.3165	0.000637197	0.0495319	0.101384	-0.0393355	0.41369	0.0911685	0.206137	-0.0203841	0.869945	0.0244094	0.773083
PCGF1	-0.0731672	0.0107361	0.0956915	0.313349	0.0319255	0.291195	0.045213	0.347386	0.0923461	0.200314	0.250334	0.0410357	-0.0742169	0.380057
SYDE1	0.44451	5.33638e-60	0.592726	4.63632e-12	0.373693	1.28379e-37	0.475794	6.68546e-26	0.347173	7.06952e-07	0.16234	0.189342	0.122804	0.145404
DDIT3	0.0207855	0.469159	0.193034	0.0405142	0.0092727	0.759226	0.090814	0.0587111	0.0982594	0.172866	0.203707	0.0982444	-0.098247	0.244741
DDIT4	-0.0148807	0.604327	-0.235883	0.011897	0.0410284	0.174882	0.130582	0.00644556	-0.0282326	0.695966	-0.217089	0.0776279	-0.0779568	0.356447
NFKBIL1	0.0387299	0.177299	-0.23304	0.0129913	0.108284	0.000331083	-0.057295	0.233597	0.105202	0.144325	0.301517	0.0131538	-0.189221	0.0241137
SLCO4C1	-0.0671335	0.0192685	-0.229102	0.0146521	-0.137216	5.18972e-06	0.0631792	0.188944	-0.159154	0.0266517	0.127817	0.302649	-0.0894109	0.289984
RXFP3	-0.0528777	0.0653959	-0.260247	0.00537197	0.0509588	0.0919044	-0.0380212	0.429479	0.119581	0.0967596	0.118648	0.33893	0.0227764	0.787893
COL19A1	0.173507	1.14384e-09	-0.21747	0.0206787	0.175202	5.34244e-09	0.259228	4.28283e-08	0.228723	0.00133759	0.332071	0.00604489	0.170603	0.0423654
NKRF	-0.253607	2.75664e-19	-0.538318	7.76934e-10	-0.21717	3.73104e-13	-0.160587	0.000786144	-0.0368892	0.609589	-0.0467334	0.707262	-0.161788	0.0544079
PCGF2	-0.098644	0.000574699	-0.113629	0.230782	0.0166352	0.582401	-0.098448	0.0403644	0.107313	0.136398	0.118139	0.34102	-0.127535	0.130406
TMEM84	0.0810379	0.00470643	-0.384572	2.60494e-05	0.0906747	0.00267105	-0.0327145	0.496665	-0.0269517	0.709122	-0.12515	0.312929	0.0389032	0.645759
SMAD2	-0.0375493	0.190885	0.120997	0.201741	-0.168863	1.88922e-08	0.00233493	0.961316	-0.129492	0.0719329	-0.102665	0.408393	-0.150903	0.0730367
MYSM1	-0.065333	0.0227627	-0.450108	5.67661e-07	-0.12744	2.34182e-05	-0.0925678	0.0539781	-0.307854	1.26122e-05	-0.162999	0.187527	-0.126187	0.134552
ATG2A	-0.0229298	0.424556	-0.484554	5.38233e-08	0.00830372	0.783725	-0.137229	0.00418112	-0.147568	0.0400374	0.0148708	0.904928	-0.00150472	0.98582
LOC162632	0.188188	3.79063e-11	-0.209581	0.0258869	0.109281	0.000291312	0.074456	0.121431	0.163023	0.0231351	0.0175298	0.88803	0.0713509	0.398778
ATG2B	0.0759999	0.0080438	-0.2729	0.00345087	-0.0474155	0.116856	-0.0948938	0.0481945	-0.0899581	0.212249	-0.456042	0.000105164	0.0197007	0.815988
PPPDE1	-0.210049	1.39542e-13	0.385954	2.42233e-05	-0.187447	4.07425e-10	0.0749244	0.119099	-0.0409935	0.570359	-0.235756	0.054783	-0.18166	0.0304923
PPPDE2	-0.0619063	0.0309506	0.10009	0.291521	-0.0134641	0.656285	0.0881154	0.066661	0.176654	0.0137393	0.14461	0.242985	0.153063	0.0689772
BMP7	0.183331	1.20747e-10	-0.212614	0.0237652	0.161009	8.46986e-08	0.209149	1.11669e-05	0.278018	8.67359e-05	0.0945901	0.446423	0.127743	0.129774
C1orf38	0.289231	7.65134e-25	0.496751	2.19215e-08	0.311706	4.22934e-26	0.457193	8.38057e-24	0.45758	1.97744e-11	0.568524	5.19942e-07	0.207594	0.0131762
BMP5	0.22616	1.47884e-15	-0.195389	0.0380834	0.0439472	0.146144	0.251032	1.16008e-07	-0.19112	0.00759788	-0.188509	0.126585	-0.0509069	0.547405
BMP4	0.302013	4.83126e-27	0.560604	1.06628e-10	0.240151	7.89028e-16	0.178292	0.000188804	0.145802	0.0425083	-0.0469187	0.706154	0.348771	2.10259e-05
BMP3	0.395699	8.0745e-47	0.322485	0.00049491	0.211527	1.52967e-12	0.337598	4.97362e-13	0.0761223	0.291453	0.0838222	0.500063	0.196572	0.019045
BMP2	0.468318	2.96805e-67	0.547775	3.40496e-10	0.311172	5.18191e-26	0.645641	1.51594e-52	0.344959	8.40526e-07	0.301684	0.0131007	-0.00860041	0.919089
BMP1	0.222046	4.88598e-15	0.330896	0.000343913	0.307252	2.27059e-25	0.248602	1.54848e-07	0.300491	2.07091e-05	0.384694	0.00130783	0.281817	0.000679563
GPR4	0.529956	6.23118e-89	0.631151	6.69986e-14	0.568069	1.40757e-94	0.689002	2.2309e-62	0.449908	4.66307e-11	0.492238	2.3279e-05	0.408215	4.58525e-07
C1orf31	-0.212722	6.72548e-14	0.154881	0.101421	-0.0271306	0.369766	0.0249834	0.603725	0.0896146	0.214007	0.0845121	0.496529	0.077922	0.356663
RLIM	-0.190444	2.18967e-11	-0.37637	3.98224e-05	-0.204253	8.90111e-12	-0.258791	4.5205e-08	-0.214678	0.00264779	-0.425556	0.000330594	0.0679227	0.421878
OR5R1	-0.0172044	0.549094	NA	NA	-0.0122592	0.685316	0.00618007	0.89785	-0.0467496	0.517442	NA	NA	NA	NA
PCGF6	0.0183981	0.521721	0.37152	5.09132e-05	-0.063742	0.0349438	0.260337	3.733e-08	-0.024094	0.73878	0.0522473	0.674558	-0.0706851	0.403205
C1orf35	-0.142937	5.64659e-07	-0.196488	0.0369922	0.0386075	0.201755	-0.123127	0.0102452	0.0306187	0.671702	0.172094	0.163753	0.0198468	0.814648
SSFA2	0.128339	7.20737e-06	0.101206	0.286144	0.0800953	0.00800997	0.117119	0.0146356	0.0227917	0.752427	0.00056671	0.996368	-0.0666639	0.430551
FEM1C	0.0113272	0.69326	0.0544937	0.566468	-0.0435522	0.149807	-0.095427	0.0469443	-0.0821713	0.254685	-0.239735	0.0507036	0.143738	0.0879015
TERF2	-0.0663132	0.0207978	-0.132507	0.161788	-0.153496	3.3294e-07	-0.032272	0.502509	-0.0345341	0.632623	-0.171215	0.165951	-0.050055	0.554137
TERF1	-0.204663	5.89314e-13	-0.131907	0.163713	-0.200883	1.96951e-11	-0.138534	0.00383199	-0.0402386	0.577485	-0.08997	0.469037	-0.0394265	0.641324
ASF1B	-0.467321	6.13516e-67	-0.243484	0.00935711	-0.270485	8.18654e-20	-0.248745	1.52253e-07	-0.0286279	0.691925	0.00798151	0.948888	-0.169997	0.0431155
LOC344595	0.179439	2.98753e-10	-0.208288	0.026839	0.127198	2.42738e-05	0.118962	0.0131399	-0.0212792	0.768373	-0.0993293	0.42387	0.0364959	0.666324
GOLGA8E	-0.0037367	0.896475	0.124237	0.189836	-0.0209103	0.489425	-0.0273721	0.569563	0.0220125	0.76063	-0.201389	0.102215	0.0205098	0.808572
NDUFAF1	0.085888	0.00273329	0.123969	0.190803	0.102459	0.000685027	-0.00682178	0.887311	0.0982161	0.173057	0.251644	0.039955	0.145761	0.083479
GOLGA8G	0.230606	3.95635e-16	-0.0198825	0.834429	0.0876802	0.00368798	0.0227824	0.635992	0.0982896	0.172734	0.0188319	0.879772	0.0721516	0.393493
FEM1A	-0.0703011	0.0142466	-0.22539	0.0163835	-0.0616827	0.0412765	-0.116119	0.0155085	-0.041195	0.568465	-0.0125873	0.919474	-0.161344	0.0550812
GOLGA8A	0.233473	1.66611e-16	-0.518684	3.97952e-09	0.149814	6.36118e-07	0.11599	0.0156242	0.204657	0.00420345	0.301289	0.0132265	0.00721347	0.932103
GOLGA8C	0.197217	4.04771e-12	-0.11188	0.238084	0.0805016	0.00769552	-0.0073791	0.878174	0.206013	0.00395333	0.131255	0.28972	0.0295937	0.726632
GOLGA8B	0.216613	2.28474e-14	-0.444891	7.93375e-07	0.157501	1.618e-07	0.0773822	0.107432	0.168151	0.0190963	0.273748	0.0249899	0.0574052	0.497407
2017-03-11	0.0155262	0.588734	-0.239841	0.0105076	0.0436381	0.149004	0.0411361	0.392626	-0.0648162	0.369241	-0.0278122	0.823215	-0.147277	0.0802823
2017-03-10	-0.106976	0.000187158	-0.398126	1.25949e-05	0.00874699	0.77249	-0.0939508	0.0504736	0.0610044	0.398117	0.000733279	0.995301	0.11381	0.177465
LOC100125556	-0.219465	1.02198e-14	-0.42942	2.07376e-06	-0.119546	7.32212e-05	-0.210546	9.72255e-06	-0.0301498	0.676445	-0.137007	0.268913	-0.0835969	0.322614
CT45A1	-0.0580236	0.0431616	-0.026313	0.78205	-0.0306991	0.310137	0.0497258	0.301336	0.0812368	0.260146	-0.0204005	0.869841	-0.0730123	0.38786
PTOV1	-0.0561365	0.0504335	-0.216422	0.0213141	0.0979078	0.00117887	-0.133231	0.00543676	0.181483	0.0113256	0.255319	0.0370476	0.0903471	0.284943
CT45A3	-0.0529003	0.0652807	NA	NA	-0.0323766	0.284429	0.0152917	0.750738	0.102735	0.154026	0.0124592	0.920291	-0.100332	0.234822
CT45A2	-0.0239655	0.403931	-0.0973012	0.30524	-0.000832033	0.97806	0.013242	0.783253	0.138239	0.0545761	-0.101879	0.412011	0.0110154	0.896481
CT45A5	-0.049789	0.0827801	0.0208358	0.826612	-0.0256924	0.395687	0.0495299	0.303246	0.102242	0.15602	-0.054334	0.662332	-0.0373384	0.659098
CT45A4	-0.00846792	0.768096	-0.104525	0.270555	0.0145527	0.630492	0.0205601	0.669284	0.139457	0.0524598	-0.0169898	0.891457	0.0155082	0.854658
RASSF7	-0.1824	1.50227e-10	-0.465522	2.04222e-07	0.0528585	0.080403	-0.298676	2.15611e-10	-0.0474493	0.511187	0.274516	0.0245694	0.0295431	0.727081
CT45A6	-0.0343514	0.231501	NA	NA	-0.0166825	0.581328	0.0250255	0.603116	0.136295	0.0580982	-0.15066	0.22362	-0.0968256	0.251668
LPPR5	-0.0373736	0.192971	-0.00655721	0.945045	0.111974	0.000205026	0.0588765	0.220923	0.0691421	0.338083	-0.0455902	0.714112	0.0104395	0.901866
LPPR4	0.434006	5.61626e-57	0.415718	4.67157e-06	0.33326	8.2196e-30	0.607664	3.68939e-45	0.118212	0.100667	0.235731	0.0548092	0.273213	0.00100277
LPPR3	-0.121835	2.06006e-05	-0.424516	2.78457e-06	-0.0695183	0.0214159	-0.291865	5.7095e-10	-0.06636	0.357924	-0.0515778	0.678498	-0.193039	0.0213525
LPPR2	-0.0481084	0.0937082	-0.124577	0.188618	0.0948518	0.00167671	-0.0649086	0.177098	0.0207358	0.774127	0.100674	0.417594	-0.0167868	0.842823
HBII.52.27	NA	NA	NA	NA	NA	NA	NA	NA	NA	NA	NA	NA	NA	NA
PMS2L4	0.115321	5.60029e-05	0.0540354	0.569741	0.0037435	0.901526	-0.0297792	0.536095	-0.0269237	0.70941	0.147301	0.234234	-0.0323735	0.702116
SPRY2	0.536925	1.12633e-91	0.228706	0.0148288	0.376209	3.84315e-38	0.557263	8.98295e-37	0.356776	3.28623e-07	0.12324	0.320431	0.0309381	0.714739
RSAD2	0.0558389	0.0516688	0.487193	4.44461e-08	0.146483	1.12739e-06	0.221846	3.0625e-06	0.221632	0.00189798	0.297967	0.0143264	0.266801	0.00132928
RSAD1	-0.0258426	0.368112	-0.395528	1.45132e-05	0.00635137	0.833719	-0.0154529	0.748199	0.0014212	0.984309	0.05781	0.642161	-0.0589404	0.485957
ATP5C1	-0.15691	3.84477e-08	0.192165	0.0414425	-0.0904314	0.00274293	0.0428652	0.37302	0.209662	0.00334554	0.292703	0.0162305	0.0855145	0.3116
NFS1	-0.241902	1.2247e-17	-0.146181	0.122355	-0.188749	3.06628e-10	-0.213488	7.23933e-06	0.00878549	0.903232	-0.0728416	0.558015	-0.125345	0.137195
CHD3	-0.0631547	0.0277143	-0.424619	2.76762e-06	-0.0228734	0.449569	-0.209026	1.13033e-05	-0.122122	0.0898232	0.0194745	0.875701	-0.155977	0.0637948
CHD2	0.082277	0.00410691	-0.567392	5.6528e-11	-0.00800768	0.791254	-0.0420972	0.381652	-0.120877	0.0931701	-0.247544	0.043419	-0.171987	0.0406947
CHD5	-0.0307319	0.284454	-0.195332	0.0381408	-0.0449276	0.137347	-0.0263516	0.584045	-0.0627685	0.384589	-0.224328	0.0680032	0.0538068	0.524792
CHD4	-0.466308	1.28034e-66	-0.615459	4.05264e-13	-0.365472	6.14674e-36	-0.434212	2.20639e-21	-0.298269	2.39891e-05	-0.3731	0.00187343	-0.370471	5.67368e-06
CHD7	-0.14566	3.41036e-07	-0.621628	2.02133e-13	-0.14752	9.44714e-07	-0.0951468	0.0475978	-0.101995	0.157029	-0.124882	0.313975	0.0231639	0.784372
CHD6	-0.130984	4.63352e-06	-0.602825	1.60806e-12	-0.176767	3.8829e-09	-0.253888	8.2293e-08	-0.182783	0.0107432	-0.45067	0.000129705	-0.0646757	0.444457
CHD9	0.143964	4.67354e-07	-0.244472	0.00906467	-0.027404	0.364959	0.0432399	0.368852	-0.201214	0.00490347	-0.386127	0.00124984	0.102138	0.226461
CHD8	-0.213576	5.31695e-14	-0.61214	5.85528e-13	-0.22207	1.06103e-13	-0.312615	2.71019e-11	-0.220564	0.00199891	-0.339162	0.00499036	-0.131226	0.119551
SGCA	0.529422	1.00518e-88	0.565701	6.62985e-11	0.460447	1.46539e-58	0.524052	5.53013e-32	0.259975	0.000251451	0.317183	0.00891478	0.272118	0.00105273
LOC121838	0.195455	6.31624e-12	-0.494219	2.64912e-08	0.0855089	0.00463286	0.153937	0.00129597	0.154684	0.0312753	0.0381433	0.75926	0.165608	0.0488805
CAP1	0.0114676	0.689653	0.423425	2.97145e-06	0.0643763	0.0331685	0.0964926	0.0445276	0.0884805	0.219885	-0.00374355	0.976015	0.104185	0.217241
CAP2	0.0558644	0.051562	0.260834	0.00526516	0.00404026	0.893764	0.102609	0.0325899	0.0143627	0.842446	0.0104238	0.93328	-0.0682228	0.419826
LOC283050	0.133621	2.95708e-06	-0.25792	0.0058144	0.0745904	0.0135538	0.0283407	0.555976	0.0620786	0.389846	-0.0188699	0.879531	-0.00204644	0.980716
NPC2	0.427856	2.9527e-55	0.507855	9.38069e-09	0.433588	2.07302e-51	0.440466	5.0482e-22	0.449688	4.77741e-11	0.430952	0.000272038	0.399031	8.7048e-07
NPC1	-0.0275067	0.338067	-0.374126	4.46372e-05	-0.118831	8.09135e-05	-0.015333	0.750088	-0.0500706	0.488102	0.0259152	0.835098	-0.175255	0.0369682
SKIV2L	-0.200448	1.7703e-12	-0.395112	1.48451e-05	-0.071635	0.0177498	-0.280872	2.605e-09	-0.0048356	0.946648	0.00635368	0.959303	-0.141794	0.0923268
SNORD11	NA	NA	NA	NA	NA	NA	NA	NA	NA	NA	NA	NA	NA	NA
TNFSF12.TNFSF13	0.354265	3.0498e-37	0.23305	0.0129873	0.378358	1.35995e-38	0.434023	2.30622e-21	0.361672	2.20192e-07	0.540213	2.37784e-06	0.524802	2.02556e-11
C3orf59	0.202542	1.02794e-12	-0.227339	0.0154533	0.15504	2.52632e-07	0.180004	0.000163262	0.136844	0.0570845	0.0874141	0.481808	0.0441518	0.601856
C3orf58	0.19528	6.59992e-12	-0.385275	2.51054e-05	0.0765142	0.0113176	0.321131	7.2283e-12	-0.0578058	0.423359	0.240116	0.0503261	0.0274554	0.745682
PRKCB	0.392839	4.1062e-46	0.346503	0.000170191	0.403777	3.41785e-44	0.443717	2.3167e-22	0.341622	1.08826e-06	0.423485	0.000355978	0.384613	2.29255e-06
RAB3GAP2	-0.253273	3.08035e-19	-0.250281	0.00750342	-0.265312	4.26495e-19	-0.178791	0.000180993	-0.25859	0.000272021	-0.537723	2.7002e-06	-0.114462	0.174978
IL4R	0.387323	9.04919e-45	-0.267332	0.0042035	0.387968	1.18582e-40	0.230366	1.23033e-06	0.350421	5.47125e-07	0.25316	0.0387333	0.328679	6.50838e-05
BHLHA15	-0.151457	1.12976e-07	-0.43587	1.39732e-06	-0.083512	0.00568959	-0.107491	0.0251323	-0.085587	0.2354	0.205513	0.0952359	-0.0541835	0.52189
PIKFYVE	0.0886294	0.00198647	-0.0592224	0.533225	-0.0612011	0.0428902	0.113512	0.018001	-0.177127	0.0134842	-0.258296	0.0348229	0.0436462	0.606026
C3orf51	0.0734978	0.0103853	0.0273477	0.773705	0.102121	0.000713713	0.104251	0.0298939	0.0293521	0.684543	0.0910214	0.463836	0.0625888	0.459321
C3orf50	0.37505	7.14407e-42	0.356879	0.000104429	0.135665	6.63758e-06	0.317961	1.18796e-11	0.150457	0.0362586	0.173284	0.160817	-0.0488866	0.563435
C3orf52	-0.148176	2.12214e-07	-0.427642	2.30882e-06	-0.0277486	0.358958	-0.124036	0.00969459	-0.160142	0.0257128	-0.221068	0.0722114	-0.0404284	0.632866
C3orf55	0.381875	1.81107e-43	0.606059	1.13653e-12	0.179081	2.40989e-09	0.446824	1.09182e-22	0.161859	0.0241484	-0.0964301	0.437588	0.0252863	0.765165
C3orf54	0.570918	5.07456e-106	0.20623	0.0284157	0.567703	1.96912e-94	0.618625	3.45546e-47	0.442383	1.05965e-10	0.539527	2.46284e-06	0.351453	1.7976e-05
C3orf57	-0.0103202	0.719319	-0.428953	2.1332e-06	0.0487263	0.107069	-0.143012	0.00282569	0.030056	0.677395	0.0245756	0.843511	0.130554	0.121475
CAPS	-0.243726	6.87132e-18	-0.264148	0.00469712	-0.104546	0.000530143	-0.211344	8.97811e-06	0.0359411	0.618817	0.0557513	0.654077	-0.112962	0.180738
DYNC1LI1	-0.150447	1.37364e-07	-0.0584593	0.538523	-0.0777454	0.0100642	-0.107647	0.024921	-0.0141448	0.844805	-0.0552452	0.657021	-0.0547189	0.51778
DYNC1LI2	0.0584905	0.0415058	0.318464	0.000586807	-0.153918	3.08857e-07	0.0573072	0.233497	-0.0979195	0.174364	-0.34169	0.00465574	-0.0410756	0.627427
TRPC1	0.395024	1.18642e-46	0.260894	0.00525427	0.253396	1.66837e-17	0.390271	3.06334e-17	0.193624	0.0068286	0.0941337	0.44863	-0.0436653	0.605869
EFHC2	0.0713743	0.0128285	-0.234898	0.0122665	0.112146	0.00020041	0.0305377	0.525757	0.134646	0.0612327	0.0920909	0.45858	0.132994	0.114609
EFHC1	0.0158736	0.580423	-0.431851	1.78865e-06	-0.0191097	0.52759	-0.190176	6.69475e-05	-0.0573643	0.426914	0.0808656	0.515354	-0.135404	0.108127
CAPG	0.0319232	0.26619	-0.12323	0.193479	0.234974	3.35005e-15	0.0363762	0.449723	0.298573	2.35123e-05	0.554919	1.09857e-06	0.213172	0.0108612
TPRKB	-0.07098	0.0133343	0.00462596	0.961216	0.00859537	0.776328	0.127585	0.00778741	0.135956	0.0587318	0.137712	0.266432	-0.00885416	0.91671
ETHE1	0.118595	3.40959e-05	-0.209367	0.0260422	0.20434	8.72039e-12	0.00139055	0.976956	0.164778	0.0216772	0.186697	0.130341	0.207574	0.0131851
PRDM16	0.561525	6.86693e-102	0.579502	1.7568e-11	0.455144	4.2551e-57	0.658867	2.26336e-55	0.312179	9.36679e-06	-0.00363159	0.976732	0.302311	0.000255629
ABCG1	-0.0315236	0.272225	0.216721	0.0211309	0.061698	0.041226	-0.110366	0.0214698	0.0201158	0.780706	-0.0989384	0.425705	0.174899	0.0373598
ABCG2	0.591791	1.07461e-115	-0.158707	0.0931561	0.529598	3.41442e-80	0.601566	4.58679e-44	0.464661	8.78905e-12	-0.00713469	0.954305	0.490056	6.01733e-10
PLSCR5	-0.0431105	0.133137	-0.167533	0.0761202	-0.0715108	0.0179487	0.0275625	0.566879	-0.0922388	0.200839	-0.126191	0.30889	-0.0750834	0.374504
ABCG4	0.197533	3.73548e-12	0.426089	2.53471e-06	0.205599	6.45703e-12	0.268542	1.32335e-08	0.276965	9.24881e-05	0.154945	0.210574	0.0297859	0.724927
ABCG5	0.0157921	0.582367	0.152602	0.106611	-0.00193078	0.949115	0.071463	0.137181	0.0848753	0.239331	0.00710014	0.954526	-0.0661035	0.434446
PRDM10	-0.0922878	0.00128001	-0.517592	4.34495e-09	-0.15176	4.52663e-07	-0.20643	1.45849e-05	-0.155442	0.0304466	-0.281656	0.0209421	-0.10079	0.232685
PLSCR1	0.174536	9.09131e-10	0.428604	2.17869e-06	0.16834	2.09224e-08	0.384827	9.07668e-17	0.248163	0.000484992	0.191648	0.120274	0.15257	0.0698876
ABCG8	0.0835144	0.00357809	0.25748	0.00590159	-0.0595531	0.0488203	0.164799	0.000567044	0.0784218	0.277079	-0.104765	0.398821	-0.064957	0.442474
MPO	0.308928	2.79947e-28	-0.128971	0.173377	0.212213	1.29123e-12	0.328957	2.0672e-12	0.214432	0.00267864	0.536576	2.86208e-06	0.0574987	0.496706
HNF4G	-0.061037	0.033391	-0.546117	3.94221e-10	-0.0529978	0.0796076	-0.00053876	0.991071	-0.102132	0.156467	-0.0219193	0.860245	-0.0301993	0.721266
AVP	0.15784	3.1871e-08	0.18381	0.0513144	0.0543947	0.0719809	0.153536	0.00133484	0.0465225	0.519481	NA	NA	-0.0127879	0.87994
ELP2	-0.119887	2.79317e-05	-0.558341	1.31338e-10	-0.0895477	0.00301918	-0.193075	5.14772e-05	-0.0356335	0.621824	-0.235533	0.0550187	-0.189657	0.0237837
PRKCZ	-0.21115	1.03434e-13	-0.425118	2.6864e-06	0.00529097	0.861171	-0.329146	2.00454e-12	-0.137397	0.0560789	0.17307	0.161342	0.00826482	0.922236
SPC25	-0.468191	3.25706e-67	-0.270829	0.00371541	-0.267646	2.03461e-19	-0.263278	2.58424e-08	-0.00750737	0.917256	0.0925344	0.456409	-0.111862	0.185048
TARS2	-0.354744	2.40658e-37	-0.414574	4.99159e-06	-0.19834	3.55287e-11	-0.268428	1.34279e-08	-0.10252	0.154891	-0.141665	0.252818	-0.155637	0.0643831
POLRMT	-0.0522244	0.0687975	-0.317581	0.000608988	0.0696491	0.0211715	-0.127584	0.00778792	0.0320571	0.657236	0.173062	0.161362	-0.145121	0.0848582
MS4A6E	0.226649	1.2808e-15	0.385406	2.49321e-05	0.159119	1.20239e-07	0.188609	7.70357e-05	0.108903	0.130651	0.0999952	0.420754	0.213305	0.0108107
MPZ	0.349458	3.2151e-36	0.623709	1.59313e-13	0.210336	2.04997e-12	0.535017	1.65942e-33	0.404464	4.94613e-09	0.299762	0.0137226	0.0179973	0.831652
SRBD1	-0.0184305	0.520989	-0.265985	0.00440641	-0.054314	0.0724045	-0.00425712	0.929534	-0.199602	0.00526582	-0.1471	0.234879	0.104046	0.217859
SGSM2	0.104903	0.000249351	-0.569792	4.50127e-11	0.0778295	0.00998332	-0.144539	0.00254186	-0.0335874	0.641984	0.202783	0.0998135	-0.12976	0.123775
MCPH1	0.164136	8.69188e-09	-0.419716	3.69946e-06	0.0731675	0.0154502	0.0677988	0.158546	-0.0926528	0.198817	-0.0121953	0.921974	0.0855791	0.311233
GRPEL1	-0.129275	6.17019e-06	0.0764679	0.420816	-0.104863	0.000509648	-0.110112	0.0217739	0.0743966	0.30256	0.22109	0.0721826	-0.047408	0.575306
GRPEL2	-0.281865	1.2623e-23	0.0995466	0.294161	-0.214871	6.66078e-13	-0.219233	4.02205e-06	-0.0394483	0.584988	0.033297	0.78909	-0.110236	0.191555
PLRG1	0.0975581	0.000661175	-0.15762	0.0954474	-0.0027536	0.927481	0.119272	0.0129017	0.0492123	0.495599	-0.0496167	0.69009	-0.0184871	0.82714
SGSM1	0.202041	1.17153e-12	-0.202772	0.0312433	0.093306	0.00199626	0.162166	0.000696156	-0.0571452	0.428685	-0.170111	0.168737	0.0673233	0.425996
SF3B14	-0.160193	1.97293e-08	0.135967	0.151014	-0.0873432	0.00382209	0.023977	0.618388	0.0691316	0.338156	0.00953157	0.938979	-0.0733772	0.385486
SLC36A2	0.2609	2.34443e-20	0.237596	0.0112772	0.0989033	0.00104884	0.22648	1.87323e-06	0.109406	0.128873	0.124328	0.316146	0.0696907	0.40987
KRIT1	-0.105499	0.000229723	-0.237669	0.0112513	-0.185079	6.79434e-10	-0.148469	0.00192685	-0.18385	0.0102849	-0.163435	0.186334	-0.0789413	0.350388
LRRC27	0.0166653	0.561683	-0.485167	5.14885e-08	0.0860898	0.00436068	-0.237928	5.31528e-07	0.0474306	0.511353	0.200998	0.102897	0.163005	0.0525934
ASPHD1	-0.101337	0.000403546	-0.421458	3.33881e-06	-0.0251078	0.406527	-0.197588	3.39286e-05	-0.0945037	0.189954	-0.0237952	0.848421	0.0107163	0.899277
TRPC7	-0.0192601	0.502399	-0.139543	0.140458	0.00584808	0.846725	-0.000188758	0.996872	-0.0133341	0.853597	0.154789	0.211039	0.100628	0.233439
GADL1	0.211586	9.18323e-14	0.262462	0.00497879	0.0796352	0.00837982	0.158002	0.000956973	0.125447	0.0813562	-0.0377647	0.761579	0.0745447	0.377951
KRTAP5.10	0.00299729	0.916877	-0.234968	0.01224	0.0879203	0.00359505	-0.125305	0.0089696	0.124407	0.0839325	0.285766	0.0190685	0.256752	0.00203971
HLX	0.556509	9.75128e-100	0.519701	3.66585e-09	0.583324	7.95372e-101	0.666869	3.75165e-57	0.576037	1.53016e-18	0.635454	7.61738e-09	0.405254	5.64983e-07
QRSL1	-0.132244	3.74261e-06	-0.330805	0.000345286	-0.128603	1.96826e-05	-0.00939664	0.845239	-0.000240724	0.997342	-0.2848	0.0194955	-0.103125	0.221981
VOPP1	0.0332638	0.24662	0.7022	4.48622e-18	0.190297	2.18165e-10	0.159619	0.000846492	0.125766	0.0805785	0.312111	0.0101335	0.278133	0.000803968
FCER1G	0.302444	4.05397e-27	0.597938	2.69673e-12	0.388743	8.03455e-41	0.419373	6.4775e-20	0.482348	1.06683e-12	0.579675	2.7453e-07	0.402395	6.89831e-07
AKR1B10	0.0412921	0.150308	0.0348186	0.714273	0.0128135	0.671899	0.000498518	0.991738	0.0830931	0.249376	0.133813	0.28034	0.0758827	0.369426
BTG3	0.108754	0.000145753	0.0541901	0.568635	0.0536979	0.0757071	0.269223	1.21223e-08	0.172741	0.0160143	0.136892	0.269317	-0.129521	0.124475
BTG2	0.355155	1.96357e-37	0.3185	0.000585928	0.304753	5.75411e-25	0.337647	4.93301e-13	-0.0515224	0.475561	0.0037151	0.976197	0.548485	1.59452e-12
AKR1B15	0.171252	1.8831e-09	-0.0578876	0.542509	0.106465	0.000417111	0.16519	0.000549917	0.129887	0.0710615	0.129396	0.296665	0.199934	0.017053
FAHD1	-0.20702	3.1522e-13	0.15915	0.0922335	-0.0794763	0.00851108	-0.29972	1.85301e-10	0.00860481	0.905213	0.0921805	0.45814	0.00440996	0.95846
ZNF592	-0.0334723	0.243669	-0.034545	0.716423	-0.141194	2.72671e-06	-0.0811047	0.0915006	-0.0591552	0.412598	-0.143625	0.246244	-0.27513	0.000920482
SLA2	0.312096	7.39734e-29	-0.0348432	0.714081	0.39395	5.71434e-42	0.420432	5.11724e-20	0.39662	1.03353e-08	0.609368	4.43942e-08	0.409762	4.10799e-07
SNORA67	0.0728332	0.0111012	-0.0427847	0.652742	0.0796027	0.00840657	0.0386424	0.421973	0.0085075	0.90628	0.120172	0.332719	0.143036	0.0894787
C4orf36	-0.00919401	0.748854	-0.275536	0.00313868	-0.0742402	0.0140005	-0.168541	0.000421414	-0.165661	0.0209741	-0.130949	0.290855	-0.191253	0.0226087
C4orf37	-0.0139271	0.627691	-0.320087	0.000547976	-0.0306829	0.310391	-0.0553925	0.249514	-0.090453	0.209735	-0.000535791	0.996567	-0.122516	0.146356
C4orf34	-0.0922451	0.00128671	-0.442627	9.15887e-07	-0.0488437	0.106226	-0.275611	5.26348e-09	-0.258734	0.000269812	-0.122788	0.322222	0.123264	0.14389
C4orf35	-0.00804123	0.779471	-0.0249913	0.792744	-0.0438248	0.147272	0.0490532	0.307929	-0.0424302	0.556915	-0.173552	0.16016	-0.0413381	0.625228
C4orf32	0.238281	3.80645e-17	0.414273	5.07899e-06	0.164392	4.47768e-08	0.0603442	0.209606	-0.0875913	0.224573	-0.0741086	0.551169	0.363606	8.67651e-06
C4orf33	0.166624	5.12963e-09	-0.112815	0.234163	0.187685	3.86843e-10	0.115505	0.0160661	0.0482021	0.5045	0.265042	0.0301922	0.322097	9.26779e-05
C4orf31	0.333739	5.36438e-33	0.359951	9.00729e-05	0.204646	8.10774e-12	0.27546	5.37e-09	0.00927487	0.89787	-0.0910737	0.463579	0.120796	0.152149
SRD5A3	-0.154953	5.68474e-08	0.012699	0.8938	-0.0428486	0.156505	-0.0680663	0.156906	-0.0303411	0.674509	-0.0926239	0.455972	0.224935	0.00711747
SRD5A2	-0.119979	2.7537e-05	-0.0697774	0.46271	-0.0251542	0.40566	-0.163716	0.0006172	0.0252971	0.726243	0.0799338	0.520222	0.00900017	0.915341
SRD5A1	-0.216702	2.22856e-14	-0.57537	2.63156e-11	-0.140676	2.96783e-06	-0.135596	0.00465816	-0.0829136	0.250404	0.120036	0.333267	-0.18183	0.0303349
ZFP1	-0.0310061	0.280177	-0.0520156	0.584272	-0.130903	1.38999e-05	0.0183017	0.703792	-0.0148475	0.8372	-0.307887	0.0112565	0.0476266	0.573544
C4orf38	0.379362	7.08062e-43	0.198082	0.0354557	0.281024	2.53376e-21	0.211668	8.69222e-06	0.139365	0.0526161	0.129772	0.295249	0.20702	0.0134374
C4orf39	0.147744	2.30373e-07	-0.448893	6.14006e-07	0.0785245	0.0093364	0.101426	0.0346575	0.178929	0.0125507	0.165826	0.179886	-0.0291341	0.730713
HELLS	-0.485714	6.26295e-73	-0.457318	3.54102e-07	-0.341324	2.80349e-31	-0.302582	1.21921e-10	-0.171604	0.0167339	-0.157602	0.20276	-0.23065	0.0057527
ZCCHC3	0.134491	2.54494e-06	0.100521	0.289438	0.133919	8.72893e-06	0.113982	0.0175278	0.0573049	0.427394	0.071778	0.563793	0.186384	0.0263587
FAM49A	0.409961	1.89969e-50	0.197542	0.0359704	0.268229	1.68897e-19	0.526805	2.32078e-32	0.290518	3.96889e-05	0.26606	0.0295401	0.179806	0.0322598
FAM49B	-0.22937	5.72419e-16	0.481643	6.6348e-08	-0.136955	5.41029e-06	-0.0270407	0.574247	0.0827063	0.251594	0.130404	0.292884	-0.00929681	0.912562
PDILT	-0.0173546	0.545612	0.0337938	0.722335	0.00624838	0.836377	-0.0542887	0.259088	0.0525257	0.466998	0.136506	0.270683	-0.00617024	0.941903
SNORD12	NA	NA	NA	NA	NA	NA	NA	NA	NA	NA	NA	NA	NA	NA
SLC6A20	0.110958	0.000106346	0.245141	0.00887147	0.120064	6.80793e-05	0.130989	0.00628035	0.0135096	0.851693	-0.180133	0.144658	0.110855	0.189059
ZFP36L2	0.526212	1.74503e-87	0.116532	0.219009	0.432009	5.21537e-51	0.438907	7.31265e-22	0.255005	0.00033276	0.206752	0.0932145	0.414769	2.86783e-07
GGA1	-0.0868654	0.00244176	-0.407639	7.41815e-06	0.0215789	0.475641	-0.127558	0.00780038	0.0122238	0.865668	0.0838934	0.499698	-0.100221	0.235341
C10orf99	0.0251026	0.381991	0.108268	0.253674	0.0175509	0.56181	0.0267931	0.577758	0.0200402	0.78151	0.212932	0.0836253	0.0232299	0.783772
GGA3	-0.0403824	0.159508	-0.324606	0.00045195	-0.0376704	0.212925	-0.00780695	0.87117	0.114504	0.111884	-0.0558574	0.653461	-0.15027	0.0742613
GGA2	-0.076588	0.00756727	-0.482646	6.17489e-08	-0.0694056	0.0216283	-0.221277	3.25075e-06	0.0084024	0.907432	0.0634396	0.610039	0.00695098	0.934568
C15orf48	-0.0264698	0.3566	-0.417203	4.28539e-06	0.176866	3.80472e-09	0.0467773	0.330942	0.190897	0.00766994	0.0858812	0.489555	0.0933175	0.269337
ZNF510	0.043177	0.132539	-0.253922	0.00665077	-0.0811837	0.00719242	0.00609544	0.899242	-0.188584	0.00845413	-0.198203	0.107873	-0.0184883	0.827129
C10orf90	0.373169	1.93744e-41	-0.405022	8.59525e-06	0.199322	2.83148e-11	0.477503	4.22564e-26	0.144562	0.0443173	0.083689	0.500747	0.00454947	0.957147
C10orf91	-0.180077	2.57857e-10	-0.0960954	0.311301	-0.114914	0.000138478	-0.128745	0.0072412	-0.0796693	0.269485	-0.32076	0.0081342	-0.0395982	0.639871
C10orf93	0.0623853	0.0296726	-0.410312	6.37445e-06	0.0834648	0.00571702	-0.0830001	0.0841484	0.00506632	0.944106	0.0916784	0.460603	0.0528424	0.532259
C15orf40	0.250235	8.39257e-19	0.106972	0.259439	0.176151	4.40377e-09	0.161137	0.000753653	0.156043	0.0298027	0.228059	0.0634311	0.0410446	0.627687
C15orf41	0.0548162	0.0561087	-0.14235	0.132568	-0.0264754	0.38144	0.237904	5.32976e-07	0.0812774	0.259907	0.214359	0.0815262	-0.217243	0.00940524
C10orf96	-0.0294649	0.304788	-0.145728	0.123531	-0.0200551	0.507364	-0.0248875	0.605116	0.00150452	0.983389	0.134284	0.278635	-0.087672	0.299504
C15orf43	0.106043	0.000213088	-0.305508	0.000999981	0.078749	0.00913557	-0.0357715	0.457298	0.0991934	0.168799	0.079826	0.520787	-0.0164517	0.845921
SLC12A6	0.296842	3.86653e-26	0.20687	0.0279171	0.144516	1.57145e-06	0.352269	3.99168e-14	0.0203269	0.778465	0.114872	0.354633	-0.00224585	0.978838
FHOD1	0.249374	1.11249e-18	0.140336	0.138192	0.29542	1.71521e-23	0.336553	5.92259e-13	0.160258	0.0256042	0.111516	0.36896	0.343093	2.91667e-05
FHOD3	0.30999	1.79526e-28	-0.186047	0.0484974	0.173508	7.52136e-09	0.218453	4.36019e-06	0.142484	0.0474933	-0.0485757	0.696273	-0.0810947	0.33736
ADH7	0.0812333	0.00460692	0.0704923	0.458126	-0.00492811	0.870605	0.0160092	0.739456	-0.0359664	0.61857	0.2338	0.0568836	-0.142104	0.0916093
ADH6	0.168898	3.14572e-09	0.255264	0.00635871	0.0340535	0.26021	0.039901	0.407004	-0.0377139	0.601612	0.0879396	0.479167	0.149576	0.0756236
ADH5	0.365719	9.4425e-40	0.499608	1.7671e-08	0.135954	6.34219e-06	0.295275	3.51755e-10	0.0532588	0.460795	0.096507	0.437222	0.1102	0.191703
ADH4	0.508284	8.46185e-81	0.448845	6.15884e-07	0.324981	2.37773e-28	0.385076	8.64072e-17	0.114507	0.111874	0.261657	0.0324469	0.233359	0.00519135
C4orf6	-0.0556049	0.0526578	-0.311168	0.000794586	-0.0190532	0.52881	-0.0762875	0.112512	0.0336779	0.641087	0.184597	0.1348	0.097455	0.248584
C4orf7	0.289442	7.0526e-25	-0.19236	0.0412324	0.251985	2.54336e-17	0.321751	6.55409e-12	0.27233	0.000122303	0.372802	0.0018905	0.137525	0.102664
PKD1	0.177764	4.38521e-10	-0.0457231	0.630594	0.0905976	0.00269366	0.0345125	0.473295	-0.0507322	0.482365	0.0982081	0.429146	-0.2049	0.014441
NRL	0.160856	1.7211e-08	-0.207355	0.0275444	0.223244	7.81588e-14	0.175569	0.000237285	0.207766	0.00364995	0.318907	0.00853086	0.103403	0.220734
GJC2	0.492895	2.2727e-75	0.543354	5.02336e-10	0.431338	7.70943e-51	0.580666	1.73973e-40	0.29333	3.31176e-05	0.299577	0.0137838	0.102345	0.225519
C4orf3	0.318738	4.31044e-30	0.631012	6.81088e-14	0.175285	5.25304e-09	0.266655	1.68494e-08	0.0863899	0.231019	-0.159986	0.195925	0.108619	0.198195
GJC1	0.184869	8.39398e-11	0.35587	0.000109589	0.17212	9.93138e-09	0.48881	1.89971e-27	0.242734	0.000649182	0.0938375	0.450065	-0.138122	0.101165
ZNF138	-0.127031	8.94042e-06	-0.576459	2.36701e-11	-0.0388462	0.198979	-0.183827	0.000117426	-0.035388	0.624229	-0.0327748	0.792323	0.193645	0.020941
PFKFB1	0.370949	6.23307e-41	0.491252	3.30075e-08	0.163255	5.55518e-08	0.28596	1.30089e-09	0.0715521	0.321473	0.256334	0.0362759	0.225805	0.00689279
PRKACG	0.0720841	0.0119604	0.112076	0.237259	0.0590808	0.0506416	0.0902242	0.0603782	0.00914949	0.899244	0.273478	0.0251388	-0.0041419	0.960983
SPRYD3	0.0910757	0.0014832	0.432557	1.71316e-06	0.0532995	0.077907	-0.193155	5.11027e-05	0.00148215	0.983636	-0.161188	0.192545	0.0682533	0.419618
PRKACA	0.104292	0.000271059	0.441356	9.92345e-07	0.0668924	0.0268649	0.164295	0.000589899	0.229652	0.00127667	0.095972	0.439779	0.00449372	0.957671
ERICH1	0.322048	1.01742e-30	0.0182376	0.847955	0.24854	7.04298e-17	0.249175	1.44695e-07	0.185709	0.00952818	0.16603	0.179343	0.267841	0.00127047
NUAK2	-0.194322	8.39139e-12	0.0975948	0.303776	0.0725769	0.0163033	-0.0388141	0.419912	-0.0347643	0.630355	0.0352226	0.777198	0.213939	0.0105727
PRKACB	0.187481	4.4948e-11	-0.0339065	0.721447	0.170177	1.45981e-08	0.174219	0.000265413	0.176327	0.0139176	0.146568	0.236596	0.304562	0.000228582
PSMB7	-0.0493623	0.0854518	0.139379	0.14093	0.0320155	0.289838	0.119094	0.0130377	0.186437	0.00924544	0.239288	0.0511484	0.0456669	0.589434
PSMB6	0.0186368	0.516333	0.304083	0.00105884	0.0840568	0.00538163	0.0568127	0.237563	0.235872	0.000929877	0.408146	0.000606795	0.0878773	0.29837
PSMB5	-0.186736	5.37649e-11	0.18878	0.0452324	-0.0654665	0.030297	-0.032507	0.4994	0.0754509	0.295742	0.255398	0.0369869	-0.0310482	0.713768
C14orf119	0.0479663	0.0946828	0.303127	0.00110006	0.150306	5.83883e-07	0.0698046	0.146559	0.156397	0.0294284	0.0906396	0.465721	0.19613	0.0193216
PSMB3	-0.10969	0.000127588	0.357722	0.00010029	0.0281879	0.351398	0.0159972	0.739644	0.317989	6.23406e-06	0.184788	0.134389	-0.017658	0.834779
PSMB2	-0.1468	2.75353e-07	0.332768	0.0003167	-0.0589374	0.0512058	0.0370496	0.441371	0.111603	0.121322	0.307938	0.0112423	0.000143395	0.998649
PSMB1	0.0134781	0.638826	0.553858	1.97557e-10	0.0493124	0.102909	0.169574	0.000387857	0.166845	0.0200621	0.271051	0.0265137	0.116531	0.167258
LOC100128842	0.0138739	0.629007	-0.397034	1.33705e-05	0.0448976	0.137611	-0.0840113	0.0804255	0.0311613	0.666231	0.0929625	0.454319	0.120346	0.153695
C20orf79	0.0103754	0.717883	NA	NA	0.0209308	0.489	0.0189411	0.693957	NA	NA	NA	NA	NA	NA
TNFSF10	0.25324	3.11471e-19	0.0099688	0.916539	0.242401	4.16493e-16	0.170072	0.00037256	0.101924	0.157318	-0.111542	0.368848	0.434134	6.75175e-08
PFKFB2	-0.144769	4.02635e-07	-0.578025	2.03112e-11	-0.117816	9.31427e-05	-0.125339	0.0089507	-0.0579573	0.422142	-0.103158	0.406136	-0.117618	0.163307
LMBR1L	0.266856	2.95418e-21	-0.0155559	0.870099	0.273777	2.80968e-20	0.185166	0.000104463	0.210326	0.00324456	0.256951	0.0358135	0.24704	0.00303787
HDHD3	0.0699921	0.0146797	-0.391159	1.83718e-05	0.147681	9.18977e-07	0.00196435	0.967452	0.0945026	0.18996	0.173049	0.161393	0.124827	0.138837
HDHD2	0.00547958	0.848678	-0.227655	0.015307	-0.0488717	0.106025	-0.122999	0.0103248	-0.0791874	0.272401	0.126722	0.306842	0.011314	0.893691
C20orf71	0.00791029	0.782972	NA	NA	0.0186848	0.536812	-0.0379393	0.430474	0.0145061	0.840893	NA	NA	-0.0867799	0.304468
C20orf70	-0.0672206	0.019112	0.038926	0.682288	-0.0366079	0.226123	-0.067823	0.158397	-0.0745242	0.30173	-0.182587	0.139174	0.0960003	0.255751
LRRC23	-0.121365	2.21796e-05	-0.197974	0.0355584	-0.0647149	0.0322527	-0.215685	5.79286e-06	0.0346618	0.631364	0.174651	0.157488	-0.0787274	0.351698
C20orf72	-0.190714	2.04934e-11	-0.561954	9.40975e-11	-0.13079	1.41409e-05	-0.119413	0.0127946	0.00491304	0.945794	0.176348	0.15343	-0.069467	0.411378
PFKFB4	-0.396252	5.88205e-47	-0.388833	2.08002e-05	-0.236375	2.27257e-15	-0.404866	1.50509e-18	-0.0854631	0.236081	-0.230003	0.061149	-0.159968	0.057217
PNMA1	0.0533409	0.063069	0.538359	7.74231e-10	-0.0185978	0.53871	-0.0722847	0.132708	0.0148527	0.837144	-0.0737996	0.552835	-0.0107463	0.898997
PPAPDC1A	-0.179819	2.73709e-10	-0.0445349	0.639512	0.131696	1.23121e-05	-0.0483577	0.314848	0.234799	0.000982733	0.126484	0.307758	-0.0289208	0.732609
TDGF1	0.449361	1.97367e-61	0.150243	0.1122	0.422213	1.43406e-48	0.455023	1.44468e-23	0.377081	5.97366e-08	0.25985	0.0337066	0.405951	5.37993e-07
KLK1	0.224141	2.66627e-15	-0.303252	0.0010946	0.202143	1.46567e-11	0.378398	3.19036e-16	0.128274	0.0746721	0.102788	0.407828	-0.187396	0.0255377
TDGF3	0.358588	3.54266e-38	0.107645	0.256435	0.310078	7.84381e-26	0.411914	3.32793e-19	0.259005	0.000265698	0.151296	0.221649	0.27523	0.00091635
LOH3CR2A	0.377695	1.73825e-42	0.519247	3.803e-09	0.240616	6.91711e-16	0.39868	5.49716e-18	0.128672	0.0737681	-0.0357229	0.774118	0.0936516	0.267619
LOC339788	-0.032534	0.257145	-0.0487949	0.607787	-0.0314344	0.298684	-0.0557484	0.24648	0.0962487	0.181867	-0.10915	0.379267	-0.0938933	0.266381
RMI1	-0.448693	3.11759e-61	-0.390052	1.94921e-05	-0.330827	2.23353e-29	-0.360825	8.6168e-15	-0.292445	3.50671e-05	-0.227749	0.0638014	-0.178243	0.0338157
CORO6	0.137035	1.63219e-06	0.343631	0.000194258	0.117441	9.80927e-05	0.0449705	0.349981	0.0211517	0.769723	-0.0737948	0.55286	0.0163953	0.846443
CORO7	0.0160423	0.576403	0.0761271	0.422895	0.21573	5.36788e-13	0.00965027	0.841116	0.162899	0.0232417	0.358227	0.00291562	0.134976	0.109255
SNORD21	NA	NA	NA	NA	NA	NA	NA	NA	NA	NA	NA	NA	NA	NA
SNORD20	NA	NA	NA	NA	NA	NA	NA	NA	NA	NA	NA	NA	NA	NA
SNORD23	-0.0141349	0.622566	NA	NA	-0.00966112	0.749471	-0.0323123	0.501976	NA	NA	NA	NA	NA	NA
KLHDC5	-0.152039	1.00875e-07	-0.39624	1.39619e-05	-0.193271	1.1252e-10	-0.250206	1.28013e-07	-0.0913793	0.205086	-0.246159	0.0446443	-0.198668	0.0177807
SNORD25	NA	NA	NA	NA	NA	NA	NA	NA	NA	NA	NA	NA	NA	NA
KCNK9	-0.119854	2.80739e-05	-0.0739105	0.436564	-0.03675	0.224324	0.0417686	0.385383	-0.0545127	0.450292	0.100801	0.417002	-0.0714399	0.398189
SFRS9	-0.280134	2.4095e-23	-0.199647	0.034	-0.109603	0.000279434	-0.220782	3.4234e-06	0.0169934	0.81407	0.0375396	0.762958	-0.125899	0.135453
LOC285456	0.000736149	0.97955	-0.131212	0.165962	-0.0638909	0.0345198	-0.0572493	0.233971	-0.0968338	0.179213	-0.0173991	0.888859	-0.124239	0.140721
KCNK4	0.22243	4.37531e-15	-0.0652683	0.49219	0.210497	1.97051e-12	0.127304	0.00792486	0.198338	0.00556669	-0.00986906	0.936823	0.147736	0.0793345
KCNK5	0.0210666	0.463168	-0.333012	0.000313308	0.024116	0.425322	0.150516	0.00166354	0.188374	0.00852904	0.15775	0.20233	-0.319786	0.000104722
BDNFOS	0.163188	1.06055e-08	-0.320619	0.000535778	0.0706564	0.0193702	-0.0950813	0.0477517	-0.0234989	0.745006	0.173466	0.16037	-0.0336872	0.690634
KCNK7	0.174772	8.62443e-10	0.232982	0.0130147	0.111843	0.000208572	0.306888	6.43946e-11	0.0523383	0.46859	0.0601189	0.628903	-0.205894	0.0139629
FAM155B	-0.151094	1.21212e-07	-0.387652	2.21458e-05	-0.0759567	0.0119293	-0.222345	2.906e-06	-0.0721507	0.31743	-0.258822	0.034442	0.0217893	0.796882
CRY1	-0.032156	0.262717	-0.093788	0.323116	-0.0829349	0.0060331	0.0364594	0.448686	-0.0433708	0.548197	-0.100885	0.416611	-0.291822	0.000425497
CRY2	0.438029	4.02146e-58	0.406659	7.84016e-06	0.277109	9.37948e-21	0.244154	2.60682e-07	0.00933048	0.897261	0.0964417	0.437533	0.350376	1.91463e-05
FAM155A	0.0810221	0.00471457	0.436428	1.34986e-06	0.11405	0.000155541	0.0711879	0.138704	0.132129	0.0662816	0.133002	0.283291	-0.00968583	0.908919
C9orf144	0.0697425	0.015038	-0.0262991	0.782162	-0.0331737	0.272732	0.109183	0.0229163	0.0823814	0.253468	-0.178101	0.149319	-0.16705	0.04692
SULT2A1	0.0378172	0.187737	-0.0598823	0.528664	0.0760632	0.0118102	0.0265585	0.581095	-0.107712	0.134937	-0.293564	0.0159051	0.0422821	0.617343
C9orf140	-0.445445	2.83918e-60	-0.468496	1.66682e-07	-0.28729	2.98457e-22	-0.332408	1.17662e-12	-0.0921608	0.201222	-0.0864181	0.486834	-0.286387	0.000549885
C9orf142	-0.034737	0.226301	-0.235936	0.0118771	0.165595	3.55766e-08	0.0682741	0.155641	0.162524	0.0235657	0.274839	0.0243948	-0.0272494	0.747526
GLTP	0.0908186	0.00152995	-0.0618153	0.51542	0.0701789	0.0202068	0.139963	0.00348021	0.0932121	0.196108	0.138	0.265425	0.0669754	0.428396
NACC2	0.0223349	0.436675	0.117216	0.216297	-0.0371444	0.219388	-0.0650833	0.175933	-0.128393	0.0744016	-0.264515	0.030534	-0.101707	0.228439
ACOT11	-0.087775	0.00219625	-0.089385	0.34645	-0.0496564	0.100527	-0.0581398	0.226764	-0.0274759	0.703727	-0.181768	0.140986	-0.0267903	0.751639
ACOT12	0.0408972	0.154251	-0.194712	0.0387694	0.0396886	0.189404	-0.0162867	0.735108	0.0703225	0.32988	0.00411163	0.973657	0.127887	0.12934
ACOT13	-0.0754078	0.0085506	0.427097	2.38589e-06	-0.063205	0.0365097	0.00835917	0.862145	0.146134	0.0420339	-0.00597392	0.961733	0.251542	0.00253037
VPS13A	-0.0349411	0.223583	-0.38588	2.43182e-05	-0.149942	6.22061e-07	-0.0228859	0.634457	-0.220941	0.0019627	-0.232561	0.0582484	-0.118979	0.158457
LOC100128788	-0.154848	5.80542e-08	-0.498282	1.9536e-08	-0.00884066	0.770121	-0.283455	1.83448e-09	-0.0253222	0.725983	0.00935777	0.94009	0.0917923	0.277276
VPS13C	0.150756	1.29424e-07	-0.138116	0.1446	0.0327524	0.278872	0.0696479	0.14747	-0.154838	0.0311049	-0.176817	0.152322	0.232381	0.00538821
VPS13B	-0.177559	4.59475e-10	-0.289472	0.00187225	-0.206648	5.02032e-12	-0.191162	6.12463e-05	-0.215139	0.00259076	-0.16619	0.17892	-0.0926957	0.272555
BEX5	0.218911	1.19597e-14	-0.206404	0.0282796	0.176019	4.52391e-09	0.103857	0.0305235	0.0494323	0.493671	0.267399	0.028701	0.119794	0.155604
BEX4	0.226357	1.39575e-15	-0.24667	0.00844324	0.206564	5.12354e-12	0.0503749	0.295062	0.230804	0.00120463	-0.0831271	0.503637	0.151672	0.0715702
BEX2	0.0709852	0.0133274	-0.373479	4.61244e-05	0.0574518	0.0573644	-0.0425871	0.376132	0.103389	0.151406	0.0567031	0.648558	-0.0373253	0.659209
BEX1	0.000895125	0.975135	-0.477989	8.60455e-08	-0.0100633	0.739413	-0.0799088	0.096398	-0.0262339	0.716533	-0.0387829	0.755349	-0.103892	0.218547
UBAP2	-0.310249	1.61024e-28	-0.587281	8.0824e-12	-0.256138	7.29593e-18	-0.260739	3.55088e-08	-0.11778	0.101927	-0.129258	0.297185	-0.0877968	0.298814
TXLNG	-0.180819	2.17163e-10	-0.184019	0.0510459	-0.283413	1.12842e-21	-0.215171	6.10414e-06	-0.300795	2.02942e-05	-0.531507	3.69282e-06	-0.0875258	0.300314
NUP160	-0.184733	8.66827e-11	-0.333747	0.000303271	-0.228879	1.75881e-14	-0.0993184	0.0386198	-0.245376	0.000563764	-0.403429	0.000711356	-0.122874	0.145172
ELTD1	0.691885	8.53201e-174	0.703098	3.90203e-18	0.606872	3.80503e-111	0.782301	7.56716e-91	0.438281	1.64379e-10	0.527424	4.52055e-06	0.459584	8.74937e-09
N4BP3	-0.188856	3.2238e-11	-0.445468	7.64756e-07	-0.00155231	0.95908	-0.245281	2.28667e-07	0.0737881	0.306543	0.0442094	0.722415	-0.0224361	0.790989
CRYM	0.159718	2.17476e-08	-0.459946	2.97331e-07	0.183565	9.39008e-10	0.148978	0.00185794	0.101979	0.157094	-0.128385	0.300487	0.0994359	0.239051
TMEM163	0.262792	1.22099e-20	-0.459898	2.98278e-07	0.226156	3.63396e-14	0.230639	1.19425e-06	0.131464	0.0676712	0.346628	0.00405898	0.166209	0.0480562
TMEM165	-0.164566	7.93934e-09	0.0990058	0.296805	-0.0238104	0.431213	-0.0905323	0.0595026	0.0584605	0.418118	-0.0694998	0.576263	0.114241	0.175818
SULT1A3	0.125301	1.18482e-05	0.519483	3.73099e-09	0.100177	0.000901764	0.144532	0.00254319	0.162954	0.0231942	0.271864	0.0260462	-0.0384217	0.649852
ME2	-0.113831	6.98928e-05	0.320333	0.000542305	-0.112299	0.000196399	0.111776	0.0198496	0.0655689	0.363696	0.0557623	0.654013	-0.13325	0.113906
EVI2A	0.388388	5.00314e-45	0.538497	7.6506e-10	0.480111	3.24217e-64	0.472927	1.43545e-25	0.490282	3.98051e-13	0.470296	5.92533e-05	0.468279	4.18562e-09
SERPINA5	0.0900824	0.0016714	-0.41764	4.17766e-06	0.080324	0.00783157	-0.0153996	0.749038	0.0453073	0.530462	-0.198994	0.106446	0.211717	0.0114278
EVI2B	0.381631	2.06874e-43	0.370518	5.35379e-05	0.438619	1.06035e-52	0.475756	6.75409e-26	0.425027	6.52905e-10	0.50648	1.22556e-05	0.456611	1.12054e-08
FOXN1	-0.0398713	0.164861	-0.414463	5.0235e-06	-0.0203294	0.501573	-0.190277	6.63384e-05	0.026867	0.709995	-0.0878388	0.479673	-0.0118937	0.888279
FOXN2	0.198108	3.22701e-12	0.371098	5.20034e-05	0.0297045	0.326081	0.456733	9.40882e-24	0.0895728	0.214222	-0.000242031	0.998449	-0.0275623	0.744726
FOXN3	0.431013	3.90308e-56	0.443446	8.6962e-07	0.241732	5.03945e-16	0.466599	7.55649e-25	0.167846	0.0193179	0.0258272	0.83565	0.107215	0.204089
SUGT1P1	0.244337	5.65399e-18	0.269567	0.00388536	0.103536	0.000600446	0.26194	3.05678e-08	0.0852017	0.237522	-0.0957658	0.440767	-0.0510544	0.546243
FAM27A	-0.0259076	0.366909	-0.316951	0.000625278	-0.0294992	0.329437	-0.057839	0.229181	0.134805	0.0609233	0.133114	0.282883	-0.076799	0.363657
NICN1	0.234266	1.30898e-16	-0.408208	7.18324e-06	0.148776	7.61239e-07	-0.0763164	0.112376	0.133356	0.0637794	0.17704	0.151797	0.220495	0.00836904
WDR1	-0.0235355	0.41242	-0.122349	0.196709	0.0856233	0.00457805	-0.0501014	0.297695	0.0432413	0.549393	0.151404	0.221317	0.00603542	0.943171
UGT1A5	0.00800128	0.780539	NA	NA	0.0302738	0.31689	-0.00808184	0.866675	0.0150023	0.835526	-0.0647844	0.60247	0.0195954	0.816954
COL14A1	0.537566	6.25189e-92	0.0461727	0.627233	0.463641	1.87263e-59	0.497865	1.45604e-28	0.172131	0.0163968	0.301515	0.0131545	0.295976	0.00034855
ZNF799	0.00169312	0.952987	-0.259881	0.0054395	0.0233545	0.44009	-0.0474249	0.324284	-0.0471574	0.513791	-0.0388426	0.754984	0.00934045	0.912153
GRIN2B	0.238238	3.85765e-17	0.12937	0.172041	0.00712146	0.813907	0.296218	3.07307e-10	-0.00721851	0.920429	-0.0607339	0.625391	-0.0302887	0.720475
GRIN2C	-0.015665	0.585407	0.248336	0.00799736	-0.001296	0.965832	0.0105052	0.827252	0.102343	0.155611	0.130015	0.29434	-0.0461871	0.585197
GNA14	0.220292	8.07668e-15	0.337962	0.000251264	0.228487	1.95373e-14	0.127706	0.00772868	-0.0445141	0.537691	0.133759	0.280534	0.55284	9.77427e-13
GNA15	0.192229	1.41166e-11	0.029868	0.75349	0.250934	3.47593e-17	0.0965964	0.0442977	0.274403	0.000107999	0.346194	0.00410853	0.19741	0.0185303
GNA12	0.0783942	0.00625758	0.515147	5.2833e-09	0.0137408	0.649688	0.10846	0.023842	-0.0856554	0.235024	0.011484	0.926512	0.0610672	0.47033
GNA13	-0.157464	3.4385e-08	0.0899765	0.343255	-0.14916	7.12407e-07	-0.0391478	0.415924	-0.0678384	0.347291	-0.188844	0.1259	0.0343594	0.684786
GRIN2D	-0.0499655	0.0816949	0.179962	0.0564747	0.122494	4.82161e-05	0.0922015	0.0549397	0.126099	0.079773	0.032059	0.796761	0.146102	0.0827522
GNA11	-0.0410119	0.153098	-0.353262	0.000124047	-0.12945	1.73287e-05	-0.199943	2.7194e-05	-0.340467	1.18922e-06	-0.275685	0.0239416	-0.20533	0.0142325
NOL9	-0.0593691	0.0385353	-0.249966	0.00758156	-0.140508	3.05087e-06	-0.0989737	0.0393029	-0.200841	0.0049854	-0.252494	0.0392657	0.00213814	0.979853
PRKAR1A	-0.0228415	0.426342	0.142835	0.131241	-0.131706	1.22922e-05	-0.071087	0.139265	-0.136682	0.0573829	-0.244233	0.0463946	-0.048585	0.565846
IFFO1	0.566089	7.01058e-104	0.577487	2.1409e-11	0.552242	1.96746e-88	0.545041	6.00106e-35	0.519171	8.78838e-15	0.565822	6.04825e-07	0.418027	2.26255e-07
ZFP64	-0.39686	4.15081e-47	-0.433514	1.61554e-06	-0.304287	6.83933e-25	-0.30932	4.46914e-11	-0.240636	0.000725355	-0.212195	0.0847274	-0.277352	0.000832893
IFFO2	0.247344	2.15125e-18	-0.352469	0.000128784	0.100559	0.0008615	0.142047	0.0030196	0.184215	0.0101323	0.0664255	0.59329	-0.0952961	0.259271
PRKAR1B	0.157352	3.51704e-08	-0.246224	0.0085662	0.13003	1.58716e-05	0.081196	0.0911351	0.0179533	0.803775	0.221	0.0723019	-0.0882934	0.296078
MFGE8	0.310194	1.64819e-28	-0.280616	0.00260771	0.206158	5.64758e-12	0.438981	7.18601e-22	0.25089	0.00041789	0.262125	0.0321268	-0.0151149	0.858305
SH2B1	0.0764795	0.00765324	-0.390644	1.8885e-05	0.0977756	0.00119722	-0.144309	0.00258296	0.0568955	0.430709	0.419457	0.000410499	-0.224065	0.00734866
KLK5	0.262676	1.27106e-20	-0.271499	0.00362779	0.178137	2.92959e-09	0.156269	0.00108999	0.116564	0.105537	-0.0742332	0.550498	0.0501272	0.553564
IL6ST	0.020818	0.468464	-0.159852	0.090789	-0.0520634	0.0850661	-0.183227	0.000123717	-0.21389	0.0027478	-0.301911	0.0130288	0.143517	0.0883962
SBF1	0.0926825	0.00121959	-0.12547	0.185446	0.0576974	0.0563056	0.113181	0.0183418	0.0650338	0.367633	0.0984778	0.427873	-0.13016	0.122612
SBF2	0.133289	3.13041e-06	0.121372	0.200335	-0.038495	0.203072	0.0855208	0.0751168	-0.0947205	0.188936	-0.259071	0.0342628	0.0494945	0.558587
SERPINA7	-0.00330332	0.908425	0.0386394	0.684502	0.0109736	0.716812	-0.0147181	0.759796	0.0784564	0.276866	0.0766656	0.537476	0.0769948	0.362431
PCNT	-0.22305	3.65825e-15	-0.273235	0.00340967	-0.217266	3.64116e-13	-0.159435	0.000858466	-0.24102	0.000710836	0.152599	0.217648	-0.391502	1.45164e-06
SAR1A	0.100304	0.000462599	0.517139	4.50569e-09	0.0054806	0.856249	0.132801	0.00559029	-0.0292737	0.68534	-0.107256	0.38764	0.22286	0.0076801
DBN1	-0.0568285	0.0476558	0.426964	2.40493e-06	0.000274327	0.992765	0.0241356	0.616068	-0.0414774	0.565814	0.118412	0.339899	-0.121239	0.150643
SAR1B	-0.0733612	0.0105289	-0.0239599	0.801117	0.0161559	0.593318	-0.0456523	0.342717	0.0559226	0.438644	0.149202	0.228185	0.310503	0.000169402
TPPP	0.188691	3.35604e-11	0.230717	0.0139499	0.0261241	0.387793	0.0519725	0.279994	0.0148652	0.837009	0.0286821	0.817779	0.000906089	0.991461
ADD2	0.204538	6.09061e-13	0.427447	2.33605e-06	0.136075	6.22169e-06	0.441466	3.97629e-22	0.066672	0.355663	0.279755	0.0218603	-0.119963	0.155019
SNORD127	NA	NA	NA	NA	NA	NA	NA	NA	NA	NA	NA	NA	NA	NA
OGDH	0.0374296	0.192305	0.29223	0.00168506	-0.0502003	0.096851	0.0814231	0.0902305	0.026272	0.716139	-0.040632	0.744074	-0.036202	0.668852
SIN3A	-0.123096	1.68737e-05	-0.506363	1.05327e-08	-0.144817	1.49404e-06	-0.20454	1.75235e-05	-0.187875	0.00870868	-0.366871	0.0022604	-0.190469	0.0231792
ADD1	0.299937	1.11934e-26	0.54615	3.93061e-10	0.156417	1.97039e-07	0.133616	0.00530235	-0.110654	0.12454	0.0861757	0.488061	0.196662	0.0189895
CDC73	-0.255353	1.53924e-19	-0.0772485	0.416076	-0.24475	2.12183e-16	-0.144697	0.00251404	-0.251621	0.00040143	-0.432156	0.000260341	-0.106433	0.207429
C11orf35	-0.0332661	0.246587	-0.449572	5.87667e-07	0.119835	7.03049e-05	-0.261134	3.38022e-08	0.0202888	0.778869	0.100984	0.416151	0.154079	0.0671337
C11orf34	0.0435141	0.129539	-0.0600246	0.527684	-0.015458	0.609376	0.112566	0.0189889	0.120508	0.094181	0.111641	0.368419	-0.012848	0.87938
C11orf36	-0.0484483	0.09141	NA	NA	-0.0210034	0.487493	-0.0839583	0.0806172	0.0826645	0.251834	0.0809489	0.51492	0.032642	0.699764
C11orf31	-0.0822987	0.00409706	-0.09729	0.305296	0.0920267	0.00230195	-0.0644272	0.180339	0.0670969	0.352599	0.476676	4.54547e-05	0.113549	0.178466
C11orf30	-0.190111	2.37518e-11	-0.351565	0.000134392	-0.234734	3.57913e-15	-0.126467	0.00834816	-0.23922	0.000781339	-0.294657	0.0154996	-0.346533	2.39393e-05
R3HDM1	-0.303972	2.17232e-27	0.0540088	0.569931	-0.265852	3.59663e-19	-0.0591729	0.218603	-0.110961	0.123492	-0.308386	0.0111186	-0.156395	0.0630778
OLIG3	-0.0221482	0.440519	0.00447625	0.96247	-0.00571361	0.850208	-0.0104164	0.82869	-0.0421916	0.559137	-0.0692916	0.57741	0.139806	0.0970313
SEMG1	0.0487823	0.0891953	0.00953159	0.920187	0.06838	0.0236472	0.089392	0.0627966	0.00824687	0.909139	0.133216	0.282511	0.0539343	0.523809
UPP1	0.18846	3.54871e-11	0.496032	2.3137e-08	0.228747	1.82221e-14	0.446809	1.09596e-22	0.333086	2.07903e-06	0.237041	0.0534365	-0.0226969	0.788615
SEMG2	0.0291525	0.309947	-0.00926538	0.922409	0.0485973	0.108003	0.0256982	0.593406	0.0100187	0.889729	0.097729	0.431412	-0.000597269	0.994371
LOC284276	0.183928	1.04886e-10	-0.117759	0.214163	0.118586	8.37161e-05	-0.0159347	0.740625	-0.0246681	0.732788	-0.164637	0.183072	0.0616616	0.466013
ZNF418	0.028276	0.324726	-0.542849	5.24948e-10	0.0518926	0.086096	-0.0187254	0.69727	-0.00971265	0.893078	0.0424259	0.733187	-0.0946132	0.262716
EN2	0.021513	0.453743	0.228804	0.0147849	-0.0233881	0.439432	0.0640059	0.183211	0.109902	0.127138	-0.0427942	0.730958	-0.160438	0.0564797
LOC100134713	-0.136691	1.73405e-06	-0.2413	0.0100328	0.0135	0.655427	-0.125036	0.00911897	0.0542708	0.452307	0.185165	0.133582	0.15956	0.0578617
LMBRD2	-0.168766	3.23727e-09	-0.306938	0.00094395	-0.206817	4.82092e-12	-0.267627	1.48814e-08	-0.284921	5.65832e-05	-0.36524	0.00237291	-0.0938437	0.266635
ANKRD20B	-0.013539	0.63731	-0.212208	0.0240404	-0.0983888	0.00111429	-0.0251052	0.601961	-0.233031	0.00107582	0.0319628	0.797357	-0.153356	0.0684406
OLIG1	-0.0675667	0.0185012	-0.143764	0.128728	-0.0446703	0.139616	-0.00937584	0.845577	0.102185	0.156254	0.0942573	0.448031	-0.0985527	0.24327
ZFP62	-0.208982	1.86194e-13	-0.555676	1.67539e-10	-0.139202	3.77177e-06	-0.313714	2.29086e-11	-0.0831452	0.249078	-0.0897699	0.47003	-0.0163795	0.846589
RPL13AP20	0.216188	2.57342e-14	-0.0867233	0.361057	0.230024	1.29277e-14	0.178543	0.000184839	0.10603	0.141173	0.0952977	0.443014	0.129958	0.123197
DAZL	0.147261	2.52414e-07	0.0790236	0.405412	0.23012	1.25945e-14	0.282347	2.13312e-09	0.251741	0.00039879	0.433947	0.000243797	0.291115	0.000440052
DAZ3	NA	NA	NA	NA	NA	NA	NA	NA	NA	NA	NA	NA	NA	NA
DAZ2	-0.00422876	0.882935	NA	NA	-0.000227883	0.99399	NA	NA	NA	NA	NA	NA	NA	NA
DAZ1	-0.0206046	0.473037	NA	NA	-0.0108383	0.720156	-0.00897103	0.852166	-0.0099069	0.890953	NA	NA	0.127521	0.130446
TAS2R19	0.0166348	0.5624	-0.193431	0.0400953	-0.0133238	0.659639	0.137699	0.00405211	0.07936	0.271354	-0.0347419	0.780162	-0.150909	0.0730251
DAZ4	NA	NA	NA	NA	NA	NA	NA	NA	NA	NA	NA	NA	NA	NA
SRFBP1	-0.0764736	0.00765791	-0.421804	3.27115e-06	-0.120723	6.20416e-05	-0.15807	0.000952047	-0.0665843	0.356298	-0.253919	0.0381333	-0.120017	0.154832
TAS2R16	0.0206235	0.47263	NA	NA	0.0321733	0.287464	0.00167196	0.972294	0.171435	0.0168437	NA	NA	NA	NA
TAS2R10	0.0815054	0.0044715	-0.267688	0.00415136	0.00499223	0.868937	-0.00605325	0.899936	-0.0344189	0.633759	0.0669979	0.590103	0.0269591	0.750126
BCAT2	-0.0806152	0.0049284	-0.273244	0.00340857	0.044935	0.137282	-0.155507	0.00115372	-0.00183068	0.979789	-0.127189	0.30505	0.129881	0.123421
BCAT1	0.057045	0.0468136	0.54591	4.01477e-10	0.062801	0.0377266	0.182976	0.000126441	0.277555	8.92215e-05	0.148346	0.230897	0.0806369	0.340103
LOC283267	0.0935218	0.00109978	0.626192	1.19634e-13	-0.0366075	0.226128	0.189968	6.82087e-05	0.0163194	0.821319	-0.159011	0.1987	-0.0214422	0.800049
NEUROG3	-0.0201484	0.482893	0.242188	0.00975298	-0.007652	0.800326	-0.0541313	0.260474	-0.0226062	0.754377	0.0695553	0.575958	0.110276	0.191393
MACROD2	0.156284	4.3593e-08	-0.485176	5.14558e-08	0.100442	0.000873682	0.0959375	0.045773	-0.065363	0.365207	0.0305093	0.806389	0.098755	0.242299
MACROD1	-0.0473993	0.098653	-0.171969	0.0685572	0.0281366	0.352276	-0.054976	0.253098	0.0532453	0.460908	0.16791	0.174398	-0.0467447	0.58067
NEUROG2	0.221339	5.98634e-15	-0.488424	4.06288e-08	0.0793411	0.00862419	0.112862	0.0186746	-0.155037	0.0308867	0.078627	0.527087	-0.0959093	0.256204
MYH7B	0.266007	3.98143e-21	-0.0324766	0.73274	0.139511	3.58809e-06	0.159892	0.000829074	0.141377	0.0492627	-0.0345798	0.781163	-0.0440522	0.602676
GBA2	0.034915	0.22393	-0.393819	1.5922e-05	0.0369889	0.221326	-0.0351994	0.464529	-0.0532908	0.460525	0.0639155	0.607356	-0.0936296	0.267732
AKAP4	0.086915	0.00242776	0.157711	0.0952551	0.0536915	0.0757417	0.0828724	0.0846284	-0.0334926	0.642925	-0.0509872	0.681981	0.123341	0.143638
AKAP5	-0.0814378	0.0045048	-0.500953	1.59552e-08	0.034044	0.260343	-0.0210363	0.662091	-0.0717185	0.320346	-0.0313313	0.801278	0.20314	0.0153241
AKAP6	0.331979	1.19926e-32	-0.240692	0.0102284	0.162184	6.79752e-08	0.290499	6.91892e-10	0.0977938	0.17492	-0.0426317	0.731941	0.166143	0.0481459
AKAP7	0.3457	1.96953e-35	0.321168	0.000523451	0.202337	1.40046e-11	0.482359	1.13089e-26	0.14601	0.04221	0.10767	0.385802	0.0918521	0.276962
DBNL	0.136628	1.75342e-06	0.310055	0.000831637	0.241485	5.40606e-16	0.112821	0.018718	0.196261	0.00609442	0.20466	0.0966475	0.164188	0.0508782
AKAP1	-0.0688165	0.0164353	-0.157574	0.0955469	-0.207726	3.87106e-12	-0.0745127	0.121147	-0.09562	0.184752	-0.0178854	0.885773	-0.211113	0.0116704
AKAP2	0.328411	6.02646e-32	0.317219	0.000618308	0.187352	4.15886e-10	0.529971	8.46673e-33	0.175601	0.0143217	0.233528	0.057181	0.216437	0.00967907
AKAP3	0.116151	4.94489e-05	-0.309993	0.000833749	0.0219384	0.468319	0.0651166	0.175712	0.0835887	0.246554	0.239964	0.0504763	-0.158866	0.0589745
ORC1L	-0.452125	2.94514e-62	-0.374115	4.46639e-05	-0.31932	2.2368e-27	-0.27175	8.7377e-09	-0.227653	0.00141112	-0.109946	0.375778	-0.332088	5.4024e-05
C1orf135	-0.440466	8.00342e-59	-0.408055	7.24589e-06	-0.302665	1.24325e-24	-0.276196	4.87138e-09	-0.0553769	0.443132	0.0350246	0.778419	-0.204847	0.0144669
PIPOX	0.191553	1.66784e-11	0.122995	0.194337	0.250297	4.19806e-17	0.303725	1.0303e-10	0.262132	0.000222278	0.322121	0.00785317	0.354102	1.5375e-05
AKAP8	0.0349738	0.22315	-0.442626	9.15956e-07	0.0997091	0.000953426	0.0620572	0.196935	0.101434	0.159335	0.0863629	0.487113	-0.187505	0.0254509
AKAP9	-0.112614	8.35929e-05	-0.560243	1.10243e-10	-0.123847	3.96803e-05	-0.166704	0.000487933	-0.3548	3.85528e-07	-0.324888	0.00730807	-0.106105	0.208839
EIF2A	-0.00999229	0.727878	-0.31454	0.00069138	-0.109691	0.000276252	-0.0122148	0.799695	-0.00701185	0.9227	-0.268	0.0283308	-0.109452	0.194756
ZNF416	0.0961507	0.000791249	-0.207947	0.0270945	0.0597187	0.048195	0.0537558	0.2638	-0.0453478	0.530093	0.059164	0.634373	-0.00651809	0.938634
PPIP5K1	-0.0782438	0.00635825	-0.528389	1.79811e-09	-0.118457	8.52292e-05	-0.252714	9.48214e-08	-0.214172	0.0027117	-0.178772	0.147767	-0.06676	0.429886
CYP26A1	0.111739	9.49673e-05	-0.621262	2.10761e-13	0.170232	1.44406e-08	-0.0145328	0.762729	0.17159	0.016743	0.12435	0.316057	0.116589	0.167048
CCDC117	-0.231064	3.44888e-16	-0.156501	0.0978542	-0.191809	1.56033e-10	-0.196934	3.6062e-05	-0.0882432	0.221129	-0.355383	0.00316555	0.0337572	0.690025
PSTK	0.0322891	0.260745	-0.493085	2.88214e-08	0.0311662	0.302828	0.0273479	0.569904	0.0845614	0.241079	0.14536	0.240525	-0.0737026	0.383376
SNORD124	NA	NA	NA	NA	NA	NA	NA	NA	NA	NA	NA	NA	NA	NA
WSCD1	0.505704	7.20125e-80	0.673501	2.99987e-16	0.370136	6.94216e-37	0.560296	3.08109e-37	0.0877933	0.223502	0.18487	0.134212	0.0940248	0.265709
TUBE1	0.177158	5.03363e-10	0.0113737	0.904829	0.0147524	0.625806	0.266212	1.78291e-08	-0.00591072	0.934809	-0.103619	0.40403	-0.242537	0.00363549
PHPT1	0.085875	0.00273739	0.22041	0.0189831	0.215671	5.44765e-13	0.105597	0.0278301	0.160881	0.0250297	0.285509	0.0191814	0.147543	0.0797323
SMC1A	-0.357876	5.06089e-38	-0.548098	3.30892e-10	-0.3212	1.0683e-27	-0.303256	1.10415e-10	-0.290385	4.00286e-05	-0.375921	0.00171862	-0.0450093	0.594812
RLF	-0.081075	0.00468741	-0.291639	0.00172367	-0.198321	3.56865e-11	-0.0751491	0.117993	-0.158649	0.0271426	-0.407795	0.00061407	-0.259746	0.00179849
NFU1	0.19088	1.9677e-11	0.527246	1.97703e-09	0.0775018	0.010302	0.167034	0.000475309	0.0543706	0.451476	0.13541	0.274586	0.162891	0.0527607
TMEM170B	0.2329	1.98266e-16	0.400185	1.12467e-05	0.0410028	0.175151	0.221578	3.14981e-06	-0.0450781	0.532545	-0.0712071	0.566906	0.121641	0.149282
RRP1B	-0.26174	1.75585e-20	-0.400226	1.12213e-05	-0.245239	1.8428e-16	-0.0576228	0.230929	-0.151237	0.0352921	-0.0441751	0.722622	-0.332842	5.18291e-05
NOVA2	0.611952	9.78911e-126	0.649689	6.9743e-15	0.562282	2.71647e-92	0.681095	1.85471e-60	0.419718	1.11583e-09	0.530353	3.91113e-06	0.342016	3.10118e-05
NOVA1	0.253098	3.26496e-19	0.426299	2.50294e-06	0.136323	5.98172e-06	0.123004	0.0103219	0.00340365	0.962433	0.183259	0.1377	0.0904387	0.284452
LOC255167	0.0784628	0.00621214	-0.378882	3.50098e-05	0.0358337	0.236099	0.131975	0.00589592	0.264914	0.000189287	0.0784043	0.528262	-0.125972	0.135224
KLHL34	-0.0075242	0.793319	0.0411674	0.665063	-0.00614916	0.83894	0.183482	0.000121011	0.237176	0.000869171	0.302241	0.0129251	-0.155634	0.0643879
HSP90B1	-0.212958	6.30427e-14	-0.142909	0.131041	-0.161634	7.53695e-08	-0.153798	0.00130939	-0.0160856	0.823837	0.0267364	0.829949	-0.0739248	0.381941
MCF2L	0.0120756	0.674121	0.0325054	0.732513	0.00359788	0.905338	-0.0648384	0.177568	-0.0919051	0.202481	-0.0444412	0.721019	-0.0482891	0.568218
SMC1B	-0.211233	1.01114e-13	-0.385771	2.44584e-05	-0.15412	2.97877e-07	-0.022328	0.642742	0.00242864	0.973189	0.122012	0.325312	-0.229252	0.00606288
KRR1	-0.22704	1.14153e-15	-0.414547	4.99925e-06	-0.248438	7.25837e-17	-0.239517	4.43998e-07	-0.281935	6.81607e-05	-0.227374	0.064252	-0.102781	0.223537
TMEM132E	0.199081	2.5163e-12	0.127342	0.17892	0.287516	2.76064e-22	0.319099	9.94614e-12	0.075539	0.295177	0.423766	0.000352433	0.089952	0.287062
FAM64A	-0.456934	1.03065e-63	-0.279334	0.00273347	-0.297507	8.11658e-24	-0.285172	1.44999e-09	-0.0705836	0.328083	0.0340434	0.784475	-0.249399	0.00276147
TMEM132A	-0.283367	7.17563e-24	-0.546231	3.9028e-10	-0.0735748	0.0148849	-0.17846	0.00018615	-0.00815185	0.910181	0.2558	0.0366797	-0.0864295	0.306431
LOC100130015	0.0969928	0.000710829	-0.279829	0.00268425	0.0207432	0.492904	-0.0866673	0.0712784	0.08471	0.24025	0.13399	0.279697	0.00597349	0.943753
PEG10	0.000869104	0.975857	-0.469016	1.60843e-07	-0.0391043	0.196008	0.022435	0.64115	-0.0949356	0.187929	-0.0643207	0.605075	-0.0279204	0.741526
SPATA16	-0.00174036	0.951677	0.177201	0.0604343	0.0191059	0.527671	-0.0906726	0.0591073	0.0205143	0.776476	-0.0114821	0.926524	0.0518437	0.540048
OVGP1	0.0395652	0.16813	-0.3493	0.000149442	0.0863574	0.00424025	-0.0764569	0.111714	0.0959006	0.18346	0.040289	0.746161	0.134898	0.109464
STRN	-0.210252	1.32052e-13	-0.269818	0.00385101	-0.290187	1.09034e-22	-0.199647	2.79642e-05	-0.41541	1.71211e-09	-0.41384	0.000499283	-0.232016	0.00546313
TAS1R3	-0.111966	9.18889e-05	-0.226669	0.0157677	0.00017493	0.995387	-0.124038	0.00969323	0.0123288	0.864525	0.102999	0.406865	0.0347642	0.681274
TTTY17A	NA	NA	NA	NA	NA	NA	NA	NA	NA	NA	NA	NA	NA	NA
CETN3	0.00475558	0.868476	-0.0354624	0.709226	-0.00342026	0.909991	-0.127988	0.00759351	0.103485	0.151025	0.0245972	0.843375	0.117238	0.164679
CETN2	-0.142726	5.86985e-07	0.11259	0.235102	-0.0148968	0.622429	-0.213087	7.53783e-06	0.111926	0.120241	0.0906306	0.465766	0.21135	0.0115745
CETN1	-0.0587933	0.040461	-0.0456896	0.630845	-0.0503399	0.095925	-0.0861357	0.0730378	-0.027033	0.708285	0.0416432	0.737931	-0.0387758	0.646841
CCL28	0.361908	6.62748e-39	-0.38594	2.42422e-05	0.266259	3.16094e-19	0.241256	3.64065e-07	0.10854	0.131946	-0.035867	0.77323	0.209487	0.0123464
SNORD115.5	NA	NA	NA	NA	NA	NA	NA	NA	NA	NA	NA	NA	NA	NA
FAM92A1	0.183707	1.10507e-10	0.544188	4.66988e-10	0.0896277	0.00299315	0.303202	1.11294e-10	0.214055	0.00272656	0.318762	0.00856253	-0.0564022	0.504963
DIO1	-0.112215	8.86108e-05	-0.141782	0.134136	-0.0312797	0.30107	-0.219184	4.04243e-06	0.00514739	0.943213	0.117149	0.345109	0.112015	0.184444
DIO2	0.11727	4.17465e-05	-0.34786	0.000159818	0.205585	6.4794e-12	0.14282	0.00286329	0.190486	0.00780429	0.264722	0.0303995	0.239153	0.00415211
DIO3	0.323574	5.19782e-31	0.375784	4.10303e-05	0.261512	1.4017e-18	0.16483	0.00056568	0.167321	0.0197049	0.320727	0.00814111	0.24186	0.00373407
CCL21	0.500289	6.06162e-78	0.387331	2.25247e-05	0.411638	5.01858e-46	0.429716	6.25251e-21	0.225451	0.00157405	0.306074	0.0117707	0.273911	0.000972028
CCL20	-0.0449485	0.117363	-0.0880505	0.353727	0.045154	0.135375	0.0349956	0.46712	0.216509	0.00242789	0.228874	0.0624661	0.11716	0.164963
CCL23	0.534303	1.23333e-90	0.564664	7.30779e-11	0.430166	1.52178e-50	0.591479	2.63895e-42	0.308431	1.2125e-05	0.340051	0.00487038	0.266233	0.00136246
CCL22	0.248545	1.45723e-18	-0.18135	0.0545659	0.325487	1.94125e-28	0.202249	2.18413e-05	0.382966	3.56406e-08	0.35281	0.00340795	0.399132	8.64466e-07
CCL25	0.00864709	0.763334	-0.305392	0.00100468	0.100143	0.000905402	0.0523975	0.276074	0.291384	3.75453e-05	0.354614	0.00323642	0.191303	0.0225728
CCL24	0.288323	1.08605e-24	0.351814	0.000132825	0.122533	4.79488e-05	0.346475	1.09815e-13	0.0799955	0.267523	0.0054891	0.964837	0.0754708	0.372038
CCL27	0.0581585	0.0426775	-0.158039	0.0945593	0.0732358	0.0153541	0.0124831	0.795392	0.194033	0.00670979	0.0981756	0.429299	0.00470173	0.955714
CCL26	0.258181	5.92898e-20	0.602997	1.5788e-12	0.288675	1.84659e-22	0.353088	3.45358e-14	0.230791	0.0012054	0.492885	2.26238e-05	0.270674	0.00112207
ALPK1	0.220705	7.1768e-15	-0.386577	2.34403e-05	0.164723	4.20379e-08	0.0769371	0.109476	0.124405	0.0839372	0.0798154	0.520842	0.137811	0.101943
SLC23A1	-0.0801213	0.00519972	-0.32233	0.000498197	0.0338693	0.262797	-0.192065	5.64329e-05	-0.00376287	0.958471	0.100425	0.418751	0.22619	0.00679539
ALPK3	0.380913	3.05611e-43	0.310628	0.000812383	0.258676	3.36373e-18	0.391938	2.18765e-17	0.347628	6.82181e-07	0.146652	0.236325	0.171205	0.0416327
ALPK2	0.0917401	0.00136841	0.187499	0.0467395	0.151564	4.68504e-07	0.134539	0.0049927	0.283963	6.00782e-05	0.24145	0.0490229	0.274212	0.000959078
TRIOBP	0.385296	2.77722e-44	0.102983	0.277725	0.297995	6.80685e-24	0.350492	5.45704e-14	0.0809708	0.261714	0.189096	0.125386	0.094403	0.263782
C8orf48	0.195624	6.05319e-12	0.380788	3.17286e-05	0.136266	6.03655e-06	0.138911	0.00373625	0.192495	0.00716644	0.0108744	0.930403	-0.0512086	0.54503
C8orf47	0.160942	1.69111e-08	-0.389704	1.98574e-05	0.071844	0.0174195	0.265608	1.92508e-08	0.190786	0.00770578	-0.0404571	0.745138	0.022281	0.7924
C8orf46	0.0201193	0.483524	0.232318	0.013283	-0.0369324	0.222032	0.0852193	0.0761536	0.134235	0.0620348	0.0526397	0.672252	-0.040478	0.632448
C8orf45	-0.16743	4.31646e-09	-0.346215	0.000172472	-0.183915	8.71584e-10	-0.125334	0.00895366	0.0171633	0.812246	0.0721801	0.561605	-0.107802	0.201611
C8orf44	-0.023935	0.404528	-0.300114	0.00123977	-0.0201366	0.505639	-0.0412487	0.391331	0.123537	0.0861387	0.320854	0.00811446	0.0107212	0.899231
PHRF1	-0.0557282	0.0521347	-0.358865	9.49217e-05	0.020728	0.49322	-0.246284	2.03385e-07	-0.0727649	0.313317	0.153483	0.214962	-0.0509113	0.54737
C8orf42	0.239806	2.36632e-17	-0.374067	4.47726e-05	0.156474	1.95034e-07	0.166484	0.000496516	0.180878	0.0116056	-0.0640854	0.606399	0.100362	0.23468
C8orf41	-0.0450932	0.116186	-0.133888	0.157422	-0.00167665	0.955805	-0.0690633	0.150906	0.0106015	0.883359	0.101997	0.411469	0.138713	0.0996986
C8orf40	-0.0106339	0.711164	0.462619	2.48539e-07	-0.0286715	0.343194	-0.0543321	0.258707	0.0853767	0.236557	0.0719084	0.563083	-0.0819488	0.332279
CDC45	-0.467211	6.64727e-67	-0.307457	0.000924367	-0.295606	1.60517e-23	-0.281115	2.52084e-09	-0.127358	0.0767863	-0.0464421	0.709005	-0.255951	0.00210904
CUX2	0.241312	1.4754e-17	-0.396072	1.40905e-05	0.186045	5.51932e-10	0.0414218	0.389344	0.0865595	0.230102	0.240012	0.050429	0.291153	0.000439259
SNORA14A	0.0416323	0.146973	0.0168453	0.859438	0.0518692	0.0862378	0.0847124	0.0779233	-0.0711898	0.323935	0.0748612	0.547121	0.00797232	0.92498
FAM70A	0.510172	1.74711e-81	0.0683069	0.472215	0.382102	2.1842e-39	0.424091	2.25218e-20	0.217579	0.0023073	0.287858	0.0181712	0.338779	3.72413e-05
SNORD80	NA	NA	NA	NA	NA	NA	NA	NA	NA	NA	NA	NA	NA	NA
FAM70B	0.557167	5.11548e-100	0.68804	3.79081e-17	0.587429	1.4532e-102	0.659548	1.60467e-55	0.5331	1.22372e-15	0.566875	5.70297e-07	0.254521	0.00223813
BRF2	-0.117384	4.10267e-05	0.107426	0.257409	-0.0875978	0.00372039	-0.132849	0.00557283	0.0598676	0.406983	-0.0448564	0.71852	-0.0698796	0.408598
UBE2L6	0.0371623	0.195502	0.286734	0.00207653	0.163873	4.94138e-08	0.133899	0.00520577	0.161808	0.0241943	0.353015	0.00338807	0.307765	0.000194632
BRF1	-0.0579839	0.0433048	-0.267189	0.0042246	0.0600363	0.0470145	-0.14545	0.00238518	0.015478	0.830389	0.128024	0.301857	-0.0768034	0.363629
FSIP1	-0.0676625	0.0183353	-0.5786	1.91971e-11	0.0311121	0.303669	-0.229964	1.2855e-06	-0.167583	0.0195109	0.128084	0.301629	0.179593	0.0324684
DNAJC8	0.224184	2.63362e-15	0.713216	7.80436e-19	0.178664	2.62704e-09	0.249194	1.44371e-07	0.308674	1.19252e-05	0.336276	0.00539809	0.0800348	0.343733
DNAJC9	-0.348844	4.33041e-36	-0.375155	4.2366e-05	-0.207776	3.82404e-12	-0.136772	0.00430991	-0.0610624	0.397668	0.0719485	0.562865	-0.188137	0.0249512
MB	-0.202978	9.17296e-13	-0.335465	0.000280972	-0.0399386	0.186629	-0.202908	2.05066e-05	0.0448905	0.534254	-0.0951312	0.443814	0.160163	0.0569099
DNAJC4	0.151959	1.02457e-07	-0.275086	0.00319006	0.237649	1.5937e-15	0.115967	0.0156446	0.151899	0.0344882	0.373061	0.00187563	0.0707499	0.402773
DNAJC5	-0.203888	7.22627e-13	-0.18004	0.0563653	-0.136667	5.66375e-06	-0.218434	4.36861e-06	-0.128117	0.0750303	-0.0551953	0.657311	-0.0462254	0.584886
DNAJC6	-0.145728	3.36691e-07	-0.169831	0.0721223	-0.176787	3.86698e-09	-0.166269	0.000505006	-0.239568	0.000767214	-0.174428	0.158029	-0.0491094	0.561656
DNAJC7	-0.0758057	0.00820703	0.0523906	0.581561	0.0200639	0.507179	-0.0983669	0.0405302	0.21054	0.00321259	0.190074	0.123408	0.113961	0.176885
DNAJC1	-0.0961512	0.000791199	-0.14399	0.128119	0.059379	0.0494851	-0.0514334	0.285019	0.0825702	0.252378	0.230846	0.0601809	0.196666	0.0189871
DNAJC2	-0.213342	5.67162e-14	-0.312089	0.000765072	-0.106383	0.000421417	-0.0185882	0.699379	-0.0364002	0.614341	0.059184	0.634258	0.0181297	0.830432
DNAJC3	-0.0384348	0.180626	-0.100762	0.288276	-0.070797	0.0191297	-0.105863	0.0274365	-0.0318583	0.659228	-0.0976915	0.431589	0.0499086	0.555298
CYP4F12	0.361719	7.29582e-39	0.584446	1.07509e-11	0.268615	1.49277e-19	0.328846	2.10468e-12	0.207578	0.00368135	0.345756	0.00415913	0.0928929	0.271532
ZNF701	-0.0874305	0.00228646	-0.425082	2.69206e-06	-0.0711281	0.0185737	-0.13786	0.00400881	-0.0613011	0.395822	-0.253517	0.0384501	0.0405715	0.631661
NTRK1	0.195118	6.87504e-12	-0.481345	6.77773e-08	0.265829	3.62211e-19	0.163417	0.00063178	0.118614	0.0995088	0.622816	1.8259e-08	0.289132	0.000483391
GOSR2	0.016157	0.573682	0.135184	0.153405	-0.0146081	0.629191	-0.020888	0.664328	0.0214643	0.766416	0.0805736	0.516877	-0.0321135	0.704397
SLC18A2	0.214991	3.59285e-14	0.395541	1.45031e-05	0.214789	6.7997e-13	0.189117	7.36176e-05	0.156946	0.0288561	0.156168	0.20695	0.189355	0.0240122
PTPRVP	0.0342407	0.233008	-0.42049	3.53497e-06	0.027804	0.358	-0.0161429	0.737361	0.150093	0.0367171	0.217654	0.076839	-0.0478955	0.571379
GOSR1	-0.173767	1.07954e-09	-0.522776	2.85549e-09	-0.184623	7.49193e-10	-0.200998	2.46066e-05	-0.157905	0.0278803	-0.203633	0.0983691	-0.093559	0.268095
SLCO6A1	-0.0592003	0.0390915	0.19261	0.0409652	-0.0600062	0.0471252	0.0308232	0.521893	-0.0572905	0.42751	-0.25185	0.0397873	-0.141321	0.0934293
RRP15	-0.288198	1.1393e-24	-0.207181	0.027678	-0.286058	4.56484e-22	-0.145651	0.00235189	-0.238357	0.000817359	-0.237645	0.0528139	-0.234626	0.00494614
CCDC97	-0.0364573	0.20412	-0.344425	0.000187309	0.0555108	0.0663262	-0.116355	0.0152985	-0.0540898	0.453819	0.126739	0.306778	0.0821588	0.331037
RALBP1	-0.089062	0.0018874	-0.0309598	0.744783	-0.158792	1.27723e-07	-0.144517	0.00254577	-0.0451817	0.531603	0.0357439	0.773988	-0.182675	0.0295609
NRN1	0.570925	5.04076e-106	0.767422	3.65239e-23	0.425922	1.74778e-49	0.638744	3.97853e-51	0.363503	1.89237e-07	0.0743608	0.549811	0.214361	0.0104167
TMEM179	-0.104175	0.000275421	0.239474	0.0106302	-0.112013	0.000203958	-0.0314854	0.512986	-0.125214	0.081927	0.00973427	0.937684	-0.129413	0.124792
MAP3K6	0.226924	1.18134e-15	0.0671841	0.479544	0.173605	7.37693e-09	0.174221	0.000265367	-0.0624667	0.386883	0.278778	0.0223455	-0.0959835	0.255835
TRIM49	-0.0743164	0.00955992	-0.103968	0.273132	-0.0596763	0.0483543	-0.0734203	0.126713	0.0734288	0.308911	-0.0531735	0.66912	-0.0897239	0.288292
SSB	-0.0766725	0.00750088	0.447286	6.80852e-07	-0.100115	0.000908488	0.0934798	0.051645	0.201135	0.00492075	0.059554	0.632136	-0.018696	0.825218
RAP1B	0.216962	2.07167e-14	0.585447	9.72435e-12	0.17095	1.25286e-08	0.18966	7.0123e-05	0.129379	0.0721843	0.169889	0.169303	0.287237	0.00052846
RAP1A	0.316599	1.0854e-29	0.620917	2.19182e-13	0.257256	5.19196e-18	0.374985	6.14826e-16	0.235508	0.00094748	0.207358	0.0922382	0.389579	1.65084e-06
PPP1R8	-0.107899	0.000164451	-0.0347785	0.714589	-0.112215	0.00019859	-0.0173486	0.718547	0.0785325	0.276399	0.297812	0.0143796	-0.247643	0.00296491
ZNF831	0.383182	8.86987e-44	0.248655	0.00791449	0.379405	8.17361e-39	0.418282	8.25155e-20	0.335053	1.794e-06	0.4787	4.1741e-05	0.414634	2.89588e-07
TRIM46	-0.164929	7.35427e-09	-0.556724	1.52275e-10	-0.0188908	0.53233	-0.155112	0.00118813	-0.111656	0.121143	0.209511	0.0888328	-0.12147	0.14986
ZNF833	0.188927	3.16914e-11	0.37739	3.77979e-05	0.0469428	0.120553	0.244062	2.63481e-07	0.0142465	0.843703	0.182555	0.139243	-0.166837	0.0472054
SNORA68	0.0311765	0.27754	0.0356462	0.707787	0.0486595	0.107552	0.0474778	0.323744	0.105292	0.143979	-0.0667269	0.591611	-0.0341405	0.686689
MAP3K4	0.0820114	0.00422926	-0.425664	2.6e-06	-0.0262466	0.38557	0.0707468	0.141173	-0.0973534	0.17688	-0.0976757	0.431664	-0.184077	0.0283134
ZNF837	0.013557	0.636864	-0.407204	7.60294e-06	0.134652	7.78396e-06	-0.0998526	0.037581	-0.0296401	0.681614	0.254734	0.037498	-0.0581856	0.491568
TRIM47	0.0665475	0.0203505	0.229373	0.014532	0.110044	0.000263903	0.198745	3.04448e-05	0.097576	0.175888	0.106067	0.392955	-0.00588161	0.944617
NCRNA00219	0.356004	1.28793e-37	-0.250075	0.00755436	0.269659	1.06803e-19	0.230969	1.15184e-06	0.167529	0.0195509	0.168473	0.172938	0.00313656	0.970448
SNORA65	-0.00116023	0.967774	-0.0674724	0.477657	0.0126149	0.676696	0.0583955	0.224724	0.03832	0.595778	0.27011	0.027063	0.0139302	0.869308
SNORA66	0.0144351	0.615195	0.190101	0.0437198	0.00949836	0.753554	0.0955855	0.0465782	0.0400042	0.579705	-0.130861	0.291182	-0.147096	0.0806591
SLC23A2	0.190918	1.94922e-11	-0.011358	0.90496	0.0348472	0.249257	0.106381	0.026684	0.0139735	0.846662	-0.149936	0.22588	0.0290863	0.731137
LOC643677	-0.169393	2.82575e-09	-0.194172	0.0393238	-0.152341	4.08575e-07	-0.101479	0.0345634	-0.0219991	0.76077	0.0540282	0.664118	-0.174333	0.037989
SNORA61	0.043837	0.126716	-0.0203437	0.830645	0.0476257	0.115242	0.0594722	0.216278	0.210397	0.00323388	0.19177	0.120034	0.0495664	0.558015
SNORA62	0.0242811	0.397767	-0.0687927	0.469063	0.0512833	0.0898512	0.0164581	0.732426	0.0415352	0.565273	0.0607386	0.625364	0.0628552	0.457408
IPO11	-0.022012	0.443337	0.0234333	0.805401	-0.111156	0.000228283	-0.0663739	0.167501	-0.222331	0.00183451	-0.46842	6.39929e-05	-0.103972	0.21819
MTNR1A	-0.0752768	0.00866648	-0.200524	0.0332067	-0.115402	0.000129615	-0.0625181	0.193623	-0.0189815	0.792785	-0.0187419	0.880342	-0.15667	0.0626094
ZNF410	-0.0846073	0.00316336	-0.227027	0.015599	-0.0407301	0.178041	-0.158756	0.000903924	0.0181278	0.801907	0.0138621	0.91135	-0.00193431	0.981773
FAM91A1	-0.368119	2.72954e-40	-0.2324	0.0132494	-0.309813	8.66933e-26	-0.277047	4.35059e-09	-0.122994	0.0875381	-0.342952	0.00449628	-0.229073	0.00610371
MTCP1NB	0.144814	3.99268e-07	0.59542	3.50792e-12	0.14671	1.0848e-06	0.227165	1.74021e-06	0.236515	0.000899477	0.319007	0.00850888	0.133126	0.114246
HPYR1	-0.103848	0.000287978	-0.220156	0.0191244	-0.0484788	0.108866	-0.107102	0.0256675	0.0169976	0.814025	0.166718	0.177522	-0.104291	0.216773
TPSG1	0.0194716	0.497718	-0.0599446	0.528235	0.0600625	0.0469179	-0.161546	0.000730315	-0.00861783	0.90507	-0.0186249	0.881084	0.0393874	0.641654
TRIM43	-0.090207	0.00164665	-0.493814	2.73021e-08	-0.0732646	0.0153137	-0.10071	0.0359635	0.0392631	0.586753	-0.0391528	0.753089	-0.0190627	0.821846
ATOH7	-0.0441342	0.124159	-0.201201	0.0326047	-0.0976093	0.00122067	0.121485	0.0113107	0.0148085	0.837621	-0.127934	0.302199	-0.0795396	0.346737
ACAT1	0.162599	1.19927e-08	0.532112	1.31686e-09	0.000352686	0.990699	0.0625483	0.193408	0.0540948	0.453777	0.0331252	0.790153	0.0631475	0.455315
ACAT2	-0.259238	4.13873e-20	-0.461431	2.69205e-07	-0.200956	1.93622e-11	-0.0926981	0.0536396	-0.0712571	0.323477	-0.0204234	0.869697	-0.0746227	0.37745
ZNF573	-0.070753	0.0136334	-0.333004	0.000313421	-0.160053	1.01179e-07	-0.110635	0.0211526	-0.23837	0.000816804	-0.281984	0.020787	-0.0418911	0.620604
ATOH1	-0.0479596	0.0947294	NA	NA	-0.0321525	0.287777	-0.015688	0.7445	0.0227738	0.752615	0.0748612	0.547121	-0.0352499	0.677068
RNF152	-0.102743	0.000334373	-0.549609	2.89292e-10	-0.110732	0.000241296	-0.0658856	0.170655	-0.163424	0.0227952	-0.0759076	0.541518	-0.172229	0.0404093
CD200R1	0.490467	1.54291e-74	0.578313	1.97447e-11	0.431668	6.36049e-51	0.526605	2.47237e-32	0.311556	9.77953e-06	0.481547	3.69926e-05	0.465454	5.33083e-09
LIMD1	-0.239536	2.57482e-17	-0.292197	0.00168722	-0.191619	1.62761e-10	-0.272373	8.05551e-09	-0.228838	0.00132993	-0.253926	0.0381277	-0.136127	0.106239
RNF151	0.00185798	0.948415	-0.144083	0.127871	0.0712035	0.0184491	-0.0597982	0.213766	0.0352769	0.625318	0.107844	0.385029	0.024745	0.77005
RNF157	0.252691	3.73652e-19	0.436322	1.35874e-06	0.0941131	0.00182306	0.247792	1.70391e-07	-0.0692387	0.337406	-0.0755853	0.543241	0.200428	0.0167757
ATOH8	0.666233	9.70356e-157	0.662844	1.27047e-15	0.554204	3.54895e-89	0.63639	1.19054e-50	0.325763	3.56776e-06	0.27969	0.0218921	0.372176	5.09798e-06
PMEPA1	0.142274	6.3762e-07	0.561992	9.37665e-11	0.159436	1.13418e-07	0.1993	2.88962e-05	0.0979259	0.174336	-0.0449466	0.717978	-0.0981531	0.245195
PEX1	-0.216086	2.64767e-14	-0.55364	2.01486e-10	-0.237247	1.78306e-15	-0.281418	2.41969e-09	-0.288168	4.61041e-05	-0.264618	0.0304669	-0.0463305	0.584031
TMEM177	-0.195236	6.67439e-12	-0.4692	1.58823e-07	-0.0354056	0.241748	-0.167307	0.000465094	0.111078	0.123095	0.0965694	0.436924	-0.0125329	0.882317
MARVELD3	-0.275459	1.35087e-22	-0.421824	3.26735e-06	-0.142815	2.08692e-06	-0.304154	9.67011e-11	-0.146985	0.0408394	-0.00851055	0.945505	0.0821157	0.331292
CTF1	0.262548	1.32844e-20	0.256025	0.0061984	0.157922	1.4982e-07	0.120653	0.0118872	0.0643481	0.372716	0.198628	0.107104	0.0407224	0.630393
MECP2	0.160606	1.81219e-08	-0.218203	0.0202444	0.0422883	0.161999	-0.0189576	0.693704	-0.0799143	0.26801	-0.0672587	0.588653	0.0404317	0.632838
PEX3	0.0301764	0.293253	-0.271666	0.00360635	-0.0626409	0.0382184	0.0838369	0.0810577	0.0222218	0.758424	-0.0311952	0.802124	-0.00507238	0.952227
PCDHGA5	0.244556	5.27348e-18	0.0827219	0.38372	0.115522	0.000127523	0.167966	0.000441256	-0.0354147	0.623967	0.108632	0.381546	0.0185336	0.826712
LDLR	-0.0521811	0.069028	-0.235958	0.0118693	-0.121326	5.69626e-05	-0.071272	0.138237	-0.126086	0.0798042	-0.188462	0.126682	-0.171622	0.0411302
PEX2	-0.155313	5.29239e-08	-0.0202418	0.831481	-0.142976	2.03214e-06	-0.143522	0.00272776	-0.0279385	0.698979	0.0463475	0.709571	-0.093645	0.267653
IFITM4P	0.169759	2.6098e-09	0.0474879	0.617446	0.161558	7.64498e-08	0.187463	8.53064e-05	0.142219	0.0479124	-0.0154863	0.901012	0.0468739	0.579624
TRPV4	0.125782	1.09598e-05	-0.300538	0.00121918	0.119847	7.01941e-05	0.114439	0.0170776	0.185566	0.00958463	0.00837327	0.946383	-0.0514129	0.543425
RARRES2	0.45606	1.90357e-63	0.543157	5.11022e-10	0.368253	1.68108e-36	0.40231	2.57932e-18	0.303997	1.63811e-05	0.496081	1.96336e-05	0.327352	6.99377e-05
TRIM8	0.253769	2.61241e-19	0.530813	1.46865e-09	0.214688	6.97324e-13	0.101165	0.0351287	0.00598378	0.934005	0.123573	0.319115	0.224101	0.00733893
TSPY3	-0.0263919	0.358017	NA	NA	-0.0230013	0.447037	NA	NA	-0.0099069	0.890953	NA	NA	NA	NA
LOC643719	0.187739	4.22471e-11	-0.144434	0.126936	0.126037	2.88226e-05	0.0545991	0.256371	0.227808	0.00140024	0.171079	0.166291	-0.0754461	0.372195
TSPY1	-0.0356315	0.214563	NA	NA	-0.0314025	0.299175	NA	NA	-0.061987	0.390547	NA	NA	NA	NA
OR8S1	0.117932	3.77377e-05	0.0542331	0.568328	0.0986696	0.00107812	0.07025	0.143994	-0.0910028	0.206966	0.0318589	0.798002	0.0459069	0.587477
IL2RA	0.117314	4.1468e-05	0.450851	5.4099e-07	0.153189	3.51634e-07	0.297894	2.41444e-10	0.292633	3.46448e-05	0.404695	0.000681796	0.140622	0.0950786
IL2RB	0.239485	2.61604e-17	0.101986	0.282432	0.304374	6.62074e-25	0.243112	2.9412e-07	0.356751	3.2929e-07	0.578027	3.02162e-07	0.402358	6.91624e-07
TRPV6	0.0789637	0.0058891	-0.40885	6.92664e-06	0.0606845	0.0446802	-0.00133041	0.977952	0.0360918	0.617346	0.0767362	0.537101	0.109697	0.193751
RAB33A	0.254492	2.0529e-19	0.445477	7.64339e-07	0.387894	1.2305e-40	0.342338	2.23382e-13	0.358092	2.95284e-07	0.584356	2.08478e-07	0.405492	5.55633e-07
PEX7	-0.151413	1.13946e-07	-0.491271	3.29636e-08	-0.116038	0.000118893	-0.243333	2.86695e-07	-0.120858	0.0932223	0.0492408	0.69232	-0.0843258	0.318399
TAS2R8	-0.0628488	0.0284791	-0.00752461	0.936953	-0.0578097	0.0558271	-0.0165556	0.730902	-0.0567714	0.431716	-0.0850209	0.493931	-0.107703	0.202024
IL2RG	0.304162	2.00977e-27	0.193869	0.0396373	0.387314	1.64531e-40	0.437662	9.81759e-22	0.398352	8.79785e-09	0.606602	5.30218e-08	0.389863	1.6199e-06
CP110	-0.253632	2.73367e-19	-0.363585	7.54711e-05	-0.246297	1.3559e-16	-0.311877	3.03331e-11	-0.313267	8.68491e-06	-0.274783	0.0244252	-0.268135	0.00125425
NUP210	-0.459024	2.36168e-64	-0.513944	5.81374e-09	-0.272193	4.70825e-20	-0.381235	1.83823e-16	-0.249822	0.000443077	0.0180372	0.88481	-0.200333	0.0168285
SLC17A6	-0.0797585	0.0054075	0.0745542	0.432569	-0.0855625	0.00460712	-0.021165	0.660153	-0.0668008	0.354733	0.0541401	0.663464	-0.081016	0.33783
SLC17A7	0.513079	1.50833e-82	0.485257	5.11565e-08	0.338644	8.7118e-31	0.534529	1.94518e-33	0.11605	0.107093	0.0566505	0.648862	-0.0584905	0.489297
SLC17A1	-0.00928171	0.74654	0.104956	0.268575	-0.00610059	0.840195	0.0124941	0.795215	0.0189791	0.792809	-0.0243844	0.844714	0.00938584	0.911728
SLC17A2	0.0121478	0.672285	0.0566085	0.55148	0.0448174	0.138315	-0.0240648	0.617103	0.00413189	0.954403	NA	NA	-0.0289614	0.732248
SLC17A3	0.0887176	0.00196588	-0.022643	0.81184	0.0908587	0.00261783	6.12344e-05	0.998985	0.242226	0.00066692	0.0910281	0.463804	0.0990024	0.241115
MDH1B	-0.11691	4.40889e-05	-0.505588	1.11831e-08	-0.0914823	0.00244458	-0.189362	7.20236e-05	-0.0932217	0.196062	-0.0450593	0.7173	-0.237919	0.00435636
C16orf58	-0.187383	4.60209e-11	-0.354008	0.000119741	-0.0390115	0.197072	-0.312067	2.94664e-11	-0.0463793	0.520769	0.0613449	0.62191	-0.10301	0.222499
C16orf59	-0.435064	2.81725e-57	-0.472544	1.26041e-07	-0.219372	2.12833e-13	-0.371392	1.21631e-15	0.0133552	0.853369	0.127496	0.303872	-0.181902	0.0302684
SETDB2	0.29995	1.11321e-26	-0.358513	9.65458e-05	0.208677	3.07328e-12	0.125684	0.00876253	0.107932	0.134139	0.139696	0.259537	0.241954	0.00372018
RARRES3	0.190159	2.34766e-11	-0.149315	0.114462	0.30993	8.29534e-26	0.0737777	0.124871	0.228445	0.00135634	0.387637	0.00119129	0.43332	7.18801e-08
C16orf52	0.0891051	0.00187777	0.0656968	0.489346	-0.0112892	0.709034	-0.0502157	0.296592	-0.0268904	0.709754	-0.137283	0.267941	-0.0613043	0.468606
CDK5RAP3	-0.0308095	0.283239	-0.466004	1.97641e-07	0.0513971	0.0891402	-0.174622	0.000256708	0.135558	0.0594825	0.0885201	0.476259	-0.0285328	0.736063
CDK5RAP1	-0.163666	9.5939e-09	-0.400008	1.13576e-05	-0.0606294	0.0448747	-0.0689113	0.151809	0.0465332	0.519385	0.10085	0.416774	-0.0453794	0.591782
C16orf57	0.0653643	0.0226977	0.428337	2.21402e-06	0.057534	0.0570085	0.241022	3.73952e-07	0.179428	0.0123028	0.0945172	0.446775	0.221883	0.00795838
C16orf54	0.461054	5.58576e-65	0.499428	1.79141e-08	0.445798	1.3971e-54	0.506651	1.11806e-29	0.414265	1.91654e-09	0.552174	1.27242e-06	0.437796	5.08314e-08
C16orf55	-0.256208	1.15492e-19	-0.350573	0.000140805	-0.109998	0.000265494	-0.232093	1.01825e-06	-0.0221473	0.759209	0.208962	0.0896907	-0.121678	0.149158
NUDT16L1	-0.174048	1.01402e-09	-0.361392	8.39931e-05	0.0491646	0.103945	-0.289377	8.09583e-10	0.000494018	0.994545	0.288067	0.0180836	-0.00131695	0.98759
KIAA0319L	-0.12863	6.86918e-06	-0.616958	3.42746e-13	-0.0565672	0.0613157	-0.268902	1.26339e-08	-0.386523	2.59575e-08	-0.0453535	0.715533	0.0121102	0.886259
MYF5	-0.0106988	0.70948	0.0262804	0.782313	-0.03307	0.274235	-0.0123903	0.796879	-0.018806	0.794658	-0.244599	0.0460572	-0.00192979	0.981815
ITCH	-0.136569	1.77149e-06	-0.0658017	0.488652	-0.215488	5.70409e-13	-0.107272	0.025432	-0.176909	0.0136009	-0.360595	0.00272111	-0.13558	0.107663
ZNF207	-0.208736	1.98984e-13	-0.360461	8.7875e-05	-0.144408	1.60041e-06	-0.110824	0.0209311	0.122445	0.0889707	-0.111918	0.367225	-0.156731	0.0625064
CCDC144B	0.0643332	0.0249312	-0.344754	0.000184499	-0.022773	0.451561	0.0464696	0.334136	-0.0166873	0.817361	-0.133816	0.28033	0.106456	0.207328
CCDC144C	-0.0477698	0.0960446	-0.255449	0.00631935	-0.0948887	0.00166969	-0.0561307	0.24325	0.01534	0.831878	-0.112679	0.363956	-0.0137966	0.87055
CHMP4B	-0.0861113	0.00266403	0.100921	0.287511	0.0878176	0.00363454	-0.145822	0.00232376	0.121671	0.0910247	0.196434	0.111118	0.150344	0.0741175
CCDC144A	0.0848158	0.00308938	-0.294431	0.00154805	-0.0123986	0.681934	0.0401295	0.404321	0.0328625	0.64919	-0.179782	0.145455	-0.0150004	0.859367
BAX	-0.0323858	0.259319	-0.0502007	0.597472	0.208726	3.03698e-12	0.00555519	0.908131	0.352309	4.70778e-07	0.451976	0.000123299	0.189625	0.0238074
TSPY2	-0.0381043	0.184406	NA	NA	-0.0342702	0.257186	NA	NA	-0.0372528	0.606066	NA	NA	NA	NA
BAD	0.0833702	0.00363639	0.20851	0.026673	0.178987	2.45736e-09	0.0752529	0.117485	0.0851382	0.237874	0.353904	0.00330299	-0.00439569	0.958594
IARS	-0.432222	1.78729e-56	-0.483023	6.00984e-08	-0.406031	1.03081e-44	-0.342819	2.05763e-13	-0.279425	7.95767e-05	-0.37919	0.00155362	-0.323323	8.68266e-05
BHMT2	0.55066	2.83966e-97	0.628447	9.20236e-14	0.412988	2.40453e-46	0.556482	1.18111e-36	0.285689	5.39196e-05	0.283268	0.0201893	0.232954	0.00527198
PRKCDBP	0.432858	1.18368e-56	0.64584	1.12995e-14	0.430135	1.54929e-50	0.496065	2.44126e-28	0.447222	6.26484e-11	0.534053	3.25085e-06	0.155439	0.0647262
COBLL1	0.235468	9.06636e-17	0.313129	0.000732968	0.0616322	0.0414432	0.146618	0.00219717	-0.0493181	0.494671	-0.0311849	0.802188	0.190527	0.0231363
SLC37A2	0.172592	1.40135e-09	0.358581	9.62332e-05	0.256601	6.33815e-18	0.155695	0.00113767	0.253273	0.000366418	0.30231	0.0129034	0.183444	0.0288712
OR52L1	-0.0791397	0.00577922	-0.00799272	0.93304	-0.0956916	0.00152349	-0.0800812	0.0956794	-0.0460061	0.524133	-0.131549	0.288629	0.0415184	0.623718
CDK18	-0.0423732	0.139906	-0.336785	0.000264882	-0.00597456	0.843453	-0.0398903	0.40713	0.00653406	0.927952	0.0513893	0.679609	0.00858115	0.919269
CDK19	-0.147083	2.61034e-07	-0.359707	9.11442e-05	-0.167331	2.54601e-08	0.00774177	0.872236	-0.124514	0.0836648	-0.275779	0.0238918	-0.176958	0.035142
GFI1B	0.167367	4.37579e-09	0.450675	5.47201e-07	0.210286	2.07563e-12	0.239898	4.25141e-07	0.239264	0.000779515	0.364332	0.00243761	0.0708026	0.402422
MYOD1	-0.0279972	0.329521	0.055025	0.562685	-0.0275913	0.36169	0.0376529	0.433965	0.0763182	0.290209	0.115826	0.350625	0.0852003	0.313387
PMPCA	-0.101688	0.000385098	-0.291536	0.00173049	0.00468427	0.876955	-0.0952594	0.0473343	-0.00732508	0.919258	-0.00395219	0.974678	-0.163676	0.0516155
TOB2	0.107925	0.000163859	0.45749	3.5009e-07	-0.0375759	0.214076	0.15471	0.00122408	-0.235088	0.000968199	-0.262604	0.0318018	-0.104636	0.215248
CDK12	-0.287053	1.76835e-24	-0.490764	3.42179e-08	-0.276136	1.29427e-20	-0.287057	1.11803e-09	-0.128539	0.0740697	-0.242093	0.0484055	-0.188155	0.0249368
CDK13	-0.138773	1.19942e-06	-0.4703	1.47228e-07	-0.145	1.44871e-06	-0.185886	9.80618e-05	-0.0954758	0.185417	-0.246879	0.044004	-0.0305868	0.71784
CDK10	0.135193	2.25329e-06	-0.317144	0.000620245	0.168099	2.19286e-08	0.0504206	0.294623	0.122315	0.0893131	0.251214	0.0403067	0.056361	0.505275
SRRT	-0.197354	3.90944e-12	-0.38682	2.31422e-05	-0.00819933	0.786378	-0.212799	7.75968e-06	0.0238378	0.741458	0.275123	0.0242416	-0.152639	0.069759
CDK16	-0.251772	5.06281e-19	0.146085	0.122604	-0.15085	5.30991e-07	-0.18579	9.8897e-05	0.0447491	0.535544	-0.112555	0.364484	0.0214963	0.799554
CDK17	0.0276762	0.335098	-0.0920248	0.332336	0.0177449	0.557495	-0.0189593	0.693677	-0.158101	0.0276841	-0.124269	0.316374	0.146568	0.0817651
CDK14	0.0964297	0.000763711	-0.162307	0.0858749	0.0387163	0.200486	0.0647219	0.17835	-0.0623816	0.387532	0.143998	0.245007	0.0267727	0.751797
CDK15	0.255303	1.56479e-19	0.323791	0.000468029	0.182443	1.19131e-09	0.232296	9.95755e-07	0.102101	0.156593	0.152075	0.21925	0.132521	0.115914
GPR126	0.0509241	0.0760007	-0.0580971	0.541047	-0.0307549	0.309258	0.214573	6.48649e-06	0.0159223	0.825596	-0.0601875	0.628511	-0.155787	0.0641226
LOC283856	0.18024	2.48296e-10	0.0338753	0.721693	0.0555183	0.0662894	0.104859	0.0289459	-0.096461	0.180901	-0.100969	0.416223	0.0974866	0.24843
GPR124	0.63782	9.88311e-140	0.491127	3.33149e-08	0.549468	2.17573e-87	0.632404	7.45361e-50	0.38021	4.54529e-08	0.481083	3.77313e-05	0.388721	1.74793e-06
GPR125	0.118138	3.65685e-05	-0.362516	7.95197e-05	-0.0402633	0.18307	0.0999406	0.0374121	0.106667	0.138786	-0.0668505	0.590923	-0.174242	0.0380911
GZF1	-0.20977	1.50496e-13	-0.259808	0.00545305	-0.189362	2.6806e-10	-0.211964	8.43841e-06	-0.15061	0.036067	-0.137751	0.266296	-0.0127398	0.880388
GPR123	0.170588	2.17784e-09	0.200772	0.0329844	0.0514559	0.0887743	0.0500246	0.298437	0.00697458	0.923109	0.0496426	0.689937	0.0799727	0.344109
GPR120	0.382605	1.21639e-43	0.497229	2.11482e-08	0.24177	4.98552e-16	0.314758	1.95106e-11	0.231084	0.00118771	0.13004	0.294247	0.236292	0.0046393
SNORA74A	0.0515268	0.0725888	-0.0333522	0.725817	0.0528657	0.0803618	0.0923617	0.0545173	0.13026	0.0702488	-0.0577485	0.642516	0.00626778	0.940987
ATP6V1B1	0.0538081	0.0607913	-0.391787	1.77629e-05	0.0461619	0.12686	-0.114728	0.0167978	0.135664	0.0592818	0.245586	0.0451588	-0.0493642	0.559625
ATP6V1B2	0.20057	1.71522e-12	0.509684	8.133e-09	0.218683	2.53836e-13	0.191259	6.07106e-05	0.187528	0.00883559	0.249569	0.0416782	0.345627	2.52224e-05
AASDH	-0.00947484	0.741452	-0.493081	2.88313e-08	-0.118069	8.99448e-05	-0.181338	0.000145636	-0.225689	0.0015557	-0.487547	2.85794e-05	-0.0142856	0.866004
PIP5KL1	-0.0161446	0.573975	-0.433374	1.62948e-06	0.0302255	0.317662	-0.0749762	0.118844	-0.0526702	0.465771	-0.0376049	0.762558	-0.252088	0.00247434
GPR128	-0.0746885	0.00920445	-0.188321	0.0457672	-0.0592537	0.0499683	-0.0718474	0.135074	-0.0266534	0.712198	-0.0271024	0.827657	0.0433078	0.608825
LOC723972	-0.201561	1.32721e-12	-0.0795184	0.402469	-0.122907	4.54399e-05	-0.201993	2.23819e-05	-0.0758028	0.293488	-0.159542	0.197187	-0.0987496	0.242324
MTA3	-0.304942	1.45897e-27	-0.361516	8.34896e-05	-0.223362	7.57727e-14	-0.227911	1.60589e-06	-0.258904	0.000267227	-0.0920581	0.45874	-0.18005	0.0320225
SNORD56B	NA	NA	NA	NA	NA	NA	NA	NA	NA	NA	NA	NA	NA	NA
VIPAR	0.0643181	0.0249653	0.171434	0.0694356	0.0274126	0.36481	-0.0215332	0.654621	0.131398	0.0678103	0.0402464	0.746421	0.0263579	0.75552
STL	0.262283	1.45579e-20	-0.144955	0.125557	0.156245	2.03299e-07	0.286954	1.134e-09	0.0980729	0.173687	0.142567	0.249778	0.0495337	0.558276
KCNAB1	0.437982	4.1486e-58	0.601828	1.78821e-12	0.256617	6.30849e-18	0.542792	1.2764e-34	0.175172	0.0145649	0.0714975	0.565321	-0.00921481	0.91333
ZNF304	0.000511652	0.985785	-0.436958	1.30625e-06	-0.0376601	0.213051	-0.105089	0.0285938	-0.0155671	0.829428	-0.133845	0.280224	-0.0297661	0.725103
BFSP2	0.039618	0.167562	-0.163893	0.0828137	0.145301	1.37721e-06	0.0661617	0.168866	0.160615	0.0252734	0.273546	0.025101	0.351102	1.83494e-05
ZNF302	0.0528705	0.0654328	-0.251839	0.00712732	0.0402849	0.182835	-0.0362614	0.451154	0.162079	0.0239544	-0.0354111	0.776037	-0.0225578	0.789881
BFSP1	-0.00801961	0.780049	-0.102519	0.279907	0.00941775	0.755579	0.0713076	0.13804	0.111703	0.120988	0.0590647	0.634943	0.00479605	0.954827
P2RY8	0.411423	7.88415e-51	0.252666	0.00693451	0.480104	3.25782e-64	0.499003	1.04856e-28	0.376993	6.01923e-08	0.576917	3.22222e-07	0.518114	4.00982e-11
TP53TG5	-0.0186048	0.517054	-0.108211	0.253927	0.0255769	0.397814	-0.0246371	0.608753	-0.0123423	0.864378	-0.0353358	0.776501	-0.0412034	0.626356
KCNAB3	0.138598	1.23751e-06	-0.486175	4.78624e-08	0.166883	2.77662e-08	0.0921933	0.0549614	0.279242	8.04769e-05	0.149644	0.226795	-0.0143468	0.865436
STS	0.314806	2.33962e-29	0.458984	3.1701e-07	0.174835	5.75475e-09	0.301128	1.50908e-10	-0.00412602	0.954467	-0.0537627	0.66567	0.417752	2.30844e-07
MMP25	-0.0202366	0.480979	-0.206763	0.0279999	0.0429869	0.15517	-0.09991	0.0374708	0.0451612	0.53179	0.277136	0.0231811	-0.0140098	0.868568
MMP24	0.158954	2.54191e-08	0.137288	0.147047	0.111255	0.000225349	0.0335096	0.486256	0.0255461	0.723658	0.230898	0.0601207	0.152575	0.0698778
MMP27	0.522917	3.16864e-86	0.460413	2.8819e-07	0.376211	3.83893e-38	0.44911	6.24565e-23	0.307845	1.26205e-05	0.00647555	0.958523	0.188095	0.0249846
KCNAB2	0.215344	3.25666e-14	0.226217	0.0159831	0.285093	6.35809e-22	0.323414	5.03548e-12	0.253625	0.000359325	0.485806	3.08164e-05	0.218108	0.00911924
MMP21	0.146085	3.1496e-07	-0.140357	0.138135	0.128028	2.14546e-05	0.0522918	0.277046	0.164416	0.0219717	0.0506679	0.683868	0.110496	0.190506
MMP20	0.0258462	0.368045	-0.442661	9.13899e-07	-0.00643177	0.831646	0.218766	4.22134e-06	0.0989169	0.169996	0.0177378	0.886709	-0.0282153	0.738894
MTERFD1	-0.268902	1.43257e-21	0.166288	0.0783594	-0.189851	2.40705e-10	-0.126035	0.00857459	0.136797	0.0571708	0.0692193	0.577807	-0.0940932	0.265359
HOXB13	-0.122969	1.72167e-05	-0.17076	0.0705553	-0.0209111	0.489408	0.0166595	0.729279	0.0983624	0.172414	-0.0477063	0.701451	0.0394842	0.640835
ZC3H13	0.0288415	0.315139	-0.358501	9.66053e-05	-0.0751669	0.012846	-0.0660103	0.169845	-0.0972318	0.177424	-0.335089	0.00557425	-0.0193931	0.818811
RPL15	0.285722	2.93891e-24	-0.113767	0.230212	0.205537	6.55364e-12	0.163846	0.000610989	0.185662	0.00954676	0.1747	0.157371	0.056016	0.50789
TFG	-0.291898	2.71596e-25	0.190797	0.0429412	-0.171621	1.09675e-08	-0.214283	6.68054e-06	0.0152733	0.832599	-0.176913	0.152097	0.011922	0.888015
HVCN1	0.516689	6.96386e-84	0.571724	3.74166e-11	0.533392	1.57217e-81	0.612065	5.78152e-46	0.543966	2.46576e-16	0.598165	9.02148e-08	0.459398	8.88656e-09
FBXO17	0.290587	4.52542e-25	0.549237	2.99026e-10	0.172373	9.44247e-09	0.341561	2.54947e-13	0.333998	1.94183e-06	0.153535	0.214805	-0.106641	0.206536
TOMM34	-0.314801	2.34511e-29	-0.308163	0.000898258	-0.185754	5.87615e-10	-0.226892	1.79206e-06	-0.0489007	0.498335	-0.0390584	0.753666	-0.143098	0.0893396
PIH1D1	-0.00895227	0.755243	-0.0705815	0.457556	0.103997	0.000567339	-0.0651118	0.175744	0.159029	0.0267725	0.269773	0.0272623	-0.0114202	0.8927
RND1	-0.0116574	0.684789	-0.093741	0.323359	0.122025	5.15607e-05	-0.0792655	0.0991179	0.146008	0.0422126	0.127159	0.305164	0.171464	0.0413195
RND2	-0.00460916	0.87249	-0.0848549	0.371534	-0.0450122	0.136608	-0.0247367	0.607306	-0.0362933	0.615382	0.0944415	0.447141	-0.300696	0.000276843
RND3	0.368405	2.35292e-40	-0.0511579	0.590493	0.233649	4.82272e-15	0.322861	5.49781e-12	0.188909	0.00833997	0.200762	0.103309	0.151541	0.0718177
NCL	-0.276707	8.5526e-23	-0.399968	1.13821e-05	-0.227395	2.6154e-14	-0.174912	0.000250608	-0.0965131	0.180665	0.0903347	0.467229	-0.203005	0.0153934
SPATA24	0.127033	8.93678e-06	-0.145736	0.12351	0.144398	1.60286e-06	0.00743885	0.877195	0.0804	0.265103	0.443104	0.000173267	0.18343	0.0288834
CTNNBIP1	0.117369	4.11194e-05	-0.18208	0.0535842	0.0802189	0.00791313	0.0325344	0.499039	-0.0397041	0.582555	0.331271	0.00617537	0.153407	0.0683489
PPP3CA	0.133133	3.21555e-06	0.00401405	0.966343	0.0478886	0.113246	0.19915	2.93068e-05	0.0451129	0.532229	-0.00708057	0.954651	-0.0915575	0.278512
PPP3CB	0.188893	3.19527e-11	0.446118	7.33672e-07	0.0292332	0.333819	0.173659	0.000277978	-0.0776773	0.281679	-0.218068	0.0762654	0.197076	0.0187341
PPP3CC	0.448427	3.73846e-61	0.476484	9.56791e-08	0.381462	2.9903e-39	0.367707	2.42743e-15	0.26011	0.00024952	0.253541	0.0384308	0.375046	4.25177e-06
SNORD78	NA	NA	NA	NA	NA	NA	NA	NA	NA	NA	NA	NA	NA	NA
ZNF821	-0.0023248	0.93548	-0.380696	3.1879e-05	0.0662047	0.0284758	-0.0307375	0.523052	-0.0110967	0.877953	0.158161	0.201144	0.00601988	0.943317
LIF	0.307008	6.22093e-28	-0.131789	0.164092	0.258682	3.35709e-18	0.29853	2.20214e-10	0.386516	2.59733e-08	0.0741284	0.551062	-0.00103431	0.990253
KIAA1549	-0.308059	4.02059e-28	-0.550183	2.7484e-10	-0.267588	2.07202e-19	-0.347797	8.73312e-14	-0.17659	0.0137736	-0.325323	0.00722546	-0.267704	0.00127804
KIAA1012	-0.116284	4.84663e-05	-0.113851	0.229864	-0.208593	3.13725e-12	-0.19535	4.17692e-05	-0.2203	0.00202457	-0.330378	0.00632396	-0.183262	0.0290325
X..100133144	-0.247804	1.85392e-18	-0.545982	3.98938e-10	-0.275863	1.41628e-20	-0.244436	2.52311e-07	-0.25342	0.000363441	-0.146253	0.237617	-0.261703	0.00165516
NCF1	0.281168	1.63844e-23	0.382364	2.92348e-05	0.375499	5.40656e-38	0.392611	1.90873e-17	0.386869	2.51645e-08	0.56957	4.90181e-07	0.310858	0.00016636
KIAA1543	-0.292684	1.99762e-25	-0.446547	7.13846e-07	-0.107627	0.000360047	-0.377087	4.10791e-16	-0.127017	0.0775864	-0.062657	0.614463	-0.165963	0.0483921
LRRC41	-0.116993	4.35366e-05	-0.451038	5.34461e-07	-0.0737442	0.0146552	-0.189973	6.81782e-05	-0.0647526	0.369712	-0.0715368	0.565107	-0.0413929	0.624769
LRRC40	-0.101457	0.000397165	-0.0548602	0.563857	-0.159364	1.14939e-07	0.0102654	0.831137	-0.141712	0.0487218	-0.259777	0.0337585	-0.0830262	0.32594
LRRC43	0.0872238	0.00234218	-0.079541	0.402334	0.0818075	0.00675836	0.032768	0.495961	0.146323	0.0417664	-0.0396983	0.74976	0.0296206	0.726393
LRRC42	-0.248491	1.4833e-18	-0.271289	0.00365503	-0.16065	9.05628e-08	-0.224054	2.42607e-06	-0.198341	0.00556591	-0.0122052	0.921911	-0.195616	0.0196471
LRRC45	-0.21392	4.83427e-14	-0.318357	0.000589472	-0.0251411	0.405905	-0.199767	2.76502e-05	-0.0294011	0.684044	0.435456	0.000230611	-0.0807732	0.339285
MMP23B	0.471912	2.12152e-68	0.472366	1.27606e-07	0.459968	1.99126e-58	0.448788	6.75851e-23	0.236312	0.000908992	0.3597	0.00279325	0.315779	0.00012913
LRRC47	0.0153848	0.592134	-0.112461	0.235643	0.043338	0.151823	-0.0738275	0.124616	-0.0176086	0.807469	0.146965	0.235314	0.0292501	0.729682
HDAC10	0.0242193	0.398969	-0.21194	0.0242231	0.141853	2.44696e-06	-0.0778508	0.105314	0.0563164	0.435423	0.184195	0.135665	0.0795024	0.346963
LRRC49	0.0876243	0.00223531	0.0184123	0.846516	0.0213928	0.479457	0.0281877	0.558112	-0.107232	0.136696	-0.0496753	0.689742	-0.0613571	0.468222
LRRC48	0.082871	0.0038448	-0.454191	4.35098e-07	0.105941	0.000445473	-0.176164	0.000225782	-0.0132489	0.854523	0.1892	0.125175	0.0244448	0.772763
GPATCH4	-0.274315	2.04922e-22	-0.183958	0.0511239	-0.159497	1.12142e-07	-0.26313	2.63291e-08	-0.120124	0.0952421	-0.0878398	0.479668	-0.149206	0.0763582
PRR21	-0.0104103	0.716973	0.00871015	0.927046	-0.0418292	0.166608	-0.101558	0.0344219	-0.0116729	0.871668	0.0510624	0.681537	0.0519149	0.53949
B3GNT4	-0.225776	1.65487e-15	-0.380751	3.17888e-05	-0.152545	3.94115e-07	-0.162486	0.000679164	-0.125566	0.081066	-0.0445648	0.720275	-0.196575	0.0190432
B3GNT5	0.234755	1.12757e-16	0.123351	0.193039	0.122867	4.57037e-05	0.561709	1.86479e-37	0.345136	8.2902e-07	0.0720876	0.562108	-0.0903895	0.284715
B3GNT6	-0.0419111	0.144283	-0.0685498	0.470638	-0.0373488	0.21686	0.00236918	0.960749	-0.0536456	0.45754	-0.259162	0.0341975	0.0435379	0.606922
B3GNT7	0.0418468	0.1449	0.109267	0.249294	0.0400144	0.185793	0.179525	0.000170062	0.143622	0.0457314	0.0020601	0.986799	0.0799843	0.344039
FNDC8	-0.0644867	0.0245871	-0.594114	4.01691e-12	-0.097531	0.00123187	-0.130486	0.00648529	-0.135646	0.0593149	0.168273	0.173455	-0.333865	4.89829e-05
B3GNT1	0.194316	8.40398e-12	0.314962	0.000679378	0.102774	0.000659209	0.075248	0.117509	-0.106501	0.139404	0.1084	0.382568	0.0832312	0.324743
B3GNT2	0.0134707	0.639009	-0.295267	0.00149874	-0.00311336	0.918037	-0.0203498	0.672469	0.00253088	0.972061	-0.175828	0.154665	0.0842511	0.318829
B3GNT3	0.183061	1.28645e-10	-0.415741	4.66548e-06	0.146164	1.19021e-06	0.150997	0.00160666	0.181732	0.0112118	-0.171337	0.165645	0.18968	0.023766
FNDC4	0.467968	3.83145e-67	0.600883	1.97687e-12	0.348758	1.13844e-32	0.543572	9.82876e-35	0.388694	2.13496e-08	0.420046	0.000402078	-0.08302	0.325977
FNDC5	0.282054	1.17597e-23	0.561128	1.01587e-10	0.156747	1.85593e-07	0.280295	2.81601e-09	0.0206727	0.774796	0.146289	0.237501	0.0458178	0.588203
FNDC7	-0.0448726	0.117983	-0.218361	0.0201514	-0.0574348	0.0574381	0.00454664	0.924755	0.0387002	0.592132	0.192946	0.117736	-0.0611678	0.469598
B3GNT8	0.150126	1.46138e-07	0.142802	0.131331	0.18822	3.44251e-10	-0.010416	0.828697	0.04719	0.5135	0.144168	0.244444	0.107651	0.202247
B3GNT9	0.193162	1.12027e-11	0.0546358	0.565455	0.262641	9.86353e-19	0.254669	7.48669e-08	0.135706	0.0592021	0.00583521	0.962621	0.130443	0.121793
ADRA2B	0.235924	7.88138e-17	0.303329	0.00109122	0.106821	0.000398757	0.308698	4.90858e-11	0.110749	0.124216	0.128086	0.301623	-0.179412	0.0326462
ADRA2C	0.302681	3.68159e-27	0.665059	9.45817e-16	0.263411	7.75371e-19	0.275043	5.67393e-09	0.203269	0.00447404	-0.0621567	0.617298	0.330722	5.82262e-05
MRPL46	0.0637248	0.0263363	0.366865	6.4219e-05	-0.0040519	0.89346	0.08503	0.0768108	0.074172	0.304027	0.00797801	0.948911	-0.183089	0.0291877
SEC63	-0.109981	0.000122389	-0.00970754	0.918719	-0.161062	8.38638e-08	0.030581	0.525171	-0.12285	0.0879112	-0.34065	0.00479093	-0.165369	0.0492132
PWWP2B	-0.0302843	0.29153	-0.122729	0.195312	0.114795	0.000140707	-0.0946622	0.048746	0.0285183	0.693044	0.195759	0.112377	0.0731804	0.386765
PWWP2A	-0.0164081	0.567739	-0.324403	0.000455914	-0.0136751	0.651251	-0.135654	0.00464053	-0.131291	0.0680377	-0.0698007	0.574609	0.105633	0.210883
FGFR1	0.234117	1.36986e-16	0.379671	3.3615e-05	0.106245	0.000428835	0.1491	0.0018418	0.044597	0.536933	0.0811259	0.513999	0.0873529	0.301273
STAT4	0.448997	2.53328e-61	0.278238	0.00284526	0.418163	1.38522e-47	0.447839	8.52535e-23	0.415153	1.75598e-09	0.611648	3.82967e-08	0.387161	1.93832e-06
PCYT1A	-0.0882504	0.00207716	0.188383	0.0456953	-0.149812	6.36242e-07	-0.10426	0.02988	-0.128306	0.074598	-0.157073	0.2043	0.0337605	0.689995
PBRM1	-0.0746198	0.0092692	-0.0528059	0.578566	-0.197523	4.28699e-11	-0.176025	0.000228416	-0.223938	0.00169584	-0.396498	0.000894788	-0.140272	0.0959119
DAAM1	-0.0751095	0.0088166	-0.114967	0.225301	-0.196846	5.00608e-11	-0.182724	0.000129232	-0.293755	3.22195e-05	-0.472264	5.46313e-05	0.0112607	0.89419
DAAM2	0.441693	3.53307e-59	0.467463	1.78915e-07	0.282365	1.61064e-21	0.469004	4.03581e-25	0.369865	1.10974e-07	0.308053	0.0112105	0.0664817	0.431815
HLA.DRB1	0.323098	6.41125e-31	0.339079	0.000238936	0.414254	1.2015e-46	0.406564	1.04973e-18	0.339102	1.32011e-06	0.380532	0.00149014	0.360423	1.05301e-05
HLA.DRB6	0.233912	1.45794e-16	0.257956	0.00580728	0.300735	2.51965e-24	0.27154	8.98002e-09	0.273442	0.000114421	0.396046	0.000908135	0.170762	0.0421712
XAF1	0.260449	2.73668e-20	0.223196	0.017488	0.282003	1.82026e-21	0.36107	8.24192e-15	0.343556	9.37324e-07	0.426707	0.000317218	0.306611	0.000206282
PWP2	-0.190997	1.91203e-11	-0.263984	0.00472384	-0.0918116	0.00235738	-0.140519	0.00335144	-0.058086	0.421111	0.288861	0.0177539	-0.231446	0.00558239
HLA.DRB5	0.26138	1.98783e-20	0.144469	0.126843	0.343418	1.14723e-31	0.263399	2.54523e-08	0.269323	0.00014622	0.243881	0.0467202	0.345774	2.50103e-05
CCDC152	0.547847	4.17967e-96	0.55375	1.99488e-10	0.434388	1.29642e-51	0.491324	9.38375e-28	0.206226	0.00391521	0.0188987	0.879349	0.488696	6.81982e-10
CCDC153	0.0536585	0.0615133	0.152228	0.107482	0.136889	5.46727e-06	0.00992808	0.836606	0.0443277	0.539397	0.179793	0.145429	0.0524065	0.535652
CCDC150	-0.231199	3.31139e-16	-0.299722	0.0012591	-0.129113	1.82307e-05	0.00645179	0.893385	0.0398064	0.581582	0.0961968	0.438703	-0.140089	0.0963515
CCDC151	-0.158786	2.6304e-08	-0.324062	0.000462625	-0.05664	0.0609821	-0.138717	0.00378525	-0.0988632	0.170229	-0.081175	0.513743	-0.159615	0.0577751
GUK1	0.00580928	0.839693	0.237893	0.0111727	0.154458	2.80448e-07	0.0982239	0.040824	0.105928	0.141561	0.304859	0.0121264	0.10024	0.235256
CCDC157	-0.067834	0.0180412	-0.509977	7.94874e-09	0.0996209	0.000963469	-0.251629	1.08013e-07	-0.0180666	0.802562	0.300526	0.0134725	-0.0152288	0.857248
CCDC154	0.0092096	0.748442	-0.359958	9.00412e-05	0.113725	0.000162463	-0.131728	0.0059904	0.112518	0.118282	0.178099	0.149324	-0.029796	0.724838
CCDC155	-0.107748	0.000167982	-0.218736	0.019933	-0.0841382	0.00533692	-0.0451792	0.347747	-0.0835863	0.246567	0.0796294	0.521817	0.000571031	0.994619
CCDC158	0.153147	8.12252e-08	-0.422414	3.15513e-06	0.00500802	0.868526	-0.0202006	0.674733	-0.118665	0.0993623	-0.0153232	0.902049	-0.105176	0.212876
CCDC159	0.142321	6.32159e-07	-0.256992	0.0059997	0.245874	1.53286e-16	-0.0485137	0.313287	0.129086	0.0728367	0.430134	0.000280257	0.220246	0.00844456
SNX21	0.371334	5.09298e-41	0.588658	7.02977e-12	0.240405	7.34327e-16	0.37085	1.34712e-15	0.0881293	0.221728	0.0291133	0.815088	0.00256012	0.975877
H1FNT	0.18692	5.14434e-11	0.0949687	0.317035	0.147473	9.52389e-07	0.128345	0.0074253	0.210607	0.00320265	0.148182	0.231419	0.0554324	0.512327
TMCO5A	0.0432447	0.131931	-0.0691348	0.46685	0.0708241	0.0190836	0.0274696	0.568188	0.0827466	0.251362	0.0673534	0.588127	0.102881	0.223086
SYT8	0.261	2.2654e-20	-0.402482	9.90385e-06	0.210885	1.79173e-12	0.12721	0.00797153	0.00941938	0.896288	0.154076	0.213177	0.0463146	0.58416
SYT9	0.0581299	0.0427799	-0.333339	0.000308806	0.107858	0.000349626	0.0260862	0.58784	-0.0944063	0.190414	-0.11565	0.35136	0.0129082	0.878819
LRRC4C	0.272123	4.52692e-22	-0.104196	0.272075	0.254696	1.1284e-17	0.0961024	0.0454001	-0.0233112	0.746974	0.173515	0.16025	0.314551	0.000137613
LRRC4B	0.514005	6.87689e-83	0.0606945	0.523079	0.468711	6.82837e-61	0.537198	8.13636e-34	0.199988	0.00517707	0.447972	0.000143929	0.217138	0.00944055
MTCH2	-0.342826	7.75047e-35	0.276648	0.00301475	-0.258671	3.36818e-18	-0.22737	1.70224e-06	-0.0923935	0.200082	0.00661302	0.957643	0.0357949	0.67236
FN1	-0.167783	4.00127e-09	0.455955	3.8745e-07	0.0305575	0.312375	-0.0692652	0.149713	0.139227	0.0528534	-0.0198183	0.873525	0.13306	0.114426
ATP5J	0.117274	4.17231e-05	0.542687	5.32418e-10	0.11912	7.77068e-05	0.183042	0.000125717	0.292367	3.52447e-05	0.290193	0.0172126	0.0834312	0.323578
SYT1	0.0120941	0.67365	-0.0366879	0.699651	0.04634	0.125399	-0.0121908	0.80008	-0.0950639	0.18733	-0.0396557	0.75002	0.0593279	0.483089
SYT2	0.241697	1.30656e-17	-0.383082	2.81613e-05	0.149725	6.45969e-07	0.25194	1.04061e-07	-0.0486261	0.500753	0.0922508	0.457796	0.138238	0.100876
OR6T1	-0.0206393	0.47229	-0.208805	0.0264542	-0.0342082	0.258049	-0.0504679	0.294171	-0.034509	0.63287	0.209962	0.0881321	-0.00758921	0.928575
SYT4	-0.055236	0.0542494	0.328192	0.000387045	-0.0975009	0.0012362	-0.05269	0.273399	-0.0646933	0.370151	-0.0542067	0.663075	-0.18968	0.0237665
SYT5	-0.177125	5.07121e-10	0.0536436	0.572546	-0.0981434	0.00114683	-0.133477	0.00535067	-0.115919	0.107494	0.0839747	0.499281	-0.0212313	0.801974
SYT6	0.381692	2.00154e-43	-0.198112	0.035427	0.403641	3.67278e-44	0.209647	1.06302e-05	0.343428	9.46683e-07	0.228426	0.0629951	0.391437	1.45802e-06
SYT7	-0.260996	2.26779e-20	-0.59262	4.68715e-12	-0.182294	1.22962e-09	-0.337706	4.88462e-13	-0.246523	0.000530009	-0.241461	0.0490127	0.0421717	0.618263
SYK	0.206627	3.50113e-13	0.122303	0.196879	0.258637	3.4042e-18	0.247646	1.73333e-07	0.266871	0.000168891	0.348437	0.00385794	0.291254	0.000437148
MYCNOS	-0.0826633	0.00393466	-0.0760639	0.423281	-0.0196905	0.515115	0.0286489	0.551687	-0.098721	0.170847	0.124219	0.316574	0.0047438	0.955318
RHO	-0.0375335	0.191073	-0.00832024	0.930303	0.00112171	0.970425	-0.0274167	0.568934	0.102921	0.153276	-0.115007	0.354064	0.000491052	0.995372
PRAMEF17	-0.0263823	0.358192	NA	NA	-0.024107	0.425495	NA	NA	NA	NA	NA	NA	-0.0225845	0.789638
OBFC2B	-0.24879	1.34551e-18	0.0746127	0.432207	-0.0641671	0.0337453	-0.137309	0.00415906	0.0556193	0.441136	0.291404	0.0167325	-0.208318	0.0128534
KAZ	0.133982	2.77877e-06	-0.154134	0.103101	0.0626305	0.0382504	0.123587	0.00996336	-0.00576698	0.936391	0.228775	0.0625835	-0.160274	0.0567362
OBFC2A	0.339099	4.48185e-34	0.419425	3.76333e-06	0.282017	1.81195e-21	0.386762	6.18414e-17	0.333667	1.9907e-06	0.261888	0.0322883	0.199625	0.0172281
MEP1A	0.0853981	0.00289106	-0.0744245	0.433372	0.138344	4.33192e-06	0.172842	0.000297301	0.0856104	0.235271	0.320222	0.00824776	0.262507	0.00159939
MEP1B	-0.0990503	0.000545148	-0.173308	0.0663986	-0.113503	0.000167356	-0.00447622	0.925917	-0.123008	0.0875011	0.00561004	0.964062	-0.151272	0.0723304
TASP1	0.0694456	0.0154743	-0.276709	0.00300808	-0.00560857	0.85293	-0.00857409	0.858637	-0.0516876	0.474145	-0.264325	0.0306585	-0.0602165	0.476548
TG	0.00486724	0.865417	-0.127817	0.17729	0.114415	0.000148102	0.0130269	0.786688	0.203769	0.00437475	0.0710765	0.567619	0.220077	0.00849618
SNORD113.7	NA	NA	NA	NA	NA	NA	NA	NA	NA	NA	NA	NA	NA	NA
KISS1R	-0.23132	3.19337e-16	-0.296755	0.00141441	-0.118234	8.79042e-05	-0.252755	9.4347e-08	-0.225717	0.00155352	-0.139031	0.261837	-0.163805	0.0514284
PER3	0.194112	8.84366e-12	0.131212	0.165964	0.0600622	0.0469192	0.118751	0.0133039	-0.145437	0.0430332	-0.0543464	0.662259	0.114142	0.176197
FUBP3	-0.171242	1.88714e-09	-0.278783	0.00278911	-0.197868	3.96041e-11	-0.162806	0.000662502	-0.2186	0.00219727	-0.406421	0.000643286	-0.205828	0.0139939
ATP5L	0.18983	2.54385e-11	0.374149	4.45863e-05	0.172719	8.81043e-09	0.216691	5.22668e-06	0.264757	0.000191029	0.451349	0.000126337	0.116205	0.168458
LOC100133331	0.079516	0.00555054	-0.37159	5.07351e-05	0.0849378	0.0049153	0.00309071	0.948809	0.0595854	0.409202	0.128189	0.301232	0.0914294	0.279188
COLQ	0.199757	2.11522e-12	-0.0139091	0.883749	0.213778	8.75302e-13	0.105777	0.027564	0.279204	8.06655e-05	0.148532	0.230304	0.149848	0.0750875
SLC9A3R2	0.126455	9.82289e-06	0.255969	0.00621008	0.187098	4.39508e-10	0.0153484	0.749844	0.0307809	0.670065	0.247506	0.0434527	0.11272	0.181679
SCHIP1	0.309255	2.44132e-28	0.247811	0.00813565	0.191181	1.79405e-10	0.569488	1.1246e-38	0.364875	1.68826e-07	0.0886837	0.475441	-0.131895	0.117662
SPZ1	-0.0282762	0.324722	-0.0181803	0.848427	-0.00913517	0.762689	0.0564975	0.24018	-0.188467	0.00849597	0.123596	0.319022	0.0874367	0.300808
FLJ16779	0.163129	1.07363e-08	0.0314151	0.741162	0.219617	1.99844e-13	0.035174	0.464852	0.0473973	0.51165	-0.0856745	0.490604	0.16419	0.0508759
FAM189A2	0.329777	3.25539e-32	-0.432451	1.72429e-06	0.213055	1.04803e-12	0.123385	0.0100859	0.108277	0.13289	-0.151508	0.220996	0.0481789	0.569102
FAM189A1	0.0784231	0.00623836	0.360939	8.58625e-05	0.102803	0.000656876	0.0422245	0.380213	0.0800733	0.267056	-0.00173937	0.988854	0.0626327	0.459005
ZFYVE19	-0.0781811	0.00640066	-0.334622	0.000291721	0.0529812	0.0797019	-0.183772	0.000117991	0.0543206	0.451892	0.0957078	0.441045	-0.00782244	0.926386
MARCO	0.188967	3.13824e-11	0.578423	1.95345e-11	0.0429237	0.15578	0.25827	4.82032e-08	0.179059	0.0124859	0.222078	0.0708865	0.0490635	0.562022
SAP30	-0.202919	9.31676e-13	0.108508	0.252618	-0.0918202	0.00235514	-0.0435357	0.365583	0.0674992	0.349713	-0.0450458	0.717381	-0.257927	0.00194175
TRIM5	0.257496	7.47856e-20	-0.33714	0.000260706	0.20308	1.17552e-11	0.205788	1.55258e-05	0.063918	0.375926	0.0977177	0.431465	0.238936	0.00418751
HFE	0.129614	5.83154e-06	-0.0999383	0.292256	0.0575259	0.0570432	0.0472931	0.325632	0.0293085	0.684986	-0.1785	0.148394	0.144261	0.0867412
TCP11L2	0.123331	1.62545e-05	-0.0377899	0.691082	-0.0557108	0.0653525	0.0612418	0.202895	-0.187199	0.0089573	-0.210674	0.087035	-0.0252058	0.765891
NES	0.378217	1.3125e-42	-0.31495	0.000679719	0.284759	7.1286e-22	0.45797	6.88965e-24	0.16777	0.0193737	0.349201	0.00377565	0.118221	0.161146
CNTROB	-0.0344503	0.23016	-0.522511	2.91788e-09	0.0154836	0.608784	-0.168737	0.000414854	-0.0393775	0.585663	0.228589	0.0628028	-0.143997	0.0873251
PALMD	0.613856	1.01089e-126	0.618089	3.01844e-13	0.475365	8.12057e-63	0.633613	4.28395e-50	0.142167	0.0479953	0.312154	0.0101226	0.461928	7.18685e-09
HSFX1	0.00158631	0.95595	NA	NA	0.00643024	0.831685	NA	NA	0.0562537	0.435935	NA	NA	NA	NA
SNORD96A	NA	NA	NA	NA	NA	NA	NA	NA	NA	NA	NA	NA	NA	NA
ANGPT2	0.328848	4.95169e-32	0.663659	1.14016e-15	0.267369	2.22232e-19	0.390496	2.92779e-17	0.224398	0.00165792	0.0602246	0.628299	0.290405	0.000455148
ANGPT1	0.458859	2.65232e-64	0.512185	6.68188e-09	0.27786	7.30733e-21	0.595806	4.72213e-43	0.325655	3.59586e-06	0.19868	0.107011	0.0643315	0.44689
ANGPT4	0.562114	3.81694e-102	0.468941	1.61666e-07	0.404934	1.84865e-44	0.510946	3.10175e-30	0.250611	0.000424352	0.241574	0.0489038	0.289804	0.000468283
TRIM4	0.0690365	0.0160934	-0.230021	0.0142489	0.0101359	0.737601	-0.213867	6.96745e-06	-0.086882	0.228363	-0.0538662	0.665065	0.040745	0.630203
LOC100130274	-0.143004	5.57779e-07	-0.275887	0.00309903	-0.109034	0.000300725	0.00742101	0.877487	-0.0217536	0.763361	0.0437274	0.725321	-0.183576	0.0287535
PRSS22	-0.155436	5.16394e-08	-0.370479	5.36431e-05	0.0483806	0.109585	-0.322287	6.02203e-12	-0.0196882	0.785253	-0.0958812	0.440214	0.138588	0.100007
MRPL45	-0.104879	0.000250173	-0.274238	0.00328907	-0.147896	8.85765e-07	-0.154959	0.00120171	0.0651026	0.367125	-0.0765074	0.538318	-0.259463	0.00182016
PALM2	0.00883494	0.758351	-0.010606	0.911225	-0.0620334	0.0401342	0.138691	0.00379187	-0.0226532	0.753883	-0.0576768	0.64293	-0.110808	0.18925
OXT	0.245682	3.67666e-18	0.297988	0.00134786	0.235873	2.61205e-15	0.313041	2.53932e-11	0.0680781	0.345586	0.264744	0.0303853	-0.189209	0.0241229
DUPD1	0.0531604	0.0639676	0.0101094	0.915366	0.0580654	0.0547497	0.0855956	0.0748615	-0.0521373	0.470303	0.362346	0.00258482	0.0224661	0.790716
ZFPM2	0.385803	2.09914e-44	0.609689	7.66278e-13	0.274584	2.15682e-20	0.407838	7.99967e-19	0.217656	0.00229878	0.137644	0.266672	0.184123	0.0282732
2017-09-10	0.211632	9.0678e-14	0.154687	0.101855	0.0191895	0.525867	0.0779192	0.105007	-0.0855124	0.235809	-0.1152	0.35325	-0.101876	0.227663
C1orf53	-0.0410807	0.152409	0.0761401	0.422816	0.0656971	0.0297176	-0.00330992	0.945184	0.0108058	0.881129	0.117559	0.343413	0.0701379	0.406864
C1orf52	0.169675	2.65801e-09	0.0287336	0.762569	0.100277	0.000891111	0.138775	0.0037705	0.122308	0.0893324	0.221907	0.0711089	-0.0322674	0.703047
C1orf51	-0.096603	0.000747063	-0.0295048	0.756393	-0.0445572	0.140622	-0.0174461	0.717032	0.0957165	0.184307	-0.138397	0.264038	-0.133544	0.113101
C1orf50	0.108791	0.000144992	0.288778	0.00192227	0.118399	8.59232e-05	0.118256	0.0136963	0.0455031	0.528684	0.231825	0.0590709	0.0560612	0.507547
C1orf57	-0.119595	2.92241e-05	0.262812	0.00491919	-0.0280028	0.354571	-0.0337623	0.482972	0.068167	0.344955	-0.0783696	0.528445	0.014865	0.860623
C1orf56	-0.117938	3.77044e-05	0.188675	0.0453541	-0.00144117	0.962007	-0.121118	0.0115621	0.0197512	0.784583	-0.140889	0.255452	0.0462555	0.584641
C1orf55	-0.213495	5.43654e-14	-0.257997	0.00579915	-0.224864	5.11147e-14	-0.1528	0.00140891	-0.282482	6.58843e-05	-0.48207	3.61777e-05	-0.0855672	0.311301
C1orf54	0.570354	9.05805e-106	0.645791	1.13679e-14	0.626083	3.13699e-120	0.68952	1.66139e-62	0.604462	1.03815e-20	0.742319	6.53024e-13	0.593674	6.89131e-15
MPZL2	0.165537	6.46539e-09	-0.225095	0.0165281	0.115409	0.000129493	0.135566	0.00466751	0.190161	0.00791223	-0.0889347	0.474187	0.0217209	0.797505
C1orf59	-0.0547196	0.056544	-0.262424	0.00498539	-0.0191792	0.526088	0.0642711	0.181399	0.0941315	0.191713	0.0978024	0.431064	-0.138689	0.0997577
C1orf58	-0.290089	5.49117e-25	-0.24757	0.00819965	-0.301264	2.0771e-24	-0.296005	3.16872e-10	-0.368434	1.25254e-07	-0.514441	8.45387e-06	-0.150104	0.0745868
SSTR5	-0.0723834	0.0116103	0.298807	0.00130527	-0.0450403	0.136363	-0.0687322	0.152879	-0.014808	0.837627	-0.129925	0.294676	0.01192	0.888033
LOC647979	-0.0517842	0.0711707	0.168526	0.074371	-0.134949	7.4298e-06	-0.17396	0.000271162	-0.100263	0.16423	-0.443909	0.00016806	-0.0324961	0.701042
LOC151300	-0.0193887	0.499551	0.0379141	0.690118	-0.0169808	0.574589	0.0664206	0.167201	0.0192914	0.789479	-0.00220737	0.985856	-0.090623	0.283468
ICMT	-0.0324292	0.258682	0.447708	6.6264e-07	-0.0445605	0.140592	0.0667844	0.164883	-0.125945	0.0801449	0.106201	0.392355	0.0440884	0.602378
TRIM7	0.121779	2.07818e-05	0.49068	3.44306e-08	0.0360925	0.232731	0.0700261	0.145279	-0.0324367	0.653439	0.189161	0.125253	-0.00153798	0.985507
NIPA1	-0.2733	2.95994e-22	0.0189803	0.841842	-0.242364	4.20823e-16	-0.245298	2.28227e-07	-0.24264	0.000652431	-0.376929	0.00166613	-0.179163	0.0328924
TBK1	-0.122522	1.84831e-05	0.0105586	0.91162	-0.0918276	0.0023532	-0.110233	0.0216291	-0.00182616	0.979839	0.0840602	0.498842	0.0246451	0.770953
LAG3	0.10555	0.000228123	0.185537	0.0491287	0.224404	5.76799e-14	0.297819	2.44069e-10	0.320589	5.18148e-06	0.450661	0.000129753	0.341099	3.26693e-05
RGP1	-0.135601	2.09864e-06	-0.431484	1.8292e-06	-0.21814	2.91559e-13	-0.218167	4.49095e-06	-0.267225	0.000165427	-0.488354	2.75942e-05	-0.174822	0.0374441
FCF1	-0.0184273	0.521061	0.0593465	0.532366	-0.106758	0.000401955	-0.0720146	0.134166	-0.0208712	0.772693	-0.22968	0.0615234	-0.134037	0.111765
MPZL1	0.0641974	0.025239	-0.241341	0.0100197	0.0216881	0.47341	0.0490086	0.30837	-0.094534	0.189812	-0.0396118	0.750288	0.128132	0.128599
ATP6V0A4	0.00105162	0.970789	-0.451236	5.27641e-07	-0.0132987	0.66024	-0.0239076	0.619405	0.09537	0.185908	-0.0468234	0.706724	-0.0167305	0.843343
ATP6V0A1	-0.00534308	0.852404	-0.192966	0.0405859	-0.0681244	0.0241751	-0.243655	2.76206e-07	-0.0554563	0.442478	-0.0709614	0.568248	-0.0395203	0.64053
ATP6V0A2	-0.100822	0.00043207	0.13954	0.140465	-0.14334	1.91262e-06	-0.0326226	0.497875	-0.129035	0.0729507	-0.165632	0.180403	-0.128205	0.12838
GPR98	-0.021325	0.457699	-0.520314	3.48844e-09	-0.0212998	0.48137	-0.127756	0.00770469	-0.206686	0.00383427	0.0376747	0.76213	0.0453589	0.59195
GPR97	0.35468	2.48419e-37	0.503154	1.34869e-08	0.193214	1.13971e-10	0.309448	4.3836e-11	0.246793	0.000522339	0.299058	0.0139569	0.243798	0.00345831
SLC22A15	-0.104109	0.000277915	-0.160745	0.0889763	-0.0226653	0.453705	-0.121169	0.0115266	-0.0489344	0.498039	-0.0700113	0.573452	-0.00754076	0.92903
X..90288	0.0211095	0.462256	-0.0849311	0.371103	0.0664392	0.0279175	-0.151125	0.00159179	-0.0560453	0.437639	0.0976996	0.431551	0.0422333	0.61775
GUCA1A	-0.103105	0.000318456	-0.035757	0.70692	-0.0352179	0.244255	-0.0479482	0.318968	0.128217	0.0748015	0.191357	0.120849	-0.00439076	0.95864
GUCA1C	0.00550289	0.848042	-0.157783	0.0951008	0.00386825	0.898262	0.0109088	0.820727	0.0338666	0.639217	NA	NA	-0.191342	0.0225442
GUCA1B	0.124084	1.44118e-05	-0.304822	0.00102796	0.0992276	0.00100942	0.017378	0.718089	0.202432	0.00464472	0.163981	0.184847	-0.00519374	0.951085
KRT75	-0.115512	5.44229e-05	0.0833673	0.380007	-0.0607915	0.0443041	-0.0930067	0.0528446	0.0078587	0.913398	-0.0633914	0.610311	-0.0533764	0.528118
KRT74	0.165475	6.55134e-09	-0.304071	0.00105936	0.0374611	0.21548	0.0547101	0.255404	-0.0308625	0.669242	0.186779	0.13017	-0.00204724	0.980709
KRT77	0.0944234	0.000983233	-0.0204065	0.83013	0.0430198	0.154855	0.121569	0.0112538	0.0750708	0.298188	0.113422	0.360781	-0.0735021	0.384675
KRT76	-0.0154287	0.591079	0.0351447	0.711715	-0.0174364	0.564367	-0.000761106	0.987386	-0.00106639	0.988226	0.218795	0.0752676	-0.232155	0.00543459
KRT71	0.055837	0.0516767	0.172191	0.0681954	0.0846308	0.00507351	0.129026	0.00711402	0.0795521	0.270192	-0.0283496	0.819856	-0.120404	0.153493
C17orf108	0.362395	5.17326e-39	0.316922	0.000626043	0.275928	1.38601e-20	0.224728	2.25848e-06	0.210844	0.00316767	0.141525	0.25329	0.305568	0.000217369
KRT72	0.0365782	0.202622	0.079911	0.400142	0.0636126	0.0353159	0.0842581	0.0795374	0.0930525	0.196878	0.137308	0.267853	0.0144385	0.864584
C17orf106	0.126282	1.01038e-05	-0.191164	0.0425341	0.193603	1.04455e-10	0.188008	8.12725e-05	0.102194	0.156216	0.335719	0.00548019	0.062089	0.462922
C17orf107	0.132392	3.64932e-06	-0.394213	1.55864e-05	0.118421	8.56505e-05	-0.0632974	0.188117	-0.0187049	0.795737	-0.0288504	0.816728	0.0636751	0.451549
C17orf104	-0.190977	1.92124e-11	-0.248664	0.00791221	-0.182552	1.16437e-09	-0.128792	0.00721945	0.0126546	0.86098	-0.0579671	0.641256	-0.146455	0.0820034
C17orf105	0.0600058	0.036497	-0.0380647	0.688951	0.0339611	0.261506	0.0116377	0.808972	0.163825	0.0224587	0.0836018	0.501195	0.108455	0.198876
C17orf102	0.0473031	0.0993399	0.0427838	0.652748	0.0927038	0.0021352	0.0888611	0.0643806	-0.00452129	0.950111	0.219345	0.0745187	-0.00101015	0.990481
C17orf103	0.44325	1.2458e-59	0.318601	0.000583452	0.272583	4.14736e-20	0.330116	1.71187e-12	0.0953811	0.185856	-0.0145091	0.90723	0.22684	0.00663353
C17orf100	0.071929	0.0121455	-0.447747	6.60998e-07	0.0497989	0.0995532	0.0477286	0.321191	0.0490696	0.496851	0.0607055	0.625553	-0.0555962	0.51108
C17orf101	0.0228509	0.426151	-0.201993	0.0319122	0.0776487	0.0101581	0.0353608	0.462483	-0.0615736	0.393721	0.475525	4.77005e-05	-0.0782935	0.354368
UNC13A	-0.104825	0.00025201	-0.0889017	0.349074	0.0122324	0.685969	-0.0347901	0.469742	0.0847286	0.240147	0.137554	0.266987	0.0341017	0.687026
SMPD4	-0.290074	5.52152e-25	-0.521191	3.24883e-09	-0.141485	2.59972e-06	-0.148137	0.00197294	-0.0752387	0.297106	-0.0256382	0.836836	-0.298701	0.000305289
ATR	-0.163627	9.67298e-09	-0.481046	6.92394e-08	-0.222625	9.18472e-14	-0.176177	0.00022554	-0.144835	0.0439126	-0.313705	0.00973571	-0.141334	0.0933979
ADAM33	0.630343	1.50297e-135	0.418205	4.04202e-06	0.529018	5.44879e-80	0.564805	6.15233e-38	0.34332	9.54637e-07	0.260475	0.0332661	0.440908	3.98322e-08
ACOXL	-0.102876	0.000328424	-0.141923	0.133747	-0.0358498	0.235889	0.00476377	0.921173	0.00592078	0.934699	0.251529	0.0400483	-0.0368733	0.663083
SMPD2	-0.14379	4.82687e-07	-0.444129	8.32784e-07	0.0257887	0.393918	-0.0816623	0.089286	-0.0865761	0.230012	-0.125361	0.312107	0.00725474	0.931715
BRIP1	-0.454755	4.73757e-63	-0.503582	1.30513e-08	-0.355243	6.48108e-34	-0.261262	3.3268e-08	-0.228154	0.00137623	-0.235476	0.0550792	-0.313753	0.000143403
PDE11A	0.345861	1.82318e-35	0.387689	2.21024e-05	0.165907	3.35075e-08	0.159629	0.000845897	0.0531969	0.461317	-0.109492	0.377767	0.170632	0.0423309
ITGBL1	0.256342	1.10382e-19	0.0522903	0.582286	0.315195	1.11149e-26	0.275999	5.00017e-09	0.254598	0.000340407	0.262993	0.0315404	0.266668	0.00133699
ZDHHC3	0.18839	3.60931e-11	0.476141	9.80144e-08	0.0638902	0.0345218	0.0864652	0.0719432	0.105964	0.141423	-0.0501937	0.686672	0.0173801	0.837344
ZNF571	-0.00262798	0.927088	-0.263402	0.00481997	-0.0419151	0.165738	-0.0336912	0.483895	-0.0537331	0.456806	-0.245123	0.0455792	0.0149626	0.859717
NKX6.3	0.0173001	0.546875	-0.00926778	0.922389	0.0424252	0.160643	0.0858609	0.073961	0.0262691	0.716168	0.0652608	0.599799	-0.100339	0.234788
ATP5A1	-0.0265727	0.354732	0.0270835	0.775834	-0.0942742	0.00179016	-0.0420429	0.382267	-0.0392057	0.587301	0.169216	0.171024	-0.12798	0.129059
HFE2	0.0507028	0.0772857	0.0265726	0.779953	0.0491159	0.104289	0.053704	0.264261	0.0792671	0.271917	0.107752	0.385438	0.103395	0.220767
SASH3	0.380765	3.31202e-43	0.249783	0.00762724	0.483522	3.1035e-65	0.45552	1.27547e-23	0.46246	1.13312e-11	0.619098	2.34408e-08	0.454293	1.35675e-08
RAB30	-0.0303888	0.289867	-0.0774898	0.414616	-0.0704963	0.0196473	-0.160518	0.000790311	-0.183702	0.0103475	-0.0792066	0.524037	0.0478109	0.57206
TTC28	0.476699	6.01212e-70	0.250764	0.00738501	0.324482	2.90315e-28	0.46517	1.09457e-24	0.148946	0.038196	0.179704	0.145633	0.272195	0.00104914
AAMP	-0.0620002	0.0306963	-0.188026	0.0461148	0.0482669	0.110423	-0.1047	0.0291914	0.0449657	0.533569	0.142277	0.250752	0.0371495	0.660715
LRRFIP1	-0.0294998	0.304215	0.0252613	0.790557	-0.0136928	0.65083	-0.154495	0.00124373	-0.187782	0.00874262	-0.30967	0.0107699	0.11722	0.164745
TTC24	0.186649	5.48943e-11	-0.0149713	0.874941	0.263813	6.83592e-19	0.266922	1.62847e-08	0.297611	2.50501e-05	0.468725	6.31997e-05	0.328652	6.5181e-05
TTC25	0.024295	0.397496	-0.318754	0.000579698	0.0250512	0.407587	-0.129188	0.00704169	0.00405809	0.955216	0.0970638	0.434569	0.0354276	0.675532
TTC26	-0.377865	1.58576e-42	-0.498327	1.94694e-08	-0.299424	4.05884e-24	-0.464804	1.20297e-24	-0.107994	0.133914	-0.352939	0.00339541	-0.132351	0.116388
DOT1L	-0.167654	4.11394e-09	-0.480221	7.34379e-08	-0.0717081	0.0176336	-0.118832	0.0132405	-0.128567	0.0740058	-0.0424138	0.73326	-0.285699	0.000567825
FUNDC2P2	0.0769217	0.00730824	0.24524	0.00884305	0.00371722	0.902213	0.0698482	0.146307	-0.039312	0.586286	-0.0481507	0.698802	-0.0503843	0.55153
FLJ46111	-0.0559676	0.0511312	-0.245279	0.00883188	0.0321116	0.28839	-0.135689	0.00462983	-0.0577351	0.423927	-0.11384	0.359001	-0.159404	0.058111
TTC22	0.039334	0.170631	-0.457686	3.4557e-07	0.0655885	0.0299893	-0.0282613	0.557085	-0.0451239	0.532129	-0.0122312	0.921744	-0.10232	0.22563
LOC402644	-0.100462	0.000453104	0.0131956	0.889674	-0.096	0.00147053	-0.0238721	0.619926	-0.202844	0.00455992	0.0639652	0.607076	-0.0723444	0.392227
ZNF572	-0.0696599	0.0151583	-0.457649	3.46404e-07	-0.0671711	0.026235	-0.0728856	0.129509	0.0648769	0.368792	-0.220143	0.0734432	-0.0104115	0.902128
TCL1B	-0.0684328	0.017047	-0.0431787	0.649754	0.0132755	0.660797	-0.0221651	0.64517	0.0744072	0.302492	-0.0156412	0.900027	0.159301	0.0582749
CARS	-0.148335	2.05898e-07	0.34551	0.000178185	-0.0914286	0.00245906	-0.126721	0.008218	-0.0186685	0.796125	0.105883	0.393779	0.00398132	0.962494
PODXL2	-0.240809	1.72797e-17	-0.596555	3.11654e-12	-0.112996	0.000179049	-0.222033	3.00279e-06	0.038393	0.595077	0.0246373	0.843123	-0.0542496	0.521382
IL6R	0.267301	2.52584e-21	0.260521	0.00532182	0.141238	2.70708e-06	0.23138	1.10115e-06	0.0847991	0.239755	0.0391764	0.752945	0.172363	0.0402507
ENO1	-0.0822199	0.00413291	-0.26275	0.00492961	-0.0666432	0.0274393	-0.0161773	0.73682	0.0816944	0.257462	0.0199983	0.872386	-0.0264659	0.754551
ENO2	-0.27277	3.58548e-22	-0.0164578	0.862639	-0.212337	1.25227e-12	-0.244531	2.49523e-07	-0.127647	0.0761155	-0.226045	0.0658675	-0.378846	3.33452e-06
ENO3	-0.00684237	0.811679	-0.0566116	0.551458	0.0267424	0.376656	-0.0180938	0.707002	0.0119393	0.868766	0.28509	0.0193666	-0.139114	0.0987141
TRAM2	0.190361	2.23453e-11	0.384175	2.65968e-05	0.117489	9.74474e-05	0.248654	1.53897e-07	0.16544	0.0211483	-0.0339283	0.785186	-0.0195765	0.817127
MGC16025	-0.17076	2.09754e-09	-0.076	0.423673	-0.140518	3.04579e-06	0.0871114	0.0698355	-0.1329	0.0646999	-0.0077565	0.950327	-0.308111	0.000191265
PER4	-0.0223096	0.437195	0.0707136	0.456713	-0.0109307	0.717873	0.0448314	0.351475	-0.022363	0.756936	-0.0529401	0.670489	0.0516895	0.541255
SYCP2	-0.205293	4.98944e-13	-0.515994	4.93829e-09	-0.123203	4.35474e-05	-0.118157	0.0137755	-0.0996801	0.166709	0.0872994	0.482385	-0.168123	0.0455033
NPAT	0.00542833	0.850076	-0.354793	0.000115359	-0.0713625	0.0181886	-0.0237829	0.621234	-0.147112	0.0406636	-0.19217	0.119248	-0.0402914	0.63402
TAOK2	-0.0335171	0.243039	0.0832993	0.380397	0.0566691	0.0608491	-0.196664	3.69814e-05	-0.0668429	0.354429	0.167308	0.175973	-0.0552479	0.513734
SYCP1	0.040644	0.15682	-0.00471936	0.960433	0.00846895	0.779532	0.0439165	0.3614	0.000752374	0.991693	0.132191	0.286263	-0.15801	0.0603703
CNOT6L	0.12949	5.95289e-06	-0.360941	8.58538e-05	0.0438947	0.146627	0.0196439	0.683205	-0.131793	0.0669817	-0.141212	0.254354	0.22535	0.00700944
NDUFS1	-0.208124	2.34527e-13	0.0578139	0.543024	-0.310006	8.06017e-26	-0.149906	0.00173832	-0.240894	0.000715558	-0.30668	0.0115965	-0.168206	0.0453956
LLGL2	-0.372724	2.44995e-41	-0.487921	4.21488e-08	-0.158248	1.41132e-07	-0.362828	5.97802e-15	-0.0817345	0.257227	-0.0270861	0.827759	-0.172527	0.0400583
SLC22A18	-0.0826573	0.0039373	-0.24316	0.00945458	0.0479705	0.11263	-0.209848	1.04201e-05	-0.132286	0.0659574	0.0771107	0.53511	0.0734973	0.384707
ADAM3A	-0.0652137	0.0230126	0.0189389	0.842183	-0.068626	0.0231488	-0.044163	0.358709	-0.0312164	0.665676	-0.0900362	0.468708	-0.0234306	0.78195
ACOX2	0.142461	6.16204e-07	0.467798	1.74853e-07	0.100149	0.000904785	0.0247972	0.606426	0.0448913	0.534247	0.0011129	0.992869	0.147081	0.0806904
ACOX3	0.0266019	0.354203	-0.614614	4.45279e-13	0.070493	0.0196531	-0.121264	0.0114617	-0.133808	0.0628778	0.0970473	0.434647	0.144392	0.086452
SLC22A14	0.0279379	0.330546	-0.0343119	0.718255	0.0231609	0.443891	0.0456721	0.342507	0.00256213	0.971716	0.0520518	0.675707	-0.0318403	0.706796
ACOX1	0.0492291	0.0863004	0.405251	8.48536e-06	-0.130245	1.53643e-05	0.131795	0.00596468	-0.187962	0.00867686	-0.15697	0.204599	-0.0116722	0.890347
SLC22A12	0.436041	1.48655e-57	0.404701	8.75117e-06	0.247282	1.01787e-16	0.371229	1.25429e-15	0.150412	0.0363146	0.155793	0.208056	0.0307092	0.71676
SLC22A13	-0.0770862	0.00718343	-0.167599	0.0760026	-0.072625	0.0162324	-0.0973132	0.0427383	-0.00748796	0.917469	0.0880736	0.478495	-0.0629638	0.45663
SLC22A10	-0.0276788	0.335052	-0.250174	0.00752996	0.00443267	0.883516	-0.0785324	0.102291	0.0420979	0.560011	0.127447	0.30406	0.0332298	0.694624
SLC22A11	0.39506	1.16276e-46	-0.221845	0.0181997	0.359268	1.0579e-34	0.261098	3.39552e-08	0.205145	0.00411175	0.106462	0.391184	0.251561	0.00252838
SSTR4	0.0367995	0.199902	-0.0447425	0.63795	0.0568345	0.0600986	0.0118788	0.805092	0.0273651	0.704866	-0.0138219	0.911606	0.00662558	0.937624
NSMCE1	-0.0229115	0.424926	-0.0120401	0.899281	0.0810115	0.00731659	-0.153365	0.00135176	0.20144	0.0048546	0.203828	0.098041	-0.00720517	0.93218
LOC728613	-0.0261398	0.362628	-0.449201	6.01936e-07	0.00928705	0.758865	-0.0891567	0.0634945	0.0164625	0.819779	0.0347563	0.780073	0.0455727	0.590203
CFD	0.493229	1.74507e-75	0.64269	1.66847e-14	0.34355	1.08405e-31	0.393693	1.53175e-17	0.0912405	0.205778	0.308827	0.0109976	0.255009	0.00219335
OBSCN	0.136639	1.74986e-06	-0.445741	7.51549e-07	0.0814259	0.00702099	0.0265608	0.581062	0.0124871	0.862802	-0.0145988	0.906659	-0.0848025	0.315661
PFDN1	0.198447	2.95933e-12	0.578417	1.9546e-11	0.225755	4.04063e-14	0.167729	0.000449718	0.363548	1.88536e-07	0.318436	0.00863437	0.247149	0.00302459
PTK2	-0.314103	3.15732e-29	0.127815	0.177296	-0.279414	4.35069e-21	-0.27137	9.18101e-09	-0.106616	0.138975	-0.0258173	0.835712	-0.106455	0.207333
PTK7	-0.0764256	0.0076963	-0.470199	1.48255e-07	0.0625368	0.038541	-0.00386955	0.935934	0.166006	0.0207048	0.151892	0.219814	-0.152329	0.0703354
PTK6	-0.20023	1.87268e-12	-0.520343	3.48022e-09	-0.00365581	0.903821	-0.363955	4.86174e-15	-0.0457004	0.526897	-0.165111	0.181798	0.0792505	0.348498
RABGAP1	-0.0524574	0.0675684	-0.372257	4.90599e-05	-0.18127	1.52548e-09	-0.145353	0.00240136	-0.101662	0.158394	-0.313491	0.0097883	-0.154979	0.0655321
SNORD119	NA	NA	NA	NA	NA	NA	NA	NA	NA	NA	NA	NA	NA	NA
PRKAA2	-0.0298209	0.29898	-0.449879	5.76147e-07	-0.0700432	0.0204502	-0.0437072	0.363696	-0.274073	0.000110166	-0.326419	0.00702103	-0.0341377	0.686713
PRKAA1	0.198023	3.29704e-12	-0.0753556	0.427625	0.0728926	0.0158423	0.225926	1.98754e-06	-0.0912815	0.205573	-0.0964241	0.437617	0.0126664	0.881073
ITGB3BP	-0.113226	7.64197e-05	-0.0992443	0.295637	-0.0645414	0.032719	-0.0854572	0.0753348	0.0664139	0.357532	0.0919425	0.459307	-0.00629803	0.940702
PFDN2	-0.138385	1.2853e-06	0.20079	0.0329684	0.00448611	0.882122	0.038209	0.427202	0.188102	0.00862657	0.368522	0.00215141	-0.00248207	0.976613
CELF4	-0.118489	3.46556e-05	-0.114755	0.226162	-0.154645	2.71197e-07	-0.014745	0.75937	-0.165345	0.0212236	0.228726	0.062641	-0.197903	0.0182336
CYB5B	0.0556581	0.0524317	0.533971	1.12562e-09	-0.0596524	0.0484447	0.183069	0.000125421	0.0788399	0.274518	-0.116206	0.349035	0.0317248	0.707811
GAL3ST1	0.220119	8.48505e-15	-0.291992	0.00170055	0.124426	3.64824e-05	0.0737021	0.125259	0.198997	0.00540802	-0.175407	0.155671	0.0717333	0.396249
POMP	-0.0218817	0.446041	0.594996	3.66584e-12	0.0687347	0.0229313	0.0698617	0.146228	0.332946	2.10094e-06	0.161251	0.192368	0.210452	0.0119413
GAL3ST3	0.126931	9.0881e-06	-0.211581	0.0244706	0.0514724	0.0886719	0.0942961	0.0496287	0.0470922	0.514374	-0.00395189	0.97468	-0.0449746	0.595096
GAL3ST2	-0.230314	4.31801e-16	-0.24313	0.00946382	-0.129042	1.84259e-05	-0.040261	0.402781	-0.134489	0.0615376	-0.174333	0.158259	-0.277306	0.000834621
GAL3ST4	0.227796	9.13194e-16	-0.0531544	0.576058	0.356103	4.40946e-34	0.297852	2.42923e-10	0.419654	1.12304e-09	0.469947	6.01102e-05	0.165739	0.0487008
LRRC14B	-0.146049	3.17059e-07	-0.0874742	0.356898	-0.112518	0.000190779	-0.146253	0.00225441	-0.139758	0.0519468	-0.0103803	0.933558	-0.169733	0.0434452
SCARA3	0.356083	1.2382e-37	-0.0909928	0.337809	0.304031	7.5153e-25	0.285037	1.47718e-09	0.105857	0.141829	0.0969552	0.435086	0.412594	3.35466e-07
TRPC4	0.199647	2.17585e-12	0.332069	0.000326629	0.29038	1.01881e-22	0.399089	5.05056e-18	0.221668	0.00189471	0.239727	0.050711	0.257813	0.0019511
XPA	0.319394	3.24266e-30	0.514713	5.46901e-09	0.220744	1.49557e-13	0.153144	0.00137386	0.0726314	0.314209	0.140241	0.257665	0.230906	0.00569736
IL18RAP	0.411613	7.02795e-51	0.238991	0.0107933	0.375156	6.37573e-38	0.454712	1.5614e-23	0.361634	2.20886e-07	0.527485	4.50696e-06	0.388427	1.78242e-06
IL17RD	0.228992	6.40618e-16	-0.50524	1.14883e-08	0.0879027	0.00360177	0.107403	0.0252528	-0.0442834	0.539803	-0.325217	0.00724564	-0.0790921	0.349465
ATG16L1	-0.160947	1.68934e-08	-0.568966	4.86921e-11	-0.0648044	0.0320141	-0.175617	0.000236334	-0.250195	0.000434135	-0.243855	0.0467444	-0.180401	0.0316833
ATG16L2	0.107709	0.000168905	-0.370285	5.41663e-05	0.174587	6.05096e-09	-0.0156807	0.744615	0.0846182	0.240762	0.412788	0.000517734	0.125125	0.13789
C4orf50	-0.0220406	0.442743	-0.0175041	0.854001	0.0496452	0.100604	-0.00689419	0.886123	-0.016566	0.818665	0.192922	0.117783	0.291986	0.000422189
C4orf51	-0.0724611	0.0115209	-0.10032	0.290409	-0.0488883	0.105906	-0.126284	0.00844341	0.158248	0.0275382	0.25213	0.0395595	-0.0277997	0.742604
C4orf52	0.281615	1.38621e-23	0.416585	4.44224e-06	0.192031	1.48502e-10	0.264672	2.16752e-08	0.152532	0.0337346	0.224632	0.0676217	0.0811422	0.337076
C3orf30	-0.154675	6.00716e-08	-0.0334217	0.725269	-0.131975	1.17955e-05	0.0344655	0.473899	-0.118523	0.0997681	0.172439	0.162899	-0.227684	0.00642865
ARHGDIB	0.31272	5.68122e-29	0.257906	0.00581712	0.422856	9.97214e-49	0.231801	1.05141e-06	0.347272	7.01512e-07	0.330734	0.00626427	0.571903	1.05308e-13
C3orf36	0.177939	4.21345e-10	-0.140769	0.136969	0.438564	1.09587e-52	0.212806	7.75439e-06	0.350789	5.31402e-07	0.443994	0.000167522	0.4651	5.49382e-09
C3orf35	0.0932287	0.00114033	-0.30053	0.00121955	0.133388	9.48094e-06	0.00986403	0.837645	0.107921	0.134178	0.152923	0.216662	0.0858639	0.30962
C3orf34	-0.00546428	0.849095	0.203003	0.0310475	0.0148509	0.623502	-0.0975099	0.0423186	0.0784946	0.276632	-0.00845995	0.945829	0.0999265	0.236729
NANP	-0.233104	1.86352e-16	0.267511	0.00417716	-0.2509	3.51143e-17	-0.0629266	0.190723	-0.123998	0.0849626	-0.117221	0.34481	-0.0974589	0.248565
C3orf39	-0.0140613	0.624379	-0.0261566	0.783313	-0.00764568	0.800487	-0.100134	0.0370429	0.0754192	0.295945	0.0308616	0.804198	-0.187783	0.0252302
C3orf38	-0.0746624	0.00922906	0.225071	0.0165402	-0.0485013	0.108701	-0.0457403	0.341786	0.00318414	0.964854	-0.178073	0.149384	0.20401	0.0148818
USH1G	-0.23699	5.67648e-17	-0.303169	0.00109821	-0.199972	2.43524e-11	-0.172164	0.000314281	-0.105918	0.141598	-0.174572	0.15768	-0.232318	0.00540095
IL17REL	-0.101749	0.000381976	-0.126389	0.18222	0.018861	0.532977	-0.00267752	0.955645	-0.00329882	0.963589	-0.0622663	0.616676	0.113605	0.178254
MATN1	0.0512339	0.0742311	-0.392826	1.67975e-05	0.0577451	0.0561021	0.104321	0.0297836	0.105157	0.144494	0.243425	0.0471452	-0.018028	0.831369
MATN3	-0.0413129	0.150102	-0.102404	0.28045	0.152065	4.29006e-07	-0.0302876	0.529155	0.114287	0.11257	0.0337254	0.78644	0.0735401	0.384429
MATN2	0.459738	1.4233e-64	-0.158117	0.0943936	0.301551	1.87039e-24	0.440418	5.10658e-22	0.166799	0.0200971	0.0581082	0.640442	0.125358	0.137151
MATN4	0.141314	7.59344e-07	0.488148	4.14554e-08	0.0110249	0.715547	0.325281	3.73812e-12	-0.00754553	0.916837	0.0683432	0.582643	-0.0577266	0.494998
PCGEM1	-0.0483668	0.0919567	NA	NA	-0.0304329	0.314352	-0.0470031	0.328611	0.0286538	0.69166	-0.052087	0.6755	0.0561778	0.506663
WNT9A	-0.108197	0.00015769	0.181422	0.0544692	-0.0956047	0.00153873	-0.199491	2.83801e-05	-0.191951	0.00733423	-0.0689282	0.579412	0.00674768	0.936477
ENDOG	0.000936246	0.973993	0.124024	0.190604	0.0957619	0.00151127	-0.000741868	0.987705	-0.00566367	0.937528	0.336204	0.00540874	0.0776726	0.358209
STIL	-0.502606	9.18616e-79	-0.579299	1.79217e-11	-0.367673	2.20541e-36	-0.355491	2.25297e-14	-0.288379	4.54902e-05	-0.173882	0.159353	-0.243627	0.00348187
C12orf12	-0.0323275	0.260178	0.0197151	0.835804	-0.0198398	0.511934	0.0282296	0.557527	-0.010409	0.885463	-0.0527883	0.67138	0.0450264	0.594671
PDSS2	-0.0478641	0.0953893	-0.0794321	0.402981	-0.0938151	0.00188533	0.044386	0.356286	-0.0737652	0.306694	-0.316294	0.00911867	-0.22081	0.0082741
C15orf62	0.132072	3.85376e-06	-0.412402	5.65622e-06	0.10235	0.000694149	0.0426153	0.375816	0.0672627	0.351408	-0.0117618	0.924739	-0.0047865	0.954916
C15orf63	-0.0586091	0.041094	-0.00519734	0.95643	0.0904683	0.00273194	-0.0463636	0.335241	0.197247	0.00583866	0.320957	0.00809304	0.131029	0.120113
CES3	0.0324113	0.258944	-0.518226	4.12908e-09	0.0118445	0.695421	-0.00181898	0.969859	0.0153813	0.831433	0.00128194	0.991785	0.046287	0.584385
CES2	0.247788	1.86352e-18	-0.021207	0.823573	0.101391	0.000779618	0.013185	0.784163	0.0546364	0.449263	-0.079129	0.524445	0.201871	0.0159889
EBF3	0.660227	5.4613e-153	0.649666	6.99403e-15	0.554005	4.22454e-89	0.714715	4.51382e-69	0.483322	9.46524e-13	0.506404	1.22985e-05	0.255864	0.00211671
EBF2	0.467764	4.4462e-67	0.438308	1.20106e-06	0.325921	1.63093e-28	0.554043	2.76378e-36	0.18001	0.0120188	0.298776	0.0140514	0.315125	0.000133591
EBF1	0.679195	3.85764e-165	0.590581	5.77831e-12	0.577672	1.79486e-98	0.702048	1.10158e-65	0.398036	9.06087e-09	0.523369	5.51192e-06	0.48897	6.64999e-10
KBTBD10	0.0803979	0.00504612	-0.0808064	0.394866	0.0708793	0.0189902	0.00538573	0.910921	0.0514752	0.475966	0.0434489	0.727002	0.108972	0.196732
FFAR2	-0.0079588	0.781674	0.513698	5.92821e-09	0.00215176	0.943301	0.0124184	0.796429	0.0148678	0.83698	0.0383259	0.758143	0.206855	0.0135134
CES8	0.113536	7.30115e-05	-0.535836	9.60747e-10	0.0800287	0.00806257	-0.100516	0.0363246	0.0641039	0.374537	0.115576	0.351673	0.194489	0.020378
LMNA	0.208188	2.30533e-13	0.132861	0.16066	0.201493	1.70739e-11	0.203599	1.91886e-05	0.164823	0.0216412	0.171189	0.166015	-0.0535367	0.526878
FFAR1	0.0761708	0.00790268	-0.140707	0.137144	0.0969423	0.00131907	0.0296059	0.538471	0.0908437	0.207765	-0.14045	0.256949	0.156941	0.0621513
BDH2	0.35197	9.43962e-37	-0.0898645	0.343859	0.239347	9.90056e-16	0.233495	8.72319e-07	0.117779	0.101931	0.331681	0.00610814	0.0158036	0.851921
ENDOU	0.395226	1.05763e-46	0.335563	0.000279754	0.288228	2.15728e-22	0.353415	3.25929e-14	0.0384634	0.594402	0.11635	0.348431	0.200624	0.0166668
BDH1	-0.175968	6.59039e-10	-0.600867	1.98018e-12	-0.0601312	0.0466662	-0.251555	1.08966e-07	0.00513277	0.943374	-0.0586398	0.637383	0.0182945	0.828913
DDX23	-0.291179	3.59495e-25	-0.299735	0.00125842	-0.196054	5.99876e-11	-0.301703	1.3873e-10	-0.168113	0.0191238	-0.0548917	0.659079	-0.253395	0.00234486
DDX21	-0.23916	2.89534e-17	-0.400673	1.09483e-05	-0.281751	1.98241e-21	-0.23096	1.15303e-06	-0.202982	0.00453185	-0.415683	0.000468387	-0.210891	0.0117608
DDX20	-0.11005	0.000121183	-0.335249	0.000283695	-0.120782	6.15283e-05	-0.131247	0.00617772	-0.0808031	0.262707	-0.0936349	0.451048	0.031968	0.705674
DDX27	-0.241403	1.43359e-17	-0.383015	2.82597e-05	-0.1304	1.50068e-05	-0.17507	0.000247345	0.0205547	0.776047	0.112854	0.363207	-0.18553	0.0270685
ZNF157	0.156573	4.11429e-08	-0.338717	0.000242868	0.0644304	0.0330207	0.144298	0.00258482	0.0450959	0.532384	0.19404	0.115628	-0.112178	0.183802
DDX25	0.110013	0.000121826	-0.407064	7.66289e-06	0.01101	0.715914	0.035272	0.463608	-0.000349872	0.996137	0.0580591	0.640725	-0.121728	0.14899
DDX24	0.169165	2.96881e-09	0.489311	3.80752e-08	0.0581281	0.0544885	0.0968577	0.0437238	0.0575954	0.425051	-0.182829	0.138642	-0.0466953	0.58107
ERBB2	-0.185237	7.69113e-11	-0.501039	1.58518e-08	-0.0793272	0.00863588	-0.234511	7.79362e-07	0.0564197	0.434579	-0.0612946	0.622197	-0.219763	0.00859295
HLA.DMB	0.365376	1.1261e-39	0.46794	1.73165e-07	0.427004	9.40803e-50	0.430494	5.22794e-21	0.396148	1.0797e-08	0.586295	1.85788e-07	0.376546	3.86408e-06
DDX28	-0.0569982	0.0469948	-0.216562	0.021228	-0.045443	0.13289	-0.0750024	0.118714	0.08036	0.265342	0.0950692	0.444113	-0.0103889	0.902339
UNC13D	0.0990876	0.000542501	-0.301122	0.00119131	0.198445	3.46772e-11	0.133494	0.00534471	0.279751	7.79989e-05	0.240455	0.0499922	0.123496	0.14313
TSNAX	-0.267805	2.11382e-21	0.0837767	0.377664	-0.199856	2.50147e-11	-0.193958	4.74777e-05	-0.207722	0.00365721	-0.40464	0.000683062	-0.0934084	0.268869
OTC	0.378264	1.27975e-42	0.403989	9.10626e-06	0.222192	1.02783e-13	0.394551	1.28565e-17	0.0701385	0.33115	0.0304834	0.80655	0.0799513	0.344239
ZNF90	-0.0365749	0.202663	-0.331937	0.000328529	0.0162528	0.591102	-0.0121437	0.800836	0.124316	0.0841621	-0.0377542	0.761643	-0.105149	0.212993
RPL32P3	0.0428376	0.135612	-0.50085	1.60817e-08	0.0143275	0.635791	-0.0296993	0.537191	0.0141952	0.844259	0.0369187	0.766767	-0.153746	0.0677324
ZNF92	-0.158798	2.62389e-08	-0.398783	1.2149e-05	-0.0908083	0.00263232	-0.291938	5.65046e-10	-0.146323	0.0417663	-0.237324	0.0531445	0.0858824	0.309515
ZNF578	0.259574	3.69046e-20	0.170196	0.0715035	0.167619	2.4076e-08	0.311671	3.12999e-11	0.152465	0.0338127	-0.108321	0.382918	0.120198	0.154206
UNC13B	0.0376018	0.190265	0.105937	0.264099	-0.0222749	0.461522	-0.101659	0.0342418	0.0653271	0.365472	-0.255195	0.0371421	0.106195	0.20845
ZNF98	0.0285607	0.319875	-0.39622	1.39775e-05	-0.036873	0.222777	0.0360907	0.45329	0.110098	0.126455	-0.070429	0.571162	-0.111104	0.188064
ZNF99	0.0884733	0.00202337	-0.330372	0.000351905	0.00553226	0.854908	0.065433	0.173617	0.0865803	0.229989	-0.282518	0.0205367	0.13144	0.118945
PI4KAP1	0.141577	7.23966e-07	-0.191446	0.042225	0.0918825	0.00233896	0.132961	0.00553248	0.0597406	0.407981	0.0879843	0.478943	-0.120081	0.154608
UNC13C	0.330577	2.26684e-32	-0.0621427	0.513193	0.190441	2.11341e-10	0.274387	6.18671e-09	-0.0471998	0.513413	0.0962061	0.438658	0.225593	0.00694697
FLVCR2	0.0596501	0.0376242	0.407434	7.50483e-06	0.0968934	0.00132655	0.290896	6.54417e-10	0.255116	0.000330702	0.154911	0.210675	0.140345	0.0957384
FBXO18	0.0423442	0.140179	0.0163906	0.863195	0.0433084	0.152102	0.180584	0.000155363	0.0775018	0.282771	0.203693	0.0982692	0.0127645	0.880158
DCTD	0.200852	1.59491e-12	0.139756	0.139845	0.187188	4.30939e-10	0.0816687	0.0892609	0.118093	0.101013	0.0992938	0.424037	0.0968658	0.25147
RAET1E	0.0536991	0.0613165	0.128155	0.176137	0.0379104	0.210023	0.012872	0.789164	0.0459189	0.524921	-0.0625709	0.61495	-0.00246982	0.976728
UBE2J1	0.0927048	0.00121626	-0.0740642	0.435608	0.0894974	0.00303563	0.205985	1.52316e-05	0.100299	0.164076	0.0178332	0.886105	0.259207	0.00183991
FKBP10	-0.0541372	0.0592286	-0.0419215	0.659307	0.101423	0.000776571	-0.0611705	0.203423	0.216536	0.00242486	0.0188024	0.879959	-0.0260621	0.758179
FKBP11	0.0760123	0.0080335	-0.252625	0.00694411	0.219094	2.28503e-13	0.121955	0.0109963	0.212183	0.00297648	0.428174	0.000300882	0.259033	0.00185349
TBX21	0.397001	3.8288e-47	0.397511	1.3026e-05	0.414428	1.0923e-46	0.480162	2.05878e-26	0.362592	2.04082e-07	0.566441	5.84278e-07	0.399831	8.23826e-07
FAM3A	0.0479311	0.094926	0.0376169	0.692424	0.12172	5.38527e-05	0.0171181	0.722131	0.208881	0.0034681	0.27765	0.0229167	0.0983562	0.244215
C12orf10	0.0846202	0.00315875	-0.0814119	0.391322	0.138577	4.17238e-06	-0.0193137	0.688248	0.129195	0.0725933	0.222982	0.0697162	-0.0129188	0.878721
FAM3C	0.131497	4.24839e-06	0.186604	0.0478168	0.125078	3.31732e-05	0.149031	0.00185089	0.0751618	0.297601	-0.0130147	0.916749	0.223809	0.00741791
FAM3D	0.325622	2.09715e-31	-0.401967	1.01914e-05	0.229629	1.43785e-14	0.289947	7.47587e-10	0.184521	0.0100059	0.203157	0.0991758	0.18257	0.029656
C20orf12	-0.0585756	0.0412097	-0.579282	1.79529e-11	-0.0554265	0.0667402	-0.246767	1.92197e-07	-0.0831928	0.248807	0.155128	0.210028	-0.0771203	0.361647
C20orf11	-0.352878	6.0447e-37	-0.443626	8.59761e-07	-0.276518	1.14045e-20	-0.278164	3.7485e-09	-0.171228	0.0169782	-0.205954	0.0945125	-0.174971	0.0372797
FBXO15	-0.0419474	0.143935	-0.470413	1.46084e-07	-0.00365172	0.903928	-0.200562	2.56476e-05	0.026471	0.714081	0.119104	0.337065	0.0416045	0.622998
SNORD94	0.0295061	0.304112	-0.174141	0.0650832	0.0398742	0.187341	0.0477287	0.321191	0.0355727	0.622419	-0.182123	0.140199	0.0168265	0.842456
PCK1	0.459875	1.29221e-64	0.485689	4.95787e-08	0.285188	6.15293e-22	0.436027	1.44267e-21	0.10627	0.140272	-0.0119138	0.92377	0.156595	0.0627364
VPS16	0.00219956	0.938949	-0.193364	0.0401655	0.145755	1.27547e-06	-0.0103404	0.829921	0.103361	0.151516	0.302987	0.012693	0.148792	0.0771869
PDPN	0.316446	1.15927e-29	0.0378382	0.690707	0.273512	3.06395e-20	0.203271	1.98029e-05	0.295309	2.9124e-05	0.232075	0.0587909	0.139385	0.0980536
GGPS1	-0.239836	2.34466e-17	-0.0681327	0.473348	-0.102002	0.000724103	-0.118871	0.0132106	-0.0822945	0.253971	-0.145811	0.239052	0.0386939	0.647536
SFTA3	0.00986727	0.73115	0.00774722	0.935092	0.000851548	0.977546	0.046444	0.334404	-0.0442439	0.540164	0.0608332	0.624825	-0.189649	0.02379
SFTA2	0.0974671	0.000668943	-0.170144	0.071591	0.109708	0.000275654	0.0170131	0.723764	0.224714	0.00163238	0.250967	0.0405105	0.274161	0.000961245
HBII.52.46	NA	NA	NA	NA	NA	NA	NA	NA	NA	NA	NA	NA	NA	NA
HBII.52.45	NA	NA	NA	NA	NA	NA	NA	NA	NA	NA	NA	NA	NA	NA
WSCD2	0.399533	8.88937e-48	0.45373	4.48434e-07	0.235869	2.61523e-15	0.333776	9.3914e-13	0.228493	0.00135313	0.266043	0.0295513	0.0179714	0.83189
NACA2	0.1621	1.33044e-08	0.0346345	0.71572	0.199089	2.98858e-11	0.0835742	0.082018	0.131782	0.0670051	0.130767	0.29153	0.0650055	0.442133
C9orf169	-0.133058	3.25665e-06	-0.113915	0.2296	0.0312699	0.301222	-0.122228	0.0108172	0.0149207	0.836409	-0.126983	0.30584	0.0216353	0.798286
PROX1	0.325574	2.14273e-31	0.00722612	0.93945	0.154948	2.56858e-07	0.372187	1.0467e-15	-0.00977631	0.892381	0.0226807	0.855442	0.103331	0.221054
[truncated: 18,531 more rows]
