# Supplementary material for: A comprehensive function analysis of LMO2 in different breast cancer subtypes
Source: Oncotarget. 2017 Dec 21;9(10):8911–26. doi: 10.18632/oncotarget.23542 (PMC5823636; doi:10.18632/oncotarget.23542)
Supplement: Supplementary file 4 [file oncotarget-09-8911-s004.xlsx]

## Sheet: tn_kegg_all
	Cluster	ID	Description	GeneRatio	BgRatio	pvalue	p.adjust	qvalue	geneID	Count
1	T_N_pos	hsa04380	Osteoclast differentiation	62/1414	128/7276	8.09831e-14	2.44569e-11	1.83277e-11	10000/695/1435/1436/1513/2209/2212/2213/9103/2214/2215/2353/2354/2534/3454/3455/3458/3459/3460/8517/3553/3554/10379/3690/3716/3726/3727/3937/11024/11027/11026/353514/79168/10859/10288/11025/11006/10990/5602/5600/6300/4286/653361/4688/4689/4772/126014/5336/5468/5533/5879/140885/8651/9021/6688/8878/7040/7048/7124/4982/7132/7305	62
2	T_N_pos	hsa04060	Cytokine-cytokine receptor interaction	101/1414	270/7276	1.79161e-12	2.70533e-10	2.02735e-10	269/650/6357/6358/6360/6361/6362/6363/6347/6366/6368/6369/10344/6348/6349/414062/6351/9560/6355/1230/2826/1232/958/970/1271/1435/1436/1437/1438/1439/1489/6373/6387/9547/4283/3577/3579/1896/2321/2323/2324/8200/2690/3082/3454/3455/3458/3459/3460/3586/3587/3588/3594/3596/3597/3600/3601/53342/3606/8809/8807/3553/3554/7850/53833/3559/3561/3563/3568/3569/3570/3791/3952/3953/5008/5155/5156/5159/5196/803…	101
3	T_N_pos	hsa05144	Malaria	31/1414	49/7276	1.97285e-11	1.986e-09	1.48829e-09	6347/948/958/975/1311/1378/2995/3039/3040/3043/3082/3383/3458/3586/3606/3553/3569/3689/3820/4035/5175/6383/6401/6403/7040/7058/7059/7060/7099/7124/7412	31
4	T_N_pos	hsa04610	Complement and coagulation cascades	38/1414	79/7276	7.14117e-09	4.49365e-07	3.36749e-07	2/623/624/712/713/714/715/716/717/718/719/728/729/730/1604/966/1675/3075/3426/1191/1378/2159/2162/2152/2153/2157/3684/3689/5648/5329/10544/5627/3053/710/7035/7056/11326/7450	38
5	T_N_pos	hsa05133	Pertussis	37/1414	76/7276	7.43981e-09	4.49365e-07	3.36749e-07	712/713/714/715/716/717/718/801/808/91860/840/929/1072/1073/2353/2770/2771/3586/3553/3569/3659/3394/3678/3684/3688/3689/23643/5602/5600/6300/114548/10392/387/710/353376/7099/7124	37
6	T_N_pos	hsa05150	Staphylococcus aureus infection	30/1414	56/7276	1.16764e-08	5.87712e-07	4.40425e-07	712/713/714/715/716/717/718/719/728/1675/3075/3426/2204/2209/2212/2213/9103/2214/2215/2357/2359/3383/3586/3684/3689/3858/5648/5724/6403/6404	30
7	T_N_pos	hsa04611	Platelet activation	48/1414	123/7276	3.10417e-07	1.33923e-05	1.0036e-05	60/109/196883/111/113/10000/54518/695/1277/1278/1281/2207/2212/83706/2534/2770/2771/2815/2983/3688/3690/3937/4067/5600/6300/10627/103910/4846/5023/64805/5294/23533/146850/5321/8605/5336/5566/5739/5742/5906/5908/10235/387/6915/6916/7094/83660/7450	48
8	T_N_pos	hsa04510	Focal adhesion	67/1414	199/7276	1.09771e-06	4.14387e-05	3.10538e-05	60/10000/572/824/857/858/894/998/1277/1278/1282/1284/1291/1292/1293/1311/2318/2321/2324/2534/3082/3479/3611/3672/3678/3679/8516/3688/3690/3693/3791/3908/3910/3912/3913/22798/3915/5602/10627/103910/10398/55742/29780/5155/5156/5159/4660/54776/5578/5579/5829/5879/5906/5908/2889/387/6464/7058/7059/7060/7094/83660/7148/7409/7423/7424/7450	67
9	T_N_pos	hsa05132	Salmonella infection	36/1414	86/7276	1.32689e-06	4.45244e-05	3.33661e-05	60/10095/10109/10094/10093/6348/6349/414062/6351/9560/929/998/1437/1780/2318/2353/3458/3459/3460/3606/3553/3569/3831/3929/5602/5600/6300/58484/5216/29941/23207/5879/391/83547/7099/7454	36
10	T_N_pos	hsa04062	Chemokine signaling pathway	63/1414	185/7276	1.48031e-06	4.47054e-05	3.35018e-05	109/196883/111/113/10000/409/6357/6358/6360/6361/6362/6363/6347/6366/6368/6369/10344/6348/6349/414062/6351/9560/6355/1230/2826/1232/998/6373/6387/9547/4283/3577/3579/1794/9844/2268/2770/2771/2790/2791/55970/54331/2787/2793/2869/3055/8517/3717/4067/653361/5196/5473/5566/5579/5829/5879/5906/5908/10235/387/6464/7409/7454	63
11	T_N_pos	hsa04015	Rap1 signaling pathway	69/1414	210/7276	2.06787e-06	5.67725e-05	4.25448e-05	60/109/196883/111/113/10000/284/285/51378/54518/64411/801/808/91860/998/1268/1435/1436/9732/2255/2258/8823/8817/2247/2252/2254/2260/2321/2324/2357/2770/2771/3082/3397/3479/3684/3688/3689/3690/3791/3937/1902/9863/5600/6300/22808/4803/5155/5156/5159/5216/5578/5579/5587/5879/5899/5906/5908/2889/10411/10235/25780/387/6237/7010/7094/83660/7423/7424	69
12	T_N_pos	hsa04932	Non-alcoholic fatty liver disease (NAFLD)	53/1414	149/7276	2.30299e-06	5.79586e-05	4.34336e-05	9370/10000/840/998/1050/84701/1329/1340/1346/1349/1350/1351/3553/3569/3570/3952/3953/4296/4217/5602/51085/4694/55967/4695/4696/4697/56901/4700/4702/4707/4716/4708/4712/4714/4717/4722/4724/4725/4728/4729/4731/10062/51422/5879/6256/6392/9021/7040/7124/7132/29796/10975/27089	53
13	T_N_pos	hsa04933	AGE-RAGE signaling pathway in diabetic complications	39/1414	99/7276	3.00931e-06	6.99085e-05	5.23887e-05	185/10000/6347/998/1277/1278/1281/1282/1284/1536/2152/2308/3383/3553/3569/3717/5602/5600/6300/4313/4772/4846/50507/5292/5333/113026/5336/5578/5579/5879/6401/4088/7040/7048/7056/7124/7412/7423/7424	39
14	T_N_pos	hsa05418	Fluid shear stress and atherosclerosis	49/1414	139/7276	7.35438e-06	0.000158644	0.000118887	60/10000/445/652/801/808/91860/857/858/6347/1003/1843/2353/2948/9446/2950/3162/3383/3458/8517/3553/3554/7850/3690/3791/10365/4217/5602/5600/6300/4208/4258/4259/4313/653361/4688/4780/4846/5155/5175/5879/387/6383/6401/8878/7056/7124/7132/7412	49
15	T_N_pos	hsa04145	Phagosome	52/1414	152/7276	1.0448e-05	0.000210354	0.000157637	60/527/8992/526/9296/715/718/929/30835/948/78989/81035/1311/1520/1536/1780/2204/2209/2212/2213/9103/2214/2215/3678/3684/3688/3689/3690/3693/4360/9902/4481/653361/4688/4689/5878/5879/83547/10952/23673/8417/6890/6891/10312/7058/7059/7060/7099/51807/7280/84617/9341	52
16	T_N_pos	hsa05032	Morphine addiction	35/1414	91/7276	1.77769e-05	0.000335539	0.000251449	109/196883/111/113/409/773/1812/2555/2564/2565/2770/2771/2790/2791/55970/54331/2787/2793/2869/10846/50940/5136/5153/5138/5139/5140/5141/5143/5144/27115/8622/5566/5578/5579/140679	35
17	T_N_pos	hsa05143	African trypanosomiasis	18/1414	35/7276	2.16277e-05	0.000384209	0.000287923	8542/3039/3040/3043/3250/3383/3620/3458/3586/3606/3553/3569/3910/5578/5579/6401/7124/7412	18
18	T_N_pos	hsa04670	Leukocyte transendothelial migration	40/1414	112/7276	3.54501e-05	0.000586757	0.00043971	60/4267/998/1003/24146/9075/7122/6387/1536/90952/2770/2771/3383/3684/3688/3689/58494/5600/6300/4313/4478/10627/103910/10398/653361/4688/4689/5175/5336/5578/5579/5829/5879/5906/5908/10411/387/7070/7409/7412	40
19	T_N_pos	hsa04020	Calcium signaling pathway	58/1414	182/7276	3.69152e-05	0.000586757	0.00043971	109/196883/113/148/147/146/153/154/155/185/491/552/623/624/773/801/808/91860/817/952/10800/57105/1812/1910/9630/2915/3269/3274/3357/3360/3707/3973/4846/93129/5023/9127/5136/5153/5156/5159/5260/5333/113026/5336/5350/5533/5566/5578/5579/5724/5733/5737/6262/6546/6547/6869/6915/7125	58
20	T_N_pos	hsa04014	Ras signaling pathway	69/1414	227/7276	3.96755e-05	0.0005991	0.00044896	10000/284/285/51378/572/801/808/91860/998/1435/1436/2113/2114/2255/2258/8823/8817/2247/2252/2254/2260/2321/2324/2790/2791/55970/54331/2787/2793/3082/3479/8517/3791/8844/5602/22808/4803/5155/5156/5159/51365/11145/5320/5321/8605/5322/5336/5566/5578/5579/5878/5879/5899/5906/5908/22821/10156/5924/10235/25780/115727/23179/387/6237/22800/6464/7010/7423/7424	69
21	T_N_pos	hsa04723	Retrograde endocannabinoid signaling	49/1414	148/7276	4.94981e-05	0.00071183	0.000533439	57406/109/196883/111/113/773/1268/2555/2564/2565/2770/2771/2790/2791/55970/54331/2787/2793/2890/2915/5602/5600/6300/11343/4694/55967/4695/4696/4697/56901/4700/4702/4707/4716/4708/4712/4714/4717/4722/4724/4725/4728/4729/4731/5566/5578/5579/57030/140679	49
22	T_N_pos	hsa05146	Amoebiasis	35/1414	96/7276	6.61777e-05	0.00090844	0.000680776	929/912/1277/1278/1281/1282/1284/1437/1511/9630/3315/3458/3586/3553/3554/7850/3569/3684/3689/3908/3910/3912/3913/22798/3915/5566/5578/5579/5878/1992/5269/5272/7040/7099/7124	35
23	T_N_pos	hsa05012	Parkinson's disease	47/1414	142/7276	7.06728e-05	0.000927964	0.000695407	111/514/522/539/84701/1329/1340/1346/1349/1350/1351/1812/2770/2771/120892/4694/55967/4695/4696/4697/56901/4700/4702/4707/4716/4708/4712/4714/4717/4722/4724/4725/4728/4729/4731/11315/65018/5566/6392/6571/6622/9627/9246/7345/29796/10975/27089	47
24	T_N_pos	hsa04142	Lysosome	42/1414	123/7276	7.61836e-05	0.000958644	0.000718398	53/8907/8905/1176/411/427/527/967/968/1203/1211/1212/1497/5476/1508/1075/8722/1511/1513/1520/1521/1522/2517/84572/3073/3074/3373/3423/9741/7805/5641/3988/57192/4668/4669/51172/10577/23659/5660/6609/10312/1200	42
25	T_N_pos	hsa04640	Hematopoietic cell lineage	35/1414	97/7276	8.45259e-05	0.00102107	0.000765182	929/910/911/912/945/947/948/951/952/920/1604/966/1378/1435/1436/1437/1438/2208/2209/2323/2815/3553/3554/7850/3559/3563/3568/3569/3570/3672/3678/3684/3690/7066/7124	35
26	T_N_pos	hsa03320	PPAR signaling pathway	28/1414	72/7276	9.6025e-05	0.00111537	0.000835845	33/8309/23205/2180/2182/51703/9370/51129/364/948/1582/2170/2167/2171/3611/4023/10062/5105/5346/123/729359/440503/5360/5468/6256/6258/10580/7316	28
27	T_N_pos	hsa04151	PI3K-Akt signaling pathway	94/1414	342/7276	0.000135798	0.00151893	0.00113827	10000/284/285/51378/572/894/1026/1277/1278/1282/1284/1291/1292/1293/1311/84699/9586/1435/1436/9470/2255/2258/8823/8817/2247/2252/2254/2260/2321/2324/2690/2790/2791/55970/54331/2787/2793/2998/3082/3454/3455/3479/8517/3559/3561/3563/3569/3570/3672/3678/3679/8516/3688/3690/3693/3716/3717/3791/3908/3910/3912/3913/22798/3915/1902/4803/4846/5008/5105/5155/5156/5159/118788/5294/23533/146850/29941/5516/5…	94
28	T_N_pos	hsa05140	Leishmaniasis	28/1414	74/7276	0.00016746	0.00180618	0.00135353	718/1378/1536/2209/2212/9103/2214/2215/2353/3458/3459/3460/3586/3553/3684/3688/3689/3716/3717/5600/6300/653361/4688/4689/5579/7040/7099/7124	28
29	T_N_pos	hsa04512	ECM-receptor interaction	30/1414	82/7276	0.000200571	0.00208871	0.00156526	948/1277/1278/1282/1284/1291/1292/1293/1311/2815/3339/3672/3678/3679/8516/3688/3690/3693/3908/3910/3912/3913/22798/3915/9899/7058/7059/7060/7148/7450	30
30	T_N_pos	hsa04261	Adrenergic signaling in cardiomyocytes	46/1414	144/7276	0.000215922	0.00217361	0.00162889	70/109/196883/111/113/148/147/146/153/154/185/10000/477/482/491/55799/93589/801/808/91860/817/84699/9586/1390/486/2770/2771/5600/6300/4634/4635/5294/23533/146850/5350/5502/5516/55012/5526/5566/5578/10411/6262/6324/6330/6546	46
31	T_N_pos	hsa04923	Regulation of lipolysis in adipocytes	22/1414	54/7276	0.000241833	0.00235592	0.0017655	109/196883/111/113/153/154/155/10000/364/2167/2770/2771/3991/11343/4881/5140/11145/5346/57104/5566/5733/5742	22
32	T_N_pos	hsa04650	Natural killer cell mediated cytotoxicity	43/1414	133/7276	0.000255435	0.00241067	0.00180653	369/51744/919/1437/2207/2214/2215/2534/3002/10870/3383/3384/3454/3455/3458/3459/3460/3689/3802/3804/3805/3809/3811/3812/3937/9437/259197/4772/5336/5533/5551/5578/5579/5879/353091/4068/117157/6464/7124/8794/8793/7305/7409	43
33	T_N_pos	hsa05205	Proteoglycans in cancer	60/1414	203/7276	0.000290662	0.00266	0.00199337	60/10000/286/287/369/817/857/858/967/998/1026/81578/1634/2247/2260/2318/8322/2719/1839/3059/3082/3316/3339/3479/3481/3678/3688/3690/3693/3791/4060/5600/6300/4313/22808/4478/5329/5336/4660/54776/5566/5578/5579/5829/5879/387/6237/22800/6383/7040/7078/7099/7124/7291/117581/7471/7480/7481/7482/7484	60
34	T_N_pos	hsa04022	cGMP-PKG signaling pathway	50/1414	163/7276	0.000351322	0.00312057	0.00233852	109/196883/111/113/140/148/147/146/150/151/152/153/154/155/185/10000/477/482/491/572/624/801/808/91860/84699/9586/1910/486/2770/2771/2983/3764/4208/10335/10398/4772/4846/4881/4882/5138/5139/5140/5294/23533/146850/5350/5533/387/6546/6547	50
35	T_N_pos	hsa04974	Protein digestion and absorption	31/1414	90/7276	0.000540301	0.00466203	0.00349368	477/482/1303/1306/1277/1278/81578/1281/1282/1284/1289/1290/50509/1291/1292/1293/1357/1358/1359/1803/2006/486/10008/643834/643847/5222/5547/9056/6546/6547/7512	31
36	T_N_pos	hsa05142	Chagas disease (American trypanosomiasis)	34/1414	102/7276	0.000590794	0.00482929	0.00361902	1636/10000/624/712/713/714/718/6347/6348/6349/414062/919/8837/2353/9630/2770/2771/3458/3459/3460/8517/3586/3553/3569/5602/5600/6300/5516/4088/7040/7048/7099/7124/7132	34
37	T_N_pos	hsa04010	MAPK signaling pathway	71/1414	255/7276	0.000591668	0.00482929	0.00361902	10000/409/773/55799/93589/929/998/1843/1845/1849/2255/2258/8823/8817/2247/2252/2254/2260/2318/2353/4616/55970/3310/3315/8517/3553/3554/7850/3727/4296/4215/4217/1326/9448/5602/5600/6300/4149/2122/4208/8569/22808/4772/4803/5155/5156/5159/5321/8605/5533/5566/5578/5579/84867/5801/5879/5906/5908/5924/10235/25780/115727/6196/6197/8986/6237/22800/7040/7048/7124/7132	71
38	T_N_pos	hsa05152	Tuberculosis	53/1414	179/7276	0.00061391	0.00487897	0.00365625	10000/527/572/718/801/808/91860/817/843/929/30835/972/1051/26253/1378/1520/2207/2209/2212/2213/9103/2214/2215/3458/3459/3460/3586/3587/3588/3606/3553/3569/3656/3684/3689/3716/3717/8844/3929/4046/5602/5600/6300/4360/9902/5533/5878/387/10312/7040/7099/7124/7132	53
39	T_N_pos	hsa04924	Renin secretion	24/1414	65/7276	0.000726691	0.00562719	0.00421696	1636/111/153/154/155/185/358/801/808/91860/1508/2770/2771/2983/3759/4881/5136/5153/5139/5140/5533/5566/5732/5734	24
40	T_N_pos	hsa04350	TGF-beta signaling pathway	29/1414	84/7276	0.000772791	0.00583457	0.00437237	130399/269/650/652/654/1030/8646/1634/1874/10468/8200/392255/151449/3397/3398/3399/3458/7044/4681/5308/5516/9978/387/4088/4091/4092/7040/7048/7124	29
41	T_N_pos	hsa04668	TNF signaling pathway	35/1414	108/7276	0.000883843	0.00651026	0.00487872	10000/843/840/6347/1051/8837/84699/9586/1435/1437/2353/3383/8517/3600/8809/3553/3569/182/3726/4217/1326/5602/5600/6300/197259/8737/11035/8986/6401/9021/7124/7132/7133/7412/7424	35
42	T_N_pos	hsa04371	Apelin signaling pathway	42/1414	137/7276	0.00102532	0.00728849	0.00546192	109/196883/111/113/185/10000/187/801/808/91860/11337/23710/11345/2770/2771/2790/2791/55970/54331/2787/2793/182/10365/3991/4208/22808/4634/4635/4846/5140/5294/23533/146850/5346/5566/51422/6237/22800/6262/6546/6547/4088	42
43	T_N_pos	hsa00190	Oxidative phosphorylation	41/1414	133/7276	0.00103777	0.00728849	0.00546192	514/521/522/10632/539/527/8992/526/9296/84701/1329/1340/1346/1349/1350/1351/4694/55967/4695/4696/4697/56901/4700/4702/4707/4716/4708/4712/4714/4717/4722/4724/4725/4728/4729/4731/6392/10312/29796/10975/27089	41
44	T_N_pos	hsa05323	Rheumatoid arthritis	30/1414	90/7276	0.00121313	0.00814146	0.00610113	284/527/8992/526/9296/6347/6348/6349/414062/940/942/1435/1437/1513/6387/2321/2353/3383/3458/3600/3606/3553/3569/3689/10312/7010/7040/7099/7124/10673	30
45	T_N_pos	hsa05414	Dilated cardiomyopathy (DCM)	30/1414	90/7276	0.00121313	0.00814146	0.00610113	60/70/109/196883/111/113/153/55799/93589/1674/3479/3672/3678/3679/8516/3688/3690/3693/3908/4607/4634/5350/5566/6262/6442/6444/6445/6546/7040/7124	30
46	T_N_pos	hsa05200	Pathways in cancer	101/1414	395/7276	0.00128552	0.00843969	0.00632462	109/196883/111/113/185/10000/369/572/623/624/650/652/998/1026/1030/1050/1282/1284/1436/1438/6387/1612/23604/1910/2034/2113/2255/2258/8823/8817/2247/2252/2254/2260/2323/2353/2308/8322/2735/2770/2771/2790/2791/55970/54331/2787/2793/2950/3082/64399/3479/8517/3569/3688/3716/3908/3910/3912/3913/22798/3915/1902/5602/4149/2122/4286/4313/5155/5156/5159/5336/57449/5371/5468/5566/5578/5579/5732/5733/5734/5…	101
47	T_N_pos	hsa04630	Jak-STAT signaling pathway	46/1414	156/7276	0.00150236	0.00965349	0.00723423	10000/316/894/1026/1271/1437/1438/1439/1489/2273/2690/3454/3455/3458/3459/3460/3586/3587/3588/3594/3596/3597/3598/3600/3601/53342/53833/3559/3561/3563/3568/3569/3570/10379/3716/3717/3952/3953/5008/5292/5617/8651/8835/9021/6775/7066	46
48	T_N_pos	hsa02010	ABC transporters	17/1414	45/7276	0.00316845	0.0199348	0.014939	19/10349/23460/10351/10350/8647/5244/340273/368/10060/215/225/5826/9619/64137/6890/6891	17
49	T_N_pos	hsa04514	Cell adhesion molecules (CAMs)	42/1414	145/7276	0.0033958	0.0208949	0.0156584	57863/940/947/920/958/965/942/4267/1003/24146/9075/7122/8506/90952/3383/3384/3385/8516/3684/3688/3689/58494/64101/8174/4359/4684/257194/22871/22854/84628/80380/5175/5788/5797/6383/6401/6402/6403/6404/6614/7412/1462	42
50	T_N_pos	hsa00604	Glycosphingolipid biosynthesis - ganglio series	8/1414	15/7276	0.00347849	0.0208949	0.0156584	8705/3073/3074/6483/8869/256435/27090/30815	8
51	T_N_pos	hsa05010	Alzheimer's disease	48/1414	171/7276	0.00363373	0.0208949	0.0156584	514/522/539/572/801/808/91860/824/840/84701/1329/1340/1346/1349/1350/1351/3553/4023/4035/4694/55967/4695/4696/4697/56901/4700/4702/4707/4716/4708/4712/4714/4717/4722/4724/4725/4728/4729/4731/5533/55851/6392/6622/7124/7132/29796/10975/27089	48
52	T_N_pos	hsa04620	Toll-like receptor signaling pathway	32/1414	104/7276	0.00364243	0.0208949	0.0156584	10000/6348/6349/414062/6351/9560/929/958/942/1513/6373/4283/2353/3454/3455/8517/3553/3569/3663/3929/23643/1326/5602/5600/6300/5879/8737/353376/7098/7099/51311/7124	32
53	T_N_pos	hsa05100	Bacterial invasion of epithelial cells	25/1414	76/7276	0.00366698	0.0208949	0.0156584	60/79658/10095/10109/10094/10093/857/858/998/1211/1212/1759/26052/9844/3059/3611/3678/3688/5829/5879/387/391/55752/6464/7454	25
54	T_N_pos	hsa00350	Tyrosine metabolism	14/1414	35/7276	0.00392661	0.0219599	0.0164565	124/125/126/127/128/221/314/8639/316/2184/4128/4129/7173/7299	14
55	T_N_pos	hsa05145	Toxoplasmosis	34/1414	113/7276	0.00413967	0.0223435	0.016744	10000/572/958/2770/2771/3310/3458/3459/3460/8517/3586/3587/3588/3688/3716/3717/3908/3910/3912/3913/22798/3915/23643/5602/5600/6300/5294/23533/146850/8651/7040/7099/7124/7132	34
56	T_N_pos	hsa04024	cAMP signaling pathway	54/1414	198/7276	0.00414316	0.0223435	0.016744	109/196883/111/113/153/154/10000/64411/477/482/491/572/801/808/91860/817/1261/84699/9586/1812/2353/5348/486/2735/2770/2771/2890/64399/3360/3991/5602/10398/4772/4881/5139/5140/5141/5143/5144/5350/5566/5732/5733/5879/5906/5908/10411/387/6237/22800/6262/6751/56670/7409	54
57	T_N_pos	hsa04920	Adipocytokine signaling pathway	23/1414	69/7276	0.00432827	0.0227597	0.0170559	32/23205/2180/2182/51703/9370/10000/948/8517/3717/3952/3953/5602/5105/5443/51422/6256/6258/6517/9021/7124/7132/7133	23
58	T_N_pos	hsa04080	Neuroactive ligand-receptor interaction	72/1414	278/7276	0.00437107	0.0227597	0.0170559	140/148/147/146/150/151/152/153/154/155/185/187/552/554/623/624/719/728/10203/1268/1395/1511/10800/57105/1812/1910/2357/2359/2555/2564/2565/2587/2690/9340/2890/2894/2915/3001/3061/3269/3274/3357/3360/3952/3953/3973/1902/10316/4889/2908/5023/9127/53829/9934/5031/286530/5617/5724/5729/5732/5733/5734/5737/5739/5745/1901/8698/6344/6751/6869/6915/706	72
59	T_N_pos	hsa04064	NF-kappa B signaling pathway	29/1414	95/7276	0.00619932	0.0316424	0.0237125	597/695/6357/6363/6366/6351/9560/929/958/8837/6387/4616/3383/8517/3553/3554/3929/23643/4067/5336/5579/8737/353376/7099/7124/7132/10673/8740/7412	29
60	T_N_pos	hsa04666	Fc gamma R-mediated phagocytosis	28/1414	91/7276	0.00628657	0.0316424	0.0237125	10000/10095/10109/10094/10093/274/998/1072/1073/1794/2209/2212/2213/2214/2934/3055/4067/653361/5321/5336/5578/5579/5788/5879/85477/7409/7454/10810	28
61	T_N_pos	hsa05410	Hypertrophic cardiomyopathy (HCM)	26/1414	83/7276	0.00641	0.0317347	0.0237817	1636/60/70/55799/93589/1674/3479/3569/3672/3678/3679/8516/3688/3690/3693/3908/4607/4634/51422/6262/6442/6444/6445/6546/7040/7124	26
62	T_N_pos	hsa04072	Phospholipase D signaling pathway	41/1414	146/7276	0.00680061	0.0331255	0.0248239	109/196883/111/113/10555/185/10000/552/554/3577/3579/9267/9265/27128/1608/9162/1759/26052/2207/2534/2915/1902/22808/2206/5155/5156/5159/5294/23533/146850/5321/8605/5336/5578/5737/5899/10411/387/6237/22800/6464	41
63	T_N_pos	hsa04270	Vascular smooth muscle contraction	35/1414	121/7276	0.00726379	0.0348201	0.0260938	109/196883/111/113/148/147/146/185/369/552/10203/800/801/808/91860/2983/10335/4637/10398/4881/4882/5320/5321/8605/5322/4660/54776/94274/5566/5578/5579/5739/10266/10268/387	35
64	T_N_pos	hsa04921	Oxytocin signaling pathway	42/1414	153/7276	0.00944991	0.0445917	0.0334166	60/109/196883/111/113/55799/93589/801/808/91860/8536/817/952/1026/2353/2770/2771/2983/3768/3759/4208/4637/10398/4772/4846/4881/4882/5020/5294/23533/146850/5321/8605/4660/54776/5533/5566/51422/5578/5579/387/6262	42
65	T_N_pos	hsa04970	Salivary secretion	27/1414	90/7276	0.0103567	0.0481187	0.0360597	109/196883/111/113/148/147/146/153/154/155/477/482/491/683/801/808/91860/952/1470/1471/486/2983/4069/5566/5578/5579/6844	27
66	T_N_neg	hsa04110	Cell cycle	49/956	124/7276	1.11968e-13	3.29186e-11	3.11153e-11	64682/51433/51434/545/699/701/9184/890/891/9133/9134/991/8697/993/995/8318/990/8317/1017/1111/11200/1387/10926/1869/1870/1871/1875/2033/9700/2932/3065/3066/4085/4171/4172/4173/4176/5111/9088/5347/5591/5885/5933/8243/27127/9126/10735/7272/7465	49
67	T_N_neg	hsa03013	RNA transport	58/956	171/7276	1.40539e-12	2.06592e-10	1.95275e-10	22794/11218/8893/1968/8661/8662/8663/728689/1973/9775/1981/50628/25929/3837/55110/4686/51068/57122/55746/9972/9631/23279/23511/23165/23225/8021/129401/348995/10762/4927/4928/55916/26986/645974/5042/5411/9883/100101267/10940/10419/8480/5901/5903/5905/9939/653489/10921/11102/81929/10250/96764/57187/84321/7175/5976/26019/7514/57510	58
68	T_N_neg	hsa03030	DNA replication	22/956	36/7276	1.98415e-11	1.94447e-09	1.83795e-09	1763/2237/3978/4171/4172/4173/4176/5111/5422/23649/5426/5427/54107/5557/5558/5981/5982/5983/5984/5985/10535/6117	22
69	T_N_neg	hsa03460	Fanconi anemia pathway	26/956	55/7276	7.01633e-10	5.157e-08	4.8745e-08	545/641/672/675/83990/146956/2072/2175/2187/2176/2177/2188/2189/55215/55120/57697/79728/5395/5429/5888/80010/6117/7156/29089/7398/57599	26
70	T_N_neg	hsa03015	mRNA surveillance pathway	33/956	91/7276	1.57786e-08	9.27784e-07	8.7696e-07	22794/29894/11052/79869/1477/1478/1479/9775/81608/55110/4440/124540/4686/11051/55916/26986/645974/5042/10914/5411/5500/5522/5529/9939/8731/10921/23049/23381/9887/10250/5976/26019/55339	33
71	T_N_neg	hsa03008	Ribosome biogenesis in eukaryotes	36/956	106/7276	2.58837e-08	1.2683e-06	1.19883e-06	9790/1457/1736/29889/26354/54552/23560/55127/81691/55341/23195/10199/55226/51068/65083/10528/51602/4931/55916/10940/5822/5901/55131/166378/10813/9724/84135/51096/55813/10885/134430/23160/84128/7514/54464/22803	36
72	T_N_neg	hsa03440	Homologous recombination	19/956	41/7276	2.12107e-07	8.90849e-06	8.42048e-06	580/641/672/675/79184/83990/146956/4683/79728/10111/5888/5893/25788/8438/5932/6117/7156/11073/7516	19
73	T_N_neg	hsa03040	Spliceosome	39/956	134/7276	7.18679e-07	2.64115e-05	2.49647e-05	9716/51362/988/10523/51340/9416/11325/9879/1665/8449/1659/9343/9775/3183/3190/3192/55110/4686/27339/9129/84950/9128/55660/10594/22827/9939/27316/494115/10291/23451/23450/23020/6627/6632/6634/10915/57187/84321/51729	39
74	T_N_neg	hsa00240	Pyrimidine metabolism	32/956	102/7276	1.17573e-06	3.8407e-05	3.63031e-05	790/124583/56474/79077/10201/22978/87178/5422/23649/5426/5427/54107/25885/84172/9533/5430/5431/5433/11128/55703/10623/55718/5557/5558/6240/6241/7083/221830/7298/7371/54963/7372	32
75	T_N_neg	hsa03420	Nucleotide excision repair	19/956	47/7276	2.77281e-06	8.15207e-05	7.7055e-05	8451/8450/1642/2071/2072/2074/2967/2968/3978/5111/5426/5427/54107/5981/5982/5983/5984/5985/6117	19
76	T_N_neg	hsa03430	Mismatch repair	12/956	23/7276	8.30852e-06	0.000222064	0.000209899	9156/3978/4436/2956/5111/5395/5981/5982/5983/5984/5985/6117	12
77	T_N_neg	hsa03018	RNA degradation	25/956	78/7276	1.13279e-05	0.000277535	0.000262331	23019/25904/4848/57472/29883/1656/170506/80153/23644/2023/23404/3313/3329/26986/645974/5042/5073/5213/87178/6499/23517/10140/9652/54464/22803	25
78	T_N_neg	hsa03410	Base excision repair	13/956	33/7276	0.000144598	0.00327014	0.003091	27301/2237/3978/3980/55247/142/10038/5111/5423/5426/5427/54107/6996	13
79	T_N_neg	hsa04120	Ubiquitin mediated proteolysis	32/956	137/7276	0.000687641	0.0144405	0.0136494	64682/51433/51434/57448/672/991/8697/8452/8451/8450/9820/1642/55120/26259/8924/10075/23327/8554/27339/22954/4591/55236/3093/63893/27338/65264/7337/89910/10277/51366/7428/331	32
80	T_N_neg	hsa00230	Purine metabolism	38/956	175/7276	0.00102359	0.0200623	0.0189633	55811/159/122481/471/124583/954/2618/8833/10201/22978/10606/9061/5150/5198/55276/87178/5422/23649/5426/5427/54107/25885/84172/9533/5430/5431/5433/11128/55703/10623/55718/5471/5557/5558/5634/6240/6241/221830	38
81	T_N_neg	hsa00970	Aminoacyl-tRNA biosynthesis	18/956	66/7276	0.00162398	0.0296119	0.0279898	1615/124454/2058/2193/10056/283459/3376/51520/23395/92935/79731/25973/55278/5917/80222/7407/8565/51067	18
82	T_N_neg	hsa03020	RNA polymerase	11/956	32/7276	0.00176502	0.0296119	0.0279898	25885/84172/9533/5430/5431/5433/11128/55703/10623/55718/221830	11
83	T_N_neg	hsa04914	Progesterone-mediated oocyte maturation	24/956	99/7276	0.00181297	0.0296119	0.0279898	64682/51433/51434/6790/673/699/890/891/9133/8697/993/995/1017/3320/3326/3480/3835/4085/5603/5599/9088/5347/27330/729597	24
84	T_pos_N_neg	hsa05217	Basal cell carcinoma	18/663	63/7276	7.61946e-06	0.00133836	0.00130851	8643/6932/11211/51176/10912/81029/7474/54361/7475/6608/8324/51684/5727/7478/8321/2737/7157/7477	18
85	T_pos_N_neg	hsa04512	ECM-receptor interaction	21/663	82/7276	9.07364e-06	0.00133836	0.00130851	8515/10319/1288/2811/3371/3914/1285/1286/1101/284217/3675/3655/375790/9900/3694/3909/1298/7143/1287/51206/3691	21
86	T_pos_N_neg	hsa03010	Ribosome	30/663	154/7276	4.51868e-05	0.00444337	0.00434427	6203/6208/23521/6137/6141/6136/6191/6159/25873/6223/6194/9045/6202/6122/6125/6130/4736/6128/6142/6204/6222/6124/6189/6188/6193/6139/6187/6143/6175/3921	30
87	T_pos_N_neg	hsa05222	Small cell lung cancer	19/663	93/7276	0.000596014	0.0389213	0.0380533	10912/5915/5295/10319/1288/842/3914/1285/2272/1286/7709/284217/3675/3655/3909/4790/1287/1021/7157	19
88	T_pos_N_neg	hsa05165	Human papillomavirus infection	47/663	321/7276	0.000659684	0.0389213	0.0380533	6932/11211/8515/5295/10319/3661/1288/81029/3371/84552/3914/1285/7474/1286/1101/7297/284217/54361/23493/1740/3280/9641/7475/55534/3675/57801/83933/3655/84441/8324/148022/3694/3909/4790/1298/8900/7143/1287/3691/7478/8321/472/1021/3445/1950/7157/7477	47
89	T_pos_only	hsa04060	Cytokine-cytokine receptor interaction	69/905	270/7276	1.58131e-09	4.74394e-07	4.3611e-07	1524/2833/959/6352/939/3590/6846/1234/729230/2920/1236/4050/355/8764/7043/10663/356/8771/6375/643/3558/85480/6367/4049/3593/3560/6356/50615/3977/8995/8718/3574/1441/3976/1440/1233/8743/2829/10803/55801/4233/56034/2921/149233/2688/3604/8795/64109/3627/2919/84957/3565/3625/2057/11009/9180/7042/59067/6346/51561/1237/50616/27242/1956/8784/23529/10850/3442/3447	69
90	T_pos_only	hsa03010	Ribosome	44/905	154/7276	4.99608e-08	7.49411e-06	6.88933e-06	6164/6135/6205/6228/6158/11224/6209/2197/6134/6230/6157/6160/6167/6176/6168/6154/6144/6138/6235/6161/6152/6155/6207/6171/6146/6217/6210/6218/6233/6170/6165/9349/6229/6150/6206/51187/6227/6201/6169/6234/6133/10573/200916/6232	44
91	T_pos_only	hsa05340	Primary immunodeficiency	16/905	37/7276	2.902e-06	0.0002902	0.00026678	915/916/3718/7535/959/3932/4261/930/29760/29851/326/84876/3543/8625/5896/5994	16
92	T_pos_only	hsa04064	NF-kappa B signaling pathway	26/905	95/7276	6.21744e-05	0.00466308	0.00428676	27040/7535/959/3932/2920/4050/7185/4049/5588/7128/8717/29760/4792/6850/5743/330/5971/29775/5328/51135/10892/7188/23586/596/8915/598	26
93	T_pos_only	hsa05142	Chagas disease (American trypanosomiasis)	27/905	102/7276	8.48498e-05	0.00509099	0.00468014	5330/915/5521/916/5293/6352/355/7043/356/3558/3725/917/7097/3593/54106/5054/4792/2769/2774/841/4843/7042/51135/2776/10333/55844/5518	27
94	T_pos_only	hsa04630	Jak-STAT signaling pathway	36/905	156/7276	0.000140695	0.00703477	0.00646705	5293/3718/3590/6776/3558/85480/5777/3593/3560/50615/896/6777/3977/3574/1441/3976/1440/6778/6773/149233/2688/64109/3565/2057/11009/4170/9180/59067/51561/50616/3265/9655/596/3442/3447/598	36
95	T_pos_only	hsa04660	T cell receptor signaling pathway	26/905	103/7276	0.000262911	0.0112676	0.0103583	27040/915/916/9402/5293/7535/959/3932/3702/5133/3558/3725/917/5588/5777/29851/1493/4792/7006/4793/5605/3565/4773/10892/3265/8915	26
96	T_pos_only	hsa05162	Measles	31/905	134/7276	0.000382412	0.0143405	0.0131832	915/916/51284/5293/3718/6776/6504/355/356/3558/917/7097/5588/3593/7128/3560/896/6777/54106/4792/3665/8743/6773/4793/8795/3565/51135/23586/3442/3447/64135	31
97	T_pos_only	hsa04659	Th17 cell differentiation	26/905	107/7276	0.0004993	0.0158663	0.0145859	27040/915/916/3718/7535/3932/6776/3558/3725/917/5588/3560/50615/6777/4792/6778/6095/196/149233/4793/3565/59067/4773/51561/50616/5914	26
98	T_pos_only	hsa04062	Chemokine signaling pathway	39/905	185/7276	0.000550576	0.0158663	0.0145859	5330/1524/5880/5293/3718/2833/6352/6846/1234/729230/2920/1236/3702/2185/10663/6375/643/6367/6356/6777/4792/1233/2829/25759/10803/94235/6773/2921/5567/4793/9564/3627/2919/108/408/6346/1237/3265/10850	39
99	T_pos_only	hsa04668	TNF signaling pathway	26/905	108/7276	0.000581765	0.0158663	0.0145859	5293/6352/2920/355/7185/3725/4049/7128/8717/1906/4314/4792/3976/5743/330/602/90993/4323/2921/3627/841/2919/10488/5606/7188/4318	26
100	T_pos_only	hsa04621	NOD-like receptor signaling pathway	36/905	168/7276	0.000645466	0.0161367	0.0148344	5330/100506742/834/6352/2920/2634/3725/1535/7128/4792/10616/29108/330/3665/79671/6773/79792/2921/2633/4793/2635/5027/841/2919/838/7226/440068/260434/171389/51135/25828/7188/596/3442/3447/598	36
101	T_pos_only	hsa04530	Tight junction	36/905	170/7276	0.000812811	0.0187572	0.0172434	5010/83700/4629/5521/913/3725/7408/154810/6794/9071/9076/5872/5567/4622/57644/4626/8735/87/5581/58538/9693/23562/909/51208/93643/4734/55844/644672/10686/5562/140465/5518/4218/5564/4627/7277	36
102	T_pos_only	hsa04670	Leukocyte transendothelial migration	25/905	112/7276	0.00230954	0.0494902	0.0454962	5010/83700/6494/5880/5293/3702/2185/3683/83593/1535/7294/3676/7408/11069/4636/9071/9076/9564/87/23562/51208/644672/10686/4318/29895	25
103	N_pos_only	hsa01200	Carbon metabolism	20/361	115/7276	7.35847e-07	0.000213396	0.00019984	38/5631/5162/6390/230/5160/4199/1962/1743/8802/6888/4967/3030/6470/5226/229/5091/22934/8789/3417	20
104	N_pos_only	hsa00062	Fatty acid elongation	9/361	25/7276	1.66112e-06	0.000240862	0.000225563	10449/83401/3032/3033/64834/3030/51102/122970/51144	9
105	N_pos_only	hsa03050	Proteasome	11/361	45/7276	8.51679e-06	0.000675915	0.00063298	5700/5689/5684/5685/5692/5691/9491/5683/5690/9861/5710	11
106	N_pos_only	hsa00030	Pentose phosphate pathway	9/361	30/7276	9.32297e-06	0.000675915	0.00063298	5631/51071/5236/230/6888/5226/229/22934/8789	9
107	N_pos_only	hsa00190	Oxidative phosphorylation	19/361	133/7276	2.71052e-05	0.0015721	0.00147224	529/10476/1347/10063/518/4711/6390/7386/4709/7381/51382/4710/9377/1337/4718/9551/496/515/7388	19
108	N_pos_only	hsa00071	Fatty acid degradation	10/361	44/7276	4.35486e-05	0.00210485	0.00197115	10449/38/224/3032/219/3033/1962/3030/130/223	10
109	N_pos_only	hsa00020	Citrate cycle (TCA cycle)	8/361	30/7276	7.59475e-05	0.00309699	0.00290027	5162/6390/5160/1743/8802/4967/5091/3417	8
110	N_pos_only	hsa00620	Pyruvate metabolism	9/361	39/7276	9.28183e-05	0.00309699	0.00290027	38/224/219/5162/5160/4199/5091/3029/223	9
111	N_pos_only	hsa00280	Valine, leucine and isoleucine degradation	10/361	48/7276	9.61135e-05	0.00309699	0.00290027	10449/38/224/3032/219/3033/1962/3030/223/11112	10
112	N_pos_only	hsa01212	Fatty acid metabolism	9/361	48/7276	0.000494559	0.0143422	0.0134312	10449/38/55825/3032/3033/1962/3030/51102/51144	9
113	N_pos_only	hsa00310	Lysine degradation	10/361	59/7276	0.000567276	0.0144042	0.0134892	38/224/219/3033/8985/1962/1743/4967/3030/223	10
114	N_pos_only	hsa05012	Parkinson's disease	17/361	142/7276	0.000623046	0.0144042	0.0134892	7332/10476/1347/518/7327/4711/6390/7386/4709/7381/27429/4710/9377/1337/4718/515/7388	17
115	N_pos_only	hsa00380	Tryptophan metabolism	8/361	40/7276	0.000645704	0.0144042	0.0134892	38/224/219/3033/1962/4967/3030/223	8
116	N_pos_only	hsa05010	Alzheimer's disease	19/361	171/7276	0.000775788	0.0160699	0.0150491	5595/57142/10476/1347/5532/518/4711/6390/7386/4709/5664/7381/4710/9377/1337/4718/2905/515/7388	19
117	N_pos_only	hsa05016	Huntington's disease	20/361	193/7276	0.00136727	0.0264339	0.0247548	10476/1347/6647/518/4711/6390/1173/7386/4709/7381/9519/4710/161/8218/9377/1337/10540/4718/515/7388	20
118	N_pos_only	hsa00010	Glycolysis / Gluconeogenesis	10/361	67/7276	0.0015735	0.0285197	0.0267081	224/219/5162/5236/230/5160/229/130/223/8789	10
119	N_pos_only	hsa04932	Non-alcoholic fatty liver disease (NAFLD)	16/361	149/7276	0.00281538	0.0480272	0.0449764	1347/4711/6390/7386/4709/7381/468/6945/4710/9377/1337/8660/4718/208/7388/1649	16
120	T_neg_only	hsa05210	Colorectal cancer	14/431	72/7276	6.65853e-05	0.010685	0.00822875	595/8503/836/5601/324/4292/4437/5290/54205/5894/4087/5594/3845/5291	14
121	T_neg_only	hsa05161	Hepatitis B	21/431	144/7276	0.00010331	0.010685	0.00822875	3444/595/8503/1654/57506/836/4775/29110/3441/1019/5601/4893/5290/54205/5894/898/5594/10971/3845/1147/5291	21
122	T_neg_only	hsa05213	Endometrial cancer	12/431	58/7276	0.000117849	0.010685	0.00822875	595/8503/1495/324/4893/4292/6654/5290/5894/5594/3845/5291	12
123	T_neg_only	hsa04218	Cellular senescence	22/431	160/7276	0.000171988	0.0116952	0.00900675	595/8503/4775/1019/3364/4893/5290/28996/23291/204851/10114/85417/91750/5894/4087/5481/898/7416/5594/3845/5291/983	22
124	T_neg_only	hsa05212	Pancreatic cancer	13/431	75/7276	0.000400089	0.0191634	0.0147582	595/8503/7422/1019/5601/5290/10928/5894/4087/5594/3845/1147/5291	13
125	T_neg_only	hsa04120	Ubiquitin mediated proteolysis	19/431	137/7276	0.000422722	0.0191634	0.0147582	7329/57154/7334/55585/9354/23291/11059/7326/389898/64750/9320/7328/83737/55284/11065/9690/9063/8453/6502	19
126	T_neg_only	hsa05200	Pathways in cancer	40/431	395/7276	0.000528984	0.0201441	0.0155135	595/613/8503/3674/836/2792/7483/1495/7422/1019/2773/1398/5601/324/4893/4292/26291/4437/6654/5290/51764/54205/4312/6093/10672/10928/7184/5894/9475/4087/898/9826/5594/3845/1147/5291/9063/5747/8453/6502	40
127	T_neg_only	hsa05220	Chronic myeloid leukemia	13/431	78/7276	0.000592475	0.0201441	0.0155135	595/613/8503/1019/1398/4893/6654/5290/5894/5594/3845/1147/5291	13
128	T_neg_only	hsa04917	Prolactin signaling pathway	12/431	70/7276	0.000736314	0.022253	0.0171376	1081/595/8503/5601/4893/6654/5290/5894/122809/5594/3845/5291	12
129	T_neg_only	hsa03013	RNA transport	21/431	171/7276	0.0011088	0.0301594	0.0232265	6606/7329/8672/53371/79833/9513/1964/8667/9688/10460/1983/79902/51808/8669/1977/79023/2332/59343/8087/10605/11260	21
130	T_neg_only	hsa04071	Sphingolipid signaling pathway	16/431	118/7276	0.00150847	0.0349506	0.0269163	8503/340485/2773/5601/4893/5290/10558/6093/10672/5894/9475/5528/4363/5594/3845/5291	16
131	T_neg_only	hsa05211	Renal cell carcinoma	11/431	66/7276	0.00154194	0.0349506	0.0269163	8503/7422/1398/4893/6654/5290/5894/5594/3845/5291/8453	11
132	T_neg_only	hsa05160	Hepatitis C	17/431	131/7276	0.00177247	0.0370856	0.0285605	3444/8503/57506/29110/3441/5601/4893/6654/5290/9074/440275/5894/5594/3845/1147/10197/5291	17
133	T_neg_only	hsa05219	Bladder cancer	8/431	41/7276	0.00240305	0.0466879	0.0359555	595/7422/1019/4893/4312/5894/5594/3845	8
134	T_neg_only	hsa05167	Kaposi's sarcoma-associated herpesvirus infection	20/431	173/7276	0.00298799	0.0494285	0.0380661	3444/595/8503/836/4775/29110/2792/3441/7422/1019/5601/4893/5290/51764/54205/5894/5594/3845/1147/5291	20
135	T_neg_only	hsa01200	Carbon metabolism	15/431	115/7276	0.00307991	0.0494285	0.0380661	2653/2746/50/5096/4329/226/4191/5723/2597/2747/441531/4594/2026/1737/7167	15
136	T_neg_only	hsa04550	Signaling pathways regulating pluripotency of stem cells	17/431	139/7276	0.00335092	0.0494285	0.0380661	6657/4762/8503/80712/7483/324/4893/4090/7547/5290/6498/657/5894/4087/5594/3845/5291	17
137	T_neg_only	hsa04360	Axon guidance	20/431	175/7276	0.00341604	0.0494285	0.0380661	6259/8503/50855/4775/2773/1943/4893/9423/5290/6093/56896/10505/5894/5163/9475/4917/5594/3845/5291/5747	20
138	T_neg_only	hsa04141	Protein processing in endoplasmic reticulum	19/431	166/7276	0.00420223	0.0494285	0.0380661	3303/285126/10294/23471/7415/6184/5601/9373/440275/7326/10905/80267/6747/11231/7184/3301/6745/3312/29979	19
139	T_neg_only	hsa04012	ErbB signaling pathway	12/431	86/7276	0.00448993	0.0494285	0.0380661	8503/27/1398/5601/4893/6654/5290/5894/5594/3845/5291/5747	12
140	T_neg_only	hsa05131	Shigellosis	10/431	65/7276	0.00455091	0.0494285	0.0380661	63916/1398/5601/8767/9474/23291/6093/9475/5594/1147	10
141	T_neg_only	hsa05230	Central carbon metabolism in cancer	10/431	65/7276	0.00455091	0.0494285	0.0380661	8503/6510/4893/5290/5894/5163/441531/5594/3845/5291	10
142	T_neg_only	hsa05134	Legionellosis	9/431	55/7276	0.00459798	0.0494285	0.0380661	3303/836/3297/7415/375/23786/54205/3312/10767	9
143	T_neg_only	hsa04915	Estrogen signaling pathway	13/431	98/7276	0.0049193	0.0494285	0.0380661	3303/8503/3765/2773/4893/6654/5290/7184/5894/5594/3845/3312/5291	13
144	T_neg_only	hsa05215	Prostate cancer	12/431	87/7276	0.00493762	0.0494285	0.0380661	595/8503/4893/6654/5290/7184/5894/898/5594/3845/1147/5291	12
145	T_neg_only	hsa04930	Type II diabetes mellitus	8/431	46/7276	0.00506449	0.0494285	0.0380661	8503/389692/5601/3651/5290/122809/5594/5291	8
146	T_neg_only	hsa05221	Acute myeloid leukemia	10/431	66/7276	0.00508823	0.0494285	0.0380661	595/8503/4893/6654/5290/5894/5594/3845/1147/5291	10
147	T_neg_only	hsa05223	Non-small cell lung cancer	10/431	66/7276	0.00508823	0.0494285	0.0380661	595/8503/1019/4893/6654/5290/5894/5594/3845/5291	10
148	T_neg_N_pos	hsa01200	Carbon metabolism	15/169	115/7276	5.29437e-08	6.48015e-06	6.005e-06	6389/3419/7086/8803/4200/5223/84706/4190/2271/1738/2821/3099/6391/5230/1431	15
149	T_neg_N_pos	hsa03050	Proteasome	10/169	45/7276	5.53859e-08	6.48015e-06	6.005e-06	5693/5701/5687/5688/5682/5714/5713/10213/5707/5708	10
150	T_neg_N_pos	hsa00020	Citrate cycle (TCA cycle)	8/169	30/7276	2.71778e-07	2.11987e-05	1.96443e-05	6389/3419/8803/4190/2271/1738/6391/1431	8
151	T_neg_N_pos	hsa05169	Epstein-Barr virus infection	13/169	203/7276	0.000845377	0.0494546	0.0458284	5701/5714/1432/5432/3304/5713/7529/5440/10213/5707/7532/7534/5708	13
