# Supplementary material for: A comprehensive function analysis of LMO2 in different breast cancer subtypes
Source: Oncotarget. 2017 Dec 21;9(10):8911–26. doi: 10.18632/oncotarget.23542 (PMC5823636; doi:10.18632/oncotarget.23542)
Supplement: Supplementary file 5 [file oncotarget-09-8911-s005.xlsx]

## Sheet: tn_GO_BP_all
	Cluster	ID	Description	GeneRatio	BgRatio	pvalue	p.adjust	qvalue	geneID	Count
1	T_N_pos	GO:0048514	blood vessel morphogenesis	199/2823	492/16992	2.15323e-37	1.2211e-33	8.08254e-34	94/283/284/285/51378/51129/302/338/81575/358/58504/83478/652/168667/718/719/728/729/10203/857/147372/6347/6369/83605/1232/947/998/1012/1215/1306/1281/1282/1284/1295/1464/1536/57105/1634/54567/1893/641700/51162/2004/2022/2028/5168/2034/2048/51752/2113/2152/2191/2255/8817/2247/2254/2260/2321/2324/91010/2294/8322/2624/2627/2702/10052/10457/2828/2876/9464/3037/51564/9734/57493/3082/3087/64344/3162/32…	199
2	T_N_pos	GO:0001525	angiogenesis	174/2823	411/16992	8.95201e-36	2.53834e-32	1.68015e-32	94/283/284/285/51378/51129/302/81575/358/58504/83478/652/168667/718/719/728/729/10203/857/147372/6347/6369/1232/947/998/1012/1215/1306/1282/1284/1295/1464/1536/57105/1634/54567/1893/641700/51162/2004/2022/2028/5168/2034/2048/51752/2113/2152/2191/2255/8817/2247/2254/2260/2321/2324/91010/2624/2627/2702/10457/2828/2876/9464/51564/9734/3082/3087/64344/3162/3213/3315/126393/3339/3373/3397/3606/3553/35…	174
3	T_N_pos	GO:0060326	cell chemotaxis	111/2823	250/16992	2.85442e-25	5.39581e-22	3.57153e-22	185/199/301/409/51411/683/719/728/6357/6358/6360/6361/6362/6363/6347/6366/6368/6369/10344/6348/6349/414062/6351/6355/1230/972/9023/51192/1240/1435/6373/6387/9547/4283/3577/3579/1588/23604/9732/1910/2207/8823/8817/2247/2260/2321/2357/2359/2621/1880/63940/2950/1839/3082/3219/3269/80270/3315/3458/3586/3603/3553/3569/3570/3672/3689/3791/3929/3958/3965/1902/4067/1130/79148/4354/4681/3071/4851/4856/882…	111
4	T_N_pos	GO:1901342	regulation of vasculature development	105/2823	239/16992	1.57877e-23	1.63447e-20	1.08187e-20	94/285/51378/51129/358/652/718/719/728/729/147372/6347/6369/1232/947/8837/1215/1284/1536/57105/1634/54567/1893/641700/2022/5168/51752/2113/2152/2247/2321/2624/2627/10457/2828/51564/9734/3082/3087/3162/3315/126393/3373/3397/3458/3553/3569/3678/9270/3689/3716/3791/9314/3848/3952/4223/79812/93649/4780/4846/4851/4881/5140/5155/5196/146850/23129/5371/26051/5578/5579/5587/84432/60675/5740/5797/10266/59…	105
5	T_N_pos	GO:0045765	regulation of angiogenesis	98/2823	215/16992	1.6654e-23	1.63447e-20	1.08187e-20	94/285/51378/51129/358/718/719/728/729/147372/6347/6369/1232/947/1215/1284/1536/57105/1634/54567/1893/641700/2022/5168/51752/2113/2152/2247/2321/2624/2627/10457/2828/51564/9734/3082/3087/3162/3315/126393/3373/3397/3553/3569/3678/9270/3689/3716/3791/9314/3848/3952/4223/79812/4780/4846/4851/4881/5140/5196/146850/23129/5371/26051/5578/5579/5587/84432/60675/5740/5797/10266/10411/387/388/6050/6237/233…	98
6	T_N_pos	GO:0030198	extracellular matrix organization	126/2823	315/16992	1.72929e-23	1.63447e-20	1.08187e-20	2/25890/176/9509/9508/9507/9719/54507/84168/302/633/649/824/826/151887/8837/1215/1303/1277/1278/1281/1282/1284/1289/1290/50509/1291/1292/1293/1295/1311/83716/55790/1471/1511/1513/1520/1634/4921/1803/1805/1842/25975/133584/1991/2006/2022/2113/2191/2192/10516/2200/2247/10211/23768/2331/2294/2295/2621/3036/3037/3339/5654/3383/3384/3385/3672/3678/3679/8516/3682/3684/3688/3689/3690/3693/58494/3791/390…	126
7	T_N_pos	GO:0043062	extracellular structure organization	126/2823	316/16992	2.41612e-23	1.9574e-20	1.29562e-20	2/25890/176/9509/9508/9507/9719/54507/84168/302/633/649/824/826/151887/8837/1215/1303/1277/1278/1281/1282/1284/1289/1290/50509/1291/1292/1293/1295/1311/83716/55790/1471/1511/1513/1520/1634/4921/1803/1805/1842/25975/133584/1991/2006/2022/2113/2191/2192/10516/2200/2247/10211/23768/2331/2294/2295/2621/3036/3037/3339/5654/3383/3384/3385/3672/3678/3679/8516/3682/3684/3688/3689/3690/3693/58494/3791/390…	126
8	T_N_pos	GO:0032103	positive regulation of response to external stimulus	106/2823	261/16992	1.51035e-20	1.07065e-17	7.08674e-18	185/199/654/695/718/719/728/6363/6347/6366/6369/10344/6348/6351/1230/940/972/1012/1240/1268/84699/1435/6373/6387/9547/4283/23604/2113/2152/2167/2207/2865/2255/8823/8817/2247/2260/2621/115362/63940/84868/3315/8692/3620/3600/3603/3606/3553/9173/90865/3569/3570/3717/3791/3929/3965/1902/4023/9450/23643/3071/81565/91662/10392/4889/8829/10133/5008/11315/5138/5155/5159/5196/5294/5320/5473/9647/5578/5587…	106
9	T_N_pos	GO:0002283	neutrophil activation involved in immune response	162/2823	485/16992	3.69638e-20	2.09621e-17	1.3875e-17	10555/210/221/302/8907/64333/411/427/527/10396/79895/567/51411/25798/683/684/718/719/728/387263/10487/847/929/57126/11314/945/948/963/1604/965/966/967/968/22918/978/1084/1675/5199/160364/338339/29099/23406/55313/1378/8804/83716/1471/5476/1508/1075/1511/1520/1522/3577/3579/1727/1536/28988/728358/1669/1774/1794/79930/1991/23071/2171/2204/2207/2212/2215/2219/10875/2268/2352/2357/2495/2512/2517/9535/…	162
10	T_N_pos	GO:0043312	neutrophil degranulation	162/2823	485/16992	3.69638e-20	2.09621e-17	1.3875e-17	10555/210/221/302/8907/64333/411/427/527/10396/79895/567/51411/25798/683/684/718/719/728/387263/10487/847/929/57126/11314/945/948/963/1604/965/966/967/968/22918/978/1084/1675/5199/160364/338339/29099/23406/55313/1378/8804/83716/1471/5476/1508/1075/1511/1520/1522/3577/3579/1727/1536/28988/728358/1669/1774/1794/79930/1991/23071/2171/2204/2207/2212/2215/2219/10875/2268/2352/2357/2495/2512/2517/9535/…	162
11	T_N_pos	GO:0002446	neutrophil mediated immunity	165/2823	498/16992	4.12541e-20	2.12684e-17	1.40777e-17	1636/10555/210/221/302/8907/64333/411/427/527/10396/79895/567/51411/25798/683/684/718/719/728/387263/10487/847/929/57126/11314/945/948/963/1604/965/966/967/968/22918/978/1084/1675/5199/160364/338339/29099/23406/55313/1378/8804/83716/1471/5476/1508/1075/1511/1520/1522/3577/3579/1727/1536/28988/728358/1669/1774/1794/79930/1991/23071/2171/2204/2207/2212/2215/2219/10875/2268/2352/2357/2495/2512/2517/…	165
12	T_N_pos	GO:0036230	granulocyte activation	164/2823	495/16992	5.40538e-20	2.55449e-17	1.69084e-17	10555/210/221/302/8907/64333/411/427/527/10396/79895/567/51411/25798/683/684/718/719/728/387263/10487/847/6348/929/57126/11314/945/948/963/1604/965/966/967/968/22918/978/1084/1675/5199/160364/338339/29099/23406/55313/1378/8804/83716/1471/5476/1508/1075/1511/1520/1522/3577/3579/1727/1536/28988/728358/1669/1774/1794/79930/1991/23071/2171/2204/2207/2212/2215/2219/10875/2268/2352/2357/2495/2512/2517/…	164
13	T_N_pos	GO:0050900	leukocyte migration	154/2823	454/16992	6.13709e-20	2.67719e-17	1.77205e-17	100/119/199/284/285/51378/301/338/482/623/683/719/728/857/6357/6358/6360/6361/6362/6363/6347/6366/6368/6369/10344/6348/6349/414062/6351/6355/1230/57126/51744/11314/947/965/972/8832/998/1084/9023/51192/1240/1277/1278/1435/6373/6387/9547/4283/3577/3579/1588/23604/9046/1893/1910/1991/90952/2207/2321/2357/2359/2534/2621/1880/63940/2995/3055/3162/3269/80270/3383/3458/3586/3603/3553/3554/90865/3569/357…	154
14	T_N_pos	GO:0042119	neutrophil activation	162/2823	490/16992	1.16469e-19	4.71783e-17	3.12277e-17	10555/210/221/302/8907/64333/411/427/527/10396/79895/567/51411/25798/683/684/718/719/728/387263/10487/847/929/57126/11314/945/948/963/1604/965/966/967/968/22918/978/1084/1675/5199/160364/338339/29099/23406/55313/1378/8804/83716/1471/5476/1508/1075/1511/1520/1522/3577/3579/1727/1536/28988/728358/1669/1774/1794/79930/1991/23071/2171/2204/2207/2212/2215/2219/10875/2268/2352/2357/2495/2512/2517/9535/…	162
15	T_N_pos	GO:0003013	circulatory system process	162/2823	500/16992	1.07238e-18	4.05432e-16	2.68359e-16	10060/1636/70/94/100/170690/128/9370/140/148/147/146/150/151/152/153/154/155/185/284/287/477/482/491/552/554/623/624/11149/719/55799/93589/801/808/817/845/857/947/952/998/10659/1193/1215/1268/1278/1359/1511/1522/6387/1727/66002/10800/1674/54567/9732/1812/1874/1910/2006/2028/2034/51752/2153/2865/2313/5348/486/53826/2621/2697/2702/10052/2876/9446/2983/3043/1839/57493/3162/3270/3269/3274/27129/3357/…	162
16	T_N_pos	GO:0030595	leukocyte chemotaxis	83/2823	191/16992	1.61863e-18	5.73704e-16	3.7974e-16	199/301/683/719/728/6357/6358/6360/6361/6362/6363/6347/6366/6368/6369/10344/6348/6349/414062/6351/6355/1230/972/9023/51192/1240/1435/6373/6387/9547/4283/3577/3579/1588/23604/1910/2207/2321/2621/1880/63940/3269/80270/3458/3586/3603/3553/3569/3570/3672/3689/3929/3958/3965/4067/1130/79148/4354/4681/3071/4856/5144/5155/5196/5294/5473/5800/5879/5919/6283/6279/6280/1901/6288/51119/7857/9353/26228/7060/…	83
17	T_N_pos	GO:0030335	positive regulation of cell migration	136/2823	395/16992	2.27367e-18	7.31985e-16	4.84507e-16	150/199/284/51378/84913/10396/623/650/652/719/728/147372/6363/6347/6366/6369/10344/6348/6351/1230/972/1012/1240/1277/64506/1435/1436/6373/6387/9547/4283/1601/23604/4921/9732/1812/1991/5168/2113/2159/2152/79791/83706/2255/8823/8817/2247/2252/2260/2268/2321/2324/2294/2621/152007/10457/63940/3037/1839/51564/9734/3082/3315/3373/3383/3458/3479/3554/3569/3570/3611/3678/9270/3690/3717/3791/3912/3929/395…	136
18	T_N_pos	GO:0002237	response to molecule of bacterial origin	117/2823	319/16992	2.32335e-18	7.31985e-16	4.84507e-16	19/128/57379/210/338/558/567/623/654/728/6347/6348/929/948/958/1604/942/1051/1053/129607/1268/64506/1437/1439/1511/6373/4283/1544/1634/1910/1991/2255/2353/2697/55970/2950/84868/3055/3383/3620/3454/3458/3586/3587/3596/3606/10068/3553/3569/3656/11213/3663/3394/3717/3726/3727/3764/3929/3965/10859/10288/4016/100130733/9450/23643/4067/4129/4208/4258/4360/114548/4846/4851/10062/5105/5144/5196/5336/5708…	117
19	T_N_pos	GO:2000147	positive regulation of cell motility	139/2823	410/16992	4.37866e-18	1.30692e-15	8.65059e-16	150/199/284/51378/84913/10396/623/650/652/719/728/147372/6363/6347/6366/6369/10344/6348/6351/1230/972/1012/1072/1240/1277/64506/1435/1436/6373/6387/9547/4283/1601/23604/4921/9732/1812/1991/5168/2113/2159/2152/79791/83706/2255/8823/8817/2247/2252/2260/2268/2321/2324/2294/2621/152007/10457/63940/3037/1839/51564/9734/3082/3315/3373/3383/3458/3479/3554/3569/3570/3611/3678/9270/3690/3717/3791/3912/392…	139
20	T_N_pos	GO:0008015	blood circulation	159/2823	496/16992	7.01744e-18	1.9898e-15	1.31706e-15	10060/1636/70/94/100/170690/128/9370/140/148/147/146/150/151/152/153/154/155/185/284/287/477/482/491/552/554/623/624/11149/719/55799/93589/801/808/817/845/857/947/952/998/10659/1193/1215/1268/1278/1359/1511/1522/6387/1727/66002/1674/54567/9732/1812/1874/1910/2006/2028/2034/51752/2153/2865/2313/5348/486/53826/2621/2697/2702/10052/2876/9446/2983/3043/1839/3162/3270/3269/3274/27129/3357/3383/3398/34…	159
21	T_N_pos	GO:0032496	response to lipopolysaccharide	112/2823	304/16992	8.47436e-18	2.28848e-15	1.51476e-15	19/128/57379/210/338/558/623/654/728/6347/6348/929/948/958/1604/942/1051/1053/129607/1268/64506/1437/1439/1511/6373/4283/1544/1634/1910/1991/2255/2353/2697/55970/2950/84868/3055/3383/3620/3454/3458/3586/3587/3596/3606/10068/3553/3569/3656/11213/3394/3717/3726/3727/3764/3929/3965/10859/10288/4016/9450/23643/4067/4129/4208/4258/4360/114548/4846/4851/10062/5105/5144/5196/5336/57088/5473/5578/5617/57…	112
22	T_N_pos	GO:0050727	regulation of inflammatory response	107/2823	285/16992	9.60406e-18	2.47567e-15	1.63866e-15	2/100/9370/185/301/604/255877/683/695/114899/717/718/719/728/729/730/10203/837/6369/6348/940/1604/966/3075/3426/5199/1215/1268/1378/84699/1588/1910/1991/2113/2167/2207/2865/2294/115362/63940/2876/2950/3055/3082/8692/3620/3586/3600/3606/3553/3554/7850/9173/53833/3559/90865/3569/3717/9314/3848/3929/3952/4023/4067/4210/284207/11343/80762/22861/91662/114548/4856/4889/10062/4907/5008/11315/5138/118788…	107
23	T_N_pos	GO:0051272	positive regulation of cellular component movement	140/2823	420/16992	1.73208e-17	4.2707e-15	2.82682e-15	150/199/284/51378/84913/10396/604/623/650/652/719/728/147372/6363/6347/6366/6369/10344/6348/6351/1230/972/1012/1072/1240/1277/64506/1435/1436/6373/6387/9547/4283/1601/23604/4921/9732/1812/1991/5168/2113/2159/2152/79791/83706/2255/8823/8817/2247/2252/2260/2268/2321/2324/2294/2621/152007/10457/63940/3037/1839/51564/9734/3082/3315/3373/3383/3458/3479/3554/3569/3570/3611/3678/9270/3690/3717/3791/3912…	140
24	T_N_pos	GO:0040017	positive regulation of locomotion	144/2823	438/16992	2.3155e-17	5.47132e-15	3.62152e-15	150/199/284/51378/84913/10396/623/650/652/11149/719/728/858/147372/6363/6347/6366/6369/10344/6348/6351/1230/972/1012/1072/1240/1277/64506/1435/1436/6373/6387/9547/4283/1601/23604/4921/9732/1812/1991/5168/2113/2159/2152/79791/83706/2255/8823/8817/2247/2252/2260/2268/2321/2324/2294/2621/152007/10457/63940/3037/1839/51564/9734/3082/3315/3373/3383/3458/3479/3603/3554/3569/3570/3611/3678/9270/3690/371…	144
25	T_N_pos	GO:1904018	positive regulation of vasculature development	65/2823	139/16992	9.67033e-17	2.19362e-14	1.45197e-14	94/285/51378/51129/358/718/719/728/729/147372/6369/1232/947/8837/1215/1536/57105/1893/2022/51752/2113/2152/2247/2321/2624/2627/51564/9734/3082/3162/3315/126393/3373/3553/3678/3689/3716/3791/93649/4780/4846/4851/5155/146850/26051/5578/5579/5587/5740/10266/5906/10411/388/6237/23328/6423/27286/6915/7010/7048/55273/8742/7291/7423/7424	65
26	T_N_pos	GO:0097529	myeloid leukocyte migration	72/2823	166/16992	3.40867e-16	7.43483e-14	4.92118e-14	199/301/683/719/728/6357/6358/6360/6361/6362/6363/6347/6366/6368/6369/10344/6348/6349/414062/6351/6355/1230/11314/972/51192/1240/1435/6387/3579/1588/23604/1910/2207/2321/3269/3458/3553/3554/3569/3570/3672/3689/3929/3958/4067/4286/79148/4354/4681/3071/4856/64805/5144/5155/5196/5294/5473/5734/5800/5879/5919/6283/6279/6280/6288/7857/9353/26228/7060/7409/7423/7424	72
27	T_N_pos	GO:0045766	positive regulation of angiogenesis	59/2823	122/16992	3.58893e-16	7.53808e-14	4.98952e-14	94/285/51378/51129/358/718/719/728/729/147372/6369/1232/947/1215/1536/57105/1893/2022/51752/2113/2152/2247/2321/2624/2627/51564/9734/3082/3162/3315/126393/3373/3553/3678/3689/3716/3791/4780/4846/146850/26051/5578/5579/5587/5740/10266/10411/388/6237/23328/6423/27286/6915/7010/7048/8742/7291/7423/7424	59
28	T_N_pos	GO:0050920	regulation of chemotaxis	73/2823	172/16992	8.75156e-16	1.7725e-13	1.17324e-13	199/285/683/719/728/6363/6347/6366/10344/6348/6351/1230/972/1012/1240/1435/6373/6387/9547/4283/1588/23604/1991/2152/2255/8823/8817/2247/2260/2621/1880/63940/2950/3315/3603/3569/3570/3791/3929/3965/1902/4067/79148/4354/4681/3071/4851/4856/8829/5155/5156/5159/5196/5362/91584/5473/9647/5587/5800/5879/5919/6091/1901/7857/10371/9353/4088/26228/7040/7060/8740/7423/7424	73
29	T_N_pos	GO:0090287	regulation of cellular response to growth factor stimulus	90/2823	236/16992	1.27132e-15	2.4861e-13	1.64557e-13	94/9508/9719/54829/652/168667/857/858/147372/967/1028/1030/8837/8646/91851/1149/1601/1634/55816/163126/2022/56975/23625/2200/2255/8823/8817/2247/2254/2260/2321/10272/8322/2627/9573/8200/2719/2887/388585/3087/64399/5654/94031/3553/3611/3678/8516/3690/375616/8425/79812/4487/4641/93649/4681/4851/53918/56937/5526/63976/5579/11156/348093/6386/6423/6424/6497/10479/9353/4088/4091/4092/23111/10252/10253/…	90
30	T_N_pos	GO:0043410	positive regulation of MAPK cascade	148/2823	475/16992	1.54566e-15	2.92182e-13	1.93398e-13	148/147/150/151/152/154/155/284/369/10550/409/60370/55024/650/652/168667/114897/114898/728/858/6357/6358/6360/6361/6362/6363/6347/6366/6368/6369/10344/6348/6349/414062/6351/6355/1230/948/920/958/972/975/998/8837/1436/1464/57105/28988/56940/1849/1991/92002/221472/2255/8817/2247/2254/2260/2321/2324/2357/8322/4616/2621/392255/2690/152007/2771/10457/1880/9464/84868/3061/3082/3357/3383/3479/3481/3486/…	148
31	T_N_pos	GO:0007159	leukocyte cell-cell adhesion	117/2823	349/16992	5.05624e-15	9.24965e-13	6.12243e-13	100/119/199/301/445/572/604/652/857/6363/6347/6366/912/30835/51744/919/940/11314/920/1604/966/972/9308/942/998/1051/1178/339390/6387/56603/1803/1840/56940/1845/10148/1947/1991/2113/83706/2534/57678/10457/2934/3037/84868/3142/3383/3620/3458/3479/3481/3586/3594/3600/3606/3553/53833/3559/3569/3659/3662/3678/3688/3689/3707/9314/3902/3952/3956/3958/3965/10859/10288/11006/2615/4067/8174/1326/4478/3071/…	117
32	T_N_pos	GO:0001501	skeletal system development	148/2823	485/16992	1.07291e-14	1.90141e-12	1.25856e-12	176/53/94/9507/11173/165/166/302/649/650/651/652/654/1028/8646/1240/1303/1277/1278/1281/1290/1311/55790/56603/54360/8642/9249/1749/10655/2202/2022/2114/56975/79633/2200/8817/2247/2254/2260/2313/1112/2662/9573/8200/392255/2702/145258/9464/3037/388585/3074/64399/3206/3207/3213/3214/3215/3216/3217/3218/3219/3221/3222/3223/3224/3225/3231/3232/3233/3234/3235/3373/8692/3479/3481/3487/7071/3952/10859/40…	148
33	T_N_pos	GO:0002697	regulation of immune effector process	111/2823	328/16992	1.22981e-14	2.11342e-12	1.39889e-12	2/9447/284/301/8907/8905/1175/409/567/604/684/695/717/718/719/728/729/730/6363/6347/51744/919/940/11314/948/920/958/1604/966/972/8832/942/3075/3426/5199/1178/339390/1378/1794/56940/9844/2207/2208/2242/2865/2268/2294/2534/2624/84868/3055/51191/3142/3162/5654/3434/3458/3586/3594/3596/3598/3600/3606/3553/53833/3559/90865/3569/11213/3662/3902/3929/3952/3958/3965/10859/4067/9437/259197/80762/114548/14…	111
34	T_N_pos	GO:0043542	endothelial cell migration	66/2823	156/16992	2.51418e-14	4.19351e-12	2.77572e-12	94/284/285/51378/84913/652/168667/147372/1012/1634/54567/1803/2113/2191/8823/8817/2247/2260/2324/2876/51564/9734/3315/3397/3688/9270/3689/3690/3791/9314/4017/4223/79812/4780/4846/4851/4856/7026/8829/8828/5155/57449/23129/5547/5578/5587/11156/5797/387/388/6091/23328/7857/5176/83442/9353/54345/6672/6678/27286/90627/7010/7040/8742/22846/7424	66
35	T_N_pos	GO:0001667	ameboidal-type cell migration	107/2823	316/16992	3.55299e-14	5.75686e-12	3.81052e-12	130399/94/284/285/51378/397/411/84913/652/168667/10487/147372/1012/114757/1634/4921/54567/1803/1910/1947/5168/2113/2191/2255/8823/8817/2247/2252/2260/2324/152007/2876/9464/3036/3037/1839/51564/9734/3315/3357/3373/8692/3397/3458/3611/3688/9270/3689/3690/3791/9314/3849/4017/4223/55897/79812/4780/4846/4851/4856/7026/8829/8828/5155/5216/5308/29941/57449/23129/5371/9647/5547/5578/5587/79899/11156/5797…	107
36	T_N_pos	GO:0002685	regulation of leukocyte migration	66/2823	158/16992	5.25042e-14	8.27088e-12	5.47456e-12	100/199/301/623/683/719/728/6363/6347/6366/6369/6348/6351/1230/11314/972/1240/1435/6373/6387/9547/4283/1588/23604/1893/1991/2621/63940/3162/3383/3554/90865/3569/3570/3929/3958/3965/4067/8174/79148/4354/4478/4681/3071/4856/64805/5196/83483/5473/5724/5734/5879/5919/11035/6403/9353/26228/6793/6869/7040/7060/7070/7124/8740/7423/7424	66
37	T_N_pos	GO:0051480	regulation of cytosolic calcium ion concentration	102/2823	298/16992	6.49134e-14	9.9493e-12	6.58553e-12	111/148/147/146/185/287/477/491/552/623/624/666/114897/719/728/773/794/801/808/817/845/857/6363/6366/6348/1230/2826/1232/948/952/920/1043/1604/64072/10518/1193/6373/4283/10800/1812/1910/728215/2247/51024/2280/2357/2359/2534/2587/2624/2697/2843/2828/8477/2890/2915/9446/3061/3270/3357/3596/3717/3741/1902/4067/57192/4828/8620/5020/286530/5144/5156/5294/5311/5336/5350/5371/5566/60675/5745/5788/22821/…	102
38	T_N_pos	GO:0034341	response to interferon-gamma	66/2823	160/16992	1.0769e-13	1.60714e-11	1.06378e-11	199/567/684/817/6357/6358/6360/6361/6362/6363/6347/6366/6368/6369/10344/6348/6349/414062/6351/6355/958/965/942/1612/2209/2210/115362/3055/3383/10437/8519/10581/10410/3458/3459/3460/3594/3659/3662/3663/3394/10379/3716/3717/3965/4210/4360/4684/84166/9111/7376/10062/51667/4939/8638/5371/5468/5724/6622/8651/9021/6672/7098/6737/81603/7412	66
39	T_N_pos	GO:0010631	epithelial cell migration	84/2823	230/16992	1.91767e-13	2.78849e-11	1.84572e-11	94/284/285/51378/411/84913/652/168667/147372/1012/1634/54567/1803/5168/2113/2191/2255/8823/8817/2247/2252/2260/2324/152007/2876/3037/1839/51564/9734/3315/3373/3397/3458/3688/9270/3689/3690/3791/9314/3849/4017/4223/79812/4780/4846/4851/4856/7026/8829/8828/5155/5216/29941/57449/23129/9647/5547/5578/5587/11156/5797/5801/387/388/6091/23328/7857/10371/5176/83442/9353/54345/6672/6678/27286/90627/6869/7…	84
40	T_N_pos	GO:0007599	hemostasis	114/2823	353/16992	2.05121e-13	2.9081e-11	1.92489e-11	2/60/150/151/152/50808/302/308/409/554/558/114897/832/857/57126/947/948/958/966/998/1192/1277/1278/1281/1608/9162/139818/57572/84062/10938/30846/2159/2162/2152/2153/2157/2191/2192/2207/83706/2313/2534/2621/2623/2624/2627/9630/54331/2815/3043/3045/3047/3048/3315/3569/3611/3659/3690/3705/3717/3848/3937/4067/22915/10627/10398/4780/4846/5023/9127/64805/5155/5156/5196/5294/23533/146850/5329/5336/5341/…	114
41	T_N_pos	GO:0090130	tissue migration	86/2823	239/16992	2.60168e-13	3.59856e-11	2.38192e-11	70/94/284/285/51378/411/84913/652/168667/147372/1012/1634/54567/1803/5168/2113/2191/2255/8823/8817/2247/2252/2260/2324/2294/152007/2876/3037/1839/51564/9734/3315/3373/3397/3458/3688/9270/3689/3690/3791/9314/3849/4017/4223/79812/4780/4846/4851/4856/7026/8829/8828/5155/5216/29941/57449/23129/9647/5547/5578/5587/11156/5797/5801/387/388/6091/23328/7857/10371/5176/83442/9353/54345/6672/6678/27286/9062…	86
42	T_N_pos	GO:0007204	positive regulation of cytosolic calcium ion concentration	92/2823	264/16992	3.36729e-13	4.54664e-11	3.00946e-11	111/148/147/146/185/287/477/552/623/624/114897/719/728/773/801/808/817/845/857/6363/6366/6348/1230/2826/1232/948/952/920/1043/1604/10518/1193/6373/4283/10800/1812/1910/728215/2247/51024/2280/2357/2359/2534/2587/2624/2697/2843/2828/8477/9446/3270/3357/3596/3717/1902/4067/57192/4828/8620/5020/286530/5144/5156/5294/5311/5336/5350/5371/5566/60675/5745/5788/22821/6262/1901/8698/6288/6546/6547/6622/671…	92
43	T_N_pos	GO:0002683	negative regulation of immune system process	120/2823	382/16992	4.13871e-13	5.45828e-11	3.61289e-11	2/100/9370/284/301/409/558/55024/604/652/684/695/714/6347/6366/6348/929/11314/1604/966/972/8832/942/1051/339390/1268/1281/1378/6387/1588/1840/56940/1845/2200/2207/2294/10272/2624/57678/10457/2876/84868/388585/3142/3162/3218/5654/3398/3620/3428/3434/3586/3598/9173/53833/3559/133396/90865/11213/3659/3662/3707/51621/3902/3958/3965/10859/10288/11025/11006/10234/2615/7940/23643/4067/9935/4211/79148/43…	120
44	T_N_pos	GO:0090132	epithelium migration	84/2823	233/16992	4.36979e-13	5.63207e-11	3.72791e-11	94/284/285/51378/411/84913/652/168667/147372/1012/1634/54567/1803/5168/2113/2191/2255/8823/8817/2247/2252/2260/2324/152007/2876/3037/1839/51564/9734/3315/3373/3397/3458/3688/9270/3689/3690/3791/9314/3849/4017/4223/79812/4780/4846/4851/4856/7026/8829/8828/5155/5216/29941/57449/23129/9647/5547/5578/5587/11156/5797/5801/387/388/6091/23328/7857/10371/5176/83442/9353/54345/6672/6678/27286/90627/6869/7…	84
45	T_N_pos	GO:0030593	neutrophil chemotaxis	44/2823	88/16992	4.59422e-13	5.76982e-11	3.81909e-11	683/719/728/6357/6358/6360/6361/6362/6363/6347/6366/6368/6369/10344/6348/6349/414062/6351/6355/972/51192/3579/23604/2207/3458/3553/3672/3689/3929/3958/4354/3071/5144/5196/5294/5473/5879/6283/6279/6280/6288/9353/7060/7409	44
46	T_N_pos	GO:0070663	regulation of leukocyte proliferation	76/2823	202/16992	4.68015e-13	5.76982e-11	3.81909e-11	100/199/301/604/652/695/6363/912/30835/51744/940/11314/952/920/958/1604/966/972/975/942/1026/1051/1178/339390/1435/10148/1947/2255/2323/57678/10457/1880/2950/84868/3620/3458/3479/3481/3586/3594/3596/3600/3606/3553/53833/3559/3569/3659/3952/3958/3965/10859/10288/2615/7940/4067/4208/4332/3071/80762/80380/5788/11035/54440/6708/6869/7040/7048/7099/7293/10673/7292/8744/57045/7412/11326	76
47	T_N_pos	GO:0097530	granulocyte migration	53/2823	118/16992	4.95143e-13	5.97437e-11	3.95449e-11	301/683/719/728/6357/6358/6360/6361/6362/6363/6347/6366/6368/6369/10344/6348/6349/414062/6351/6355/11314/972/51192/1240/1435/3579/23604/2207/3269/3458/3553/3554/3672/3689/3929/3958/4354/3071/5144/5196/5294/5473/5734/5879/5919/6283/6279/6280/6288/7857/9353/7060/7409	53
48	T_N_pos	GO:0071621	granulocyte chemotaxis	50/2823	108/16992	5.3818e-13	6.35838e-11	4.20866e-11	301/683/719/728/6357/6358/6360/6361/6362/6363/6347/6366/6368/6369/10344/6348/6349/414062/6351/6355/972/51192/1240/1435/3579/23604/2207/3269/3458/3553/3672/3689/3929/3958/4354/3071/5144/5196/5294/5473/5879/5919/6283/6279/6280/6288/7857/9353/7060/7409	50
49	T_N_pos	GO:0032944	regulation of mononuclear cell proliferation	74/2823	195/16992	5.73633e-13	6.63893e-11	4.39436e-11	100/199/301/604/652/695/6363/912/30835/51744/940/11314/952/920/958/1604/966/972/975/942/1026/1051/1178/339390/1435/10148/1947/2255/57678/10457/1880/84868/3620/3458/3479/3481/3586/3594/3596/3600/3606/3553/53833/3559/3569/3659/3952/3958/3965/10859/10288/2615/7940/4067/4208/4332/3071/80762/80380/5788/11035/54440/6708/6869/7040/7048/7099/7293/10673/7292/8744/57045/7412/11326	74
50	T_N_pos	GO:0007596	blood coagulation	111/2823	348/16992	1.05629e-12	1.19804e-10	7.92993e-11	2/60/150/151/152/50808/302/308/409/558/114897/832/857/57126/947/948/958/966/998/1192/1277/1278/1281/1608/9162/139818/57572/84062/10938/30846/2159/2162/2152/2153/2157/2191/2192/2207/83706/2534/2621/2623/2624/2627/9630/54331/2815/3043/3045/3047/3048/3315/3569/3611/3659/3690/3705/3717/3848/3937/4067/22915/10627/10398/4780/4846/5023/9127/64805/5155/5156/5196/5294/23533/146850/5329/5336/5341/5359/5547…	111
51	T_N_pos	GO:0006874	cellular calcium ion homeostasis	121/2823	392/16992	1.26967e-12	1.41182e-10	9.34498e-11	111/148/147/146/185/287/309/477/491/552/623/624/666/83636/114897/719/728/773/794/801/808/817/845/857/6357/6358/6363/6347/6366/6368/6348/6355/1230/2826/1232/948/952/920/958/1043/1604/64072/10518/1193/6373/6387/4283/10800/1812/1910/1991/728215/89885/2247/51024/2280/2357/2359/2534/2587/2624/2697/2843/2828/8477/2890/2915/9446/3061/3074/3270/3357/3596/3717/3741/79734/1902/4067/57192/4828/8620/5020/286…	121
52	T_N_pos	GO:0050670	regulation of lymphocyte proliferation	73/2823	194/16992	1.33799e-12	1.45918e-10	9.65846e-11	100/199/301/604/652/695/6363/912/30835/51744/940/11314/952/920/958/1604/966/972/975/942/1026/1051/1178/339390/10148/1947/2255/57678/10457/1880/84868/3620/3458/3479/3481/3586/3594/3596/3600/3606/3553/53833/3559/3569/3659/3952/3958/3965/10859/10288/2615/7940/4067/4208/4332/3071/80762/80380/5788/11035/54440/6708/6869/7040/7048/7099/7293/10673/7292/8744/57045/7412/11326	73
53	T_N_pos	GO:0002521	leukocyte differentiation	137/2823	464/16992	1.65299e-12	1.7687e-10	1.17072e-10	100/9370/57379/301/302/558/567/572/116071/55509/604/652/660/695/714/863/6363/6348/1230/912/940/920/972/974/9308/942/998/1050/1051/1053/338339/26253/1435/1436/1437/56603/54567/139818/1794/1840/56975/2200/2207/2323/2353/10272/139716/2621/2623/2624/2719/1880/3059/9734/3087/3142/3398/3428/3458/3586/3594/3600/3606/8809/3559/133396/3569/3659/3662/3688/9452/3707/3726/7071/3952/3953/3955/3956/3965/3973/1…	137
54	T_N_pos	GO:0003158	endothelium development	50/2823	111/16992	1.96503e-12	2.06364e-10	1.36594e-10	94/118/81575/84913/652/654/168667/83605/947/1003/7122/54567/2022/2697/2701/2702/2876/57493/3215/3383/3397/3553/182/3791/55897/4478/91663/4851/4855/7026/8829/5138/5144/5175/26051/5906/5908/2889/10411/387/388/1901/64321/54345/90627/55273/7124/7132/64102/6935	50
55	T_N_pos	GO:0050817	coagulation	111/2823	352/16992	2.40671e-12	2.48153e-10	1.64255e-10	2/60/150/151/152/50808/302/308/409/558/114897/832/857/57126/947/948/958/966/998/1192/1277/1278/1281/1608/9162/139818/57572/84062/10938/30846/2159/2162/2152/2153/2157/2191/2192/2207/83706/2534/2621/2623/2624/2627/9630/54331/2815/3043/3045/3047/3048/3315/3569/3611/3659/3690/3705/3717/3848/3937/4067/22915/10627/10398/4780/4846/5023/9127/64805/5155/5156/5196/5294/23533/146850/5329/5336/5341/5359/5547…	111
56	T_N_pos	GO:0070374	positive regulation of ERK1 and ERK2 cascade	69/2823	181/16992	2.6972e-12	2.7314e-10	1.80794e-10	148/284/369/409/650/652/168667/728/6357/6358/6360/6361/6362/6363/6347/6366/6368/6369/10344/6348/6349/414062/6351/6355/1230/948/920/972/8837/1436/57105/2255/8817/2247/2324/2621/152007/10457/1880/9464/84868/3061/3357/3383/3569/3791/3965/10392/50507/4889/4835/8829/5155/5156/5159/5320/5322/5578/5906/5908/2889/6464/10253/7010/7040/7066/7099/7124/388121	69
57	T_N_pos	GO:0072593	reactive oxygen species metabolic process	83/2823	236/16992	2.76407e-12	2.75001e-10	1.82025e-10	185/199/8644/316/445/683/847/857/947/948/1026/8837/1191/1410/1536/1544/23564/10516/2308/2644/2876/2878/2950/3039/3040/3043/3240/3383/3458/3586/3553/3569/83943/3689/3717/10365/9314/3952/120892/4129/4358/653361/654816/654817/4688/91942/4722/4724/4780/4846/50507/4835/11315/55486/5155/5159/5166/55022/65018/5311/440503/5547/5740/5879/9104/8737/11035/140823/83667/22933/6571/4088/6622/6648/6649/7040/704…	83
58	T_N_pos	GO:1990266	neutrophil migration	45/2823	95/16992	2.85618e-12	2.79265e-10	1.84848e-10	683/719/728/6357/6358/6360/6361/6362/6363/6347/6366/6368/6369/10344/6348/6349/414062/6351/6355/972/51192/3579/23604/2207/3458/3553/3554/3672/3689/3929/3958/4354/3071/5144/5196/5294/5473/5879/6283/6279/6280/6288/9353/7060/7409	45
59	T_N_pos	GO:0045785	positive regulation of cell adhesion	118/2823	385/16992	4.07951e-12	3.92117e-10	2.59546e-10	25890/100/199/284/301/54518/402/10109/572/604/857/151887/6363/6347/6366/912/51744/919/940/948/920/1604/966/972/9308/942/998/1012/1072/8646/1295/1435/6387/9265/1803/10148/1842/1947/25975/133584/1991/2113/2199/10211/2294/10272/2534/57678/3037/84868/3142/3373/3383/3458/3479/3481/3586/3594/3600/3606/3553/3559/3569/3611/3678/9270/3707/3717/3791/3952/3956/3965/10859/10288/11006/4067/1326/91663/4653/307…	118
60	T_N_pos	GO:0050921	positive regulation of chemotaxis	54/2823	127/16992	4.39256e-12	4.1517e-10	2.74805e-10	199/719/728/6363/6347/6366/10344/6348/6351/1230/972/1012/1240/1435/6373/6387/9547/4283/23604/2152/2255/8823/8817/2247/2260/2621/63940/3315/3603/3569/3570/3791/3929/3965/1902/3071/8829/5155/5159/5196/5473/9647/5587/5879/5919/1901/7857/9353/4088/7040/7060/8740/7423/7424	54
61	T_N_pos	GO:0001935	endothelial cell proliferation	50/2823	113/16992	4.49138e-12	4.17551e-10	2.7638e-10	94/8854/283/84913/650/652/654/168667/857/858/6347/6369/10344/1232/947/1012/6387/54567/1893/51162/2152/2247/2324/2697/3162/3357/3586/9270/3690/3791/3952/4017/7026/8829/8828/5155/26051/5578/5587/5797/7857/6678/7010/7060/7124/8742/64102/22846/7423/7424	50
62	T_N_pos	GO:0006875	cellular metal ion homeostasis	141/2823	488/16992	4.60369e-12	4.19829e-10	2.77889e-10	48/111/148/147/146/185/212/287/309/475/477/482/491/552/623/624/654/666/83636/114897/719/728/730/773/794/801/808/817/845/857/6357/6358/6363/6347/6366/6368/6348/6355/1230/2826/1232/948/952/920/958/1043/1604/64072/10518/1193/6373/6387/4283/79901/10800/1812/1910/1991/728215/89885/2247/51024/2280/2357/2359/2495/2512/2534/2587/2624/2697/2843/2828/8477/2890/2915/9446/3061/3074/3162/3270/3357/3596/23479/…	141
63	T_N_pos	GO:0001818	negative regulation of cytokine production	79/2823	222/16992	4.66395e-12	4.19829e-10	2.77889e-10	9370/284/301/307/409/558/55024/604/684/695/114899/947/9308/8832/1149/1240/1991/2260/2621/2627/10457/2950/84868/51564/51191/3082/3162/3620/3458/3586/3596/7850/9173/53833/90865/3569/11213/9636/10365/9314/3902/3929/3965/10859/2615/4210/3071/80762/84166/91662/114548/9111/80380/5371/5443/5734/5879/54941/84282/8986/4092/5552/284297/23208/7040/7099/51311/7124/7292/706/11334/7291/57045/7311/7316/9246/113…	79
64	T_N_pos	GO:0071346	cellular response to interferon-gamma	57/2823	138/16992	4.75619e-12	4.21443e-10	2.78957e-10	199/567/817/6357/6358/6360/6361/6362/6363/6347/6366/6368/6369/10344/6348/6349/414062/6351/6355/965/1612/2209/2210/115362/3055/3383/10437/3458/3459/3460/3594/3659/3662/3663/3394/10379/3716/3717/3965/4360/4684/84166/9111/7376/10062/4939/8638/5371/5468/5724/8651/9021/6672/7098/6737/81603/7412	57
65	T_N_pos	GO:0051271	negative regulation of cellular component movement	84/2823	243/16992	5.84103e-12	5.09608e-10	3.37314e-10	57406/130399/94/100/104/9370/199/285/51378/64411/397/684/89927/6347/6366/11314/1072/8646/1281/6387/114757/1588/1634/10395/54567/1809/2022/2192/2247/2950/3036/3162/8692/8519/3486/90865/3611/9270/23189/10008/9314/4035/9863/4223/79148/79812/93649/4681/4780/4851/4856/7026/8829/90102/127435/5734/5797/5800/5801/5912/8434/9104/387/388/6091/6237/10371/5176/6423/9353/4092/6672/26228/90627/6910/7040/7049/7…	84
66	T_N_pos	GO:0055074	calcium ion homeostasis	122/2823	405/16992	6.43409e-12	5.52844e-10	3.65932e-10	111/148/147/146/185/287/309/477/491/552/623/624/666/83636/114897/719/728/773/794/801/808/817/845/857/6357/6358/6363/6347/6366/6368/6348/6355/1230/2826/1232/948/952/920/958/1043/1604/64072/10518/1193/6373/6387/4283/10800/1812/1910/1991/728215/89885/2247/51024/2280/2357/2359/2534/2587/2624/2697/2843/2828/8477/2890/2915/9446/3061/3074/3270/3357/3596/3717/3741/79734/9365/1902/4067/57192/4828/8620/502…	122
67	T_N_pos	GO:0001936	regulation of endothelial cell proliferation	45/2823	97/16992	7.07783e-12	5.9908e-10	3.96537e-10	94/8854/283/84913/650/652/654/857/858/6347/6369/10344/1232/1012/6387/54567/1893/51162/2152/2247/2324/2697/3357/3586/3690/3791/3952/7026/8829/8828/5155/26051/5578/5587/5797/7857/6678/7010/7060/7124/8742/64102/22846/7423/7424	45
68	T_N_pos	GO:0002526	acute inflammatory response	55/2823	132/16992	7.40658e-12	6.17687e-10	4.08852e-10	2/23780/695/717/718/719/728/729/730/9332/1604/966/1051/3075/3426/5199/1268/1378/84699/1910/1991/2152/2157/2207/2865/2950/3240/3383/3553/53833/133396/3569/3570/3929/114548/8620/4889/5008/11315/5294/5359/5468/5547/5627/5733/6279/6288/6289/6291/710/6869/7124/7292/7412/8876	55
69	T_N_pos	GO:2000146	negative regulation of cell motility	80/2823	228/16992	7.83134e-12	6.43645e-10	4.26034e-10	57406/130399/94/100/104/9370/199/285/51378/64411/397/684/89927/6347/6366/11314/1072/8646/1281/6387/114757/1588/1634/10395/54567/1809/2022/2192/2247/2950/3036/3162/8692/8519/3486/90865/3611/9270/23189/9314/4035/9863/4223/79148/79812/93649/4681/4780/4851/4856/7026/90102/127435/5734/5797/5801/5912/8434/9104/387/388/6091/6237/10371/5176/6423/9353/4092/6672/26228/90627/6910/7040/7070/7075/7076/23671/2…	80
70	T_N_pos	GO:0040013	negative regulation of locomotion	87/2823	257/16992	8.91466e-12	7.22215e-10	4.7804e-10	57406/130399/94/100/104/9370/199/285/51378/64411/397/684/89927/6347/6366/11314/1072/8646/1281/6387/114757/1588/1634/10395/54567/1809/1991/2022/2192/2247/2950/3036/3162/8692/8519/3486/90865/3611/9270/23189/9314/4035/9863/4223/79148/79812/93649/4681/4780/4851/4856/7026/8829/90102/5371/127435/5734/5797/5800/5801/5912/8434/9104/387/388/6091/6237/10371/5176/6423/9353/4092/6672/26228/90627/6910/7040/70…	87
71	T_N_pos	GO:1903037	regulation of leukocyte cell-cell adhesion	102/2823	320/16992	9.18698e-12	7.31131e-10	4.83942e-10	100/199/301/445/572/604/652/857/6363/6347/6366/912/30835/51744/919/940/11314/920/1604/966/972/9308/942/998/1051/1178/339390/6387/56603/1803/1840/56940/1845/10148/1947/1991/2113/2534/57678/10457/2934/3037/84868/3142/3383/3620/3458/3479/3481/3586/3594/3600/3606/3553/53833/3559/3569/3659/3662/3707/9314/3902/3952/3956/3958/3965/10859/10288/11006/2615/4067/1326/3071/80762/84807/114548/80380/146850/556…	102
72	T_N_pos	GO:0033002	muscle cell proliferation	64/2823	166/16992	9.28257e-12	7.31131e-10	4.83942e-10	9370/199/231/283/284/652/10203/1012/8837/1991/2247/2254/2260/2627/2697/2950/1839/388585/3162/3398/3458/3479/3486/3586/3596/3600/3606/3569/3570/3611/3717/8997/9314/4217/5600/4208/4313/93649/4851/4856/4881/4889/4835/4969/5136/5155/5159/5292/5468/5724/5739/5950/348093/56729/6256/1901/6869/6909/6910/7048/7049/7052/7124/23414	64
73	T_N_pos	GO:0072503	cellular divalent inorganic cation homeostasis	124/2823	416/16992	9.48682e-12	7.36983e-10	4.87815e-10	111/148/147/146/185/287/309/477/491/552/623/624/666/83636/114897/719/728/773/794/801/808/817/845/857/6357/6358/6363/6347/6366/6368/6348/6355/1230/2826/1232/948/952/920/958/1043/1604/64072/10518/1193/6373/6387/4283/10800/1812/1910/1991/728215/89885/2247/51024/2280/2357/2359/2534/2587/2624/2697/2843/2828/8477/2890/2915/9446/3061/3074/3270/3357/3596/3717/3741/79734/1902/4067/57192/4828/8620/5020/286…	124
74	T_N_pos	GO:0007178	transmembrane receptor protein serine/threonine kinase signaling pathway	100/2823	312/16992	1.02331e-11	7.84217e-10	5.1908e-10	130399/94/9719/11217/269/409/54829/84913/650/651/652/654/168667/857/858/6347/1003/1028/1030/8646/91851/1149/7122/1278/1281/1601/168002/1749/56940/163126/2022/23625/2200/10979/2255/2254/2280/2331/2353/10468/11167/10272/2627/2662/9573/8200/392255/151449/2719/388585/5654/94031/3397/3611/8516/3693/375616/7071/7044/8425/9863/4487/93649/4681/4738/4851/4856/5155/53918/56937/5371/63976/5829/11030/348093/…	100
75	T_N_pos	GO:0009615	response to virus	100/2823	313/16992	1.26233e-11	9.54486e-10	6.31783e-10	10060/104/9447/8907/8905/1175/338/200315/567/572/55509/665/684/6363/6351/6355/919/940/920/958/942/1072/1191/6387/4283/9201/728358/1794/9844/8547/2268/2534/57678/3055/51191/3315/5654/3373/8692/3428/10561/10964/3434/439996/3433/3437/24138/8519/10581/10410/3454/3455/3458/3459/3460/8517/3588/3594/3600/3553/3559/90865/3569/11213/3659/3663/10379/9636/3764/3965/10859/1130/5600/4208/4599/4600/84166/11454…	100
76	T_N_pos	GO:0002576	platelet degranulation	54/2823	130/16992	1.32399e-11	9.7576e-10	6.45864e-10	2/308/801/808/948/967/55664/1675/7123/1191/1521/1893/2162/2153/2157/10447/2207/83706/2621/22927/3082/3479/3481/3671/3690/3699/7044/3959/4067/22915/5023/5155/5175/5196/9749/5341/5473/5627/5660/5919/6403/710/6678/5552/6812/94121/7040/7076/7078/7094/7423/7424/10490/7450	54
77	T_N_pos	GO:0030336	negative regulation of cell migration	76/2823	214/16992	1.32487e-11	9.7576e-10	6.45864e-10	57406/130399/94/100/104/9370/199/285/51378/64411/397/684/89927/6347/6366/11314/8646/1281/6387/114757/1588/1634/10395/54567/1809/2022/2247/2950/3036/3162/8692/8519/3486/90865/3611/9270/23189/9314/4035/9863/4223/79148/79812/93649/4681/4780/4851/4856/7026/90102/127435/5734/5797/5801/5912/8434/387/388/6091/6237/10371/5176/6423/9353/4092/6672/26228/90627/6910/7040/7070/7075/7076/23671/22846/7481	76
78	T_N_pos	GO:0051051	negative regulation of transport	131/2823	453/16992	2.50549e-11	1.82162e-09	1.20575e-09	130399/100/9370/150/151/152/284/301/307/392/10550/477/554/55024/666/684/114899/9478/801/808/817/845/857/11314/947/948/972/8832/1149/1193/1268/150684/1393/1410/147906/51009/23625/2294/2564/2621/2887/9446/3162/3270/3383/3586/3598/3553/7850/90865/3569/51763/9270/3690/8997/3741/7881/3745/10008/3952/3958/3965/10859/10288/2615/120892/4129/4131/4188/29969/80762/91942/91662/114548/4828/4846/4851/4856/862…	131
79	T_N_pos	GO:0031589	cell-substrate adhesion	97/2823	305/16992	3.42107e-11	2.45581e-09	1.62552e-09	25890/94/284/285/84168/395/402/10109/558/604/683/11149/151887/6366/947/948/967/998/1012/1072/1277/1281/50509/1295/1435/10395/1842/1896/25975/133584/54749/2042/2192/2199/10516/10979/83706/2294/8322/2621/3037/3232/3397/3611/3672/3678/3679/8516/3688/9270/3689/3690/3693/3717/23189/3791/3912/3915/3956/10894/8174/91663/4653/4811/22795/4851/146183/55742/90102/59339/8499/9647/5800/5829/5879/55698/6251/62…	97
80	T_N_pos	GO:0030168	platelet activation	61/2823	159/16992	3.60375e-11	2.55461e-09	1.69092e-09	60/150/151/152/409/558/114897/958/1192/1277/1278/1281/1608/9162/2153/2157/2207/83706/2534/2621/2623/9630/54331/2815/3043/3315/3569/3611/3690/3937/4067/10627/10398/4846/5023/64805/5155/5156/5196/5294/23533/146850/5336/5341/5359/5578/5579/5879/5912/387/388/391/6288/6403/6812/7056/7094/7099/7222/7409/7450	61
81	T_N_pos	GO:0070372	regulation of ERK1 and ERK2 cascade	83/2823	247/16992	4.09941e-11	2.87009e-09	1.89974e-09	9370/148/284/369/409/650/652/168667/728/6357/6358/6360/6361/6362/6363/6347/6366/6368/6369/10344/6348/6349/414062/6351/6355/1230/948/920/972/8837/1436/57105/1843/1845/2192/2255/8817/2247/2324/2621/152007/10457/1880/2950/9464/84868/3061/3357/3383/3569/9270/3791/9314/3965/4067/91662/10392/50507/4889/4835/8829/5155/5156/5159/5320/5322/5578/5801/5906/5908/2889/6237/6464/10252/10253/7010/7040/7066/7078…	83
82	T_N_pos	GO:0071674	mononuclear cell migration	38/2823	78/16992	4.8575e-11	3.35937e-09	2.2236e-09	199/301/719/728/6357/6358/6360/6361/6362/6363/6347/6366/6368/6369/10344/6348/6349/414062/6351/6355/1230/1240/1435/6387/2321/3569/3570/3958/4067/4681/4856/5155/5800/5919/6283/9353/7040/7124	38
83	T_N_pos	GO:0007264	small GTPase mediated signal transduction	138/2823	490/16992	5.70441e-11	3.89756e-09	2.57983e-09	2/19/137735/148/150/185/199/64411/392/79658/55843/55114/93663/57569/58504/57636/83478/9938/79822/9411/257106/57514/395/64333/396/397/9639/22899/50649/9459/115761/402/379/604/998/10435/1012/1026/1072/1123/1124/1278/1281/1435/8727/9267/9265/27128/28988/91614/9162/10395/139818/1794/9732/57572/1796/9046/79930/9844/10144/26269/221472/152273/2255/2247/10211/2843/2828/8477/10750/3162/3479/9922/23096/440…	138
84	T_N_pos	GO:0070371	ERK1 and ERK2 cascade	86/2823	263/16992	9.08178e-11	6.13128e-09	4.05835e-09	9370/148/284/369/409/650/652/168667/728/6357/6358/6360/6361/6362/6363/6347/6366/6368/6369/10344/6348/6349/414062/6351/6355/1230/948/920/972/8837/1436/57105/1843/1845/2192/2255/8817/2247/2324/2621/152007/10457/1880/2950/9464/84868/3061/3357/3383/3479/3569/9270/3791/9314/3965/4067/91662/10392/50507/4889/4835/8829/5155/5156/5159/5320/5322/5578/5734/5801/5906/5908/2889/6237/6464/10252/10253/6818/7010…	86
85	T_N_pos	GO:0044236	multicellular organism metabolic process	54/2823	136/16992	1.04266e-10	6.95641e-09	4.60451e-09	1636/9509/9508/153/154/155/8644/652/6347/1303/1306/1277/1278/84570/1281/1282/1284/1289/1290/50509/1291/1292/1293/1295/1471/1508/1513/1520/114757/2022/2028/2191/2690/84681/3397/3569/3688/4239/4324/4327/4313/64066/9902/5159/5184/148811/5468/5906/56729/871/7040/7148/9697/7351	54
86	T_N_pos	GO:0050729	positive regulation of inflammatory response	44/2823	100/16992	1.06883e-10	7.04809e-09	4.66519e-09	185/695/718/6369/6348/940/1268/84699/2113/2167/2207/2865/115362/63940/8692/3620/3600/3606/3553/9173/90865/3569/3717/3929/4023/91662/4889/5008/11315/5138/5294/5320/5733/5734/6283/6279/6280/7052/7098/7099/7124/7132/7292/10318	44
87	T_N_pos	GO:0010594	regulation of endothelial cell migration	49/2823	118/16992	1.17513e-10	7.65995e-09	5.07018e-09	94/284/285/51378/84913/652/168667/147372/1634/54567/2113/8823/8817/2247/2260/2324/51564/9734/3315/9270/3690/3791/9314/4223/79812/4780/4851/7026/8829/8828/5155/5547/5578/5587/5797/387/388/23328/5176/83442/9353/6672/6678/27286/90627/7010/7040/22846/7424	49
88	T_N_pos	GO:1903531	negative regulation of secretion by cell	63/2823	171/16992	1.27862e-10	8.23982e-09	5.45401e-09	130399/9370/150/151/152/284/301/307/55024/114899/11314/947/8832/1149/1268/1393/2294/2621/3162/3586/3598/3553/7850/90865/3569/8997/3745/3952/3965/10859/2615/4129/91942/91662/114548/4828/4851/4856/8620/4889/10062/5008/64805/8622/5371/25953/5715/5734/5906/5908/91543/26297/6622/5552/284297/29091/23208/94121/51311/7124/7292/7351/9341	63
89	T_N_pos	GO:0032970	regulation of actin filament-based process	101/2823	329/16992	1.30693e-10	8.30217e-09	5.49528e-09	118/119/287/93663/79822/395/396/397/9639/22899/10095/10109/10094/10093/477/683/684/817/832/857/55704/6366/6369/10344/998/10435/1072/1073/1436/6387/85458/10395/2042/2044/9873/2242/2258/2702/9535/8477/2934/3055/3059/3383/3397/3611/51763/9270/23189/10008/3759/51474/25802/1902/4035/4208/91663/4607/4641/4653/3071/50507/5066/5144/5156/5159/5216/90102/29085/5341/5350/9647/5734/5879/29098/10411/387/23433…	101
90	T_N_pos	GO:0070665	positive regulation of leukocyte proliferation	53/2823	133/16992	1.32119e-10	8.30217e-09	5.49528e-09	100/199/301/604/6363/912/51744/940/952/920/958/1604/966/972/975/942/1026/1435/10148/1947/2255/2323/57678/1880/84868/3458/3479/3481/3594/3596/3600/3606/3553/3559/3569/3952/3965/10288/4067/4208/3071/80380/5788/54440/6708/6869/7048/7099/7293/10673/7292/8744/7412	53
91	T_N_pos	GO:0072507	divalent inorganic cation homeostasis	125/2823	436/16992	1.33221e-10	8.30217e-09	5.49528e-09	111/148/147/146/185/287/309/477/491/552/623/624/666/83636/114897/719/728/773/794/801/808/817/845/857/6357/6358/6363/6347/6366/6368/6348/6355/1230/2826/1232/948/952/920/958/1043/1604/64072/10518/1193/6373/6387/4283/10800/1812/1910/1991/728215/89885/2247/51024/2280/2357/2359/2534/2587/2624/2697/2843/2828/8477/2890/2915/9446/3061/3074/3270/3357/3596/3717/3741/79734/9365/1902/4067/57192/4828/8620/502…	125
92	T_N_pos	GO:0090092	regulation of transmembrane receptor protein serine/threonine kinase signaling pathway	72/2823	207/16992	1.36091e-10	8.38884e-09	5.55265e-09	94/9719/54829/650/651/652/654/168667/857/858/1028/1030/8646/91851/1149/1601/168002/163126/2022/23625/2200/2255/2254/2280/10468/10272/2627/2662/9573/8200/392255/151449/2719/388585/5654/94031/3611/8516/375616/7044/8425/9863/4487/93649/4681/4851/4856/53918/56937/63976/11030/348093/6386/6423/6424/6497/4088/4091/4092/23111/10273/7040/7048/7049/57045/7311/7316/114990/375567/7471/6935/23090	72
93	T_N_pos	GO:0050673	epithelial cell proliferation	104/2823	343/16992	1.54068e-10	9.3948e-09	6.2185e-09	94/8854/283/84913/572/650/652/654/168667/728/857/858/6347/6369/10344/1232/947/998/1012/1028/1030/1051/8837/1295/6387/54567/1749/1893/1910/51162/2152/2191/2255/2247/2252/2254/2324/93986/8200/2697/2735/2719/2876/3037/388585/3162/3357/5654/3373/3397/3398/3458/3479/3486/3487/3586/3569/9270/3690/3791/3849/3912/3915/3952/55679/4017/4208/4851/4856/7026/8829/8828/116039/5155/26051/5578/5587/5617/5797/910…	104
94	T_N_pos	GO:0070661	leukocyte proliferation	87/2823	270/16992	1.65956e-10	1.00121e-08	6.62709e-09	1636/100/199/301/604/652/695/6363/977/912/30835/51744/940/11314/952/920/958/1604/966/972/975/942/1026/1051/1178/339390/1191/1435/1794/10148/1947/2000/2255/2323/2534/57678/10457/1880/2950/84868/3620/3458/3479/3481/3586/3594/3596/3600/3606/3553/53833/3559/90865/3569/3659/3952/3958/3965/10859/10288/2615/7940/4067/4208/4332/4478/3071/80762/80380/5294/23228/5788/11035/54440/6708/6869/7040/7048/7099/72…	87
95	T_N_pos	GO:0010632	regulation of epithelial cell migration	64/2823	176/16992	1.73023e-10	1.03286e-08	6.83657e-09	94/284/285/51378/411/84913/652/168667/147372/1634/54567/5168/2113/2255/8823/8817/2247/2252/2260/2324/152007/3037/1839/51564/9734/3315/3373/3458/9270/3690/3791/9314/4223/79812/4780/4851/7026/8829/8828/5155/5216/9647/5547/5578/5587/5797/5801/387/388/23328/10371/5176/83442/9353/6672/6678/27286/90627/6869/7010/7040/7048/22846/7424	64
96	T_N_pos	GO:0044057	regulation of system process	137/2823	493/16992	1.82503e-10	1.0781e-08	7.13602e-09	10060/1636/100/9370/140/148/147/146/150/151/152/153/154/185/199/287/309/358/477/482/491/552/554/624/654/11149/114897/114899/55799/93589/10203/801/808/817/845/857/6348/952/10659/1193/1393/1674/9732/1910/2034/2255/2258/2260/5348/486/53826/2587/2621/2697/2702/10052/9446/9464/1839/3082/3270/3269/3274/126393/27129/3383/3458/3479/3586/3553/3569/51763/3717/3741/3751/10008/26251/30819/3768/3759/9314/3952…	137
97	T_N_pos	GO:0032612	interleukin-1 production	34/2823	68/16992	2.05461e-10	1.2012e-08	7.95087e-09	19/9447/301/409/22900/6363/6348/948/1215/2621/115362/2950/84868/3315/3428/3454/3458/3586/3553/7850/3717/3965/4210/58484/22861/91662/114548/10392/5371/6284/6288/4088/7099/51311	34
98	T_N_pos	GO:0072001	renal system development	89/2823	280/16992	2.27175e-10	1.3146e-08	8.70148e-09	1636/9510/170690/9370/185/231/8854/284/285/10409/650/652/654/168667/847/947/1028/8837/1282/168002/8642/1634/2018/2028/79633/2200/2255/2247/2260/2294/10272/84662/2719/2828/3037/388585/26508/3207/3217/3237/8692/3398/3399/3458/3611/8516/182/3764/84623/28999/26249/3913/120892/9863/4208/4358/93649/4774/4811/4851/8829/116039/5125/5155/5156/5159/5175/342372/5311/5800/5950/9104/5176/9353/4088/4091/4092/6…	89
99	T_N_pos	GO:0002548	monocyte chemotaxis	31/2823	59/16992	2.56768e-10	1.47084e-08	9.7356e-09	199/301/6357/6358/6360/6361/6362/6363/6347/6366/6368/6369/10344/6348/6349/414062/6351/6355/1230/6387/2321/3569/3570/3958/4067/4681/4856/5155/5800/6283/9353	31
100	T_N_pos	GO:0001503	ossification	110/2823	373/16992	2.85402e-10	1.61852e-08	1.07131e-08	154/433/54829/55973/649/650/651/652/654/847/6348/1230/1050/1051/1052/8646/91851/7123/1192/1277/1290/1291/1435/55790/115908/1513/8642/4921/50846/9249/1749/1893/2132/56975/79633/8817/2254/10272/2623/2662/8200/2735/2719/10457/9464/51564/3082/3295/3397/3398/3399/8519/3479/3481/3486/285313/3569/3570/3611/9636/182/3726/3727/9365/7071/3952/4208/4313/4330/9902/4653/4851/4882/4958/116039/26578/5020/91461/…	110
101	T_N_pos	GO:0001819	positive regulation of cytokine production	114/2823	391/16992	2.89619e-10	1.62617e-08	1.07637e-08	9370/150/10555/9447/301/567/114899/718/719/728/22900/147372/6363/6347/6348/929/51744/940/947/948/920/958/965/972/9308/942/1051/26253/1191/1436/1437/1536/10148/1991/2207/2219/2865/2268/10211/2324/115362/63940/84868/57493/3082/3162/3315/3357/8692/3620/3428/3454/3458/3586/3594/3596/3600/3606/8809/3553/9173/53833/90865/3569/3570/3659/3662/3663/3394/3717/3929/3952/3965/10288/4023/4060/23643/5600/15037…	114
102	T_N_pos	GO:0032946	positive regulation of mononuclear cell proliferation	51/2823	128/16992	2.95151e-10	1.64098e-08	1.08618e-08	100/199/301/604/6363/912/51744/940/952/920/958/1604/966/972/975/942/1026/1435/10148/1947/2255/57678/1880/84868/3458/3479/3481/3594/3596/3600/3606/3553/3559/3569/3952/3965/10288/4208/3071/80380/5788/54440/6708/6869/7048/7099/7293/10673/7292/8744/7412	51
103	T_N_pos	GO:1903522	regulation of blood circulation	87/2823	273/16992	3.12034e-10	1.718e-08	1.13716e-08	10060/1636/100/140/148/147/146/150/151/152/153/185/287/477/482/491/552/554/624/11149/55799/93589/801/808/817/845/857/952/10659/1193/1674/9732/2034/2258/5348/486/53826/2697/2702/10052/9446/1839/3270/3269/3274/27129/3383/3458/3717/3741/3751/10008/26251/30819/3768/3759/3952/4634/4635/4846/8620/4881/4882/81285/5020/5023/5144/5294/5350/5566/5724/29098/6262/6324/55800/6330/10371/6546/6547/4092/6640/671…	87
104	T_N_pos	GO:0031348	negative regulation of defense response	57/2823	151/16992	3.26666e-10	1.76431e-08	1.16781e-08	2/100/9370/409/114899/10203/1378/1588/1991/2113/2294/2876/2950/84868/3082/5654/3428/3434/3586/7850/53833/3559/11213/9314/3848/3965/10859/4210/284207/80762/84166/91662/114548/9111/4856/4889/7376/10062/4907/5468/5734/5740/54941/6288/6397/5272/5176/710/22933/4088/9021/7010/7130/79626/7132/7133/58189	57
105	T_N_pos	GO:0071222	cellular response to lipopolysaccharide	57/2823	151/16992	3.26666e-10	1.76431e-08	1.16781e-08	19/57379/558/654/6347/6348/929/948/958/1604/942/1051/1053/129607/64506/1437/1511/1910/2950/84868/3055/3383/3458/3586/3606/3553/3569/3656/3394/3929/10859/10288/9450/23643/4067/4208/4360/114548/4846/10062/5144/57088/5578/5724/23328/10417/26228/6915/7035/7040/353376/7099/7124/7133/7292/706/7538	57
106	T_N_pos	GO:0002703	regulation of leukocyte mediated immunity	58/2823	155/16992	3.41148e-10	1.82514e-08	1.20808e-08	409/567/604/684/695/718/940/11314/958/8832/1178/339390/1378/56940/2207/2208/2242/2268/2294/2624/84868/3162/3458/3586/3594/3596/3598/3553/53833/3569/3902/3952/3965/10859/4067/9437/259197/80762/114548/146850/5724/5788/11035/91543/54440/5272/4068/117157/4092/8417/30009/7040/7098/7099/7124/7292/7409/7454	58
107	T_N_pos	GO:0032943	mononuclear cell proliferation	83/2823	257/16992	3.83781e-10	2.03404e-08	1.34635e-08	1636/100/199/301/604/652/695/6363/977/912/30835/51744/940/11314/952/920/958/1604/966/972/975/942/1026/1051/1178/339390/1435/1794/10148/1947/2000/2255/2534/57678/10457/1880/84868/3620/3458/3479/3481/3586/3594/3596/3600/3606/3553/53833/3559/3569/3659/3952/3958/3965/10859/10288/2615/7940/4067/4208/4332/4478/3071/80762/80380/5294/23228/5788/11035/54440/6708/6869/7040/7048/7099/7293/10673/8740/7292/87…	83
108	T_N_pos	GO:0051048	negative regulation of secretion	68/2823	195/16992	3.87802e-10	2.03632e-08	1.34786e-08	130399/100/9370/150/151/152/284/301/307/554/55024/114899/11314/947/972/8832/1149/1268/1393/2294/2621/3162/3586/3598/3553/7850/90865/3569/8997/3745/3952/3965/10859/2615/4129/91942/91662/114548/4828/4851/4856/8620/4889/10062/5008/5020/64805/8622/5371/25953/5715/5733/5734/5906/5908/91543/26297/6622/5552/284297/29091/23208/94121/51311/7124/7292/7351/9341	68
109	T_N_pos	GO:0051235	maintenance of location	91/2823	292/16992	4.52722e-10	2.3554e-08	1.55906e-08	19/9619/32/130399/287/338/402/23568/477/623/718/801/808/817/845/857/6363/6366/6348/948/920/1149/1193/6373/4283/84649/1812/10938/23136/2200/2247/2280/2495/2512/2934/9446/3074/3270/3357/3586/3596/3553/3569/3690/3952/4023/4067/57192/4188/4481/4681/91662/7376/10062/5144/65018/5311/5336/123/440503/5350/5371/57104/5468/5566/5788/22821/6262/6279/6280/85477/57030/6571/7781/6546/6622/6672/5552/6717/23345/…	91
110	T_N_pos	GO:0008217	regulation of blood pressure	61/2823	168/16992	4.92901e-10	2.54113e-08	1.682e-08	1636/94/170690/128/9370/148/147/146/153/154/155/185/477/552/554/623/947/1215/1268/1278/1359/1511/1522/66002/1910/2028/51752/2865/2621/2697/2702/3043/3162/3398/3952/4846/8620/4881/4882/7026/81285/5020/5023/5125/5144/5155/5443/5468/5547/5724/5742/5800/10266/5973/6518/4088/6648/6869/6915/29953/7424	61
111	T_N_pos	GO:0001655	urogenital system development	96/2823	315/16992	5.76946e-10	2.94762e-08	1.95106e-08	1636/9510/170690/9370/185/231/8854/284/285/301/10409/650/652/654/168667/847/947/1028/8837/1282/1396/1588/168002/8642/1634/2018/2028/2048/79633/2200/2255/2247/2260/2294/10272/2624/84662/2719/2828/3037/388585/26508/3207/3217/3237/8692/3398/3399/3458/3611/8516/182/3764/84623/28999/26249/3913/120892/9863/4208/4358/93649/4774/4811/4851/8829/116039/5125/5155/5156/5159/5175/342372/5311/5660/5800/5950/91…	96
112	T_N_pos	GO:0050678	regulation of epithelial cell proliferation	90/2823	289/16992	5.8756e-10	2.97505e-08	1.96921e-08	94/8854/283/84913/572/650/652/654/728/857/858/6347/6369/10344/1232/998/1012/1028/1030/8837/6387/54567/1749/1893/1910/51162/2152/2255/2247/2252/2254/2324/93986/8200/2697/2735/2719/2876/3037/388585/3357/5654/3373/3397/3458/3479/3586/3569/3690/3791/3912/3915/3952/55679/4208/4851/7026/8829/8828/116039/5155/26051/5578/5587/5617/5797/9104/6091/7857/5176/6423/4088/6678/55959/6869/7010/7040/7049/7060/262…	90
113	T_N_pos	GO:0071219	cellular response to molecule of bacterial origin	58/2823	157/16992	6.07395e-10	3.04826e-08	2.01767e-08	19/57379/558/654/6347/6348/929/948/958/1604/942/1051/1053/129607/64506/1437/1511/1910/2950/84868/3055/3383/3458/3586/3606/3553/3569/3656/3394/3929/10859/10288/9450/23643/4067/4208/4360/114548/4846/10062/5144/57088/5578/5724/23328/22933/10417/26228/6915/7035/7040/353376/7099/7124/7133/7292/706/7538	58
114	T_N_pos	GO:0042098	T cell proliferation	62/2823	173/16992	6.54792e-10	3.24711e-08	2.14929e-08	199/301/652/6363/977/912/30835/51744/940/920/1604/966/942/1051/1178/339390/1794/10148/1947/2000/2534/57678/10457/84868/3620/3458/3479/3481/3586/3594/3600/3606/3553/53833/3559/3569/3659/3952/3958/3965/10859/10288/2615/4478/3071/80762/80380/5294/5788/11035/54440/6708/7040/7048/7293/10673/8740/7292/8744/57045/7412/11326	62
115	T_N_pos	GO:0002573	myeloid leukocyte differentiation	65/2823	185/16992	6.58469e-10	3.24711e-08	2.14929e-08	9370/302/116071/55509/652/714/863/6363/6348/1230/920/972/942/998/1050/1051/1053/1435/1436/1437/56975/2200/2353/10272/139716/2623/2624/2719/1880/3059/3087/3398/3428/3458/133396/3662/3726/7071/3973/10859/11025/11006/10234/4067/9935/4208/4286/80762/28962/5153/5196/5468/5578/9770/8737/6688/6886/7030/7040/7048/7098/7099/7124/10100/7305	65
116	T_N_pos	GO:0050671	positive regulation of lymphocyte proliferation	50/2823	127/16992	7.20894e-10	3.5243e-08	2.33277e-08	100/199/301/604/6363/912/51744/940/952/920/958/1604/966/972/975/942/1026/10148/1947/2255/57678/1880/84868/3458/3479/3481/3594/3596/3600/3606/3553/3559/3569/3952/3965/10288/4208/3071/80380/5788/54440/6708/6869/7048/7099/7293/10673/7292/8744/7412	50
117	T_N_pos	GO:1902105	regulation of leukocyte differentiation	78/2823	239/16992	7.46771e-10	3.58128e-08	2.37048e-08	100/9370/301/558/572/604/652/695/714/6363/6348/1230/940/920/972/9308/942/1051/1435/56603/1840/2200/2323/2353/10272/2621/2624/3059/3142/3398/3458/3594/3600/3606/3559/3569/3659/3662/3707/7071/3965/3973/10859/10288/11025/11006/10234/4067/9935/4286/3071/80762/150372/84807/114548/5196/146850/55012/5578/9770/8737/54440/4092/8651/6886/7030/7040/7048/7098/7099/55365/28959/7124/7292/8744/7305/8876/6935	78
118	T_N_pos	GO:0044259	multicellular organismal macromolecule metabolic process	47/2823	116/16992	7.51493e-10	3.58128e-08	2.37048e-08	1636/9509/9508/8644/652/6347/1303/1306/1277/1278/84570/1281/1282/1284/1289/1290/50509/1291/1292/1293/1295/1471/1508/1513/1520/114757/2022/2028/2191/3397/3569/3688/4239/4324/4327/4313/64066/9902/5159/5184/5468/5906/56729/871/7040/7148/9697	47
119	T_N_pos	GO:0048659	smooth muscle cell proliferation	47/2823	116/16992	7.51493e-10	3.58128e-08	2.37048e-08	9370/199/231/283/652/10203/1012/1991/2950/1839/388585/3162/3398/3458/3479/3486/3586/3596/3600/3606/3569/3570/3611/3717/8997/9314/4217/4313/93649/4856/4881/4889/4835/4969/5136/5155/5159/5468/5724/5739/348093/56729/1901/6869/7048/7052/7124	47
120	T_N_pos	GO:0002694	regulation of leukocyte activation	134/2823	489/16992	7.89407e-10	3.73061e-08	2.46932e-08	100/199/301/558/572/55024/604/652/695/857/6363/6347/6366/912/30835/51744/919/940/11314/952/920/958/1604/966/972/975/9308/8832/942/998/1026/1051/1178/339390/1268/56603/1803/1840/56940/1845/10148/1947/2207/2242/2255/2268/2323/2294/2534/2621/2624/57678/10457/1880/2934/84868/3142/3162/3398/3620/3458/3479/3481/3586/3594/3596/3598/3600/3606/3553/9173/53833/3559/133396/90865/3569/3659/3662/3707/3902/392…	134
121	T_N_pos	GO:0050663	cytokine secretion	62/2823	174/16992	8.54242e-10	4.00364e-08	2.65004e-08	19/9447/284/301/307/55024/11118/114899/22900/6363/6348/929/51744/947/948/965/1149/26253/1436/2219/2268/2621/115362/57678/84868/3357/8692/3454/3458/3586/3553/7850/9173/90865/3569/3937/3952/3965/10859/4023/2615/4067/5600/58484/22861/91662/114548/4851/5371/5734/6283/6284/6288/8651/5552/284297/23208/7099/51311/7124/7292/7291	62
122	T_N_pos	GO:0050863	regulation of T cell activation	93/2823	305/16992	1.03828e-09	4.7979e-08	3.17577e-08	100/199/301/572/604/652/857/6363/6347/6366/912/30835/51744/919/940/11314/920/1604/966/972/9308/942/998/1051/1178/339390/56603/1803/1840/56940/1845/10148/1947/2534/57678/10457/2934/84868/3142/3620/3458/3479/3481/3586/3594/3600/3606/3553/53833/3559/3569/3659/3662/3707/3902/3952/3956/3958/3965/10859/10288/11006/2615/4067/1326/3071/80762/84807/114548/80380/146850/55615/5788/5879/11035/54440/4092/8651…	93
123	T_N_pos	GO:2000377	regulation of reactive oxygen species metabolic process	57/2823	155/16992	1.04063e-09	4.7979e-08	3.17577e-08	185/199/8644/445/683/857/947/948/1026/8837/1191/1410/23564/10516/2308/2950/3043/3240/3383/3458/3586/3553/3569/3689/3717/10365/9314/3952/4358/4780/50507/4835/11315/55486/5155/5159/55022/65018/5311/440503/5547/5740/5879/9104/8737/11035/140823/22933/6571/4088/6622/7040/7048/7099/7124/706/11334	57
124	T_N_pos	GO:2000379	positive regulation of reactive oxygen species metabolic process	38/2823	85/16992	1.13077e-09	5.17146e-08	3.42303e-08	185/199/8644/445/948/1026/1191/23564/2950/3043/3383/3458/3553/3569/3689/3717/10365/9314/3952/4780/50507/4835/11315/5155/5159/55022/5311/9104/8737/11035/140823/4088/6622/7040/7048/7099/7124/706	38
125	T_N_pos	GO:0045860	positive regulation of protein kinase activity	131/2823	478/16992	1.21468e-09	5.51075e-08	3.64761e-08	1636/2180/109/196883/111/113/9370/150/151/152/154/283/284/51378/369/60370/650/652/114898/728/801/808/8536/55704/6363/6366/894/902/11314/920/958/972/975/1026/1191/10920/1435/1436/1464/28988/4921/1849/1991/92002/221472/2255/2258/8817/2247/2260/2321/2357/8322/4616/2621/2690/2771/3082/3357/3458/3479/3481/8517/3606/3553/3611/3656/3672/9270/3690/3717/3937/3952/1902/120892/4296/4215/4217/1326/5602/5600/…	131
126	T_N_pos	GO:0007265	Ras protein signal transduction	97/2823	324/16992	1.34464e-09	6.00431e-08	3.9743e-08	19/137735/148/150/185/199/64411/392/9411/395/396/397/9639/22899/50649/9459/604/998/10435/1012/1026/1072/1278/1281/1435/8727/9267/9265/27128/28988/9162/10395/1796/9046/79930/9844/26269/221472/152273/2255/2247/10211/2843/2828/8477/10750/3479/9922/23096/440073/3688/3707/6453/8997/23189/8844/1902/5600/22808/4653/4803/286530/11315/5159/64857/57449/5516/80243/5587/5879/5899/5906/5908/5912/2889/10411/22…	97
127	T_N_pos	GO:1903706	regulation of hemopoiesis	97/2823	324/16992	1.34464e-09	6.00431e-08	3.9743e-08	1636/100/9370/301/558/567/572/604/652/695/714/6363/6348/1230/940/920/972/9308/942/1051/1435/56603/1840/2113/2200/2242/2323/2353/10272/2621/2623/2624/3059/388585/3142/3218/3398/3458/3594/3600/3606/3559/3569/3659/3662/9636/3707/182/7071/51621/3952/3965/3973/10859/10288/11025/11006/10234/4067/9935/4208/4211/4286/3071/80762/150372/4780/84807/114548/4851/5196/146850/55012/5578/9770/8737/54440/85477/40…	97
128	T_N_pos	GO:0046651	lymphocyte proliferation	81/2823	255/16992	1.50426e-09	6.66459e-08	4.41135e-08	100/199/301/604/652/695/6363/977/912/30835/51744/940/11314/952/920/958/1604/966/972/975/942/1026/1051/1178/339390/1794/10148/1947/2000/2255/2534/57678/10457/1880/84868/3620/3458/3479/3481/3586/3594/3596/3600/3606/3553/53833/3559/3569/3659/3952/3958/3965/10859/10288/2615/7940/4067/4208/4332/4478/3071/80762/80380/5294/23228/5788/11035/54440/6708/6869/7040/7048/7099/7293/10673/8740/7292/8744/57045/7…	81
129	T_N_pos	GO:0019932	second-messenger-mediated signaling	75/2823	230/16992	1.64444e-09	7.2109e-08	4.77296e-08	100/153/185/287/477/552/683/695/801/808/817/845/6348/6351/948/920/1012/1193/1240/64784/6373/4283/23564/1910/2044/51024/2280/2357/2770/9446/2983/3270/3269/3357/3479/3632/3791/8844/3973/29995/120892/79772/4724/4772/10316/4846/10846/5138/5139/5140/5141/5144/5196/5311/5336/5341/5350/5566/5737/5739/10411/51655/10231/9104/6262/6401/6403/6546/6717/6818/51643/55273/10345/7320/7412	75
130	T_N_pos	GO:0002040	sprouting angiogenesis	33/2823	69/16992	1.653e-09	7.2109e-08	4.77296e-08	94/284/652/168667/147372/998/1012/54567/2247/2324/51564/9734/3678/3688/9270/3716/3791/9314/4017/4223/79812/4851/8829/55742/26051/10266/387/6091/84870/9353/27286/90627/7010	33
131	T_N_pos	GO:0045446	endothelial cell differentiation	40/2823	93/16992	1.69722e-09	7.34728e-08	4.86323e-08	94/118/81575/84913/652/654/168667/83605/1003/7122/2022/2876/57493/3215/3383/3397/3553/182/55897/4478/91663/4851/4855/7026/8829/5138/5144/26051/5906/5908/2889/10411/1901/64321/54345/55273/7124/7132/64102/6935	40
132	T_N_pos	GO:0045834	positive regulation of lipid metabolic process	49/2823	126/16992	1.73994e-09	7.46047e-08	4.93815e-08	13/225/9619/57406/9370/154/185/301/552/654/114898/83643/6363/6366/975/998/1389/84649/2170/2247/2268/2321/345275/3357/3458/3553/4067/58526/51085/23417/7376/10062/5155/5156/5159/440503/57104/5468/5587/5879/9104/83667/10580/7010/7040/7124/388121/7132/7291	49
133	T_N_pos	GO:0003012	muscle system process	114/2823	402/16992	1.74968e-09	7.46047e-08	4.93815e-08	70/100/148/147/146/150/151/152/154/199/287/26287/309/477/624/10203/800/801/808/817/845/857/8837/1160/1193/1410/1674/9732/1812/8291/1910/5348/2627/2697/2702/10052/2934/9446/9464/3162/3270/126393/3357/3479/3600/3553/3672/3693/3741/10008/30819/3768/3759/3764/28999/9314/3952/29995/25802/4208/4607/4620/10627/103910/4634/4635/4637/10398/4653/93649/8736/10316/4846/5020/5023/9127/5144/5294/5350/4660/5566…	114
134	T_N_pos	GO:1903555	regulation of tumor necrosis factor superfamily cytokine production	43/2823	104/16992	1.86497e-09	7.83746e-08	5.18768e-08	9370/284/409/558/6363/6347/6348/929/947/948/942/1149/1191/1536/2207/2621/10457/2950/84868/3315/3458/3586/11213/3717/3929/3952/3965/10859/23643/10392/5196/5443/5724/8737/54440/10417/23208/7098/7099/943/706/7291/7538	43
135	T_N_pos	GO:0002687	positive regulation of leukocyte migration	46/2823	115/16992	1.86573e-09	7.83746e-08	5.18768e-08	199/623/719/728/6363/6347/6366/6369/6348/6351/1230/972/1240/1435/6373/6387/9547/4283/23604/1991/2621/63940/3383/3554/3569/3570/3929/3958/3965/8174/3071/5196/83483/5473/5724/5879/5919/6403/6869/7040/7060/7070/7124/8740/7423/7424	46
136	T_N_pos	GO:0071560	cellular response to transforming growth factor beta stimulus	71/2823	214/16992	1.93266e-09	8.05892e-08	5.33427e-08	94/9719/269/409/54829/857/858/6347/1003/1028/1030/8837/1149/7122/7123/1277/1278/1281/1284/1601/56940/163126/2022/23625/2200/10979/2280/2331/2353/2534/2662/8200/5654/94031/8692/3397/8516/3693/7071/7044/8425/4208/93649/4738/50507/2908/5138/5139/5155/56937/5371/63976/5829/387/6386/6497/4088/4091/4092/6660/10273/7040/7048/7049/57045/7311/7316/114990/124857/7471/6935	71
137	T_N_pos	GO:0022407	regulation of cell-cell adhesion	112/2823	394/16992	2.09049e-09	8.61853e-08	5.70468e-08	100/9370/199/301/445/572/604/652/114897/857/6363/6347/6366/912/30835/51744/919/940/11314/920/1604/966/972/9308/942/998/1051/1178/339390/6387/56603/1803/1840/56940/1845/10148/1947/1991/2113/83706/10211/10272/2534/57678/10457/2934/3037/84868/3142/3383/3620/3458/3479/3481/3586/3594/3600/3606/3553/3557/53833/3559/3569/3659/3662/3707/3717/9314/3902/3952/3956/3958/3965/10859/10288/11006/2615/4067/1326/…	112
138	T_N_pos	GO:0051056	regulation of small GTPase mediated signal transduction	91/2823	300/16992	2.09726e-09	8.61853e-08	5.70468e-08	2/19/137735/148/64411/392/79658/55843/55114/93663/57569/58504/57636/83478/9938/79822/9411/257106/57514/395/64333/396/397/9639/22899/50649/9459/604/998/1123/1124/1281/1435/9267/9265/27128/91614/9162/10395/10144/26269/221472/152273/2255/10211/2843/2828/8477/3479/9922/23096/440073/3688/3707/6453/8997/23189/1902/4653/4803/286530/5159/64857/57449/5516/80243/5879/2889/22821/10156/5924/115727/387/388/98…	91
139	T_N_pos	GO:0032680	regulation of tumor necrosis factor production	42/2823	101/16992	2.32905e-09	9.50218e-08	6.28958e-08	9370/284/409/558/6363/6347/6348/929/947/948/1149/1191/1536/2207/2621/10457/2950/84868/3315/3458/3586/11213/3717/3929/3952/3965/10859/23643/10392/5196/5443/5724/8737/54440/10417/23208/7098/7099/943/706/7291/7538	42
140	T_N_pos	GO:0001938	positive regulation of endothelial cell proliferation	33/2823	70/16992	2.63053e-09	1.06555e-07	7.05298e-08	94/283/650/652/654/858/6347/6369/10344/1232/1012/6387/1893/51162/2152/2247/2324/3357/3586/3690/3791/8829/8828/5155/26051/5578/5587/7857/7010/7060/8742/7423/7424	33
141	T_N_pos	GO:2000021	regulation of ion homeostasis	66/2823	195/16992	2.84908e-09	1.1459e-07	7.5848e-08	185/287/477/552/554/623/666/801/808/817/845/857/6363/6366/6348/920/1193/6373/4283/1634/1812/1910/2247/2273/2280/2534/2702/9446/3270/3357/2537/3596/3791/120892/4067/57192/4653/8620/4881/5020/5144/5311/5336/5350/5371/55012/5566/5788/29098/22821/6262/6324/55800/7781/6546/4092/6622/6717/6869/7040/7070/53373/10345/7220/7222/706	66
142	T_N_pos	GO:0042129	regulation of T cell proliferation	54/2823	147/16992	2.9687e-09	1.1856e-07	7.84759e-08	199/301/652/6363/912/30835/51744/940/920/1604/966/942/1051/1178/339390/10148/1947/57678/10457/84868/3620/3458/3479/3481/3586/3594/3600/3606/3553/53833/3559/3569/3659/3952/3958/3965/10859/10288/2615/3071/80762/80380/5788/11035/54440/6708/7040/7048/10673/7292/8744/57045/7412/11326	54
143	T_N_pos	GO:0030099	myeloid cell differentiation	98/2823	333/16992	3.00468e-09	1.19158e-07	7.88714e-08	118/9370/51327/212/302/567/116071/55509/604/652/714/863/6363/6348/1230/920/972/942/998/1028/1030/1050/1051/1053/1435/1436/1437/2034/2038/2113/56975/2200/2242/2313/2353/10272/139716/2623/2624/2719/1880/3059/3087/3217/3218/3398/3428/3458/133396/3662/3394/9636/3707/182/3717/3726/7071/51621/10365/3952/3973/10859/11025/11006/10234/4067/9935/4208/4211/4286/3071/80762/28962/5153/5196/5305/5371/5468/5578…	98
144	T_N_pos	GO:0071559	response to transforming growth factor beta	71/2823	216/16992	3.03035e-09	1.19341e-07	7.89928e-08	94/9719/269/409/54829/857/858/6347/1003/1028/1030/8837/1149/7122/7123/1277/1278/1281/1284/1601/56940/163126/2022/23625/2200/10979/2280/2331/2353/2534/2662/8200/5654/94031/8692/3397/8516/3693/7071/7044/8425/4208/93649/4738/50507/2908/5138/5139/5155/56937/5371/63976/5829/387/6386/6497/4088/4091/4092/6660/10273/7040/7048/7049/57045/7311/7316/114990/124857/7471/6935	71
145	T_N_pos	GO:0071216	cellular response to biotic stimulus	62/2823	179/16992	3.08208e-09	1.20541e-07	7.97874e-08	19/5244/57379/558/654/695/6347/6348/929/948/958/1604/942/1051/1053/129607/64506/1437/1511/1910/2950/84868/3055/3383/3458/3586/3606/3553/3569/3656/3394/3929/10859/10288/9450/23643/4067/4208/4360/114548/4846/10062/5144/57088/5578/5724/23328/22933/10417/26228/6915/7035/7040/353376/7099/7124/7133/7292/706/10628/7466/7538	62
146	T_N_pos	GO:0048660	regulation of smooth muscle cell proliferation	45/2823	113/16992	3.29402e-09	1.27948e-07	8.46899e-08	9370/199/231/283/652/10203/1012/1991/2950/1839/388585/3162/3398/3458/3479/3486/3586/3596/3600/3606/3569/3570/3611/3717/9314/4217/4313/93649/4881/4889/4835/4969/5136/5155/5159/5468/5724/5739/348093/56729/1901/6869/7048/7052/7124	45
147	T_N_pos	GO:0051607	defense response to virus	75/2823	234/16992	3.88027e-09	1.49694e-07	9.90839e-08	10060/104/9447/8907/8905/1175/200315/567/665/684/919/940/920/958/942/4283/728358/1794/9844/8547/2534/57678/3055/51191/5654/8692/3428/10964/3434/439996/3433/3437/24138/8519/10581/10410/3454/3455/3458/3459/3588/3594/3600/3553/3559/90865/3569/3659/3663/10379/9636/3764/10859/1130/4599/4600/84166/114548/4939/8638/5359/5371/5551/5788/5879/54941/91543/25939/6397/91607/10417/353376/7098/51311/340061	75
148	T_N_pos	GO:0007179	transforming growth factor beta receptor signaling pathway	59/2823	168/16992	4.07501e-09	1.56144e-07	1.03353e-07	94/9719/269/409/54829/857/858/6347/1003/1028/1030/1149/7122/1278/1281/1601/56940/163126/2022/23625/2200/10979/2280/2331/2353/2662/8200/5654/94031/3397/8516/3693/7071/7044/8425/93649/4738/5155/56937/5371/63976/5829/387/6386/6497/4088/4091/4092/10273/7040/7048/7049/57045/7311/7316/114990/124857/7471/6935	59
149	T_N_pos	GO:0002673	regulation of acute inflammatory response	33/2823	71/16992	4.13434e-09	1.57355e-07	1.04155e-07	2/695/717/718/719/728/729/730/1604/966/3075/3426/5199/1268/1378/84699/1910/2207/2865/2950/3553/53833/3569/114548/4889/5008/11315/5294/5468/5627/5733/710/7124	33
150	T_N_pos	GO:0007517	muscle organ development	102/2823	353/16992	4.24168e-09	1.60364e-07	1.06146e-07	70/104/165/26287/409/51676/10409/650/652/7832/11149/857/858/1073/8837/1271/1281/1293/1489/56603/1634/84976/54567/163126/126272/2022/2247/2254/2260/2273/2280/10211/2353/93986/2483/2627/2697/2876/145258/1839/9734/57493/26508/3142/3235/3399/3479/3569/3679/7881/401265/3908/5600/6300/4208/4223/283078/22808/9242/4487/4607/4634/4637/93649/8736/4851/7026/5077/5292/5308/5463/5950/6256/6262/6285/1901/6442/…	102
151	T_N_pos	GO:0032640	tumor necrosis factor production	42/2823	103/16992	4.72292e-09	1.77375e-07	1.17406e-07	9370/284/409/558/6363/6347/6348/929/947/948/1149/1191/1536/2207/2621/10457/2950/84868/3315/3458/3586/11213/3717/3929/3952/3965/10859/23643/10392/5196/5443/5724/8737/54440/10417/23208/7098/7099/943/706/7291/7538	42
152	T_N_pos	GO:0050777	negative regulation of immune response	47/2823	122/16992	5.3081e-09	1.98041e-07	1.31085e-07	2/284/301/409/604/684/11314/1604/966/8832/339390/1281/1378/56940/2294/2876/84868/3142/3162/3428/3586/3598/9173/53833/3559/90865/11213/3958/3965/10859/10288/4067/80762/84166/9111/4889/7376/10062/5468/5788/64092/5272/710/4092/7040/7124/7292	47
153	T_N_pos	GO:0032963	collagen metabolic process	44/2823	111/16992	5.80756e-09	2.15259e-07	1.42482e-07	9509/9508/652/6347/1303/1306/1277/1278/84570/1281/1282/1284/1289/1290/50509/1291/1292/1293/1295/1471/1508/1513/1520/114757/2022/2191/3397/3569/3688/4239/4324/4327/4313/64066/9902/5159/5184/5468/5906/56729/871/7040/7148/9697	44
154	T_N_pos	GO:0001101	response to acid chemical	94/2823	319/16992	5.85927e-09	2.15766e-07	1.42817e-07	19/5244/2180/9370/231/1645/1646/8644/210/8854/338/358/552/572/590/654/824/847/6363/6347/6366/948/952/1036/1051/1277/1278/1281/1282/1290/1291/64506/1536/56603/84649/1843/2042/2170/2865/2350/2308/8322/2697/54331/2934/2950/3155/3383/3399/3490/3569/9314/3952/4067/4208/4313/81285/5009/5020/5031/5105/5155/5159/5166/10400/55022/5311/5468/5724/5729/5732/5734/5737/5950/6096/10670/58528/6256/5176/83667/827…	94
155	T_N_pos	GO:0018212	peptidyl-tyrosine modification	105/2823	369/16992	6.25952e-09	2.29018e-07	1.51589e-07	1636/9370/150/151/152/284/51378/23568/409/558/660/683/695/857/11314/948/920/958/972/975/1436/1437/1438/1439/1464/1489/4921/2202/30844/5168/2042/2044/2048/2242/2255/8823/8817/2247/2252/2254/2260/2268/2321/2324/2534/2621/2623/2690/10750/1839/3055/3059/388585/3082/8692/3383/3454/3458/3479/3481/3594/3596/3600/3606/133396/3563/3568/3569/3570/3678/3689/3690/3716/3717/3791/3952/4067/9961/653361/8829/500…	105
156	T_N_pos	GO:0032956	regulation of actin cytoskeleton organization	87/2823	289/16992	7.05262e-09	2.56381e-07	1.69701e-07	118/119/93663/79822/395/396/397/9639/22899/10095/10109/10094/10093/683/684/832/55704/6366/6369/10344/998/10435/1072/1073/1436/6387/85458/10395/2042/2044/9873/2242/9535/8477/2934/3055/3059/3383/3397/3611/51763/9270/23189/51474/25802/1902/4035/4208/91663/4641/4653/3071/50507/5066/5156/5159/5216/90102/29085/5341/9647/5734/5879/10411/387/23433/6281/1901/85477/83442/85358/9353/4088/10174/6708/6710/262…	87
157	T_N_pos	GO:1903039	positive regulation of leukocyte cell-cell adhesion	71/2823	220/16992	7.2534e-09	2.62e-07	1.7342e-07	100/199/301/572/604/857/6363/6347/6366/912/51744/919/940/920/1604/966/972/9308/942/998/1803/10148/1947/1991/2113/2534/57678/3037/84868/3142/3383/3458/3479/3481/3594/3600/3606/3553/3559/3569/3707/3952/3956/3965/10859/10288/11006/4067/1326/3071/114548/80380/146850/55615/5724/5788/5879/54440/8651/6708/7040/7048/7070/7124/10673/8740/7292/8744/7409/7412/8876	71
158	T_N_pos	GO:0071706	tumor necrosis factor superfamily cytokine production	43/2823	108/16992	7.36547e-09	2.64364e-07	1.74985e-07	9370/284/409/558/6363/6347/6348/929/947/948/942/1149/1191/1536/2207/2621/10457/2950/84868/3315/3458/3586/11213/3717/3929/3952/3965/10859/23643/10392/5196/5443/5724/8737/54440/10417/23208/7098/7099/943/706/7291/7538	43
159	T_N_pos	GO:0043534	blood vessel endothelial cell migration	34/2823	76/16992	8.21646e-09	2.93054e-07	1.93975e-07	94/284/285/51378/54567/2247/2876/51564/9734/3315/3397/3688/9270/3791/9314/4223/79812/4780/4851/8829/5155/5547/5578/5587/387/6091/83442/9353/54345/27286/90627/7040/22846/7424	34
160	T_N_pos	GO:0072676	lymphocyte migration	36/2823	83/16992	8.33511e-09	2.95428e-07	1.95546e-07	199/6357/6358/6360/6361/6362/6363/6347/6366/6368/6369/10344/6348/6349/414062/6351/6355/9023/51192/6373/6387/9547/4283/1893/2621/1880/80270/4478/5294/11035/1901/6288/124976/6793/30009/8740	36
161	T_N_pos	GO:0019216	regulation of lipid metabolic process	85/2823	282/16992	9.81528e-09	3.4573e-07	2.28841e-07	13/225/9619/57406/32/33/9370/150/154/185/8644/301/338/552/650/654/114898/718/857/83643/6363/6366/975/998/1149/1268/1389/64784/84649/50846/29103/2170/2247/2268/2321/345275/3357/3398/3458/3490/3553/9314/3952/85329/4067/58526/51085/23417/10577/7376/10062/29982/80025/5140/5155/5156/5159/5164/5166/5294/113791/23533/146850/440503/57104/5468/51422/5587/5660/5879/5919/9104/83667/6615/6622/10580/10273/701…	85
162	T_N_pos	GO:0045123	cellular extravasation	25/2823	47/16992	9.98759e-09	3.49627e-07	2.31421e-07	119/683/6347/6366/6387/1991/3383/3554/3672/3688/3689/3952/8174/5175/5294/83483/5724/5734/11035/6401/6403/6404/7070/7124/7412	25
163	T_N_pos	GO:0030278	regulation of ossification	62/2823	184/16992	1.03343e-08	3.59543e-07	2.37985e-07	154/650/652/654/6348/1230/1050/1051/1052/8646/1192/1435/115908/4921/9249/1893/56975/2623/2662/2735/9464/51564/3082/3397/3398/3399/8519/3479/3569/3570/3611/9636/182/3727/9365/4208/4851/4958/116039/5020/91461/5566/5587/5617/5734/9770/6096/1901/6423/6497/6546/4088/4091/5552/6869/7040/338773/7124/7291/117581/57045/7480	62
164	T_N_pos	GO:0051924	regulation of calcium ion transport	67/2823	205/16992	1.0831e-08	3.72917e-07	2.46837e-07	150/287/409/477/491/623/7439/801/808/817/845/117144/857/6347/6348/6351/1230/920/8832/1193/6373/6387/4283/1812/2280/2534/2697/2771/9446/3270/3383/3596/3603/51763/10008/3958/10859/10288/4067/4846/5023/64805/5144/5155/5159/5294/5311/5336/5350/5371/5566/5957/9104/6262/6546/6622/6717/6769/7040/7070/117532/10345/7220/7222/51393/706/7466	67
165	T_N_pos	GO:0001822	kidney development	81/2823	265/16992	1.08502e-08	3.72917e-07	2.46837e-07	1636/9510/170690/9370/185/231/8854/284/285/10409/650/652/654/168667/847/947/1028/8837/168002/8642/1634/2028/79633/2200/2255/2247/2260/10272/84662/2719/2828/3037/388585/26508/3207/3217/3237/8692/3398/3399/3458/3611/8516/182/3764/84623/28999/26249/3913/120892/9863/4208/4358/4811/4851/8829/116039/5125/5155/5156/5159/5175/342372/5311/5800/9104/5176/9353/4088/4091/4092/10252/55959/6943/7010/7040/7466/…	81
166	T_N_pos	GO:1901652	response to peptide	121/2823	448/16992	1.31433e-08	4.49011e-07	2.97204e-07	5244/130399/109/196883/111/113/9370/185/231/301/1176/527/8992/526/9296/552/554/7832/837/847/857/858/6347/958/1036/1072/8837/1277/64506/1393/1395/6387/1536/2170/2200/2865/51024/2308/2534/2690/2697/9340/2770/2790/2791/55970/54331/2787/2844/2887/2950/3061/9734/3087/3383/3397/3481/3586/3553/3569/51763/3663/182/3717/3727/23189/8850/9365/7071/28999/10365/9314/3952/4067/4149/4641/81565/4747/22861/10392/…	121
167	T_N_pos	GO:0031349	positive regulation of defense response	115/2823	420/16992	1.32335e-08	4.49383e-07	2.9745e-07	185/9447/338/409/695/718/857/6369/6348/929/912/30835/940/11314/948/942/10462/50856/338339/26253/1268/81035/84699/1508/1513/1520/2113/2167/2207/2219/2865/10211/2534/115362/2697/63940/84868/3055/8692/3384/3385/3620/3428/8517/3600/3606/3553/9173/90865/3569/3656/11213/3659/3662/3684/3689/3717/3902/3929/5641/4023/100130733/23643/4067/4208/4313/10071/259197/58484/84166/91662/10392/4889/10062/10133/5008…	115
168	T_N_pos	GO:0042110	T cell activation	122/2823	453/16992	1.37085e-08	4.62742e-07	3.06293e-07	100/199/301/54518/567/572/604/652/660/857/6363/6347/6366/977/911/912/30835/51744/919/940/11314/920/1604/966/972/9308/942/998/1051/1178/338339/26253/339390/56603/54567/1794/1803/1840/56940/1845/10148/1947/2000/2207/2280/2534/57678/10457/1880/2934/84868/3142/3383/3620/3454/3458/3479/3481/3586/3594/3600/3606/8809/3553/53833/3559/3569/3659/3662/3707/3902/3952/3953/3955/3956/3958/3965/10859/10288/1100…	122
169	T_N_pos	GO:0050679	positive regulation of epithelial cell proliferation	56/2823	161/16992	1.4838e-08	4.97907e-07	3.29569e-07	94/283/572/650/652/654/728/858/6347/6369/10344/1232/998/1012/8837/6387/1749/1893/51162/2152/2255/2247/2252/2254/2324/93986/3037/3357/5654/3373/3397/3479/3586/3569/3690/3791/3912/3915/4851/8829/8828/116039/5155/26051/5578/5587/5617/7857/6869/7010/7040/7060/8742/7291/7423/7424	56
170	T_N_pos	GO:0043491	protein kinase B signaling	53/2823	149/16992	1.50026e-08	5.0047e-07	3.31265e-07	1646/8644/284/409/558/55024/114897/6363/6347/6366/6348/940/958/2159/2152/2621/2876/1839/3059/8692/3479/3481/3606/3553/3569/3611/51763/9270/6453/9314/3952/9863/4653/50507/64805/11315/23612/5287/5294/23533/65018/2889/6237/83667/6425/22933/10253/7010/7040/7066/55273/7124/388121	53
171	T_N_pos	GO:0000302	response to reactive oxygen species	72/2823	228/16992	1.58476e-08	5.25567e-07	3.47877e-07	100/231/8644/301/358/558/572/695/847/6363/948/1072/8837/1277/1410/1471/1536/1843/2113/10516/2353/2308/2876/2878/493869/2950/2983/3039/3040/3043/3082/3162/3240/3373/8692/10068/8807/3569/3741/10365/9314/120892/84557/4217/4358/653361/4688/4689/4780/4846/50507/11315/5156/5159/5164/65018/5311/5516/5660/5829/9104/388/8737/140823/83667/6546/6648/6649/6869/7124/10628/7351	72
172	T_N_pos	GO:0002688	regulation of leukocyte chemotaxis	41/2823	103/16992	1.64762e-08	5.43235e-07	3.59572e-07	199/683/719/728/6363/6347/6366/6348/6351/1230/972/1240/1435/6373/6387/9547/4283/1588/23604/2621/63940/3569/3570/3929/3965/4067/79148/4354/4681/3071/4856/5196/5473/5879/5919/9353/26228/7060/8740/7423/7424	41
173	T_N_pos	GO:0048010	vascular endothelial growth factor receptor signaling pathway	38/2823	92/16992	1.66133e-08	5.4459e-07	3.60469e-07	60/558/6347/998/1536/9844/2255/8817/2254/2321/2324/2534/8322/2887/3087/3315/3553/3678/3690/3791/5600/6300/79812/653361/4688/4689/3071/8829/8828/5579/5587/5829/5879/387/79652/7409/7423/7424	38
174	T_N_pos	GO:0071900	regulation of protein serine/threonine kinase activity	126/2823	474/16992	1.83038e-08	5.96556e-07	3.94865e-07	2180/9370/150/151/152/64853/369/60370/650/652/114898/728/801/808/8536/857/6363/894/902/151195/11314/958/972/975/1026/1028/1030/1031/1050/10920/1436/1464/28988/84062/1843/56940/1845/1849/1991/92002/221472/2255/8817/2247/2260/2321/2357/8322/4616/2690/2771/2874/2950/51191/3082/3087/3315/3357/8692/3458/3479/3481/8517/3553/3611/51763/3656/11213/3672/3717/8850/26524/1902/120892/4067/4296/4215/4217/1326…	126
175	T_N_pos	GO:0018108	peptidyl-tyrosine phosphorylation	103/2823	367/16992	1.91546e-08	6.20717e-07	4.10858e-07	1636/9370/150/151/152/284/51378/23568/409/558/660/683/695/857/11314/948/920/958/972/975/1436/1437/1438/1439/1464/1489/4921/2202/30844/5168/2042/2044/2048/2242/2255/8823/8817/2247/2252/2254/2260/2268/2321/2324/2534/2621/2623/2690/10750/1839/3055/3059/388585/3082/8692/3383/3454/3458/3479/3481/3594/3596/3600/3606/133396/3563/3568/3569/3570/3678/3689/3690/3716/3717/3791/3952/4067/9961/653361/8829/500…	103
176	T_N_pos	GO:0006979	response to oxidative stress	112/2823	409/16992	2.03146e-08	6.54568e-07	4.33264e-07	8309/100/9370/199/231/8644/210/221/26287/301/358/10550/475/558/572/695/83636/761/847/6363/948/952/1072/8837/2055/1277/1410/1471/1536/114757/1612/1843/2034/2113/10516/2353/2308/2876/2878/2879/493869/2950/2983/3039/3040/3043/3082/3162/3240/3315/3373/8692/10068/8807/3569/3717/3741/10365/9314/3848/120892/84557/4217/4358/4482/22921/253827/653361/4688/4689/55967/4700/4728/4780/4846/50507/11315/5156/515…	112
177	T_N_pos	GO:0070555	response to interleukin-1	44/2823	115/16992	2.0618e-08	6.60592e-07	4.37252e-07	11173/166/301/6357/6358/6360/6361/6362/6363/6347/6366/6368/6369/10344/6348/6349/414062/6351/6355/952/958/1051/1072/2113/3037/3176/3373/8692/3383/3554/7850/3557/3569/3656/11213/10365/3965/5105/5578/5740/8986/6401/6622/7035	44
178	T_N_pos	GO:0086064	cell communication by electrical coupling involved in cardiac conduction	16/2823	23/16992	2.44481e-08	7.78906e-07	5.15564e-07	477/482/801/808/817/857/2697/2702/10052/3270/5144/5566/6262/6546/6717/10345	16
179	T_N_pos	GO:0007162	negative regulation of cell adhesion	71/2823	226/16992	2.51968e-08	7.98276e-07	5.28386e-07	94/9370/284/285/301/395/396/397/445/604/650/652/114897/6366/11314/972/1012/1051/1072/339390/1277/6387/168002/10395/1840/56940/1845/2192/53827/8322/10457/84868/3142/3620/3586/3557/53833/3559/3659/9270/3717/58494/23189/9314/3902/3956/3958/3965/10859/10288/2615/91663/4653/80762/84807/4851/80380/5140/90102/23129/5788/5800/4092/6695/7040/7045/79626/7292/57045/11326/7471	71
180	T_N_pos	GO:0050730	regulation of peptidyl-tyrosine phosphorylation	70/2823	222/16992	2.67243e-08	8.41965e-07	5.57304e-07	1636/9370/150/151/152/284/51378/23568/409/683/857/11314/948/920/958/972/975/1436/1437/1464/1489/30844/5168/2255/2252/2534/2621/2623/2690/1839/3059/388585/3082/8692/3383/3454/3458/3479/3481/3596/3600/3606/133396/3569/3570/3678/3689/3690/3717/3952/4067/9961/653361/8829/5008/5155/5526/5912/64092/6423/9467/6464/8651/9021/26228/7040/7060/7070/7132/7424	70
181	T_N_pos	GO:0051249	regulation of lymphocyte activation	116/2823	430/16992	2.8137e-08	8.81573e-07	5.83521e-07	100/199/301/558/572/55024/604/652/695/857/6363/6347/6366/912/30835/51744/919/940/11314/952/920/958/1604/966/972/975/9308/942/998/1026/1051/1178/339390/56603/1803/1840/56940/1845/10148/1947/2255/2323/2534/2621/57678/10457/1880/2934/84868/3142/3398/3620/3458/3479/3481/3586/3594/3596/3600/3606/3553/53833/3559/3569/3659/3662/3707/3902/3952/3956/3958/3965/10859/10288/11006/2615/7940/4067/1326/4208/433…	116
182	T_N_pos	GO:0006816	calcium ion transport	105/2823	379/16992	2.92064e-08	9.10053e-07	6.02372e-07	148/150/287/309/409/477/491/623/7439/773/55799/93589/10203/801/808/817/845/117144/857/6363/6347/6366/6348/6351/6355/1230/920/8832/64072/1193/6373/6387/4283/10800/23258/1812/728215/2247/2280/2534/2621/2697/2701/2771/2823/9446/3270/3357/3383/3596/3603/51763/10008/3958/10859/10288/125336/4067/57192/10316/4846/93129/5023/64805/5138/5144/5155/5159/5294/168507/342372/5311/5336/5350/5371/5566/5579/5788/…	105
183	T_N_pos	GO:0002699	positive regulation of immune effector process	56/2823	164/16992	3.10936e-08	9.62676e-07	6.37204e-07	301/567/695/718/729/6363/6347/51744/940/11314/948/958/972/8832/942/2207/2208/2242/2865/2268/2294/2624/3142/3162/3458/3594/3596/3598/3606/3553/90865/3569/3902/3929/3965/10859/4067/259197/114548/5724/5906/2889/5950/91543/54440/4068/117157/10417/8417/30009/7040/7099/7124/7293/7292/7409	56
184	T_N_pos	GO:0060402	calcium ion transport into cytosol	47/2823	128/16992	3.12348e-08	9.62676e-07	6.37204e-07	148/287/477/623/801/808/817/845/857/6363/6366/6348/920/1193/6373/4283/1812/728215/2247/2280/2534/9446/3270/3357/3596/4067/57192/5144/5311/5336/5350/5371/5566/5788/22821/6262/6546/6547/6622/6717/7040/7070/53373/10345/7220/7222/4308	47
185	T_N_pos	GO:0042775	mitochondrial ATP synthesis coupled electron transport	35/2823	83/16992	3.21817e-08	9.81195e-07	6.49462e-07	84701/1329/1340/1349/1350/1351/29103/4694/55967/4695/4696/4697/4700/4702/4707/4716/4708/4712/4714/4717/4722/4724/4725/4728/4729/4731/11315/65018/54949/6392/6622/6901/29796/10975/27089	35
186	T_N_pos	GO:0051897	positive regulation of protein kinase B signaling	35/2823	83/16992	3.21817e-08	9.81195e-07	6.49462e-07	1646/8644/284/409/558/114897/6363/6366/6348/940/2159/2152/2621/2876/1839/3059/3481/3606/3569/3611/9270/6453/3952/4653/50507/11315/5294/23533/65018/10253/7010/7040/7066/7124/388121	35
187	T_N_pos	GO:0032102	negative regulation of response to external stimulus	77/2823	254/16992	3.67036e-08	1.11308e-06	7.36757e-07	100/9370/199/285/302/114897/114899/10203/6347/947/1588/1812/1991/2113/2191/2247/2294/2697/2876/2950/84868/3082/5654/3434/3586/7850/53833/3559/25959/9314/3848/3952/4210/284207/79148/4681/80762/29937/91662/114548/4846/4851/4856/8620/4889/10062/8829/4907/5155/5156/90102/5329/5468/5627/5734/5740/5800/54941/6091/6288/6397/10371/5176/710/22933/9353/4088/9021/26228/7010/7056/7130/79626/7132/7133/7391/58…	77
188	T_N_pos	GO:0009306	protein secretion	128/2823	489/16992	3.75238e-08	1.1319e-06	7.49215e-07	19/130399/111/150/152/9447/283/284/301/307/402/23568/379/572/55024/654/11118/114899/773/22900/869/140689/6363/6348/929/51744/947/948/952/958/965/1149/26253/1268/1436/84976/8447/1803/2044/2219/2268/2621/115362/2697/2702/57678/84868/3357/8692/3454/3458/3479/3586/3596/3553/7850/9173/3557/90865/3569/3717/3741/3745/26251/3937/3952/3965/10859/4023/2615/4067/5600/8736/25924/51172/91942/58484/22861/91662…	128
189	T_N_pos	GO:0032611	interleukin-1 beta production	27/2823	56/16992	4.00987e-08	1.19684e-06	7.922e-07	19/9447/409/22900/6363/6348/948/1215/115362/2950/3315/3428/3454/3458/3553/3717/3965/4210/58484/22861/91662/114548/10392/5371/4088/7099/51311	27
190	T_N_pos	GO:0048247	lymphocyte chemotaxis	27/2823	56/16992	4.00987e-08	1.19684e-06	7.922e-07	6357/6358/6360/6361/6362/6363/6347/6366/6368/6369/10344/6348/6349/414062/6351/6355/9023/51192/6373/9547/4283/2621/1880/80270/5294/6288/8740	27
191	T_N_pos	GO:0006936	muscle contraction	94/2823	331/16992	4.28762e-08	1.27304e-06	8.42637e-07	70/100/148/147/146/150/151/152/154/287/26287/309/477/624/10203/800/801/808/817/845/857/1160/1193/1410/1674/9732/1812/8291/1910/5348/2697/2702/10052/9446/3270/126393/3357/3672/3693/3741/10008/30819/3768/3759/3764/25802/4607/4620/10627/103910/4634/4635/4637/10398/93649/8736/10316/5020/5023/9127/5144/5294/5350/4660/5566/60675/5724/5733/5829/6262/6324/55800/6329/6330/6442/6546/6547/4092/6640/10580/10…	94
192	T_N_pos	GO:0050867	positive regulation of cell activation	95/2823	336/16992	4.5935e-08	1.35676e-06	8.98049e-07	100/199/301/558/572/604/695/857/6363/6347/6366/912/51744/919/940/952/920/958/1604/966/972/975/9308/942/998/1026/1803/10148/1947/2207/2255/2268/2323/2534/2621/2624/57678/1880/84868/3142/3458/3479/3481/3586/3594/3596/3600/3606/3553/9173/3559/90865/3569/3707/3717/3929/3952/3956/3965/10859/10288/11006/4067/1326/4208/3071/114548/80380/5159/146850/5341/55012/55615/5724/5788/5879/54440/6403/8651/6708/26…	95
193	T_N_pos	GO:0042773	ATP synthesis coupled electron transport	35/2823	84/16992	4.64064e-08	1.36358e-06	9.02566e-07	84701/1329/1340/1349/1350/1351/29103/4694/55967/4695/4696/4697/4700/4702/4707/4716/4708/4712/4714/4717/4722/4724/4725/4728/4729/4731/11315/65018/54949/6392/6622/6901/29796/10975/27089	35
194	T_N_pos	GO:0010743	regulation of macrophage derived foam cell differentiation	18/2823	29/16992	4.74838e-08	1.38805e-06	9.18759e-07	19/9619/9370/185/338/948/1071/1435/1437/3606/3690/4023/4481/7376/10062/5196/5320/5468	18
195	T_N_pos	GO:0002706	regulation of lymphocyte mediated immunity	44/2823	118/16992	5.04131e-08	1.46612e-06	9.70435e-07	409/567/604/695/718/940/958/1178/339390/1378/56940/2207/2208/84868/3458/3586/3594/3553/53833/3569/3902/3952/3965/10859/9437/259197/80762/114548/146850/5788/11035/91543/54440/5272/4068/117157/4092/8417/30009/7040/7124/7292/7409/7454	44
196	T_N_pos	GO:0010959	regulation of metal ion transport	92/2823	323/16992	5.11245e-08	1.47279e-06	9.74851e-07	150/154/287/409/477/482/491/567/623/7439/801/808/817/845/117144/857/6347/6348/6351/1230/920/967/8832/1193/150684/6373/6387/4283/1812/2273/2280/5348/486/53827/53826/2534/2697/2745/2771/9446/3270/3383/3596/3603/51763/3741/7881/8514/10008/30819/3759/3788/3958/10859/10288/4067/4846/5023/64805/5144/5155/5159/5294/5311/5336/5350/5371/5566/29098/5957/9104/6262/6324/55800/6330/1318/6546/6622/6640/6717/67…	92
197	T_N_pos	GO:0022904	respiratory electron transport chain	39/2823	99/16992	5.11619e-08	1.47279e-06	9.74851e-07	84701/1329/1340/1349/1350/1351/29103/2109/2819/83943/4694/55967/4695/4696/4697/4700/4702/91942/4707/4716/4708/4712/4714/4717/4722/4724/4725/4728/4729/4731/11315/65018/54949/6392/6622/6901/29796/10975/27089	39
198	T_N_pos	GO:0046683	response to organophosphorus	47/2823	130/16992	5.43556e-08	1.55682e-06	1.03047e-06	9370/189/1645/358/6347/1036/10518/1261/1277/1393/1843/2230/2353/2354/2819/3553/51763/3726/3727/1902/4327/4724/50507/5020/5023/9127/64805/5105/5138/5139/5207/5294/5322/5724/5906/5908/2889/10411/6402/6546/6547/6678/7010/7056/7222/7299/7480	47
199	T_N_pos	GO:0090101	negative regulation of transmembrane receptor protein serine/threonine kinase signaling pathway	40/2823	103/16992	5.52486e-08	1.57445e-06	1.04214e-06	9719/54829/168667/857/858/8646/91851/1149/168002/163126/23625/2200/10468/10272/9573/5654/94031/9863/4681/4851/4856/56937/63976/348093/6423/6497/4088/4091/4092/23111/10273/7040/7048/7049/57045/7311/7316/114990/375567/7471	40
200	T_N_pos	GO:0061756	leukocyte adhesion to vascular endothelial cell	16/2823	24/16992	6.19798e-08	1.7542e-06	1.16112e-06	119/6366/6387/1991/2113/3383/3688/9314/3952/8174/5724/6401/6403/6404/7124/7412	16
201	T_N_pos	GO:0010634	positive regulation of epithelial cell migration	42/2823	111/16992	6.21751e-08	1.7542e-06	1.16112e-06	284/51378/84913/652/147372/5168/2113/2255/8823/8817/2247/2252/2260/2324/152007/3037/1839/51564/9734/3315/3373/3458/9270/3690/3791/4780/8829/8828/5155/5216/9647/5578/5587/388/23328/6678/27286/6869/7010/7040/7048/7424	42
202	T_N_pos	GO:0035924	cellular response to vascular endothelial growth factor stimulus	21/2823	38/16992	6.30525e-08	1.77015e-06	1.17168e-06	9508/147372/967/1634/54567/2321/2324/2619/3315/9270/3791/4641/4851/8829/8828/5156/5159/5587/11156/10266/7412	21
203	T_N_pos	GO:1903708	positive regulation of hemopoiesis	55/2823	163/16992	6.52196e-08	1.82197e-06	1.20598e-06	100/301/558/572/604/695/6363/1230/920/972/9308/942/1435/2113/2242/2323/2353/2621/2623/2624/3059/3142/3398/3458/3594/3600/3606/3559/3569/9636/3707/182/7071/3952/3965/10288/11006/3071/114548/5196/146850/55012/5578/8737/54440/85477/8651/6886/7040/7048/7066/7124/7292/8744/8876	55
204	T_N_pos	GO:0050707	regulation of cytokine secretion	52/2823	151/16992	6.968e-08	1.93703e-06	1.28214e-06	9447/284/301/307/55024/114899/22900/6363/6348/929/51744/947/965/1149/26253/1436/2219/2268/2621/57678/84868/3357/8692/3454/3458/3586/3553/7850/9173/90865/3569/3965/10859/4023/2615/4067/5600/22861/91662/114548/5371/5734/6288/8651/5552/284297/23208/7099/51311/7124/7292/7291	52
205	T_N_pos	GO:0003015	heart process	78/2823	262/16992	7.04512e-08	1.94892e-06	1.29001e-06	10060/1636/70/100/140/148/147/153/287/477/482/491/552/11149/55799/93589/801/808/817/845/857/998/10659/1193/1674/2034/5348/486/53826/2697/2702/10052/2876/9446/1839/3270/27129/3458/3717/3741/3751/10008/26251/30819/3768/3759/3764/4607/4634/4635/4846/8620/4881/4882/5020/5144/5294/5350/5566/10268/29098/6262/6324/55800/6330/10371/6444/6445/6546/6547/4092/6640/6717/6901/6909/10345/7220/7423	78
206	T_N_pos	GO:0022409	positive regulation of cell-cell adhesion	75/2823	249/16992	7.37585e-08	2.01637e-06	1.33465e-06	100/199/301/572/604/857/6363/6347/6366/912/51744/919/940/920/1604/966/972/9308/942/998/1803/10148/1947/1991/2113/10211/10272/2534/57678/3037/84868/3142/3383/3458/3479/3481/3586/3594/3600/3606/3553/3559/3569/3707/3952/3956/3965/10859/10288/11006/4067/1326/3071/114548/80380/146850/55615/5724/5788/5879/54440/4092/8651/6708/7040/7048/7070/7124/10673/8740/7292/8744/7409/7412/8876	75
207	T_N_pos	GO:0043535	regulation of blood vessel endothelial cell migration	26/2823	54/16992	7.39562e-08	2.01637e-06	1.33465e-06	94/284/285/51378/54567/2247/51564/9734/3315/9270/9314/4223/79812/4780/4851/5155/5547/5578/5587/387/83442/27286/90627/7040/22846/7424	26
208	T_N_pos	GO:0050918	positive chemotaxis	26/2823	54/16992	7.39562e-08	2.01637e-06	1.33465e-06	284/285/652/6360/6348/1012/6387/2152/2255/2247/2252/10457/3082/3603/3791/3958/8829/5155/1901/6288/6289/6291/7857/4088/7423/7424	26
209	T_N_pos	GO:0061448	connective tissue development	72/2823	236/16992	7.59792e-08	2.06162e-06	1.3646e-06	94/11173/649/650/651/652/654/947/8837/1277/1289/1311/1396/1435/55790/54360/84649/64641/2202/8817/2247/2254/2260/8200/392255/151449/2828/9464/388585/3207/3213/3221/3232/3373/8692/3398/3458/3952/4017/4060/4094/4208/4487/389125/4851/4856/116039/5155/5159/91461/11145/5396/5745/85477/871/6423/6474/4088/6615/6660/23111/55959/7040/7045/7048/7059/7076/64102/7480/7481/7482/6935	72
210	T_N_pos	GO:0002791	regulation of peptide secretion	112/2823	419/16992	8.23638e-08	2.22421e-06	1.47223e-06	130399/111/150/152/9447/283/284/301/307/402/23568/572/55024/654/114899/773/22900/6363/6348/929/51744/947/952/958/965/972/1149/26253/1268/1393/1436/84976/8447/1803/2044/2219/2865/2268/2621/2697/2702/57678/84868/3357/8692/3454/3458/3479/3586/3596/3553/7850/9173/90865/3569/3717/8997/3741/3745/26251/3952/3965/10859/4023/2615/4067/5600/8736/25924/91942/22861/91662/114548/4826/4856/8620/7376/10062/8128…	112
211	T_N_pos	GO:0010644	cell communication by electrical coupling	17/2823	27/16992	8.3441e-08	2.23719e-06	1.48081e-06	477/482/801/808/817/845/857/2697/2702/10052/3270/5144/5566/6262/6546/6717/10345	17
212	T_N_pos	GO:0002792	negative regulation of peptide secretion	42/2823	112/16992	8.36332e-08	2.23719e-06	1.48081e-06	130399/150/284/301/307/55024/114899/947/972/1149/1393/2621/3586/3553/7850/90865/3569/8997/3745/3952/10859/2615/91942/91662/114548/4856/8620/10062/8622/5371/5715/5734/91543/26297/5552/284297/23208/94121/51311/7124/7292/7351	42
213	T_N_pos	GO:0001933	negative regulation of protein phosphorylation	107/2823	396/16992	8.84437e-08	2.35476e-06	1.55864e-06	104/9370/64853/84335/284/409/54829/623/624/633/652/801/808/857/11314/1026/1028/1030/1031/1050/58190/51339/1634/84062/1843/56940/1845/1849/2022/2167/2192/23768/2308/4616/2675/9535/2874/2950/3082/3087/3315/8692/3486/3553/3569/3611/51763/11213/9270/8850/9314/26524/131578/64101/120892/4067/2122/51085/9961/91663/93649/91662/7026/11315/5144/55022/65018/11142/56937/127435/9647/23645/5502/151242/80243/51…	107
214	T_N_pos	GO:0043900	regulation of multi-organism process	104/2823	382/16992	8.88954e-08	2.35573e-06	1.55928e-06	130399/100/104/9447/302/8907/8905/1175/200315/397/567/572/654/684/857/858/6348/6351/919/940/948/920/1604/972/1072/1268/1511/1794/1910/1991/9844/170370/2208/2219/8547/2534/2934/84868/3055/51191/27306/5654/3428/3434/24138/8519/10581/10410/3458/3479/3586/3594/3600/3553/3559/51763/3394/9636/3929/3956/3965/10859/9450/23643/29969/4599/10392/4851/4882/2494/8638/10133/5020/5139/5216/5359/5371/5434/5439/5…	104
215	T_N_pos	GO:0060047	heart contraction	77/2823	259/16992	9.08889e-08	2.39735e-06	1.58683e-06	10060/1636/70/100/140/148/147/153/287/477/482/491/552/11149/55799/93589/801/808/817/845/857/998/10659/1193/1674/2034/5348/486/53826/2697/2702/10052/2876/9446/1839/3270/27129/3458/3717/3741/3751/10008/26251/30819/3768/3759/3764/4607/4634/4635/4846/8620/4881/4882/5020/5144/5294/5350/5566/29098/6262/6324/55800/6330/10371/6444/6445/6546/6547/4092/6640/6717/6901/6909/10345/7220/7423	77
216	T_N_pos	GO:0014074	response to purine-containing compound	50/2823	144/16992	9.18598e-08	2.41175e-06	1.59636e-06	9370/189/358/845/6347/1036/10518/1261/1277/1393/1843/2230/2353/2354/2819/3553/3569/51763/3726/3727/4327/4724/50507/5020/5023/9127/64805/5105/5138/5139/5207/5294/5322/5468/5724/5906/5908/2889/10411/6262/6402/6529/6546/6547/6678/7010/7056/7222/7299/7480	50
217	T_N_pos	GO:0022900	electron transport chain	39/2823	101/16992	9.66131e-08	2.52485e-06	1.67122e-06	84701/1329/1340/1349/1350/1351/29103/2109/2819/83943/4694/55967/4695/4696/4697/4700/4702/91942/4707/4716/4708/4712/4714/4717/4722/4724/4725/4728/4729/4731/11315/65018/54949/6392/6622/6901/29796/10975/27089	39
218	T_N_pos	GO:0032652	regulation of interleukin-1 production	27/2823	58/16992	1.01102e-07	2.61979e-06	1.73406e-06	9447/301/409/22900/6363/6348/2621/2950/84868/3315/3428/3454/3458/3586/7850/3717/3965/4210/22861/91662/114548/10392/5371/6288/4088/7099/51311	27
219	T_N_pos	GO:0032844	regulation of homeostatic process	118/2823	449/16992	1.0117e-07	2.61979e-06	1.73406e-06	100/111/150/185/287/301/477/552/554/567/572/623/666/801/808/817/845/857/6363/6366/6348/948/952/920/972/1193/1268/1436/6373/4283/1634/1812/1910/2044/2113/2207/2247/2273/2280/2308/2534/2623/2624/2702/57678/9446/3270/3357/3398/2537/3596/3553/3559/3569/51763/9636/3690/3707/3791/51621/3953/3965/120892/4067/9935/57192/284207/51085/4653/3071/91942/8620/4881/7376/10062/5020/5144/5166/29085/65018/5311/533…	118
220	T_N_pos	GO:0045667	regulation of osteoblast differentiation	41/2823	109/16992	1.07643e-07	2.77475e-06	1.83663e-06	650/652/654/1050/1051/1052/8646/1192/115908/4921/56975/2662/2735/9464/51564/3082/3397/3398/3399/8519/3479/3569/3570/3611/182/3727/4208/4851/5566/5587/9770/6096/6423/6497/4088/338773/7124/7291/117581/57045/7480	41
221	T_N_pos	GO:0001570	vasculogenesis	31/2823	72/16992	1.09547e-07	2.81103e-06	1.86065e-06	857/83605/947/51162/2022/2294/8322/10052/3037/51564/57493/3087/3726/3791/93649/4851/5159/5308/9444/10266/5906/54922/64321/54345/6910/7040/7048/7049/7075/55273/23414	31
222	T_N_pos	GO:0044243	multicellular organismal catabolic process	32/2823	76/16992	1.29174e-07	3.29976e-06	2.18414e-06	1636/9509/9508/1303/1306/1277/1278/84570/1281/1282/1284/1289/1290/50509/1291/1292/1293/1295/1471/1508/1513/1520/2028/2191/84681/3688/4324/4327/4313/64066/9902/5184	32
223	T_N_pos	GO:0060348	bone development	59/2823	183/16992	1.36853e-07	3.48024e-06	2.3036e-06	302/650/652/654/1277/1311/55790/56603/8642/9249/1749/2022/56975/79633/2200/8817/2313/1112/3037/3207/3214/3479/3952/10859/10234/4208/4211/4487/4653/4882/116039/60676/5305/5308/5358/5734/5788/9104/387/51119/871/6423/6424/6474/6497/389058/6678/124976/55959/6886/7010/7040/7048/7059/338773/7291/7305/7471/25946	59
224	T_N_pos	GO:0043405	regulation of MAP kinase activity	91/2823	325/16992	1.42796e-07	3.61515e-06	2.3929e-06	9370/150/151/152/64853/369/60370/650/652/114898/728/857/6363/11314/958/972/975/1464/28988/84062/1843/56940/1845/1849/1991/221472/2255/8817/2247/2260/2321/2357/8322/4616/2690/2771/2874/2950/3082/3357/8692/3479/8517/3553/3611/51763/3656/11213/3672/3717/1902/120892/4067/4296/4215/4217/1326/5602/5600/29969/4803/10392/50507/5148/5155/5159/8682/5294/23533/146850/84432/60675/5906/2889/5998/8737/6283/628…	91
225	T_N_pos	GO:0003018	vascular process in circulatory system	52/2823	154/16992	1.43698e-07	3.62183e-06	2.39732e-06	1636/148/147/146/150/151/152/153/154/155/185/284/477/552/554/624/857/952/9732/1812/1910/2697/2702/2876/3043/3162/3269/3274/3357/3383/3672/9270/3741/3764/3952/4846/4881/4922/5023/5138/5139/5724/11156/5797/10266/6546/9353/6648/6869/6915/7010/7040	52
226	T_N_pos	GO:0010880	regulation of release of sequestered calcium ion into cytosol by sarcoplasmic reticulum	16/2823	25/16992	1.45507e-07	3.65121e-06	2.41677e-06	287/477/801/808/817/845/1193/9446/3270/5144/5350/5566/6262/6546/6717/10345	16
227	T_N_pos	GO:1903510	mucopolysaccharide metabolic process	42/2823	114/16992	1.48967e-07	3.72156e-06	2.46333e-06	176/284/411/633/55501/166012/56548/337876/55790/1464/1634/29940/92126/133584/2247/2331/3036/3037/3073/3074/3082/3373/8692/3423/3600/3553/3697/3699/80760/4060/10894/4969/4958/5155/5292/5549/6483/6487/10402/7040/10090/1462	42
228	T_N_pos	GO:1903557	positive regulation of tumor necrosis factor superfamily cytokine production	27/2823	59/16992	1.57e-07	3.90504e-06	2.58478e-06	6363/6347/6348/929/948/942/1191/1536/2207/84868/3315/3458/3717/3929/3952/3965/23643/10392/5196/5724/8737/54440/10417/7098/7099/943/7291	27
229	T_N_pos	GO:0098542	defense response to other organism	127/2823	496/16992	1.62609e-07	4.02688e-06	2.66543e-06	10060/104/57379/9447/8907/8905/1175/200315/567/116071/665/684/728/919/940/948/920/958/942/1051/1053/5199/338339/26253/23406/1511/4283/728358/1669/245932/400830/1794/1991/9844/2207/8547/2268/2534/10578/57678/84868/3055/51191/3240/5654/8692/3428/10964/3434/439996/3433/3437/24138/8519/10581/10410/3454/3455/3458/3459/3586/3588/3594/3600/3553/3559/133396/90865/3569/3570/3659/3662/3663/3394/10379/9636/…	127
230	T_N_pos	GO:0050731	positive regulation of peptidyl-tyrosine phosphorylation	55/2823	167/16992	1.63518e-07	4.03178e-06	2.66867e-06	1636/9370/150/151/152/284/51378/23568/409/948/920/958/972/975/1436/1437/1464/1489/30844/5168/2255/2252/2534/2621/2623/2690/1839/3059/388585/3082/3383/3458/3479/3481/3596/3600/3606/133396/3569/3570/3678/3690/3717/3952/4067/653361/8829/5008/5155/9021/26228/7040/7060/7132/7424	55
231	T_N_pos	GO:0045621	positive regulation of lymphocyte differentiation	34/2823	84/16992	1.67394e-07	4.10949e-06	2.72011e-06	100/301/558/572/604/695/6363/972/9308/942/2323/2621/3142/3458/3594/3600/3606/3559/3569/3707/3965/10288/11006/3071/114548/146850/55012/54440/8651/7040/7048/7292/8744/8876	34
232	T_N_pos	GO:0050866	negative regulation of cell activation	54/2823	163/16992	1.69874e-07	4.15239e-06	2.7485e-06	301/558/55024/604/652/695/114897/11314/972/8832/1051/339390/1268/114757/1840/56940/1845/2294/10457/84868/3142/3162/3398/3620/3586/3598/53833/3559/133396/3659/3902/3958/3965/10859/10288/2615/7940/4067/4332/80762/84807/4846/10062/80380/5155/5156/64092/4092/7040/7056/79626/7292/57045/11326	54
233	T_N_pos	GO:0006120	mitochondrial electron transport, NADH to ubiquinone	23/2823	46/16992	1.74053e-07	4.23628e-06	2.80403e-06	29103/4694/55967/4695/4696/4697/4700/4702/4707/4716/4708/4712/4714/4717/4722/4724/4725/4728/4729/4731/11315/65018/6622	23
234	T_N_pos	GO:0050708	regulation of protein secretion	105/2823	392/16992	1.86245e-07	4.51366e-06	2.98763e-06	130399/111/150/152/9447/283/284/301/307/402/23568/572/55024/654/114899/773/22900/6363/6348/929/51744/947/952/958/965/1149/26253/1268/1436/84976/8447/1803/2044/2219/2268/2621/2697/2702/57678/84868/3357/8692/3454/3458/3479/3586/3596/3553/7850/9173/90865/3569/3717/3741/3745/26251/3952/3965/10859/4023/2615/4067/5600/8736/25924/91942/22861/91662/114548/4826/4856/8620/7376/10062/81285/5066/8622/29085/5…	105
235	T_N_pos	GO:0002696	positive regulation of leukocyte activation	91/2823	327/16992	1.93453e-07	4.66838e-06	3.09004e-06	100/199/301/558/572/604/695/857/6363/6347/6366/912/51744/919/940/952/920/958/1604/966/972/975/9308/942/998/1026/1803/10148/1947/2207/2255/2268/2323/2534/2621/2624/57678/1880/84868/3142/3458/3479/3481/3586/3594/3596/3600/3606/3553/9173/3559/90865/3569/3707/3929/3952/3956/3965/10859/10288/11006/4067/1326/4208/3071/114548/80380/146850/55012/55615/5724/5788/5879/54440/8651/6708/26228/6869/30009/7040/…	91
236	T_N_pos	GO:0008360	regulation of cell shape	49/2823	143/16992	1.95874e-07	4.7068e-06	3.11547e-06	301/64411/55843/93663/57194/11149/6357/6347/6369/6348/10435/1072/1436/10395/23136/2038/10979/2242/221472/152273/2268/752/91010/2534/3055/3074/3383/3569/3679/3689/3791/1902/7940/4478/103910/5064/54873/55742/29780/51177/23129/57381/23433/6284/6285/989/30011/6708/10810	49
237	T_N_pos	GO:0032835	glomerulus development	28/2823	63/16992	1.99336e-07	4.76976e-06	3.15714e-06	9370/284/285/10409/652/947/8837/2028/2828/26508/3458/182/84623/28999/3913/9863/4208/4358/4811/4851/5155/5156/5159/5175/5800/55959/6943/7010	28
238	T_N_pos	GO:0002822	regulation of adaptive immune response based on somatic recombination of immune receptors built from immunoglobulin superfamily domains	43/2823	119/16992	2.00781e-07	4.78415e-06	3.16667e-06	100/301/567/604/695/718/6363/940/920/958/1178/339390/1378/56940/2207/2208/84868/3142/3458/3586/3594/3553/9173/53833/90865/3569/10859/4208/259197/80762/114548/5788/11035/91543/54440/4092/8417/30009/7040/7124/10673/7292/7454	43
239	T_N_pos	GO:0050701	interleukin-1 secretion	21/2823	40/16992	2.04612e-07	4.85504e-06	3.21359e-06	19/9447/22900/6363/6348/948/2621/115362/3454/3458/7850/3965/58484/22861/91662/114548/5371/6284/6288/7099/51311	21
240	T_N_pos	GO:0010742	macrophage derived foam cell differentiation	19/2823	34/16992	2.12361e-07	4.99709e-06	3.30762e-06	19/9619/9370/185/338/948/1071/1435/1437/3606/3690/4023/4481/7376/10062/5196/5320/5468/7040	19
241	T_N_pos	GO:0090077	foam cell differentiation	19/2823	34/16992	2.12361e-07	4.99709e-06	3.30762e-06	19/9619/9370/185/338/948/1071/1435/1437/3606/3690/4023/4481/7376/10062/5196/5320/5468/7040	19
242	T_N_pos	GO:0050870	positive regulation of T cell activation	65/2823	211/16992	2.16753e-07	5.07937e-06	3.36208e-06	100/199/301/572/604/857/6363/6347/6366/912/51744/919/940/920/1604/966/972/9308/942/998/1803/10148/1947/2534/57678/84868/3142/3458/3479/3481/3594/3600/3606/3553/3559/3569/3707/3952/3956/3965/10859/10288/11006/4067/1326/3071/114548/80380/146850/55615/5788/5879/54440/8651/6708/7040/7048/7070/10673/8740/7292/8744/7409/7412/8876	65
243	T_N_pos	GO:1901654	response to ketone	58/2823	181/16992	2.19999e-07	5.13421e-06	3.39838e-06	5244/109/111/231/358/552/572/801/808/117144/857/6363/6347/6366/952/1026/8837/1536/1843/2153/2230/2353/2354/2308/93986/2621/2770/54331/3383/3490/3569/10365/9314/4129/4478/4747/10062/2908/5020/5031/5350/5468/5724/5729/5732/5734/10266/51389/5176/9353/6586/6869/6915/7040/7049/7292/706/10628	58
244	T_N_pos	GO:1904950	negative regulation of establishment of protein localization	64/2823	207/16992	2.31503e-07	5.38054e-06	3.56142e-06	130399/9370/150/284/301/307/55024/114899/9478/947/948/1149/147906/51009/23625/2621/3586/3553/7850/90865/3569/51763/9270/3745/10859/131578/2615/120892/4188/29969/80762/91942/91662/114548/4856/8620/10062/11315/5138/8622/55022/5311/91461/11142/5371/5715/5734/23433/91543/26297/6425/8724/6672/5552/6717/284297/23208/94121/51311/64114/7124/8740/7292/7351	64
245	T_N_pos	GO:0007507	heart development	127/2823	499/16992	2.3262e-07	5.38444e-06	3.56401e-06	32/70/94/9510/11174/55803/148/8854/57538/287/187/409/10409/650/652/11149/10203/83605/998/8814/7122/1281/1289/1363/78987/1396/8642/9249/10395/54567/2022/2078/79633/2200/2247/2254/2260/2280/23768/2294/2627/2697/2702/10052/2787/2719/9464/3037/9734/57493/26508/3087/3357/3397/3398/3399/3479/3611/3688/182/7881/3764/4015/5600/8932/4208/55897/4487/4607/4634/93649/4729/91624/4851/50507/4889/8829/10439/502…	127
246	T_N_pos	GO:0050728	negative regulation of inflammatory response	39/2823	104/16992	2.39557e-07	5.52248e-06	3.65538e-06	100/9370/114899/10203/1588/1991/2113/2294/2876/2950/3082/3586/7850/53833/3559/9314/3848/4210/284207/80762/91662/114548/4856/4889/10062/4907/5468/5734/5740/6288/5176/4088/9021/7010/7130/79626/7132/7133/58189	39
247	T_N_pos	GO:0010035	response to inorganic substance	124/2823	485/16992	2.47833e-07	5.69012e-06	3.76634e-06	5244/48/100/118/231/8644/210/241/301/311/338/358/552/558/567/572/654/712/801/808/817/845/847/857/6363/929/948/942/1050/1072/8837/1261/1277/221184/9362/1393/1396/1410/1437/1471/1528/1536/79901/1544/1843/2113/2167/10516/2353/2354/2308/10272/2876/2934/2983/3039/3040/3043/3082/3162/3240/84329/3383/3398/10068/8807/3569/3707/3726/3727/3741/30819/10365/9314/4017/120892/4129/84557/4217/4208/4489/4499/653…	124
248	T_N_pos	GO:0070542	response to fatty acid	32/2823	78/16992	2.65477e-07	6.07065e-06	4.01821e-06	2180/9370/1646/8644/210/338/572/847/6363/6347/6366/948/84649/2170/2865/54331/3155/3399/81285/5020/5031/5166/55022/5468/5724/5729/5732/5734/5737/7049/7292/7351	32
249	T_N_pos	GO:0010881	regulation of cardiac muscle contraction by regulation of the release of sequestered calcium ion	13/2823	18/16992	2.67489e-07	6.09209e-06	4.03241e-06	287/477/801/808/817/845/1193/9446/3270/5350/5566/6262/6546	13
250	T_N_pos	GO:0032760	positive regulation of tumor necrosis factor production	26/2823	57/16992	2.87822e-07	6.52433e-06	4.31851e-06	6363/6347/6348/929/948/1191/1536/2207/84868/3315/3458/3717/3929/3952/3965/23643/10392/5196/5724/8737/54440/10417/7098/7099/943/7291	26
251	T_N_pos	GO:0010595	positive regulation of endothelial cell migration	30/2823	71/16992	2.88769e-07	6.52433e-06	4.31851e-06	284/51378/84913/652/147372/2113/8823/8817/2247/2260/2324/51564/9734/3315/9270/3690/3791/4780/8829/8828/5155/5578/5587/388/23328/6678/27286/7010/7040/7424	30
252	T_N_pos	GO:0045778	positive regulation of ossification	33/2823	82/16992	2.97214e-07	6.68849e-06	4.42717e-06	154/650/652/654/1050/1051/1052/1192/115908/4921/56975/3082/8519/3479/3569/3570/3611/9636/182/3727/9365/4208/116039/5020/91461/5587/6423/6546/4088/6869/7040/338773/7480	33
253	T_N_pos	GO:0032147	activation of protein kinase activity	84/2823	298/16992	3.13056e-07	7.01716e-06	4.64472e-06	109/196883/111/113/150/151/152/154/283/284/51378/369/60370/650/652/114898/728/55704/6363/11314/972/975/10920/1464/28988/1849/92002/2255/2258/2247/2357/4616/2621/2690/2771/3082/3479/8517/3606/3553/3656/3672/9270/3690/3717/3952/1902/120892/4296/4215/4217/1326/5602/5600/29969/3071/4803/10392/11315/5148/5155/8682/65018/55012/5566/51422/5577/84432/60675/5906/2889/8737/11035/6288/6464/8651/55437/7048/7…	84
254	T_N_pos	GO:0061437	renal system vasculature development	16/2823	26/16992	3.1978e-07	7.11165e-06	4.70726e-06	284/285/652/947/8837/2828/3458/4851/8829/5155/5156/5159/5175/5311/6943/7010	16
255	T_N_pos	GO:0061440	kidney vasculature development	16/2823	26/16992	3.1978e-07	7.11165e-06	4.70726e-06	284/285/652/947/8837/2828/3458/4851/8829/5155/5156/5159/5175/5311/6943/7010	16
256	T_N_pos	GO:0097553	calcium ion transmembrane import into cytosol	40/2823	109/16992	3.29943e-07	7.28057e-06	4.81907e-06	287/477/623/801/808/817/845/6363/6366/6348/1193/6373/4283/1812/728215/2247/2280/2534/9446/3270/3357/3596/4067/57192/5144/5311/5336/5350/5566/5788/22821/6262/6546/6622/6717/7040/7070/53373/10345/7220	40
257	T_N_pos	GO:1902656	calcium ion import into cytosol	40/2823	109/16992	3.29943e-07	7.28057e-06	4.81907e-06	287/477/623/801/808/817/845/6363/6366/6348/1193/6373/4283/1812/728215/2247/2280/2534/9446/3270/3357/3596/4067/57192/5144/5311/5336/5350/5566/5788/22821/6262/6546/6622/6717/7040/7070/53373/10345/7220	40
258	T_N_pos	GO:0032602	chemokine production	31/2823	75/16992	3.33108e-07	7.32192e-06	4.84644e-06	9370/114899/972/1436/1991/2865/2950/84868/3162/3458/3586/3606/3553/9173/90865/3569/3570/9314/3929/3965/4023/4210/6279/6280/353376/7098/7099/7124/7292/11334/7291	31
259	T_N_pos	GO:0051896	regulation of protein kinase B signaling	44/2823	125/16992	3.42956e-07	7.50928e-06	4.97046e-06	1646/8644/284/409/558/55024/114897/6363/6366/6348/940/2159/2152/2621/2876/1839/3059/8692/3481/3606/3569/3611/51763/9270/6453/9314/3952/9863/4653/50507/11315/23612/5294/23533/65018/2889/6237/6425/10253/7010/7040/7066/7124/388121	44
260	T_N_pos	GO:0071347	cellular response to interleukin-1	35/2823	90/16992	3.53356e-07	7.70725e-06	5.10149e-06	11173/6357/6358/6360/6361/6362/6363/6347/6366/6368/6369/10344/6348/6349/414062/6351/6355/958/1051/1072/3037/3373/8692/3383/3554/7850/3557/3569/3656/11213/10365/5105/5740/8986/7035	35
261	T_N_pos	GO:0030574	collagen catabolic process	29/2823	68/16992	3.57848e-07	7.77531e-06	5.14654e-06	9509/9508/1303/1306/1277/1278/84570/1281/1282/1284/1289/1290/50509/1291/1292/1293/1295/1471/1508/1513/1520/2191/3688/4324/4327/4313/64066/9902/5184	29
262	T_N_pos	GO:0014808	release of sequestered calcium ion into cytosol by sarcoplasmic reticulum	17/2823	29/16992	3.66339e-07	7.92943e-06	5.24856e-06	287/477/801/808/817/845/6348/1193/9446/3270/5144/5350/5566/6262/6546/6717/10345	17
263	T_N_pos	GO:0051591	response to cAMP	36/2823	94/16992	3.76855e-07	8.12602e-06	5.37869e-06	9370/189/358/1036/1261/1277/1393/1843/2230/2353/2354/2819/51763/3726/3727/4327/4724/50507/5020/5105/5139/5207/5294/5322/5724/5906/5908/2889/10411/6546/6547/6678/7010/7056/7299/7480	36
264	T_N_pos	GO:1903038	negative regulation of leukocyte cell-cell adhesion	37/2823	98/16992	3.96938e-07	8.52666e-06	5.64387e-06	301/445/604/652/6366/11314/972/1051/339390/6387/1840/56940/1845/10457/84868/3142/3620/3586/53833/3559/3659/9314/3902/3958/3965/10859/10288/2615/80762/84807/80380/4092/7040/79626/7292/57045/11326	37
265	T_N_pos	GO:1901343	negative regulation of vasculature development	33/2823	83/16992	4.15216e-07	8.88563e-06	5.88147e-06	285/51378/652/6347/1284/1634/54567/641700/2828/3087/3458/9270/9314/4223/79812/4851/4881/5140/5155/5196/5371/5797/387/5176/6678/23166/90627/7010/7058/7060/7075/64102/22846	33
266	T_N_pos	GO:0048661	positive regulation of smooth muscle cell proliferation	30/2823	72/16992	4.16784e-07	8.88565e-06	5.88149e-06	199/231/652/10203/1012/1991/1839/388585/3162/3398/3479/3586/3596/3606/3569/3570/3717/4217/4313/4889/4835/5155/5159/5724/348093/56729/1901/7048/7052/7124	30
267	T_N_pos	GO:0002819	regulation of adaptive immune response	45/2823	130/16992	4.38219e-07	9.3007e-06	6.15621e-06	100/301/567/604/695/718/6363/940/920/958/1178/339390/1378/56940/2207/2208/84868/3142/3458/3586/3594/3553/9173/53833/90865/3569/3659/10859/4208/259197/80762/114548/5788/11035/91543/64092/54440/4092/8417/30009/7040/7124/10673/7292/7454	45
268	T_N_pos	GO:0019229	regulation of vasoconstriction	26/2823	58/16992	4.39532e-07	9.3007e-06	6.15621e-06	1636/148/147/146/150/151/152/185/477/552/554/624/857/952/9732/2697/2702/3269/3274/3383/3741/3952/5023/5724/6869/6915	26
269	T_N_pos	GO:0090288	negative regulation of cellular response to growth factor stimulus	44/2823	126/16992	4.43045e-07	9.34018e-06	6.18235e-06	9719/54829/168667/857/858/8837/8646/91851/1149/1634/163126/23625/2200/10272/9573/3087/5654/94031/79812/4681/4851/56937/63976/348093/6423/6497/9353/4088/4091/4092/23111/10252/10253/10273/55959/7040/7048/7049/57045/7311/7316/114990/375567/7471	44
270	T_N_pos	GO:0042326	negative regulation of phosphorylation	112/2823	432/16992	4.46681e-07	9.38196e-06	6.21e-06	104/9370/64853/84335/284/409/54829/623/624/633/652/801/808/857/863/11314/1026/1028/1030/1031/1050/58190/51339/1634/29103/84062/1843/56940/1845/1849/2022/2167/2192/23768/2308/4616/2675/9535/2874/2887/2950/3082/3087/3315/8692/3486/3553/3569/3611/51763/11213/9270/8850/9314/26524/131578/64101/120892/4067/2122/51085/9961/91663/93649/91662/7026/11315/5144/55022/113791/65018/11142/56937/127435/9647/2364…	112
271	T_N_pos	GO:0003044	regulation of systemic arterial blood pressure mediated by a chemical signal	23/2823	48/16992	4.65181e-07	9.69868e-06	6.41964e-06	1636/148/147/146/153/154/155/185/552/554/1215/1359/1511/1522/2028/2702/4846/81285/5125/5144/6518/6648/6869	23
272	T_N_pos	GO:0050710	negative regulation of cytokine secretion	23/2823	48/16992	4.65181e-07	9.69868e-06	6.41964e-06	284/301/307/55024/114899/947/1149/2621/3586/7850/3569/10859/2615/91662/114548/5371/5734/5552/284297/23208/51311/7124/7292	23
273	T_N_pos	GO:0046058	cAMP metabolic process	51/2823	155/16992	4.69131e-07	9.74521e-06	6.45044e-06	19/49/109/196883/111/113/140/150/153/154/155/9590/554/10203/801/808/10487/6373/4283/1812/1910/2587/2771/11245/8477/3973/1902/56246/53829/5064/10846/50940/5136/5153/5138/5139/5140/5141/5143/5144/27115/8622/5196/5311/5578/5739/10266/10411/7077/7432/7466	51
274	T_N_pos	GO:0042102	positive regulation of T cell proliferation	36/2823	95/16992	5.10509e-07	1.05661e-05	6.99376e-06	199/301/6363/912/51744/940/920/1604/966/942/10148/1947/57678/84868/3458/3479/3481/3594/3600/3606/3553/3559/3569/3952/3965/10288/3071/80380/5788/54440/6708/7048/10673/7292/8744/7412	36
275	T_N_pos	GO:0008016	regulation of heart contraction	68/2823	229/16992	5.28071e-07	1.08898e-05	7.20804e-06	10060/100/140/148/147/153/287/477/482/491/552/11149/55799/93589/801/808/817/845/857/10659/1193/1674/2034/2258/5348/486/53826/2697/2702/10052/9446/1839/3270/27129/3458/3717/3741/3751/10008/26251/30819/3768/3759/4634/4635/4846/8620/4881/4882/5020/5144/5294/5350/5566/29098/6262/6324/55800/6330/10371/6546/6547/4092/6640/6717/6909/10345/7220	68
276	T_N_pos	GO:0060401	cytosolic calcium ion transport	47/2823	139/16992	5.3666e-07	1.1023e-05	7.29619e-06	148/287/477/623/801/808/817/845/857/6363/6366/6348/920/1193/6373/4283/1812/728215/2247/2280/2534/9446/3270/3357/3596/4067/57192/5144/5311/5336/5350/5371/5566/5788/22821/6262/6546/6547/6622/6717/7040/7070/53373/10345/7220/7222/4308	47
277	T_N_pos	GO:0034329	cell junction assembly	60/2823	194/16992	5.38416e-07	1.1023e-05	7.29619e-06	1636/60/94/287/395/402/857/977/1003/1072/7122/8506/10395/23136/2042/10979/2318/10211/2697/2701/2702/10052/125111/151306/51564/57493/3611/3678/9270/3690/3791/3915/3982/55679/4641/4653/90102/9647/5566/5578/5800/5879/10266/5906/5908/2889/387/389/6281/4088/4092/6615/10580/7010/7070/7094/83660/7124/7145/7481	60
278	T_N_pos	GO:0051209	release of sequestered calcium ion into cytosol	38/2823	103/16992	5.51141e-07	1.12026e-05	7.41509e-06	287/477/623/801/808/817/845/6363/6366/6348/1193/6373/4283/1812/2247/2280/9446/3270/3357/3596/4067/57192/5144/5311/5336/5350/5566/5788/22821/6262/6546/6622/6717/7040/7070/53373/10345/7220	38
279	T_N_pos	GO:0051283	negative regulation of sequestering of calcium ion	38/2823	103/16992	5.51141e-07	1.12026e-05	7.41509e-06	287/477/623/801/808/817/845/6363/6366/6348/1193/6373/4283/1812/2247/2280/9446/3270/3357/3596/4067/57192/5144/5311/5336/5350/5566/5788/22821/6262/6546/6622/6717/7040/7070/53373/10345/7220	38
280	T_N_pos	GO:0038084	vascular endothelial growth factor signaling pathway	15/2823	24/16992	5.66715e-07	1.1478e-05	7.59739e-06	9508/147372/967/1634/2321/2324/3315/3791/4641/8829/8828/5156/5159/5587/11156	15
281	T_N_pos	GO:0032231	regulation of actin filament bundle assembly	33/2823	84/16992	5.75572e-07	1.16159e-05	7.68866e-06	79822/395/9639/22899/998/1072/10395/8477/3397/51763/9270/1902/4653/50507/5216/90102/5341/9647/5734/5879/10411/387/6281/1901/85358/4088/10174/11346/171024/6869/23671/7454/7481	33
282	T_N_pos	GO:0051224	negative regulation of protein transport	60/2823	195/16992	6.53349e-07	1.31388e-05	8.69669e-06	130399/9370/150/284/301/307/55024/114899/9478/947/948/1149/147906/51009/23625/2621/3586/3553/7850/90865/3569/51763/9270/3745/10859/2615/120892/4188/29969/80762/91942/91662/114548/4856/8620/10062/11315/5138/8622/5311/91461/11142/5371/5715/5734/91543/26297/6425/8724/6672/5552/6717/284297/23208/94121/51311/7124/8740/7292/7351	60
283	T_N_pos	GO:0010596	negative regulation of endothelial cell migration	20/2823	39/16992	6.5586e-07	1.31427e-05	8.69926e-06	94/285/51378/1634/54567/2247/9270/9314/4223/79812/4851/7026/5797/387/5176/9353/6672/90627/7040/22846	20
284	T_N_pos	GO:0001649	osteoblast differentiation	62/2823	204/16992	6.88098e-07	1.37402e-05	9.09473e-06	55973/650/651/652/654/847/6348/1050/1051/1052/8646/1192/1277/1291/115908/4921/50846/1749/56975/2254/2662/2735/10457/9464/51564/3082/3295/3397/3398/3399/8519/3479/3486/3569/3570/3611/182/3726/3727/4208/9902/4653/4851/5566/5587/5745/9770/6096/22800/6423/6474/6497/4088/6615/338773/7124/7291/117581/57045/1462/7480/7481	62
285	T_N_pos	GO:0032732	positive regulation of interleukin-1 production	19/2823	36/16992	7.01085e-07	1.39504e-05	9.23387e-06	9447/22900/6363/6348/84868/3315/3428/3454/3458/3717/3965/22861/91662/114548/10392/6288/4088/7099/51311	19
286	T_N_pos	GO:0045601	regulation of endothelial cell differentiation	17/2823	30/16992	7.14331e-07	1.40789e-05	9.31893e-06	94/118/81575/84913/652/654/1003/7122/3397/3553/182/4851/4855/55273/7124/7132/6935	17
287	T_N_pos	GO:1903514	calcium ion transport from endoplasmic reticulum to cytosol	17/2823	30/16992	7.14331e-07	1.40789e-05	9.31893e-06	287/477/801/808/817/845/6348/1193/9446/3270/5144/5350/5566/6262/6546/6717/10345	17
288	T_N_pos	GO:1902107	positive regulation of leukocyte differentiation	45/2823	132/16992	7.15813e-07	1.40789e-05	9.31893e-06	100/301/558/572/604/695/6363/1230/920/972/9308/942/1435/2323/2353/2621/3059/3142/3398/3458/3594/3600/3606/3559/3569/3707/7071/3965/10288/11006/3071/114548/5196/146850/55012/5578/8737/54440/8651/7040/7048/7124/7292/8744/8876	45
289	T_N_pos	GO:0006198	cAMP catabolic process	13/2823	19/16992	7.17474e-07	1.40789e-05	9.31893e-06	10846/50940/5136/5153/5138/5139/5140/5141/5143/5144/27115/8622/10411	13
290	T_N_pos	GO:0002698	negative regulation of immune effector process	38/2823	104/16992	7.30538e-07	1.42367e-05	9.4234e-06	2/284/301/409/604/684/11314/1604/966/8832/339390/1378/56940/2294/84868/3142/3162/5654/3434/3586/3598/53833/3559/90865/11213/3958/3965/10859/80762/5788/54941/6397/5272/710/4092/7040/7124/7292	38
291	T_N_pos	GO:0051282	regulation of sequestering of calcium ion	38/2823	104/16992	7.30538e-07	1.42367e-05	9.4234e-06	287/477/623/801/808/817/845/6363/6366/6348/1193/6373/4283/1812/2247/2280/9446/3270/3357/3596/4067/57192/5144/5311/5336/5350/5566/5788/22821/6262/6546/6622/6717/7040/7070/53373/10345/7220	38
292	T_N_pos	GO:0070098	chemokine-mediated signaling pathway	32/2823	81/16992	7.33157e-07	1.42388e-05	9.4248e-06	6357/6358/6360/6361/6362/6363/6347/6366/6368/6369/10344/6348/6349/414062/6351/6355/1230/2826/1232/9034/1240/6373/6387/4283/3577/3579/5196/5473/6091/9353/6586/7066	32
293	T_N_pos	GO:0010649	regulation of cell communication by electrical coupling	10/2823	12/16992	7.52965e-07	1.45736e-05	9.64639e-06	801/808/817/845/857/3270/5144/6546/6717/10345	10
294	T_N_pos	GO:0060333	interferon-gamma-mediated signaling pathway	33/2823	85/16992	7.91864e-07	1.52744e-05	1.01102e-05	567/817/2209/2210/3055/3383/10437/3458/3459/3460/3659/3662/3663/3394/10379/3716/3717/4684/84166/9111/7376/10062/4939/8638/5371/5468/5724/8651/9021/6672/6737/81603/7412	33
295	T_N_pos	GO:0002695	negative regulation of leukocyte activation	48/2823	145/16992	8.26369e-07	1.58859e-05	1.0515e-05	301/558/55024/604/652/695/11314/972/8832/1051/339390/1268/1840/56940/1845/2294/10457/84868/3142/3162/3398/3620/3586/3598/53833/3559/133396/3659/3902/3958/3965/10859/10288/2615/7940/4067/4332/80762/84807/10062/80380/64092/4092/7040/79626/7292/57045/11326	48
296	T_N_pos	GO:0016525	negative regulation of angiogenesis	30/2823	74/16992	8.43662e-07	1.61635e-05	1.06988e-05	285/51378/6347/1284/1634/54567/641700/2828/3087/9270/9314/4223/79812/4851/4881/5140/5196/5371/5797/387/5176/6678/23166/90627/7010/7058/7060/7075/64102/22846	30
297	T_N_pos	GO:0030203	glycosaminoglycan metabolic process	52/2823	162/16992	8.60846e-07	1.64372e-05	1.08799e-05	176/284/411/633/55501/166012/56548/337876/55790/1464/54360/1634/29940/92126/133584/2132/2247/2331/2517/2719/2239/3036/3037/3073/3074/3082/9956/3339/3373/8692/3423/3600/3553/3697/3699/80760/4060/10894/4669/4969/4958/5155/5159/5292/5549/6383/6483/6487/10402/7040/10090/1462	52
298	T_N_pos	GO:0051238	sequestering of metal ion	43/2823	125/16992	9.50222e-07	1.80829e-05	1.19692e-05	287/477/623/801/808/817/845/6363/6366/6348/1193/6373/4283/1812/2247/2280/2495/2512/9446/3270/3357/3596/4067/57192/5144/5311/5336/5350/5566/5788/22821/6262/6279/6280/7781/6546/6622/6717/7040/7070/53373/10345/7220	43
299	T_N_pos	GO:0030510	regulation of BMP signaling pathway	32/2823	82/16992	1.01216e-06	1.91972e-05	1.27068e-05	94/652/168667/8646/91851/2022/2200/10272/2627/9573/8200/2719/388585/5654/94031/3611/375616/4487/4681/4851/53918/348093/6423/6424/6497/4091/4092/23111/57045/375567/7471/23090	32
300	T_N_pos	GO:0035150	regulation of tube size	45/2823	134/16992	1.15136e-06	2.17646e-05	1.44061e-05	1636/148/147/146/150/151/152/153/154/155/185/477/552/554/624/857/952/9732/1812/1910/2697/2702/2876/3043/3162/3269/3274/3357/3383/3672/9270/3741/3764/3952/4846/4881/4922/5023/5724/5797/6546/6648/6869/6915/7484	45
301	T_N_pos	GO:0050709	negative regulation of protein secretion	38/2823	106/16992	1.26294e-06	2.37945e-05	1.57498e-05	130399/150/284/301/307/55024/114899/947/1149/2621/3586/3553/7850/90865/3569/3745/10859/2615/91942/91662/114548/4856/8620/10062/8622/5371/5715/5734/91543/26297/5552/284297/23208/94121/51311/7124/7292/7351	38
302	T_N_pos	GO:0072006	nephron development	46/2823	139/16992	1.40109e-06	2.63098e-05	1.74147e-05	170690/9370/284/285/10409/650/652/947/8837/8642/2028/79633/2247/2719/2828/388585/26508/3207/3217/3237/3458/3611/182/84623/28999/26249/3913/9863/4208/4358/4811/4851/5155/5156/5159/5175/5311/5800/55959/6943/7010/7040/7471/7481/7482/7484	46
303	T_N_pos	GO:0001885	endothelial cell development	24/2823	54/16992	1.46787e-06	2.73826e-05	1.81248e-05	118/83605/1003/7122/2022/2876/57493/3383/3397/3553/4478/91663/4855/5138/5144/26051/5906/5908/2889/10411/54345/7124/7132/64102	24
304	T_N_pos	GO:0034308	primary alcohol metabolic process	24/2823	54/16992	1.46787e-06	2.73826e-05	1.81248e-05	55902/124/125/126/127/128/8644/216/8854/217/221/84649/9249/10170/3479/11315/5950/5959/50700/54884/6817/6799/6818/27284	24
305	T_N_pos	GO:0071229	cellular response to acid chemical	59/2823	195/16992	1.49008e-06	2.77057e-05	1.83386e-05	19/5244/1645/1646/8644/8854/338/358/552/824/6347/1051/1277/1278/1281/1282/1290/1291/64506/1536/56603/84649/2042/2865/2350/8322/54331/3399/9314/3952/4067/4208/4313/81285/5031/5105/5155/5166/55022/5311/5468/5724/5729/5732/5734/5737/6096/10670/58528/5176/83667/8651/7124/7292/11344/7480/7481/7484/6935	59
306	T_N_pos	GO:0006937	regulation of muscle contraction	48/2823	148/16992	1.60703e-06	2.97826e-05	1.97134e-05	100/148/147/146/150/151/152/154/287/309/477/10203/801/808/817/845/857/1193/9732/2258/2702/9446/3270/126393/10008/3759/4607/4634/10398/93649/5020/5023/5144/5294/5350/4660/5566/60675/5724/29098/6262/6546/6547/4092/6717/6869/7125/7140	48
307	T_N_pos	GO:0006119	oxidative phosphorylation	37/2823	103/16992	1.63866e-06	3.02383e-05	2.0015e-05	400916/84701/1329/1340/1349/1350/1351/29103/51085/4694/55967/4695/4696/4697/4700/4702/4707/4716/4708/4712/4714/4717/4722/4724/4725/4728/4729/4731/11315/65018/54949/6392/6622/6901/29796/10975/27089	37
308	T_N_pos	GO:2000181	negative regulation of blood vessel morphogenesis	30/2823	76/16992	1.64736e-06	3.02383e-05	2.0015e-05	285/51378/6347/1284/1634/54567/641700/2828/3087/9270/9314/4223/79812/4851/4881/5140/5196/5371/5797/387/5176/6678/23166/90627/7010/7058/7060/7075/64102/22846	30
309	T_N_pos	GO:0051208	sequestering of calcium ion	38/2823	107/16992	1.64762e-06	3.02383e-05	2.0015e-05	287/477/623/801/808/817/845/6363/6366/6348/1193/6373/4283/1812/2247/2280/9446/3270/3357/3596/4067/57192/5144/5311/5336/5350/5566/5788/22821/6262/6546/6622/6717/7040/7070/53373/10345/7220	38
310	T_N_pos	GO:0032845	negative regulation of homeostatic process	56/2823	183/16992	1.84118e-06	3.36394e-05	2.22662e-05	100/150/287/477/554/623/801/808/817/845/6363/6366/6348/952/972/1193/6373/4283/1812/2207/2247/2280/57678/9446/3270/3357/3596/3569/3707/51621/4067/9935/57192/91942/5144/5311/5336/5350/5566/5788/22821/6262/6546/6622/6717/54386/7040/7070/26277/4982/53373/10345/7220/1831/7351/7538	56
311	T_N_pos	GO:0009612	response to mechanical stimulus	61/2823	205/16992	1.8448e-06	3.36394e-05	2.22662e-05	285/358/477/491/572/623/654/7832/6347/958/1185/1277/1281/6387/1634/23258/2022/2113/2353/2354/93986/2534/8200/2697/22927/3596/3553/3569/3659/3726/3727/8997/3741/3759/125336/8932/5138/168507/342372/5311/5468/5734/5879/56729/6262/85358/6507/6546/6869/7040/7048/7098/7099/51311/117532/7132/943/8740/10628/7481/7507	61
312	T_N_pos	GO:0006898	receptor-mediated endocytosis	91/2823	343/16992	1.865e-06	3.38988e-05	2.24379e-05	154/284/302/1175/338/8542/409/432/433/567/10203/801/808/10487/857/858/6363/6366/929/9332/283316/948/922/967/975/1071/3426/1211/1212/78989/81035/8029/3577/3579/1601/28988/1759/26052/8909/5168/2060/2207/2209/2210/10211/2350/2890/3039/3040/3043/3240/3250/3357/3688/3689/6453/3959/10859/3988/4017/4035/53353/4037/9863/5648/4360/4481/22871/10577/8301/5336/10216/11031/5879/10266/10268/6288/286133/8578/63…	91
313	T_N_pos	GO:0045088	regulation of innate immune response	101/2823	391/16992	1.93644e-06	3.50687e-05	2.32123e-05	2/9447/338/409/695/857/929/912/30835/11314/948/942/10462/50856/338339/26253/81035/1378/1508/1513/1520/51752/2207/2219/2268/10211/2534/115362/84868/3055/3384/3385/3428/3454/3455/3458/3459/3460/8517/3656/11213/3659/3662/3684/3689/3716/3717/3902/3929/3952/3965/5641/10859/100130733/23643/4067/4313/10071/9437/259197/58484/84166/9111/10392/7376/10062/118788/146850/5336/5359/5468/5566/5694/5698/5715/572…	101
314	T_N_pos	GO:0051251	positive regulation of lymphocyte activation	82/2823	301/16992	1.94173e-06	3.50687e-05	2.32123e-05	100/199/301/558/572/604/695/857/6363/6347/6366/912/51744/919/940/952/920/958/1604/966/972/975/9308/942/998/1026/1803/10148/1947/2255/2323/2534/2621/57678/1880/84868/3142/3458/3479/3481/3594/3596/3600/3606/3553/3559/3569/3707/3952/3956/3965/10859/10288/11006/4067/1326/4208/3071/114548/80380/146850/55012/55615/5788/5879/54440/8651/6708/6869/30009/7040/7048/7070/7099/7293/10673/8740/7292/8744/7409/7…	82
315	T_N_pos	GO:0010522	regulation of calcium ion transport into cytosol	33/2823	88/16992	1.97535e-06	3.55626e-05	2.35392e-05	287/477/623/801/808/817/845/857/920/1193/6373/4283/1812/2280/2534/9446/3270/3596/4067/5144/5311/5350/5371/5566/6262/6546/6622/6717/7040/7070/10345/7220/7222	33
316	T_N_pos	GO:0043434	response to peptide hormone	103/2823	401/16992	2.02696e-06	3.63763e-05	2.40778e-05	130399/109/196883/111/113/9370/185/301/1176/527/8992/526/9296/7832/847/857/858/6347/1036/1072/8837/1277/64506/1393/1395/6387/1536/2170/2200/2865/2308/2534/2690/2697/9340/2770/2790/2791/55970/54331/2787/2844/2887/2950/9734/3087/3383/3481/3586/3553/3569/51763/3717/3727/23189/8850/9365/3952/4067/4149/4641/81565/4747/5009/5020/5105/5140/5164/5166/5207/55022/5350/5468/5566/5577/5579/5617/5829/5860/110…	103
317	T_N_pos	GO:0032387	negative regulation of intracellular transport	41/2823	120/16992	2.05628e-06	3.6786e-05	2.4349e-05	9370/284/684/114899/9478/11314/948/8832/1410/147906/51009/23625/2294/2621/3162/3270/3586/3598/51763/9270/3965/120892/4131/4188/29969/91662/114548/4856/11315/5138/5311/11142/5350/5906/5908/6425/8724/6672/6717/23208/8740	41
318	T_N_pos	GO:1901136	carbohydrate derivative catabolic process	54/2823	175/16992	2.10675e-06	3.75703e-05	2.48681e-05	176/100/57379/200315/411/633/978/1464/1471/1634/1806/26270/2247/2331/2517/2719/2239/2819/3073/3074/3339/3373/8692/3423/4060/10894/4245/4668/4669/80896/4907/283927/4969/4958/10846/50940/5136/5153/5138/5139/5140/5141/5143/5144/27115/8622/5549/10411/5973/25939/6383/7040/7378/1462	54
319	T_N_pos	GO:1902903	regulation of supramolecular fiber organization	78/2823	283/16992	2.11526e-06	3.75974e-05	2.48861e-05	118/119/79998/93663/79822/395/9639/22899/402/10095/10109/10094/10093/89927/832/6366/6369/10344/998/10435/1072/1073/1191/1410/6387/10395/9873/2242/2258/9535/8477/2876/2934/3055/3059/3383/3397/51763/9270/23189/51474/25802/1902/4208/58526/91663/4641/4653/3071/50507/11315/5216/90102/5341/9647/5734/5879/10411/387/6281/1901/85477/83442/85358/9353/4088/6622/10174/6708/6710/11346/171024/6869/23671/7111/1…	78
320	T_N_pos	GO:0090279	regulation of calcium ion import	36/2823	100/16992	2.126e-06	3.75974e-05	2.48861e-05	287/477/623/801/808/817/845/6347/6348/1193/6373/6387/4283/1812/2280/2534/9446/3270/3596/3958/4067/5144/5155/5159/5311/5350/5566/6262/6546/6622/6717/7040/7070/10345/7220/51393	36
321	T_N_pos	GO:0015980	energy derivation by oxidation of organic compounds	73/2823	260/16992	2.12816e-06	3.75974e-05	2.48861e-05	48/155/2647/114898/801/808/847/863/80219/84701/1329/1340/1349/1350/1351/1544/29103/2109/9945/2819/8908/2998/3479/3481/83943/51763/9365/3952/3953/10873/4694/55967/4695/4696/4697/4700/4702/91942/4707/4716/4708/4712/4714/4717/4722/4724/4725/4728/4729/4731/5018/80025/11315/51294/5260/55022/65018/5502/648791/63976/51422/5837/54949/6392/6622/10580/83931/6901/7311/7316/29796/10975/27089	73
322	T_N_pos	GO:0009187	cyclic nucleotide metabolic process	59/2823	197/16992	2.14833e-06	3.77189e-05	2.49665e-05	19/49/109/196883/111/113/140/150/153/154/155/9590/358/491/554/10203/801/808/10487/6373/4283/1812/1910/2587/2771/11245/8477/2983/3357/3973/1902/56246/4846/4881/4882/53829/5064/10846/50940/5136/5153/5138/5139/5140/5141/5143/5144/27115/8622/5196/5311/5578/5739/10266/10411/5957/7077/7432/7466	59
323	T_N_pos	GO:0060541	respiratory system development	59/2823	197/16992	2.14833e-06	3.77189e-05	2.49665e-05	100/9509/9719/8854/10409/652/147372/998/1050/83716/1522/1544/84976/1749/1896/2034/2255/8817/2252/2254/2260/2324/2294/93986/10272/2627/2735/2719/57493/3087/64399/3290/3397/3596/7881/10365/3988/4015/9242/93649/4846/4851/5159/5308/91461/5950/6497/6678/10252/10253/83931/6910/6943/7048/7124/64759/7481/7482/23414	59
324	T_N_pos	GO:0030098	lymphocyte differentiation	85/2823	316/16992	2.22183e-06	3.88888e-05	2.57409e-05	100/57379/301/558/567/572/604/652/660/695/6363/912/940/920/972/974/9308/942/338339/26253/56603/54567/139818/1794/1840/2207/2323/2621/1880/9734/3087/3142/3398/3458/3586/3594/3600/3606/8809/3559/3569/3659/3662/3688/9452/3707/3952/3953/3955/3956/3965/10288/11006/4066/9935/4242/3071/80762/150372/84807/114548/146850/5336/23228/55012/5734/5788/11035/91543/54440/4092/8651/6688/30009/7040/7048/7292/944/8…	85
325	T_N_pos	GO:0015850	organic hydroxy compound transport	63/2823	215/16992	2.23362e-06	3.89749e-05	2.57978e-05	19/8647/5244/9619/64137/9370/150/151/152/185/1645/302/338/358/89872/364/654/114897/857/948/1066/1071/1191/1268/6387/1588/1812/84062/133418/2207/2865/2587/3737/3745/3931/3952/10859/3990/4035/4129/4481/10577/7376/10062/5020/5023/64805/11315/65018/5360/5468/5950/6256/8273/345274/9194/6571/6581/6530/6622/6623/23673/706	63
326	T_N_pos	GO:0050880	regulation of blood vessel size	44/2823	133/16992	2.37651e-06	4.13411e-05	2.7364e-05	1636/148/147/146/150/151/152/153/154/155/185/477/552/554/624/857/952/9732/1812/1910/2697/2702/2876/3043/3162/3269/3274/3357/3383/3672/9270/3741/3764/3952/4846/4881/4922/5023/5724/5797/6546/6648/6869/6915	44
327	T_N_pos	GO:0006022	aminoglycan metabolic process	52/2823	167/16992	2.39657e-06	4.14994e-05	2.74688e-05	176/284/411/633/55501/166012/56548/337876/55790/1464/54360/1634/29940/92126/133584/2132/2247/2331/2517/2719/2239/3036/3037/3073/3074/3082/9956/3339/3373/8692/3423/3600/3553/3697/3699/80760/4060/10894/4669/4969/4958/5155/5159/5292/5549/6383/6483/6487/10402/7040/10090/1462	52
328	T_N_pos	GO:0090066	regulation of anatomical structure size	113/2823	451/16992	2.40025e-06	4.14994e-05	2.74688e-05	1636/118/119/148/147/146/150/151/152/153/154/155/185/84335/10000/358/93663/10095/10109/10094/10093/477/491/552/554/624/832/857/6366/6369/10344/952/10435/1072/1073/1185/2055/6387/9732/1808/1812/1874/1910/9873/2258/2697/2702/9535/2876/2934/3043/3055/3059/3162/3269/3274/3357/3383/3611/57611/3672/9270/23189/3741/3764/3952/51474/25802/120892/4131/4478/91663/4641/3071/81565/4747/4846/4881/8829/4922/104…	113
329	T_N_pos	GO:2000516	positive regulation of CD4-positive, alpha-beta T cell activation	16/2823	29/16992	2.46929e-06	4.25633e-05	2.8173e-05	301/6363/1604/9308/942/3142/3458/3594/3606/3569/3965/3071/114548/54440/7048/7292	16
330	T_N_pos	GO:0072511	divalent inorganic cation transport	109/2823	432/16992	2.54623e-06	4.37567e-05	2.89629e-05	148/150/287/309/409/477/491/567/623/7439/773/55799/93589/10203/801/808/817/845/117144/857/6363/6347/6366/6348/6351/6355/1230/920/8832/64072/1193/6373/6387/4283/10800/23258/1812/728215/2247/2280/2534/2621/2697/2701/2771/2823/9446/3270/3357/3383/3596/3603/51763/10008/3759/3958/10859/10288/125336/4067/57192/10316/4846/93129/5023/64805/5138/5144/5155/5159/5294/168507/342372/5311/5336/5350/5371/5566/5…	109
331	T_N_pos	GO:0030323	respiratory tube development	54/2823	176/16992	2.5542e-06	4.37609e-05	2.89657e-05	100/9509/9719/8854/652/147372/998/1050/83716/1522/1544/2034/2255/8817/2252/2254/2260/2324/2294/93986/10272/2627/2735/2719/51696/57493/3087/64399/3290/3397/3596/10365/3988/4015/93649/4846/4851/5125/5159/5308/91461/5950/6678/10252/10253/83931/6910/6943/7048/7124/64759/7481/7482/23414	54
332	T_N_pos	GO:0045428	regulation of nitric oxide biosynthetic process	23/2823	52/16992	2.68151e-06	4.58037e-05	3.03179e-05	199/445/857/947/1191/23564/3043/3383/3458/3586/3553/3569/3689/3717/10365/9314/5311/5740/9104/4088/7099/7124/706	23
333	T_N_pos	GO:0010885	regulation of cholesterol storage	10/2823	13/16992	2.77292e-06	4.72229e-05	3.12573e-05	19/9619/338/948/10938/4023/4481/7376/10062/5468	10
334	T_N_pos	GO:0070838	divalent metal ion transport	108/2823	428/16992	2.81498e-06	4.77957e-05	3.16364e-05	148/150/287/309/409/477/491/567/623/7439/773/55799/93589/10203/801/808/817/845/117144/857/6363/6347/6366/6348/6351/6355/1230/920/8832/64072/1193/6373/6387/4283/10800/23258/1812/728215/2247/2280/2534/2621/2697/2701/2771/2823/9446/3270/3357/3383/3596/3603/51763/10008/3759/3958/10859/10288/125336/4067/57192/10316/4846/93129/5023/64805/5138/5144/5155/5159/5294/168507/342372/5311/5336/5350/5371/5566/5…	108
335	T_N_pos	GO:0003007	heart morphogenesis	66/2823	230/16992	2.87095e-06	4.86004e-05	3.2169e-05	70/94/9510/8854/650/652/7122/1289/1363/8642/9249/10395/54567/2022/2078/79633/2280/23768/2294/2627/2702/2787/9464/3037/57493/26508/3357/3398/3611/182/4208/55897/4487/4607/4634/4851/4889/10439/55742/5292/5308/5311/23129/5950/6256/6262/1901/6423/6474/4088/4091/4092/6615/64321/54345/10252/6909/6910/7010/7040/7048/7049/55273/7291/7481/23414	66
336	T_N_pos	GO:0014812	muscle cell migration	29/2823	74/16992	2.90464e-06	4.88789e-05	3.23534e-05	1636/9370/199/301/9732/2950/3037/3479/3486/3611/9270/3690/8997/1902/4035/93649/4780/4856/50507/8829/5031/55742/5155/5159/51177/56729/9353/6869/7060	29
337	T_N_pos	GO:0042310	vasoconstriction	29/2823	74/16992	2.90464e-06	4.88789e-05	3.23534e-05	1636/148/147/146/150/151/152/185/477/552/554/624/857/952/9732/1910/2697/2702/3269/3274/3357/3383/3741/3952/5023/5724/6546/6869/6915	29
338	T_N_pos	GO:0019722	calcium-mediated signaling	48/2823	151/16992	3.0367e-06	5.09501e-05	3.37243e-05	100/185/287/477/552/683/695/801/808/817/845/6348/6351/920/1012/1193/1240/51024/2280/9446/3270/3357/3479/3791/29995/120892/79772/4772/10316/5144/5311/5336/5341/5350/5566/5737/10231/9104/6262/6401/6403/6546/6717/6818/51643/55273/10345/7412	48
339	T_N_pos	GO:0032355	response to estradiol	42/2823	126/16992	3.20929e-06	5.36869e-05	3.55359e-05	5244/8854/301/338/10095/572/847/6347/952/920/8837/1277/1393/1410/1471/1544/50846/1843/2113/2255/2950/3586/3569/3952/8932/4324/7026/5020/5066/5159/5617/5737/10266/10268/6529/8835/6751/6869/7035/7040/10628/58189	42
340	T_N_pos	GO:0007249	I-kappaB kinase/NF-kappaB signaling	73/2823	263/16992	3.35881e-06	5.60229e-05	3.7082e-05	9370/284/80833/554/684/695/114899/22900/843/6363/6366/929/948/920/958/972/8837/1893/1896/2280/2534/2697/2950/3162/3315/3357/24138/8517/3586/8809/3553/9173/3656/3956/3965/1902/23643/4215/80762/84807/91662/114548/10392/4856/10133/65018/57449/5579/5587/387/389/8737/11035/6283/6284/6275/6285/6398/51246/8878/54386/7052/353376/7098/7099/51311/7124/7132/8740/10318/81603/7311/7316	73
341	T_N_pos	GO:0045619	regulation of lymphocyte differentiation	46/2823	143/16992	3.37497e-06	5.61148e-05	3.71429e-05	100/301/558/572/604/652/695/6363/940/972/9308/942/56603/1840/2323/2621/3142/3398/3458/3594/3600/3606/3559/3569/3659/3662/3707/3965/10288/11006/3071/80762/150372/84807/114548/146850/55012/54440/4092/8651/7040/7048/7292/8744/8876/6935	46
342	T_N_pos	GO:0030199	collagen fibril organization	19/2823	39/16992	3.38411e-06	5.61148e-05	3.71429e-05	9509/9508/302/1303/1277/1278/1281/1289/1290/50509/4921/1805/2331/4015/4017/4060/871/6423/7148	19
343	T_N_pos	GO:0002690	positive regulation of leukocyte chemotaxis	32/2823	86/16992	3.41451e-06	5.61516e-05	3.71672e-05	199/719/728/6363/6347/6366/6348/6351/1230/972/1240/1435/6373/6387/9547/4283/23604/2621/63940/3569/3570/3929/3965/3071/5196/5473/5879/5919/7060/8740/7423/7424	32
344	T_N_pos	GO:1903409	reactive oxygen species biosynthetic process	32/2823	86/16992	3.41451e-06	5.61516e-05	3.71672e-05	199/445/857/947/8837/1191/1536/1544/23564/2644/3043/3383/3458/3586/3553/3569/3689/3717/10365/9314/4129/4846/11315/5311/5740/9104/6571/4088/6622/7099/7124/706	32
345	T_N_pos	GO:0007009	plasma membrane organization	76/2823	277/16992	3.41603e-06	5.61516e-05	3.71672e-05	53947/9370/286/287/121601/302/51411/857/858/29082/1191/1289/1601/8642/8291/30846/23136/79633/2207/2258/10211/2621/3458/51763/3688/8997/3745/131578/91663/4620/10133/5064/55022/91461/79156/23207/5359/57088/11031/326624/51762/5879/10266/10268/29098/11079/391/23433/6281/6280/55800/51100/257364/51429/10580/6708/2054/8417/9482/6812/23208/7040/64114/23671/92162/7124/7132/81619/23555/57217/145567/286753/…	76
346	T_N_pos	GO:0051216	cartilage development	55/2823	182/16992	3.46749e-06	5.68327e-05	3.76181e-05	94/11173/649/650/651/652/654/1277/1311/55790/54360/2202/8817/2247/2254/2260/8200/392255/9464/388585/3207/3213/3221/3232/3373/8692/3952/4017/4060/4094/4208/4487/389125/4856/116039/91461/5396/5745/85477/871/6423/6474/4088/6615/6660/55959/7040/7045/7048/7059/7076/7480/7481/7482/6935	55
347	T_N_pos	GO:0022617	extracellular matrix disassembly	33/2823	90/16992	3.51292e-06	5.74115e-05	3.80012e-05	2/176/9507/649/824/826/1215/1471/1511/1513/1520/1634/4921/1803/1991/2006/2113/2191/2200/10211/3339/5654/3915/4035/4324/4327/4313/4811/7040/7076/7077/7092/7177	33
348	T_N_pos	GO:0010811	positive regulation of cell-substrate adhesion	37/2823	106/16992	3.59447e-06	5.85754e-05	3.87716e-05	25890/402/10109/151887/6366/948/998/1012/1072/1295/1435/1842/25975/133584/2199/2294/3037/3611/3678/9270/3717/3791/91663/4653/4811/59339/9647/5879/6251/6281/4088/64094/7010/7070/7424/5212/375567	37
349	T_N_pos	GO:0051928	positive regulation of calcium ion transport	35/2823	98/16992	3.6109e-06	5.86745e-05	3.88372e-05	287/409/491/623/801/808/857/6347/6348/6351/1230/920/6373/6387/4283/1812/9446/3596/10008/3958/5155/5159/5311/5336/9104/6262/6622/6717/7070/10345/7220/7222/51393/706/7466	35
350	T_N_pos	GO:0051279	regulation of release of sequestered calcium ion into cytosol	28/2823	71/16992	3.70684e-06	6.00613e-05	3.97551e-05	287/477/623/801/808/817/845/1193/6373/4283/1812/2280/9446/3270/3596/4067/5144/5311/5350/5566/6262/6546/6622/6717/7040/7070/10345/7220	28
351	T_N_pos	GO:0043903	regulation of symbiosis, encompassing mutualism through parasitism	78/2823	287/16992	3.77074e-06	6.09227e-05	4.03252e-05	104/9447/302/8907/8905/1175/200315/567/572/684/857/858/6348/6351/919/940/948/920/972/1072/1511/1794/1991/9844/2219/8547/2534/2934/3055/51191/5654/3428/3434/24138/8519/10581/10410/3458/3586/3594/3600/3553/3559/51763/3394/9636/3929/3956/3965/10859/29969/4599/4851/2494/8638/5216/5359/5371/5434/5439/5441/5879/54941/91543/6397/8724/8878/2040/6890/6891/128637/340061/7124/10318/6737/23087/81603/7538	78
352	T_N_pos	GO:0034330	cell junction organization	70/2823	250/16992	3.79495e-06	6.11397e-05	4.04689e-05	1636/60/94/118/283/287/395/402/57863/857/83605/977/998/1012/1003/1004/1072/7122/8506/1436/10395/23136/2042/10979/2318/10211/2697/2701/2702/10052/125111/151306/51564/57493/3611/3678/9270/3690/3791/3915/3982/55679/4641/4653/90102/9647/5566/5578/5800/51762/5879/10266/5906/5908/2889/387/389/6281/4088/4092/6615/10580/7010/7040/7070/7094/83660/7124/7145/7481	70
353	T_N_pos	GO:0030225	macrophage differentiation	18/2823	36/16992	3.81845e-06	6.12571e-05	4.05466e-05	9370/652/714/998/1050/1053/1435/1436/139716/2624/3059/3398/133396/5196/5578/8737/6688/10100	18
354	T_N_pos	GO:1901653	cellular response to peptide	85/2823	320/16992	3.82385e-06	6.12571e-05	4.05466e-05	109/196883/111/113/9370/185/231/1176/527/8992/526/9296/837/857/858/6347/1072/8837/64506/1393/1395/2200/2865/51024/2308/2534/2690/9340/2790/2791/55970/54331/2787/2844/2887/2950/9734/3397/3481/3553/3569/51763/3717/23189/8850/9365/7071/28999/10365/9314/3952/4067/4149/4641/81565/10392/5105/5140/5164/5166/55022/5468/5566/5577/5579/5617/5829/11031/5919/23433/6464/23235/6517/29988/8651/8835/9021/10580/1…	85
355	T_N_pos	GO:0006067	ethanol metabolic process	13/2823	21/16992	3.86274e-06	6.15326e-05	4.07289e-05	55902/124/125/126/127/128/216/217/221/6817/6799/6818/27284	13
356	T_N_pos	GO:0050901	leukocyte tethering or rolling	13/2823	21/16992	3.86274e-06	6.15326e-05	4.07289e-05	119/6366/6387/1991/3688/3952/8174/5724/6401/6403/6404/7124/7412	13
357	T_N_pos	GO:0035306	positive regulation of dephosphorylation	21/2823	46/16992	3.90488e-06	6.20297e-05	4.1058e-05	650/801/808/11314/10395/3458/3672/3717/9863/4208/5159/65018/5341/23645/26051/5510/9104/11035/4088/6609/7040	21
358	T_N_pos	GO:0086065	cell communication involved in cardiac conduction	23/2823	53/16992	3.99575e-06	6.32959e-05	4.18961e-05	287/477/482/801/808/817/845/857/2697/2702/10052/3270/3741/5144/5566/29098/6262/6324/55800/6330/6546/6717/10345	23
359	T_N_pos	GO:0031960	response to corticosteroid	50/2823	161/16992	4.0373e-06	6.37758e-05	4.22138e-05	5244/23205/9370/189/199/8644/210/301/358/552/572/590/654/801/808/6347/1026/1036/8837/1261/1277/1536/1843/2022/2353/2354/2308/2950/3176/3383/3490/3586/3557/3569/4129/4747/4851/2908/5020/5066/5207/5724/6285/5176/9353/6586/6678/7040/7124/7538	50
360	T_N_pos	GO:0051250	negative regulation of lymphocyte activation	41/2823	123/16992	4.18154e-06	6.58217e-05	4.35679e-05	301/558/55024/604/652/695/11314/972/1051/339390/1840/56940/1845/10457/84868/3142/3398/3620/3586/53833/3559/3659/3902/3958/3965/10859/10288/2615/7940/4067/4332/80762/84807/80380/64092/4092/7040/79626/7292/57045/11326	41
361	T_N_pos	GO:0002042	cell migration involved in sprouting angiogenesis	17/2823	33/16992	4.20163e-06	6.58217e-05	4.35679e-05	54567/2247/51564/9734/3688/9270/3791/9314/4223/79812/4851/8829/387/6091/9353/27286/90627	17
362	T_N_pos	GO:0070296	sarcoplasmic reticulum calcium ion transport	17/2823	33/16992	4.20163e-06	6.58217e-05	4.35679e-05	287/477/801/808/817/845/6348/1193/9446/3270/5144/5350/5566/6262/6546/6717/10345	17
363	T_N_pos	GO:0072012	glomerulus vasculature development	14/2823	24/16992	4.38323e-06	6.84773e-05	4.53257e-05	284/285/652/947/8837/2828/3458/4851/5155/5156/5159/5175/6943/7010	14
364	T_N_pos	GO:0032731	positive regulation of interleukin-1 beta production	16/2823	30/16992	4.47495e-06	6.96877e-05	4.61269e-05	9447/22900/6363/6348/3315/3428/3454/3458/3717/3965/22861/91662/114548/10392/4088/51311	16
365	T_N_pos	GO:0010810	regulation of cell-substrate adhesion	54/2823	179/16992	4.48528e-06	6.96877e-05	4.61269e-05	25890/94/285/395/402/10109/604/683/151887/6366/948/998/1012/1072/1277/1295/1435/10395/1842/25975/133584/2042/2192/2199/2294/8322/3037/3611/3678/9270/3717/23189/3791/3956/91663/4653/4811/4851/90102/59339/9647/5800/5879/6251/6281/4088/64094/6695/7010/7070/7424/5212/375567/7471	54
366	T_N_pos	GO:0001906	cell killing	37/2823	107/16992	4.62352e-06	7.16393e-05	4.74187e-05	8542/409/567/572/6347/1075/1511/728358/1669/1991/2208/10578/3002/84868/3383/3458/3594/3596/3811/3902/3952/3965/10859/1130/9437/259197/146850/5788/353091/11035/6283/5272/4068/26228/8417/11334/7409	37
367	T_N_pos	GO:0050868	negative regulation of T cell activation	33/2823	91/16992	4.64025e-06	7.17026e-05	4.74605e-05	301/604/652/11314/972/1051/339390/1840/56940/1845/10457/84868/3142/3620/3586/53833/3559/3659/3902/3958/3965/10859/10288/2615/80762/84807/80380/4092/7040/79626/7292/57045/11326	33
368	T_N_pos	GO:0030282	bone mineralization	35/2823	99/16992	4.70134e-06	7.24491e-05	4.79547e-05	154/433/54829/650/652/654/6348/1230/7123/4921/1893/56975/2623/2719/10457/3479/9636/9365/7071/3952/4208/4958/116039/91461/5745/1901/51119/6546/4088/5552/7040/338773/7291/7480/7481	35
369	T_N_pos	GO:1903426	regulation of reactive oxygen species biosynthetic process	27/2823	68/16992	4.72308e-06	7.25869e-05	4.80459e-05	199/445/857/947/8837/1191/23564/3043/3383/3458/3586/3553/3569/3689/3717/10365/9314/11315/5311/5740/9104/6571/4088/6622/7099/7124/706	27
370	T_N_pos	GO:0030100	regulation of endocytosis	60/2823	206/16992	4.75966e-06	7.29515e-05	4.82872e-05	9370/284/302/1175/409/558/567/274/717/718/801/808/857/6363/6347/6366/929/11314/948/967/1012/1601/1794/30844/2207/2268/10211/2621/2624/2719/3055/3553/3958/10859/9863/3071/22871/7376/10062/8301/5336/5468/5587/55647/5878/5879/5906/2889/6386/6401/6424/6622/9784/8724/257364/26228/11037/23208/7040/7124	60
371	T_N_pos	GO:0060485	mesenchyme development	67/2823	238/16992	4.97183e-06	7.5998e-05	5.03038e-05	70/94/8854/10409/650/652/54796/1277/78987/1601/147906/8642/1910/1947/2022/2042/2078/2255/2254/2260/2294/2295/152007/145258/9464/3037/26508/3082/3357/182/4017/4208/4222/55897/4487/4851/8829/10439/5077/5159/553115/23187/90102/5308/5311/6275/6386/54949/10371/6423/4088/4092/6615/10252/6909/6910/6939/6943/7040/7048/7049/55273/7291/114990/7481/9839/23414	67
372	T_N_pos	GO:0046427	positive regulation of JAK-STAT cascade	28/2823	72/16992	5.11081e-06	7.77035e-05	5.14326e-05	231/23568/11314/958/1436/1437/1489/2534/2690/3059/388585/3458/3479/3596/3600/3606/133396/3569/3570/3717/3952/4067/4851/5008/5617/8651/9021/7132	28
373	T_N_pos	GO:1904894	positive regulation of STAT cascade	28/2823	72/16992	5.11081e-06	7.77035e-05	5.14326e-05	231/23568/11314/958/1436/1437/1489/2534/2690/3059/388585/3458/3479/3596/3600/3606/133396/3569/3570/3717/3952/4067/4851/5008/5617/8651/9021/7132	28
374	T_N_pos	GO:0010876	lipid localization	91/2823	351/16992	5.22863e-06	7.86129e-05	5.20345e-05	19/10349/23460/10351/10350/8647/5244/215/225/9619/64137/32/1636/2180/2182/130399/9370/185/1645/121601/301/302/338/8542/23780/80833/80831/80830/81575/57194/10396/57198/79895/624/654/114897/718/857/948/1066/1071/1149/2055/1191/1588/84649/10938/2170/8322/2587/338328/3074/3553/3569/3690/3929/3931/3952/3990/4023/4035/58526/4481/4828/10577/7376/10062/5020/26207/5320/5321/5322/123/440503/5360/57104/5468…	91
375	T_N_pos	GO:0010952	positive regulation of peptidase activity	49/2823	158/16992	5.23993e-06	7.86129e-05	5.20345e-05	130399/9447/84168/10550/572/666/22900/840/857/1378/1612/10395/2152/26355/2192/51024/2934/3428/3429/3717/3965/4217/6300/4210/4803/58484/22861/91662/114548/10392/5023/5118/26577/8301/65018/5371/5468/9647/5720/8737/6091/51065/6279/6280/6423/4088/6622/83595/7124	49
376	T_N_pos	GO:0043901	negative regulation of multi-organism process	49/2823	158/16992	5.23993e-06	7.86129e-05	5.20345e-05	130399/100/302/200315/397/684/6348/6351/948/1511/1991/2219/8547/2934/84868/27306/5654/3428/3434/24138/8519/10581/10410/3458/3479/3586/3559/51763/3394/9636/3929/4599/4882/8638/5359/5371/54941/91543/6397/22933/8724/8878/7076/7124/10318/6737/23087/81603/7538	49
377	T_N_pos	GO:0071772	response to BMP	49/2823	158/16992	5.23993e-06	7.86129e-05	5.20345e-05	94/11173/650/651/652/654/168667/8646/91851/1749/2022/2200/11167/10272/2627/2662/9573/8200/392255/151449/2719/388585/26508/5654/94031/3397/3611/375616/7044/4487/4681/4851/53918/348093/6262/6423/6424/6497/4091/4092/23111/7040/7049/55273/64102/57045/375567/7471/23090	49
378	T_N_pos	GO:0071773	cellular response to BMP stimulus	49/2823	158/16992	5.23993e-06	7.86129e-05	5.20345e-05	94/11173/650/651/652/654/168667/8646/91851/1749/2022/2200/11167/10272/2627/2662/9573/8200/392255/151449/2719/388585/26508/5654/94031/3397/3611/375616/7044/4487/4681/4851/53918/348093/6262/6423/6424/6497/4091/4092/23111/7040/7049/55273/64102/57045/375567/7471/23090	49
379	T_N_pos	GO:0006027	glycosaminoglycan catabolic process	25/2823	61/16992	5.39619e-06	8.07436e-05	5.34449e-05	176/411/633/1464/1634/2247/2331/2517/2719/2239/3073/3074/3339/3373/8692/3423/4060/10894/4669/4969/4958/5549/6383/7040/1462	25
380	T_N_pos	GO:0003014	renal system process	38/2823	112/16992	5.78552e-06	8.63412e-05	5.715e-05	109/196883/111/113/9370/148/185/231/8644/358/552/554/652/947/66002/1910/2621/2697/2702/2934/3037/3043/8692/51763/26249/5641/4162/4881/81285/5020/5125/5155/5566/5577/5800/55959/6869/7466	38
381	T_N_pos	GO:0060761	negative regulation of response to cytokine stimulus	21/2823	47/16992	5.95786e-06	8.86798e-05	5.8698e-05	9370/166/857/83643/1893/2621/2950/7850/3557/3569/11213/9314/84166/7376/10062/5468/5788/6091/9353/6586/26228	21
382	T_N_pos	GO:0014068	positive regulation of phosphatidylinositol 3-kinase signaling	26/2823	65/16992	6.00703e-06	8.91776e-05	5.90274e-05	284/847/940/1634/2260/2268/2321/2534/3059/10870/3082/3479/3606/3717/3791/3952/4653/653361/5155/5156/5159/118788/55615/79899/6403/7010	26
383	T_N_pos	GO:0007584	response to nutrient	52/2823	172/16992	6.2417e-06	9.21789e-05	6.1014e-05	19/5244/2180/2182/100/9370/8644/210/8854/411/590/717/847/6347/920/958/1030/1268/1277/1536/1603/2153/2350/2621/2771/2934/2950/3155/3162/3600/25959/3952/4208/5009/5164/10400/5292/5308/5468/5617/6423/6546/6678/6751/6915/7040/7048/4982/706/7299/7391/7412	52
384	T_N_pos	GO:0030324	lung development	52/2823	172/16992	6.2417e-06	9.21789e-05	6.1014e-05	100/9509/9719/8854/652/147372/998/1050/83716/1522/1544/2034/2255/8817/2252/2254/2260/2324/2294/93986/10272/2627/2735/2719/57493/3087/64399/3290/3397/3596/10365/3988/4015/93649/4846/4851/5159/5308/91461/5950/6678/10252/10253/83931/6910/6943/7048/7124/64759/7481/7482/23414	52
385	T_N_pos	GO:0035296	regulation of tube diameter	41/2823	125/16992	6.57833e-06	9.66469e-05	6.39715e-05	1636/148/147/146/150/151/152/153/154/155/185/477/552/554/624/857/952/9732/1812/1910/2697/2702/2876/3162/3269/3274/3357/3383/3672/3741/3764/3952/4846/4881/5023/5724/5797/6546/6648/6869/6915	41
386	T_N_pos	GO:0097746	regulation of blood vessel diameter	41/2823	125/16992	6.57833e-06	9.66469e-05	6.39715e-05	1636/148/147/146/150/151/152/153/154/155/185/477/552/554/624/857/952/9732/1812/1910/2697/2702/2876/3162/3269/3274/3357/3383/3672/3741/3764/3952/4846/4881/5023/5724/5797/6546/6648/6869/6915	41
387	T_N_pos	GO:0031341	regulation of cell killing	24/2823	58/16992	6.78967e-06	9.94941e-05	6.5856e-05	409/567/572/6347/2208/84868/3383/3458/3594/3596/3902/3952/3965/10859/9437/259197/146850/5788/11035/5272/4068/26228/8417/7409	24
388	T_N_pos	GO:0045582	positive regulation of T cell differentiation	28/2823	73/16992	6.9861e-06	0.000102109	6.75866e-05	100/301/572/604/6363/972/9308/942/3142/3458/3594/3606/3559/3569/3707/3965/10288/11006/3071/114548/146850/54440/8651/7040/7048/7292/8744/8876	28
389	T_N_pos	GO:0042092	type 2 immune response	17/2823	34/16992	7.10398e-06	0.000103299	6.83747e-05	301/604/255877/972/942/1893/3142/3620/3586/3606/133396/90865/3569/80762/114548/91543/7292	17
390	T_N_pos	GO:0048566	embryonic digestive tract development	17/2823	34/16992	7.10398e-06	0.000103299	6.83747e-05	100/8854/2255/2254/2294/2295/3142/3398/5125/5156/5308/91461/5919/348093/6474/6943/7124	17
391	T_N_pos	GO:2000514	regulation of CD4-positive, alpha-beta T cell activation	20/2823	44/16992	7.18436e-06	0.000104201	6.89714e-05	301/604/6363/1604/9308/942/3142/3458/3594/3606/3569/3662/3965/3071/114548/54440/4092/7048/7292/57045	20
392	T_N_pos	GO:0043122	regulation of I-kappaB kinase/NF-kappaB signaling	66/2823	236/16992	7.40724e-06	0.000107159	7.09297e-05	9370/284/80833/684/114899/22900/843/6363/6366/948/920/958/972/8837/1893/1896/2280/2534/2697/2950/3162/3315/3357/24138/8517/3586/8809/3553/9173/3956/3965/1902/4215/80762/84807/91662/114548/10392/4856/10133/65018/57449/5579/5587/387/389/8737/6283/6284/6275/6285/6398/51246/8878/54386/7052/353376/7098/7099/7124/7132/8740/10318/81603/7311/7316	66
393	T_N_pos	GO:0003073	regulation of systemic arterial blood pressure	31/2823	85/16992	7.80318e-06	0.000112592	7.45254e-05	1636/170690/148/147/146/153/154/155/185/552/554/1215/1359/1511/1522/66002/2028/2621/2697/2702/4846/7026/81285/5125/5144/5155/5547/5800/6518/6648/6869	31
394	T_N_pos	GO:0045907	positive regulation of vasoconstriction	16/2823	31/16992	7.82245e-06	0.000112592	7.45254e-05	148/147/146/152/552/554/857/952/2697/2702/3269/3274/3383/5724/6869/6915	16
395	T_N_pos	GO:0009214	cyclic nucleotide catabolic process	13/2823	22/16992	8.00221e-06	0.000114597	7.58529e-05	10846/50940/5136/5153/5138/5139/5140/5141/5143/5144/27115/8622/10411	13
396	T_N_pos	GO:0051043	regulation of membrane protein ectodomain proteolysis	13/2823	22/16992	8.00221e-06	0.000114597	7.58529e-05	150/3458/3586/3553/152503/257364/51429/7076/7077/7078/7079/7124/7133	13
397	T_N_pos	GO:0007266	Rho protein signal transduction	51/2823	169/16992	8.07625e-06	0.000115366	7.6362e-05	19/137735/148/150/185/64411/392/9411/395/396/397/9639/22899/50649/9459/604/998/10435/1012/1072/1278/1281/8727/10395/221472/152273/10211/2843/2828/8477/3688/6453/8997/23189/1902/4653/286530/5159/64857/57449/80243/5879/5924/387/388/391/57381/6091/30851/7409/7454	51
398	T_N_pos	GO:0042493	response to drug	102/2823	408/16992	8.10764e-06	0.000115464	7.64269e-05	19/10351/5244/340273/368/10060/32/2180/70/100/9370/148/10555/9447/210/301/358/567/572/590/847/6347/952/969/942/1026/1277/1393/1471/1536/1544/1559/1580/1603/1812/2018/2022/2170/2353/2354/2534/2621/2627/3357/3383/3458/3586/3553/3569/3726/3727/3956/4015/4023/4067/4129/4208/3071/4780/4837/8620/5009/5066/5138/5139/5141/10400/123/5468/9647/94274/5577/5617/5797/5860/5906/9501/6281/11280/6423/57468/6507/…	102
399	T_N_pos	GO:0071902	positive regulation of protein serine/threonine kinase activity	80/2823	302/16992	8.12384e-06	0.000115464	7.64269e-05	2180/9370/150/151/152/60370/650/114898/728/801/808/8536/6363/894/902/958/972/975/10920/1436/1464/28988/1849/1991/92002/221472/2255/8817/2247/2260/2321/2357/8322/4616/2690/3082/3357/3458/3479/3481/8517/3553/3611/3656/3672/1902/120892/4296/4217/5602/5600/29969/10392/50507/5148/5155/5159/8682/5294/23533/146850/5311/84432/60675/5899/387/8737/6283/6288/23328/6464/6622/10253/7040/7098/7099/7124/7311/73…	80
400	T_N_pos	GO:0051284	positive regulation of sequestering of calcium ion	10/2823	14/16992	8.25015e-06	0.000116385	7.70359e-05	801/808/845/1193/9446/5311/6262/6717/7040/10345	10
401	T_N_pos	GO:0060973	cell migration involved in heart development	10/2823	14/16992	8.25015e-06	0.000116385	7.70359e-05	11149/8642/2022/9464/55897/4851/5159/5308/6910/7291	10
402	T_N_pos	GO:0071880	adenylate cyclase-activating adrenergic receptor signaling pathway	10/2823	14/16992	8.25015e-06	0.000116385	7.70359e-05	148/147/146/150/151/152/153/154/155/5144	10
403	T_N_pos	GO:0010922	positive regulation of phosphatase activity	15/2823	28/16992	8.31845e-06	0.000116767	7.72892e-05	650/801/808/11314/3458/3672/3717/9863/4208/5159/5341/23645/9104/11035/4088	15
404	T_N_pos	GO:1903670	regulation of sprouting angiogenesis	15/2823	28/16992	8.31845e-06	0.000116767	7.72892e-05	54567/2247/51564/9734/3678/9270/3716/9314/4223/79812/4851/26051/387/27286/90627	15
405	T_N_pos	GO:0043372	positive regulation of CD4-positive, alpha-beta T cell differentiation	14/2823	25/16992	8.43648e-06	0.000117841	7.79997e-05	301/6363/9308/942/3142/3458/3594/3606/3569/3965/3071/114548/54440/7292	14
406	T_N_pos	GO:0043537	negative regulation of blood vessel endothelial cell migration	14/2823	25/16992	8.43648e-06	0.000117841	7.79997e-05	94/285/51378/54567/2247/9270/9314/4223/79812/4851/387/90627/7040/22846	14
407	T_N_pos	GO:0043551	regulation of phosphatidylinositol 3-kinase activity	19/2823	41/16992	8.57039e-06	0.000119417	7.90431e-05	6363/6366/998/2247/2268/2321/9314/4067/5155/5156/5159/113791/23533/146850/5587/5879/7010/7040/388121	19
408	T_N_pos	GO:1902532	negative regulation of intracellular signal transduction	114/2823	468/16992	8.88503e-06	0.000123498	8.17441e-05	9370/148/64853/84335/64411/409/54829/55024/604/624/633/652/114899/801/808/22900/845/857/11314/972/1193/1191/64784/6387/51339/1634/10395/1843/56940/1845/1849/2192/23768/2308/2874/2876/9446/2950/51564/3315/8692/3586/3553/9173/51763/11213/3688/9270/23189/9314/131578/64101/120892/4067/9863/2122/91663/4653/4722/4780/84807/91662/114548/4856/10133/11315/5140/23612/113791/65018/5311/5329/5341/127435/5516…	114
409	T_N_pos	GO:1903779	regulation of cardiac conduction	27/2823	70/16992	8.97237e-06	0.000124407	8.23458e-05	10060/287/477/482/491/801/808/817/845/857/5348/486/53826/2702/3270/4881/4882/5144/5350/5566/29098/6262/6546/6547/6717/10345/7220	27
410	T_N_pos	GO:0071356	cellular response to tumor necrosis factor	73/2823	270/16992	9.26728e-06	0.000128182	8.4845e-05	11173/9370/9447/338/83643/6357/6358/6360/6361/6362/6363/6347/6366/6368/6369/10344/6348/6349/414062/6351/6355/958/965/970/1050/1072/1277/1393/1896/2167/2621/2819/2950/3037/3373/8692/3383/8517/10068/3569/3611/51763/3717/10365/4217/4780/5105/55022/83483/5694/5698/5715/5720/8737/6517/7124/8794/8793/4982/7132/7133/7293/943/8742/10673/8740/7292/944/8744/7311/7316/7412/7538	73
411	T_N_pos	GO:0022604	regulation of cell morphogenesis	105/2823	424/16992	9.34648e-06	0.000128963	8.53618e-05	301/64411/55843/93663/396/10109/57194/11149/832/6357/6347/6369/6348/998/10435/1072/1123/9362/1436/6387/10395/26052/1808/10117/5168/23136/2038/2048/2192/79791/10979/2242/221472/152273/2258/2268/752/114793/91010/2534/3037/3055/3074/3383/3397/3569/3611/57611/3679/9270/3689/8997/23189/3791/1902/120892/7940/4131/4478/91663/103910/4653/81565/4747/4803/22871/8829/10439/5064/54873/55742/29780/51177/5362/…	105
412	T_N_pos	GO:0030509	BMP signaling pathway	46/2823	148/16992	9.41555e-06	0.000129601	8.5784e-05	94/650/651/652/654/168667/8646/91851/1749/2022/2200/11167/10272/2627/2662/9573/8200/392255/151449/2719/388585/5654/94031/3397/3611/375616/7044/4487/4681/4851/53918/348093/6262/6423/6424/6497/4091/4092/23111/7040/7049/55273/57045/375567/7471/23090	46
413	T_N_pos	GO:0046634	regulation of alpha-beta T cell activation	28/2823	74/16992	9.47046e-06	0.000130041	8.60753e-05	100/301/604/6363/51744/940/11314/1604/9308/942/10148/3142/3458/3594/3606/3569/3659/3662/3707/3965/10859/3071/114548/54440/4092/7048/7292/57045	28
414	T_N_pos	GO:0050848	regulation of calcium-mediated signaling	29/2823	78/16992	9.85036e-06	0.000134931	8.9312e-05	100/683/801/808/817/845/6348/6351/920/1012/1193/1240/2280/9446/3270/3479/29995/120892/5144/5311/5341/5350/5566/10231/9104/6717/51643/55273/10345	29
415	T_N_pos	GO:0043123	positive regulation of I-kappaB kinase/NF-kappaB signaling	53/2823	179/16992	9.94884e-06	0.000135952	8.99875e-05	9370/80833/684/843/6363/6366/948/920/958/972/8837/1893/1896/2280/2534/2697/3162/3357/24138/8517/8809/3553/3956/3965/1902/4215/80762/91662/10392/65018/57449/5579/5587/387/389/8737/6283/6284/6275/6285/6398/51246/54386/7052/353376/7098/7099/7124/7132/8740/81603/7311/7316	53
416	T_N_pos	GO:0048771	tissue remodeling	45/2823	144/16992	1.0026e-05	0.000136677	9.04678e-05	1636/94/154/301/558/633/857/952/1436/1464/1471/115908/1513/54567/2034/2078/2255/2324/8200/2702/10457/9464/3600/3606/3569/3690/182/3952/3953/3988/4208/4846/50507/5166/5745/5879/9770/84870/1901/7040/7052/7060/64114/4982/1200	45
417	T_N_pos	GO:0032233	positive regulation of actin filament bundle assembly	22/2823	52/16992	1.06299e-05	0.000143913	9.52575e-05	9639/22899/998/8477/3397/9270/1902/4653/50507/5216/5341/9647/5879/10411/387/6281/4088/10174/11346/171024/6869/7481	22
418	T_N_pos	GO:0002718	regulation of cytokine production involved in immune response	25/2823	63/16992	1.06584e-05	0.000143913	9.52575e-05	284/567/604/684/695/948/972/1178/2207/2865/3162/3586/3569/11213/10859/114548/91543/54440/4092/10417/7040/7098/7099/7124/7292	25
419	T_N_pos	GO:0006809	nitric oxide biosynthetic process	25/2823	63/16992	1.06584e-05	0.000143913	9.52575e-05	199/445/857/947/1191/23564/2644/3043/3383/3458/3586/3553/3569/3689/3717/10365/9314/4846/5311/5740/9104/4088/7099/7124/706	25
420	T_N_pos	GO:0019915	lipid storage	25/2823	63/16992	1.06584e-05	0.000143913	9.52575e-05	19/9619/32/130399/338/718/857/948/1149/84649/10938/3074/3553/3569/3690/3952/4023/4481/7376/10062/123/440503/57104/5468/7124	25
421	T_N_pos	GO:0042692	muscle cell differentiation	92/2823	362/16992	1.10703e-05	0.000148766	9.84697e-05	70/287/26287/409/51676/552/274/650/652/663/11149/8536/824/845/858/6361/6355/963/998/1073/8837/9547/4283/56603/1910/10938/30846/2022/2034/51725/2255/2318/10211/2323/2294/2627/9573/2876/9734/3399/3479/3486/3611/8516/3688/182/7881/11155/3956/4217/5600/6300/4154/4208/55897/4487/4607/93649/8736/91624/4851/4856/50507/5155/5156/5159/5308/51177/93166/144165/9444/10266/348093/6256/6444/6445/6474/6497/6546…	92
422	T_N_pos	GO:1901565	organonitrogen compound catabolic process	92/2823	362/16992	1.10703e-05	0.000148766	9.84697e-05	33/176/1636/100/189/57379/10840/316/200315/411/443/374569/80150/586/633/635/644/645/847/978/1036/1464/1634/23564/1735/29958/1806/2028/5168/51752/2184/2247/2331/2517/2687/2719/2239/2875/2876/3067/3073/3074/3155/3162/3176/3339/3373/8692/3620/3423/3990/4060/10894/4128/4129/10588/4669/4846/4907/283927/4969/4958/5009/10846/50940/5136/5153/5138/5139/5140/5141/5143/5144/27115/8622/23659/5549/5860/10411/…	92
423	T_N_pos	GO:0007219	Notch signaling pathway	49/2823	162/16992	1.12426e-05	0.000150725	9.97665e-05	189/51378/307/604/221336/650/1004/1050/54567/1840/51162/79633/2208/2255/2624/81544/388585/26508/3087/3232/3559/9270/182/8850/3741/3955/55897/4242/222698/4851/4855/4856/375033/5350/55851/11156/55343/6615/26032/6909/7040/7048/7079/55273/81619/7311/7316/7471/23090	49
424	T_N_pos	GO:0030217	T cell differentiation	61/2823	216/16992	1.16131e-05	0.000155325	0.000102811	100/301/567/572/604/652/660/6363/912/940/920/972/9308/942/338339/26253/56603/54567/1794/1840/2207/1880/3142/3458/3594/3600/3606/8809/3559/3569/3659/3662/3707/3952/3953/3955/3965/10288/11006/9935/3071/84807/114548/146850/5734/5788/11035/91543/54440/4092/8651/30009/7040/7048/7292/944/8744/7409/8876/7471/6935	61
425	T_N_pos	GO:0045777	positive regulation of blood pressure	17/2823	35/16992	1.16791e-05	0.000155474	0.00010291	128/9370/148/147/146/153/552/554/1268/3398/8620/7026/81285/5020/5144/6869/6915	17
426	T_N_pos	GO:0050702	interleukin-1 beta secretion	17/2823	35/16992	1.16791e-05	0.000155474	0.00010291	19/9447/22900/6363/6348/948/115362/3454/3458/3965/58484/22861/91662/114548/5371/7099/51311	17
427	T_N_pos	GO:0010257	NADH dehydrogenase complex assembly	23/2823	56/16992	1.21881e-05	0.000160944	0.00010653	4694/55967/4695/4696/4700/4702/91942/25915/4707/4716/4708/4712/4714/4717/4722/4724/4725/4728/4729/4731/5018/6901/55863	23
428	T_N_pos	GO:0032981	mitochondrial respiratory chain complex I assembly	23/2823	56/16992	1.21881e-05	0.000160944	0.00010653	4694/55967/4695/4696/4700/4702/91942/25915/4707/4716/4708/4712/4714/4717/4722/4724/4725/4728/4729/4731/5018/6901/55863	23
429	T_N_pos	GO:0097031	mitochondrial respiratory chain complex I biogenesis	23/2823	56/16992	1.21881e-05	0.000160944	0.00010653	4694/55967/4695/4696/4700/4702/91942/25915/4707/4716/4708/4712/4714/4717/4722/4724/4725/4728/4729/4731/5018/6901/55863	23
430	T_N_pos	GO:0051492	regulation of stress fiber assembly	27/2823	71/16992	1.22035e-05	0.000160944	0.00010653	79822/395/9639/22899/998/10395/8477/51763/9270/1902/4653/50507/5216/90102/9647/5734/5879/10411/387/6281/1901/4088/10174/6869/23671/7454/7481	27
431	T_N_pos	GO:0052547	regulation of peptidase activity	99/2823	397/16992	1.22536e-05	0.00016123	0.00010672	2/130399/9447/84168/358/10550/409/572/666/684/718/114769/22900/840/831/857/1293/1378/1470/1471/8530/1612/10395/1893/2152/26355/2192/51024/2621/2719/2876/2934/3082/3428/3429/2537/3569/3697/3699/80760/3717/9314/3965/4217/6300/4210/4803/58484/22861/91662/114548/10392/5023/89932/11315/5118/26577/221476/8301/65018/5329/5371/5468/9647/5627/5698/5720/5858/8434/5973/8737/6091/51065/6197/6279/6280/1992/52…	99
432	T_N_pos	GO:0034762	regulation of transmembrane transport	104/2823	422/16992	1.28366e-05	0.00016851	0.000111538	150/287/477/482/623/773/55799/93589/801/808/817/845/117144/857/1072/1183/1185/1187/1192/1193/53405/150684/1393/1520/6373/4283/1536/1612/1812/2273/2280/5348/486/53827/53826/2534/2697/2702/2745/9446/3270/84329/3596/3744/3737/3741/3742/7881/8514/3745/3751/10008/26251/23415/30819/3758/3768/3772/3759/3764/10089/3788/4067/4208/22871/4946/4947/11315/5144/5294/5311/5336/5350/148811/5566/5724/29098/9104/8…	104
433	T_N_pos	GO:0045445	myoblast differentiation	29/2823	79/16992	1.31137e-05	0.00017175	0.000113683	26287/51676/652/6361/6355/9547/4283/2034/2323/9573/3399/3479/3486/3611/182/7881/3956/4217/6300/4154/4208/93649/4851/144165/6909/7040/7124/8740/7480	29
434	T_N_pos	GO:0002437	inflammatory response to antigenic stimulus	19/2823	42/16992	1.32212e-05	0.000172363	0.000114088	695/718/940/1268/10800/1991/2207/2876/3383/3586/53833/3559/133396/3568/4851/8620/4889/11315/7124	19
435	T_N_pos	GO:0010883	regulation of lipid storage	19/2823	42/16992	1.32212e-05	0.000172363	0.000114088	19/9619/32/338/718/948/1149/10938/3569/3690/3952/4023/4481/7376/10062/440503/57104/5468/7124	19
436	T_N_pos	GO:1901615	organic hydroxy compound metabolic process	113/2823	467/16992	1.33675e-05	0.00017387	0.000115086	19/8647/9619/33/8309/55902/124/125/126/127/128/231/1645/8644/216/8854/217/221/314/338/8542/23780/491/650/654/801/808/847/51744/1050/1066/1071/9023/2055/1497/8029/1727/1583/1588/1589/56603/10858/66002/1582/84649/9249/10170/1735/1812/2034/2230/2247/2260/9464/3067/3269/3295/80270/3458/3479/3553/3628/3632/51763/3705/3707/3931/3945/3952/3953/5641/3973/3990/3991/4128/4129/10577/4881/2494/80025/11315/51…	113
437	T_N_pos	GO:0014065	phosphatidylinositol 3-kinase signaling	49/2823	163/16992	1.35162e-05	0.000175358	0.000116071	284/847/940/942/1634/2255/8823/8817/2247/2252/2254/2260/2268/2321/2534/1839/3059/10870/3082/3357/3479/3606/3717/3791/9365/152831/9314/3952/4653/653361/5155/5156/5159/118788/5294/113791/23533/146850/5305/26051/5526/80243/55615/79899/6403/22933/7010/7291/7409	49
438	T_N_pos	GO:0006968	cellular defense response	24/2823	60/16992	1.35705e-05	0.000175358	0.000116071	728/1232/10871/922/4283/3579/10578/3688/3805/3812/10219/3929/3959/10288/4046/23643/4332/653361/4688/9437/5551/4068/10312/7305	24
439	T_N_pos	GO:0043406	positive regulation of MAP kinase activity	61/2823	217/16992	1.35747e-05	0.000175358	0.000116071	150/151/152/60370/650/114898/728/6363/958/972/975/1464/28988/1849/1991/221472/2255/8817/2247/2260/2321/2357/8322/2690/3082/3357/3479/8517/3553/3611/3656/3672/1902/120892/4296/4217/5602/5600/29969/10392/50507/5148/5155/5159/8682/5294/23533/146850/84432/60675/8737/6283/6288/23328/6464/7040/7099/7124/7311/7316/9839	61
440	T_N_pos	GO:0022408	negative regulation of cell-cell adhesion	43/2823	137/16992	1.38525e-05	0.00017854	0.000118177	9370/301/445/604/652/114897/6366/11314/972/1051/339390/6387/1840/56940/1845/10457/84868/3142/3620/3586/3557/53833/3559/3659/3717/9314/3902/3958/3965/10859/10288/2615/91663/80762/84807/80380/4092/7040/79626/7292/57045/11326/7471	43
441	T_N_pos	GO:0070509	calcium ion import	48/2823	159/16992	1.45525e-05	0.000187135	0.000123867	287/477/623/801/808/817/845/6363/6347/6366/6348/1193/6373/6387/4283/1812/728215/2247/2280/2534/9446/3270/3357/3596/3958/4067/57192/5144/5155/5159/5311/5336/5350/5566/5788/22821/6262/6546/6547/6622/6717/7040/7070/53373/10345/7220/7223/51393	48
442	T_N_pos	GO:0085029	extracellular matrix assembly	15/2823	29/16992	1.45854e-05	0.000187135	0.000123867	84168/10516/2621/3036/3037/3915/4015/4239/4851/23187/90102/10266/4088/7040/7148	15
443	T_N_pos	GO:0006026	aminoglycan catabolic process	25/2823	64/16992	1.47497e-05	0.000188391	0.000124698	176/411/633/1464/1634/2247/2331/2517/2719/2239/3073/3074/3339/3373/8692/3423/4060/10894/4669/4969/4958/5549/6383/7040/1462	25
444	T_N_pos	GO:0014909	smooth muscle cell migration	25/2823	64/16992	1.47497e-05	0.000188391	0.000124698	1636/9370/199/9732/2950/3037/3479/3486/3611/3690/8997/1902/4035/93649/4780/4856/50507/8829/5031/55742/5155/5159/56729/9353/6869	25
445	T_N_pos	GO:0030947	regulation of vascular endothelial growth factor receptor signaling pathway	14/2823	26/16992	1.54828e-05	0.000196867	0.000130308	2255/8817/2254/2321/8322/2887/3087/3553/3678/3690/79812/5579/79652/7424	14
446	T_N_pos	GO:0060314	regulation of ryanodine-sensitive calcium-release channel activity	14/2823	26/16992	1.54828e-05	0.000196867	0.000130308	801/808/817/845/1193/2280/9446/3270/5144/5311/5350/5566/6717/10345	14
447	T_N_pos	GO:0051017	actin filament bundle assembly	41/2823	129/16992	1.55588e-05	0.000197391	0.000130655	118/119/199/79822/395/9639/22899/998/1072/10395/1809/8477/3397/51763/9270/3693/51474/1902/4653/50507/5216/90102/5341/5358/9647/5734/5879/10411/387/6281/1901/85358/4088/10580/10174/11346/171024/6869/23671/7454/7481	41
448	T_N_pos	GO:0010882	regulation of cardiac muscle contraction by calcium ion signaling	13/2823	23/16992	1.56011e-05	0.000197486	0.000130718	287/477/801/808/817/845/1193/9446/3270/5350/5566/6262/6546	13
449	T_N_pos	GO:0034612	response to tumor necrosis factor	76/2823	288/16992	1.56406e-05	0.000197545	0.000130757	11173/9370/9447/338/83643/6357/6358/6360/6361/6362/6363/6347/6366/6368/6369/10344/6348/6349/414062/6351/6355/929/958/965/970/1050/1072/1277/1393/1896/2167/2621/2819/2950/3037/3373/8692/3383/8517/10068/3569/3611/51763/3717/10365/4217/4780/51667/5105/55022/83483/5694/5698/5715/5720/8737/6401/6517/7124/8794/8793/4982/7132/7133/7293/943/8742/10673/8740/7292/944/8744/7311/7316/7412/7538	76
450	T_N_pos	GO:0032642	regulation of chemokine production	26/2823	68/16992	1.57131e-05	0.00019802	0.000131071	9370/114899/972/1436/1991/2865/2950/84868/3162/3458/3586/3553/9173/90865/3569/3570/9314/3929/3965/4023/4210/353376/7098/7099/7124/7291	26
451	T_N_pos	GO:0003197	endocardial cushion development	18/2823	39/16992	1.58353e-05	0.000198677	0.000131506	94/650/652/78987/8642/2022/2078/2294/26508/182/4487/4851/6615/6909/6910/7048/55273/7291	18
452	T_N_pos	GO:0061028	establishment of endothelial barrier	18/2823	39/16992	1.58353e-05	0.000198677	0.000131506	118/1003/7122/2022/3383/3553/4478/91663/5138/5144/26051/5906/5908/2889/10411/54345/7124/7132	18
453	T_N_pos	GO:0071496	cellular response to external stimulus	73/2823	274/16992	1.60611e-05	0.000201065	0.000133086	5244/166/199/8644/358/432/477/552/558/572/654/958/1026/1030/1277/29103/2022/2350/2353/2308/2621/2697/2950/22927/3162/3383/3428/3596/3600/3553/3569/3659/25959/3745/3759/26153/7071/3952/120892/4067/84557/4217/4149/93649/4780/5105/5138/5164/5166/5287/5292/5468/5587/5734/5879/5899/10670/58528/6423/51100/7040/7098/7099/51311/7132/943/8740/7351/7378/7391/7481/7482/7484	73
454	T_N_pos	GO:0032651	regulation of interleukin-1 beta production	20/2823	46/16992	1.63165e-05	0.000203812	0.000134905	9447/409/22900/6363/6348/2950/3315/3428/3454/3458/3717/3965/4210/22861/91662/114548/10392/5371/4088/51311	20
455	T_N_pos	GO:0042542	response to hydrogen peroxide	40/2823	125/16992	1.64274e-05	0.000204747	0.000135524	100/231/301/358/558/572/847/1072/1277/1410/1471/1843/2113/2308/2876/3039/3040/3043/3082/3162/3240/10068/8807/3569/3741/10365/9314/120892/84557/4217/4780/11315/5159/65018/5516/5660/388/8737/6546/10628	40
456	T_N_pos	GO:1903844	regulation of cellular response to transforming growth factor beta stimulus	34/2823	100/16992	1.67133e-05	0.000207853	0.00013758	9719/54829/857/858/1028/1030/8837/1149/1601/163126/2022/23625/2200/5654/94031/8516/8425/93649/56937/63976/6386/6497/4088/4091/4092/10273/7040/7048/7049/7311/7316/114990/7471/6935	34
457	T_N_pos	GO:0060537	muscle tissue development	89/2823	351/16992	1.68107e-05	0.000208607	0.000138079	70/8854/26287/409/51676/650/652/7832/11149/857/858/998/1073/8837/1281/56603/1634/54567/2022/2247/2254/2260/2280/10211/2353/93986/2627/2697/2702/10052/2876/9734/57493/26508/3142/3235/3398/3479/8516/3688/7881/401265/5600/4208/4223/55897/9242/4607/4634/4637/93649/8736/4729/91624/4851/50507/7026/5156/5159/5292/5308/5311/5350/5950/6256/6262/6285/1901/6444/6445/6474/22933/6497/6546/4088/4092/64321/6901…	89
458	T_N_pos	GO:0002062	chondrocyte differentiation	33/2823	96/16992	1.70804e-05	0.000211491	0.000139988	94/11173/650/652/654/54360/2202/8817/2254/2260/8200/392255/3207/4017/4094/4208/389125/4856/116039/91461/5745/85477/871/6423/6474/4088/6660/55959/7040/7045/7048/7480/7482	33
459	T_N_pos	GO:0045669	positive regulation of osteoblast differentiation	23/2823	57/16992	1.72403e-05	0.000213006	0.000140991	650/652/654/1050/1051/1052/1192/115908/4921/56975/3082/8519/3479/3569/3570/3611/182/3727/4208/5587/6423/338773/7480	23
460	T_N_pos	GO:0097756	negative regulation of blood vessel diameter	29/2823	80/16992	1.73336e-05	0.000213693	0.000141445	1636/148/147/146/150/151/152/185/477/552/554/624/857/952/9732/1910/2697/2702/3269/3274/3357/3383/3741/3952/5023/5724/6546/6869/6915	29
461	T_N_pos	GO:0048568	embryonic organ development	103/2823	420/16992	1.75734e-05	0.00021618	0.000143091	100/8854/491/652/1028/1050/1051/1437/115908/1749/2202/2022/2034/2048/2200/2255/2254/2260/2323/2294/2295/2623/2624/9573/2702/2735/145258/9464/3087/3142/3207/3213/3214/3215/3216/3217/3218/3221/3225/3232/3233/3235/3373/3398/3399/3586/8516/3726/3791/9935/8932/4188/4208/55897/4237/4487/4647/4669/4851/7026/116039/51294/5125/5155/5156/5308/5311/91461/5333/113026/5396/5879/5919/5950/348093/84870/6262/100…	103
462	T_N_pos	GO:0090257	regulation of muscle system process	58/2823	205/16992	1.7749e-05	0.000217868	0.000144208	100/148/147/146/150/151/152/154/199/287/309/477/10203/801/808/817/845/857/1193/9732/2258/2702/9446/9464/3270/126393/3479/10008/3759/9314/29995/4607/4634/10398/93649/4846/5020/5023/5144/5294/5350/4660/5566/5578/60675/5724/29098/6262/6442/6546/6547/4088/4092/6717/6869/7125/7140/7222	58
463	T_N_pos	GO:0014706	striated muscle tissue development	86/2823	337/16992	1.79057e-05	0.000219316	0.000145167	70/8854/26287/409/51676/650/652/7832/11149/857/858/998/1073/8837/56603/1634/54567/2022/2247/2254/2260/2280/10211/2353/93986/2627/2697/2702/10052/2876/9734/57493/26508/3142/3235/3398/3479/3688/7881/401265/5600/4208/4223/55897/9242/4607/4634/4637/93649/8736/4729/91624/4851/50507/7026/5156/5159/5292/5308/5350/5950/6256/6262/6285/1901/6444/6445/6474/22933/6497/6546/4088/4092/64321/6901/6909/6910/6943…	86
464	T_N_pos	GO:0030212	hyaluronan metabolic process	17/2823	36/16992	1.87123e-05	0.000228701	0.000151379	2247/3036/3037/3073/3074/3082/3373/8692/3600/3553/3697/3699/80760/10894/5155/5292/7040	17
465	T_N_pos	GO:0006024	glycosaminoglycan biosynthetic process	37/2823	113/16992	1.89899e-05	0.000231595	0.000153295	176/284/633/55501/166012/56548/337876/55790/1464/54360/1634/29940/92126/2132/2331/2719/2239/3036/3037/3073/9956/3339/3373/3553/4060/4969/4958/5155/5159/5549/6383/6483/6487/10402/7040/10090/1462	37
466	T_N_pos	GO:0002224	toll-like receptor signaling pathway	41/2823	130/16992	1.91215e-05	0.000232201	0.000153696	338/409/695/857/929/11314/948/942/81035/1508/1513/1520/10211/84868/8517/3656/11213/3659/3662/3684/3689/3929/5641/100130733/23643/4067/10062/118788/23180/8737/6197/91543/6279/6280/353376/7098/7099/51311/10318/7311/7316	41
467	T_N_pos	GO:0031214	biomineral tissue development	41/2823	130/16992	1.91215e-05	0.000232201	0.000153696	154/433/54829/491/650/652/654/6348/1230/7123/1277/4921/1893/10117/56975/2308/2621/2623/2719/10457/3479/9636/9270/9365/7071/3952/4208/4958/116039/91461/5745/1901/51119/6546/4088/5552/7040/338773/7291/7480/7481	41
468	T_N_pos	GO:0043550	regulation of lipid kinase activity	21/2823	50/16992	1.92268e-05	0.000232484	0.000153883	6363/6366/975/998/2247/2268/2321/9314/4067/29982/5155/5156/5159/113791/23533/146850/5587/5879/7010/7040/388121	21
469	T_N_pos	GO:0046635	positive regulation of alpha-beta T cell activation	21/2823	50/16992	1.92268e-05	0.000232484	0.000153883	100/301/6363/51744/940/1604/9308/942/10148/3142/3458/3594/3606/3569/3707/3965/3071/114548/54440/7048/7292	21
470	T_N_pos	GO:0001960	negative regulation of cytokine-mediated signaling pathway	19/2823	43/16992	2.00138e-05	0.000240973	0.000159502	9370/857/83643/1893/2621/2950/7850/3557/3569/11213/84166/7376/10062/5468/5788/6091/9353/6586/26228	19
471	T_N_pos	GO:0032720	negative regulation of tumor necrosis factor production	19/2823	43/16992	2.00138e-05	0.000240973	0.000159502	9370/409/558/947/1149/2621/10457/2950/84868/3586/11213/3929/3965/10859/5443/23208/7099/706/7291	19
472	T_N_pos	GO:0010878	cholesterol storage	10/2823	15/16992	2.10454e-05	0.000252857	0.000167368	19/9619/338/948/10938/4023/4481/7376/10062/5468	10
473	T_N_pos	GO:0090218	positive regulation of lipid kinase activity	16/2823	33/16992	2.17367e-05	0.000260611	0.000172501	6363/6366/975/998/2247/2268/2321/4067/5155/5156/5159/5587/5879/7010/7040/388121	16
474	T_N_pos	GO:0045580	regulation of T cell differentiation	38/2823	118/16992	2.25371e-05	0.000269637	0.000178475	100/301/572/604/652/6363/940/972/9308/942/56603/1840/3142/3458/3594/3600/3606/3559/3569/3659/3662/3707/3965/10288/11006/3071/84807/114548/146850/54440/4092/8651/7040/7048/7292/8744/8876/6935	38
475	T_N_pos	GO:0006023	aminoglycan biosynthetic process	37/2823	114/16992	2.36659e-05	0.000282546	0.00018702	176/284/633/55501/166012/56548/337876/55790/1464/54360/1634/29940/92126/2132/2331/2719/2239/3036/3037/3073/9956/3339/3373/3553/4060/4969/4958/5155/5159/5549/6383/6483/6487/10402/7040/10090/1462	37
476	T_N_pos	GO:0042531	positive regulation of tyrosine phosphorylation of STAT protein	23/2823	58/16992	2.41079e-05	0.000287219	0.000190112	23568/958/1436/1437/1489/2534/2690/3059/388585/3458/3479/3596/3600/3606/133396/3569/3570/3717/3952/4067/5008/9021/7132	23
477	T_N_pos	GO:0097028	dendritic cell differentiation	18/2823	40/16992	2.43371e-05	0.000289341	0.000191517	558/116071/55509/6363/942/1437/2621/2623/3662/3965/10859/10288/4067/6688/7040/7048/55365/28959	18
478	T_N_pos	GO:0034694	response to prostaglandin	15/2823	30/16992	2.46959e-05	0.000292381	0.000193529	1646/8644/338/6363/6366/54331/5020/5031/5468/5729/5732/5734/5737/7049/7292	15
479	T_N_pos	GO:0043552	positive regulation of phosphatidylinositol 3-kinase activity	15/2823	30/16992	2.46959e-05	0.000292381	0.000193529	6363/6366/998/2247/2268/2321/4067/5155/5156/5159/5587/5879/7010/7040/388121	15
480	T_N_pos	GO:0006469	negative regulation of protein kinase activity	65/2823	240/16992	2.63523e-05	0.000311341	0.000206079	104/9370/64853/84335/54829/633/652/857/11314/1026/1028/1030/1031/1050/1634/84062/1843/56940/1845/1849/2167/23768/4616/9535/2874/2950/3087/3315/8692/3553/3569/3611/51763/11213/9270/8850/26524/131578/64101/4067/9961/93649/7026/11315/11142/127435/9647/5502/151242/80243/51422/5577/5788/9104/5998/6423/9467/6609/8651/8835/9021/10252/10253/7070/7345	65
481	T_N_pos	GO:0035455	response to interferon-alpha	11/2823	18/16992	2.64456e-05	0.000311794	0.000206379	558/684/2621/3433/3437/8519/10581/10410/3454/3455/4600	11
482	T_N_pos	GO:0070482	response to oxygen levels	89/2823	355/16992	2.66734e-05	0.000313827	0.000207725	5244/94/100/9370/210/212/283/285/51378/51129/81575/358/572/650/665/824/847/857/863/6347/947/952/1026/8837/1277/84701/64506/1471/6387/1536/114757/1803/2034/2113/26355/51024/2308/2627/64344/3162/3383/3741/3751/3952/4017/1902/4313/93649/4780/4851/50507/5066/5105/5159/9124/65018/5371/5468/5579/5694/5698/5715/5720/5740/10266/9978/6262/6285/22933/6517/29988/6546/6547/4088/6649/7010/7040/7048/7049/7291/…	89
483	T_N_pos	GO:0002675	positive regulation of acute inflammatory response	14/2823	27/16992	2.7242e-05	0.000319193	0.000211277	695/718/1268/84699/2207/2865/3553/3569/4889/5008/11315/5294/5733/7124	14
484	T_N_pos	GO:0002828	regulation of type 2 immune response	14/2823	27/16992	2.7242e-05	0.000319193	0.000211277	301/604/972/942/1893/3142/3620/3606/90865/3569/80762/114548/91543/7292	14
485	T_N_pos	GO:0045333	cellular respiration	49/2823	167/16992	2.75253e-05	0.000321379	0.000212723	48/2647/847/863/80219/84701/1329/1340/1349/1350/1351/1544/29103/2109/2819/83943/10873/4694/55967/4695/4696/4697/4700/4702/91942/4707/4716/4708/4712/4714/4717/4722/4724/4725/4728/4729/4731/5018/80025/11315/65018/63976/54949/6392/6622/6901/29796/10975/27089	49
486	T_N_pos	GO:0032615	interleukin-12 production	21/2823	51/16992	2.75985e-05	0.000321379	0.000212723	409/6363/948/958/1240/3620/3458/3586/11213/3659/3663/3394/3952/3965/10859/5600/4210/7098/7099/51311/7292	21
487	T_N_pos	GO:0090280	positive regulation of calcium ion import	21/2823	51/16992	2.75985e-05	0.000321379	0.000212723	623/801/808/6347/6348/6373/6387/4283/1812/9446/3596/3958/5155/5159/5311/6622/6717/7070/10345/7220/51393	21
488	T_N_pos	GO:0017015	regulation of transforming growth factor beta receptor signaling pathway	33/2823	98/16992	2.76831e-05	0.000321703	0.000212938	9719/54829/857/858/1028/1030/1149/1601/163126/2022/23625/2200/5654/94031/8516/8425/93649/56937/63976/6386/6497/4088/4091/4092/10273/7040/7048/7049/7311/7316/114990/7471/6935	33
489	T_N_pos	GO:0003206	cardiac chamber morphogenesis	38/2823	119/16992	2.78685e-05	0.000323195	0.000213926	9510/652/1363/9249/54567/2022/2280/2294/2627/2702/9464/57493/26508/3398/182/4208/55897/4607/4634/4851/4889/55742/5308/5950/6256/6262/6423/6474/4091/4092/6909/6910/7010/7040/7048/7049/7481/23414	38
490	T_N_pos	GO:0051384	response to glucocorticoid	44/2823	145/16992	2.82222e-05	0.000326629	0.000216199	5244/23205/9370/189/199/210/301/358/552/572/590/654/801/808/6347/1026/1036/8837/1843/2353/2354/2308/2950/3176/3383/3490/3586/3557/3569/4129/4747/2908/5020/5066/5207/5724/6285/5176/9353/6586/6678/7040/7124/7538	44
491	T_N_pos	GO:0043949	regulation of cAMP-mediated signaling	12/2823	21/16992	2.88542e-05	0.000333263	0.00022059	153/64784/6373/4283/2770/3973/10846/5140/5141/5196/5739/7320	12
492	T_N_pos	GO:0002027	regulation of heart rate	31/2823	90/16992	2.90539e-05	0.000334887	0.000221665	100/148/153/287/552/11149/801/808/817/845/857/2034/2702/3270/3741/10008/3759/8620/5020/5144/5350/5566/29098/6262/6324/55800/6330/10371/6546/6640/6717	31
493	T_N_pos	GO:1901888	regulation of cell junction assembly	27/2823	74/16992	2.92283e-05	0.000336214	0.000222543	1636/94/395/857/1072/10395/2042/10211/2697/151306/9270/3791/4641/4653/90102/9647/5566/5879/5906/5908/2889/6281/4088/6615/7010/7070/7124	27
494	T_N_pos	GO:0002367	cytokine production involved in immune response	28/2823	78/16992	2.95985e-05	0.000339202	0.000224521	284/567/604/684/695/948/1604/972/1178/2207/2865/2621/3162/3586/133396/3569/11213/10859/114548/91543/54440/4092/10417/7040/7098/7099/7124/7292	28
495	T_N_pos	GO:0030038	contractile actin filament bundle assembly	29/2823	82/16992	2.96675e-05	0.000339202	0.000224521	79822/395/9639/22899/998/10395/8477/51763/9270/3693/1902/4653/50507/5216/90102/9647/5734/5879/10411/387/6281/1901/4088/10580/10174/6869/23671/7454/7481	29
496	T_N_pos	GO:0043149	stress fiber assembly	29/2823	82/16992	2.96675e-05	0.000339202	0.000224521	79822/395/9639/22899/998/10395/8477/51763/9270/3693/1902/4653/50507/5216/90102/9647/5734/5879/10411/387/6281/1901/4088/10580/10174/6869/23671/7454/7481	29
497	T_N_pos	GO:0002704	negative regulation of leukocyte mediated immunity	19/2823	44/16992	2.97642e-05	0.000339624	0.0002248	409/604/684/11314/8832/339390/1378/56940/2294/84868/3162/3598/53833/3965/10859/80762/5788/5272/4092	19
498	T_N_pos	GO:0010633	negative regulation of epithelial cell migration	22/2823	55/16992	3.07351e-05	0.000349998	0.000231667	94/285/51378/1634/54567/2247/9270/9314/4223/79812/4851/7026/5797/5801/387/10371/5176/9353/6672/90627/7040/22846	22
499	T_N_pos	GO:0002700	regulation of production of molecular mediator of immune response	36/2823	111/16992	3.08579e-05	0.00035004	0.000231695	284/567/604/684/695/51744/940/948/958/972/1178/2207/2865/3162/3458/3586/3596/3598/90865/3569/11213/10859/80762/114548/5950/91543/54440/4092/10417/30009/7040/7098/7099/7124/7293/7292	36
500	T_N_pos	GO:0006790	sulfur compound metabolic process	92/2823	371/16992	3.08623e-05	0.00035004	0.000231695	84836/32/176/641371/10965/23597/23205/2180/2182/51703/123876/348158/54988/55902/55256/189/284/411/633/635/23743/686/1036/55501/166012/56548/337876/55790/1464/1497/54360/1634/84649/29940/92126/133584/2098/2132/51647/2331/2687/2690/10249/57678/2876/373156/2948/9446/2950/3073/3074/3155/27306/3295/3373/3423/23479/4060/84693/4258/4259/23417/4482/4780/27247/50507/4682/283927/4969/4958/11315/5164/5166/1…	92
501	T_N_pos	GO:0006631	fatty acid metabolic process	86/2823	342/16992	3.21482e-05	0.000363897	0.000240866	215/225/32/84129/33/35/641371/10965/8309/23205/2180/2182/51703/123876/348158/54988/55902/9370/1646/8644/241/301/552/114898/718/857/972/1066/1268/1390/51084/114757/1544/1559/29785/113612/66002/1666/84649/1891/55862/1892/2109/2170/3995/2690/57678/2876/2879/2950/27306/3295/3952/3990/3991/4023/4056/84693/11343/58526/51085/23417/7376/10062/5066/80025/5164/5166/23659/5321/8605/440503/5468/51422/5577/57…	86
502	T_N_pos	GO:0032675	regulation of interleukin-6 production	34/2823	103/16992	3.36867e-05	0.000380552	0.000251891	409/55024/114899/948/1051/2207/2621/84868/3082/8692/3458/3586/3553/90865/3569/3570/11213/10365/3929/3965/10288/3071/91662/10392/5724/10417/23208/353376/7098/7099/51311/7124/7292/7291	34
503	T_N_pos	GO:0034405	response to fluid shear stress	16/2823	34/16992	3.47436e-05	0.000391254	0.000258974	19/445/1437/2113/2697/3037/10365/9314/4208/4780/4846/5159/5311/4091/4092/7040	16
504	T_N_pos	GO:0061572	actin filament bundle organization	41/2823	133/16992	3.4772e-05	0.000391254	0.000258974	118/119/199/79822/395/9639/22899/998/1072/10395/1809/8477/3397/51763/9270/3693/51474/1902/4653/50507/5216/90102/5341/5358/9647/5734/5879/10411/387/6281/1901/85358/4088/10580/10174/11346/171024/6869/23671/7454/7481	41
505	T_N_pos	GO:0043112	receptor metabolic process	46/2823	155/16992	3.49659e-05	0.000392657	0.000259903	9370/284/302/409/11149/10203/819/857/948/967/975/3577/3579/1759/26052/2060/150368/2207/10211/2890/3357/3586/3688/3689/3690/5641/10859/4035/9863/10062/10133/8301/5336/5468/11031/10266/10268/387849/6386/6401/6424/51100/6622/7040/7124/9341	46
506	T_N_pos	GO:0048762	mesenchymal cell differentiation	52/2823	182/16992	3.53061e-05	0.000395693	0.000261913	8854/650/652/1277/1601/147906/1910/1947/2022/2042/2078/2255/2260/2295/152007/145258/9464/3037/26508/3082/3357/182/4017/4208/4487/4851/8829/10439/5077/553115/23187/90102/5308/6275/6386/54949/10371/6423/4088/4092/6615/10252/6910/6943/7040/7048/7049/55273/7291/114990/7481/9839	52
507	T_N_pos	GO:0060193	positive regulation of lipase activity	24/2823	63/16992	3.5404e-05	0.000396008	0.000262121	148/185/283/552/728/2247/2260/2321/338328/3357/1902/10316/7376/10062/5156/5159/5322/440503/5724/115727/387/389/8698/6401	24
508	T_N_pos	GO:0051280	negative regulation of release of sequestered calcium ion into cytosol	9/2823	13/16992	3.58212e-05	0.000399886	0.000264688	801/808/845/1193/9446/5311/6717/7040/10345	9
509	T_N_pos	GO:0009991	response to extracellular stimulus	106/2823	442/16992	3.63024e-05	0.000403721	0.000267227	19/5244/32/2180/2182/130399/100/9370/153/154/155/166/199/8644/210/8854/411/432/552/558/590/717/847/6347/920/958/1026/1030/1268/1277/1471/1536/1603/29103/2153/2350/2353/2308/11167/2621/9573/2771/2934/2950/3155/3162/3360/3383/3428/3600/3569/25959/3745/26153/7071/3952/120892/4067/84557/4217/4149/8932/4208/93649/29937/4780/8620/5009/5020/5105/5164/5166/10400/5207/5287/5292/5308/5443/5468/5587/5617/58…	106
510	T_N_pos	GO:0046631	alpha-beta T cell activation	37/2823	116/16992	3.63071e-05	0.000403721	0.000267227	100/301/604/660/6363/51744/940/11314/1604/9308/942/1794/10148/2000/1880/3142/3458/3594/3600/3606/8809/3569/3659/3662/3707/3965/10859/3071/114548/5734/91543/54440/4092/7048/7292/944/57045	37
511	T_N_pos	GO:0042509	regulation of tyrosine phosphorylation of STAT protein	25/2823	67/16992	3.69291e-05	0.000409034	0.000270743	23568/857/958/1436/1437/1489/2534/2690/3059/388585/3458/3479/3596/3600/3606/133396/3569/3570/3717/3952/4067/5008/8651/9021/7132	25
512	T_N_pos	GO:1903845	negative regulation of cellular response to transforming growth factor beta stimulus	25/2823	67/16992	3.69291e-05	0.000409034	0.000270743	9719/54829/857/858/8837/1149/163126/23625/2200/5654/94031/56937/63976/6497/4088/4091/4092/10273/7040/7048/7049/7311/7316/114990/7471	25
513	T_N_pos	GO:0006066	alcohol metabolic process	76/2823	295/16992	3.8086e-05	0.000421025	0.00027868	19/9619/33/55902/124/125/126/127/128/231/8644/216/8854/217/221/338/8542/23780/801/808/847/51744/1050/1066/1071/9023/2055/8029/1727/1583/10858/84649/9249/10170/2230/2247/2260/3269/3458/3479/3553/3628/3632/51763/3705/3707/3931/3952/3953/3973/3990/3991/10577/11315/5105/5333/113026/5336/5341/5724/5745/5950/5959/50700/54884/6256/8578/81537/6622/9784/6817/6799/6818/27284/7124/7292	76
514	T_N_pos	GO:0031623	receptor internalization	29/2823	83/16992	3.84322e-05	0.000424025	0.000280666	284/409/10203/857/948/967/975/3577/3579/1759/26052/2207/10211/2890/3357/3688/3689/10859/4035/9863/8301/5336/11031/10266/10268/6386/6401/6424/6622	29
515	T_N_pos	GO:0032386	regulation of intracellular transport	117/2823	498/16992	3.85547e-05	0.000424551	0.000281014	22885/9370/284/302/652/654/665/684/114899/9478/801/808/8536/6363/6347/11314/948/8832/998/1026/1410/1513/1601/51339/147906/51009/1759/1896/55531/23625/2207/2242/2268/51024/2294/2534/2619/2621/2624/3059/3162/3176/3270/8692/3429/3458/3479/3586/3596/3598/8809/3553/3569/51763/9270/3717/23189/3745/3952/3965/120892/4067/4131/4188/29969/23209/4478/4600/4607/4641/81565/22871/91662/114548/10316/4856/4924/4…	117
516	T_N_pos	GO:0060191	regulation of lipase activity	28/2823	79/16992	3.86489e-05	0.000424764	0.000281155	148/185/283/51129/301/552/728/2247/2260/2321/338328/3357/1902/4035/10316/7376/10062/5156/5159/5322/440503/5724/115727/387/389/8698/6401/6622	28
517	T_N_pos	GO:0019835	cytolysis	15/2823	31/16992	4.05147e-05	0.00044355	0.00029359	8542/572/729/730/1437/3001/3002/2999/3929/10859/4069/23531/5196/5551/10670	15
518	T_N_pos	GO:0030449	regulation of complement activation	15/2823	31/16992	4.05147e-05	0.00044355	0.00029359	2/717/718/719/728/729/730/1604/966/3075/3426/5199/1378/5627/710	15
519	T_N_pos	GO:1903556	negative regulation of tumor necrosis factor superfamily cytokine production	19/2823	45/16992	4.35349e-05	0.000475697	0.000314868	9370/409/558/947/1149/2621/10457/2950/84868/3586/11213/3929/3965/10859/5443/23208/7099/706/7291	19
520	T_N_pos	GO:0043370	regulation of CD4-positive, alpha-beta T cell differentiation	17/2823	38/16992	4.48105e-05	0.000487755	0.000322849	301/604/6363/9308/942/3142/3458/3594/3606/3569/3662/3965/3071/114548/54440/4092/7292	17
521	T_N_pos	GO:0046638	positive regulation of alpha-beta T cell differentiation	17/2823	38/16992	4.48105e-05	0.000487755	0.000322849	100/301/6363/9308/942/3142/3458/3594/3606/3569/3707/3965/3071/114548/54440/7048/7292	17
522	T_N_pos	GO:0009144	purine nucleoside triphosphate metabolic process	69/2823	263/16992	4.60076e-05	0.000499825	0.000330839	100/203/50808/477/514/432369/521/522/10632/539/526/572/669/863/400916/84701/1329/1340/1349/1350/1351/1497/29103/56975/2819/2987/3101/3479/120892/51085/4337/4338/65220/4694/55967/4695/4696/4697/4700/4702/4707/4716/4708/4712/4714/4717/4722/4724/4725/4728/4729/4731/11315/5207/55022/65018/51422/23433/25939/54949/6392/6622/6901/10312/7040/706/29796/10975/27089	69
523	T_N_pos	GO:0007229	integrin-mediated signaling pathway	31/2823	92/16992	4.71778e-05	0.000511559	0.000338605	9510/683/83605/967/1281/2207/10979/83706/2268/3055/3611/3672/3678/3679/8516/3682/3684/3688/9270/3689/3690/3693/55679/8174/5341/5587/7070/7076/7094/7305/7409	31
524	T_N_pos	GO:0046718	viral entry into host cell	36/2823	113/16992	4.73094e-05	0.000512007	0.000338902	558/857/858/30835/920/1604/972/975/942/339390/1378/1508/1803/2060/2219/8547/2621/2934/8692/3383/8519/10581/10410/3678/3688/3690/3693/3956/3965/4360/4684/6404/8724/7293/6737/81603	36
525	T_N_pos	GO:0010744	positive regulation of macrophage derived foam cell differentiation	10/2823	16/16992	4.77332e-05	0.000515312	0.00034109	185/338/948/1435/1437/3606/4023/4481/5196/5320	10
526	T_N_pos	GO:1904035	regulation of epithelial cell apoptotic process	24/2823	64/16992	4.77966e-05	0.000515312	0.00034109	8644/284/51129/666/831/57124/958/8837/641700/2621/2934/3162/3383/3596/3569/3717/3791/4780/10266/7857/6424/7010/7466/7538	24
527	T_N_pos	GO:0045926	negative regulation of growth	60/2823	221/16992	4.89108e-05	0.000526325	0.000348379	94/153/154/155/604/623/652/684/948/978/1026/1031/1072/1410/1511/147906/123879/1991/2100/2258/2273/2697/2719/3373/8692/3458/3586/3394/3929/5641/5600/4487/4489/4499/4722/85407/4856/4881/8829/51316/5371/5468/5950/10371/56920/29946/83667/6423/9353/6586/4088/64321/23111/8878/6910/7040/7048/7124/58189/7481	60
528	T_N_pos	GO:0046209	nitric oxide metabolic process	25/2823	68/16992	4.92641e-05	0.000529122	0.000350231	199/445/857/947/1191/23564/2644/3043/3383/3458/3586/3553/3569/3689/3717/10365/9314/4846/5311/5740/9104/4088/7099/7124/706	25
529	T_N_pos	GO:0032655	regulation of interleukin-12 production	20/2823	49/16992	4.95874e-05	0.000530585	0.000351199	409/6363/948/958/1240/3620/3458/3586/11213/3659/3663/3394/3965/10859/5600/4210/7098/7099/51311/7292	20
530	T_N_pos	GO:0034113	heterotypic cell-cell adhesion	20/2823	49/16992	4.95874e-05	0.000530585	0.000351199	9370/912/965/10211/342035/3586/3553/3557/3678/3679/3688/3689/3690/9314/10288/8174/91663/55742/7070/7124	20
531	T_N_pos	GO:0032635	interleukin-6 production	35/2823	109/16992	4.99192e-05	0.000533129	0.000352883	409/55024/114899/948/1051/2207/2621/84868/3082/8692/3458/3586/3553/90865/3569/3570/11213/10365/3929/3952/3965/10288/3071/91662/10392/5724/10417/23208/353376/7098/7099/51311/7124/7292/7291	35
532	T_N_pos	GO:0070167	regulation of biomineral tissue development	27/2823	76/16992	5.0358e-05	0.000536805	0.000355316	154/54829/650/652/654/6348/1230/4921/1893/10117/56975/2621/2623/9636/9365/4208/4958/116039/91461/1901/6546/4088/5552/7040/338773/7291/7480	27
533	T_N_pos	GO:0046578	regulation of Ras protein signal transduction	56/2823	203/16992	5.33518e-05	0.000566223	0.000374788	19/137735/148/64411/396/397/9639/22899/50649/9459/604/1281/1435/9267/9265/27128/9162/10395/26269/221472/152273/2255/10211/2843/2828/8477/3479/9922/23096/440073/3688/3707/6453/8997/23189/1902/4653/4803/286530/5159/64857/57449/5516/80243/5879/2889/22821/10156/5924/115727/6091/10252/10253/8878/7077/7409	56
534	T_N_pos	GO:0090049	regulation of cell migration involved in sprouting angiogenesis	11/2823	19/16992	5.33601e-05	0.000566223	0.000374788	54567/51564/9734/9270/9314/4223/79812/4851/387/27286/90627	11
535	T_N_pos	GO:0046034	ATP metabolic process	62/2823	231/16992	5.34172e-05	0.000566223	0.000374788	203/477/514/432369/521/522/10632/539/526/572/669/863/400916/84701/1329/1340/1349/1350/1351/1497/29103/56975/2819/2987/3101/3479/51085/65220/4694/55967/4695/4696/4697/4700/4702/4707/4716/4708/4712/4714/4717/4722/4724/4725/4728/4729/4731/11315/5207/55022/65018/51422/54949/6392/6622/6901/10312/7040/706/29796/10975/27089	62
536	T_N_pos	GO:0010863	positive regulation of phospholipase C activity	16/2823	35/16992	5.41664e-05	0.000570962	0.000377925	148/283/552/728/2247/2260/2321/3357/1902/10316/5156/5159/5724/115727/8698/6401	16
537	T_N_pos	GO:0050922	negative regulation of chemotaxis	16/2823	35/16992	5.41664e-05	0.000570962	0.000377925	199/285/6347/1588/1991/2950/79148/4681/4851/4856/8829/5800/6091/10371/9353/26228	16
538	T_N_pos	GO:1902622	regulation of neutrophil migration	16/2823	35/16992	5.41664e-05	0.000570962	0.000377925	683/719/728/6363/6366/972/23604/3554/3929/4354/3071/5196/5473/5879/9353/7060	16
539	T_N_pos	GO:1903727	positive regulation of phospholipid metabolic process	18/2823	42/16992	5.42674e-05	0.000570965	0.000377927	6363/6366/975/998/2170/2247/2268/2321/3357/4067/5155/5156/5159/5587/5879/7010/7040/388121	18
540	T_N_pos	GO:0001666	response to hypoxia	83/2823	332/16992	5.45205e-05	0.000572566	0.000378987	5244/94/100/9370/210/212/283/285/51378/51129/81575/358/572/650/665/824/847/857/863/6347/947/952/8837/84701/64506/1471/6387/1536/114757/1803/2034/2113/26355/51024/2627/64344/3162/3383/3741/3751/3952/4017/4313/93649/4780/4851/50507/5066/5105/9124/65018/5371/5579/5694/5698/5715/5720/5740/10266/9978/6262/6285/22933/6517/29988/6546/6547/4088/6649/7010/7040/7048/7049/7291/7311/7316/7351/7391/114990/741…	83
541	T_N_pos	GO:0072523	purine-containing compound catabolic process	21/2823	53/16992	5.4683e-05	0.000573211	0.000379413	100/316/847/1806/2876/4907/283927/10846/50940/5136/5153/5138/5139/5140/5141/5143/5144/27115/8622/10411/25939	21
542	T_N_pos	GO:0071375	cellular response to peptide hormone stimulus	76/2823	298/16992	5.48017e-05	0.000573395	0.000379535	109/196883/111/113/9370/185/1176/527/8992/526/9296/857/858/6347/1072/8837/64506/1393/1395/2200/2865/2308/2534/2690/9340/2790/2791/55970/54331/2787/2844/2887/2950/9734/3481/3553/3569/51763/3717/23189/8850/9365/3952/4067/4149/4641/81565/5105/5140/5164/5166/55022/5468/5566/5577/5579/5617/5829/11031/5919/23433/6464/23235/6517/29988/8651/8835/9021/10580/10312/7040/286753/7351/7391/6844/7471	76
543	T_N_pos	GO:0050715	positive regulation of cytokine secretion	33/2823	101/16992	5.50108e-05	0.000574523	0.000380282	9447/114899/22900/6363/6348/929/51744/947/965/26253/1436/2219/2268/84868/3357/8692/3454/3458/3586/3553/9173/90865/3965/4023/5600/22861/91662/114548/5734/6288/51311/7124/7291	33
544	T_N_pos	GO:0043270	positive regulation of ion transport	60/2823	222/16992	5.63378e-05	0.0005873	0.000388739	5244/150/287/409/482/491/10396/552/567/623/801/808/857/6347/6348/6351/1230/920/1072/1520/6373/6387/4283/1812/2273/5348/2745/9446/3596/3553/10008/3759/3952/3958/5020/5023/64805/11315/5155/5159/65018/5311/5336/5724/9104/6262/6324/55800/6330/85358/6529/6622/6717/7070/10345/7220/7222/51393/706/7466	60
545	T_N_pos	GO:0045637	regulation of myeloid cell differentiation	52/2823	185/16992	5.68538e-05	0.000591592	0.00039158	9370/567/714/6348/1230/920/972/1051/1435/2113/2200/2242/2353/10272/2623/2624/3059/3218/3398/3458/9636/3707/182/7071/51621/3952/3973/10859/11025/11006/10234/4067/9935/4208/4211/4286/3071/80762/5196/5578/9770/8737/85477/6688/6886/7030/7066/7098/7099/7124/7305/7538	52
546	T_N_pos	GO:0006869	lipid transport	80/2823	318/16992	5.86673e-05	0.000608879	0.000403022	19/10349/23460/10351/10350/8647/5244/215/225/9619/64137/32/1636/2180/2182/9370/185/1645/121601/301/302/338/8542/23780/80833/80831/80830/81575/57194/10396/57198/79895/624/654/114897/857/948/1066/1071/2055/1191/1588/2170/8322/2587/338328/3553/3690/3929/3931/3952/3990/4035/58526/4481/4828/10577/7376/10062/5020/26207/5320/5321/5322/123/5360/5468/51422/5660/5950/56729/6256/8273/345274/788/124976/23673…	80
547	T_N_pos	GO:0060315	negative regulation of ryanodine-sensitive calcium-release channel activity	8/2823	11/16992	5.89446e-05	0.000608879	0.000403022	801/808/845/1193/9446/5311/6717/10345	8
548	T_N_pos	GO:0090051	negative regulation of cell migration involved in sprouting angiogenesis	8/2823	11/16992	5.89446e-05	0.000608879	0.000403022	54567/9270/9314/4223/79812/4851/387/90627	8
549	T_N_pos	GO:1904994	regulation of leukocyte adhesion to vascular endothelial cell	8/2823	11/16992	5.89446e-05	0.000608879	0.000403022	6366/6387/1991/2113/3383/9314/5724/7124	8
550	T_N_pos	GO:0034765	regulation of ion transmembrane transport	98/2823	407/16992	5.9691e-05	0.000615468	0.000407384	150/287/477/482/623/773/55799/93589/801/808/817/845/117144/857/1072/1183/1185/1187/1192/1193/53405/150684/1393/1520/6373/4283/1536/1612/1812/2273/2280/5348/486/53827/53826/2534/2702/2745/9446/3270/84329/3596/3744/3737/3741/3742/7881/8514/3745/3751/10008/26251/23415/30819/3758/3768/3772/3759/3764/10089/3788/4067/4208/22871/5144/5294/5311/5336/5350/5566/5724/29098/9104/8737/6262/11280/6324/55800/63…	98
551	T_N_pos	GO:0030816	positive regulation of cAMP metabolic process	30/2823	89/16992	6.16182e-05	0.000632298	0.000418523	19/49/109/196883/111/113/140/153/154/155/9590/554/10203/801/808/10487/6373/4283/1812/8477/3973/56246/5196/5578/5739/10266/10411/7077/7432/7466	30
552	T_N_pos	GO:1904019	epithelial cell apoptotic process	30/2823	89/16992	6.16182e-05	0.000632298	0.000418523	8644/284/51129/666/831/57124/958/8837/641700/2621/2934/3162/3383/3586/3596/3569/3717/3791/4217/4780/5294/10266/6262/7857/6424/7010/7048/7124/7466/7538	30
553	T_N_pos	GO:0002761	regulation of myeloid leukocyte differentiation	35/2823	110/16992	6.16577e-05	0.000632298	0.000418523	9370/714/6348/1230/920/972/1051/1435/2200/2353/10272/2624/3059/3398/3458/7071/3973/10859/11025/11006/10234/4067/9935/4286/80762/5196/5578/9770/8737/6886/7030/7098/7099/7124/7305	35
554	T_N_pos	GO:0007015	actin filament organization	85/2823	343/16992	6.22857e-05	0.000637585	0.000422023	70/118/119/199/11217/283/93663/79822/395/9639/22899/10095/10109/10094/10093/10487/832/6366/6369/10344/998/10435/1072/1073/22837/6387/10395/1809/9873/10129/9535/8477/2934/3055/3059/3383/3397/51763/9270/3693/3717/23189/51474/25802/1902/22921/91663/4607/4641/4653/8736/3071/50507/5216/90102/5341/5358/9647/5734/5879/10411/387/6281/1901/85477/83442/85358/57477/9353/4088/10580/10174/6708/6710/11346/1710…	85
555	T_N_pos	GO:0030514	negative regulation of BMP signaling pathway	19/2823	46/16992	6.26887e-05	0.000640554	0.000423988	168667/8646/91851/2200/10272/9573/5654/94031/4681/4851/348093/6423/6497/4091/4092/23111/57045/375567/7471	19
556	T_N_pos	GO:0014066	regulation of phosphatidylinositol 3-kinase signaling	43/2823	145/16992	6.31392e-05	0.000643997	0.000426267	284/847/940/942/1634/2255/8823/8817/2247/2252/2254/2260/2268/2321/2534/1839/3059/10870/3082/3479/3606/3717/3791/9365/152831/9314/3952/4653/653361/5155/5156/5159/118788/113791/5305/26051/5526/55615/79899/6403/7010/7291/7409	43
557	T_N_pos	GO:0006942	regulation of striated muscle contraction	29/2823	85/16992	6.32983e-05	0.00064446	0.000426574	148/147/287/477/801/808/817/845/857/1193/2258/2702/9446/3270/10008/3759/4607/4634/5144/5294/5350/5566/29098/6262/6546/6547/4092/6717/7140	29
558	T_N_pos	GO:0002250	adaptive immune response	110/2823	468/16992	6.3732e-05	0.000645992	0.000427587	100/57379/301/567/604/695/11118/10384/79908/712/713/714/715/716/717/718/729/730/6363/910/911/30835/51744/940/920/958/1604/972/974/8832/942/3426/1178/10462/50856/338339/339390/1191/1378/1075/1520/28988/56940/10148/51752/2207/2208/2210/2534/1880/84868/3142/3383/3458/3586/3594/3598/3606/10068/8809/3553/9173/53833/133396/90865/3569/3659/3662/182/3717/3903/11024/11027/11026/79168/10859/10288/11025/110…	110
559	T_N_pos	GO:0009205	purine ribonucleoside triphosphate metabolic process	67/2823	256/16992	6.37664e-05	0.000645992	0.000427587	203/50808/477/514/432369/521/522/10632/539/526/572/669/863/400916/84701/1329/1340/1349/1350/1351/1497/29103/56975/2819/2987/3101/3479/120892/51085/4337/4338/65220/4694/55967/4695/4696/4697/4700/4702/4707/4716/4708/4712/4714/4717/4722/4724/4725/4728/4729/4731/11315/5207/55022/65018/51422/23433/54949/6392/6622/6901/10312/7040/706/29796/10975/27089	67
560	T_N_pos	GO:0007189	adenylate cyclase-activating G-protein coupled receptor signaling pathway	24/2823	65/16992	6.39425e-05	0.000645992	0.000427587	109/196883/111/113/148/147/146/150/151/152/153/154/155/10203/1812/2587/54331/3973/5144/5732/5739/5745/8698/7432	24
561	T_N_pos	GO:0030512	negative regulation of transforming growth factor beta receptor signaling pathway	24/2823	65/16992	6.39425e-05	0.000645992	0.000427587	9719/54829/857/858/1149/163126/23625/2200/5654/94031/56937/63976/6497/4088/4091/4092/10273/7040/7048/7049/7311/7316/114990/7471	24
562	T_N_pos	GO:0050704	regulation of interleukin-1 secretion	15/2823	32/16992	6.45852e-05	0.000645992	0.000427587	9447/22900/6363/6348/2621/3454/3458/7850/3965/22861/91662/114548/5371/6288/51311	15
563	T_N_pos	GO:0090022	regulation of neutrophil chemotaxis	15/2823	32/16992	6.45852e-05	0.000645992	0.000427587	683/719/728/6363/6366/972/23604/3929/4354/3071/5196/5473/5879/9353/7060	15
564	T_N_pos	GO:1905517	macrophage migration	15/2823	32/16992	6.45852e-05	0.000645992	0.000427587	719/728/6347/6348/51192/1240/1435/1588/1910/3958/79148/64805/5919/6288/26228	15
565	T_N_pos	GO:2000257	regulation of protein activation cascade	15/2823	32/16992	6.45852e-05	0.000645992	0.000427587	2/717/718/719/728/729/730/1604/966/3075/3426/5199/1378/5627/710	15
566	T_N_pos	GO:0060337	type I interferon signaling pathway	28/2823	81/16992	6.45878e-05	0.000645992	0.000427587	684/3429/3430/2537/3434/3433/3437/8519/10581/10410/3454/3455/3659/3662/3663/3394/10379/9636/3716/4599/4600/84166/4939/8638/91543/25939/6672/54739	28
567	T_N_pos	GO:0071357	cellular response to type I interferon	28/2823	81/16992	6.45878e-05	0.000645992	0.000427587	684/3429/3430/2537/3434/3433/3437/8519/10581/10410/3454/3455/3659/3662/3663/3394/10379/9636/3716/4599/4600/84166/4939/8638/91543/25939/6672/54739	28
568	T_N_pos	GO:0003151	outflow tract morphogenesis	25/2823	69/16992	6.51755e-05	0.000650722	0.000430719	652/7122/9249/2022/2627/2702/9464/26508/3611/182/4208/4889/55742/5308/23129/6423/4091/64321/54345/6909/7048/7049/7291/7481/23414	25
569	T_N_pos	GO:0002456	T cell mediated immunity	27/2823	77/16992	6.53962e-05	0.000651778	0.000431418	567/11118/10384/1604/1178/339390/1075/56940/3383/3594/3553/53833/133396/3569/182/10859/259197/114548/5788/23180/11035/91543/54440/4092/8417/7292/7454	27
570	T_N_pos	GO:0001704	formation of primary germ layer	37/2823	119/16992	6.69929e-05	0.00066652	0.000441175	84913/652/8646/1303/1284/1289/1290/1291/1295/1843/2114/2132/2260/2294/2627/3207/3678/3679/8516/3688/3689/3690/3693/9314/3912/55897/4324/4313/5566/6423/4088/6615/64321/83595/6886/57045/7481	37
571	T_N_pos	GO:0003170	heart valve development	17/2823	39/16992	6.72004e-05	0.000667414	0.000441767	650/652/8642/2078/2702/26508/182/4208/4851/10439/5308/6474/4091/6910/7040/7048/7291	17
572	T_N_pos	GO:0031663	lipopolysaccharide-mediated signaling pathway	20/2823	50/16992	6.98277e-05	0.000691087	0.000457437	654/6347/6348/929/1604/3055/3606/3553/3656/3929/9450/23643/4067/4846/5578/5724/23328/7040/7099/7124	20
573	T_N_pos	GO:0032722	positive regulation of chemokine production	20/2823	50/16992	6.98277e-05	0.000691087	0.000457437	9370/972/1436/2865/84868/3162/3458/3553/9173/90865/3569/3570/3929/3965/4023/353376/7098/7099/7124/7291	20
574	T_N_pos	GO:0061041	regulation of wound healing	39/2823	128/16992	7.09999e-05	0.000701464	0.000464305	150/301/302/114897/857/6347/947/948/2152/2191/2207/2247/2697/2934/1839/23189/3848/4067/4780/4846/5155/5156/90102/5329/5341/5578/5627/6280/286133/6403/710/4088/2054/6915/7048/7056/7099/7391/58189	39
575	T_N_pos	GO:0098869	cellular oxidant detoxification	31/2823	94/16992	7.49743e-05	0.000739442	0.000489443	847/948/1193/114757/10516/2876/2878/2879/493869/373156/9446/2950/3039/3040/3043/3240/4056/4258/4259/4780/4846/115861/11315/5742/9104/6280/83667/6648/6649/7124/7173	31
576	T_N_pos	GO:0070527	platelet aggregation	21/2823	54/16992	7.55791e-05	0.000742141	0.000491229	60/114897/1192/83706/2621/2623/3043/3315/3611/3690/4067/10627/10398/64805/5156/5294/5341/5578/5912/6812/7094	21
577	T_N_pos	GO:0048246	macrophage chemotaxis	14/2823	29/16992	7.56405e-05	0.000742141	0.000491229	719/728/6347/6348/51192/1240/1435/1588/1910/3958/79148/5919/6288/26228	14
578	T_N_pos	GO:1903053	regulation of extracellular matrix organization	14/2823	29/16992	7.56405e-05	0.000742141	0.000491229	84168/8837/1471/4921/1803/2113/2191/4035/4851/23187/90102/4088/6939/7040	14
579	T_N_pos	GO:0003205	cardiac chamber development	45/2823	155/16992	7.58512e-05	0.000742923	0.000491747	9510/11174/287/652/1363/78987/9249/54567/2022/2280/2294/2627/2702/9464/57493/26508/3398/182/4208/55897/4607/4634/93649/4851/4889/55742/5125/5308/23129/5950/6256/6262/6423/6474/4091/4092/9784/6909/6910/7010/7040/7048/7049/7481/23414	45
580	T_N_pos	GO:0050654	chondroitin sulfate proteoglycan metabolic process	18/2823	43/16992	7.89299e-05	0.000770416	0.000509945	411/633/55501/166012/56548/337876/55790/1464/54360/1634/29940/92126/133584/3073/3074/3373/3423/1462	18
581	T_N_pos	GO:0060976	coronary vasculature development	18/2823	43/16992	7.89299e-05	0.000770416	0.000509945	11174/652/2627/2719/9464/55897/93649/4851/8829/5125/5159/23129/144165/4091/9784/6910/7049/7423	18
582	T_N_pos	GO:0030316	osteoclast differentiation	29/2823	86/16992	8.05075e-05	0.000784464	0.000519243	302/6348/1230/1051/1435/1436/56975/2200/2353/10272/2719/1880/3458/3726/7071/3973/10859/11025/11006/10234/9935/4286/28962/9770/7030/7098/7099/7124/7305	29
583	T_N_pos	GO:0035637	multicellular organismal signaling	53/2823	192/16992	8.1871e-05	0.000796382	0.000527132	10060/287/477/482/491/552/55799/93589/801/808/817/845/857/8506/58524/1812/5348/486/53826/2697/2702/10052/3270/3458/3569/3737/3741/3751/10008/30819/3768/3759/4881/4882/146183/5023/5144/5350/5566/29098/6262/1901/11280/6324/55800/6329/6330/6335/6546/6547/6717/10345/7220	53
584	T_N_pos	GO:0060759	regulation of response to cytokine stimulus	44/2823	151/16992	8.24634e-05	0.000800771	0.000530037	9370/166/10555/284/558/857/83643/972/1435/1893/2621/2950/3454/3455/3458/3459/3460/8517/3554/7850/3557/3569/3656/11213/3716/3717/9314/84166/7376/10062/5468/5788/8737/6091/9353/6586/8651/9021/26228/353376/7124/7132/7311/7316	44
585	T_N_pos	GO:0001909	leukocyte mediated cytotoxicity	28/2823	82/16992	8.26946e-05	0.000801643	0.000530614	409/567/6347/1075/1511/1991/3002/84868/3383/3594/3811/3902/3952/3965/10859/1130/9437/259197/146850/5788/353091/11035/5272/4068/26228/8417/11334/7409	28
586	T_N_pos	GO:0060840	artery development	27/2823	78/16992	8.43479e-05	0.000816275	0.0005403	94/11174/338/652/1281/54567/2022/2294/2702/9464/182/4015/4016/4035/93649/4851/8829/5159/5311/23129/144165/5396/4091/4092/9784/6909/7481	27
587	T_N_pos	GO:0030207	chondroitin sulfate catabolic process	9/2823	14/16992	8.5449e-05	0.000822719	0.000544565	411/633/1464/1634/3073/3074/3373/3423/1462	9
588	T_N_pos	GO:0034616	response to laminar fluid shear stress	9/2823	14/16992	8.5449e-05	0.000822719	0.000544565	19/445/2113/10365/9314/4780/4091/4092/7040	9
589	T_N_pos	GO:0044130	negative regulation of growth of symbiont in host	9/2823	14/16992	8.5449e-05	0.000822719	0.000544565	948/1511/1991/3458/3586/3394/3929/8878/7124	9
590	T_N_pos	GO:0007160	cell-matrix adhesion	54/2823	197/16992	8.63824e-05	0.000830296	0.00054958	94/395/604/683/6366/947/948/967/1012/1072/1281/50509/1435/10395/1842/1896/54749/2042/10516/10979/3232/3611/3672/3679/8516/3688/9270/3689/3690/3693/3791/10894/8174/4653/4811/22795/146183/90102/59339/8499/9647/5829/5879/6281/8910/6614/4088/25992/10580/7010/7059/7070/7412/7424	54
591	T_N_pos	GO:0051493	regulation of cytoskeleton organization	101/2823	426/16992	8.79701e-05	0.000844126	0.000558734	118/119/79998/93663/79822/395/396/397/9639/22899/402/10095/10109/10094/10093/683/684/89927/824/832/55704/6366/6369/10344/998/10435/10263/1072/1073/1436/6387/85458/10395/2042/2044/54461/9873/2242/2258/9535/8477/2934/3055/3059/3383/3397/3611/51763/9270/23189/51474/25802/1902/4035/4208/58526/91663/4641/4653/3071/91624/50507/4682/5066/5156/5159/5216/23187/90102/29085/5341/9647/5734/5879/10411/387/234…	101
592	T_N_pos	GO:0030814	regulation of cAMP metabolic process	41/2823	138/16992	8.82945e-05	0.000845807	0.000559847	19/49/109/196883/111/113/140/150/153/154/155/9590/554/10203/801/808/10487/6373/4283/1812/1910/2587/2771/11245/8477/3973/1902/56246/53829/5064/5138/5144/5196/5311/5578/5739/10266/10411/7077/7432/7466	41
593	T_N_pos	GO:0006195	purine nucleotide catabolic process	19/2823	47/16992	8.89488e-05	0.000850639	0.000563045	100/847/2876/4907/283927/10846/50940/5136/5153/5138/5139/5140/5141/5143/5144/27115/8622/10411/25939	19
594	T_N_pos	GO:0071887	leukocyte apoptotic process	32/2823	99/16992	8.94135e-05	0.000852208	0.000564084	100/301/558/604/652/695/6363/6366/972/1178/6387/2207/2621/155038/57678/3059/3620/3458/3586/3559/3569/3707/56891/3958/3965/10859/4067/4208/84807/8737/11035/1831	32
595	T_N_pos	GO:0090100	positive regulation of transmembrane receptor protein serine/threonine kinase signaling pathway	32/2823	99/16992	8.94135e-05	0.000852208	0.000564084	94/650/651/652/654/1028/1030/1601/2022/2254/2627/2662/9573/8200/392255/151449/2719/388585/3611/8516/375616/7044/4487/93649/4851/53918/11030/6386/7040/7049/57045/23090	32
596	T_N_pos	GO:0050714	positive regulation of protein secretion	58/2823	216/16992	9.02673e-05	0.000858902	0.000568515	9447/283/572/654/114899/22900/6363/6348/929/51744/947/952/965/26253/1436/8447/2219/2268/2697/84868/3357/8692/3454/3458/3479/3586/3596/3553/9173/90865/3569/3717/3965/4023/5600/8736/25924/22861/91662/114548/4826/7376/81285/29085/5715/5734/5950/9501/6288/6717/94121/7040/51311/7124/7293/7292/7291/7424	58
597	T_N_pos	GO:0002691	regulation of cellular extravasation	12/2823	23/16992	9.56316e-05	0.00090842	0.000601291	683/6347/6366/6387/1991/3383/3554/83483/5724/5734/11035/7070	12
598	T_N_pos	GO:0001910	regulation of leukocyte mediated cytotoxicity	20/2823	51/16992	9.70724e-05	0.000920564	0.00060933	409/567/6347/84868/3383/3594/3902/3952/3965/10859/9437/259197/146850/5788/11035/5272/4068/26228/8417/7409	20
599	T_N_pos	GO:0051047	positive regulation of secretion	88/2823	362/16992	9.72949e-05	0.000921134	0.000609706	9447/283/358/552/572/654/114897/114899/22900/6363/6348/929/51744/947/952/965/26253/1436/6387/1588/8447/84062/1910/2207/2219/2260/2268/2587/2624/2697/84868/3357/8692/3454/3458/3479/3586/3596/3553/9173/90865/3569/3717/3745/3952/3965/4023/5600/8736/25924/22871/22861/91662/114548/4828/4826/4881/7376/81285/5020/29085/65018/5715/5724/5734/51762/9367/5950/56729/9501/6279/6280/6288/85477/6386/6529/6622/6…	88
600	T_N_pos	GO:0010888	negative regulation of lipid storage	10/2823	17/16992	9.86259e-05	0.00092841	0.000614522	19/9619/3569/3690/3952/7376/10062/57104/5468/7124	10
601	T_N_pos	GO:0042089	cytokine biosynthetic process	34/2823	108/16992	9.88124e-05	0.00092841	0.000614522	940/920/942/1051/1053/1215/1536/10148/1991/3162/3315/3454/3458/3586/3606/3553/3569/3659/3662/9314/3902/3929/10859/91662/9111/10392/5125/5724/7098/7099/51311/7124/943/7538	34
602	T_N_pos	GO:0045429	positive regulation of nitric oxide biosynthetic process	17/2823	40/16992	9.88819e-05	0.00092841	0.000614522	199/445/1191/23564/3043/3383/3458/3553/3569/3689/3717/10365/9314/5311/4088/7099/7124	17
603	T_N_pos	GO:0050873	brown fat cell differentiation	17/2823	40/16992	9.88819e-05	0.00092841	0.000614522	9370/153/154/155/1050/1051/64641/2167/252995/3952/284207/56246/283927/51316/63976/5919/6517	17
604	T_N_pos	GO:1904407	positive regulation of nitric oxide metabolic process	17/2823	40/16992	9.88819e-05	0.00092841	0.000614522	199/445/1191/23564/3043/3383/3458/3553/3569/3689/3717/10365/9314/5311/4088/7099/7124	17
605	T_N_pos	GO:0042157	lipoprotein metabolic process	57/2823	212/16992	9.9426e-05	0.000931975	0.000616882	19/9619/338/8542/23780/80833/80831/80830/81575/420/115201/84938/649/683/1043/1071/63924/1368/84699/8029/84649/2215/2350/338328/57467/3690/3931/3952/4023/4035/4045/4062/619373/266727/65258/257194/9397/51299/50863/22854/84628/4939/4978/146183/5125/10400/80235/5329/64840/5566/353091/8434/7070/8876/8875/7512/51304	57
606	T_N_pos	GO:0060334	regulation of interferon-gamma-mediated signaling pathway	11/2823	20/16992	0.000100766	0.000942978	0.000624165	3458/3459/3460/3716/3717/84166/7376/10062/5468/8651/9021	11
607	T_N_pos	GO:0050792	regulation of viral process	68/2823	265/16992	0.000108039	0.00100898	0.000667851	104/9447/8907/8905/1175/200315/567/684/858/6348/6351/919/940/920/972/1072/1794/9844/2219/8547/2534/2934/3055/51191/5654/3428/3434/24138/8519/10581/10410/3458/3594/3600/3553/3559/51763/9636/3956/3965/10859/29969/4599/4851/2494/8638/5216/5359/5371/5434/5439/5441/5879/54941/91543/6397/8724/2040/6890/6891/128637/340061/7124/10318/6737/23087/81603/7538	68
608	T_N_pos	GO:0061138	morphogenesis of a branching epithelium	50/2823	180/16992	0.000108175	0.00100898	0.000667851	170690/650/652/1282/1435/1522/8642/54567/2022/79633/2255/2247/2252/2260/2294/151449/2719/3082/3087/64399/3207/3217/3237/3586/3569/3611/4851/4855/8829/5308/5311/23129/5371/54922/84870/6256/10371/6423/9353/9021/10252/10253/6943/7040/7048/7052/7124/7471/7482/7484	50
609	T_N_pos	GO:0016042	lipid catabolic process	75/2823	299/16992	0.00010865	0.00101175	0.000669685	13/215/225/63874/57406/32/84129/33/35/8309/9370/150/154/8644/338/374569/1149/1268/64784/1588/1544/56603/10858/66002/1666/1891/55862/1892/5168/2109/2170/2167/2171/3074/84681/51170/3295/3553/3952/85329/3988/3990/3991/643418/4023/84693/11343/4668/5140/5294/51365/23659/11145/5320/5321/8605/5322/79887/5333/113026/5336/345557/23646/5346/440503/57104/5919/8578/83667/22933/6609/9784/412/7124/7291	75
610	T_N_pos	GO:1905954	positive regulation of lipid localization	26/2823	75/16992	0.000110193	0.00102236	0.000676707	19/5244/9619/32/9370/302/338/10396/654/114897/718/948/1149/1588/10938/2587/3553/4023/4035/4481/7376/10062/5020/440503/5360/56729	26
611	T_N_pos	GO:0060389	pathway-restricted SMAD protein phosphorylation	23/2823	63/16992	0.00011033	0.00102236	0.000676707	94/650/651/652/654/168667/1601/2022/2662/9573/8200/392255/151449/7044/56937/11030/6386/4091/4092/7040/7048/7049/57045	23
612	T_N_pos	GO:1903524	positive regulation of blood circulation	23/2823	63/16992	0.00011033	0.00102236	0.000676707	100/148/147/146/152/153/552/554/857/952/2697/2702/3270/3269/3274/3383/81285/5144/5724/6262/55800/6869/6915	23
613	T_N_pos	GO:2001056	positive regulation of cysteine-type endopeptidase activity	38/2823	126/16992	0.000111074	0.00102663	0.000679538	130399/9447/10550/572/666/22900/840/1612/10395/2152/26355/51024/2934/3428/3429/3717/3965/4217/4210/4803/58484/22861/91662/114548/10392/5023/5371/5468/9647/8737/6091/51065/6279/6280/4088/6622/83595/7124	38
614	T_N_pos	GO:0007260	tyrosine phosphorylation of STAT protein	25/2823	71/16992	0.000111404	0.00102663	0.000679538	23568/857/958/1436/1437/1489/2534/2690/3059/388585/3458/3479/3596/3600/3606/133396/3569/3570/3717/3952/4067/5008/8651/9021/7132	25
615	T_N_pos	GO:2001057	reactive nitrogen species metabolic process	25/2823	71/16992	0.000111404	0.00102663	0.000679538	199/445/857/947/1191/23564/2644/3043/3383/3458/3586/3553/3569/3689/3717/10365/9314/4846/5311/5740/9104/4088/7099/7124/706	25
616	T_N_pos	GO:0070664	negative regulation of leukocyte proliferation	24/2823	67/16992	0.000111516	0.00102663	0.000679538	652/695/11314/1051/339390/10457/2950/84868/3620/3586/53833/3559/3965/10859/10288/2615/7940/4067/4332/80762/80380/7040/57045/11326	24
617	T_N_pos	GO:0051496	positive regulation of stress fiber assembly	18/2823	44/16992	0.000112968	0.00103831	0.000687269	9639/22899/998/8477/9270/1902/4653/50507/5216/9647/5879/10411/387/6281/4088/10174/6869/7481	18
618	T_N_pos	GO:1990748	cellular detoxification	31/2823	96/16992	0.000116741	0.00107126	0.000709075	847/948/1193/114757/10516/2876/2878/2879/493869/373156/9446/2950/3039/3040/3043/3240/4056/4258/4259/4780/4846/115861/11315/5742/9104/6280/83667/6648/6649/7124/7173	31
619	T_N_pos	GO:0048706	embryonic skeletal system development	37/2823	122/16992	0.00011956	0.00109536	0.000725028	652/1277/10655/2254/145258/3207/3213/3214/3215/3216/3217/3218/3219/3222/3223/3225/3231/3232/3233/3235/3373/4188/4208/116039/5125/5156/5396/5950/6474/4088/55959/6913/7048/7291/7481/7484/6935	37
620	T_N_pos	GO:0045923	positive regulation of fatty acid metabolic process	14/2823	30/16992	0.000120217	0.0010996	0.000727834	225/9370/301/552/114898/58526/51085/23417/7376/10062/440503/5468/9104/7291	14
621	T_N_pos	GO:0045444	fat cell differentiation	55/2823	204/16992	0.000120588	0.00110121	0.000728901	9370/153/154/155/650/114899/83643/1050/1051/1052/1240/1389/64641/51752/2167/2255/252995/2308/2624/2662/9573/392255/2876/2869/3398/3569/182/122953/9314/3952/85329/84230/284207/56246/283927/51316/5468/63976/5919/56729/6423/22933/6517/4088/4091/8651/79689/7040/83862/7124/7471/7480/7538/23414/25946	55
622	T_N_pos	GO:0048662	negative regulation of smooth muscle cell proliferation	16/2823	37/16992	0.000123103	0.00112057	0.000741718	9370/199/283/2950/3162/3458/3486/3586/3600/3611/9314/93649/4881/4969/5468/5739	16
623	T_N_pos	GO:1900274	regulation of phospholipase C activity	16/2823	37/16992	0.000123103	0.00112057	0.000741718	148/283/552/728/2247/2260/2321/3357/1902/10316/5156/5159/5724/115727/8698/6401	16
624	T_N_pos	GO:0045661	regulation of myoblast differentiation	19/2823	48/16992	0.000124466	0.00112935	0.000747528	26287/652/6361/6355/9547/4283/2323/9573/3399/3486/3611/4217/4208/93649/4851/144165/7040/7124/8740	19
625	T_N_pos	GO:0071622	regulation of granulocyte chemotaxis	19/2823	48/16992	0.000124466	0.00112935	0.000747528	683/719/728/6363/6347/6366/972/1240/1435/23604/3929/4354/3071/5196/5473/5879/5919/9353/7060	19
626	T_N_pos	GO:0010950	positive regulation of endopeptidase activity	41/2823	140/16992	0.000125473	0.00113668	0.000752375	130399/9447/10550/572/666/22900/840/1378/1612/10395/2152/26355/51024/2934/3428/3429/3717/3965/4217/4210/4803/58484/22861/91662/114548/10392/5023/5371/5468/9647/5720/8737/6091/51065/6279/6280/6423/4088/6622/83595/7124	41
627	T_N_pos	GO:0048017	inositol lipid-mediated signaling	56/2823	209/16992	0.000125773	0.00113757	0.000752969	284/847/940/942/1436/1634/2255/8823/8817/2247/2252/2254/2260/2268/2321/2534/2934/1839/3059/10870/3082/3357/3479/3606/3717/3791/9365/152831/9314/3952/4653/653361/4803/5155/5156/5159/118788/5287/5294/113791/23533/146850/5305/26051/5526/80243/55615/79899/5724/387/6403/22933/7010/388121/7291/7409	56
628	T_N_pos	GO:0050818	regulation of coagulation	29/2823	88/16992	0.000128025	0.0011561	0.00076523	302/308/114897/857/947/948/2152/2191/2207/3848/4067/4780/4846/5155/5156/5329/5341/5578/10544/5627/6280/286133/6403/710/2054/6915/7056/7099/7391	29
629	T_N_pos	GO:1904062	regulation of cation transmembrane transport	65/2823	252/16992	0.000128905	0.00116219	0.000769266	150/287/477/482/623/801/808/817/845/857/1072/1193/150684/1393/1520/6373/4283/1612/1812/2273/2280/5348/486/53827/53826/2534/2745/9446/3270/3596/7881/8514/10008/30819/3759/3788/4067/4208/22871/5144/5294/5311/5336/5350/5566/29098/9104/6262/6324/55800/6330/85358/1318/6546/6622/6640/6717/6769/2040/7040/7070/117532/10345/7220/6844	65
630	T_N_pos	GO:0036293	response to decreased oxygen levels	83/2823	340/16992	0.000130272	0.00117265	0.000776189	5244/94/100/9370/210/212/283/285/51378/51129/81575/358/572/650/665/824/847/857/863/6347/947/952/8837/84701/64506/1471/6387/1536/114757/1803/2034/2113/26355/51024/2627/64344/3162/3383/3741/3751/3952/4017/4313/93649/4780/4851/50507/5066/5105/9124/65018/5371/5579/5694/5698/5715/5720/5740/10266/9978/6262/6285/22933/6517/29988/6546/6547/4088/6649/7010/7040/7048/7049/7291/7311/7316/7351/7391/114990/741…	83
631	T_N_pos	GO:0033673	negative regulation of kinase activity	66/2823	257/16992	0.000131938	0.00118577	0.000784869	104/9370/64853/84335/54829/633/652/857/11314/1026/1028/1030/1031/1050/1634/84062/1843/56940/1845/1849/2167/23768/4616/9535/2874/2950/3087/3315/8692/3553/3569/3611/51763/11213/9270/8850/26524/131578/64101/4067/9961/93649/7026/11315/113791/11142/127435/9647/5502/151242/80243/51422/5577/5788/9104/5998/6423/9467/6609/8651/8835/9021/10252/10253/7070/7345	66
632	T_N_pos	GO:0052548	regulation of endopeptidase activity	89/2823	370/16992	0.000132373	0.0011878	0.000786214	2/130399/9447/358/10550/409/572/666/684/718/114769/22900/840/831/1293/1378/1470/1471/8530/1612/10395/2152/26355/51024/2621/2876/2934/3082/3428/3429/2537/3569/3697/3699/80760/3717/9314/3965/4217/4210/4803/58484/22861/91662/114548/10392/5023/89932/11315/8301/5329/5371/5468/9647/5627/5698/5720/5858/8434/5973/8737/6091/51065/6197/6279/6280/1992/5269/5271/5272/3053/5176/710/871/6423/4088/6622/83595/66…	89
633	T_N_pos	GO:0048738	cardiac muscle tissue development	51/2823	186/16992	0.000132685	0.00118872	0.000786823	70/8854/409/650/652/11149/998/54567/2022/2247/2254/2260/2280/2627/2697/2702/10052/57493/3398/3479/3688/5600/4208/55897/4607/4634/93649/4729/91624/4851/50507/5156/5159/5292/5308/5350/5950/6256/6262/1901/6444/6445/6546/4092/6901/6909/6910/7040/7048/7049/23414	51
634	T_N_pos	GO:0048565	digestive tract development	38/2823	127/16992	0.000133459	0.00119376	0.000790162	100/8854/652/1026/1281/51339/8642/1910/79633/2255/2254/2294/2295/2627/2735/3142/3274/3398/93649/4851/5009/5125/5156/5308/91461/5919/348093/6423/6425/6474/4088/64321/6909/6943/7040/7048/7124/7481	38
635	T_N_pos	GO:0009199	ribonucleoside triphosphate metabolic process	67/2823	262/16992	0.000134815	0.001204	0.000796936	203/50808/477/514/432369/521/522/10632/539/526/572/669/863/400916/84701/1329/1340/1349/1350/1351/1497/29103/56975/2819/2987/3101/3479/120892/51085/4337/4338/65220/4694/55967/4695/4696/4697/4700/4702/4707/4716/4708/4712/4714/4717/4722/4724/4725/4728/4729/4731/11315/5207/55022/65018/51422/23433/54949/6392/6622/6901/10312/7040/706/29796/10975/27089	67
636	T_N_pos	GO:0001959	regulation of cytokine-mediated signaling pathway	42/2823	145/16992	0.000136873	0.00122045	0.000807828	9370/10555/284/558/857/83643/972/1435/1893/2621/2950/3454/3455/3458/3459/3460/8517/3554/7850/3557/3569/3656/11213/3716/3717/84166/7376/10062/5468/5788/8737/6091/9353/6586/8651/9021/26228/353376/7124/7132/7311/7316	42
637	T_N_pos	GO:2000106	regulation of leukocyte apoptotic process	27/2823	80/16992	0.000137598	0.00122499	0.000810831	100/301/558/604/652/695/6363/6366/972/6387/2207/2621/155038/57678/3059/3620/3586/3707/56891/3958/3965/10859/4067/4208/84807/11035/1831	27
638	T_N_pos	GO:0014910	regulation of smooth muscle cell migration	21/2823	56/16992	0.000139601	0.00123893	0.00082006	1636/9370/199/9732/2950/3037/3479/3486/3611/1902/4035/93649/4780/50507/8829/5031/5155/5159/56729/9353/6869	21
639	T_N_pos	GO:0030888	regulation of B cell proliferation	21/2823	56/16992	0.000139601	0.00123893	0.00082006	100/604/695/11314/952/958/972/975/1026/1880/3586/3596/4067/4208/4332/3071/5788/54440/7099/7293/10673	21
640	T_N_pos	GO:0002824	positive regulation of adaptive immune response based on somatic recombination of immune receptors built from immunoglobulin superfamily domains	26/2823	76/16992	0.000141308	0.00124789	0.00082599	100/301/567/695/718/6363/940/920/958/2207/2208/3142/3458/3594/3553/3569/259197/114548/91543/54440/8417/30009/7040/7124/10673/7292	26
641	T_N_pos	GO:0032673	regulation of interleukin-4 production	13/2823	27/16992	0.000141491	0.00124789	0.00082599	940/9308/942/1051/84868/53833/90865/3662/3965/80762/114548/54440/7292	13
642	T_N_pos	GO:0043536	positive regulation of blood vessel endothelial cell migration	13/2823	27/16992	0.000141491	0.00124789	0.00082599	284/51378/2247/51564/9734/3315/4780/5155/5578/5587/27286/7040/7424	13
643	T_N_pos	GO:0046633	alpha-beta T cell proliferation	13/2823	27/16992	0.000141491	0.00124789	0.00082599	51744/940/1604/1794/10148/2000/3600/3606/3659/3965/7048/7292/57045	13
644	T_N_pos	GO:2000027	regulation of organ morphogenesis	64/2823	248/16992	0.000142426	0.00125328	0.000829555	1175/409/54829/10409/650/652/947/998/8837/1435/115908/1601/51339/58524/10117/2022/2255/2252/2260/93986/8322/2735/2787/2719/2239/9464/3082/3207/3217/3458/55679/9863/55897/4487/85407/4851/5216/5292/144165/5694/5698/5715/5720/5879/387/84870/6256/6423/64321/10252/55959/6909/6910/7040/7048/7124/4982/7291/7311/7316/7471/7481/7482/7484	64
645	T_N_pos	GO:0042306	regulation of protein import into nucleus	47/2823	168/16992	0.000142543	0.00125328	0.000829555	284/652/654/114899/9478/6363/948/1026/1601/51339/147906/1896/23625/2621/3059/8692/3458/3479/3586/8809/3553/3569/3717/23189/3952/3965/4188/29969/91662/114548/4856/5138/5311/11142/11030/387/6423/6425/4088/6717/55959/7040/7098/7099/340061/7124/8740	47
646	T_N_pos	GO:0030204	chondroitin sulfate metabolic process	17/2823	41/16992	0.000142944	0.00125486	0.000830601	411/633/55501/166012/56548/337876/55790/1464/1634/29940/92126/133584/3073/3074/3373/3423/1462	17
647	T_N_pos	GO:0019935	cyclic-nucleotide-mediated signaling	22/2823	60/16992	0.000143548	0.00125821	0.000832817	153/948/64784/6373/4283/1910/2044/2770/2983/8844/3973/4724/10846/5138/5139/5140/5141/5144/5196/5739/10411/7320	22
648	T_N_pos	GO:0071901	negative regulation of protein serine/threonine kinase activity	37/2823	123/16992	0.000144005	0.00125841	0.000832951	9370/64853/652/857/11314/1026/1028/1030/1031/1050/84062/1843/56940/1845/1849/2874/2950/3087/3315/8692/3553/51763/11213/8850/26524/4067/93649/7026/11142/51422/5577/5998/6423/6609/10252/10253/7345	37
649	T_N_pos	GO:0055117	regulation of cardiac muscle contraction	25/2823	72/16992	0.000144015	0.00125841	0.000832951	148/147/287/477/801/808/817/845/857/1193/2258/2702/9446/3270/10008/3759/5144/5294/5350/5566/29098/6262/6546/4092/6717	25
650	T_N_pos	GO:0032945	negative regulation of mononuclear cell proliferation	23/2823	64/16992	0.00014541	0.00126529	0.000837506	652/695/11314/1051/339390/10457/84868/3620/3586/53833/3559/3965/10859/10288/2615/7940/4067/4332/80762/80380/7040/57045/11326	23
651	T_N_pos	GO:0050672	negative regulation of lymphocyte proliferation	23/2823	64/16992	0.00014541	0.00126529	0.000837506	652/695/11314/1051/339390/10457/84868/3620/3586/53833/3559/3965/10859/10288/2615/7940/4067/4332/80762/80380/7040/57045/11326	23
652	T_N_pos	GO:0030500	regulation of bone mineralization	24/2823	68/16992	0.000145472	0.00126529	0.000837506	154/650/652/654/6348/1230/4921/1893/56975/2623/9636/9365/4208/4958/116039/91461/1901/6546/4088/5552/7040/338773/7291/7480	24
653	T_N_pos	GO:0051090	regulation of sequence-specific DNA binding transcription factor activity	89/2823	371/16992	0.000146275	0.00127033	0.000840841	137735/9447/307/409/695/8896/317761/847/958/8837/1191/1240/150684/170622/64784/54360/4921/1896/2044/2100/2353/2307/8322/2621/84662/9464/84868/3055/26508/3162/3383/3397/3398/3399/8517/3586/3553/3569/3656/11213/3689/3717/9314/3965/5602/5600/93649/150372/84807/58484/84166/91662/114548/10392/11315/5292/65018/5468/5526/5579/5587/5740/8737/11035/8986/51389/6283/6279/6280/6424/6425/4092/6672/6883/54386/…	89
654	T_N_pos	GO:0042107	cytokine metabolic process	34/2823	110/16992	0.000147515	0.00127914	0.000846674	940/920/942/1051/1053/1215/1536/10148/1991/3162/3315/3454/3458/3586/3606/3553/3569/3659/3662/9314/3902/3929/10859/91662/9111/10392/5125/5724/7098/7099/51311/7124/943/7538	34
655	T_N_pos	GO:0006069	ethanol oxidation	8/2823	12/16992	0.00015095	0.00130097	0.000861125	55902/124/125/126/127/128/216/217	8
656	T_N_pos	GO:0030208	dermatan sulfate biosynthetic process	8/2823	12/16992	0.00015095	0.00130097	0.000861125	633/55501/1464/1634/29940/92126/10090/1462	8
657	T_N_pos	GO:0042340	keratan sulfate catabolic process	8/2823	12/16992	0.00015095	0.00130097	0.000861125	176/2331/3073/3074/4060/4969/4958/5549	8
658	T_N_pos	GO:0045628	regulation of T-helper 2 cell differentiation	8/2823	12/16992	0.00015095	0.00130097	0.000861125	301/604/942/3142/3606/3569/114548/7292	8
659	T_N_pos	GO:0009154	purine ribonucleotide catabolic process	15/2823	34/16992	0.000152041	0.0013064	0.000864718	4907/283927/10846/50940/5136/5153/5138/5139/5140/5141/5143/5144/27115/8622/10411	15
660	T_N_pos	GO:0060043	regulation of cardiac muscle cell proliferation	15/2823	34/16992	0.000152041	0.0013064	0.000864718	2247/2254/2260/2627/2697/5600/4208/4851/5292/5950/6909/6910/7048/7049/23414	15
661	T_N_pos	GO:0048015	phosphatidylinositol-mediated signaling	55/2823	206/16992	0.000158982	0.00136397	0.000902826	284/847/940/942/1436/1634/2255/8823/8817/2247/2252/2254/2260/2268/2321/2534/2934/1839/3059/10870/3082/3357/3479/3606/3717/3791/9365/152831/9314/3952/4653/653361/4803/5155/5156/5159/118788/5287/5294/113791/23533/146850/5305/26051/5526/80243/55615/79899/5724/387/6403/22933/7010/7291/7409	55
662	T_N_pos	GO:0061337	cardiac conduction	40/2823	137/16992	0.000161901	0.00138496	0.000916716	10060/287/477/482/491/55799/93589/801/808/817/845/857/5348/486/53826/2697/2702/10052/3270/3741/3751/10008/30819/3768/3759/4881/4882/5144/5350/5566/29098/6262/6324/55800/6330/6546/6547/6717/10345/7220	40
663	T_N_pos	GO:0009141	nucleoside triphosphate metabolic process	71/2823	283/16992	0.000162393	0.00138496	0.000916716	100/203/50808/477/514/432369/521/522/10632/539/526/572/669/863/400916/129607/84701/1329/1340/1349/1350/1351/1497/29103/956/56975/2819/2987/3101/3479/120892/51085/4337/4338/65220/4694/55967/4695/4696/4697/4700/4702/4707/4716/4708/4712/4714/4717/4722/4724/4725/4728/4729/4731/11315/5207/55022/65018/51422/23433/25939/54949/6392/6622/6901/10312/7040/706/29796/10975/27089	71
664	T_N_pos	GO:0032232	negative regulation of actin filament bundle assembly	12/2823	24/16992	0.000162405	0.00138496	0.000916716	79822/395/1072/10395/51763/4653/5216/90102/1901/85358/23671/7454	12
665	T_N_pos	GO:0050716	positive regulation of interleukin-1 secretion	12/2823	24/16992	0.000162405	0.00138496	0.000916716	9447/22900/6363/6348/3454/3458/3965/22861/91662/114548/6288/51311	12
666	T_N_pos	GO:0032409	regulation of transporter activity	56/2823	211/16992	0.000165078	0.00140564	0.000930404	150/287/477/482/801/808/817/845/857/1072/1193/1393/1520/1612/2273/2280/5348/486/53827/53826/2697/2745/9446/3270/7881/10008/30819/3788/4208/80762/22871/11315/5144/5311/5336/5350/148811/5468/5566/5724/29098/9104/8737/6262/6324/55800/6330/10110/85358/6622/6717/6769/2040/10345/7291/6844	56
667	T_N_pos	GO:0034340	response to type I interferon	28/2823	85/16992	0.000167397	0.00142325	0.000942062	684/3429/3430/2537/3434/3433/3437/8519/10581/10410/3454/3455/3659/3662/3663/3394/10379/9636/3716/4599/4600/84166/4939/8638/91543/25939/6672/54739	28
668	T_N_pos	GO:0006909	phagocytosis	74/2823	298/16992	0.000168355	0.00142925	0.000946035	19/60/9370/199/301/311/10095/10109/10094/10093/558/51411/717/718/6347/929/919/11314/9936/948/22918/998/1089/1053/81035/1794/1991/9844/2207/2209/2212/2214/2219/8547/2268/2534/2621/2624/2934/3055/3385/3553/3394/3689/3929/3952/3953/4035/4067/4620/4641/4647/3071/10062/375033/5175/5336/5468/55647/5879/5906/2889/8724/10417/8406/26228/23208/7040/7052/7124/11334/7409/7454/7456	74
669	T_N_pos	GO:0002793	positive regulation of peptide secretion	61/2823	235/16992	0.00016946	0.00143649	0.000950823	9447/283/572/654/114899/22900/6363/6348/929/51744/947/952/965/26253/1436/8447/2219/2268/2697/84868/3357/8692/3454/3458/3479/3586/3596/3553/9173/90865/3569/3717/3965/4023/5600/8736/25924/22861/91662/114548/4826/7376/81285/29085/5715/5734/51762/5950/9501/6279/6280/6288/6717/94121/7040/51311/7124/7293/7292/7291/7424	61
670	T_N_pos	GO:0019933	cAMP-mediated signaling	19/2823	49/16992	0.000171889	0.0014549	0.000963009	153/64784/6373/4283/2044/2770/8844/3973/4724/10846/5138/5139/5140/5141/5144/5196/5739/10411/7320	19
671	T_N_pos	GO:0060048	cardiac muscle contraction	37/2823	124/16992	0.000172856	0.0014609	0.000966984	70/148/147/287/477/801/808/817/845/857/1193/2697/2702/10052/9446/3270/3741/10008/3759/3764/4607/4634/4635/5144/5294/5350/5566/6262/6324/55800/6330/6546/4092/6640/6717/6901/7423	37
672	T_N_pos	GO:1903034	regulation of response to wounding	43/2823	151/16992	0.000174518	0.00147276	0.00097483	150/301/302/114897/857/6347/947/948/2152/2191/2207/2247/2697/2934/1839/3586/23189/9314/3848/4067/81565/4780/4846/5155/5156/90102/5329/5341/5578/5627/6280/286133/8578/6403/710/4088/2054/6915/7048/7056/7099/7391/58189	43
673	T_N_pos	GO:0002438	acute inflammatory response to antigenic stimulus	11/2823	21/16992	0.000179869	0.0015094	0.000999086	695/718/1268/1991/2207/3383/53833/133396/8620/4889/11315	11
674	T_N_pos	GO:0060330	regulation of response to interferon-gamma	11/2823	21/16992	0.000179869	0.0015094	0.000999086	3458/3459/3460/3716/3717/84166/7376/10062/5468/8651/9021	11
675	T_N_pos	GO:0071875	adrenergic receptor signaling pathway	11/2823	21/16992	0.000179869	0.0015094	0.000999086	148/147/146/150/151/152/153/154/155/5144/5350	11
676	T_N_pos	GO:0030890	positive regulation of B cell proliferation	16/2823	38/16992	0.000180043	0.0015094	0.000999086	100/604/952/958/972/975/1026/1880/3596/4208/3071/5788/54440/7099/7293/10673	16
677	T_N_pos	GO:0044273	sulfur compound catabolic process	20/2823	53/16992	0.000180961	0.0015094	0.000999086	176/189/411/633/1036/1464/1634/2331/2687/3073/3074/3373/3423/4060/23417/283927/4969/4958/5549/1462	20
678	T_N_pos	GO:0046637	regulation of alpha-beta T cell differentiation	20/2823	53/16992	0.000180961	0.0015094	0.000999086	100/301/604/6363/9308/942/3142/3458/3594/3606/3569/3662/3707/3965/3071/114548/54440/4092/7048/7292	20
679	T_N_pos	GO:0002830	positive regulation of type 2 immune response	9/2823	15/16992	0.000182054	0.0015094	0.000999086	972/942/3620/3606/90865/3569/114548/91543/7292	9
680	T_N_pos	GO:0030949	positive regulation of vascular endothelial growth factor receptor signaling pathway	9/2823	15/16992	0.000182054	0.0015094	0.000999086	2255/8817/2254/2321/2887/3553/3678/3690/5579	9
681	T_N_pos	GO:0044126	regulation of growth of symbiont in host	9/2823	15/16992	0.000182054	0.0015094	0.000999086	948/1511/1991/3458/3586/3394/3929/8878/7124	9
682	T_N_pos	GO:0044146	negative regulation of growth of symbiont involved in interaction with host	9/2823	15/16992	0.000182054	0.0015094	0.000999086	948/1511/1991/3458/3586/3394/3929/8878/7124	9
683	T_N_pos	GO:0050651	dermatan sulfate proteoglycan biosynthetic process	9/2823	15/16992	0.000182054	0.0015094	0.000999086	633/55501/55790/1464/1634/29940/92126/10090/1462	9
684	T_N_pos	GO:0072677	eosinophil migration	9/2823	15/16992	0.000182054	0.0015094	0.000999086	6357/6369/6348/11314/23604/3269/3958/5734/7857	9
685	T_N_pos	GO:0006501	C-terminal protein lipidation	25/2823	73/16992	0.000184842	0.00153027	0.0010129	420/115201/84938/683/1043/1368/2215/2350/338328/4045/4062/266727/257194/51299/50863/22854/84628/4978/146183/353091/8434/7070/8876/8875/7512	25
686	T_N_pos	GO:0001763	morphogenesis of a branching structure	52/2823	193/16992	0.000185272	0.0015316	0.00101378	170690/650/652/1282/1435/1522/8642/54567/2022/79633/2255/2247/2252/2260/2294/151449/2719/3082/3087/64399/3207/3217/3237/3586/3569/3611/120892/4851/4855/8829/5308/5311/23129/5371/54922/84870/6256/10371/6423/6474/9353/9021/10252/10253/6943/7040/7048/7052/7124/7471/7482/7484	52
687	T_N_pos	GO:0060317	cardiac epithelial to mesenchymal transition	14/2823	31/16992	0.000185854	0.00153418	0.00101549	650/2022/2078/3037/26508/4487/4851/10439/6615/10252/7048/7049/55273/7291	14
688	T_N_pos	GO:0000187	activation of MAPK activity	42/2823	147/16992	0.000190598	0.00156136	0.00103348	150/151/152/60370/650/114898/728/6363/972/975/1464/28988/1849/2255/2247/2357/2690/3082/3479/8517/3553/3656/3672/1902/120892/4296/4217/5602/5600/29969/10392/5148/8682/84432/60675/8737/6288/6464/7099/7124/7311/7316	42
689	T_N_pos	GO:0034614	cellular response to reactive oxygen species	42/2823	147/16992	0.000190598	0.00156136	0.00103348	231/8644/301/358/558/695/948/1072/8837/1471/2113/10516/2353/2308/2983/3082/10068/8807/3569/10365/9314/120892/84557/4217/4358/653361/4780/4846/11315/5156/5164/65018/5311/5660/5829/9104/388/8737/140823/6648/6649/7124	42
690	T_N_pos	GO:0030260	entry into host cell	38/2823	129/16992	0.000190799	0.00156136	0.00103348	558/857/858/30835/920/1604/972/975/942/339390/1378/1508/1803/2060/2219/8547/2621/2934/8692/3383/8519/10581/10410/3678/3688/3690/3693/3956/3965/4360/4684/6404/8724/7293/6737/81603/7311/7316	38
691	T_N_pos	GO:0044409	entry into host	38/2823	129/16992	0.000190799	0.00156136	0.00103348	558/857/858/30835/920/1604/972/975/942/339390/1378/1508/1803/2060/2219/8547/2621/2934/8692/3383/8519/10581/10410/3678/3688/3690/3693/3956/3965/4360/4684/6404/8724/7293/6737/81603/7311/7316	38
692	T_N_pos	GO:0051806	entry into cell of other organism involved in symbiotic interaction	38/2823	129/16992	0.000190799	0.00156136	0.00103348	558/857/858/30835/920/1604/972/975/942/339390/1378/1508/1803/2060/2219/8547/2621/2934/8692/3383/8519/10581/10410/3678/3688/3690/3693/3956/3965/4360/4684/6404/8724/7293/6737/81603/7311/7316	38
693	T_N_pos	GO:0051828	entry into other organism involved in symbiotic interaction	38/2823	129/16992	0.000190799	0.00156136	0.00103348	558/857/858/30835/920/1604/972/975/942/339390/1378/1508/1803/2060/2219/8547/2621/2934/8692/3383/8519/10581/10410/3678/3688/3690/3693/3956/3965/4360/4684/6404/8724/7293/6737/81603/7311/7316	38
694	T_N_pos	GO:0045216	cell-cell junction organization	58/2823	222/16992	0.000201011	0.00164256	0.00108722	1636/94/118/283/287/395/402/57863/857/83605/998/1012/1003/1004/1072/7122/8506/1436/10395/23136/2042/10979/2697/2701/2702/10052/125111/151306/51564/57493/9270/3791/3982/55679/4641/4653/90102/9647/5566/5578/5800/51762/5879/10266/387/389/6281/4088/4092/6615/10580/7010/7040/7070/7094/83660/7124/7481	58
695	T_N_pos	GO:0001974	blood vessel remodeling	17/2823	42/16992	0.000203245	0.00165842	0.00109772	1636/94/558/633/1471/54567/2034/2078/2255/2324/182/4208/4846/84870/7040/7052/64114	17
696	T_N_pos	GO:0001837	epithelial to mesenchymal transition	37/2823	125/16992	0.000206795	0.00168497	0.00111529	650/1277/1601/147906/2022/2042/2078/2295/152007/145258/3037/26508/3082/4017/4487/4851/10439/5077/553115/23187/90102/6275/6386/54949/6423/4088/4092/6615/10252/6910/7040/7048/7049/55273/7291/114990/7481	37
697	T_N_pos	GO:0010038	response to metal ion	77/2823	315/16992	0.000213971	0.00174094	0.00115234	5244/48/118/8644/210/241/311/358/567/572/654/712/801/808/817/845/847/857/929/942/1050/1261/221184/9362/1393/1396/1528/1536/79901/1544/1843/2167/2353/2354/10272/2934/3162/84329/3383/3398/3569/3707/3726/3727/30819/4017/120892/4129/84557/4208/4489/4499/653361/5009/5066/11315/553115/5311/5350/5860/10156/10235/6262/6284/6279/5176/7781/6529/6622/6649/6678/4982/7220/7222/706/10628/7412	77
698	T_N_pos	GO:0007369	gastrulation	49/2823	180/16992	0.000214493	0.00174268	0.00115349	9370/187/84913/652/8646/1303/1284/1289/1290/1291/1295/1843/2114/2132/2260/2294/2627/9573/145258/3087/3207/3586/3557/3678/3679/8516/3688/3689/3690/3693/9314/3912/55897/4324/4313/91663/23187/90102/5566/6423/4088/6615/64321/83595/25949/6886/7048/57045/7481	49
699	T_N_pos	GO:0043255	regulation of carbohydrate biosynthetic process	27/2823	82/16992	0.000218976	0.00177656	0.00117592	9370/114898/114899/51744/84649/2308/3037/3269/3479/3481/3569/51763/8850/3952/3953/3973/5155/5164/5341/648791/5724/5745/83667/84912/6622/10580/7040	27
700	T_N_pos	GO:0046320	regulation of fatty acid oxidation	13/2823	28/16992	0.000224106	0.00181349	0.00120036	225/32/33/114898/1268/84649/2170/23417/5166/440503/5468/51422/7291	13
701	T_N_pos	GO:1904589	regulation of protein import	47/2823	171/16992	0.00022418	0.00181349	0.00120036	284/652/654/114899/9478/6363/948/1026/1601/51339/147906/1896/23625/2621/3059/8692/3458/3479/3586/8809/3553/3569/3717/23189/3952/3965/4188/29969/91662/114548/4856/5138/5311/11142/11030/387/6423/6425/4088/6717/55959/7040/7098/7099/340061/7124/8740	47
702	T_N_pos	GO:0003179	heart valve morphogenesis	15/2823	35/16992	0.000225447	0.00181349	0.00120036	650/652/8642/2078/2702/26508/182/4208/4851/10439/4091/6910/7040/7048/7291	15
703	T_N_pos	GO:0009261	ribonucleotide catabolic process	15/2823	35/16992	0.000225447	0.00181349	0.00120036	4907/283927/10846/50940/5136/5153/5138/5139/5140/5141/5143/5144/27115/8622/10411	15
704	T_N_pos	GO:0030501	positive regulation of bone mineralization	15/2823	35/16992	0.000225447	0.00181349	0.00120036	154/650/652/654/56975/9636/9365/4208/116039/91461/6546/4088/7040/338773/7480	15
705	T_N_pos	GO:0098801	regulation of renal system process	15/2823	35/16992	0.000225447	0.00181349	0.00120036	9370/185/552/554/1910/2621/2697/2702/51763/4881/81285/5020/5155/5800/6869	15
706	T_N_pos	GO:0021700	developmental maturation	63/2823	247/16992	0.000227082	0.00182405	0.00120736	84519/94/8854/283/8907/22899/558/650/695/6363/6366/967/1003/1026/1028/1050/1203/8642/1910/2034/2038/56975/79633/2260/2624/342035/388585/3398/3479/3600/30819/10365/3952/163175/26468/120892/4066/4313/4653/4774/4882/5064/5139/8301/5468/5566/5745/10981/5879/8434/387/1901/8578/5414/22933/57030/54345/6812/6886/7059/11334/7471/7480	63
707	T_N_pos	GO:0007492	endoderm development	26/2823	78/16992	0.000227838	0.00182754	0.00120966	652/1303/1284/1289/1290/1291/1295/1843/2627/9573/3087/3678/3679/3689/3693/3912/3915/55897/4324/4313/4851/53918/4088/64321/83595/7040	26
708	T_N_pos	GO:0031667	response to nutrient levels	96/2823	411/16992	0.000229496	0.00183824	0.00121675	19/5244/32/2180/2182/130399/100/9370/153/154/155/8644/210/8854/411/590/717/847/6347/920/958/1026/1030/1268/1277/1471/1536/1603/29103/2153/2350/2308/11167/2621/9573/2771/2934/2950/3155/3162/3360/3383/3428/3600/3569/25959/3745/7071/3952/120892/84557/4217/4149/8932/4208/29937/4780/8620/5009/5020/5105/5164/5166/10400/5207/5287/5292/5308/5443/5468/5587/5617/5899/10670/58528/6423/51100/22933/6581/6546/…	96
709	T_N_pos	GO:0002920	regulation of humoral immune response	19/2823	50/16992	0.000234442	0.00187257	0.00123947	2/717/718/719/728/729/730/1604/966/3075/3426/5199/1378/2208/55012/5627/710/124976/7124	19
710	T_N_pos	GO:0045762	positive regulation of adenylate cyclase activity	19/2823	50/16992	0.000234442	0.00187257	0.00123947	49/109/196883/111/113/140/153/154/155/554/801/808/10487/1812/3973/5578/7077/7432/7466	19
711	T_N_pos	GO:0048705	skeletal system morphogenesis	55/2823	209/16992	0.000237581	0.00189497	0.00125429	649/652/654/1277/1311/55790/56603/9249/1749/8817/2260/1112/145258/3037/64399/3207/3213/3214/3215/3216/3217/3218/3224/3225/3232/3233/3234/3235/3373/8692/4188/4208/4313/4487/116039/60676/5156/5396/871/6423/6424/6474/6497/4088/389058/6913/6939/7010/7040/7048/7059/7291/7480/7484/6935	55
712	T_N_pos	GO:0051098	regulation of binding	78/2823	321/16992	0.000238663	0.00190092	0.00125824	118/119/9370/154/166/64853/284/302/79822/409/567/650/652/8536/857/6368/9236/998/1193/1203/115908/1522/1601/51339/84062/64641/2280/10211/2623/3001/22927/9464/3162/3397/3398/3428/3434/3433/3458/3479/3586/3662/9270/3717/9314/3955/120892/8932/4188/4208/4242/4487/93649/8829/11315/5155/5308/5329/23228/5350/23129/5468/5566/5899/6281/22933/6497/4088/6672/6708/6717/10273/6881/7040/7049/340061/7291/124857	78
713	T_N_pos	GO:1903532	positive regulation of secretion by cell	80/2823	331/16992	0.000240005	0.00190893	0.00126354	9447/283/552/572/654/114897/114899/22900/6363/6348/929/51744/947/952/965/26253/1436/6387/8447/84062/2207/2219/2260/2268/2587/2624/2697/84868/3357/8692/3454/3458/3479/3586/3596/3553/9173/90865/3569/3717/3745/3952/3965/4023/5600/8736/25924/22871/22861/91662/114548/4828/4826/7376/81285/5020/29085/65018/5715/5724/5734/51762/9367/5950/56729/9501/6288/6386/6622/6717/6812/94121/6869/7040/51311/7124/7293…	80
714	T_N_pos	GO:0035710	CD4-positive, alpha-beta T cell activation	24/2823	70/16992	0.000241908	0.00191953	0.00127055	301/604/6363/1604/9308/942/1880/3142/3458/3594/3606/8809/3569/3662/3965/3071/114548/5734/91543/54440/4092/7048/7292/57045	24
715	T_N_pos	GO:0043280	positive regulation of cysteine-type endopeptidase activity involved in apoptotic process	35/2823	117/16992	0.000242015	0.00191953	0.00127055	130399/10550/572/666/22900/840/1612/10395/2152/26355/51024/2934/3429/3717/3965/4217/4803/58484/22861/91662/114548/10392/5023/5371/5468/9647/8737/6091/51065/6279/6280/4088/6622/83595/7124	35
716	T_N_pos	GO:0070588	calcium ion transmembrane transport	68/2823	272/16992	0.00024608	0.00194812	0.00128948	150/287/477/491/623/773/55799/93589/801/808/817/845/117144/6363/6366/6348/1193/6373/4283/23258/1812/728215/2247/2280/2534/2621/2823/9446/3270/3357/3596/10008/125336/4067/57192/93129/64805/5138/5144/5294/168507/342372/5311/5336/5350/5566/5788/22821/9104/6262/123041/6546/6547/6622/6717/6769/7040/7070/117532/140738/53373/10345/7220/7222/7223/4308/140803/51393	68
717	T_N_pos	GO:0032637	interleukin-8 production	23/2823	66/16992	0.000246307	0.00194812	0.00128948	9370/301/307/929/51744/965/1991/2219/8692/3586/3553/9314/3929/3952/3965/10392/11315/8737/284297/7098/7099/51311/7124	23
718	T_N_pos	GO:0046889	positive regulation of lipid biosynthetic process	22/2823	62/16992	0.000248311	0.00195852	0.00129636	9619/57406/301/552/654/83643/1389/84649/2170/345275/3357/3458/3553/58526/51085/7376/10062/440503/9104/10580/7124/7132	22
719	T_N_pos	GO:1903725	regulation of phospholipid metabolic process	22/2823	62/16992	0.000248311	0.00195852	0.00129636	6363/6366/975/998/2170/2247/2268/2321/3357/9314/4067/5155/5156/5159/113791/23533/146850/5587/5879/7010/7040/388121	22
720	T_N_pos	GO:0007190	activation of adenylate cyclase activity	16/2823	39/16992	0.000258543	0.00203356	0.00134603	49/109/196883/111/113/140/153/154/155/554/801/808/10487/1812/3973/5578	16
721	T_N_pos	GO:0070169	positive regulation of biomineral tissue development	16/2823	39/16992	0.000258543	0.00203356	0.00134603	154/650/652/654/10117/56975/9636/9365/4208/116039/91461/6546/4088/7040/338773/7480	16
722	T_N_pos	GO:0031532	actin cytoskeleton reorganization	28/2823	87/16992	0.000260378	0.00204481	0.00135348	84168/301/396/397/1436/84062/2242/2255/2252/10129/9535/8477/2934/3055/3059/55742/29780/5156/29085/5341/10411/387/6280/1901/6464/26228/7010/7040	28
723	T_N_pos	GO:0001867	complement activation, lectin pathway	7/2823	10/16992	0.000260695	0.00204481	0.00135348	2/716/2219/8547/3848/5648/710	7
724	T_N_pos	GO:0050926	regulation of positive chemotaxis	12/2823	25/16992	0.000265256	0.00207772	0.00137526	285/1012/6387/2152/2255/3603/3791/1901/7857/4088/7423/7424	12
725	T_N_pos	GO:0098754	detoxification	31/2823	100/16992	0.000267334	0.00208939	0.00138298	847/948/1193/114757/10516/2876/2878/2879/493869/373156/9446/2950/3039/3040/3043/3240/4056/4258/4259/4780/4846/115861/11315/5742/9104/6280/83667/6648/6649/7124/7173	31
726	T_N_pos	GO:0072073	kidney epithelium development	40/2823	140/16992	0.000267483	0.00208939	0.00138298	170690/9370/10409/650/652/168667/847/947/8642/79633/2247/2260/2719/388585/26508/3207/3217/3237/3611/182/28999/26249/3913/9863/4208/4851/5175/5311/5800/9353/4088/4091/4092/10252/6943/7040/7471/7481/7482/7484	40
727	T_N_pos	GO:2000116	regulation of cysteine-type endopeptidase activity	55/2823	210/16992	0.000270711	0.0021117	0.00139775	130399/9447/358/10550/409/572/666/22900/840/831/1612/10395/2152/26355/51024/2621/2876/2934/3082/3428/3429/2537/3569/3717/9314/3965/4217/4210/4803/58484/22861/91662/114548/10392/5023/11315/5329/5371/5468/9647/5698/8737/6091/51065/6197/6279/6280/5272/6423/4088/6622/83595/7124/25816/8740	55
728	T_N_pos	GO:0030513	positive regulation of BMP signaling pathway	14/2823	32/16992	0.000280175	0.00217952	0.00144264	94/652/2022/2627/8200/2719/388585/3611/375616/4487/4851/53918/57045/23090	14
729	T_N_pos	GO:0032633	interleukin-4 production	14/2823	32/16992	0.000280175	0.00217952	0.00144264	940/9308/942/1051/84868/53833/90865/3662/3965/80762/114548/4851/54440/7292	14
730	T_N_pos	GO:0030801	positive regulation of cyclic nucleotide metabolic process	33/2823	109/16992	0.000281564	0.00218294	0.0014449	19/49/109/196883/111/113/140/153/154/155/9590/554/10203/801/808/10487/6373/4283/1812/8477/3973/56246/4846/4881/5196/5578/5739/10266/10411/5957/7077/7432/7466	33
731	T_N_pos	GO:0055088	lipid homeostasis	33/2823	109/16992	0.000281564	0.00218294	0.0014449	19/5244/9619/123876/1645/51129/338/433/114899/857/1050/1071/29099/84649/10938/2170/2167/57678/338328/3606/3931/3990/4023/7851/51085/10577/7376/10062/2494/57104/5468/83667/7391	33
732	T_N_pos	GO:0051259	protein oligomerization	110/2823	485/16992	0.000281769	0.00218294	0.0014449	32/33/94/9370/9447/1645/210/241/51129/302/309/666/114897/114898/114899/817/847/857/858/919/972/974/978/29082/1191/1277/1278/1291/1292/81035/64784/1410/51076/1666/84976/1759/1809/10938/30844/2207/51024/10211/115362/2644/2697/2702/2878/3039/3040/3043/3155/3162/3611/3744/3737/3741/3742/3745/3751/26251/3768/3759/3788/83892/115207/57528/79734/9211/9863/23209/197259/22871/58484/114548/10392/5009/5018/5…	110
733	T_N_pos	GO:0051260	protein homooligomerization	71/2823	288/16992	0.000283549	0.00219373	0.00145205	32/33/9370/1645/210/241/51129/309/114897/114898/847/857/919/974/978/29082/1191/81035/64784/1410/1666/84976/1809/10938/30844/2207/51024/10211/115362/2878/3162/3744/3737/3741/3742/3745/3751/26251/3768/3759/3788/83892/115207/57528/79734/9211/197259/22871/58484/5009/5023/9127/5066/5350/5551/8737/11035/6256/6258/25939/286133/5414/6497/6529/6648/2040/23208/6881/7052/83862/7450	71
734	T_N_pos	GO:0048545	response to steroid hormone	90/2823	383/16992	0.000286109	0.00220989	0.00146274	5244/49/23205/9370/189/199/8644/210/301/358/409/477/552/572/590/652/654/8896/801/808/117144/857/6347/952/1026/1036/8837/1261/1277/1408/1536/1601/728358/1843/2022/2100/2353/2354/2308/2950/26508/3176/3383/3490/3586/3557/3569/3717/25959/4015/4129/29079/4747/4851/7376/10062/7026/2908/2494/81285/5020/5066/85315/11315/5207/56937/5468/5724/5732/10266/158800/6096/51389/6256/6258/6285/5176/9353/6586/6678/…	90
735	T_N_pos	GO:0009636	response to toxic substance	57/2823	220/16992	0.000286416	0.00220989	0.00146274	5244/210/89872/847/6348/6351/948/1026/1066/1193/1471/114757/2052/10516/51024/2353/57165/10249/2876/2878/2879/493869/373156/9446/2950/3039/3040/3043/3240/11185/4056/4067/4129/4258/4259/4747/4780/4846/115861/11315/5159/65018/5742/9104/6280/6324/6335/83667/6571/6529/6648/6649/7124/7173/140803/7311/7507	57
736	T_N_pos	GO:0006109	regulation of carbohydrate metabolic process	41/2823	145/16992	0.000287429	0.00221469	0.00146592	32/9370/572/669/114897/114898/114899/863/51744/84649/2308/2819/3037/3269/3479/3481/3486/3487/3569/51763/8850/3952/3953/3973/51085/23417/5155/5164/5166/5207/5341/648791/51422/5724/5745/9104/83667/84912/6622/10580/7040	41
737	T_N_pos	GO:0045981	positive regulation of nucleotide metabolic process	39/2823	136/16992	0.000292013	0.00224391	0.00148526	19/49/109/196883/111/113/140/153/154/155/9590/554/10203/801/808/10487/6373/4283/1812/2819/8477/3479/3973/51085/56246/4846/4881/11315/5196/55022/65018/5578/5739/10266/10411/5957/7077/7432/7466	39
738	T_N_pos	GO:1900544	positive regulation of purine nucleotide metabolic process	39/2823	136/16992	0.000292013	0.00224391	0.00148526	19/49/109/196883/111/113/140/153/154/155/9590/554/10203/801/808/10487/6373/4283/1812/2819/8477/3479/3973/51085/56246/4846/4881/11315/5196/55022/65018/5578/5739/10266/10411/5957/7077/7432/7466	39
739	T_N_pos	GO:0031099	regeneration	47/2823	173/16992	0.000299904	0.00230143	0.00152333	285/301/558/728/6347/1026/1051/8837/10752/6387/2255/2596/2621/2735/2876/2934/2950/3082/3162/3479/3586/3717/9314/3913/389125/81565/4747/4815/4837/4851/4856/5207/5468/5396/5906/9104/8578/6442/55959/7040/7048/7049/7070/706/7351/7471/7480	47
740	T_N_pos	GO:0002448	mast cell mediated immunity	18/2823	47/16992	0.000303506	0.00230965	0.00152877	695/11314/8832/2207/2242/2268/2294/2624/3162/3596/3598/3965/4067/117194/5294/6284/5272/10417	18
741	T_N_pos	GO:0010463	mesenchymal cell proliferation	18/2823	47/16992	0.000303506	0.00230965	0.00152877	650/652/8646/8642/79633/2252/2254/2260/2294/93986/2719/9464/4487/5396/6474/7048/7481/6935	18
742	T_N_pos	GO:1903428	positive regulation of reactive oxygen species biosynthetic process	18/2823	47/16992	0.000303506	0.00230965	0.00152877	199/445/1191/23564/3043/3383/3458/3553/3569/3689/3717/10365/9314/11315/5311/4088/7099/7124	18
743	T_N_pos	GO:0007043	cell-cell junction assembly	29/2823	92/16992	0.000303674	0.00230965	0.00152877	1636/287/402/857/1003/7122/8506/23136/2697/2701/2702/10052/125111/151306/51564/57493/3982/4641/5566/5578/5800/10266/387/389/6615/7094/83660/7124/7481	29
744	T_N_pos	GO:0032649	regulation of interferon-gamma production	29/2823	92/16992	0.000303674	0.00230965	0.00152877	558/929/51744/10148/2621/84868/3454/3586/3594/3606/8809/3553/9173/53833/90865/3394/9636/3965/10859/80380/5144/11035/54440/353376/7098/7099/51311/7124/7292	29
745	T_N_pos	GO:0002861	regulation of inflammatory response to antigenic stimulus	11/2823	22/16992	0.000305862	0.00230965	0.00152877	695/718/940/1268/2207/2876/3586/53833/4889/11315/7124	11
746	T_N_pos	GO:0032753	positive regulation of interleukin-4 production	11/2823	22/16992	0.000305862	0.00230965	0.00152877	940/942/1051/84868/53833/90865/3662/3965/114548/54440/7292	11
747	T_N_pos	GO:0050718	positive regulation of interleukin-1 beta secretion	11/2823	22/16992	0.000305862	0.00230965	0.00152877	9447/22900/6363/6348/3454/3458/3965/22861/91662/114548/51311	11
748	T_N_pos	GO:0055094	response to lipoprotein particle	11/2823	22/16992	0.000305862	0.00230965	0.00152877	19/9619/6347/948/975/1012/2207/3688/3689/4023/5468	11
749	T_N_pos	GO:0060045	positive regulation of cardiac muscle cell proliferation	11/2823	22/16992	0.000305862	0.00230965	0.00152877	2247/2254/2260/2627/4208/4851/5292/6909/6910/7049/23414	11
750	T_N_pos	GO:0071379	cellular response to prostaglandin stimulus	11/2823	22/16992	0.000305862	0.00230965	0.00152877	1646/8644/338/54331/5031/5468/5729/5732/5734/5737/7292	11
751	T_N_pos	GO:0090281	negative regulation of calcium ion import	11/2823	22/16992	0.000305862	0.00230965	0.00152877	801/808/845/1193/9446/3270/5311/5350/6717/7040/10345	11
752	T_N_pos	GO:0003208	cardiac ventricle morphogenesis	24/2823	71/16992	0.000308549	0.00232684	0.00154015	1363/54567/2022/2280/2294/9464/57493/26508/182/4208/55897/4607/4634/4851/4889/6256/6262/6423/4092/6910/7040/7048/7049/23414	24
753	T_N_pos	GO:0051145	smooth muscle cell differentiation	19/2823	51/16992	0.000316005	0.0023799	0.00157528	652/1910/2022/2255/2294/2627/8516/4208/55897/93649/4851/5155/5308/93166/10266/348093/7040/79652/6935	19
754	T_N_pos	GO:1903169	regulation of calcium ion transmembrane transport	36/2823	123/16992	0.000318634	0.00239652	0.00158628	150/287/477/623/801/808/817/845/1193/6373/4283/1812/2280/2534/9446/3270/3596/10008/4067/5144/5294/5311/5336/5350/5566/9104/6262/6546/6622/6717/6769/7040/7070/117532/10345/7220	36
755	T_N_pos	GO:0022898	regulation of transmembrane transporter activity	52/2823	197/16992	0.000319555	0.00240026	0.00158876	150/287/477/482/801/808/817/845/857/1072/1193/1393/1520/1612/2273/2280/5348/486/53827/53826/2697/2745/9446/3270/7881/10008/30819/3788/4208/22871/11315/5144/5311/5336/5350/148811/5566/5724/29098/9104/8737/6262/6324/55800/6330/85358/6717/6769/2040/10345/7291/6844	52
756	T_N_pos	GO:0045670	regulation of osteoclast differentiation	22/2823	63/16992	0.00032235	0.00241486	0.00159841	6348/1230/1051/1435/2200/2353/10272/3458/7071/3973/10859/11025/11006/10234/9935/4286/9770/7030/7098/7099/7124/7305	22
757	T_N_pos	GO:0051349	positive regulation of lyase activity	22/2823	63/16992	0.00032235	0.00241486	0.00159841	49/109/196883/111/113/140/153/154/155/554/801/808/10487/1812/3973/4846/11315/5578/5957/7077/7432/7466	22
758	T_N_pos	GO:0032609	interferon-gamma production	31/2823	101/16992	0.000325199	0.00243299	0.00161042	554/558/11118/929/51744/10148/2621/84868/3454/3586/3594/3606/8809/3553/9173/53833/90865/3394/9636/3965/10859/80380/5144/11035/54440/353376/7098/7099/51311/7124/7292	31
759	T_N_pos	GO:0010745	negative regulation of macrophage derived foam cell differentiation	8/2823	13/16992	0.000335157	0.00249761	0.00165319	19/9619/9370/1071/3690/7376/10062/5468	8
760	T_N_pos	GO:0030205	dermatan sulfate metabolic process	8/2823	13/16992	0.000335157	0.00249761	0.00165319	633/55501/1464/1634/29940/92126/10090/1462	8
761	T_N_pos	GO:1903671	negative regulation of sprouting angiogenesis	8/2823	13/16992	0.000335157	0.00249761	0.00165319	54567/9270/9314/4223/79812/4851/387/90627	8
762	T_N_pos	GO:0032332	positive regulation of chondrocyte differentiation	10/2823	19/16992	0.000339397	0.00251737	0.00166627	94/654/8817/8200/392255/3207/4017/91461/4088/6660	10
763	T_N_pos	GO:0045589	regulation of regulatory T cell differentiation	10/2823	19/16992	0.000339397	0.00251737	0.00166627	604/940/3458/3659/3965/10288/11006/8651/7040/7292	10
764	T_N_pos	GO:0030193	regulation of blood coagulation	27/2823	84/16992	0.000340473	0.00251737	0.00166627	302/114897/857/947/948/2152/2191/2207/3848/4067/4780/4846/5155/5156/5329/5341/5578/5627/6280/286133/6403/710/2054/6915/7056/7099/7391	27
765	T_N_pos	GO:1900046	regulation of hemostasis	27/2823	84/16992	0.000340473	0.00251737	0.00166627	302/114897/857/947/948/2152/2191/2207/3848/4067/4780/4846/5155/5156/5329/5341/5578/5627/6280/286133/6403/710/2054/6915/7056/7099/7391	27
766	T_N_pos	GO:1901655	cellular response to ketone	27/2823	84/16992	0.000340473	0.00251737	0.00166627	5244/109/111/231/358/6347/8837/2230/2308/2621/2770/54331/3383/3569/10365/9314/4478/2908/5031/5468/5729/5732/5734/51389/5176/7040/7292	27
767	T_N_pos	GO:1902106	negative regulation of leukocyte differentiation	27/2823	84/16992	0.000340473	0.00251737	0.00166627	9370/301/604/652/714/6348/972/1840/2200/10272/2624/3142/3398/3659/10859/11025/11006/10234/4067/9935/84807/4092/7098/7099/55365/28959/7292	27
768	T_N_pos	GO:0001773	myeloid dendritic cell activation	13/2823	29/16992	0.000344734	0.00254555	0.00168492	116071/55509/51744/942/1437/1794/2323/84868/3586/3662/6688/7040/7048	13
769	T_N_pos	GO:0051899	membrane depolarization	30/2823	97/16992	0.000348346	0.00256888	0.00170036	9370/287/477/666/773/817/117144/857/1634/2273/2702/2537/3759/3791/120892/4653/8620/11315/55012/29098/11280/6324/55800/6329/6330/6335/6546/4092/53373/706	30
770	T_N_pos	GO:0044706	multi-multicellular organism process	55/2823	212/16992	0.00034975	0.00257589	0.001705	2182/130399/113/152/231/285/23780/397/552/6347/952/53405/1268/1393/1471/1508/8909/2113/2192/2353/2354/2697/84868/3074/3620/3490/3553/3726/8997/3952/3965/4313/8620/7026/5020/5023/5066/5125/8605/5617/5669/5724/5737/5740/5858/10266/8434/6256/412/6869/7040/7048/7056/7076/7351	55
771	T_N_pos	GO:0033194	response to hydroperoxide	9/2823	16/16992	0.000354753	0.00258973	0.00171417	199/948/952/1612/2876/2878/3717/5587/2054	9
772	T_N_pos	GO:0044144	modulation of growth of symbiont involved in interaction with host	9/2823	16/16992	0.000354753	0.00258973	0.00171417	948/1511/1991/3458/3586/3394/3929/8878/7124	9
773	T_N_pos	GO:0045603	positive regulation of endothelial cell differentiation	9/2823	16/16992	0.000354753	0.00258973	0.00171417	94/118/84913/652/654/1003/7122/4851/55273	9
774	T_N_pos	GO:0050655	dermatan sulfate proteoglycan metabolic process	9/2823	16/16992	0.000354753	0.00258973	0.00171417	633/55501/55790/1464/1634/29940/92126/10090/1462	9
775	T_N_pos	GO:0055098	response to low-density lipoprotein particle	9/2823	16/16992	0.000354753	0.00258973	0.00171417	19/948/975/1012/2207/3688/3689/4023/5468	9
776	T_N_pos	GO:0061298	retina vasculature development in camera-type eye	9/2823	16/16992	0.000354753	0.00258973	0.00171417	94/22899/1282/8322/8829/5156/5159/57381/6094	9
777	T_N_pos	GO:0006091	generation of precursor metabolites and energy	84/2823	355/16992	0.000354827	0.00258973	0.00171417	48/9370/155/364/552/2647/669/114898/801/808/847/863/1050/400916/80219/84701/1329/1340/1346/1349/1350/1351/1544/29103/2109/9945/2819/8908/2998/3101/3479/3481/83943/51763/9365/3952/3953/10873/51085/4694/55967/4695/4696/4697/4700/4702/91942/4707/4716/4708/4712/4714/4717/4722/4724/4725/4728/4729/4731/5018/80025/11315/51294/5207/5260/55022/65018/5443/5502/648791/63976/51422/5837/54949/6392/6622/10580/…	84
778	T_N_pos	GO:0002821	positive regulation of adaptive immune response	26/2823	80/16992	0.000358325	0.0026119	0.00172884	100/301/567/695/718/6363/940/920/958/2207/2208/3142/3458/3594/3553/3569/259197/114548/91543/54440/8417/30009/7040/7124/10673/7292	26
779	T_N_pos	GO:0007187	G-protein coupled receptor signaling pathway, coupled to cyclic nucleotide second messenger	48/2823	179/16992	0.000360904	0.00262733	0.00173905	109/196883/111/113/148/147/146/150/151/152/153/154/155/301/554/10203/6347/1230/1232/1268/1395/1812/2865/2357/2587/9340/9630/2770/2771/54331/2825/2869/2915/3274/3360/3973/1902/64805/5144/5660/5732/5734/5739/5745/1901/8698/6751/7432	48
780	T_N_pos	GO:0031032	actomyosin structure organization	45/2823	165/16992	0.000363257	0.00264106	0.00174814	70/79822/395/9639/22899/845/998/1073/8837/1266/10395/2037/23136/8477/51763/3688/9270/3693/11155/22998/1902/4208/4607/4653/8736/50507/5156/5159/5216/90102/9647/5734/5879/10411/387/6281/1901/4088/10580/10174/6869/23671/7111/7454/7481	45
781	T_N_pos	GO:0055025	positive regulation of cardiac muscle tissue development	16/2823	40/16992	0.000364983	0.00264683	0.00175196	409/652/2247/2254/2260/2627/3479/4208/93649/4851/5292/6909/6910/7040/7049/23414	16
782	T_N_pos	GO:0071675	regulation of mononuclear cell migration	16/2823	40/16992	0.000364983	0.00264683	0.00175196	199/719/728/6347/1230/1240/1435/6387/3958/4067/4681/4856/5919/9353/7040/7124	16
783	T_N_pos	GO:0002285	lymphocyte activation involved in immune response	43/2823	156/16992	0.000379214	0.00274652	0.00181794	100/57379/301/54518/604/6363/911/51744/940/958/942/338339/26253/139818/2207/1880/84868/3142/3383/3458/3586/3594/3606/8809/3569/3662/9452/3955/3956/3958/3965/10859/4242/80762/114548/5336/23228/5734/4092/30009/7040/7099/7292	43
784	T_N_pos	GO:0046822	regulation of nucleocytoplasmic transport	54/2823	208/16992	0.000386503	0.00279574	0.00185052	284/652/654/114899/9478/8536/6363/948/1026/1601/51339/147906/1896/23625/2621/3059/8692/3429/3458/3479/3586/8809/3553/3569/3717/23189/3952/3965/4188/29969/4600/91662/114548/4856/11315/5138/5311/11142/5566/10411/11030/387/6423/6425/4088/6672/6717/55959/7040/7098/7099/340061/7124/8740	54
785	T_N_pos	GO:0002705	positive regulation of leukocyte mediated immunity	28/2823	89/16992	0.000396513	0.00286449	0.00189603	567/695/718/940/958/2207/2208/2268/2624/3458/3594/3596/3553/3569/3902/259197/114548/5724/91543/54440/4068/117157/8417/30009/7040/7124/7292/7409	28
786	T_N_pos	GO:0060538	skeletal muscle organ development	44/2823	161/16992	0.000399683	0.00288372	0.00190876	26287/51676/10409/7832/11149/857/858/1073/8837/1271/56603/1634/84976/10211/2353/93986/2876/9734/26508/3142/3235/7881/401265/4208/4223/9242/4634/4637/93649/8736/4851/7026/5308/6285/6474/6497/64321/6901/6943/7040/1831/7291/10791/7480	44
787	T_N_pos	GO:0002064	epithelial cell development	51/2823	194/16992	0.000402595	0.00290104	0.00192022	54507/118/9370/491/572/652/654/83605/998/1003/1026/7122/1471/168002/1874/2022/2260/2828/2876/57493/3274/3295/3383/3397/3553/182/3849/3913/9863/4478/91663/4647/4851/4855/5138/5144/5155/26051/5879/5906/5908/2889/10411/51092/54345/128637/7111/7124/7132/64102/7431	51
788	T_N_pos	GO:0055123	digestive system development	39/2823	138/16992	0.000403611	0.00290467	0.00192263	100/8854/652/1026/1028/1281/51339/8642/1910/79633/2255/2254/2294/2295/2627/2735/3142/3274/3398/93649/4851/5009/5125/5156/5308/91461/5919/348093/6423/6425/6474/4088/64321/6909/6943/7040/7048/7124/7481	39
789	T_N_pos	GO:1902904	negative regulation of supramolecular fiber organization	33/2823	111/16992	0.000406642	0.00292277	0.00193461	118/119/79822/395/89927/832/1072/1191/1410/10395/2258/9535/2934/51763/23189/51474/25802/58526/91663/4653/5216/90102/1901/85477/85358/9353/6622/6708/6710/23671/7111/11344/7454	33
790	T_N_pos	GO:0002686	negative regulation of leukocyte migration	14/2823	33/16992	0.00041272	0.00295896	0.00195856	100/6347/6366/11314/6387/1588/3162/90865/79148/4681/4856/5734/9353/26228	14
791	T_N_pos	GO:0060421	positive regulation of heart growth	14/2823	33/16992	0.00041272	0.00295896	0.00195856	32/10409/2247/2254/2260/2627/3479/4208/4851/5292/6909/6910/7049/23414	14
792	T_N_pos	GO:0032148	activation of protein kinase B activity	12/2823	26/16992	0.000418491	0.00299654	0.00198344	150/151/152/283/55704/2621/3479/3606/9270/11315/5155/65018	12
793	T_N_pos	GO:0002709	regulation of T cell mediated immunity	19/2823	52/16992	0.000421194	0.00300342	0.00198799	567/1178/339390/56940/3594/3553/53833/3569/10859/259197/114548/5788/11035/91543/54440/4092/8417/7292/7454	19
794	T_N_pos	GO:0071398	cellular response to fatty acid	19/2823	52/16992	0.000421194	0.00300342	0.00198799	1646/8644/338/6347/84649/2865/54331/3399/81285/5031/5166/55022/5468/5724/5729/5732/5734/5737/7292	19
795	T_N_pos	GO:0010517	regulation of phospholipase activity	21/2823	60/16992	0.0004221	0.00300342	0.00198799	148/185/283/301/552/728/2247/2260/2321/3357/1902/4035/10316/5156/5159/5322/5724/115727/8698/6401/6622	21
796	T_N_pos	GO:0032677	regulation of interleukin-8 production	21/2823	60/16992	0.0004221	0.00300342	0.00198799	9370/301/307/929/51744/965/1991/2219/8692/3586/3553/9314/3929/3965/11315/8737/284297/7098/7099/51311/7124	21
797	T_N_pos	GO:0060393	regulation of pathway-restricted SMAD protein phosphorylation	21/2823	60/16992	0.0004221	0.00300342	0.00198799	94/650/651/652/654/168667/1601/2022/2662/9573/8200/392255/151449/7044/56937/11030/6386/4091/4092/7040/57045	21
798	T_N_pos	GO:0045862	positive regulation of proteolysis	86/2823	367/16992	0.000424038	0.0030131	0.0019944	130399/150/9447/119504/84168/10550/572/666/718/729/22900/840/857/863/147372/1050/1072/7123/1191/1378/1075/1601/1612/10395/641700/2152/26355/2192/51024/2934/3428/3429/3458/3553/90865/3717/3965/120892/4217/6300/4210/4780/4803/58484/22861/91662/114548/10392/51667/5023/5118/26577/8301/65018/5371/5468/9647/144165/5694/5698/5715/5720/9104/8737/54941/9781/115992/6091/51065/6279/6280/6423/152503/22933/40…	86
799	T_N_pos	GO:0045576	mast cell activation	20/2823	56/16992	0.000424523	0.0030131	0.0019944	695/11314/8832/1268/2207/2242/2268/2294/2624/3162/3596/3598/3937/3965/4067/117194/5294/5359/6283/6284	20
800	T_N_pos	GO:0051339	regulation of lyase activity	29/2823	94/16992	0.000454007	0.00321834	0.00213025	49/109/196883/111/113/140/150/153/154/155/554/801/808/10487/1812/1910/2587/2771/3973/4846/53829/5064/11315/29085/5578/5957/7077/7432/7466	29
801	T_N_pos	GO:0045824	negative regulation of innate immune response	15/2823	37/16992	0.000466914	0.00330158	0.00218534	2/409/1378/84868/3428/11213/3965/10859/84166/9111/7376/10062/5468/5272/710	15
802	T_N_pos	GO:0070266	necroptotic process	15/2823	37/16992	0.000466914	0.00330158	0.00218534	666/857/929/8837/23643/197259/8737/11035/22933/353376/7098/7099/7124/7311/7316	15
803	T_N_pos	GO:0030301	cholesterol transport	25/2823	77/16992	0.000469158	0.0033092	0.00219039	19/5244/9619/64137/9370/1645/302/338/857/948/1066/1071/1191/3931/3952/3990/4035/4481/10577/7376/10062/5360/5468/23673/706	25
804	T_N_pos	GO:0031100	animal organ regeneration	25/2823	77/16992	0.000469158	0.0033092	0.00219039	285/558/728/6347/1026/1051/6387/2621/2735/2950/3082/3162/3586/4837/4851/5207/5468/5906/9104/55959/7040/7048/7049/7351/7471	25
805	T_N_pos	GO:0060627	regulation of vesicle-mediated transport	102/2823	450/16992	0.000470993	0.00331801	0.00219622	9370/150/284/301/302/1175/392/409/558/567/274/11149/717/718/801/808/857/6363/6347/6366/929/11314/948/967/8832/1012/1601/1759/8447/1794/10938/30846/30844/2207/2242/2268/10211/2294/2619/2621/2624/2719/3055/3162/3458/3596/3598/3553/3745/3958/3965/203190/10859/120892/4067/9863/4478/3071/22871/4851/7376/10062/8829/8301/65018/91461/5336/5468/5587/5724/55647/115827/5878/9367/5879/5899/5906/5908/2889/950…	102
806	T_N_pos	GO:0033273	response to vitamin	28/2823	90/16992	0.000485618	0.00341497	0.0022604	5244/100/210/8854/590/847/6347/920/958/1277/2153/2350/2621/2934/2950/3600/25959/3952/4208/5009/10400/5292/5308/5468/6678/7040/706/7299	28
807	T_N_pos	GO:0045807	positive regulation of endocytosis	33/2823	112/16992	0.00048596	0.00341497	0.0022604	284/302/409/558/567/717/718/6363/6347/6366/929/948/967/1601/1794/2207/10211/2621/2624/2719/3553/9863/3071/22871/5336/5468/5906/2889/6401/6424/6622/26228/7124	33
808	T_N_pos	GO:0031579	membrane raft organization	11/2823	23/16992	0.000498573	0.00349063	0.00231048	302/857/858/1794/10211/2934/4118/7851/91663/23180/6281	11
809	T_N_pos	GO:0035456	response to interferon-beta	11/2823	23/16992	0.000498573	0.00349063	0.00231048	9447/684/8519/10581/10410/3455/3659/5359/7098/340061/54739	11
810	T_N_pos	GO:0035588	G-protein coupled purinergic receptor signaling pathway	11/2823	23/16992	0.000498573	0.00349063	0.00231048	100/111/140/2771/2857/64805/53829/9934/5031/286530/5724	11
811	T_N_pos	GO:0001709	cell fate determination	16/2823	41/16992	0.000507088	0.00354586	0.00234704	652/998/56603/64641/2624/2627/388585/182/9314/4208/55897/4855/5396/64321/6909/7471	16
812	T_N_pos	GO:0002701	negative regulation of production of molecular mediator of immune response	13/2823	30/16992	0.000516423	0.00358901	0.0023756	284/604/684/3162/3586/3598/90865/11213/10859/80762/4092/7040/7124	13
813	T_N_pos	GO:0045920	negative regulation of exocytosis	13/2823	30/16992	0.000516423	0.00358901	0.0023756	150/301/11314/8832/2294/3162/3598/3965/4851/5906/5908/6622/29091	13
814	T_N_pos	GO:0046596	regulation of viral entry into host cell	13/2823	30/16992	0.000516423	0.00358901	0.0023756	920/972/2219/8547/2934/8519/10581/10410/3956/3965/8724/6737/81603	13
815	T_N_pos	GO:0061036	positive regulation of cartilage development	13/2823	30/16992	0.000516423	0.00358901	0.0023756	94/649/650/652/654/8817/8200/392255/3207/4017/91461/4088/6660	13
816	T_N_pos	GO:1902624	positive regulation of neutrophil migration	13/2823	30/16992	0.000516423	0.00358901	0.0023756	719/728/6363/6366/972/23604/3554/3929/3071/5196/5473/5879/7060	13
817	T_N_pos	GO:0051701	interaction with host	51/2823	196/16992	0.000521681	0.00362112	0.00239685	558/572/857/858/30835/920/1604/972/975/942/339390/1378/1508/1803/2060/2219/8547/2621/2934/8692/3383/3434/8519/10581/10410/3678/3688/3690/3693/3956/3965/4360/4684/5371/10670/6256/6404/5272/4088/8724/6890/6891/7040/7293/10318/6737/23087/81603/11334/7311/7316	51
818	T_N_pos	GO:0006140	regulation of nucleotide metabolic process	57/2823	225/16992	0.000527287	0.00365556	0.00241964	19/49/109/196883/111/113/140/150/153/154/155/9590/554/669/10203/801/808/10487/863/978/6373/4283/29103/1812/1910/2587/2771/2819/11245/8477/3479/3973/1902/51085/56246/4846/4881/53829/5064/11315/5138/5144/5196/55022/65018/5311/51422/5578/5739/10266/10411/5957/6622/7077/706/7432/7466	57
819	T_N_pos	GO:0050764	regulation of phagocytosis	22/2823	65/16992	0.000530154	0.00367094	0.00242983	9370/717/718/6347/11314/948/1794/2207/2268/2621/2624/3055/3553/3071/5468/5906/2889/8724/26228/23208/7040/7124	22
820	T_N_pos	GO:0030799	regulation of cyclic nucleotide metabolic process	44/2823	163/16992	0.000532666	0.00368384	0.00243836	19/49/109/196883/111/113/140/150/153/154/155/9590/554/10203/801/808/10487/6373/4283/1812/1910/2587/2771/11245/8477/3973/1902/56246/4846/4881/53829/5064/5138/5144/5196/5311/5578/5739/10266/10411/5957/7077/7432/7466	44
821	T_N_pos	GO:0001954	positive regulation of cell-matrix adhesion	17/2823	45/16992	0.000534187	0.00368986	0.00244235	6366/948/1012/1072/1435/3611/9270/3791/4653/59339/9647/5879/6281/4088/7010/7070/7424	17
822	T_N_pos	GO:0048546	digestive tract morphogenesis	18/2823	49/16992	0.000549729	0.00378899	0.00250796	652/51339/2255/2294/2735/3142/3398/4851/5156/5308/348093/6423/6425/6474/4088/64321/6943/7481	18
823	T_N_pos	GO:0006919	activation of cysteine-type endopeptidase activity involved in apoptotic process	26/2823	82/16992	0.000550543	0.00378899	0.00250796	572/666/22900/840/10395/2152/26355/3429/3717/4803/58484/22861/91662/114548/10392/5023/5371/5468/8737/6091/51065/6279/6280/4088/6622/7124	26
824	T_N_pos	GO:0030819	positive regulation of cAMP biosynthetic process	26/2823	82/16992	0.000550543	0.00378899	0.00250796	19/49/109/196883/111/113/140/153/154/155/9590/554/10203/801/808/10487/1812/8477/3973/56246/5578/5739/10266/7077/7432/7466	26
825	T_N_pos	GO:0042307	positive regulation of protein import into nucleus	29/2823	95/16992	0.00055127	0.0037894	0.00250824	652/654/6363/1601/51339/1896/3059/8692/3458/3479/8809/3553/3569/3717/23189/3952/3965/91662/11030/387/6423/4088/55959/7040/7098/7099/340061/7124/8740	29
826	T_N_pos	GO:0042116	macrophage activation	20/2823	57/16992	0.000553045	0.0037924	0.00251022	199/972/22918/1191/64784/1437/84868/3586/3596/9173/133396/90865/3929/10062/6622/26228/7098/7099/51311/7305	20
827	T_N_pos	GO:0048844	artery morphogenesis	20/2823	57/16992	0.000553045	0.0037924	0.00251022	94/338/652/1281/54567/2022/2294/2702/9464/182/4035/93649/4851/8829/5159/5311/5396/4092/6909/7481	20
828	T_N_pos	GO:0070252	actin-mediated cell contraction	31/2823	104/16992	0.000570839	0.00390969	0.00258786	70/287/477/817/857/1674/2697/2702/10052/3741/10008/3759/3764/4607/4620/4634/4635/4637/55742/5144/5350/6262/6324/55800/6330/6640/6717/7111/7125/7140/7431	31
829	T_N_pos	GO:0072330	monocarboxylic acid biosynthetic process	50/2823	192/16992	0.000576564	0.00393045	0.0026016	8647/32/33/8309/123876/348158/54988/55902/9370/189/8644/8854/301/552/633/972/9023/55501/1464/10858/1582/1634/10170/29940/92126/3995/27306/3295/80270/3620/3990/4023/11343/58526/51085/23417/7376/10062/11315/5166/51422/5730/5740/5742/9444/9104/6507/6916/10090/1462	50
830	T_N_pos	GO:0010675	regulation of cellular carbohydrate metabolic process	35/2823	122/16992	0.000576793	0.00393045	0.0026016	32/9370/572/669/114897/114898/114899/863/51744/84649/2308/3269/3479/3481/3486/3487/3569/51763/8850/3952/3953/3973/23417/5164/5166/5207/5341/648791/5724/5745/9104/83667/84912/6622/10580	35
831	T_N_pos	GO:0030817	regulation of cAMP biosynthetic process	35/2823	122/16992	0.000576793	0.00393045	0.0026016	19/49/109/196883/111/113/140/150/153/154/155/9590/554/10203/801/808/10487/1812/1910/2587/2771/11245/8477/3973/1902/56246/53829/5064/5138/5578/5739/10266/7077/7432/7466	35
832	T_N_pos	GO:0051497	negative regulation of stress fiber assembly	10/2823	20/16992	0.000578028	0.00393045	0.0026016	79822/395/10395/51763/4653/5216/90102/1901/23671/7454	10
833	T_N_pos	GO:0060216	definitive hemopoiesis	10/2823	20/16992	0.000578028	0.00393045	0.0026016	2623/2624/3213/3214/4066/4211/8076/6886/7010/7049	10
834	T_N_pos	GO:0071711	basement membrane organization	10/2823	20/16992	0.000578028	0.00393045	0.0026016	1282/1520/23768/3688/3915/4811/22795/23187/90102/10266	10
835	T_N_pos	GO:0045761	regulation of adenylate cyclase activity	25/2823	78/16992	0.000582989	0.00395944	0.00262079	49/109/196883/111/113/140/150/153/154/155/554/801/808/10487/1812/1910/2587/2771/3973/53829/5064/5578/7077/7432/7466	25
836	T_N_pos	GO:0007435	salivary gland morphogenesis	14/2823	34/16992	0.000595195	0.00403268	0.00266926	998/1896/2255/2252/2260/3082/3569/8829/23129/10371/7040/7052/7124/57045	14
837	T_N_pos	GO:0035307	positive regulation of protein dephosphorylation	14/2823	34/16992	0.000595195	0.00403268	0.00266926	801/808/11314/10395/3672/3717/9863/5159/65018/23645/26051/5510/6609/7040	14
838	T_N_pos	GO:0002863	positive regulation of inflammatory response to antigenic stimulus	7/2823	11/16992	0.000613757	0.00414359	0.00274268	695/718/940/1268/2207/11315/7124	7
839	T_N_pos	GO:0048245	eosinophil chemotaxis	7/2823	11/16992	0.000613757	0.00414359	0.00274268	6357/6369/6348/23604/3269/3958/7857	7
840	T_N_pos	GO:1990000	amyloid fibril formation	7/2823	11/16992	0.000613757	0.00414359	0.00274268	948/1191/1410/2280/2934/8737/11035	7
841	T_N_pos	GO:0015844	monoamine transport	24/2823	74/16992	0.000614627	0.00414453	0.0027433	150/151/152/1268/6387/1812/84062/2207/2865/3737/3745/10859/4129/5020/5023/64805/11315/65018/6571/6581/222962/6530/6622/6623	24
842	T_N_pos	GO:0009743	response to carbohydrate	53/2823	207/16992	0.000620767	0.00418096	0.00276741	130399/111/9370/150/285/338/572/10203/847/6347/1215/1292/81035/1471/2044/51024/2621/2697/125111/57678/2950/2998/3383/3553/3745/3952/3956/4023/4067/4208/51085/91942/50507/5020/5105/29085/5566/5579/5799/5906/5176/83667/51092/6518/6529/6546/6678/6717/7040/7048/10628/7351/6844	53
843	T_N_pos	GO:0060349	bone morphogenesis	27/2823	87/16992	0.000633816	0.00425873	0.00281889	652/654/1277/1311/55790/56603/9249/1749/8817/1112/3037/3207/4208/4487/116039/60676/871/6423/6424/6474/6497/389058/7010/7040/7048/7059/7291	27
844	T_N_pos	GO:1903901	negative regulation of viral life cycle	27/2823	87/16992	0.000633816	0.00425873	0.00281889	200315/684/6348/6351/2219/8547/2934/3428/3434/24138/8519/10581/10410/51763/9636/4599/8638/5359/5371/91543/8724/7124/10318/6737/23087/81603/7538	27
845	T_N_pos	GO:0090023	positive regulation of neutrophil chemotaxis	12/2823	27/16992	0.000640091	0.0042958	0.00284343	719/728/6363/6366/972/23604/3929/3071/5196/5473/5879/7060	12
846	T_N_pos	GO:0010523	negative regulation of calcium ion transport into cytosol	9/2823	17/16992	0.000642897	0.00430953	0.00285252	801/808/845/1193/9446/5311/6717/7040/10345	9
847	T_N_pos	GO:0002460	adaptive immune response based on somatic recombination of immune receptors built from immunoglobulin superfamily domains	72/2823	301/16992	0.000653008	0.00436849	0.00289154	100/57379/301/567/604/695/11118/10384/712/713/714/715/716/717/718/729/730/6363/940/920/958/1604/972/3426/1178/339390/1191/1378/1075/56940/10148/2207/2208/84868/3142/3383/3458/3586/3594/3598/3606/10068/8809/3553/9173/53833/133396/90865/3569/3662/182/10859/4208/259197/80762/114548/5788/23180/11035/91543/54440/710/4092/8417/30009/7040/7099/51311/7124/10673/7292/7454	72
848	T_N_pos	GO:0002886	regulation of myeloid leukocyte mediated immunity	15/2823	38/16992	0.000654003	0.00436849	0.00289154	695/718/11314/8832/2207/2242/2268/2294/2624/3162/3596/3598/3965/4067/5724	15
849	T_N_pos	GO:0007431	salivary gland development	15/2823	38/16992	0.000654003	0.00436849	0.00289154	998/1471/1896/2255/2252/2260/3082/3569/8829/23129/10371/7040/7052/7124/57045	15
850	T_N_pos	GO:0002523	leukocyte migration involved in inflammatory response	8/2823	14/16992	0.000668102	0.00444695	0.00294348	6347/1991/3689/3929/5473/6279/6280/6401	8
851	T_N_pos	GO:0003214	cardiac left ventricle morphogenesis	8/2823	14/16992	0.000668102	0.00444695	0.00294348	1363/2294/4851/4889/6262/6423/6910/7048	8
852	T_N_pos	GO:0042033	chemokine biosynthetic process	8/2823	14/16992	0.000668102	0.00444695	0.00294348	1991/3162/3458/3606/3553/3569/7098/7124	8
853	T_N_pos	GO:0033108	mitochondrial respiratory chain complex assembly	26/2823	83/16992	0.000676767	0.00449935	0.00297816	83943/4694/55967/4695/4696/4700/4702/91942/25915/4707/4716/4708/4712/4714/4717/4722/4724/4725/4728/4729/4731/5018/54949/6901/55863/29796	26
854	T_N_pos	GO:0003254	regulation of membrane depolarization	16/2823	42/16992	0.000694068	0.00460113	0.00304553	666/817/1634/2273/2702/2537/3791/120892/4653/8620/55012/29098/6324/55800/4092/706	16
855	T_N_pos	GO:0097300	programmed necrotic cell death	16/2823	42/16992	0.000694068	0.00460113	0.00304553	666/857/929/8837/23643/4217/197259/8737/11035/22933/353376/7098/7099/7124/7311/7316	16
856	T_N_pos	GO:0051222	positive regulation of protein transport	103/2823	460/16992	0.00069451	0.00460113	0.00304553	22885/9447/283/572/652/654/114899/8536/22900/6363/6347/6348/929/51744/947/952/965/998/26253/1436/1513/1601/51339/8447/1896/55531/2219/2268/51024/2534/2621/2697/84868/3059/3176/3357/8692/3454/3458/3479/3586/3596/8809/3553/9173/90865/3569/9270/3717/23189/3745/3952/3965/4023/4035/5600/4641/8736/25924/22861/91662/114548/10316/4826/7376/4946/4947/81285/10400/29085/65018/5566/79899/5715/5734/10411/5950…	103
857	T_N_pos	GO:0032868	response to insulin	61/2823	247/16992	0.000696998	0.00460685	0.00304931	130399/9370/1176/527/8992/526/9296/847/858/6347/8837/64506/2170/2865/2308/2844/2887/2950/9734/3383/3481/3586/3553/3569/51763/23189/8850/9365/3952/4067/4149/4641/81565/5009/5105/5140/5164/5166/5207/55022/5350/5468/5579/11031/5919/56729/23433/83667/6464/23235/6517/29988/8651/8835/9021/10580/10312/286753/7351/7391/6844	61
858	T_N_pos	GO:0034599	cellular response to oxidative stress	61/2823	247/16992	0.000696998	0.00460685	0.00304931	199/231/8644/221/26287/301/358/10550/558/695/948/1072/8837/1471/1612/2034/2113/10516/2353/2308/2876/2983/3082/3162/3315/10068/8807/3569/3717/10365/9314/120892/84557/4217/4358/653361/4780/4846/11315/5156/5164/65018/5311/5371/5587/79899/5660/5829/9104/388/8737/140823/51389/83667/22933/6622/6648/6649/7124/8876/7471	61
859	T_N_pos	GO:0051147	regulation of muscle cell differentiation	44/2823	165/16992	0.000703663	0.00464549	0.00307489	26287/409/650/652/663/8536/6361/6355/963/998/8837/9547/4283/56603/10938/30846/2022/10211/2323/2294/9573/9734/3399/3479/3486/3611/4217/5600/6300/4208/55897/4487/93649/4851/4856/5155/93166/144165/348093/6474/7040/7124/8740/6935	44
860	T_N_pos	GO:0006953	acute-phase response	17/2823	46/16992	0.000717583	0.00472089	0.0031248	23780/9332/1051/1268/1910/2157/3240/3553/3569/3570/3929/5359/5733/6288/6289/6291/7124	17
861	T_N_pos	GO:0046579	positive regulation of Ras protein signal transduction	17/2823	46/16992	0.000717583	0.00472089	0.0031248	137735/1281/1435/9162/2255/2843/2828/8477/3479/3707/1902/4803/286530/5159/5879/115727/6091	17
862	T_N_pos	GO:0072132	mesenchyme morphogenesis	17/2823	46/16992	0.000717583	0.00472089	0.0031248	70/94/650/8642/2022/2260/2294/26508/4487/4851/4088/6615/6909/7048/55273/7291/7481	17
863	T_N_pos	GO:0050886	endocrine process	25/2823	79/16992	0.000720211	0.0047327	0.00313261	1636/185/552/554/654/114897/114899/1215/1359/1393/1511/1522/2028/2260/8322/2587/2702/3553/3952/4846/81285/5125/51762/56729/6869	25
864	T_N_pos	GO:0008202	steroid metabolic process	70/2823	292/16992	0.000721992	0.00473891	0.00313673	19/8647/9619/33/8309/185/231/1645/1646/8644/338/8542/23780/650/654/847/1050/1066/1071/9023/2055/8029/1727/1583/1588/1544/1589/56603/1559/1551/10858/1582/84649/50846/10170/2230/2260/84681/3290/3292/51170/3295/80270/3458/3490/3553/3931/3952/3953/5641/3990/3991/10577/2494/80025/51422/50700/6256/8578/6615/9784/412/10273/6817/6799/6818/27284/7124/7292/706	70
865	T_N_pos	GO:1900542	regulation of purine nucleotide metabolic process	55/2823	218/16992	0.000726083	0.00476025	0.00315085	19/49/109/196883/111/113/140/150/153/154/155/9590/554/10203/801/808/10487/863/6373/4283/29103/1812/1910/2587/2771/2819/11245/8477/3479/3973/1902/51085/56246/4846/4881/53829/5064/11315/5138/5144/5196/55022/65018/5311/51422/5578/5739/10266/10411/5957/6622/7077/706/7432/7466	55
866	T_N_pos	GO:0010518	positive regulation of phospholipase activity	18/2823	50/16992	0.000727079	0.00476127	0.00315153	148/185/283/552/728/2247/2260/2321/3357/1902/10316/5156/5159/5322/5724/115727/8698/6401	18
867	T_N_pos	GO:0052652	cyclic purine nucleotide metabolic process	42/2823	156/16992	0.000745259	0.0048747	0.00322661	19/49/109/196883/111/113/140/150/153/154/155/9590/358/554/10203/801/808/10487/1812/1910/2587/2771/11245/8477/2983/3357/3973/1902/56246/4846/4881/4882/53829/5064/5138/5578/5739/10266/5957/7077/7432/7466	42
868	T_N_pos	GO:0019882	antigen processing and presentation	57/2823	228/16992	0.000747094	0.00487546	0.00322711	1636/10121/8907/8905/1175/567/6363/6366/910/911/912/30835/948/972/1211/8722/1520/1536/11258/10671/1780/51752/2207/2209/2210/2217/3383/10437/3458/8517/3693/26153/3831/3902/5641/10288/653361/4688/4689/10392/5694/5698/5715/5720/10981/9363/115827/51762/353091/23180/83547/10484/6890/6891/55080/9341/7454	57
869	T_N_pos	GO:0048872	homeostasis of number of cells	57/2823	228/16992	0.000747094	0.00487546	0.00322711	100/118/51327/10000/212/301/558/567/604/652/972/1435/139818/2034/2038/2113/2207/2323/2623/2624/57678/1880/3059/3162/3216/3398/3458/53833/3559/3569/9636/3707/3717/51621/10365/3965/3988/4067/9935/4208/3071/4856/55012/5879/9770/11035/54440/6688/124976/6708/6886/7040/7049/10673/8740/1831/7538	57
870	T_N_pos	GO:0072009	nephron epithelium development	32/2823	110/16992	0.000748083	0.00487629	0.00322766	170690/9370/10409/650/652/947/8642/79633/2247/2719/388585/26508/3207/3217/3237/3611/182/28999/26249/3913/9863/4208/4851/5175/5311/5800/6943/7040/7471/7481/7482/7484	32
871	T_N_pos	GO:0001937	negative regulation of endothelial cell proliferation	13/2823	31/16992	0.000755167	0.00491118	0.00325076	94/84913/857/858/54567/2697/7026/5797/7857/6678/7124/64102/22846	13
872	T_N_pos	GO:0035587	purinergic receptor signaling pathway	13/2823	31/16992	0.000755167	0.00491118	0.00325076	100/111/140/2771/2857/5023/9127/64805/53829/9934/5031/286530/5724	13
873	T_N_pos	GO:0002708	positive regulation of lymphocyte mediated immunity	24/2823	75/16992	0.000763481	0.00495389	0.00327902	567/695/718/940/958/2207/2208/3458/3594/3553/3569/3902/259197/114548/91543/54440/4068/117157/8417/30009/7040/7124/7292/7409	24
874	T_N_pos	GO:0071260	cellular response to mechanical stimulus	24/2823	75/16992	0.000763481	0.00495389	0.00327902	358/477/572/654/958/1277/2022/2697/22927/3596/3553/3659/3759/5138/5734/5879/7040/7098/7099/51311/7132/943/8740/7481	24
875	T_N_pos	GO:0051341	regulation of oxidoreductase activity	27/2823	88/16992	0.00077177	0.00500195	0.00331083	185/8639/801/808/857/1268/114757/23564/2208/2644/3001/3240/3357/3458/3596/3553/3952/120892/10392/4846/115677/5018/11315/9104/11035/6622/7124	27
876	T_N_pos	GO:0001508	action potential	37/2823	133/16992	0.000775225	0.00501289	0.00331807	148/287/477/773/817/117144/857/1268/8506/1812/2258/2697/2702/10052/3458/3737/3741/3745/3751/10008/30819/3759/3764/5023/29098/6262/11280/6324/55800/6329/6330/6335/6546/6640/6717/6869/53373	37
877	T_N_pos	GO:0046890	regulation of lipid biosynthetic process	37/2823	133/16992	0.000775225	0.00501289	0.00331807	9619/57406/33/9370/8644/301/338/552/650/654/718/83643/1389/84649/50846/2170/345275/3357/3458/3490/3553/3952/58526/51085/7376/10062/5155/5166/440503/51422/9104/6615/10580/7069/7124/7132/706	37
878	T_N_pos	GO:0003171	atrioventricular valve development	11/2823	24/16992	0.000783024	0.00504033	0.00333624	650/8642/2702/26508/4851/10439/5308/4091/6910/7048/7291	11
879	T_N_pos	GO:0034695	response to prostaglandin E	11/2823	24/16992	0.000783024	0.00504033	0.00333624	6363/6366/54331/5020/5031/5468/5729/5732/5734/7049/7292	11
880	T_N_pos	GO:0042346	positive regulation of NF-kappaB import into nucleus	11/2823	24/16992	0.000783024	0.00504033	0.00333624	6363/1896/8809/3553/3965/91662/387/7098/7099/7124/8740	11
881	T_N_pos	GO:0050927	positive regulation of positive chemotaxis	11/2823	24/16992	0.000783024	0.00504033	0.00333624	1012/6387/2152/2255/3603/3791/1901/7857/4088/7423/7424	11
882	T_N_pos	GO:1904591	positive regulation of protein import	29/2823	97/16992	0.000802008	0.00515667	0.00341325	652/654/6363/1601/51339/1896/3059/8692/3458/3479/8809/3553/3569/3717/23189/3952/3965/91662/11030/387/6423/4088/55959/7040/7098/7099/340061/7124/8740	29
883	T_N_pos	GO:0072659	protein localization to plasma membrane	54/2823	214/16992	0.000803467	0.00515995	0.00341542	9370/286/287/302/1601/8642/30846/23136/2207/2258/10211/2621/3458/51763/3688/8997/3745/131578/91663/10133/5064/55022/91461/79156/11031/326624/51762/5879/10266/10268/29098/11079/391/23433/6281/55800/10580/8417/9482/6812/7040/64114/92162/7124/7132/81619/23555/57217/145567/286753/6844/9341/10791/10490	54
884	T_N_pos	GO:0055072	iron ion homeostasis	23/2823	71/16992	0.000805708	0.00515995	0.00341542	48/212/567/654/79901/2034/2038/26234/2495/2512/3162/8692/23479/80762/4682/8301/286133/81855/81894/6717/26872/79689/57217	23
885	T_N_pos	GO:0007259	JAK-STAT cascade	44/2823	166/16992	0.000806157	0.00515995	0.00341542	231/23568/54829/633/857/6347/11314/958/1436/1437/1489/1634/23768/2534/2675/2690/3059/388585/3454/3455/3458/3479/3596/3600/3606/133396/3569/3570/3717/3952/131578/64101/4067/9111/4851/5008/5311/127435/5617/8651/8835/9021/6775/7132	44
886	T_N_pos	GO:0097696	STAT cascade	44/2823	166/16992	0.000806157	0.00515995	0.00341542	231/23568/54829/633/857/6347/11314/958/1436/1437/1489/1634/23768/2534/2675/2690/3059/388585/3454/3455/3458/3479/3596/3600/3606/133396/3569/3570/3717/3952/131578/64101/4067/9111/4851/5008/5311/127435/5617/8651/8835/9021/6775/7132	44
887	T_N_pos	GO:0046824	positive regulation of nucleocytoplasmic transport	33/2823	115/16992	0.00081184	0.00519047	0.00343561	652/654/8536/6363/1601/51339/1896/2621/3059/8692/3458/3479/8809/3553/3569/3717/23189/3952/3965/91662/5566/10411/11030/387/6423/4088/55959/7040/7098/7099/340061/7124/8740	33
888	T_N_pos	GO:0006641	triglyceride metabolic process	31/2823	106/16992	0.000814242	0.00519411	0.00343803	13/2180/2182/10555/338/718/847/857/1071/84649/2170/2167/2171/57678/2819/2876/3990/3991/254531/4023/11343/7376/10062/80025/5105/5294/11145/440503/57104/9104/7069	31
889	T_N_pos	GO:0032526	response to retinoic acid	31/2823	106/16992	0.000814242	0.00519411	0.00343803	19/8854/358/654/6347/952/1277/56603/1843/2042/8322/2697/3490/9314/3952/4067/4208/5020/5105/5159/5468/5950/6096/6256/5176/8273/7075/11344/7480/7481/7484	31
890	T_N_pos	GO:0007188	adenylate cyclase-modulating G-protein coupled receptor signaling pathway	41/2823	152/16992	0.000821698	0.00523579	0.00346561	109/196883/111/113/148/147/146/150/151/152/153/154/155/554/10203/1232/1268/1395/1812/2865/2357/2587/9340/9630/2770/2771/54331/2869/2915/3973/1902/64805/5144/5660/5732/5734/5739/5745/1901/8698/7432	41
891	T_N_pos	GO:0003091	renal water homeostasis	14/2823	35/16992	0.000841693	0.00535117	0.00354199	109/196883/111/113/231/358/554/66002/3037/8692/51763/5566/5577/7466	14
892	T_N_pos	GO:0010712	regulation of collagen metabolic process	14/2823	35/16992	0.000841693	0.00535117	0.00354199	652/6347/1471/114757/2022/2191/3569/3688/4239/5159/5468/5906/56729/7040	14
893	T_N_pos	GO:0009190	cyclic nucleotide biosynthetic process	42/2823	157/16992	0.000856863	0.00544151	0.00360178	19/49/109/196883/111/113/140/150/153/154/155/9590/358/554/10203/801/808/10487/1812/1910/2587/2771/11245/8477/2983/3357/3973/1902/56246/4846/4881/4882/53829/5064/5138/5578/5739/10266/5957/7077/7432/7466	42
894	T_N_pos	GO:1903828	negative regulation of cellular protein localization	39/2823	143/16992	0.000864251	0.00548229	0.00362877	9370/284/114899/9478/948/150684/1601/147906/9201/51009/23625/2621/3586/51763/9270/23484/11006/131578/120892/4188/29969/91662/114548/4856/11315/5138/55022/5311/91461/11142/23433/6425/257364/6672/6717/30851/7040/64114/8740	39
895	T_N_pos	GO:0030258	lipid modification	65/2823	269/16992	0.00087998	0.00557196	0.00368813	215/225/9619/32/84129/33/35/8309/9370/185/114898/940/942/1268/114757/1551/1666/84649/1608/9162/1891/55862/1892/2109/2170/2255/8823/8817/2247/2252/2254/2260/2534/1839/3082/3295/3628/3632/51763/9365/152831/3931/3952/23417/5155/5156/5159/5166/55361/118788/5287/5294/23533/146850/5305/440503/5468/51422/83667/55343/55529/145567/7291/7409/79038	65
896	T_N_pos	GO:0009167	purine ribonucleoside monophosphate metabolic process	66/2823	274/16992	0.000881414	0.00557196	0.00368813	100/203/50808/477/514/432369/521/522/10632/539/526/572/669/863/400916/84701/1329/1340/1349/1350/1351/1497/29103/56975/2819/2987/3101/3479/51085/4354/65220/4694/55967/4695/4696/4697/4700/4702/4707/4716/4708/4712/4714/4717/4722/4724/4725/4728/4729/4731/4907/11315/5207/55022/65018/51422/54949/6392/6622/6901/10312/7040/706/29796/10975/27089	66
897	T_N_pos	GO:0031281	positive regulation of cyclase activity	21/2823	63/16992	0.000882317	0.00557196	0.00368813	49/109/196883/111/113/140/153/154/155/554/801/808/10487/1812/3973/4846/5578/5957/7077/7432/7466	21
898	T_N_pos	GO:0043367	CD4-positive, alpha-beta T cell differentiation	21/2823	63/16992	0.000882317	0.00557196	0.00368813	301/604/6363/9308/942/1880/3142/3458/3594/3606/8809/3569/3662/3965/3071/114548/5734/91543/54440/4092/7292	21
899	T_N_pos	GO:0018410	C-terminal protein amino acid modification	25/2823	80/16992	0.000884705	0.00557463	0.00368989	420/115201/84938/683/1043/1368/2215/2350/338328/4045/4062/266727/257194/51299/50863/22854/84628/4978/146183/353091/8434/7070/8876/8875/7512	25
900	T_N_pos	GO:0019217	regulation of fatty acid metabolic process	25/2823	80/16992	0.000884705	0.00557463	0.00368989	225/32/33/9370/301/552/114898/857/1268/84649/2170/58526/51085/23417/7376/10062/80025/5164/5166/440503/5468/51422/9104/6622/7291	25
901	T_N_pos	GO:0048754	branching morphogenesis of an epithelial tube	40/2823	148/16992	0.000905886	0.00570175	0.00377404	170690/650/652/1282/1435/1522/8642/54567/2022/79633/2255/2247/2294/151449/2719/3087/64399/3207/3217/3237/3611/4851/4855/8829/5308/5311/23129/5371/54922/6423/9353/10252/10253/6943/7040/7048/7124/7471/7482/7484	40
902	T_N_pos	GO:0002292	T cell differentiation involved in immune response	20/2823	59/16992	0.000913567	0.00574372	0.00380182	301/604/6363/942/338339/26253/2207/1880/3142/3458/3594/3606/8809/3569/3662/3965/114548/5734/4092/7292	20
903	T_N_pos	GO:0006171	cAMP biosynthetic process	35/2823	125/16992	0.000934142	0.00586435	0.00388166	19/49/109/196883/111/113/140/150/153/154/155/9590/554/10203/801/808/10487/1812/1910/2587/2771/11245/8477/3973/1902/56246/53829/5064/5138/5578/5739/10266/7077/7432/7466	35
904	T_N_pos	GO:0032757	positive regulation of interleukin-8 production	16/2823	43/16992	0.000936759	0.00586435	0.00388166	9370/929/51744/965/1991/2219/8692/3553/3929/3965/11315/8737/7098/7099/51311/7124	16
905	T_N_pos	GO:2000107	negative regulation of leukocyte apoptotic process	16/2823	43/16992	0.000936759	0.00586435	0.00388166	100/558/604/652/6363/6366/972/6387/2207/2621/57678/3059/3620/3707/10859/1831	16
906	T_N_pos	GO:1904427	positive regulation of calcium ion transmembrane transport	19/2823	55/16992	0.000937412	0.00586435	0.00388166	287/623/801/808/6373/4283/1812/9446/3596/10008/5311/5336/9104/6262/6622/6717/7070/10345/7220	19
907	T_N_pos	GO:0045066	regulatory T cell differentiation	10/2823	21/16992	0.000939991	0.00586435	0.00388166	604/940/3458/3659/3965/10288/11006/8651/7040/7292	10
908	T_N_pos	GO:0045662	negative regulation of myoblast differentiation	10/2823	21/16992	0.000939991	0.00586435	0.00388166	26287/652/6361/9547/9573/3399/4851/144165/7040/7124	10
909	T_N_pos	GO:1902932	positive regulation of alcohol biosynthetic process	10/2823	21/16992	0.000939991	0.00586435	0.00388166	9619/51744/3269/3458/3553/3973/5724/5745/6622/7124	10
910	T_N_pos	GO:0007519	skeletal muscle tissue development	41/2823	153/16992	0.000945476	0.00587603	0.0038894	26287/51676/7832/11149/857/858/1073/8837/56603/1634/10211/2353/93986/2876/9734/26508/3142/3235/7881/401265/4208/4223/9242/4634/4637/93649/8736/4851/7026/5308/6285/6474/6497/64321/6901/6943/7040/1831/7291/10791/7480	41
911	T_N_pos	GO:0043281	regulation of cysteine-type endopeptidase activity involved in apoptotic process	50/2823	196/16992	0.000949338	0.00587603	0.0038894	130399/358/10550/409/572/666/22900/840/1612/10395/2152/26355/51024/2621/2876/2934/3082/3429/2537/3569/3717/9314/3965/4217/4803/58484/22861/91662/114548/10392/5023/11315/5329/5371/5468/9647/8737/6091/51065/6197/6279/6280/5272/6423/4088/6622/83595/7124/25816/8740	50
912	T_N_pos	GO:0042130	negative regulation of T cell proliferation	18/2823	51/16992	0.0009513	0.00587603	0.0038894	652/1051/339390/10457/84868/3620/3586/53833/3559/3965/10859/10288/2615/80762/80380/7040/57045/11326	18
913	T_N_pos	GO:0060420	regulation of heart growth	18/2823	51/16992	0.0009513	0.00587603	0.0038894	32/10409/2247/2254/2260/2627/2697/3479/5600/4208/4851/5292/5950/6909/6910/7048/7049/23414	18
914	T_N_pos	GO:0002831	regulation of response to biotic stimulus	38/2823	139/16992	0.000951639	0.00587603	0.0038894	9447/8907/8905/1175/567/654/919/940/920/1604/1794/9844/2534/84868/3055/51191/5654/3434/3458/3594/3600/3553/3559/10859/9450/23643/259197/10392/10133/55012/5578/5879/54941/23328/6397/22933/23208/340061	38
915	T_N_pos	GO:0002026	regulation of the force of heart contraction	12/2823	28/16992	0.000952079	0.00587603	0.0038894	148/153/477/817/857/3458/4634/4635/4846/5350/6262/6546	12
916	T_N_pos	GO:0050690	regulation of defense response to virus by virus	12/2823	28/16992	0.000952079	0.00587603	0.0038894	8907/8905/1175/567/919/940/920/1794/9844/2534/3055/5879	12
917	T_N_pos	GO:0050706	regulation of interleukin-1 beta secretion	12/2823	28/16992	0.000952079	0.00587603	0.0038894	9447/22900/6363/6348/3454/3458/3965/22861/91662/114548/5371/51311	12
918	T_N_pos	GO:0010524	positive regulation of calcium ion transport into cytosol	17/2823	47/16992	0.000952226	0.00587603	0.0038894	623/801/808/857/920/6373/4283/1812/9446/3596/5311/6622/6717/7070/10345/7220/7222	17
919	T_N_pos	GO:0072577	endothelial cell apoptotic process	17/2823	47/16992	0.000952226	0.00587603	0.0038894	8644/284/51129/57124/958/641700/2621/3383/3586/3596/3791/4217/4780/10266/7857/7010/7124	17
920	T_N_pos	GO:0002449	lymphocyte mediated immunity	71/2823	300/16992	0.000966851	0.00594735	0.0039366	57379/409/567/604/695/11118/10384/712/713/714/715/716/717/718/729/730/940/958/1604/972/3426/1178/339390/1191/1378/1075/56940/2207/2208/3002/84868/3383/3458/3586/3594/3598/3553/53833/133396/3569/182/3811/3902/3952/3965/10859/1130/9437/259197/80762/114548/146850/5788/353091/23180/11035/91543/54440/5272/710/4068/117157/4092/8417/30009/7040/51311/7124/7292/7409/7454	71
921	T_N_pos	GO:0030810	positive regulation of nucleotide biosynthetic process	31/2823	107/16992	0.000966929	0.00594735	0.0039366	19/49/109/196883/111/113/140/153/154/155/9590/554/10203/801/808/10487/1812/8477/3973/56246/4846/4881/55022/65018/5578/5739/10266/5957/7077/7432/7466	31
922	T_N_pos	GO:1900373	positive regulation of purine nucleotide biosynthetic process	31/2823	107/16992	0.000966929	0.00594735	0.0039366	19/49/109/196883/111/113/140/153/154/155/9590/554/10203/801/808/10487/1812/8477/3973/56246/4846/4881/55022/65018/5578/5739/10266/5957/7077/7432/7466	31
923	T_N_pos	GO:0007568	aging	67/2823	280/16992	0.000974957	0.00598505	0.00396156	100/148/155/597/604/847/6347/942/1026/1028/2055/1268/1281/1410/1075/1634/1910/2022/2353/2934/8692/3383/3398/3586/3600/3569/3611/3689/3727/9365/4017/4035/120892/8174/8932/4780/50507/4889/9891/5105/5144/5159/5371/5549/5745/56729/9104/140823/51389/5176/710/140679/6622/6648/6909/7040/7048/7076/7077/7133/706/7291/7351/22846/7412/7471/83719	67
924	T_N_pos	GO:0009126	purine nucleoside monophosphate metabolic process	66/2823	275/16992	0.00097517	0.00598505	0.00396156	100/203/50808/477/514/432369/521/522/10632/539/526/572/669/863/400916/84701/1329/1340/1349/1350/1351/1497/29103/56975/2819/2987/3101/3479/51085/4354/65220/4694/55967/4695/4696/4697/4700/4702/4707/4716/4708/4712/4714/4717/4722/4724/4725/4728/4729/4731/4907/11315/5207/55022/65018/51422/54949/6392/6622/6901/10312/7040/706/29796/10975/27089	66
925	T_N_pos	GO:1900180	regulation of protein localization to nucleus	54/2823	216/16992	0.00101276	0.00620902	0.0041098	284/652/654/114899/9478/6363/948/1026/1601/51339/147906/9201/1896/23625/2534/2621/84662/3059/8692/3458/3479/3586/8809/3553/3569/3717/23189/3952/3965/11006/4188/29969/91662/114548/4856/11315/5138/5311/11142/11030/387/83667/6423/6425/4088/6717/55959/7040/7098/7099/340061/7124/8740/81603	54
926	T_N_pos	GO:0030048	actin filament-based movement	34/2823	121/16992	0.00102478	0.00627593	0.00415409	70/287/477/817/857/1674/2697/2702/10052/3741/10008/3759/3764/4607/4620/4634/4635/4637/4647/55742/5144/5350/6262/6324/55800/6330/6640/6717/7111/7125/7140/7431/7454/7456	34
927	T_N_pos	GO:0001676	long-chain fatty acid metabolic process	28/2823	94/16992	0.00104204	0.00637478	0.00421952	215/33/641371/10965/23205/2180/2182/51703/8644/1544/1559/29785/113612/66002/2950/27306/3295/3991/11343/5066/5321/8605/5730/5740/5742/9444/11000/6916	28
928	T_N_pos	GO:0016051	carbohydrate biosynthetic process	49/2823	192/16992	0.00105055	0.00641862	0.00424854	9370/231/8707/669/114898/114899/51744/55501/166012/55790/84649/2132/2308/55830/2819/8908/2998/3036/3037/3269/3479/3481/3569/51763/8850/3952/3953/3973/4247/5105/5155/5164/5207/5260/5341/648791/5724/5745/5950/9104/83667/84912/6622/10580/55808/30815/7040/7311/7316	49
929	T_N_pos	GO:1902905	positive regulation of supramolecular fiber organization	44/2823	168/16992	0.00105147	0.00641862	0.00424854	79998/9639/22899/402/10095/10109/10094/10093/6366/6369/10344/998/10435/1073/2242/9535/8477/2876/2934/3055/3383/3397/9270/25802/1902/4641/4653/3071/50507/5216/5341/9647/5879/10411/387/6281/85477/4088/10174/11346/171024/6869/7454/7481	44
930	T_N_pos	GO:0016053	organic acid biosynthetic process	71/2823	301/16992	0.00106373	0.00647952	0.00428885	8647/32/33/8309/123876/348158/54988/55902/55256/9370/189/8644/8854/241/301/443/374569/445/552/586/633/635/23743/972/1036/9023/55501/1464/10858/1582/1634/10170/1806/29940/92126/3995/339896/2687/2875/27306/3295/80270/3620/3990/4023/4056/11343/4258/58526/51085/23417/10588/10003/7376/10062/5009/11315/5166/5321/5322/51422/5730/5740/5742/9444/9104/6507/6916/7390/10090/1462	71
931	T_N_pos	GO:0046394	carboxylic acid biosynthetic process	71/2823	301/16992	0.00106373	0.00647952	0.00428885	8647/32/33/8309/123876/348158/54988/55902/55256/9370/189/8644/8854/241/301/443/374569/445/552/586/633/635/23743/972/1036/9023/55501/1464/10858/1582/1634/10170/1806/29940/92126/3995/339896/2687/2875/27306/3295/80270/3620/3990/4023/4056/11343/4258/58526/51085/23417/10588/10003/7376/10062/5009/11315/5166/5321/5322/51422/5730/5740/5742/9444/9104/6507/6916/7390/10090/1462	71
932	T_N_pos	GO:0032735	positive regulation of interleukin-12 production	13/2823	32/16992	0.00108016	0.00657253	0.00435042	6363/948/958/3620/3458/3659/3663/3394/3965/5600/7098/7099/7292	13
933	T_N_pos	GO:0002221	pattern recognition receptor signaling pathway	45/2823	173/16992	0.00108248	0.00657956	0.00435507	338/409/695/857/929/11314/948/942/81035/1508/1513/1520/2219/10211/84868/8517/3656/11213/3659/3662/3684/3689/3929/5641/100130733/23643/4067/10392/10062/118788/23180/8737/54941/6197/91543/6279/6280/6397/353376/7098/7099/51311/10318/7311/7316	45
934	T_N_pos	GO:0010469	regulation of receptor activity	35/2823	126/16992	0.00109033	0.00662021	0.00438197	150/151/152/302/8896/801/808/817/845/857/1072/1193/1393/1612/2280/9446/26508/3270/3481/66004/4208/653361/22871/11315/5144/5311/5350/5526/5566/51389/85358/6464/6717/2040/10345	35
935	T_N_pos	GO:0032692	negative regulation of interleukin-1 production	9/2823	18/16992	0.00109694	0.00662487	0.00438506	409/2621/2950/3586/7850/4210/91662/114548/5371	9
936	T_N_pos	GO:0044117	growth of symbiont in host	9/2823	18/16992	0.00109694	0.00662487	0.00438506	948/1511/1991/3458/3586/3394/3929/8878/7124	9
937	T_N_pos	GO:0048557	embryonic digestive tract morphogenesis	9/2823	18/16992	0.00109694	0.00662487	0.00438506	2255/2294/3142/3398/5156/5308/348093/6474/6943	9
938	T_N_pos	GO:0050849	negative regulation of calcium-mediated signaling	9/2823	18/16992	0.00109694	0.00662487	0.00438506	801/808/845/1193/9446/5311/5341/6717/10345	9
939	T_N_pos	GO:1900745	positive regulation of p38MAPK cascade	9/2823	18/16992	0.00109694	0.00662487	0.00438506	650/4616/392255/9464/3952/4215/4217/653361/23328	9
940	T_N_pos	GO:0046632	alpha-beta T cell differentiation	27/2823	90/16992	0.00112786	0.00680436	0.00450387	100/301/604/660/6363/9308/942/1880/3142/3458/3594/3606/8809/3569/3659/3662/3707/3965/3071/114548/5734/91543/54440/4092/7048/7292/944	27
941	T_N_pos	GO:0045089	positive regulation of innate immune response	76/2823	327/16992	0.00113203	0.00682226	0.00451571	9447/338/409/695/857/929/912/30835/11314/948/942/10462/50856/338339/26253/81035/1508/1513/1520/2207/2219/10211/2534/115362/84868/3055/3384/3385/3428/8517/3656/11213/3659/3662/3684/3689/3902/3929/5641/100130733/23643/4067/4313/10071/259197/58484/84166/10392/10062/118788/5336/5359/5566/5694/5698/5715/5720/23180/8737/54941/6197/91543/6279/6280/6397/4068/117157/353376/7098/7099/51311/340061/10318/731…	76
942	T_N_pos	GO:1903707	negative regulation of hemopoiesis	36/2823	131/16992	0.00115312	0.00694196	0.00459494	9370/301/604/652/714/6348/972/1840/2200/10272/2624/388585/3142/3218/3398/3659/3707/51621/10859/11025/11006/10234/4067/9935/4211/4780/84807/4851/5196/4092/7098/7099/55365/28959/7292/7538	36
943	T_N_pos	GO:0097305	response to alcohol	48/2823	188/16992	0.00116265	0.00699194	0.00462803	19/70/113/9370/210/572/761/847/6363/6347/6366/6348/929/1036/1268/1393/1536/2534/54331/2934/2950/3383/3596/10365/9314/3952/4129/23209/5020/5031/10400/5468/5617/5729/5732/5734/5950/6279/6517/6678/6688/6869/6915/7040/7048/7049/7292/7412	48
944	T_N_pos	GO:0032964	collagen biosynthetic process	14/2823	36/16992	0.00116889	0.00699237	0.00462831	9508/652/6347/1277/1289/114757/2022/3569/5159/5468/5906/871/7040/9697	14
945	T_N_pos	GO:0042517	positive regulation of tyrosine phosphorylation of Stat3 protein	14/2823	36/16992	0.00116889	0.00699237	0.00462831	23568/1436/1489/2690/388585/3600/3606/133396/3569/3570/3717/3952/5008/9021	14
946	T_N_pos	GO:0044246	regulation of multicellular organismal metabolic process	14/2823	36/16992	0.00116889	0.00699237	0.00462831	652/6347/1471/114757/2022/2191/3569/3688/4239/5159/5468/5906/56729/7040	14
947	T_N_pos	GO:0051281	positive regulation of release of sequestered calcium ion into cytosol	14/2823	36/16992	0.00116889	0.00699237	0.00462831	623/801/808/6373/4283/1812/9446/3596/5311/6622/6717/7070/10345/7220	14
948	T_N_pos	GO:1904036	negative regulation of epithelial cell apoptotic process	14/2823	36/16992	0.00116889	0.00699237	0.00462831	284/51129/831/8837/2621/3162/3383/3596/3791/4780/10266/7857/7010/7466	14
949	T_N_pos	GO:0002507	tolerance induction	11/2823	25/16992	0.00118984	0.00709526	0.00469641	942/1178/84868/3620/3559/11213/3965/10288/4067/7040/7048	11
950	T_N_pos	GO:0003081	regulation of systemic arterial blood pressure by renin-angiotensin	11/2823	25/16992	0.00118984	0.00709526	0.00469641	1636/185/1215/1359/1511/1522/2028/2702/81285/5125/6869	11
951	T_N_pos	GO:1903393	positive regulation of adherens junction organization	11/2823	25/16992	0.00118984	0.00709526	0.00469641	118/1072/9270/3791/4653/9647/5879/6281/4088/7010/7070	11
952	T_N_pos	GO:0006509	membrane protein ectodomain proteolysis	15/2823	40/16992	0.00122288	0.00725073	0.00479932	150/51752/3458/3586/3553/55851/152503/257364/51429/7076/7077/7078/7079/7124/7133	15
953	T_N_pos	GO:0015671	oxygen transport	8/2823	15/16992	0.00122358	0.00725073	0.00479932	114757/3039/3040/3043/3045/3047/3048/3042	8
954	T_N_pos	GO:0050755	chemokine metabolic process	8/2823	15/16992	0.00122358	0.00725073	0.00479932	1991/3162/3458/3606/3553/3569/7098/7124	8
955	T_N_pos	GO:0051044	positive regulation of membrane protein ectodomain proteolysis	8/2823	15/16992	0.00122358	0.00725073	0.00479932	150/3458/3553/152503/257364/51429/7124/7133	8
956	T_N_pos	GO:0070293	renal absorption	8/2823	15/16992	0.00122358	0.00725073	0.00479932	9370/8644/2621/2934/3037/3043/8692/26249	8
957	T_N_pos	GO:0072109	glomerular mesangium development	8/2823	15/16992	0.00122358	0.00725073	0.00479932	652/947/8837/2828/3458/4851/5155/5159	8
958	T_N_pos	GO:0048146	positive regulation of fibroblast proliferation	18/2823	52/16992	0.00123194	0.00728505	0.00482204	302/358/972/1026/4921/2255/2621/3479/3596/4724/5155/5156/5159/5371/79621/6277/7040/7471	18
959	T_N_pos	GO:0060425	lung morphogenesis	18/2823	52/16992	0.00123194	0.00728505	0.00482204	652/998/1522/2255/2252/2294/93986/3087/64399/3397/5308/10252/10253/83931/6943/7048/7124/7482	18
960	T_N_pos	GO:0030279	negative regulation of ossification	23/2823	73/16992	0.00123448	0.00729243	0.00482692	6348/1230/8646/1893/2623/2662/9464/51564/3397/3398/3399/4208/4851/6096/6497/4088/4091/5552/7040/7124/7291/117581/57045	23
961	T_N_pos	GO:0051099	positive regulation of binding	41/2823	155/16992	0.00124315	0.007336	0.00485576	118/119/302/567/650/652/857/1193/1203/115908/51339/64641/2280/10211/9464/3458/3479/3662/3717/9314/3955/120892/8932/4208/4242/93649/8829/11315/5308/5329/23228/23129/5468/5899/6281/22933/6497/6708/7040/340061/7291	41
962	T_N_pos	GO:0060038	cardiac muscle cell proliferation	16/2823	44/16992	0.00124774	0.00734036	0.00485865	2247/2254/2260/2627/2697/5600/4208/4851/5292/5950/6256/6909/6910/7048/7049/23414	16
963	T_N_pos	GO:0010862	positive regulation of pathway-restricted SMAD protein phosphorylation	17/2823	48/16992	0.00124907	0.00734036	0.00485865	94/650/651/652/654/1601/2022/2662/9573/8200/392255/151449/7044/11030/6386/7040/57045	17
964	T_N_pos	GO:0035904	aorta development	17/2823	48/16992	0.00124907	0.00734036	0.00485865	94/11174/1281/54567/2022/182/4015/4016/4035/4851/5159/5311/23129/144165/4091/9784/6909	17
965	T_N_pos	GO:0071320	cellular response to cAMP	17/2823	48/16992	0.00124907	0.00734036	0.00485865	9370/358/1393/2230/2819/51763/50507/5105/5294/5724/5906/5908/2889/10411/6546/6547/7480	17
966	T_N_pos	GO:0045666	positive regulation of neuron differentiation	74/2823	318/16992	0.00125831	0.00736872	0.00487742	151/152/396/411/604/221336/650/652/654/8536/1072/8837/1268/64506/9362/6387/1809/2042/79791/2242/9638/2260/2534/2624/8200/392255/151449/81544/26508/3082/3232/3458/3569/3611/57611/8997/1902/4067/9863/4131/4208/23531/4681/81565/4747/257194/4780/4803/22871/8829/23129/5526/5587/5789/5879/5906/2889/387/7732/6091/8578/6324/5176/85358/6474/9353/8724/6925/7077/51393/11344/375567/6935/9839	74
967	T_N_pos	GO:0033004	negative regulation of mast cell activation	7/2823	12/16992	0.00126169	0.00736872	0.00487742	11314/8832/1268/2294/3162/3598/3965	7
968	T_N_pos	GO:0033197	response to vitamin E	7/2823	12/16992	0.00126169	0.00736872	0.00487742	100/210/847/1277/3952/4208/5468	7
969	T_N_pos	GO:0045591	positive regulation of regulatory T cell differentiation	7/2823	12/16992	0.00126169	0.00736872	0.00487742	604/3458/3965/10288/11006/8651/7040	7
970	T_N_pos	GO:0071360	cellular response to exogenous dsRNA	7/2823	12/16992	0.00126169	0.00736872	0.00487742	857/81035/10211/3434/5899/7098/340061	7
971	T_N_pos	GO:1905153	regulation of membrane invagination	7/2823	12/16992	0.00126169	0.00736872	0.00487742	11314/948/2624/3071/5468/26228/23208	7
972	T_N_pos	GO:1905952	regulation of lipid localization	35/2823	127/16992	0.00126888	0.00740313	0.0049002	19/5244/9619/32/9370/185/302/338/10396/654/114897/718/948/1071/1149/1588/10938/2587/3553/3569/3690/3952/4023/4035/4481/7376/10062/5020/440503/5360/57104/5468/56729/7124/706	35
973	T_N_pos	GO:0007565	female pregnancy	47/2823	184/16992	0.00128683	0.00749243	0.0049593	2182/130399/113/152/231/285/23780/397/6347/952/53405/1268/1393/1471/1508/8909/2113/2192/2353/2354/2697/84868/3620/3490/3553/3726/3952/3965/4313/8620/7026/5020/5066/5125/5617/5669/5740/5858/10266/8434/6256/412/7040/7048/7056/7076/7351	47
974	T_N_pos	GO:0008154	actin polymerization or depolymerization	47/2823	184/16992	0.00128683	0.00749243	0.0049593	118/119/199/283/93663/395/10095/10109/10094/10093/10487/832/6366/6369/10344/10435/1072/1073/22837/6387/9873/9535/2934/3055/3059/3383/3717/23189/51474/25802/22921/91663/4641/3071/5216/5341/5879/85477/83442/9353/6708/6710/7111/11344/7454/10810/7456	47
975	T_N_pos	GO:1903533	regulation of protein targeting	70/2823	298/16992	0.00129095	0.00750868	0.00497006	22885/284/652/654/665/114899/9478/6363/6347/948/1026/1513/1601/51339/147906/1896/55531/23625/51024/2534/2621/3059/3176/8692/3458/3479/3586/8809/3553/3569/51763/9270/3717/23189/3745/3952/3965/120892/4188/29969/4641/91662/114548/10316/4856/4924/55486/5138/10400/65018/5311/11142/11030/387/6036/6423/6425/51100/4088/6717/2040/55959/7040/7098/7099/340061/7124/8740/54543/59286	70
976	T_N_pos	GO:0034446	substrate adhesion-dependent cell spreading	25/2823	82/16992	0.0013134	0.00763142	0.0050513	84168/10109/558/11149/998/2192/10979/83706/8322/3037/3611/8516/9270/3690/23189/3912/3915/91663/4653/55742/5879/55698/6281/7010/9341	25
977	T_N_pos	GO:0051604	protein maturation	62/2823	258/16992	0.00131779	0.00764912	0.00506302	2/1636/9509/9508/165/572/715/717/718/719/728/729/730/824/831/147372/1604/966/3075/3426/5199/7123/1203/1215/1359/1363/1368/8532/1378/1511/1520/1522/84976/2028/2159/2152/2280/2619/2621/2934/3002/2999/3428/7850/83943/23479/5641/120892/4803/58484/5125/5443/5566/5627/55851/710/871/5552/10273/81619/23555/7466	62
978	T_N_pos	GO:0048525	negative regulation of viral process	31/2823	109/16992	0.00134868	0.00782039	0.00517638	200315/684/6348/6351/2219/8547/2934/5654/3428/3434/24138/8519/10581/10410/3559/51763/9636/4599/8638/5359/5371/54941/91543/6397/8724/7124/10318/6737/23087/81603/7538	31
979	T_N_pos	GO:0010817	regulation of hormone levels	104/2823	474/16992	0.0013521	0.00783221	0.00518421	5244/1636/130399/111/127/9370/150/151/152/185/231/1645/1646/8644/216/8854/301/402/23568/572/650/654/695/114897/114899/773/952/1215/1268/1359/1363/1393/1511/1522/1583/1588/1589/56603/84649/9249/10170/1735/8447/1803/2028/2044/2230/2865/2260/8322/2587/2697/3292/51170/3295/3458/3553/3557/3569/3717/8997/3741/3745/26251/3952/8425/4067/25924/91942/4803/4828/4826/4856/8620/5008/5125/8622/29085/5443/5578/…	104
980	T_N_pos	GO:0030804	positive regulation of cyclic nucleotide biosynthetic process	29/2823	100/16992	0.00136349	0.00789014	0.00522255	19/49/109/196883/111/113/140/153/154/155/9590/554/10203/801/808/10487/1812/8477/3973/56246/4846/4881/5578/5739/10266/5957/7077/7432/7466	29
981	T_N_pos	GO:1900371	regulation of purine nucleotide biosynthetic process	40/2823	151/16992	0.00137358	0.00793362	0.00525133	19/49/109/196883/111/113/140/150/153/154/155/9590/554/10203/801/808/10487/1812/1910/2587/2771/11245/8477/3973/1902/56246/4846/4881/53829/5064/5138/55022/65018/5578/5739/10266/5957/7077/7432/7466	40
982	T_N_pos	GO:0003203	endocardial cushion morphogenesis	12/2823	29/16992	0.00138079	0.00793362	0.00525133	94/650/8642/2022/26508/4487/4851/6615/6909/7048/55273/7291	12
983	T_N_pos	GO:0032733	positive regulation of interleukin-10 production	12/2823	29/16992	0.00138079	0.00793362	0.00525133	940/947/9308/2207/3082/53833/3662/3965/54440/7099/7292/11334	12
984	T_N_pos	GO:0033006	regulation of mast cell activation involved in immune response	12/2823	29/16992	0.00138079	0.00793362	0.00525133	11314/8832/2207/2242/2268/2294/2624/3162/3596/3598/3965/4067	12
985	T_N_pos	GO:0043114	regulation of vascular permeability	12/2823	29/16992	0.00138079	0.00793362	0.00525133	284/624/3269/4881/5138/5139/11156/10266/9353/6869/7010/7040	12
986	T_N_pos	GO:0043304	regulation of mast cell degranulation	12/2823	29/16992	0.00138079	0.00793362	0.00525133	11314/8832/2207/2242/2268/2294/2624/3162/3596/3598/3965/4067	12
987	T_N_pos	GO:0055023	positive regulation of cardiac muscle tissue growth	12/2823	29/16992	0.00138079	0.00793362	0.00525133	2247/2254/2260/2627/3479/4208/4851/5292/6909/6910/7049/23414	12
988	T_N_pos	GO:0035304	regulation of protein dephosphorylation	21/2823	65/16992	0.00138752	0.00794811	0.00526092	801/808/11314/1408/10395/2280/3672/3717/9863/3071/9891/5159/65018/23645/26051/80316/5510/9104/6609/7040/7124	21
989	T_N_pos	GO:0045913	positive regulation of carbohydrate metabolic process	21/2823	65/16992	0.00138752	0.00794811	0.00526092	572/114898/51744/84649/2308/2819/3037/3269/3479/3481/8850/3973/51085/5155/5207/648791/5724/5745/9104/6622/10580	21
990	T_N_pos	GO:0061035	regulation of cartilage development	21/2823	65/16992	0.00138752	0.00794811	0.00526092	94/11173/649/650/652/654/2202/8817/8200/392255/3207/3952/4017/4094/91461/85477/6474/4088/6660/7040/7481	21
991	T_N_pos	GO:0006638	neutral lipid metabolic process	34/2823	123/16992	0.0013959	0.00798803	0.00528735	13/57406/2180/2182/10555/283/338/718/847/857/1071/84649/2170/2167/2171/57678/2819/2876/3990/3991/254531/4023/11343/7376/10062/80025/5105/5294/11145/440503/57104/9104/6622/7069	34
992	T_N_pos	GO:0048562	embryonic organ morphogenesis	67/2823	284/16992	0.00143942	0.00822876	0.00544669	491/652/115908/1749/2202/2022/2048/2200/2255/2254/2260/2294/2295/2624/2735/145258/9464/3142/3207/3213/3214/3215/3216/3217/3218/3221/3225/3232/3233/3235/3373/3398/8516/9935/4188/4208/55897/4237/4487/4647/4669/4851/116039/5156/5308/5311/5396/5879/5950/348093/6262/6474/4088/55084/64321/54345/10253/6913/6909/6943/7048/259236/7291/7471/7481/7484/6935	67
993	T_N_pos	GO:0030802	regulation of cyclic nucleotide biosynthetic process	38/2823	142/16992	0.001461	0.00832748	0.00551203	19/49/109/196883/111/113/140/150/153/154/155/9590/554/10203/801/808/10487/1812/1910/2587/2771/11245/8477/3973/1902/56246/4846/4881/53829/5064/5138/5578/5739/10266/5957/7077/7432/7466	38
994	T_N_pos	GO:0048871	multicellular organismal homeostasis	77/2823	335/16992	0.00146402	0.00832748	0.00551203	32/33/60/109/196883/111/113/118/153/154/155/231/10000/358/554/567/654/947/948/952/64072/10518/1149/2055/1268/64784/1435/1436/1513/8029/56603/66002/54360/128338/1812/1910/2034/2323/2308/2623/2624/2876/3037/3315/8692/3553/53833/3569/51763/3690/3848/9079/3953/3988/4069/284207/51085/4692/50507/115861/5166/148811/5547/5566/5577/5733/5745/5879/5950/1901/54440/55812/7099/7124/4982/1200/7466	77
995	T_N_pos	GO:0010884	positive regulation of lipid storage	10/2823	22/16992	0.00146843	0.00832748	0.00551203	32/338/718/948/1149/10938/4023/4481/7376/440503	10
996	T_N_pos	GO:0050995	negative regulation of lipid catabolic process	10/2823	22/16992	0.00146843	0.00832748	0.00551203	32/150/1149/1268/64784/3553/5140/5294/440503/7124	10
997	T_N_pos	GO:0061082	myeloid leukocyte cytokine production	10/2823	22/16992	0.00146843	0.00832748	0.00551203	604/948/972/2207/2621/3162/11213/10417/7040/7099	10
998	T_N_pos	GO:0071800	podosome assembly	10/2823	22/16992	0.00146843	0.00832748	0.00551203	51411/1437/28988/2934/3055/4478/653361/654816/654817/7124	10
999	T_N_pos	GO:1903306	negative regulation of regulated secretory pathway	10/2823	22/16992	0.00146843	0.00832748	0.00551203	150/11314/8832/2294/3162/3598/3965/4851/5906/5908	10
1000	T_N_pos	GO:1905521	regulation of macrophage migration	10/2823	22/16992	0.00146843	0.00832748	0.00551203	719/728/6347/1240/1435/1588/79148/64805/5919/26228	10
1001	T_N_pos	GO:0002707	negative regulation of lymphocyte mediated immunity	13/2823	33/16992	0.001514	0.0085518	0.00566051	409/604/339390/1378/56940/84868/53833/3965/10859/80762/5788/5272/4092	13
1002	T_N_pos	GO:0003156	regulation of animal organ formation	13/2823	33/16992	0.001514	0.0085518	0.00566051	650/652/2255/2260/2787/9464/3207/55897/4851/5292/10252/6910/7482	13
1003	T_N_pos	GO:2000249	regulation of actin cytoskeleton reorganization	13/2823	33/16992	0.001514	0.0085518	0.00566051	396/397/1436/2242/9535/3055/3059/5156/29085/10411/26228/7010/7040	13
1004	T_N_pos	GO:0097581	lamellipodium organization	23/2823	74/16992	0.00151402	0.0085518	0.00566051	3983/22885/50649/9459/10109/832/55704/998/1012/1072/5168/23189/29780/51177/5800/5879/1901/9353/6643/11344/7454/10810/7471	23
1005	T_N_pos	GO:0032623	interleukin-2 production	19/2823	57/16992	0.00152466	0.00860333	0.00569462	301/940/947/920/9308/942/57678/84868/51564/3606/3553/53833/3662/3902/5144/54440/7292/11326/7538	19
1006	T_N_pos	GO:0035239	tube morphogenesis	79/2823	346/16992	0.00156164	0.00880327	0.00582696	94/170690/84913/650/652/83605/1282/1435/1436/115908/1522/51339/8642/10395/54567/1896/2022/79633/2255/2247/2294/2627/151449/2735/2719/9464/388585/3087/64399/3142/3207/3217/3237/3398/3611/9270/26249/4208/55897/4851/4855/8829/5156/5216/5308/5311/23129/5371/144165/5566/54922/348093/387/388/6262/6423/6425/6474/6497/9353/4088/64321/54345/10252/10253/90627/6909/6943/7040/7048/7052/7124/7291/7471/7481/74…	79
1007	T_N_pos	GO:0030808	regulation of nucleotide biosynthetic process	40/2823	152/16992	0.00157068	0.00884541	0.00585485	19/49/109/196883/111/113/140/150/153/154/155/9590/554/10203/801/808/10487/1812/1910/2587/2771/11245/8477/3973/1902/56246/4846/4881/53829/5064/5138/55022/65018/5578/5739/10266/5957/7077/7432/7466	40
1008	T_N_pos	GO:0007200	phospholipase C-activating G-protein coupled receptor signaling pathway	31/2823	110/16992	0.00158435	0.00890472	0.00589411	148/147/146/150/185/719/728/3579/10800/57105/1812/1910/2357/2359/9630/2843/2828/8477/2915/3269/3357/3973/1902/10316/5031/286530/5733/5745/1901/6869/7052	31
1009	T_N_pos	GO:0071466	cellular response to xenobiotic stimulus	31/2823	110/16992	0.00158435	0.00890472	0.00589411	13/2180/348158/1645/314/8639/200315/874/1066/1727/1544/56603/1559/1551/10858/2052/2327/2328/10249/2948/9446/2950/4258/4259/4835/5742/6283/6817/6799/6818/27284	31
1010	T_N_pos	GO:0032715	negative regulation of interleukin-6 production	14/2823	37/16992	0.00159618	0.00896229	0.00593222	409/55024/114899/2621/84868/3082/3586/11213/10365/3071/91662/23208/7099/7124	14
1011	T_N_pos	GO:0070265	necrotic cell death	17/2823	49/16992	0.00162059	0.00908818	0.00601555	666/857/929/8837/23643/4217/197259/8737/11035/22933/353376/7098/7099/7124/706/7311/7316	17
1012	T_N_pos	GO:0033135	regulation of peptidyl-serine phosphorylation	34/2823	124/16992	0.0016218	0.00908818	0.00601555	284/369/409/624/8536/857/998/1389/2621/2675/3059/3082/3270/3458/3569/51763/51085/5008/11315/5144/65018/23228/9647/23645/5587/10411/9770/6423/4092/6622/10253/54386/7040/7124	34
1013	T_N_pos	GO:0031952	regulation of protein autophosphorylation	15/2823	41/16992	0.00163583	0.00912598	0.00604057	1636/9370/801/808/857/2022/2675/10457/9961/91662/5155/5526/5912/9770/7424	15
1014	T_N_pos	GO:0043666	regulation of phosphoprotein phosphatase activity	15/2823	41/16992	0.00163583	0.00912598	0.00604057	801/808/11314/1408/2280/3672/3717/9863/3071/9891/5159/23645/80316/9104/7124	15
1015	T_N_pos	GO:0045668	negative regulation of osteoblast differentiation	15/2823	41/16992	0.00163583	0.00912598	0.00604057	8646/2662/9464/51564/3397/3398/3399/4851/6096/6497/4088/7124/7291/117581/57045	15
1016	T_N_pos	GO:0072678	T cell migration	15/2823	41/16992	0.00163583	0.00912598	0.00604057	199/6347/6366/10344/6348/6373/6387/4283/1893/1880/4478/5294/11035/1901/8740	15
1017	T_N_pos	GO:0002279	mast cell activation involved in immune response	16/2823	45/16992	0.00164142	0.00912598	0.00604057	695/11314/8832/2207/2242/2268/2294/2624/3162/3596/3598/3965/4067/117194/5294/6284	16
1018	T_N_pos	GO:0035987	endodermal cell differentiation	16/2823	45/16992	0.00164142	0.00912598	0.00604057	1303/1284/1289/1290/1291/1295/2627/3678/3679/3689/3693/3912/55897/4324/4313/64321	16
1019	T_N_pos	GO:0043303	mast cell degranulation	16/2823	45/16992	0.00164142	0.00912598	0.00604057	695/11314/8832/2207/2242/2268/2294/2624/3162/3596/3598/3965/4067/117194/5294/6284	16
1020	T_N_pos	GO:0046622	positive regulation of organ growth	16/2823	45/16992	0.00164142	0.00912598	0.00604057	32/10409/2247/2254/2260/2627/3142/3479/4208/4851/5292/54440/6909/6910/7049/23414	16
1021	T_N_pos	GO:0032412	regulation of ion transmembrane transporter activity	48/2823	191/16992	0.00166196	0.00923111	0.00611015	150/287/477/482/801/808/817/845/857/1072/1193/1393/1520/1612/2273/2280/5348/486/53827/53826/2745/9446/3270/7881/10008/30819/3788/4208/22871/5144/5311/5336/5350/5566/5724/29098/9104/8737/6262/6324/55800/6330/85358/6717/6769/2040/10345/6844	48
1022	T_N_pos	GO:0035265	organ growth	38/2823	143/16992	0.00167697	0.00930538	0.00615931	32/148/10409/54796/1311/1588/4921/2255/2247/2252/2254/2260/2627/2697/57493/3142/3479/26524/3952/3953/5600/4208/55897/4851/5159/5292/5660/5950/6256/1901/54440/10253/6909/6910/7048/7049/7059/23414	38
1023	T_N_pos	GO:0051592	response to calcium ion	32/2823	115/16992	0.00168776	0.00935609	0.00619287	118/8644/241/311/572/801/808/817/845/857/221184/9362/1393/1843/2353/2354/3569/3707/3726/3727/30819/4208/553115/5311/10156/10235/6262/6529/6678/7220/7222/10628	32
1024	T_N_pos	GO:0032755	positive regulation of interleukin-6 production	21/2823	66/16992	0.00172139	0.00952393	0.00630397	948/2207/8692/3458/3553/90865/3569/3570/3929/3965/10288/10392/5724/10417/353376/7098/7099/51311/7124/7292/7291	21
1025	T_N_pos	GO:0055024	regulation of cardiac muscle tissue development	21/2823	66/16992	0.00172139	0.00952393	0.00630397	409/650/652/2247/2254/2260/2627/2697/3479/5600/4208/93649/4851/5292/5950/6909/6910/7040/7048/7049/23414	21
1026	T_N_pos	GO:0033157	regulation of intracellular protein transport	84/2823	373/16992	0.00172989	0.00956163	0.00632893	22885/9370/284/652/654/665/114899/9478/8536/6363/6347/948/998/1026/1513/1601/51339/147906/51009/1896/55531/23625/51024/2534/2621/3059/3176/8692/3429/3458/3479/3586/8809/3553/3569/51763/9270/3717/23189/3745/3952/3965/120892/4188/29969/4641/81565/91662/114548/10316/4856/4924/4946/4947/11315/55486/5138/10400/65018/5311/11142/5566/79899/10411/11030/387/6036/6423/6425/51100/4088/6672/6717/2040/55959/7…	84
1027	T_N_pos	GO:0006805	xenobiotic metabolic process	30/2823	106/16992	0.00173736	0.00958725	0.00634589	13/2180/348158/1645/314/8639/874/1066/1727/1544/56603/1559/1551/10858/2052/2327/2328/10249/2948/9446/2950/4258/4259/4835/5742/6283/6817/6799/6818/27284	30
1028	T_N_pos	GO:0009161	ribonucleoside monophosphate metabolic process	67/2823	286/16992	0.00173791	0.00958725	0.00634589	100/203/50808/477/514/432369/521/522/10632/539/526/572/669/863/400916/84701/1329/1340/1349/1350/1351/1497/29103/56975/2819/2987/3101/3479/51085/4354/65220/4694/55967/4695/4696/4697/4700/4702/4707/4716/4708/4712/4714/4717/4722/4724/4725/4728/4729/4731/4907/11315/5207/55022/65018/51422/54949/6392/6622/6901/10312/7040/706/7378/29796/10975/27089	67
1029	T_N_pos	GO:0044272	sulfur compound biosynthetic process	53/2823	216/16992	0.00174993	0.00964417	0.00638356	32/176/641371/10965/23597/23205/2180/2182/51703/55902/55256/284/633/635/23743/1036/55501/166012/56548/337876/55790/1464/54360/1634/29940/92126/2098/2132/2331/2687/373156/2948/9446/2950/27306/4060/4258/4259/23417/4780/4969/4958/5164/5166/5549/11000/6622/6483/6487/10402/27010/10090/1462	53
1030	T_N_pos	GO:0035767	endothelial cell chemotaxis	11/2823	26/16992	0.0017555	0.00964674	0.00638526	8823/8817/2247/2260/3315/3791/4851/4856/8829/57449/5587	11
1031	T_N_pos	GO:0060142	regulation of syncytium formation by plasma membrane fusion	11/2823	26/16992	0.0017555	0.00964674	0.00638526	8536/6355/963/8837/4283/10938/30846/10211/2323/10411/8740	11
1032	T_N_pos	GO:0061311	cell surface receptor signaling pathway involved in heart development	11/2823	26/16992	0.0017555	0.00964674	0.00638526	650/652/54567/9464/182/55897/4487/4851/6615/64321/7040	11
1033	T_N_pos	GO:0042035	regulation of cytokine biosynthetic process	28/2823	97/16992	0.00176395	0.00968381	0.00640979	940/920/942/1051/1536/10148/1991/3162/3315/3458/3586/3553/3569/3659/3662/9314/3902/3929/10859/91662/9111/5724/7098/7099/51311/7124/943/7538	28
1034	T_N_pos	GO:0001991	regulation of systemic arterial blood pressure by circulatory renin-angiotensin	9/2823	19/16992	0.00177873	0.00971791	0.00643237	1636/1215/1359/1511/1522/2028/2702/81285/5125	9
1035	T_N_pos	GO:0015669	gas transport	9/2823	19/16992	0.00177873	0.00971791	0.00643237	358/114757/3039/3040/3043/3045/3047/3048/3042	9
1036	T_N_pos	GO:0044110	growth involved in symbiotic interaction	9/2823	19/16992	0.00177873	0.00971791	0.00643237	948/1511/1991/3458/3586/3394/3929/8878/7124	9
1037	T_N_pos	GO:0044116	growth of symbiont involved in interaction with host	9/2823	19/16992	0.00177873	0.00971791	0.00643237	948/1511/1991/3458/3586/3394/3929/8878/7124	9
1038	T_N_pos	GO:0045624	positive regulation of T-helper cell differentiation	9/2823	19/16992	0.00177873	0.00971791	0.00643237	301/6363/942/3142/3594/3606/3569/114548/7292	9
1039	T_N_pos	GO:0051258	protein polymerization	58/2823	241/16992	0.00178189	0.00972581	0.0064376	118/119/199/283/79998/93663/395/402/10095/10109/10094/10093/832/845/6366/6369/10344/10435/1072/29082/22837/1759/26052/9873/2242/2258/9535/2879/2934/3055/3059/3383/3717/23189/25802/79649/58526/22921/4599/4600/91663/4641/3071/4747/5216/65018/5879/85477/9353/6622/6708/6710/7111/51673/27175/11344/7454/10810	58
1040	T_N_pos	GO:0051100	negative regulation of binding	37/2823	139/16992	0.00185295	0.0101039	0.00668787	9370/154/166/79822/409/567/8536/857/6368/1522/1601/51339/84062/2623/3001/22927/9464/3162/3397/3398/3428/3434/3433/3586/9270/3717/120892/4188/4487/11315/5155/5350/5899/6672/6717/10273/124857	37
1041	T_N_pos	GO:0035023	regulation of Rho protein signal transduction	34/2823	125/16992	0.00187873	0.0102347	0.00677441	19/137735/148/64411/396/397/9639/22899/50649/9459/604/1281/10395/221472/152273/10211/2843/2828/8477/3688/6453/8997/23189/1902/4653/286530/5159/64857/57449/80243/5879/5924/6091/7409	34
1042	T_N_pos	GO:0001823	mesonephros development	29/2823	102/16992	0.00190396	0.0103622	0.00685881	170690/10409/650/652/168667/847/8642/79633/2255/2247/2260/2719/3207/3217/3237/3611/116039/5311/9353/4088/4091/4092/10252/6943/7040/7471/7481/7482/7484	29
1043	T_N_pos	GO:0015918	sterol transport	25/2823	84/16992	0.00190996	0.0103649	0.00686065	19/5244/9619/64137/9370/1645/302/338/857/948/1066/1071/1191/3931/3952/3990/4035/4481/10577/7376/10062/5360/5468/23673/706	25
1044	T_N_pos	GO:0048145	regulation of fibroblast proliferation	25/2823	84/16992	0.00190996	0.0103649	0.00686065	302/358/11314/972/1026/4921/2255/2495/2621/2950/10437/3458/3479/3596/4724/5155/5156/5159/5371/5468/79621/6277/6497/7040/7471	25
1045	T_N_pos	GO:0070613	regulation of protein processing	25/2823	84/16992	0.00190996	0.0103649	0.00686065	2/717/718/719/728/729/730/831/147372/1604/966/3075/3426/5199/7123/1378/1522/2619/2934/7850/120892/58484/5566/5627/710	25
1046	T_N_pos	GO:0006801	superoxide metabolic process	19/2823	58/16992	0.00191964	0.0103777	0.00686912	683/948/1536/10516/2950/83943/653361/654816/654817/4688/4780/4846/50507/11315/9104/6648/6649/7040/7124	19
1047	T_N_pos	GO:0030032	lamellipodium assembly	19/2823	58/16992	0.00191964	0.0103777	0.00686912	3983/22885/50649/9459/10109/832/55704/998/1012/1072/29780/5800/5879/1901/9353/11344/7454/10810/7471	19
1048	T_N_pos	GO:0086003	cardiac muscle cell contraction	19/2823	58/16992	0.00191964	0.0103777	0.00686912	287/477/817/857/2697/2702/10052/3741/10008/3759/3764/5144/5350/6262/6324/55800/6330/6640/6717	19
1049	T_N_pos	GO:0097006	regulation of plasma lipoprotein particle levels	19/2823	58/16992	0.00191964	0.0103777	0.00686912	19/9619/9370/185/302/338/948/1071/84649/10938/338328/3162/3931/3990/4023/4481/7376/5320/5360	19
1050	T_N_pos	GO:0031279	regulation of cyclase activity	27/2823	93/16992	0.00192554	0.0103998	0.00688369	49/109/196883/111/113/140/150/153/154/155/554/801/808/10487/1812/1910/2587/2771/3973/4846/53829/5064/5578/5957/7077/7432/7466	27
1051	T_N_pos	GO:0045622	regulation of T-helper cell differentiation	12/2823	30/16992	0.00195704	0.0105398	0.00697637	301/604/6363/942/3142/3594/3606/3569/3662/114548/4092/7292	12
1052	T_N_pos	GO:0071624	positive regulation of granulocyte chemotaxis	12/2823	30/16992	0.00195704	0.0105398	0.00697637	719/728/6363/6366/972/23604/3929/3071/5196/5473/5879/7060	12
1053	T_N_pos	GO:1901890	positive regulation of cell junction assembly	12/2823	30/16992	0.00195704	0.0105398	0.00697637	857/1072/10211/9270/3791/4653/9647/5879/6281/4088/7010/7070	12
1054	T_N_pos	GO:1990778	protein localization to cell periphery	56/2823	232/16992	0.00196889	0.0105935	0.00701194	9370/286/287/302/857/1601/8642/30846/23136/2207/2258/10211/2621/3458/51763/3688/8997/3745/131578/91663/4682/10133/5064/55022/91461/79156/11031/326624/51762/5879/10266/10268/29098/11079/391/23433/6281/55800/10580/8417/9482/6812/7040/64114/92162/7124/7132/81619/23555/57217/145567/286753/6844/9341/10791/10490	56
1055	T_N_pos	GO:0010720	positive regulation of cell development	99/2823	453/16992	0.00197962	0.0106411	0.00704347	118/9370/151/152/396/10109/411/443/572/604/221336/274/650/652/654/8536/998/1003/1072/8837/7122/1268/64506/9362/1435/6387/1809/2042/2048/79791/2242/9638/2260/2534/2624/8200/392255/151449/81544/3037/26508/3082/3207/3232/3398/3458/3479/3569/3611/57611/8997/1902/4067/9863/4131/4208/23531/91663/4653/4681/81565/4747/257194/4780/4803/22871/4851/8829/5139/23129/5468/5526/5587/5789/5879/5906/2889/387/7732…	99
1056	T_N_pos	GO:0043407	negative regulation of MAP kinase activity	22/2823	71/16992	0.00198217	0.0106448	0.00704589	9370/64853/652/857/11314/1843/56940/1845/1849/2874/2950/8692/3553/51763/11213/4067/5998/6423/6609/10252/10253/7345	22
1057	T_N_pos	GO:0001706	endoderm formation	18/2823	54/16992	0.00200725	0.0107693	0.00712828	1303/1284/1289/1290/1291/1295/1843/2627/3678/3679/3689/3693/3912/55897/4324/4313/64321/83595	18
1058	T_N_pos	GO:0045639	positive regulation of myeloid cell differentiation	24/2823	80/16992	0.00206965	0.0110936	0.00734293	1230/920/972/1435/2113/2242/2353/2623/2624/3059/3398/3458/9636/182/7071/3952/3071/5196/5578/8737/85477/6886/7066/7124	24
1059	T_N_pos	GO:0032663	regulation of interleukin-2 production	17/2823	50/16992	0.00208088	0.0111314	0.00736798	301/940/947/920/9308/942/84868/51564/3553/53833/3662/3902/5144/54440/7292/11326/7538	17
1060	T_N_pos	GO:0002715	regulation of natural killer cell mediated immunity	13/2823	34/16992	0.00208278	0.0111314	0.00736798	409/84868/3902/3952/3965/10859/9437/259197/146850/5272/4068/117157/7409	13
1061	T_N_pos	GO:0010642	negative regulation of platelet-derived growth factor receptor signaling pathway	8/2823	16/16992	0.00209242	0.0111314	0.00736798	9370/4035/93649/5155/5156/5159/5739/6622	8
1062	T_N_pos	GO:0010829	negative regulation of glucose transport	8/2823	16/16992	0.00209242	0.0111314	0.00736798	2887/3553/51763/3952/8682/55022/5579/7124	8
1063	T_N_pos	GO:0032516	positive regulation of phosphoprotein phosphatase activity	8/2823	16/16992	0.00209242	0.0111314	0.00736798	801/808/11314/3672/3717/9863/5159/23645	8
1064	T_N_pos	GO:0045064	T-helper 2 cell differentiation	8/2823	16/16992	0.00209242	0.0111314	0.00736798	301/604/942/3142/3606/3569/114548/7292	8
1065	T_N_pos	GO:0060841	venous blood vessel development	8/2823	16/16992	0.00209242	0.0111314	0.00736798	94/147372/83605/2022/2294/57493/4851/5308	8
1066	T_N_pos	GO:0071402	cellular response to lipoprotein particle stimulus	8/2823	16/16992	0.00209242	0.0111314	0.00736798	6347/948/975/1012/2207/3688/3689/4023	8
1067	T_N_pos	GO:0050805	negative regulation of synaptic transmission	21/2823	67/16992	0.00212113	0.0112736	0.00746209	57406/9370/590/952/9162/1812/2770/2771/2890/3745/120892/4889/27253/25953/5906/5908/85358/6529/6622/6812/23208	21
1068	T_N_pos	GO:0055021	regulation of cardiac muscle tissue growth	16/2823	46/16992	0.00213414	0.0113321	0.00750081	2247/2254/2260/2627/2697/3479/5600/4208/4851/5292/5950/6909/6910/7048/7049/23414	16
1069	T_N_pos	GO:0001990	regulation of systemic arterial blood pressure by hormone	14/2823	38/16992	0.00214578	0.011362	0.00752061	1636/185/552/554/1215/1359/1511/1522/2028/2702/4846/81285/5125/6869	14
1070	T_N_pos	GO:0002820	negative regulation of adaptive immune response	14/2823	38/16992	0.00214578	0.011362	0.00752061	604/339390/1378/56940/84868/9173/53833/90865/10859/80762/5788/64092/4092/7292	14
1071	T_N_pos	GO:0033003	regulation of mast cell activation	14/2823	38/16992	0.00214578	0.011362	0.00752061	11314/8832/1268/2207/2242/2268/2294/2624/3162/3596/3598/3965/4067/5359	14
1072	T_N_pos	GO:0097191	extrinsic apoptotic signaling pathway	52/2823	213/16992	0.00215766	0.0113896	0.0075389	572/652/857/970/8837/1437/1612/2255/2260/2534/50486/11337/2623/389400/2876/2950/3082/3162/8692/3383/2537/3458/3479/3553/90865/3570/3717/3958/4118/4803/4846/8829/11315/8682/5196/5371/8737/7857/6423/81537/4088/6672/8406/55437/7040/7078/7098/64114/7124/7132/7133/8742	52
1073	T_N_pos	GO:0032570	response to progesterone	15/2823	42/16992	0.00215903	0.0113896	0.0075389	572/117144/857/6347/952/2353/2354/10062/5020/5732/10266/6869/7040/706/10628	15
1074	T_N_pos	GO:0032653	regulation of interleukin-10 production	15/2823	42/16992	0.00215903	0.0113896	0.0075389	940/947/9308/2207/3082/3620/53833/3662/3965/10859/80380/54440/7099/7292/11334	15
1075	T_N_pos	GO:0042743	hydrogen peroxide metabolic process	15/2823	42/16992	0.00215903	0.0113896	0.0075389	847/1536/1544/2876/2878/3039/3040/3043/3240/4129/11315/65018/5879/6622/7173	15
1076	T_N_pos	GO:0045598	regulation of fat cell differentiation	31/2823	112/16992	0.00216415	0.011406	0.00754974	9370/650/83643/1050/1051/1240/1389/252995/2308/2624/9573/3398/3569/182/122953/3952/85329/284207/5468/63976/5919/6423/22933/4088/7040/7124/7471/7480/7538/23414/25946	31
1077	T_N_pos	GO:1900182	positive regulation of protein localization to nucleus	34/2823	126/16992	0.00217009	0.0114267	0.00756346	652/654/6363/1601/51339/1896/2534/84662/3059/8692/3458/3479/8809/3553/3569/3717/23189/3952/3965/91662/11315/11030/387/83667/6423/4088/55959/7040/7098/7099/340061/7124/8740/81603	34
1078	T_N_pos	GO:0046425	regulation of JAK-STAT cascade	38/2823	145/16992	0.00219335	0.0115278	0.00763035	231/23568/54829/633/857/11314/958/1436/1437/1489/1634/23768/2534/2675/2690/3059/388585/3458/3479/3596/3600/3606/133396/3569/3570/3717/3952/131578/64101/4067/4851/5008/127435/5617/8651/8835/9021/7132	38
1079	T_N_pos	GO:1904892	regulation of STAT cascade	38/2823	145/16992	0.00219335	0.0115278	0.00763035	231/23568/54829/633/857/11314/958/1436/1437/1489/1634/23768/2534/2675/2690/3059/388585/3458/3479/3596/3600/3606/133396/3569/3570/3717/3952/131578/64101/4067/4851/5008/127435/5617/8651/8835/9021/7132	38
1080	T_N_pos	GO:0002719	negative regulation of cytokine production involved in immune response	10/2823	23/16992	0.00221448	0.0115852	0.00766831	284/604/684/3162/3586/11213/10859/4092/7040/7124	10
1081	T_N_pos	GO:0046640	regulation of alpha-beta T cell proliferation	10/2823	23/16992	0.00221448	0.0115852	0.00766831	51744/940/1604/10148/3606/3659/3965/7048/7292/57045	10
1082	T_N_pos	GO:0051894	positive regulation of focal adhesion assembly	10/2823	23/16992	0.00221448	0.0115852	0.00766831	1072/9270/3791/4653/9647/5879/6281/4088/7010/7070	10
1083	T_N_pos	GO:0060445	branching involved in salivary gland morphogenesis	10/2823	23/16992	0.00221448	0.0115852	0.00766831	2255/2252/2260/3082/3569/8829/23129/10371/7052/7124	10
1084	T_N_pos	GO:0072010	glomerular epithelium development	10/2823	23/16992	0.00221448	0.0115852	0.00766831	9370/10409/652/947/182/28999/3913/9863/5175/5800	10
1085	T_N_pos	GO:0045844	positive regulation of striated muscle tissue development	20/2823	63/16992	0.0022606	0.0118047	0.00781362	409/652/56603/2247/2254/2260/10211/2627/3479/4208/93649/4851/5292/6474/64321/6909/6910/7040/7049/23414	20
1086	T_N_pos	GO:0048636	positive regulation of muscle organ development	20/2823	63/16992	0.0022606	0.0118047	0.00781362	409/652/56603/2247/2254/2260/10211/2627/3479/4208/93649/4851/5292/6474/64321/6909/6910/7040/7049/23414	20
1087	T_N_pos	GO:0009410	response to xenobiotic stimulus	32/2823	117/16992	0.00228347	0.0118952	0.00787357	13/2180/348158/1645/314/8639/200315/874/1066/1727/1544/56603/1559/1551/10858/2052/2327/2328/10249/2876/2948/9446/2950/4258/4259/4835/5742/6283/6817/6799/6818/27284	32
1088	T_N_pos	GO:0016202	regulation of striated muscle tissue development	32/2823	117/16992	0.00228347	0.0118952	0.00787357	409/650/652/56603/2247/2254/2260/10211/2627/2697/9734/3479/5600/4208/93649/4851/5292/5950/6285/6474/22933/4088/64321/6909/6910/7040/7048/7049/1831/7291/7480/23414	32
1089	T_N_pos	GO:0048144	fibroblast proliferation	25/2823	85/16992	0.00228634	0.0118952	0.00787357	302/358/11314/972/1026/4921/2255/2495/2621/2950/10437/3458/3479/3596/4724/5155/5156/5159/5371/5468/79621/6277/6497/7040/7471	25
1090	T_N_pos	GO:1903317	regulation of protein maturation	25/2823	85/16992	0.00228634	0.0118952	0.00787357	2/717/718/719/728/729/730/831/147372/1604/966/3075/3426/5199/7123/1378/1522/2619/2934/7850/120892/58484/5566/5627/710	25
1091	T_N_pos	GO:0002218	activation of innate immune response	66/2823	284/16992	0.00230631	0.0119882	0.00793507	9447/338/409/695/857/929/30835/11314/948/942/10462/50856/338339/26253/81035/1508/1513/1520/2207/2219/10211/2534/84868/3055/3384/3385/3428/8517/3656/11213/3659/3662/3684/3689/3929/5641/100130733/23643/4067/10071/58484/10392/10062/118788/5336/5566/5694/5698/5715/5720/23180/8737/54941/6197/91543/6279/6280/6397/353376/7098/7099/51311/340061/10318/7311/7316	66
1092	T_N_pos	GO:0032869	cellular response to insulin stimulus	48/2823	194/16992	0.00233967	0.0120664	0.00798685	9370/1176/527/8992/526/9296/858/6347/8837/64506/2865/2308/2844/2887/2950/9734/3481/3553/51763/23189/8850/9365/3952/4641/81565/5105/5140/5164/5166/55022/5468/5579/11031/5919/23433/6464/23235/6517/29988/8651/8835/9021/10580/10312/286753/7351/7391/6844	48
1093	T_N_pos	GO:0001771	immunological synapse formation	7/2823	13/16992	0.00234264	0.0120664	0.00798685	6363/6366/1794/84868/3958/4478/5551	7
1094	T_N_pos	GO:0002693	positive regulation of cellular extravasation	7/2823	13/16992	0.00234264	0.0120664	0.00798685	6347/1991/3383/3554/83483/5724/7070	7
1095	T_N_pos	GO:0002864	regulation of acute inflammatory response to antigenic stimulus	7/2823	13/16992	0.00234264	0.0120664	0.00798685	695/718/1268/2207/53833/4889/11315	7
1096	T_N_pos	GO:0003161	cardiac conduction system development	7/2823	13/16992	0.00234264	0.0120664	0.00798685	11149/998/2702/3398/55897/4851/6910	7
1097	T_N_pos	GO:0045073	regulation of chemokine biosynthetic process	7/2823	13/16992	0.00234264	0.0120664	0.00798685	1991/3162/3458/3553/3569/7098/7124	7
1098	T_N_pos	GO:0070208	protein heterotrimerization	7/2823	13/16992	0.00234264	0.0120664	0.00798685	9370/114897/114898/1277/1278/1291/1292	7
1099	T_N_pos	GO:0071404	cellular response to low-density lipoprotein particle stimulus	7/2823	13/16992	0.00234264	0.0120664	0.00798685	948/975/1012/2207/3688/3689/4023	7
1100	T_N_pos	GO:1903672	positive regulation of sprouting angiogenesis	7/2823	13/16992	0.00234264	0.0120664	0.00798685	2247/51564/9734/3678/3716/26051/27286	7
1101	T_N_pos	GO:2001028	positive regulation of endothelial cell chemotaxis	7/2823	13/16992	0.00234264	0.0120664	0.00798685	8823/8817/2247/2260/3315/3791/5587	7
1102	T_N_pos	GO:0044089	positive regulation of cellular component biogenesis	101/2823	466/16992	0.00235809	0.012135	0.00803224	9447/79998/9639/22899/402/10095/10109/10094/10093/857/869/55704/6363/6366/6369/10344/948/998/10435/1072/1191/1437/26052/139818/1809/2048/2242/10211/23768/115362/9535/2823/8477/2934/404672/3055/3373/3383/3397/3458/3394/9270/79734/3791/9079/25802/1902/54674/4286/4478/4641/4653/3071/22871/50507/7376/5020/5064/5216/23187/90102/65018/5305/5341/9647/5526/5578/5879/5899/10411/9978/387/23433/6281/85477/6…	101
1103	T_N_pos	GO:0001765	membrane raft assembly	6/2823	10/16992	0.0023891	0.0122169	0.00808649	302/857/858/10211/23180/6281	6
1104	T_N_pos	GO:0002887	negative regulation of myeloid leukocyte mediated immunity	6/2823	10/16992	0.0023891	0.0122169	0.00808649	11314/8832/2294/3162/3598/3965	6
1105	T_N_pos	GO:0032957	inositol trisphosphate metabolic process	6/2823	10/16992	0.0023891	0.0122169	0.00808649	3269/3705/3707/3973/5336/5724	6
1106	T_N_pos	GO:0036005	response to macrophage colony-stimulating factor	6/2823	10/16992	0.0023891	0.0122169	0.00808649	6347/1435/1436/5153/5138/26228	6
1107	T_N_pos	GO:0036006	cellular response to macrophage colony-stimulating factor stimulus	6/2823	10/16992	0.0023891	0.0122169	0.00808649	6347/1435/1436/5153/5138/26228	6
1108	T_N_pos	GO:0048845	venous blood vessel morphogenesis	6/2823	10/16992	0.0023891	0.0122169	0.00808649	147372/83605/2022/57493/4851/5308	6
1109	T_N_pos	GO:0086070	SA node cell to atrial cardiac muscle cell communication	6/2823	10/16992	0.0023891	0.0122169	0.00808649	287/2702/10052/3741/6262/55800	6
1110	T_N_pos	GO:0006639	acylglycerol metabolic process	33/2823	122/16992	0.00239531	0.0122267	0.00809293	13/57406/2180/2182/10555/283/338/718/847/857/1071/84649/2170/2167/2171/57678/2819/2876/3990/3991/254531/4023/11343/7376/10062/80025/5105/5294/11145/440503/57104/9104/7069	33
1111	T_N_pos	GO:0048634	regulation of muscle organ development	33/2823	122/16992	0.00239531	0.0122267	0.00809293	409/650/652/56603/2247/2254/2260/10211/2627/2697/9734/3479/3569/5600/4208/93649/4851/5292/5950/6285/6474/22933/4088/64321/6909/6910/7040/7048/7049/1831/7291/7480/23414	33
1112	T_N_pos	GO:0046854	phosphatidylinositol phosphorylation	28/2823	99/16992	0.00245498	0.01252	0.00828708	940/942/2255/8823/8817/2247/2252/2254/2260/2534/1839/3082/3628/9365/152831/5155/5156/5159/55361/118788/5287/5294/23533/146850/5305/145567/7409/79038	28
1113	T_N_pos	GO:0051149	positive regulation of muscle cell differentiation	26/2823	90/16992	0.00249431	0.0127056	0.00840995	409/652/663/8536/6355/963/998/4283/56603/10938/30846/2022/10211/2323/3479/3486/3611/4217/5600/6300/4208/55897/93649/6474/7040/8740	26
1114	T_N_pos	GO:0003002	regionalization	75/2823	331/16992	0.00249586	0.0127056	0.00840995	64853/8854/10409/650/652/7832/8646/56603/84976/54567/10655/58524/2018/2114/2128/2255/2260/2294/9573/2735/2719/145258/388585/3087/64399/3206/3207/3213/3214/3215/3216/3217/3218/3219/3221/3222/3223/3224/3225/3237/3232/3233/3234/3235/3955/9935/4188/4208/4222/4223/55897/4487/4681/85407/4851/7026/8829/5125/5308/168507/5362/5566/10371/6423/6497/4088/4091/6615/64321/10252/9096/6939/7471/7482/9839	75
1115	T_N_pos	GO:0072378	blood coagulation, fibrin clot formation	11/2823	27/16992	0.00252234	0.0128102	0.00847921	2/2159/2162/2152/2157/2192/2815/5547/710/7035/7450	11
1116	T_N_pos	GO:0006940	regulation of smooth muscle contraction	18/2823	55/16992	0.00252771	0.0128102	0.00847921	100/148/147/146/150/151/152/154/477/10203/857/9732/93649/5020/5023/60675/5724/6869	18
1117	T_N_pos	GO:0014855	striated muscle cell proliferation	18/2823	55/16992	0.00252771	0.0128102	0.00847921	284/8837/2247/2254/2260/2627/2697/5600/4208/4851/5292/5950/6256/6909/6910/7048/7049/23414	18
1118	T_N_pos	GO:0051926	negative regulation of calcium ion transport	18/2823	55/16992	0.00252771	0.0128102	0.00847921	150/477/801/808/845/1193/9446/3270/3383/51763/10859/10288/4846/5311/5350/6717/7040/10345	18
1119	T_N_pos	GO:1903036	positive regulation of response to wounding	18/2823	55/16992	0.00252771	0.0128102	0.00847921	150/301/6347/948/2152/1839/23189/81565/4780/5341/6280/8578/6403/6915/7048/7056/7099/7391	18
1120	T_N_pos	GO:0043433	negative regulation of sequence-specific DNA binding transcription factor activity	35/2823	132/16992	0.00259624	0.0131458	0.00870132	9447/307/409/847/1240/150684/170622/2307/2621/84662/9464/84868/26508/3162/3397/3398/3399/3656/11213/9314/84807/84166/91662/114548/5292/5740/6424/6425/4092/6672/7293/7292/6737/7291/7466	35
1121	T_N_pos	GO:0030041	actin filament polymerization	40/2823	156/16992	0.00262617	0.0132855	0.00879377	118/119/199/283/93663/395/10095/10109/10094/10093/832/6366/6369/10344/10435/1072/22837/9873/9535/2934/3055/3059/3383/3717/23189/25802/22921/91663/4641/3071/5216/5879/85477/9353/6708/6710/7111/11344/7454/10810	40
1122	T_N_pos	GO:0010676	positive regulation of cellular carbohydrate metabolic process	17/2823	51/16992	0.00264567	0.0133603	0.00884328	572/114898/51744/84649/2308/3269/3479/3481/8850/3973/5207/648791/5724/5745/9104/6622/10580	17
1123	T_N_pos	GO:0010812	negative regulation of cell-substrate adhesion	17/2823	51/16992	0.00264567	0.0133603	0.00884328	94/285/395/604/1277/10395/2192/8322/9270/23189/3956/4653/4851/90102/5800/6695/7471	17
1124	T_N_pos	GO:0032689	negative regulation of interferon-gamma production	12/2823	31/16992	0.00271612	0.0137038	0.00907069	558/2621/84868/3586/9173/53833/90865/3965/10859/80380/7099/7292	12
1125	T_N_pos	GO:0032330	regulation of chondrocyte differentiation	16/2823	47/16992	0.00274415	0.0137837	0.00912358	94/11173/652/654/2202/8817/8200/392255/3207/4017/4094/91461/85477/6474/4088/6660	16
1126	T_N_pos	GO:0046677	response to antibiotic	16/2823	47/16992	0.00274415	0.0137837	0.00912358	5244/155/8639/6347/1396/3373/8692/3397/3569/3716/3717/4208/5321/5516/6507/7390	16
1127	T_N_pos	GO:0070206	protein trimerization	16/2823	47/16992	0.00274415	0.0137837	0.00912358	9370/241/114897/114898/114899/919/1277/1278/1291/1292/84976/197259/5009/286133/6497/6737	16
1128	T_N_pos	GO:2000273	positive regulation of receptor activity	16/2823	47/16992	0.00274415	0.0137837	0.00912358	150/151/152/302/8896/801/808/1072/9446/3481/653361/11315/5311/51389/85358/10345	16
1129	T_N_pos	GO:0010758	regulation of macrophage chemotaxis	9/2823	20/16992	0.00276112	0.0137837	0.00912358	719/728/6347/1240/1435/1588/79148/5919/26228	9
1130	T_N_pos	GO:0014912	negative regulation of smooth muscle cell migration	9/2823	20/16992	0.00276112	0.0137837	0.00912358	9370/199/2950/3486/3611/4035/93649/4780/9353	9
1131	T_N_pos	GO:0015874	norepinephrine transport	9/2823	20/16992	0.00276112	0.0137837	0.00912358	150/151/152/2865/3745/5020/64805/6530/6622	9
1132	T_N_pos	GO:0032373	positive regulation of sterol transport	9/2823	20/16992	0.00276112	0.0137837	0.00912358	19/5244/9619/9370/302/4035/7376/10062/5360	9
1133	T_N_pos	GO:0032376	positive regulation of cholesterol transport	9/2823	20/16992	0.00276112	0.0137837	0.00912358	19/5244/9619/9370/302/4035/7376/10062/5360	9
1134	T_N_pos	GO:0034114	regulation of heterotypic cell-cell adhesion	9/2823	20/16992	0.00276112	0.0137837	0.00912358	9370/10211/3586/3553/3557/9314/91663/7070/7124	9
1135	T_N_pos	GO:0045649	regulation of macrophage differentiation	9/2823	20/16992	0.00276112	0.0137837	0.00912358	9370/714/1435/2624/3059/3398/5196/5578/8737	9
1136	T_N_pos	GO:1901739	regulation of myoblast fusion	9/2823	20/16992	0.00276112	0.0137837	0.00912358	6355/963/8837/4283/10938/30846/10211/2323/8740	9
1137	T_N_pos	GO:0042391	regulation of membrane potential	84/2823	379/16992	0.00277387	0.0138352	0.00915764	340273/9370/148/287/10550/477/482/572/665/666/11149/773/817/845/117144/857/1192/1261/1268/8506/1634/9162/1812/2258/2273/5348/2697/2702/10052/2745/2890/2894/2915/2537/3458/3569/3737/3741/3745/3751/10008/23415/30819/3759/3764/3791/120892/4208/4653/22871/8620/5023/9127/80025/11315/55022/65018/5311/5350/55012/29098/6262/11280/6324/55800/6329/6330/6335/85358/57030/115111/6546/6547/4092/6622/6640/23111…	84
1138	T_N_pos	GO:0002312	B cell activation involved in immune response	20/2823	64/16992	0.00278337	0.013846	0.00916481	100/57379/604/940/958/139818/1880/3458/3586/9452/3955/3956/4242/80762/5336/23228/30009/7040/7099/7292	20
1139	T_N_pos	GO:0046888	negative regulation of hormone secretion	20/2823	64/16992	0.00278337	0.013846	0.00916481	130399/9370/150/151/152/1393/3553/3569/8997/3745/3952/91942/4828/4856/8620/5008/8622/5715/94121/7351	20
1140	T_N_pos	GO:1901863	positive regulation of muscle tissue development	20/2823	64/16992	0.00278337	0.013846	0.00916481	409/652/56603/2247/2254/2260/10211/2627/3479/4208/93649/4851/5292/6474/64321/6909/6910/7040/7049/23414	20
1141	T_N_pos	GO:0031529	ruffle organization	15/2823	43/16992	0.00281382	0.0139115	0.00920815	199/857/6366/1436/28988/3383/51763/23189/51474/22871/5216/5341/5879/391/26228	15
1142	T_N_pos	GO:0042516	regulation of tyrosine phosphorylation of Stat3 protein	15/2823	43/16992	0.00281382	0.0139115	0.00920815	23568/1436/1489/2690/388585/3600/3606/133396/3569/3570/3717/3952/5008/8651/9021	15
1143	T_N_pos	GO:0045776	negative regulation of blood pressure	15/2823	43/16992	0.00281382	0.0139115	0.00920815	9370/148/153/154/155/623/1268/2865/2702/4846/5020/5547/5724/6648/7424	15
1144	T_N_pos	GO:0045806	negative regulation of endocytosis	15/2823	43/16992	0.00281382	0.0139115	0.00920815	9370/857/11314/3958/10859/7376/10062/8301/5587/5879/6386/8724/257364/23208/7040	15
1145	T_N_pos	GO:0050798	activated T cell proliferation	15/2823	43/16992	0.00281382	0.0139115	0.00920815	942/1178/2534/57678/3479/3481/3594/3606/3559/3965/2615/80380/11035/7292/8744	15
1146	T_N_pos	GO:0002823	negative regulation of adaptive immune response based on somatic recombination of immune receptors built from immunoglobulin superfamily domains	13/2823	35/16992	0.00281615	0.0139115	0.00920815	604/339390/1378/56940/84868/9173/53833/90865/10859/80762/5788/4092/7292	13
1147	T_N_pos	GO:0043277	apoptotic cell clearance	13/2823	35/16992	0.00281615	0.0139115	0.00920815	558/717/718/6347/948/2219/8547/2621/4035/10062/375033/5879/7052	13
1148	T_N_pos	GO:0086004	regulation of cardiac muscle cell contraction	13/2823	35/16992	0.00281615	0.0139115	0.00920815	287/477/817/857/2258/2702/10008/3759/5144/5350/29098/6262/6717	13
1149	T_N_pos	GO:0071248	cellular response to metal ion	38/2823	147/16992	0.00284177	0.013982	0.00925484	118/8644/210/241/358/567/654/817/942/1050/221184/9362/1393/1536/1544/2167/2353/2354/10272/2934/3162/84329/3398/3707/3726/3727/120892/84557/4208/4489/4499/653361/5311/10156/10235/5176/6622/706	38
1150	T_N_pos	GO:0010761	fibroblast migration	14/2823	39/16992	0.00284276	0.013982	0.00925484	114757/4921/2247/3036/8692/3611/9270/4856/5371/79899/5879/6546/7040/7145	14
1151	T_N_pos	GO:0032924	activin receptor signaling pathway	14/2823	39/16992	0.00284276	0.013982	0.00925484	130399/94/168002/2255/2254/2280/10468/10272/392255/151449/9863/6497/4088/4092	14
1152	T_N_pos	GO:0046006	regulation of activated T cell proliferation	14/2823	39/16992	0.00284276	0.013982	0.00925484	942/1178/57678/3479/3481/3594/3606/3559/3965/2615/80380/11035/7292/8744	14
1153	T_N_pos	GO:1903115	regulation of actin filament-based movement	14/2823	39/16992	0.00284276	0.013982	0.00925484	287/477/817/857/2258/2702/10008/3759/4607/5144/5350/29098/6262/6717	14
1154	T_N_pos	GO:0002702	positive regulation of production of molecular mediator of immune response	22/2823	73/16992	0.002923	0.0143394	0.00949137	567/51744/940/948/958/972/2207/2865/3458/3596/90865/3569/114548/5950/91543/54440/10417/30009/7040/7099/7293/7292	22
1155	T_N_pos	GO:0034109	homotypic cell-cell adhesion	22/2823	73/16992	0.002923	0.0143394	0.00949137	60/114897/1192/83706/2621/2623/3043/3315/3611/3690/3956/4067/10627/10398/64805/5156/5294/5341/5578/5912/6812/7094	22
1156	T_N_pos	GO:0060419	heart growth	22/2823	73/16992	0.002923	0.0143394	0.00949137	32/10409/2247/2254/2260/2627/2697/57493/3479/5600/4208/55897/4851/5292/5950/6256/1901/6909/6910/7048/7049/23414	22
1157	T_N_pos	GO:0090317	negative regulation of intracellular protein transport	26/2823	91/16992	0.00295045	0.0144615	0.00957221	9370/284/114899/9478/948/147906/51009/23625/2621/3586/51763/9270/120892/4188/29969/91662/114548/4856/11315/5138/5311/11142/6425/6672/6717/8740	26
1158	T_N_pos	GO:0042108	positive regulation of cytokine biosynthetic process	19/2823	60/16992	0.00297133	0.0145513	0.00963163	940/920/942/1536/10148/1991/3162/3315/3458/3553/3659/3662/3929/5724/7098/7099/51311/7124/943	19
1159	T_N_pos	GO:0051494	negative regulation of cytoskeleton organization	32/2823	119/16992	0.00305138	0.0149176	0.00987406	118/119/79822/395/89927/832/1072/10395/2258/9535/2934/51763/23189/51474/25802/58526/91663/4653/4682/5216/90102/1901/85477/85358/9353/6622/6708/6710/23671/7111/11344/7454	32
1160	T_N_pos	GO:1901861	regulation of muscle tissue development	32/2823	119/16992	0.00305138	0.0149176	0.00987406	409/650/652/56603/2247/2254/2260/10211/2627/2697/9734/3479/5600/4208/93649/4851/5292/5950/6285/6474/22933/4088/64321/6909/6910/7040/7048/7049/1831/7291/7480/23414	32
1161	T_N_pos	GO:0071241	cellular response to inorganic substance	43/2823	172/16992	0.00311472	0.0152141	0.0100703	118/8644/210/241/358/567/572/654/817/942/1050/8837/221184/9362/1393/1536/1544/2167/2353/2354/2308/10272/2934/2983/3162/84329/3398/3707/3726/3727/120892/84557/4208/4489/4499/653361/5311/10156/10235/5176/6622/7292/706	43
1162	T_N_pos	GO:0050994	regulation of lipid catabolic process	18/2823	56/16992	0.00315626	0.0153905	0.0101871	13/225/32/150/154/1149/1268/64784/3553/85329/5140/5294/440503/57104/5919/83667/7124/7291	18
1163	T_N_pos	GO:0097755	positive regulation of blood vessel diameter	18/2823	56/16992	0.00315626	0.0153905	0.0101871	153/154/155/624/9732/1812/1910/2697/2702/2876/3162/3672/3764/3952/4846/5724/5797/6648	18
1164	T_N_pos	GO:0019395	fatty acid oxidation	27/2823	96/16992	0.00316424	0.0154162	0.0102041	215/225/32/84129/33/35/8309/9370/114898/1268/114757/1666/84649/1891/55862/1892/2109/2170/3295/3952/23417/5166/440503/5468/51422/83667/7291	27
1165	T_N_pos	GO:0043271	negative regulation of ion transport	33/2823	124/16992	0.00317516	0.0154561	0.0102305	150/10550/477/801/808/817/845/857/1193/1268/150684/2564/9446/3270/3383/51763/3741/7881/10008/3952/10859/10288/4129/4846/4889/5311/5350/6424/6622/6717/7040/10345/7291	33
1166	T_N_pos	GO:0060143	positive regulation of syncytium formation by plasma membrane fusion	10/2823	24/16992	0.00323694	0.0157433	0.0104206	8536/6355/963/4283/10938/30846/10211/2323/10411/8740	10
1167	T_N_pos	GO:0009952	anterior/posterior pattern specification	49/2823	202/16992	0.00325782	0.0158313	0.0104788	8854/10409/650/652/7832/10655/2018/2114/2294/9573/2719/3087/3206/3207/3213/3214/3215/3216/3217/3218/3219/3221/3222/3223/3224/3225/3232/3233/3234/3235/3955/4222/4223/55897/4487/85407/4851/7026/5125/5362/6423/6497/4088/64321/9096/6939/7471/7482/9839	49
1168	T_N_pos	GO:0002294	CD4-positive, alpha-beta T cell differentiation involved in immune response	17/2823	52/16992	0.00333233	0.0161381	0.0106819	301/604/6363/942/1880/3142/3458/3594/3606/8809/3569/3662/3965/114548/5734/4092/7292	17
1169	T_N_pos	GO:0002637	regulation of immunoglobulin production	17/2823	52/16992	0.00333233	0.0161381	0.0106819	604/940/958/3458/3586/3596/3598/90865/3569/80762/5950/54440/30009/7040/7124/7293/7292	17
1170	T_N_pos	GO:0006584	catecholamine metabolic process	17/2823	52/16992	0.00333233	0.0161381	0.0106819	231/314/1812/2034/9464/3067/4128/4129/4881/11315/5153/25953/6622/9627/6817/6799/6818	17
1171	T_N_pos	GO:0009712	catechol-containing compound metabolic process	17/2823	52/16992	0.00333233	0.0161381	0.0106819	231/314/1812/2034/9464/3067/4128/4129/4881/11315/5153/25953/6622/9627/6817/6799/6818	17
1172	T_N_pos	GO:0010508	positive regulation of autophagy	28/2823	101/16992	0.00336471	0.0162671	0.0107673	154/572/665/1612/1634/207063/2308/3162/3458/8517/3791/120892/4210/10392/10133/11315/65018/5305/79156/5587/201475/5899/83667/51100/54543/53373/6737/81603	28
1173	T_N_pos	GO:2001237	negative regulation of extrinsic apoptotic signaling pathway	28/2823	101/16992	0.00336471	0.0162671	0.0107673	652/8837/1437/1612/2255/2534/2623/389400/2876/2950/3082/3162/3383/2537/3479/3553/3958/4846/8829/11315/8682/5196/8737/7857/6423/55437/64114/7124	28
1174	T_N_pos	GO:0002313	mature B cell differentiation involved in immune response	8/2823	17/16992	0.00338088	0.0162759	0.0107731	100/139818/1880/9452/3955/3956/4242/5336	8
1175	T_N_pos	GO:0002643	regulation of tolerance induction	8/2823	17/16992	0.00338088	0.0162759	0.0107731	942/1178/84868/3620/3559/11213/10288/7048	8
1176	T_N_pos	GO:0010667	negative regulation of cardiac muscle cell apoptotic process	8/2823	17/16992	0.00338088	0.0162759	0.0107731	8837/9464/126393/3611/3717/93649/4780/6423	8
1177	T_N_pos	GO:0031649	heat generation	8/2823	17/16992	0.00338088	0.0162759	0.0107731	153/154/155/1268/1910/3553/5733/7124	8
1178	T_N_pos	GO:0032682	negative regulation of chemokine production	8/2823	17/16992	0.00338088	0.0162759	0.0107731	114899/1991/2950/3586/3569/9314/3965/4210	8
1179	T_N_pos	GO:0016049	cell growth	103/2823	482/16992	0.00340313	0.0163443	0.0108184	94/148/185/8992/552/604/623/684/817/952/978/998/1026/1031/1072/9362/1410/6387/147906/9201/123879/51009/1808/2012/2014/23136/2100/11170/10516/2258/2273/2697/1839/5654/94031/3373/8692/3479/3486/3487/3489/3490/3569/3611/57611/3688/3690/26153/3913/7044/9211/4009/8425/4131/4487/10071/93649/81565/4692/4722/4856/4881/8829/8828/4682/10439/60676/5362/91584/5371/5468/151242/10235/115727/6197/6279/6280/6386…	103
1180	T_N_pos	GO:0009166	nucleotide catabolic process	20/2823	65/16992	0.00340374	0.0163443	0.0108184	100/847/2876/4907/283927/10846/50940/5136/5153/5138/5139/5140/5141/5143/5144/27115/8622/10411/25939/7378	20
1181	T_N_pos	GO:0086001	cardiac muscle cell action potential	20/2823	65/16992	0.00340374	0.0163443	0.0108184	287/477/817/857/2258/2697/2702/10052/3741/10008/30819/3759/3764/29098/6262/6324/55800/6330/6546/6640	20
1182	T_N_pos	GO:0002286	T cell activation involved in immune response	26/2823	92/16992	0.00347527	0.0166737	0.0110364	301/54518/604/6363/911/942/338339/26253/2207/1880/84868/3142/3383/3458/3594/3606/8809/3569/3662/3958/3965/10859/114548/5734/4092/7292	26
1183	T_N_pos	GO:0033762	response to glucagon	16/2823	48/16992	0.0034917	0.0167242	0.0110699	109/196883/111/113/1036/9340/2790/2791/55970/54331/2787/5105/5207/5566/5577/5860	16
1184	T_N_pos	GO:0090303	positive regulation of wound healing	16/2823	48/16992	0.0034917	0.0167242	0.0110699	150/301/6347/948/2152/1839/23189/4780/5341/6280/6403/6915/7048/7056/7099/7391	16
1185	T_N_pos	GO:0009123	nucleoside monophosphate metabolic process	68/2823	299/16992	0.00350356	0.0167668	0.0110981	100/203/50808/477/514/432369/521/522/10632/539/526/572/669/863/400916/84701/1329/1340/1349/1350/1351/1497/29103/56975/2819/2987/3101/3479/51085/4354/65220/4694/55967/4695/4696/4697/4700/4702/4707/4716/4708/4712/4714/4717/4722/4724/4725/4728/4729/4731/4907/11315/5207/55022/65018/51422/54949/6392/6622/6901/10312/7040/7084/706/7378/29796/10975/27089	68
1186	T_N_pos	GO:0022612	gland morphogenesis	32/2823	120/16992	0.00351153	0.0167908	0.011114	652/857/998/1051/8837/1396/1435/1436/1896/2255/2252/2260/151449/2735/3082/3458/3569/55679/4478/4851/8829/23129/5371/6256/10371/55959/6909/7040/7048/7052/7124/57045	32
1187	T_N_pos	GO:0010717	regulation of epithelial to mesenchymal transition	22/2823	74/16992	0.00351911	0.0168129	0.0111286	650/1277/1601/147906/2022/2042/152007/4851/10439/23187/90102/6386/54949/6423/4088/4092/6615/6910/7040/7048/7291/114990	22
1188	T_N_pos	GO:0001776	leukocyte homeostasis	24/2823	83/16992	0.00353396	0.0168696	0.0111661	100/301/558/972/139818/2207/57678/1880/3458/3559/3569/3707/3965/4067/4208/3071/55012/11035/124976/6708/7040/10673/8740/1831	24
1189	T_N_pos	GO:0071709	membrane assembly	11/2823	28/16992	0.00353839	0.0168766	0.0111707	302/857/858/10211/9863/22871/5789/23180/6281/2054/23208	11
1190	T_N_pos	GO:0016485	protein processing	54/2823	228/16992	0.00359872	0.0171499	0.0113517	2/1636/9509/9508/165/572/715/717/718/719/728/729/730/824/831/147372/1604/966/3075/3426/5199/7123/1203/1215/1359/1363/1368/8532/1378/1511/1520/1522/2028/2159/2152/2619/2621/2934/3002/2999/3428/7850/83943/5641/120892/4803/58484/5125/5443/5566/5627/55851/710/5552	54
1191	T_N_pos	GO:0031668	cellular response to extracellular stimulus	49/2823	203/16992	0.00361656	0.0172204	0.0113984	166/199/8644/432/552/558/1026/1030/1277/29103/2350/2353/2308/2621/2950/3162/3383/3428/3600/3569/25959/3745/26153/7071/3952/120892/4067/84557/4217/4149/93649/4780/5105/5164/5166/5287/5292/5468/5587/5899/10670/58528/6423/51100/7351/7378/7391/7482/7484	49
1192	T_N_pos	GO:0032613	interleukin-10 production	15/2823	44/16992	0.00362386	0.0172262	0.0114022	940/947/9308/2207/3082/3620/53833/3662/3965/10859/80380/54440/7099/7292/11334	15
1193	T_N_pos	GO:0042503	tyrosine phosphorylation of Stat3 protein	15/2823	44/16992	0.00362386	0.0172262	0.0114022	23568/1436/1489/2690/388585/3600/3606/133396/3569/3570/3717/3952/5008/8651/9021	15
1194	T_N_pos	GO:0045861	negative regulation of proteolysis	71/2823	315/16992	0.00366131	0.0173897	0.0115104	2/210/358/409/684/718/114769/831/1604/966/2055/1293/1378/1470/1471/8530/1522/1893/11345/2619/2621/2719/2876/3082/3428/2537/3586/7850/3569/3697/3699/80760/9314/120892/4803/58484/7376/89932/11315/221476/8301/5329/5371/5627/5858/8434/5973/6197/6386/1992/5269/5271/5272/3053/5176/710/871/6423/6622/6695/7035/7076/7077/7078/7079/25816/8740/6737/58189/124857/7471	71
1195	T_N_pos	GO:0042269	regulation of natural killer cell mediated cytotoxicity	12/2823	32/16992	0.00369769	0.0175185	0.0115956	409/84868/3902/3952/3965/10859/9437/259197/146850/5272/4068/7409	12
1196	T_N_pos	GO:0048333	mesodermal cell differentiation	12/2823	32/16992	0.00369769	0.0175185	0.0115956	652/2260/2294/3207/8516/3688/3690/9314/55897/6423/64321/6886	12
1197	T_N_pos	GO:2000826	regulation of heart morphogenesis	12/2823	32/16992	0.00369769	0.0175185	0.0115956	650/652/2022/2787/9464/55897/4851/5292/6909/6910/7048/7291	12
1198	T_N_pos	GO:0001657	ureteric bud development	27/2823	97/16992	0.00370435	0.0175208	0.0115971	170690/10409/650/652/168667/847/8642/79633/2247/2260/2719/3207/3217/3237/3611/5311/9353/4088/4091/4092/10252/6943/7040/7471/7481/7482/7484	27
1199	T_N_pos	GO:0006939	smooth muscle contraction	27/2823	97/16992	0.00370435	0.0175208	0.0115971	100/148/147/146/150/151/152/154/477/624/10203/857/9732/1812/1910/3357/93649/10316/5020/5023/5144/60675/5724/5733/6546/55959/6869	27
1200	T_N_pos	GO:2000351	regulation of endothelial cell apoptotic process	14/2823	40/16992	0.00371501	0.0175565	0.0116208	8644/284/51129/57124/958/641700/2621/3383/3596/3791/4780/10266/7857/7010	14
1201	T_N_pos	GO:0046834	lipid phosphorylation	30/2823	111/16992	0.00372443	0.0175864	0.0116406	940/942/1608/9162/2255/8823/8817/2247/2252/2254/2260/2534/1839/3082/3628/9365/152831/5155/5156/5159/55361/118788/5287/5294/23533/146850/5305/145567/7409/79038	30
1202	T_N_pos	GO:0002755	MyD88-dependent toll-like receptor signaling pathway	13/2823	36/16992	0.00374722	0.0176793	0.0117021	695/929/11314/948/3656/11213/3659/23643/7099/51311/10318/7311/7316	13
1203	T_N_pos	GO:0050688	regulation of defense response to virus	25/2823	88/16992	0.00381443	0.017959	0.0118872	9447/8907/8905/1175/567/919/940/920/1794/9844/2534/3055/51191/5654/3434/3458/3594/3600/3553/3559/10859/5879/54941/6397/340061	25
1204	T_N_pos	GO:0060021	palate development	25/2823	88/16992	0.00381443	0.017959	0.0118872	54796/7122/9249/1749/2048/2295/9464/4208/4223/9242/4487/116039/91461/63976/5396/6497/6615/6909/6943/7048/7049/7291/124857/7481/7484	25
1205	T_N_pos	GO:0042632	cholesterol homeostasis	21/2823	70/16992	0.00381918	0.017959	0.0118872	19/9619/1645/338/857/1071/29099/84649/10938/2170/2167/338328/3606/3931/3990/4023/7851/10577/7376/10062/2494	21
1206	T_N_pos	GO:0055092	sterol homeostasis	21/2823	70/16992	0.00381918	0.017959	0.0118872	19/9619/1645/338/857/1071/29099/84649/10938/2170/2167/338328/3606/3931/3990/4023/7851/10577/7376/10062/2494	21
1207	T_N_pos	GO:0032768	regulation of monooxygenase activity	18/2823	57/16992	0.0039093	0.0183676	0.0121576	801/808/857/1268/114757/23564/2208/2644/3357/3458/3553/3952/10392/4846/115677/11315/6622/7124	18
1208	T_N_pos	GO:0051091	positive regulation of sequence-specific DNA binding transcription factor activity	55/2823	234/16992	0.00394528	0.0185213	0.0122594	137735/9447/695/8896/847/958/8837/1191/64784/54360/4921/1896/2044/2100/8322/3383/8517/3586/3553/3569/3656/11213/3689/3717/3965/93649/150372/58484/114548/10392/11315/65018/5468/5526/5579/5587/8737/11035/8986/51389/6283/6279/6280/6883/54386/7040/7098/7099/7124/6737/81603/7311/7316/7471/7480	55
1209	T_N_pos	GO:0002689	negative regulation of leukocyte chemotaxis	7/2823	14/16992	0.00401717	0.0186886	0.0123701	6347/1588/79148/4681/4856/9353/26228	7
1210	T_N_pos	GO:0006957	complement activation, alternative pathway	7/2823	14/16992	0.00401717	0.0186886	0.0123701	718/730/1675/3075/5199/1378/11326	7
1211	T_N_pos	GO:0010875	positive regulation of cholesterol efflux	7/2823	14/16992	0.00401717	0.0186886	0.0123701	19/9619/9370/4035/7376/10062/5360	7
1212	T_N_pos	GO:0010934	macrophage cytokine production	7/2823	14/16992	0.00401717	0.0186886	0.0123701	948/972/2621/11213/10417/7040/7099	7
1213	T_N_pos	GO:0035589	G-protein coupled purinergic nucleotide receptor signaling pathway	7/2823	14/16992	0.00401717	0.0186886	0.0123701	2857/64805/53829/9934/5031/286530/5724	7
1214	T_N_pos	GO:0042953	lipoprotein transport	7/2823	14/16992	0.00401717	0.0186886	0.0123701	338/948/8029/4035/4481/5468/5579	7
1215	T_N_pos	GO:0044872	lipoprotein localization	7/2823	14/16992	0.00401717	0.0186886	0.0123701	338/948/8029/4035/4481/5468/5579	7
1216	T_N_pos	GO:0045723	positive regulation of fatty acid biosynthetic process	7/2823	14/16992	0.00401717	0.0186886	0.0123701	301/552/58526/51085/7376/10062/9104	7
1217	T_N_pos	GO:0048266	behavioral response to pain	7/2823	14/16992	0.00401717	0.0186886	0.0123701	9815/8997/5008/6335/6869/7060/706	7
1218	T_N_pos	GO:0050855	regulation of B cell receptor signaling pathway	7/2823	14/16992	0.00401717	0.0186886	0.0123701	11314/123920/4067/150372/23228/5579/26228	7
1219	T_N_pos	GO:0051450	myoblast proliferation	7/2823	14/16992	0.00401717	0.0186886	0.0123701	26287/84913/2876/3082/3479/3741/5308	7
1220	T_N_pos	GO:0019233	sensory perception of pain	26/2823	93/16992	0.00407666	0.0189343	0.0125328	152/409/623/6348/1268/1910/2534/3218/3231/3586/3737/3751/11343/117194/4692/4856/8620/5020/60675/5724/11280/55800/6335/6869/55273/7345	26
1221	T_N_pos	GO:0048704	embryonic skeletal system morphogenesis	26/2823	93/16992	0.00407666	0.0189343	0.0125328	652/145258/3207/3213/3214/3215/3216/3217/3218/3225/3232/3233/3235/3373/4188/4208/116039/5156/5396/6474/4088/6913/7048/7291/7484/6935	26
1222	T_N_pos	GO:0001558	regulation of cell growth	83/2823	379/16992	0.00410426	0.0190469	0.0126073	94/185/552/604/623/684/817/952/978/998/1026/1031/1072/9362/1410/6387/147906/123879/51009/1808/23136/2100/11170/10516/2258/2273/2697/1839/5654/94031/3373/8692/3479/3486/3487/3489/3490/3611/57611/26153/9211/4009/8425/4131/4487/10071/93649/81565/4722/4856/4881/8829/10439/60676/5362/91584/5371/5468/151242/10235/6197/6279/6280/6386/10371/56920/29946/83667/6423/10110/9353/6586/4088/8835/64321/23111/669…	83
1223	T_N_pos	GO:0002335	mature B cell differentiation	9/2823	21/16992	0.00412698	0.0190742	0.0126254	100/139818/1880/9452/3955/3956/4242/5336/23228	9
1224	T_N_pos	GO:0003181	atrioventricular valve morphogenesis	9/2823	21/16992	0.00412698	0.0190742	0.0126254	650/8642/26508/4851/10439/4091/6910/7048/7291	9
1225	T_N_pos	GO:0032958	inositol phosphate biosynthetic process	9/2823	21/16992	0.00412698	0.0190742	0.0126254	51744/2247/3269/3973/5336/5341/5724/5745/6622	9
1226	T_N_pos	GO:0097503	sialylation	9/2823	21/16992	0.00412698	0.0190742	0.0126254	6483/6487/8869/10402/55808/256435/27090/30815/7903	9
1227	T_N_pos	GO:2000482	regulation of interleukin-8 secretion	9/2823	21/16992	0.00412698	0.0190742	0.0126254	301/307/929/51744/965/2219/8692/3965/284297	9
1228	T_N_pos	GO:0002287	alpha-beta T cell activation involved in immune response	17/2823	53/16992	0.00415989	0.0191654	0.0126857	301/604/6363/942/1880/3142/3458/3594/3606/8809/3569/3662/3965/114548/5734/4092/7292	17
1229	T_N_pos	GO:0002293	alpha-beta T cell differentiation involved in immune response	17/2823	53/16992	0.00415989	0.0191654	0.0126857	301/604/6363/942/1880/3142/3458/3594/3606/8809/3569/3662/3965/114548/5734/4092/7292	17
1230	T_N_pos	GO:0051057	positive regulation of small GTPase mediated signal transduction	17/2823	53/16992	0.00415989	0.0191654	0.0126857	137735/1281/1435/9162/2255/2843/2828/8477/3479/3707/1902/4803/286530/5159/5879/115727/6091	17
1231	T_N_pos	GO:0051348	negative regulation of transferase activity	78/2823	353/16992	0.00416022	0.0191654	0.0126857	104/9370/64853/84335/119504/54829/633/652/857/11314/1026/1028/1030/1031/1050/400916/1634/84062/1843/56940/1845/1849/2167/23768/4616/9535/2874/2950/3087/3315/8692/3553/3569/3611/51763/11213/9270/8850/26524/131578/64101/4067/9961/93649/7026/11315/29085/113791/11142/127435/5468/9647/5502/151242/80243/51422/5577/5694/5698/5715/5720/5788/9104/5998/6423/9467/4092/6609/8651/8835/9021/10252/10253/7070/73…	78
1232	T_N_pos	GO:0021782	glial cell development	24/2823	84/16992	0.00418357	0.0192573	0.0127466	9639/443/1191/1812/2934/2950/388585/3398/3611/3913/163175/1902/4067/54587/4653/6279/6280/22933/6497/7040/7099/10100/7431/10810	24
1233	T_N_pos	GO:0006941	striated muscle contraction	41/2823	165/16992	0.00429292	0.0197394	0.0130657	70/148/147/287/477/801/808/817/845/857/1193/2697/2702/10052/9446/3270/3741/10008/3759/3764/4607/4634/4635/8736/5144/5294/5350/5566/6262/6324/55800/6330/6546/6547/4092/6640/6717/6901/7125/7140/7423	41
1234	T_N_pos	GO:0055076	transition metal ion homeostasis	30/2823	112/16992	0.00429526	0.0197394	0.0130657	48/212/475/567/654/150684/51076/79901/2034/2038/26234/2495/2512/3162/8692/23479/80762/4682/8301/6279/6280/286133/81855/81894/7781/1318/6717/26872/79689/57217	30
1235	T_N_pos	GO:0034440	lipid oxidation	27/2823	98/16992	0.00432014	0.0198056	0.0131095	215/225/32/84129/33/35/8309/9370/114898/1268/114757/1666/84649/1891/55862/1892/2109/2170/3295/3952/23417/5166/440503/5468/51422/83667/7291	27
1236	T_N_pos	GO:0072163	mesonephric epithelium development	27/2823	98/16992	0.00432014	0.0198056	0.0131095	170690/10409/650/652/168667/847/8642/79633/2247/2260/2719/3207/3217/3237/3611/5311/9353/4088/4091/4092/10252/6943/7040/7471/7481/7482/7484	27
1237	T_N_pos	GO:0072164	mesonephric tubule development	27/2823	98/16992	0.00432014	0.0198056	0.0131095	170690/10409/650/652/168667/847/8642/79633/2247/2260/2719/3207/3217/3237/3611/5311/9353/4088/4091/4092/10252/6943/7040/7471/7481/7482/7484	27
1238	T_N_pos	GO:0003231	cardiac ventricle development	31/2823	117/16992	0.00446044	0.0204033	0.0135051	652/1363/54567/2022/2280/2294/2702/9464/57493/26508/3398/182/4208/55897/4607/4634/93649/4851/4889/5308/6256/6262/6423/4091/4092/6910/7040/7048/7049/7481/23414	31
1239	T_N_pos	GO:0032418	lysosome localization	19/2823	62/16992	0.0044649	0.0204033	0.0135051	2647/695/11314/8832/2207/2242/2268/2294/2624/3162/3596/3598/3965/4067/4135/117194/5294/23207/6284	19
1240	T_N_pos	GO:0051881	regulation of mitochondrial membrane potential	19/2823	62/16992	0.0044649	0.0204033	0.0135051	10550/572/665/666/1192/1634/2537/3791/120892/4653/80025/11315/55022/65018/55012/23111/706/11334/7351	19
1241	T_N_pos	GO:0051937	catecholamine transport	19/2823	62/16992	0.0044649	0.0204033	0.0135051	150/151/152/1268/6387/1812/84062/2865/3737/3745/5020/64805/11315/65018/6571/6581/6530/6622/6623	19
1242	T_N_pos	GO:0002043	blood vessel endothelial cell proliferation involved in sprouting angiogenesis	6/2823	11/16992	0.0045195	0.0204713	0.0135502	94/652/168667/54567/9270/26051	6
1243	T_N_pos	GO:0002664	regulation of T cell tolerance induction	6/2823	11/16992	0.0045195	0.0204713	0.0135502	942/1178/3620/3559/10288/7048	6
1244	T_N_pos	GO:0019371	cyclooxygenase pathway	6/2823	11/16992	0.0045195	0.0204713	0.0135502	8644/27306/5730/5740/5742/6916	6
1245	T_N_pos	GO:0019883	antigen processing and presentation of endogenous antigen	6/2823	11/16992	0.0045195	0.0204713	0.0135502	567/912/972/51752/6890/6891	6
1246	T_N_pos	GO:0031953	negative regulation of protein autophosphorylation	6/2823	11/16992	0.0045195	0.0204713	0.0135502	9370/857/2022/2675/9961/91662	6
1247	T_N_pos	GO:0032700	negative regulation of interleukin-17 production	6/2823	11/16992	0.0045195	0.0204713	0.0135502	3458/3071/7040/7099/7292/11334	6
1248	T_N_pos	GO:0043301	negative regulation of leukocyte degranulation	6/2823	11/16992	0.0045195	0.0204713	0.0135502	11314/8832/2294/3162/3598/3965	6
1249	T_N_pos	GO:0044546	NLRP3 inflammasome complex assembly	6/2823	11/16992	0.0045195	0.0204713	0.0135502	948/115362/4210/114548/22933/7099	6
1250	T_N_pos	GO:0060099	regulation of phagocytosis, engulfment	6/2823	11/16992	0.0045195	0.0204713	0.0135502	11314/948/2624/3071/5468/26228	6
1251	T_N_pos	GO:1900746	regulation of vascular endothelial growth factor signaling pathway	6/2823	11/16992	0.0045195	0.0204713	0.0135502	9508/147372/967/1634/4641/11156	6
1252	T_N_pos	GO:2000121	regulation of removal of superoxide radicals	6/2823	11/16992	0.0045195	0.0204713	0.0135502	948/10516/4780/11315/9104/7124	6
1253	T_N_pos	GO:0009896	positive regulation of catabolic process	89/2823	412/16992	0.00453244	0.0205135	0.0135781	13/225/150/154/119504/140462/572/665/7832/857/863/975/1050/1191/1075/1601/51339/1612/1634/207063/641700/26234/2308/2697/2719/2819/3162/3458/3479/8517/3553/90865/3791/120892/4210/51085/4478/80762/4780/85407/10392/51667/4946/4947/10133/11315/65018/5305/79156/440503/57104/144165/5587/79899/5694/5698/5715/5720/201475/5899/10411/9104/83547/54941/9781/115992/83667/152503/51100/22933/4092/6622/257364/51…	89
1254	T_N_pos	GO:0043687	post-translational protein modification	28/2823	103/16992	0.00454472	0.0205527	0.013604	411/420/115201/84938/683/1043/1368/10491/2215/2350/338328/4045/4062/266727/257194/51299/50863/22854/84628/4978/146183/353091/8434/412/7070/8876/8875/7512	28
1255	T_N_pos	GO:0030194	positive regulation of blood coagulation	10/2823	25/16992	0.00460168	0.0206405	0.0136621	948/2152/4780/5341/6280/6403/6915/7056/7099/7391	10
1256	T_N_pos	GO:0030206	chondroitin sulfate biosynthetic process	10/2823	25/16992	0.00460168	0.0206405	0.0136621	633/55501/166012/56548/337876/55790/1464/1634/29940/1462	10
1257	T_N_pos	GO:0042481	regulation of odontogenesis	10/2823	25/16992	0.00460168	0.0206405	0.0136621	54829/650/652/947/1435/58524/10117/4487/7040/4982	10
1258	T_N_pos	GO:0045671	negative regulation of osteoclast differentiation	10/2823	25/16992	0.00460168	0.0206405	0.0136621	6348/2200/10272/10859/11025/11006/10234/9935/7098/7099	10
1259	T_N_pos	GO:0072606	interleukin-8 secretion	10/2823	25/16992	0.00460168	0.0206405	0.0136621	301/307/929/51744/965/2219/8692/3952/3965/284297	10
1260	T_N_pos	GO:1900048	positive regulation of hemostasis	10/2823	25/16992	0.00460168	0.0206405	0.0136621	948/2152/4780/5341/6280/6403/6915/7056/7099/7391	10
1261	T_N_pos	GO:1904705	regulation of vascular smooth muscle cell proliferation	10/2823	25/16992	0.00460168	0.0206405	0.0136621	2950/3162/3586/3717/4217/4313/93649/4835/5155/7124	10
1262	T_N_pos	GO:1990874	vascular smooth muscle cell proliferation	10/2823	25/16992	0.00460168	0.0206405	0.0136621	2950/3162/3586/3717/4217/4313/93649/4835/5155/7124	10
1263	T_N_pos	GO:0002712	regulation of B cell mediated immunity	15/2823	45/16992	0.00461508	0.0206405	0.0136621	604/695/718/940/958/1378/2207/2208/3458/3586/80762/30009/7040/7124/7292	15
1264	T_N_pos	GO:0002889	regulation of immunoglobulin mediated immune response	15/2823	45/16992	0.00461508	0.0206405	0.0136621	604/695/718/940/958/1378/2207/2208/3458/3586/80762/30009/7040/7124/7292	15
1265	T_N_pos	GO:0042345	regulation of NF-kappaB import into nucleus	15/2823	45/16992	0.00461508	0.0206405	0.0136621	114899/6363/1896/3586/8809/3553/3965/91662/114548/4856/387/7098/7099/7124/8740	15
1266	T_N_pos	GO:0042348	NF-kappaB import into nucleus	15/2823	45/16992	0.00461508	0.0206405	0.0136621	114899/6363/1896/3586/8809/3553/3965/91662/114548/4856/387/7098/7099/7124/8740	15
1267	T_N_pos	GO:0050766	positive regulation of phagocytosis	15/2823	45/16992	0.00461508	0.0206405	0.0136621	717/718/6347/948/1794/2207/2621/2624/3553/3071/5468/5906/2889/26228/7124	15
1268	T_N_pos	GO:0051058	negative regulation of small GTPase mediated signal transduction	15/2823	45/16992	0.00461508	0.0206405	0.0136621	148/64411/604/10395/3688/23189/4653/5516/2889/22821/10156/9353/10252/10253/7077	15
1269	T_N_pos	GO:0006164	purine nucleotide biosynthetic process	58/2823	251/16992	0.00464409	0.0207538	0.0137371	19/49/100/109/196883/111/113/140/150/153/154/155/9590/358/514/432369/521/522/10632/539/554/10203/801/808/10487/400916/1329/1812/1910/2587/2771/11245/8477/2983/2987/3357/3973/1902/56246/4846/4881/4882/53829/5064/80025/5138/55022/65018/51422/5578/5739/10266/5957/10312/7040/7077/7432/7466	58
1270	T_N_pos	GO:0007033	vacuole organization	40/2823	161/16992	0.00476069	0.0212582	0.014071	19/53/154/302/411/115201/84938/527/29082/1203/2055/157807/9638/9637/11337/23710/11345/3074/128077/120892/1130/84557/81631/440738/57192/4647/4669/51172/5287/65018/5305/55647/9363/5899/51100/8406/23673/171024/1200/26100	40
1271	T_N_pos	GO:0048635	negative regulation of muscle organ development	14/2823	41/16992	0.0047931	0.0213692	0.0141445	650/652/2697/3569/5600/93649/5950/6285/22933/6910/7040/7048/1831/7291	14
1272	T_N_pos	GO:0086009	membrane repolarization	14/2823	41/16992	0.0047931	0.0213692	0.0141445	287/477/482/845/857/2702/3741/10008/30819/3759/3764/6324/6330/6640	14
1273	T_N_pos	GO:0042572	retinol metabolic process	11/2823	29/16992	0.00485693	0.0216368	0.0143216	127/8644/216/8854/84649/9249/10170/5950/5959/50700/54884	11
1274	T_N_pos	GO:0001659	temperature homeostasis	13/2823	37/16992	0.00491237	0.0218595	0.014469	33/153/154/155/1149/1268/1812/1910/2308/2876/3553/5733/7124	13
1275	T_N_pos	GO:0051495	positive regulation of cytoskeleton organization	46/2823	191/16992	0.00491464	0.0218595	0.014469	79998/9639/22899/402/10095/10109/10094/10093/6366/6369/10344/998/10435/1073/2242/9535/8477/2934/3055/3059/3383/3397/9270/25802/1902/4641/4653/3071/50507/5216/5341/9647/5879/10411/387/6281/85477/4088/10174/26228/11346/171024/6869/7010/7454/7481	46
1276	T_N_pos	GO:0019433	triglyceride catabolic process	12/2823	33/16992	0.00494552	0.0219453	0.0145258	13/338/2170/2167/2171/3990/3991/4023/11343/5294/440503/57104	12
1277	T_N_pos	GO:0055090	acylglycerol homeostasis	12/2823	33/16992	0.00494552	0.0219453	0.0145258	123876/51129/114899/1071/84649/338328/3606/3990/4023/51085/10062/83667	12
1278	T_N_pos	GO:0070328	triglyceride homeostasis	12/2823	33/16992	0.00494552	0.0219453	0.0145258	123876/51129/114899/1071/84649/338328/3606/3990/4023/51085/10062/83667	12
1279	T_N_pos	GO:0008593	regulation of Notch signaling pathway	20/2823	67/16992	0.00499225	0.0221353	0.0146516	604/221336/54567/1840/51162/2255/2624/81544/388585/9270/182/3955/55897/4242/4851/4856/375033/55343/81619/7471	20
1280	T_N_pos	GO:0032388	positive regulation of intracellular transport	66/2823	293/16992	0.00501819	0.0221996	0.0146941	22885/302/652/654/8536/6363/6347/998/1513/1601/51339/1759/1896/55531/2207/2268/51024/2534/2621/2624/3059/3176/8692/3458/3479/3596/8809/3553/3569/9270/3717/23189/3745/3952/3965/23209/4478/4641/22871/91662/10316/4946/4947/10400/65018/5566/79899/10411/11030/387/6036/6423/51100/4088/2040/55959/128637/7040/7098/7099/340061/7124/8740/54543/59286/6844	66
1281	T_N_pos	GO:0046323	glucose import	22/2823	76/16992	0.00501849	0.0221996	0.0146941	9370/114898/1389/1812/2865/2719/2887/3479/3952/4780/8682/55022/51422/5906/5919/23433/83667/6517/29988/10580/7124/286753	22
1282	T_N_pos	GO:1901019	regulation of calcium ion transmembrane transporter activity	22/2823	76/16992	0.00501849	0.0221996	0.0146941	150/287/477/801/808/817/845/1193/2280/9446/3270/10008/5144/5311/5336/5350/5566/9104/6262/6717/6769/10345	22
1283	T_N_pos	GO:0051346	negative regulation of hydrolase activity	86/2823	398/16992	0.00515694	0.0227943	0.0150877	2/51129/301/358/402/409/684/718/114769/831/1266/1293/1378/1408/1470/1471/8530/9162/1893/392617/2280/2621/2644/2719/2874/2876/3001/3082/3428/2537/3434/3569/3697/3699/80760/9314/3953/120892/3071/4803/58484/4846/5018/89932/11315/5147/221476/8301/5329/440503/5350/23645/5627/5799/5858/10156/8434/5973/9104/6197/1992/5269/5271/5272/3053/5176/710/871/6423/9353/6622/6695/10252/10253/7035/7076/7077/7078/70…	86
1284	T_N_pos	GO:0042063	gliogenesis	56/2823	242/16992	0.00517413	0.0228524	0.0151262	301/147495/9639/443/274/650/666/89927/6347/6348/1031/1191/1435/1464/1812/1840/2255/2596/1880/2934/2950/388585/3074/3398/3458/90865/3611/28999/3908/3912/3913/163175/1902/4067/54587/4653/4692/4851/64805/5468/7732/6279/6280/6285/22933/6497/6547/26228/6886/7040/7099/7223/10100/706/7431/10810	56
1285	T_N_pos	GO:0001774	microglial cell activation	8/2823	18/16992	0.00520803	0.0229485	0.0151898	199/1191/3596/90865/6622/26228/7098/51311	8
1286	T_N_pos	GO:1901741	positive regulation of myoblast fusion	8/2823	18/16992	0.00520803	0.0229485	0.0151898	6355/963/4283/10938/30846/10211/2323/8740	8
1287	T_N_pos	GO:2000178	negative regulation of neural precursor cell proliferation	8/2823	18/16992	0.00520803	0.0229485	0.0151898	7832/2624/3398/3611/55679/2889/22933/7040	8
1288	T_N_pos	GO:0030856	regulation of epithelial cell differentiation	32/2823	123/16992	0.00526034	0.023143	0.0153186	94/118/9370/81575/84913/572/652/654/857/1003/1028/7122/79633/9573/388585/3397/3458/3596/3553/182/55897/4851/4855/6424/55273/7124/7132/7480/7484/6935/9839/7538	32
1289	T_N_pos	GO:0046434	organophosphate catabolic process	32/2823	123/16992	0.00526034	0.023143	0.0153186	57406/100/847/5168/956/2819/2876/3632/51763/3990/4907/283927/10846/50940/5136/5153/5138/5139/5140/5141/5143/5144/27115/8622/23659/5321/8605/5336/10411/25939/6609/7378	32
1290	T_N_pos	GO:0009895	negative regulation of catabolic process	49/2823	207/16992	0.00541147	0.0237391	0.0157131	32/150/210/302/863/29082/1149/1268/64784/1471/5476/51009/9638/9637/2534/11345/3082/3162/3240/3357/3586/3553/11213/3834/3952/3953/120892/11315/5140/5294/65018/440503/5371/54922/9104/83547/10670/6386/22933/4088/6622/8724/7076/7077/7078/7079/7124/706/7471	49
1291	T_N_pos	GO:0015837	amine transport	23/2823	81/16992	0.00541654	0.0237391	0.0157131	150/151/152/10550/477/552/1268/6387/1812/84062/2865/3737/3745/3952/4889/5020/64805/65018/6571/140679/6529/6622/6623	23
1292	T_N_pos	GO:0015909	long-chain fatty acid transport	19/2823	63/16992	0.00541676	0.0237391	0.0157131	215/225/32/1636/2180/301/624/948/2170/58526/4828/5320/5321/5322/123/5468/51422/788/7069	19
1293	T_N_pos	GO:0032729	positive regulation of interferon-gamma production	19/2823	63/16992	0.00541676	0.0237391	0.0157131	929/51744/10148/84868/3454/3594/3606/8809/3553/3394/3965/5144/54440/353376/7098/7099/51311/7124/7292	19
1294	T_N_pos	GO:0060411	cardiac septum morphogenesis	19/2823	63/16992	0.00541676	0.0237391	0.0157131	652/9249/2022/2627/2702/26508/3398/182/4851/55742/5308/4091/4092/6909/6910/7048/7049/7481/23414	19
1295	T_N_pos	GO:0072522	purine-containing compound biosynthetic process	60/2823	263/16992	0.00542236	0.0237453	0.0157172	19/49/100/109/196883/111/113/140/150/153/154/155/9590/358/514/432369/521/522/10632/539/554/10203/801/808/10487/400916/1329/1812/1910/2587/2771/11245/8477/2983/2987/3357/3973/1902/56246/4846/4881/4882/4907/53829/5064/80025/5138/55022/65018/51422/5578/56952/5739/10266/5957/10312/7040/7077/7432/7466	60
1296	T_N_pos	GO:0043393	regulation of protein binding	44/2823	182/16992	0.00543776	0.0237944	0.0157497	118/119/9370/154/166/64853/284/302/409/567/650/652/8536/857/6368/998/115908/1522/1601/51339/84062/2280/10211/3397/3434/3433/3586/9270/3955/120892/4208/4242/8829/11315/5155/23228/23129/5566/5899/6708/10273/7049/340061/124857	44
1297	T_N_pos	GO:1901292	nucleoside phosphate catabolic process	21/2823	72/16992	0.00548696	0.0239912	0.01588	100/847/956/2876/4907/283927/10846/50940/5136/5153/5138/5139/5140/5141/5143/5144/27115/8622/10411/25939/7378	21
1298	T_N_pos	GO:0009152	purine ribonucleotide biosynthetic process	57/2823	248/16992	0.00560433	0.0244666	0.0161947	19/49/109/196883/111/113/140/150/153/154/155/9590/358/514/432369/521/522/10632/539/554/10203/801/808/10487/400916/1329/1812/1910/2587/2771/11245/8477/2983/2987/3357/3973/1902/56246/4846/4881/4882/53829/5064/80025/5138/55022/65018/51422/5578/5739/10266/5957/10312/7040/7077/7432/7466	57
1299	T_N_pos	GO:0044262	cellular carbohydrate metabolic process	57/2823	248/16992	0.00560433	0.0244666	0.0161947	32/9370/231/572/669/114897/114898/114899/801/808/863/51744/55790/84649/2132/2308/84572/8908/2998/3036/3037/3101/3269/3479/3481/3486/3487/3569/3632/51763/8850/3952/3953/3973/23417/51294/5105/5164/5166/5207/5260/5341/5502/648791/51422/5724/5745/5837/9104/83667/84912/6622/10580/83931/11181/7311/7316	57
1300	T_N_pos	GO:0035821	modification of morphology or physiology of other organism	30/2823	114/16992	0.00565976	0.0246896	0.0163423	302/8542/358/572/858/6348/6351/30835/920/1072/1511/728358/1669/1991/2208/10578/8692/3458/51763/9367/10670/6256/6283/5272/4088/2040/128637/7040/10318/11334	30
1301	T_N_pos	GO:0044708	single-organism behavior	87/2823	405/16992	0.00579882	0.0252768	0.0167309	100/104/109/409/477/10396/552/590/7832/894/1051/10752/7122/2055/1268/85445/1393/1437/1471/1497/6387/9162/58524/1759/1803/1812/2048/2258/2353/93986/2534/9815/2697/2890/2915/3061/3218/3235/3269/3274/3398/3569/3678/8516/3688/8997/3737/7881/3952/163175/4009/120892/4045/4208/4885/4835/4900/123803/5008/5020/11315/27253/5153/80243/5577/5730/6285/6335/221935/5176/85358/57468/57030/6507/6529/6547/6622/662…	87
1302	T_N_pos	GO:0009620	response to fungus	15/2823	46/16992	0.00581553	0.0252913	0.0167405	695/942/23406/1511/728358/1669/1991/10578/3569/6283/6279/6280/10417/7040/7099	15
1303	T_N_pos	GO:0035850	epithelial cell differentiation involved in kidney development	15/2823	46/16992	0.00581553	0.0252913	0.0167405	9370/10409/652/947/79633/2828/182/28999/3913/9863/4208/4851/5155/5800/7484	15
1304	T_N_pos	GO:0050854	regulation of antigen receptor-mediated signaling pathway	15/2823	46/16992	0.00581553	0.0252913	0.0167405	100/11314/123920/56940/1845/3958/11006/4067/150372/29085/23228/5579/5788/26228/7070	15
1305	T_N_pos	GO:0061333	renal tubule morphogenesis	22/2823	77/16992	0.00594652	0.0257743	0.0170603	170690/650/652/1282/8642/79633/2247/2719/388585/3207/3217/3237/3611/26249/4208/5311/6943/7040/7471/7481/7482/7484	22
1306	T_N_pos	GO:0002544	chronic inflammatory response	9/2823	22/16992	0.0059675	0.0257743	0.0170603	6347/1588/2697/3620/3586/6279/7124/7412/8876	9
1307	T_N_pos	GO:0010640	regulation of platelet-derived growth factor receptor signaling pathway	9/2823	22/16992	0.0059675	0.0257743	0.0170603	9370/2152/4035/93649/5155/5156/5159/5739/6622	9
1308	T_N_pos	GO:0035590	purinergic nucleotide receptor signaling pathway	9/2823	22/16992	0.0059675	0.0257743	0.0170603	2857/5023/9127/64805/53829/9934/5031/286530/5724	9
1309	T_N_pos	GO:0042506	tyrosine phosphorylation of Stat5 protein	9/2823	22/16992	0.0059675	0.0257743	0.0170603	857/1437/2534/2690/3479/3600/133396/3717/5008	9
1310	T_N_pos	GO:0042744	hydrogen peroxide catabolic process	9/2823	22/16992	0.0059675	0.0257743	0.0170603	847/2876/2878/3039/3040/3043/3240/6622/7173	9
1311	T_N_pos	GO:0045822	negative regulation of heart contraction	9/2823	22/16992	0.0059675	0.0257743	0.0170603	148/477/3717/10008/8620/5144/5294/5350/6717	9
1312	T_N_pos	GO:0051953	negative regulation of amine transport	9/2823	22/16992	0.0059675	0.0257743	0.0170603	150/151/152/10550/1268/3952/4889/64805/6622	9
1313	T_N_pos	GO:0086012	membrane depolarization during cardiac muscle cell action potential	9/2823	22/16992	0.0059675	0.0257743	0.0170603	287/477/2702/3759/29098/6324/55800/6330/6546	9
1314	T_N_pos	GO:0031331	positive regulation of cellular catabolic process	78/2823	358/16992	0.00602407	0.0259924	0.0172046	13/225/150/154/119504/572/665/7832/857/863/975/1050/1191/1075/1601/51339/1612/1634/207063/641700/26234/2308/2819/3162/3458/3479/8517/3553/90865/3791/120892/4210/51085/4478/4780/10392/51667/10133/11315/65018/5305/79156/440503/57104/144165/5587/79899/5694/5698/5715/5720/201475/5899/10411/9104/54941/9781/115992/83667/152503/51100/22933/4092/6622/257364/51429/10273/7124/7133/54543/53373/6737/81603/72…	78
1315	T_N_pos	GO:0001654	eye development	74/2823	337/16992	0.00602717	0.0259924	0.0172046	340273/94/8854/22899/652/654/1028/91851/2055/1282/1289/1290/1295/1471/1497/1735/54567/2202/2048/2200/2255/2254/2295/93986/8322/9573/2823/388585/182/9314/3913/3982/10586/4094/4149/4211/4237/83552/4647/8736/4669/85407/8829/116039/5156/5159/5308/5797/5950/57381/6094/6096/6256/221935/5176/6497/57030/4088/128637/6909/7040/7048/7070/7111/4308/23554/7291/57045/146862/7431/7482/7484/6935/9839	74
1316	T_N_pos	GO:0006766	vitamin metabolic process	33/2823	129/16992	0.00612092	0.0263767	0.017459	5826/32/8644/8854/10840/316/686/8029/1528/1727/1583/56603/66002/2260/2350/9446/3458/3553/5641/10588/80025/5360/9104/6256/80704/6515/6615/6948/8277/7124/27010/8876/8875	33
1317	T_N_pos	GO:0010466	negative regulation of peptidase activity	56/2823	244/16992	0.00618548	0.0266347	0.0176297	2/358/409/684/718/114769/831/1293/1378/1470/1471/8530/1893/2621/2719/2876/3082/3428/2537/3569/3697/3699/80760/9314/4803/58484/89932/11315/221476/8301/5329/5627/5858/8434/5973/6197/1992/5269/5271/5272/3053/5176/710/871/6423/6622/6695/7035/7076/7077/7078/7079/25816/8740/58189/124857	56
1318	T_N_pos	GO:0032370	positive regulation of lipid transport	17/2823	55/16992	0.0063216	0.0271448	0.0179674	19/5244/9619/9370/302/10396/654/114897/1588/2587/3553/4035/7376/10062/5020/5360/56729	17
1319	T_N_pos	GO:0046068	cGMP metabolic process	17/2823	55/16992	0.0063216	0.0271448	0.0179674	109/196883/111/113/358/491/2983/3357/4846/4881/4882/10846/50940/5136/5153/5138/5957	17
[truncated: 1,502 more rows]
