# Supplementary material for: A comprehensive function analysis of LMO2 in different breast cancer subtypes
Source: Oncotarget. 2017 Dec 21;9(10):8911–26. doi: 10.18632/oncotarget.23542 (PMC5823636; doi:10.18632/oncotarget.23542)
Supplement: Supplementary file 6 [file oncotarget-09-8911-s006.xlsx]

## Sheet: 8_Clustered_genes_KEGG_all
	Cluster	ID	Description	GeneRatio	BgRatio	pvalue	p.adjust	qvalue	geneID	Count
1	Cluster3	hsa04060	Cytokine-cytokine receptor interaction	50/495	270/7276	3.60369e-11	9.58582e-09	7.92812e-09	650/6357/6358/6360/6363/6347/6366/6368/10344/6348/6351/9560/6355/1230/958/970/1435/1436/1438/1439/6387/3579/2321/2323/2324/3459/3586/3587/3588/3594/3600/3601/8809/8807/3554/3561/3563/3791/5159/80301/7040/7048/7133/7293/943/8742/10673/8740/944/7424	50
2	Cluster3	hsa04380	Osteoclast differentiation	31/495	128/7276	2.55321e-10	3.39577e-08	2.80853e-08	695/1435/1436/1513/2212/2353/2534/3459/3554/3937/11024/11027/353514/10859/10288/11025/11006/10990/653361/4688/4689/5336/5468/5533/140885/8651/9021/6688/7040/7048/7305	31
3	Cluster3	hsa04610	Complement and coagulation cascades	22/495	79/7276	6.71609e-09	5.95494e-07	4.92514e-07	2/712/713/714/715/716/717/718/719/730/3075/3426/2159/3689/5648/10544/5627/710/7035/7056/11326/7450	22
4	Cluster3	hsa04062	Chemokine signaling pathway	34/495	185/7276	6.96961e-08	3.54799e-06	2.93443e-06	196883/409/6357/6358/6360/6363/6347/6366/6368/10344/6348/6351/9560/6355/1230/6387/3579/1794/9844/2268/2770/2771/2791/54331/2793/2869/3055/4067/653361/5330/5579/10235/7409/7454	34
5	Cluster3	hsa04670	Leukocyte transendothelial migration	25/495	112/7276	8.23557e-08	3.54799e-06	2.93443e-06	4267/1003/24146/7122/6387/1536/90952/2770/2771/3689/58494/4313/4478/10627/10398/653361/4688/4689/5175/5336/5579/10411/7070/7409/7412	25
6	Cluster3	hsa05150	Staphylococcus aureus infection	17/495	56/7276	8.89714e-08	3.54799e-06	2.93443e-06	712/713/714/715/716/717/718/719/3075/3426/2212/2357/3586/3689/5648/6403/6404	17
7	Cluster3	hsa05133	Pertussis	20/495	76/7276	9.33681e-08	3.54799e-06	2.93443e-06	712/713/714/715/716/717/718/929/2353/2770/2771/3586/3394/3689/23643/114548/10392/710/353376/7099	20
8	Cluster3	hsa04611	Platelet activation	26/495	123/7276	1.45414e-07	4.83503e-06	3.9989e-06	196883/54518/695/2207/2212/83706/2534/2770/2771/2983/3937/4067/10627/4846/5023/64805/23533/146850/5321/5330/5336/5739/10235/6915/6916/7450	26
9	Cluster3	hsa05144	Malaria	15/495	49/7276	4.56147e-07	1.34817e-05	1.11503e-05	6347/958/975/2995/3043/3586/3689/3820/22914/5175/6401/6403/7040/7099/7412	15
10	Cluster3	hsa04514	Cell adhesion molecules (CAMs)	26/495	145/7276	4.03205e-06	0.000107253	8.87052e-05	57863/940/947/920/958/965/942/4267/1003/24146/7122/90952/3384/3689/58494/4359/84628/80380/5175/5797/6401/6402/6403/6404/6614/7412	26
11	Cluster3	hsa04064	NF-kappa B signaling pathway	19/495	95/7276	1.64158e-05	0.000396964	0.000328316	695/6357/6363/6366/6351/9560/929/958/6387/3554/23643/4067/5336/5579/353376/7099/10673/8740/7412	19
12	Cluster3	hsa04933	AGE-RAGE signaling pathway in diabetic complications	17/495	99/7276	0.000323868	0.00717908	0.00593758	6347/1282/1284/1536/2308/4313/4846/5292/5330/5336/5579/6401/7040/7048/7056/7412/7424	17
13	Cluster3	hsa05143	African trypanosomiasis	9/495	35/7276	0.000414873	0.00848893	0.00702092	8542/3043/3620/3586/3910/5330/5579/6401/7412	9
14	Cluster3	hsa04650	Natural killer cell mediated cytotoxicity	20/495	133/7276	0.000612007	0.0116281	0.00961725	51744/919/2207/2534/3002/10870/3384/3459/3689/22914/3937/259197/5336/5533/5551/5579/4068/117157/7305/7409	20
15	Cluster3	hsa04014	Ras signaling pathway	29/495	227/7276	0.000694363	0.0123134	0.010184	51378/1435/1436/2113/2114/8817/2252/2321/2324/2791/54331/2793/3479/3791/5159/51365/5321/5322/5336/5579/22821/5924/10235/25780/115727/23179/6237/7010/7424	29
16	Cluster3	hsa04015	Rap1 signaling pathway	27/495	210/7276	0.000954468	0.0154917	0.0128127	196883/51378/54518/64411/1435/1436/8817/2252/2321/2324/2357/2770/2771/3397/3479/3689/3791/3937/5159/5330/5579/10411/10235/25780/6237/7010/7424	27
17	Cluster3	hsa05323	Rheumatoid arthritis	15/495	90/7276	0.00099007	0.0154917	0.0128127	6347/6348/940/942/1435/1513/6387/2321/2353/3600/3689/7010/7040/7099/10673	15
18	Cluster3	hsa05418	Fluid shear stress and atherosclerosis	20/495	139/7276	0.00108094	0.0159739	0.0132115	857/858/6347/1003/1843/2353/9446/3162/3554/3791/10365/4208/4313/653361/4688/4846/5175/6401/7056/7412	20
19	Cluster3	hsa04924	Renin secretion	12/495	65/7276	0.00125321	0.0160943	0.013311	154/358/2770/2771/2983/3759/4881/5136/5153/5330/5533/5734	12
20	Cluster3	hsa05200	Pathways in cancer	43/495	395/7276	0.00128479	0.0160943	0.013311	196883/650/1050/1282/1284/1436/1438/6387/1910/2034/2113/8817/2252/2323/2353/2308/2735/2770/2771/2791/54331/2793/3479/3910/10161/2122/4313/5159/5330/5336/5371/5468/5579/5734/10235/25780/115727/6688/7040/7048/7424/7471/7484	43
21	Cluster3	hsa05140	Leishmaniasis	13/495	74/7276	0.00128787	0.0160943	0.013311	718/1536/2212/2353/3459/3586/3689/653361/4688/4689/5579/7040/7099	13
22	Cluster3	hsa05142	Chagas disease (American trypanosomiasis)	16/495	102/7276	0.0013311	0.0160943	0.013311	712/713/714/718/6347/6348/919/2353/2770/2771/3459/3586/5330/7040/7048/7099	16
23	Cluster3	hsa05202	Transcriptional misregulation in cancer	24/495	187/7276	0.00184503	0.0213382	0.0176482	894/929/958/942/1050/1436/2078/2313/2321/2308/3002/3087/3479/4005/4066/4094/4208/5371/5468/171558/6688/7048/7102/6935	24
24	Cluster3	hsa04662	B cell receptor signaling pathway	12/495	71/7276	0.00274619	0.0304369	0.0251734	695/974/975/2353/11025/4067/118788/5336/5533/5579/25780/7409	12
25	Cluster3	hsa05321	Inflammatory bowel disease (IBD)	11/495	65/7276	0.00402896	0.0428682	0.0354549	3459/3586/3594/8809/8807/3561/4094/6775/30009/7040/7099	11
26	Cluster3	hsa04621	NOD-like receptor signaling pathway	21/495	168/7276	0.00475197	0.0486163	0.040209	9447/118429/114769/84674/22900/837/6347/1536/11337/115361/3428/58484/22861/114548/10392/5330/9051/7099/340061/51393/10628	21
27	Cluster3	hsa05146	Amoebiasis	14/495	96/7276	0.00515397	0.0489942	0.0405215	929/912/1282/1284/1511/3586/3554/3689/3910/5330/5579/5272/7040/7099	14
28	Cluster3	hsa04672	Intestinal immune network for IgA production	9/495	49/7276	0.00515728	0.0489942	0.0405215	940/958/942/6387/3586/3600/3601/7040/10673	9
29	Cluster5	hsa04110	Cell cycle	40/701	124/7276	1.72822e-12	4.80445e-10	4.51157e-10	64682/545/699/701/9184/890/891/9133/9134/8697/993/8318/990/8317/983/1017/1111/1387/10926/1869/1870/1875/2033/9700/2932/3066/4085/4171/4172/4173/4176/5347/5591/5885/5933/8243/9126/10735/7272/7465	40
30	Cluster5	hsa03440	Homologous recombination	20/701	41/7276	1.39952e-10	1.94534e-08	1.82674e-08	580/641/672/675/79184/83990/146956/4683/79728/5425/10111/5888/5893/25788/8438/5932/6117/7156/11073/7516	20
31	Cluster5	hsa03460	Fanconi anemia pathway	23/701	55/7276	2.83458e-10	2.62671e-08	2.46658e-08	545/641/672/675/83990/146956/2072/2175/2187/2176/2177/2188/55215/57697/79728/5395/5888/80010/6117/7156/29089/7398/57599	23
32	Cluster5	hsa03030	DNA replication	17/701	36/7276	6.52972e-09	4.53815e-07	4.2615e-07	1763/4171/4172/4173/4176/5422/23649/5425/5426/5427/5557/5558/5981/5983/5984/5985/6117	17
33	Cluster5	hsa03013	RNA transport	41/701	171/7276	2.17466e-08	1.20911e-06	1.1354e-06	22794/1917/8661/8663/1981/50628/25929/3837/4686/51068/57122/55746/9972/9631/23279/23511/23165/23225/8021/348995/10762/4928/5042/9883/100101267/10940/10419/8480/5903/5905/9939/653489/285190/59343/10250/96764/57187/7175/26019/7514/57510	41
34	Cluster5	hsa03430	Mismatch repair	11/701	23/7276	2.81176e-06	0.000130278	0.000122336	9156/27030/4436/2956/5395/5425/5981/5983/5984/5985/6117	11
35	Cluster5	hsa03420	Nucleotide excision repair	15/701	47/7276	1.95648e-05	0.000777001	0.000729634	8451/8450/1642/2071/2072/2074/2967/5425/5426/5427/5981/5983/5984/5985/6117	15
36	Cluster5	hsa04120	Ubiquitin mediated proteolysis	29/701	137/7276	3.38082e-05	0.00111904	0.00105082	64682/57448/672/23624/8697/8452/8451/8450/9820/1642/26259/8924/10075/4214/23327/10401/22954/4591/55236/7328/3093/63893/7337/89910/9690/10277/51366/7428/331	29
37	Cluster5	hsa03015	mRNA surveillance pathway	22/701	91/7276	3.62279e-05	0.00111904	0.00105082	22794/53981/11052/1477/1478/1479/81608/2935/124540/4686/11051/5042/10914/5529/9939/8731/23049/23381/9887/10250/26019/55339	22
38	Cluster5	hsa00240	Pyrimidine metabolism	23/701	102/7276	7.83819e-05	0.00217902	0.00204618	790/124583/56474/79077/87178/5422/23649/5425/5426/5427/25885/84172/5430/5431/5433/11128/55703/5557/5558/6240/6241/7371/7372	23
39	Cluster5	hsa03008	Ribosome biogenesis in eukaryotes	22/701	106/7276	0.000394115	0.00996036	0.00935316	9790/1457/1736/26354/54552/23560/55127/55341/23195/55226/51068/4931/10940/55131/166378/9724/84135/51096/10885/23160/7514/22803	22
40	Cluster5	hsa04914	Progesterone-mediated oocyte maturation	20/701	99/7276	0.00102138	0.0236621	0.0222196	64682/6790/673/699/890/891/9133/8697/993/983/1017/3320/3326/3480/3835/4085/5603/5599/5347/27330	20
41	Cluster5	hsa03040	Spliceosome	24/701	134/7276	0.0019832	0.0424101	0.0398247	9716/51362/988/51340/9416/9879/1665/8449/1659/3190/3192/4686/9129/9128/55660/10594/9939/10291/23451/23450/23020/10915/57187/51729	24
42	Cluster8	hsa01200	Carbon metabolism	40/1044	115/7276	2.56358e-08	7.87019e-06	7.17802e-06	38/50/55902/189/229/230/1743/1962/8789/2653/2821/2875/84706/3030/80201/3417/3419/84693/4190/4199/4200/4967/5091/5095/5160/5162/5223/5224/5226/283871/5631/22934/6389/6470/8803/8802/8801/6888/7086/84076	40
43	Cluster8	hsa03050	Proteasome	21/1044	45/7276	1.9578e-07	3.00523e-05	2.74093e-05	5682/5683/5686/5687/5688/5690/5691/5692/5693/5695/5701/5702/5704/5705/5707/10213/5710/9861/5713/5714/9491	21
44	Cluster8	hsa05010	Alzheimer's disease	47/1044	171/7276	4.43472e-06	0.00045382	0.000413908	322/509/515/23621/572/637/779/805/808/9377/1337/1339/1345/9167/1351/1537/54205/2776/2903/2904/2905/2906/4698/4701/4704/4706/4716/4710/4711/4715/4717/4718/4726/4728/4731/5530/5532/5534/5535/5664/55851/10313/57142/6389/7124/7386/7388	47
45	Cluster8	hsa05016	Huntington's disease	50/1044	193/7276	1.35316e-05	0.00103855	0.00094721	160/161/1173/1175/509/515/1211/8218/9377/1337/1339/1345/9167/1351/10488/90993/1537/54205/10540/8632/2776/2904/4698/4701/4704/4706/4716/4710/4711/4715/4717/4718/4726/4728/4731/5432/5434/5436/5438/246721/5440/10891/6389/291/6647/9519/7386/7388/7417/7419	50
46	Cluster8	hsa00020	Citrate cycle (TCA cycle)	14/1044	30/7276	2.2055e-05	0.00135418	0.00123508	50/1743/3417/3419/4190/4967/5091/5106/5160/5162/6389/8803/8802/8801	14
47	Cluster8	hsa00620	Pyruvate metabolism	16/1044	39/7276	4.18488e-05	0.00214126	0.00195294	38/55902/219/224/223/9380/3029/3939/197257/4190/4199/4200/5091/5106/5160/5162	16
48	Cluster8	hsa00062	Fatty acid elongation	12/1044	25/7276	6.09151e-05	0.00267156	0.0024366	10965/122970/64834/83401/6785/79993/3033/3030/3032/51144/51102/9374	12
49	Cluster8	hsa04932	Non-alcoholic fatty liver disease (NAFLD)	39/1044	149/7276	9.30608e-05	0.00357121	0.00325713	79602/208/468/637/9377/1337/1339/1345/9167/1351/1537/54205/1649/3552/8660/4217/6945/4698/4701/4704/4706/4716/4710/4711/4715/4717/4718/4726/4728/4731/5465/5571/51422/53632/6256/6389/7124/7386/7388	39
50	Cluster8	hsa05014	Amyotrophic lateral sclerosis (ALS)	18/1044	51/7276	0.000146541	0.00499867	0.00455904	572/637/54205/79139/2903/2904/2905/2906/4217/1432/5530/5532/5534/5535/5630/6647/7124/84134	18
51	Cluster8	hsa04922	Glucagon signaling pathway	29/1044	103/7276	0.000187668	0.00576141	0.00525471	208/468/805/808/818/1374/10488/90993/92579/2776/2778/2997/3939/5106/5160/5162/5223/5224/5465/10891/5530/5532/5534/5535/5568/5571/51422/53632/23235	29
52	Cluster8	hsa00630	Glyoxylate and dicarboxylate metabolism	12/1044	28/7276	0.000235064	0.00656042	0.00598345	38/50/189/2653/2752/9380/81888/84693/4190/5095/283871/6470	12
53	Cluster8	hsa00030	Pentose phosphate pathway	12/1044	30/7276	0.000506838	0.0129666	0.0118262	229/230/51071/8789/2821/5226/5236/5631/22934/6888/7086/84076	12
54	Cluster8	hsa00190	Oxidative phosphorylation	33/1044	133/7276	0.000882095	0.020831	0.018999	496/509/515/527/9114/245973/51382/529/9377/1337/1339/1345/9167/1351/1537/64077/4698/4701/4704/4706/4716/4710/4711/4715/4717/4718/4726/4728/4731/5464/6389/7386/7388	33
55	Cluster8	hsa00640	Propanoate metabolism	12/1044	32/7276	0.0010041	0.0220184	0.0200819	38/55902/79611/1962/3030/3939/84693/23417/5095/8803/8802/8801	12
56	Cluster8	hsa04141	Protein processing in endoplasmic reticulum	38/1044	166/7276	0.00189319	0.0360402	0.0328705	468/573/10134/8454/1649/79139/10294/3337/51726/55741/27248/3304/3305/4217/4780/55666/55968/10956/10113/5886/6184/56681/6396/22872/23480/7095/6500/10273/84447/23471/81567/7321/7322/7323/7327/50613/7415/7466	38
57	Cluster8	hsa00130	Ubiquinone and other terpenoid-quinone biosynthesis	6/1044	11/7276	0.00208159	0.0360402	0.0328705	27235/51805/84274/3242/79001/154807	6
58	Cluster8	hsa00010	Glycolysis / Gluconeogenesis	19/1044	67/7276	0.0021131	0.0360402	0.0328705	55902/130/131/219/224/223/229/230/8789/92579/2821/80201/3939/5106/5160/5162/5223/5224/5236	19
59	Cluster8	hsa04720	Long-term potentiation	19/1044	67/7276	0.0021131	0.0360402	0.0328705	114/369/468/805/808/818/2776/2903/2904/2905/2906/2911/5604/5501/5530/5532/5534/5535/5568	19
60	Cluster8	hsa00071	Fatty acid degradation	14/1044	44/7276	0.00247037	0.0399161	0.0364055	37/38/51/130/131/219/224/223/1374/284541/1962/3033/3030/3032	14
61	Cluster8	hsa05012	Parkinson's disease	33/1044	142/7276	0.00283184	0.0434687	0.0396458	509/515/9377/1337/1339/1345/9167/1351/1537/54205/27429/4698/4701/4704/4706/4716/4710/4711/4715/4717/4718/4726/4728/4731/5568/6389/291/7314/7327/7386/7388/7417/7419	33
62	Cluster4	hsa05322	Systemic lupus erythematosus	42/977	133/7276	3.89095e-08	1.17118e-05	1.17118e-05	732/9555/3021/440093/8334/3013/3012/8969/85235/8331/8330/8336/8347/3017/8344/8343/8339/8345/8970/85236/8340/8341/8348/8358/8351/8353/8968/8355/8357/8360/8367/8365/8337/8349/440689/126961/653604/8370/92815/121504/6632/6634	42
63	Cluster4	hsa05034	Alcoholism	49/977	180/7276	5.239e-07	7.88469e-05	7.88469e-05	1388/51806/1644/1813/2785/2902/9555/3021/440093/3065/79885/10013/8334/3013/3012/8969/85235/8331/8330/8336/8347/3017/8344/8343/8339/8345/8970/85236/8340/8341/8348/8358/8351/8353/8968/8355/8357/8360/8367/8365/8337/8349/440689/126961/653604/8370/92815/121504/399694	49
64	Cluster2	hsa00190	Oxidative phosphorylation	40/742	133/7276	1.23564e-10	3.63277e-08	2.9005e-08	514/518/10476/521/522/9551/10632/539/8992/526/9296/10063/1329/1340/1347/1349/1350/4694/55967/4695/4696/4697/56901/4700/4702/4707/4708/4709/4712/4714/4722/4724/4725/4729/6390/6392/29796/10975/7381/27089	40
65	Cluster2	hsa05012	Parkinson's disease	41/742	142/7276	2.93791e-10	4.31873e-08	3.44818e-08	111/514/518/10476/522/539/1329/1340/1347/1349/1350/1812/120892/4694/55967/4695/4696/4697/56901/4700/4702/4707/4708/4709/4712/4714/4722/4724/4725/4729/5566/6390/6392/6571/7332/9246/7345/29796/10975/7381/27089	41
66	Cluster2	hsa04932	Non-alcoholic fatty liver disease (NAFLD)	41/742	149/7276	1.46743e-09	1.43808e-07	1.1482e-07	9370/10000/998/1329/1340/1347/1349/1350/3569/3570/3952/3953/4296/5602/51085/4694/55967/4695/4696/4697/56901/4700/4702/4707/4708/4709/4712/4714/4722/4724/4725/4729/10062/5879/6390/6392/7132/29796/10975/7381/27089	41
67	Cluster2	hsa04723	Retrograde endocannabinoid signaling	40/742	148/7276	4.13998e-09	3.04289e-07	2.42952e-07	57406/109/111/113/773/1268/2555/2564/2565/2790/2787/2890/2915/5602/5600/6300/5595/11343/4694/55967/4695/4696/4697/56901/4700/4702/4707/4708/4709/4712/4714/4722/4724/4725/4729/5566/5578/5743/57030/140679	40
68	Cluster2	hsa05010	Alzheimer's disease	40/742	171/7276	3.15034e-07	1.8524e-05	1.479e-05	514/518/10476/522/539/801/91860/824/1329/1340/1347/1349/1350/4035/5595/4311/4694/55967/4695/4696/4697/56901/4700/4702/4707/4708/4709/4712/4714/4722/4724/4725/4729/6390/6392/7132/29796/10975/7381/27089	40
69	Cluster2	hsa05016	Huntington's disease	40/742	193/7276	8.13651e-06	0.000398689	0.000318323	514/518/10476/522/539/1329/1340/1347/1349/1350/9586/1770/2876/2915/4694/55967/4695/4696/4697/56901/4700/4702/4707/4708/4709/4712/4714/4722/4724/4725/4729/5439/5441/6390/6392/6648/29796/10975/7381/27089	40
70	Cluster2	hsa04510	Focal adhesion	40/742	199/7276	1.75012e-05	0.000735052	0.000586884	60/10000/824/998/1278/1291/1293/2318/3611/3672/3678/8516/3688/3690/3693/3908/3912/22798/3915/5602/5595/4233/103910/55742/29780/5155/5156/4660/5578/5829/5879/5906/5908/2889/387/7058/7060/7094/83660/7423	40
71	Cluster2	hsa04261	Adrenergic signaling in cardiomyocytes	31/742	144/7276	3.93089e-05	0.0014446	0.00115341	70/109/111/113/148/147/146/153/185/10000/483/493/55799/801/91860/817/9586/1390/5600/6300/5595/4634/4635/5350/5502/55012/5526/5566/5578/6324/6546	31
72	Cluster2	hsa05414	Dilated cardiomyopathy (DCM)	22/742	90/7276	7.19514e-05	0.00235041	0.00187663	60/70/109/111/113/153/55799/1674/3672/3678/8516/3688/3690/3693/3908/4607/4634/5350/5566/6444/6445/6546	22
73	Cluster2	hsa04923	Regulation of lipolysis in adipocytes	15/742	54/7276	0.000224507	0.0063022	0.00503183	109/111/113/153/155/10000/3991/11343/5140/11145/57104/5566/5733/5742/5743	15
74	Cluster2	hsa03320	PPAR signaling pathway	18/742	72/7276	0.00023746	0.0063022	0.00503183	33/23205/2180/9370/51129/948/1582/2170/2171/3611/10062/5105/123/729359/440503/6258/10580/7316	18
75	Cluster2	hsa04145	Phagosome	30/742	152/7276	0.000271699	0.0063022	0.00503183	60/8992/526/9296/948/78989/81035/1780/2204/2213/9103/2214/2215/3678/3684/3688/3690/3693/8685/9902/4481/7879/5879/23673/8417/6890/7058/7060/51807/9341	30
76	Cluster2	hsa04015	Rap1 signaling pathway	38/742	210/7276	0.000290477	0.0063022	0.00503183	60/109/111/113/10000/284/285/801/91860/998/1268/9732/8823/2247/2254/3684/3688/3690/1902/9863/5600/6300/5595/4233/22808/5155/5156/5578/5587/5879/5899/5906/5908/2889/387/7094/83660/7423	38
77	Cluster2	hsa05205	Proteoglycans in cancer	37/742	203/7276	0.000300105	0.0063022	0.00503183	60/10000/286/817/998/1026/81578/2247/2318/8322/8326/2719/10855/3678/3688/3690/3693/4060/5600/6300/5595/4233/22808/5329/4660/5566/5578/5829/5879/387/22800/6383/7078/7291/7480/7481/7482	37
78	Cluster2	hsa04020	Calcium signaling pathway	33/742	182/7276	0.000689373	0.0135117	0.0107881	109/113/148/147/146/153/155/185/493/552/624/773/801/91860/817/10800/1812/9630/2915/3269/3274/3360/3707/3973/5156/5260/5350/5566/5578/5724/5733/6546/6547	33
79	Cluster2	hsa04024	cAMP signaling pathway	35/742	198/7276	0.000777403	0.0142848	0.0114053	109/111/113/117/153/10000/483/493/801/91860/817/1259/9586/1812/2890/64399/3360/3991/5602/5595/4772/5139/5140/5141/5143/5350/5566/5732/5733/5879/5906/5908/387/22800/56670	35
80	Cluster2	hsa05132	Salmonella infection	19/742	86/7276	0.000861166	0.0148931	0.011891	60/10095/10109/10094/414062/998/1437/1780/2318/3460/3569/3929/5602/5600/6300/5595/29941/7879/5879	19
81	Cluster2	hsa05410	Hypertrophic cardiomyopathy (HCM)	18/742	83/7276	0.00146351	0.023904	0.0190855	1636/60/70/55799/1674/3569/3672/3678/8516/3688/3690/3693/3908/4607/4634/6444/6445/6546	18
82	Cluster2	hsa05032	Morphine addiction	19/742	91/7276	0.00175669	0.0271824	0.0217031	109/111/113/773/1812/2555/2564/2565/2790/2787/10846/5139/5140/5141/5143/5151/5566/5578/140679	19
83	Cluster2	hsa04910	Insulin signaling pathway	25/742	138/7276	0.00299026	0.0415365	0.0331638	32/10000/801/91860/9470/2998/3101/51763/3991/5602/5595/8569/5105/5140/5260/5566/5577/5836/2889/6009/23433/6517/8835/10580/9322	25
84	Cluster2	hsa05144	Malaria	12/742	49/7276	0.00305705	0.0415365	0.0331638	948/1378/1440/3039/3040/3383/3569/4035/4233/6383/7058/7060	12
85	Cluster2	hsa04151	PI3K-Akt signaling pathway	51/742	342/7276	0.00318271	0.0415365	0.0331638	10000/284/285/1026/1278/1291/1293/9586/1440/9470/8823/2247/2254/2690/2790/2787/2998/3455/3559/3569/3570/3672/3678/8516/3688/3690/3693/3716/3908/3912/22798/3915/1902/5595/4233/5008/5105/5155/5156/29941/55012/5526/5578/5617/5879/6009/10110/7058/7060/7423/7533	51
86	Cluster2	hsa04512	ECM-receptor interaction	17/742	82/7276	0.00324946	0.0415365	0.0331638	948/1278/1291/1293/3672/3678/8516/3688/3690/3693/3908/3912/22798/3915/9899/7058/7060	17
87	Cluster2	hsa05100	Bacterial invasion of epithelial cells	16/742	76/7276	0.00361007	0.043549	0.0347706	60/79658/10095/10109/10094/998/1759/26052/3611/3678/3688/4233/5829/5879/387/55752	16
88	Cluster2	hsa04974	Protein digestion and absorption	18/742	90/7276	0.00375916	0.043549	0.0347706	483/1278/81578/1281/1289/1290/50509/1291/1293/1358/1359/4311/643834/643847/5222/5547/6546/6547	18
89	Cluster2	hsa04022	cGMP-PKG signaling pathway	28/742	163/7276	0.00385127	0.043549	0.0347706	109/111/113/148/147/146/150/152/153/155/185/10000/483/493/624/801/91860/1259/9586/5595/4772/4882/5139/5140/5350/387/6546/6547	28
90	Cluster6	hsa04060	Cytokine-cytokine receptor interaction	64/534	270/7276	5.99153e-18	1.61172e-15	1.32444e-15	6346/6356/6361/6367/6349/6352/2826/729230/1232/1233/1234/1235/1236/1237/939/959/1441/6376/1524/3627/6373/10563/2920/4283/2833/643/10663/355/356/2688/3082/3456/3458/3590/3593/3596/3606/3553/3558/59067/50615/55801/3560/3566/3574/3575/3581/3976/4049/4050/4804/5154/84957/7043/23495/8764/608/8718/8771/3604/8995/6375/6846/2829	64
91	Cluster6	hsa05340	Primary immunodeficiency	18/534	37/7276	1.37201e-11	1.84536e-09	1.51643e-09	29760/930/915/916/959/973/925/926/4261/29851/8517/3575/3718/3932/5788/6891/23495/7535	18
92	Cluster6	hsa04062	Chemokine signaling pathway	39/534	185/7276	1.04669e-09	9.38534e-08	7.71247e-08	6346/6356/6361/6367/6349/6352/2826/729230/1232/1233/1234/1235/1236/1237/6376/1524/3627/6373/10563/2920/4283/2833/643/10663/94235/8517/3702/3717/3718/4792/5293/5567/2185/5880/6773/6777/6375/6846/2829	39
93	Cluster6	hsa04640	Hematopoietic cell lineage	26/534	97/7276	3.5475e-09	2.38569e-07	1.96046e-07	930/910/913/914/933/952/915/916/917/921/924/925/926/1380/1441/2209/2811/2814/3590/3553/3566/3574/3575/3581/3676/931	26
94	Cluster6	hsa05162	Measles	31/534	134/7276	5.5357e-09	2.97821e-07	2.44736e-07	896/915/916/917/355/356/3456/3458/3593/3596/3553/3558/3560/3661/3665/3717/3718/4599/4792/4938/4939/5293/5588/6504/6773/6776/6777/7097/51284/54106/7128	31
95	Cluster6	hsa04660	T cell receptor signaling pathway	26/534	103/7276	1.40641e-08	6.30541e-07	5.18151e-07	84433/915/916/917/959/925/926/1493/9402/29851/3458/8517/3558/3702/3725/27040/3932/9020/4792/4794/5133/5293/5588/5777/5788/7535	26
96	Cluster6	hsa04064	NF-kappa B signaling pathway	24/534	95/7276	5.01994e-08	1.92909e-06	1.58525e-06	597/330/29760/84433/959/2920/4616/8517/3553/27040/3932/4049/4050/9020/4791/4792/5328/5588/5971/6850/7128/8717/7185/7535	24
97	Cluster6	hsa04658	Th1 and Th2 cell differentiation	23/534	92/7276	1.17875e-07	3.96356e-06	3.25708e-06	915/916/917/28514/3458/8517/3593/3596/3558/3560/3566/3717/3718/3725/27040/3932/4792/4794/5588/864/6776/6777/7535	23
98	Cluster6	hsa04659	Th17 cell differentiation	24/534	107/7276	5.55857e-07	1.6614e-05	1.36526e-05	915/916/917/50943/3458/8517/3553/3558/59067/50615/3560/3566/3717/3718/3725/27040/3932/4792/4794/5588/6095/6776/6777/7535	24
99	Cluster6	hsa04380	Osteoclast differentiation	26/534	128/7276	1.4413e-06	3.87709e-05	3.18602e-05	54/29760/799/814/1535/2209/2354/3456/3458/8517/3553/3725/3727/3932/23547/9020/4791/4792/126014/5293/5971/10326/55423/6773/6850/54209	26
100	Cluster6	hsa05142	Chagas disease (American trypanosomiasis)	22/534	102/7276	3.308e-06	8.08957e-05	6.64766e-05	6349/6352/915/916/917/355/356/2769/2774/3456/3458/8517/3593/3553/3558/3725/4792/5293/5521/7043/7097/54106	22
101	Cluster6	hsa04668	TNF signaling pathway	21/534	108/7276	2.97632e-05	0.000635891	0.000522548	330/840/6352/84699/6376/3627/2920/1906/355/8517/3553/3725/3976/4049/9020/4792/5293/11035/7128/8717/7185	21
102	Cluster6	hsa04621	NOD-like receptor signaling pathway	28/534	168/7276	3.07308e-05	0.000635891	0.000522548	330/440068/64170/834/100506742/838/6352/2920/1535/2633/2634/115362/388646/3456/8517/3606/3553/3661/3665/3725/4792/4938/4939/29108/10616/11035/6773/7128	28
103	Cluster6	hsa04662	B cell receptor signaling pathway	16/534	71/7276	4.08631e-05	0.000785155	0.000645207	29760/84433/930/933/971/973/1380/8517/3635/3725/4792/4794/5293/5777/5880/6850	16
104	Cluster6	hsa04514	Cell adhesion molecules (CAMs)	25/534	145/7276	4.5701e-05	0.000819572	0.000673489	914/933/10666/29126/959/923/941/925/926/5010/1493/3385/29851/3676/3680/3683/3695/83700/94030/8174/9379/5133/5788/6693/201633	25
105	Cluster6	hsa04620	Toll-like receptor signaling pathway	20/534	104/7276	5.41497e-05	0.000910391	0.000748121	6349/6352/941/3627/6373/4283/3456/8517/3593/3553/3661/3663/3665/3725/4792/5293/7096/7097/51284/54106	20
106	Cluster6	hsa04151	PI3K-Akt signaling pathway	45/534	342/7276	7.53076e-05	0.00119163	0.000979232	896/930/11140/1277/1285/1286/131873/84699/1441/1969/2149/356/2246/2259/2688/94235/3082/3456/8517/3558/3560/3566/3574/3575/3676/3680/3695/3717/3718/2846/57121/4803/4804/5154/80310/5228/5293/5294/5521/5649/6446/6850/8115/7097/63923	45
107	Cluster6	hsa04630	Jak-STAT signaling pathway	25/534	156/7276	0.00015572	0.00227982	0.00187346	896/1441/2688/3456/3458/3590/3593/3596/3598/3558/59067/50615/3560/3566/3574/3575/3581/3717/3718/3976/5293/5777/6773/6776/6777	25
108	Cluster6	hsa04672	Intestinal immune network for IgA production	12/534	49/7276	0.000161028	0.00227982	0.00187346	2826/959/941/29851/3558/3676/3695/8174/9020/5284/23495/608	12
109	Cluster6	hsa04623	Cytosolic DNA-sensing pathway	14/534	64/7276	0.000172567	0.00232103	0.00190732	834/6352/3627/3456/8517/3606/3553/3661/3665/4792/29108/11035/11277/81030	14
110	Cluster6	hsa05321	Inflammatory bowel disease (IBD)	14/534	65/7276	0.000205439	0.00263157	0.00216251	50943/3458/3593/3596/3606/3553/3558/59067/50615/3566/3725/6095/7043/7097	14
111	Cluster6	hsa05221	Acute myeloid leukemia	14/534	66/7276	0.000243564	0.00297813	0.0024473	597/1053/1848/2209/8517/51176/4353/5293/11040/862/6776/6777/6932/7704	14
112	Cluster6	hsa03010	Ribosome	23/534	154/7276	0.000791356	0.00925542	0.00760571	2197/6150/64983/6135/6137/6154/6155/6157/6158/6160/6164/11224/6166/6167/6168/6169/6181/6205/6208/6228/6230/6235/6203	23
113	Cluster6	hsa04612	Antigen processing and presentation	14/534	77/7276	0.00125074	0.0140188	0.01152	925/926/4261/10437/3458/3805/3821/3822/3823/3824/5720/5721/6891/6892	14
114	Cluster6	hsa05200	Pathways in cancer	45/534	395/7276	0.00183745	0.0197709	0.0162469	9138/581/330/79444/1285/1286/1441/1487/1909/2149/9002/355/356/2246/2259/2736/94235/3082/8517/3725/51176/2846/57121/4791/4792/4914/5154/5228/5293/57449/5567/8643/5880/11186/83593/862/6776/6777/6932/7043/7185/80326/51384/7472/7704	45
115	Cluster6	hsa04210	Apoptosis	20/534	138/7276	0.00245872	0.0254383	0.0209041	581/597/330/100506742/840/1512/1519/1522/355/356/4616/8517/3725/9020/4792/4803/4914/5293/8717/7185	20
116	Cluster6	hsa05143	African trypanosomiasis	8/534	35/7276	0.00319639	0.0318455	0.0261693	355/356/169355/3458/3593/3606/3553/54106	8
117	Cluster6	hsa04650	Natural killer cell mediated cytotoxicity	19/534	133/7276	0.00367695	0.0349507	0.028721	962/355/356/3456/3458/3683/3805/3821/3822/3823/3824/27040/3932/5293/2185/5777/5880/6850/7535	19
118	Cluster6	hsa05164	Influenza A	23/534	173/7276	0.00376792	0.0349507	0.028721	834/6352/4261/3627/355/356/3456/3458/3593/3606/3553/3661/3665/3717/3725/4599/4792/4938/4939/5293/29108/6773/51284	23
119	Cluster6	hsa05161	Hepatitis B	20/534	144/7276	0.00406221	0.0354288	0.0291139	581/100506742/84699/1959/1960/355/356/3456/8517/3661/3665/3725/4792/5293/2185/6773/6776/6777/7043/7097	20
120	Cluster6	hsa04217	Necroptosis	22/534	164/7276	0.00408287	0.0354288	0.0291139	581/330/815/834/27243/355/356/3456/3458/3553/3717/3718/8605/29108/10616/11035/6773/6776/6777/7128/8717/81030	22
121	Cluster6	hsa05202	Transcriptional misregulation in cancer	24/534	187/7276	0.00492116	0.0413685	0.0339949	581/597/330/1236/1025/1053/1848/51513/2209/4616/3560/3695/4353/4804/8013/4914/26471/5079/5154/5328/862/7185/51384/7704	24
122	Cluster6	hsa05323	Rheumatoid arthritis	14/534	90/7276	0.00558619	0.0455359	0.0374194	54/6349/6352/941/1493/3458/3606/3553/3683/3725/4050/10312/7043/7097	14
123	Cluster6	hsa05134	Legionellosis	10/534	55/7276	0.00602663	0.0476812	0.0391824	834/840/2920/3593/3606/3553/4791/4792/29108/7097	10
