# Supplementary material for: A comprehensive function analysis of LMO2 in different breast cancer subtypes
Source: Oncotarget. 2017 Dec 21;9(10):8911–26. doi: 10.18632/oncotarget.23542 (PMC5823636; doi:10.18632/oncotarget.23542)
Supplement: Supplementary file 7 [file oncotarget-09-8911-s007.xlsx]

## Sheet: 8_Clustered_genes_GO_BP_all
	Cluster	ID	Description	GeneRatio	BgRatio	pvalue	p.adjust	qvalue	geneID	Count
1	Cluster3	GO:0050900	leukocyte migration	87/916	454/16992	8.50388e-26	2.09814e-22	1.44583e-22	100/199/51378/301/482/683/719/857/6357/6358/6360/6363/6347/6366/6368/10344/6348/6351/6355/1230/51744/11314/947/965/972/9023/1240/11151/1435/6387/3579/1588/9046/1910/90952/2207/2321/2357/2534/2621/1880/63940/2995/3055/3162/3586/3603/3554/90865/3689/58494/22914/3965/4067/79148/4354/4478/3071/4856/64805/5175/83483/10544/5627/5734/5919/1901/6288/6401/6402/6403/6404/140885/9056/124976/26228/6793/6869/…	87
2	Cluster3	GO:0048514	blood vessel morphogenesis	91/916	492/16992	8.79908e-26	2.09814e-22	1.44583e-22	94/51378/358/83478/718/719/10203/857/6347/83605/947/1215/1306/1282/1284/1536/57105/1634/54567/641700/51162/2022/2028/5168/2034/2113/8817/2321/2324/91010/2294/2702/2828/57493/3087/3162/126393/3339/3397/3689/3791/4162/4223/4327/4313/79812/93649/4846/4855/4856/4881/8829/5159/146850/5371/26051/5579/5396/5740/5787/5797/10266/10411/54922/54538/6237/84870/1901/5176/6423/64321/54345/6672/6678/6688/23166/…	91
3	Cluster3	GO:0001525	angiogenesis	82/916	411/16992	1.41225e-25	2.24501e-22	1.54703e-22	94/51378/358/83478/718/719/10203/857/6347/947/1215/1306/1282/1284/1536/57105/1634/54567/641700/51162/2022/2028/5168/2034/2113/8817/2321/2324/91010/2702/2828/3087/3162/126393/3339/3397/3689/3791/4162/4223/4327/4313/79812/4846/4855/4856/4881/8829/5159/146850/5371/26051/5579/5740/5787/5797/10266/10411/54922/54538/6237/84870/1901/5176/6423/64321/54345/6672/6678/23166/6886/6915/6943/7010/7048/221981/7…	82
4	Cluster3	GO:0002694	regulation of leukocyte activation	85/916	489/16992	2.99179e-22	3.56696e-19	2.45799e-19	100/199/301/558/55024/695/857/6363/6347/6366/912/30835/51744/919/940/11314/920/958/972/975/9308/942/339390/11151/1803/56940/10148/1947/2207/2242/2268/2323/2294/2534/2621/1880/2934/84868/3142/3162/3620/3479/3481/3586/3594/3600/9173/90865/3662/22914/3965/10859/10288/11006/2615/7940/4067/4208/4332/3071/150372/114548/80380/146850/64092/54440/6622/8651/6708/26228/6869/30009/7040/7048/7070/7099/79626/7…	85
5	Cluster3	GO:0007159	leukocyte cell-cell adhesion	70/916	349/16992	4.25643e-22	4.05978e-19	2.79759e-19	100/199/301/857/6363/6347/6366/912/30835/51744/919/940/11314/920/972/9308/942/339390/11151/6387/1803/56940/10148/1947/2113/83706/2534/2934/84868/3142/3620/3479/3481/3586/3594/3600/3662/3689/22914/3965/10859/10288/11006/2615/4067/4478/3071/114548/4907/80380/146850/54440/6401/6403/6404/8651/6708/6793/7040/7048/7070/79626/10673/8740/10318/7409/7412/8876/11326/6935	70
6	Cluster3	GO:0050867	positive regulation of cell activation	68/916	336/16992	1.00987e-21	8.02675e-19	5.53123e-19	100/199/301/558/695/857/6363/6347/6366/912/51744/919/940/920/958/972/975/9308/942/11151/1803/10148/1947/2207/2268/2323/2534/2621/1880/84868/3142/3479/3481/3586/3594/3600/9173/90865/22914/3965/10859/10288/11006/4067/4208/3071/114548/80380/5159/146850/5341/54440/6403/8651/6708/26228/6869/30009/7040/7048/7070/7099/7293/10673/8740/7409/7412/8876	68
7	Cluster3	GO:0060326	cell chemotaxis	57/916	250/16992	5.43448e-21	3.70243e-18	2.55134e-18	199/301/409/51411/683/719/6357/6358/6360/6363/6347/6366/6368/10344/6348/6351/6355/1230/972/9023/1240/11151/1435/6387/3579/1588/1910/2207/8817/2321/2357/2621/1880/63940/1839/3586/3603/3689/3791/22914/3965/4067/79148/4354/3071/4856/8829/5159/5919/391/1901/6288/26228/8740/7409/7412/7424	57
8	Cluster3	GO:0051249	regulation of lymphocyte activation	76/916	430/16992	1.99243e-20	1.18774e-17	8.1847e-18	100/199/301/558/55024/695/857/6363/6347/6366/912/30835/51744/919/940/11314/920/958/972/975/9308/942/339390/11151/1803/56940/10148/1947/2323/2534/2621/1880/2934/84868/3142/3620/3479/3481/3586/3594/3600/3662/22914/3965/10859/10288/11006/2615/7940/4067/4208/4332/3071/150372/114548/80380/146850/64092/54440/8651/6708/6869/30009/7040/7048/7070/7099/79626/7293/10673/8740/7409/7412/8876/11326/6935	76
9	Cluster3	GO:0002696	positive regulation of leukocyte activation	65/916	327/16992	2.25245e-20	1.19355e-17	8.22473e-18	100/199/301/558/695/857/6363/6347/6366/912/51744/919/940/920/958/972/975/9308/942/11151/1803/10148/1947/2207/2268/2323/2534/2621/1880/84868/3142/3479/3481/3586/3594/3600/9173/90865/22914/3965/10859/10288/11006/4067/4208/3071/114548/80380/146850/54440/8651/6708/26228/6869/30009/7040/7048/7070/7099/7293/10673/8740/7409/7412/8876	65
10	Cluster3	GO:0002697	regulation of immune effector process	65/916	328/16992	2.66847e-20	1.27259e-17	8.76942e-18	2/9447/301/8905/409/567/695/717/718/719/730/6363/6347/51744/919/940/11314/920/958/972/942/3075/3426/5199/339390/1794/56940/9844/2207/2208/2242/2865/2268/2294/2534/84868/3055/3142/3162/5654/3586/3594/3600/90865/3662/22914/3965/10859/4067/259197/114548/146850/5627/54440/5272/710/4068/117157/30009/7040/7099/340061/7293/7409/7454	65
11	Cluster3	GO:0002521	leukocyte differentiation	79/916	464/16992	3.61155e-20	1.56577e-17	1.07897e-17	100/301/558/567/55509/660/695/714/6363/6348/1230/912/940/920/972/974/9308/942/1050/1435/1436/54567/139818/1794/2207/2323/2353/139716/2621/1880/3059/3087/3142/3428/10320/3586/3594/3600/8809/3662/9452/3965/10859/10288/11025/11006/4066/4067/9935/4208/4242/3071/150372/114548/5153/146850/5336/23228/5468/5734/9770/6237/54440/8651/6688/6886/30009/7040/7048/7099/55365/28959/944/7305/7409/7412/8876/7471/6…	79
12	Cluster3	GO:0070663	regulation of leukocyte proliferation	49/916	202/16992	2.01587e-19	8.0114e-17	5.52065e-17	100/199/301/695/6363/912/30835/51744/940/11314/920/958/972/975/942/339390/11151/1435/10148/1947/2323/1880/84868/3620/3479/3481/3586/3594/3600/3965/10859/10288/2615/7940/4067/4208/4332/3071/80380/54440/6708/6869/7040/7048/7099/7293/10673/7412/11326	49
13	Cluster3	GO:0032944	regulation of mononuclear cell proliferation	48/916	195/16992	2.46097e-19	9.02796e-17	6.22116e-17	100/199/301/695/6363/912/30835/51744/940/11314/920/958/972/975/942/339390/11151/1435/10148/1947/1880/84868/3620/3479/3481/3586/3594/3600/3965/10859/10288/2615/7940/4067/4208/4332/3071/80380/54440/6708/6869/7040/7048/7099/7293/10673/7412/11326	48
14	Cluster3	GO:0042110	T cell activation	76/916	453/16992	4.7169e-19	1.60678e-16	1.10723e-16	100/199/301/54518/567/660/857/6363/6347/6366/911/912/30835/51744/919/940/11314/920/972/9308/942/339390/11151/54567/1794/1803/56940/10148/1947/2207/2534/1880/2934/84868/3142/3620/3479/3481/3586/3594/3600/8809/3662/22914/3965/10859/10288/11006/2615/4067/9935/4478/3071/114548/80380/146850/5734/54440/8651/6708/30009/7040/7048/7070/79626/7293/10673/8740/944/7409/7412/8876/11326/7454/7471/6935	76
15	Cluster3	GO:0030595	leukocyte chemotaxis	47/916	191/16992	5.94564e-19	1.78107e-16	1.22734e-16	199/301/683/719/6357/6358/6360/6363/6347/6366/6368/10344/6348/6351/6355/1230/972/9023/1240/11151/1435/6387/3579/1588/1910/2207/2321/2621/1880/63940/3586/3603/3689/22914/3965/4067/79148/4354/3071/4856/5919/1901/6288/26228/8740/7409/7424	47
16	Cluster3	GO:0045765	regulation of angiogenesis	50/916	215/16992	5.9755e-19	1.78107e-16	1.22734e-16	94/51378/358/718/719/6347/947/1215/1284/1536/57105/1634/54567/641700/2022/5168/2113/2321/2828/3087/3162/126393/3397/3689/3791/4223/79812/4846/4881/146850/5371/26051/5579/5740/5797/10266/10411/6237/5176/6423/6672/6678/23166/6915/7010/7048/7075/8742/22846/7424	50
17	Cluster3	GO:0050670	regulation of lymphocyte proliferation	47/916	194/16992	1.17596e-18	3.2989e-16	2.27327e-16	100/199/301/695/6363/912/30835/51744/940/11314/920/958/972/975/942/339390/11151/10148/1947/1880/84868/3620/3479/3481/3586/3594/3600/3965/10859/10288/2615/7940/4067/4208/4332/3071/80380/54440/6708/6869/7040/7048/7099/7293/10673/7412/11326	47
18	Cluster3	GO:0002685	regulation of leukocyte migration	42/916	158/16992	2.08513e-18	5.52445e-16	3.8069e-16	100/199/301/683/719/6363/6347/6366/6348/6351/1230/11314/972/1240/1435/6387/1588/2621/63940/3162/3554/90865/22914/3965/4067/79148/4354/4478/3071/4856/64805/83483/5734/5919/6403/26228/6793/6869/7040/7070/8740/7424	42
19	Cluster3	GO:1901342	regulation of vasculature development	52/916	239/16992	2.63757e-18	6.51793e-16	4.4915e-16	94/51378/358/718/719/6347/947/1215/1284/1536/57105/1634/54567/641700/2022/5168/2113/2321/2828/3087/3162/126393/3397/3689/3791/4223/79812/93649/4846/4881/146850/5371/26051/5579/5740/5797/10266/10411/6237/5176/6423/6672/6678/23166/6915/7010/7048/7075/55273/8742/22846/7424	52
20	Cluster3	GO:0051251	positive regulation of lymphocyte activation	59/916	301/16992	2.73346e-18	6.51793e-16	4.4915e-16	100/199/301/558/695/857/6363/6347/6366/912/51744/919/940/920/958/972/975/9308/942/11151/1803/10148/1947/2323/2534/2621/1880/84868/3142/3479/3481/3594/3600/22914/3965/10859/10288/11006/4067/4208/3071/114548/80380/146850/54440/8651/6708/6869/30009/7040/7048/7070/7099/7293/10673/8740/7409/7412/8876	59
21	Cluster3	GO:1903037	regulation of leukocyte cell-cell adhesion	61/916	320/16992	3.00303e-18	6.81973e-16	4.69948e-16	100/199/301/857/6363/6347/6366/912/30835/51744/919/940/11314/920/972/9308/942/339390/11151/6387/1803/56940/10148/1947/2113/2534/2934/84868/3142/3620/3479/3481/3586/3594/3600/3662/22914/3965/10859/10288/11006/2615/4067/3071/114548/80380/146850/54440/8651/6708/7040/7048/7070/79626/10673/8740/7409/7412/8876/11326/6935	61
22	Cluster3	GO:0050727	regulation of inflammatory response	57/916	285/16992	3.91608e-18	8.48899e-16	5.84976e-16	2/100/301/255877/683/695/717/718/719/730/10203/837/6348/940/3075/3426/5199/1215/1588/1910/2113/2167/2207/2865/2294/63940/3055/8692/3620/3586/3600/3554/9173/90865/4023/4067/22861/114548/4856/4907/5138/118788/5468/5627/5734/5740/6288/6401/5176/710/9021/7010/7052/7099/79626/7133/10318	57
23	Cluster3	GO:0050863	regulation of T cell activation	59/916	305/16992	5.28049e-18	1.0949e-15	7.54494e-16	100/199/301/857/6363/6347/6366/912/30835/51744/919/940/11314/920/972/9308/942/339390/11151/1803/56940/10148/1947/2534/2934/84868/3142/3620/3479/3481/3586/3594/3600/3662/22914/3965/10859/10288/11006/2615/4067/3071/114548/80380/146850/54440/8651/6708/7040/7048/7070/79626/10673/8740/7409/7412/8876/11326/6935	59
24	Cluster3	GO:0070661	leukocyte proliferation	55/916	270/16992	6.47438e-18	1.28651e-15	8.86535e-16	100/199/301/695/6363/912/30835/51744/940/11314/920/958/972/975/942/339390/11151/1435/1794/10148/1947/2323/2534/1880/84868/3620/3479/3481/3586/3594/3600/90865/3965/10859/10288/2615/7940/4067/4208/4332/4478/3071/80380/23228/54440/6708/6869/7040/7048/7099/7293/10673/8740/7412/11326	55
25	Cluster3	GO:0032943	mononuclear cell proliferation	53/916	257/16992	1.49295e-17	2.84794e-15	1.96252e-15	100/199/301/695/6363/912/30835/51744/940/11314/920/958/972/975/942/339390/11151/1435/1794/10148/1947/2534/1880/84868/3620/3479/3481/3586/3594/3600/3965/10859/10288/2615/7940/4067/4208/4332/4478/3071/80380/23228/54440/6708/6869/7040/7048/7099/7293/10673/8740/7412/11326	53
26	Cluster3	GO:0032103	positive regulation of response to external stimulus	53/916	261/16992	3.0279e-17	5.55387e-15	3.82717e-15	199/654/695/718/719/6363/6347/6366/10344/6348/6351/1230/940/972/1240/1435/6387/2113/2167/2207/2865/8817/2621/63940/84868/8692/3620/3600/3603/9173/90865/3791/3965/4023/9450/23643/3071/10392/8829/5138/5159/9647/5734/5919/1901/8578/7040/7052/7056/7099/8740/10318/7424	53
27	Cluster3	GO:0045785	positive regulation of cell adhesion	66/916	385/16992	3.6022e-17	6.36256e-15	4.38444e-15	25890/100/199/301/54518/857/151887/6363/6347/6366/912/51744/919/940/920/972/9308/942/11151/1435/6387/1803/10148/1842/1947/133584/2113/2199/2294/2534/84868/3142/3479/3481/3586/3594/3600/3791/22914/3965/10859/10288/11006/4067/4653/3071/114548/80380/146850/9647/6288/54440/6423/8651/6708/7010/7040/7048/7052/7070/10673/8740/7409/7412/7424/8876	66
28	Cluster3	GO:0050870	positive regulation of T cell activation	47/916	211/16992	4.30526e-17	7.24505e-15	4.99256e-15	100/199/301/857/6363/6347/6366/912/51744/919/940/920/972/9308/942/11151/1803/10148/1947/2534/84868/3142/3479/3481/3594/3600/22914/3965/10859/10288/11006/4067/3071/114548/80380/146850/54440/8651/6708/7040/7048/7070/10673/8740/7409/7412/8876	47
29	Cluster3	GO:0070665	positive regulation of leukocyte proliferation	37/916	133/16992	4.40567e-17	7.24505e-15	4.99256e-15	100/199/301/6363/912/51744/940/920/958/972/975/942/11151/1435/10148/1947/2323/1880/84868/3479/3481/3594/3600/3965/10288/4067/4208/3071/80380/54440/6708/6869/7048/7099/7293/10673/7412	37
30	Cluster3	GO:1903039	positive regulation of leukocyte cell-cell adhesion	48/916	220/16992	4.81231e-17	7.64997e-15	5.27159e-15	100/199/301/857/6363/6347/6366/912/51744/919/940/920/972/9308/942/11151/1803/10148/1947/2113/2534/84868/3142/3479/3481/3594/3600/22914/3965/10859/10288/11006/4067/3071/114548/80380/146850/54440/8651/6708/7040/7048/7070/10673/8740/7409/7412/8876	48
31	Cluster3	GO:0046651	lymphocyte proliferation	52/916	255/16992	5.03017e-17	7.73835e-15	5.3325e-15	100/199/301/695/6363/912/30835/51744/940/11314/920/958/972/975/942/339390/11151/1794/10148/1947/2534/1880/84868/3620/3479/3481/3586/3594/3600/3965/10859/10288/2615/7940/4067/4208/4332/4478/3071/80380/23228/54440/6708/6869/7040/7048/7099/7293/10673/8740/7412/11326	52
32	Cluster3	GO:0097529	myeloid leukocyte migration	40/916	166/16992	5.54141e-16	8.15094e-14	5.61681e-14	199/301/683/719/6357/6358/6360/6363/6347/6366/6368/10344/6348/6351/6355/1230/11314/972/1240/1435/6387/3579/1588/1910/2207/2321/3554/3689/4067/79148/4354/3071/4856/64805/5734/5919/6288/26228/7409/7424	40
33	Cluster3	GO:0032946	positive regulation of mononuclear cell proliferation	35/916	128/16992	5.6402e-16	8.15094e-14	5.61681e-14	100/199/301/6363/912/51744/940/920/958/972/975/942/11151/1435/10148/1947/1880/84868/3479/3481/3594/3600/3965/10288/4208/3071/80380/54440/6708/6869/7048/7099/7293/10673/7412	35
34	Cluster3	GO:0022407	regulation of cell-cell adhesion	64/916	394/16992	1.64829e-15	2.31197e-13	1.59318e-13	100/199/301/114897/857/6363/6347/6366/912/30835/51744/919/940/11314/920/972/9308/942/339390/11151/6387/1803/56940/10148/1947/2113/83706/2534/2934/84868/3142/3620/3479/3481/3586/3594/3600/3662/22914/3965/10859/10288/11006/2615/4067/3071/114548/80380/146850/54440/8651/6708/7040/7048/7070/79626/10673/8740/7409/7412/8876/11326/7471/6935	64
35	Cluster3	GO:0022409	positive regulation of cell-cell adhesion	49/916	249/16992	1.81949e-15	2.47918e-13	1.7084e-13	100/199/301/857/6363/6347/6366/912/51744/919/940/920/972/9308/942/11151/1803/10148/1947/2113/2534/84868/3142/3479/3481/3586/3594/3600/22914/3965/10859/10288/11006/4067/3071/114548/80380/146850/54440/8651/6708/7040/7048/7070/10673/8740/7409/7412/8876	49
36	Cluster3	GO:0050671	positive regulation of lymphocyte proliferation	34/916	127/16992	2.96332e-15	3.92558e-13	2.70512e-13	100/199/301/6363/912/51744/940/920/958/972/975/942/11151/10148/1947/1880/84868/3479/3481/3594/3600/3965/10288/4208/3071/80380/54440/6708/6869/7048/7099/7293/10673/7412	34
37	Cluster3	GO:0002683	negative regulation of immune system process	62/916	382/16992	4.81741e-15	6.20925e-13	4.27879e-13	2/100/301/409/558/55024/695/714/6347/6366/6348/929/11314/972/942/339390/6387/1588/56940/2207/2294/84868/3142/3162/5654/3620/3428/3586/9173/90865/3662/22914/3965/10859/10288/11025/11006/2615/7940/23643/4067/9935/79148/4332/4856/80380/23228/5468/5734/64092/5272/710/26228/7040/7070/353376/7099/55365/28959/79626/11326/7538	62
38	Cluster3	GO:0002250	adaptive immune response	70/916	468/16992	5.7767e-15	7.24976e-13	4.99581e-13	100/301/567/695/10384/712/713/714/715/716/717/718/730/6363/911/30835/51744/940/920/958/972/974/942/3426/10462/50856/339390/1075/1520/56940/10148/2207/2208/2534/1880/84868/3142/3586/3594/10068/8809/9173/90865/3662/22914/3903/7462/11024/11027/10859/10288/11025/11006/10990/4067/4208/259197/114548/5579/23180/64092/54440/710/4068/117157/30009/7040/7099/10673/7454	70
39	Cluster3	GO:0030098	lymphocyte differentiation	55/916	316/16992	8.60893e-15	1.05272e-12	7.25428e-13	100/301/558/567/660/695/6363/912/940/920/972/974/9308/942/54567/139818/1794/2207/2323/2621/1880/3087/3142/10320/3586/3594/3600/8809/3662/9452/3965/10288/11006/4066/9935/4242/3071/150372/114548/146850/5336/23228/5734/54440/8651/6688/30009/7040/7048/944/7409/7412/8876/7471/6935	55
40	Cluster3	GO:0002237	response to molecule of bacterial origin	55/916	319/16992	1.30314e-14	1.55367e-12	1.07063e-12	558/567/654/6347/6348/929/958/942/1439/1511/1634/1910/2353/84868/3055/3620/3586/3587/10068/3394/3764/22914/3965/10859/10288/4016/100130733/9450/23643/4067/4208/4360/114548/4846/5336/57088/5734/5737/5739/6401/6403/6622/6678/26228/6915/7035/7040/7056/353376/7099/7133/7293/943/7412/7538	55
41	Cluster3	GO:0032496	response to lipopolysaccharide	53/916	304/16992	2.49529e-14	2.90244e-12	2.00007e-12	558/654/6347/6348/929/958/942/1439/1511/1634/1910/2353/84868/3055/3620/3586/3587/10068/3394/3764/22914/3965/10859/10288/4016/9450/23643/4067/4208/4360/114548/4846/5336/57088/5734/5737/5739/6401/6403/6622/6678/26228/6915/7035/7040/7056/353376/7099/7133/7293/943/7412/7538	53
42	Cluster3	GO:0001819	positive regulation of cytokine production	61/916	391/16992	5.08339e-14	5.77206e-12	3.97753e-12	9447/301/567/718/719/22900/6363/6347/6348/929/51744/940/947/920/958/965/972/9308/942/1436/1536/10148/2207/2219/2865/2268/2324/63940/84868/57493/3162/3357/8692/3620/3428/3586/3594/3600/8809/9173/90865/3662/3394/22914/3965/10288/4023/23643/150372/22861/114548/10392/5336/5734/6288/54440/7040/353376/7099/340061/943	61
43	Cluster3	GO:0042098	T cell proliferation	38/916	173/16992	7.28472e-14	8.07926e-12	5.56741e-12	199/301/6363/912/30835/51744/940/920/942/339390/11151/1794/10148/1947/2534/84868/3620/3479/3481/3586/3594/3600/3965/10859/10288/2615/4478/3071/80380/54440/6708/7040/7048/7293/10673/8740/7412/11326	38
44	Cluster3	GO:1902105	regulation of leukocyte differentiation	45/916	239/16992	1.38586e-13	1.50208e-11	1.03508e-11	100/301/558/695/714/6363/6348/1230/940/920/972/9308/942/1435/2323/2353/2621/3059/3142/3594/3600/3662/3965/10859/10288/11025/11006/4067/9935/3071/150372/114548/146850/9770/54440/8651/6886/7040/7048/7099/55365/28959/7305/8876/6935	45
45	Cluster3	GO:0050920	regulation of chemotaxis	37/916	172/16992	3.08134e-13	3.26553e-11	2.25028e-11	199/683/719/6363/6347/6366/10344/6348/6351/1230/972/1240/1435/6387/1588/8817/2621/1880/63940/3603/3791/22914/3965/4067/79148/4354/3071/4856/8829/5159/9647/5919/1901/26228/7040/8740/7424	37
46	Cluster3	GO:0002699	positive regulation of immune effector process	36/916	164/16992	3.3896e-13	3.51413e-11	2.42158e-11	301/567/695/718/6363/6347/51744/940/11314/958/972/942/2207/2208/2242/2865/2268/2294/3142/3162/3594/90865/22914/3965/10859/4067/259197/114548/54440/4068/117157/30009/7040/7099/7293/7409	36
47	Cluster3	GO:0050707	regulation of cytokine secretion	34/916	151/16992	7.11919e-13	7.2237e-11	4.97785e-11	9447/301/55024/22900/6363/6348/929/51744/947/965/1436/2219/2268/2621/84868/3357/8692/3586/9173/90865/3965/10859/4023/2615/4067/22861/114548/5371/5734/6288/8651/5552/23208/7099	34
48	Cluster3	GO:0045766	positive regulation of angiogenesis	30/916	122/16992	1.43279e-12	1.42353e-10	9.80957e-11	94/51378/358/718/719/947/1215/1536/57105/2022/2113/2321/3162/126393/3689/3791/4846/146850/26051/5579/5740/10266/10411/6237/6423/6915/7010/7048/8742/7424	30
49	Cluster3	GO:0002703	regulation of leukocyte mediated immunity	34/916	155/16992	1.57509e-12	1.53298e-10	1.05638e-10	409/567/695/718/940/11314/958/339390/56940/2207/2208/2242/2268/2294/84868/3162/3586/3594/22914/3965/10859/4067/259197/114548/146850/54440/5272/4068/117157/30009/7040/7099/7409/7454	34
50	Cluster3	GO:0042129	regulation of T cell proliferation	33/916	147/16992	1.69701e-12	1.61861e-10	1.11538e-10	199/301/6363/912/30835/51744/940/920/942/339390/11151/10148/1947/84868/3620/3479/3481/3586/3594/3600/3965/10859/10288/2615/3071/80380/54440/6708/7040/7048/10673/7412/11326	33
51	Cluster3	GO:1904018	positive regulation of vasculature development	32/916	139/16992	1.78369e-12	1.66792e-10	1.14937e-10	94/51378/358/718/719/947/1215/1536/57105/2022/2113/2321/3162/126393/3689/3791/93649/4846/146850/26051/5579/5740/10266/10411/6237/6423/6915/7010/7048/55273/8742/7424	32
52	Cluster3	GO:0050663	cytokine secretion	36/916	174/16992	2.19829e-12	2.01608e-10	1.38928e-10	9447/301/55024/22900/6363/6348/929/51744/947/965/1436/2219/2268/2621/84868/3357/8692/3586/9173/90865/3937/3965/10859/4023/2615/4067/58484/22861/114548/5371/5734/6288/8651/5552/23208/7099	36
53	Cluster3	GO:0002688	regulation of leukocyte chemotaxis	27/916	103/16992	3.70339e-12	3.33235e-10	2.29632e-10	199/683/719/6363/6347/6366/6348/6351/1230/972/1240/1435/6387/1588/2621/63940/22914/3965/4067/79148/4354/3071/4856/5919/26228/8740/7424	27
54	Cluster3	GO:0031349	positive regulation of defense response	60/916	420/16992	4.01664e-12	3.54729e-10	2.44444e-10	9447/409/695/718/857/6348/929/912/30835/940/11314/942/10462/50856/1513/1520/2113/2167/2207/2219/2865/2534/63940/84868/3055/8692/3384/3620/3428/3600/9173/90865/3662/3689/22914/5641/4023/100130733/23643/4067/4208/4313/259197/58484/10392/5138/118788/5336/5698/5734/23180/4068/117157/7040/7052/353376/7099/340061/10318/7409	60
55	Cluster3	GO:1903706	regulation of hemopoiesis	51/916	324/16992	4.49311e-12	3.89594e-10	2.68469e-10	100/301/558/567/695/714/6363/6348/1230/940/920/972/9308/942/1435/2113/2242/2323/2353/2621/3059/3142/3594/3600/3662/3965/10859/10288/11025/11006/4067/9935/4208/3071/150372/114548/146850/9770/54440/8651/6688/6886/7040/7048/7099/55365/28959/7305/8876/6935/7538	51
56	Cluster3	GO:0030198	extracellular matrix organization	50/916	315/16992	5.32438e-12	4.53428e-10	3.12457e-10	2/25890/9719/151887/1215/1282/1284/1292/83716/55790/1471/1511/1513/1520/1634/1803/1805/1842/133584/2006/2022/2113/2192/10516/23768/2294/2621/3339/5654/3384/3679/3689/58494/3791/3910/4016/4239/4327/4313/5175/23187/10266/8434/6423/6678/6939/7040/7148/7412/7450	50
57	Cluster3	GO:0072676	lymphocyte migration	24/916	83/16992	5.89623e-12	4.93318e-10	3.39945e-10	199/6357/6358/6360/6363/6347/6366/6368/10344/6348/6351/6355/9023/6387/2621/1880/22914/4478/1901/6288/124976/6793/30009/8740	24
58	Cluster3	GO:0043062	extracellular structure organization	50/916	316/16992	6.0057e-12	4.93813e-10	3.40287e-10	2/25890/9719/151887/1215/1282/1284/1292/83716/55790/1471/1511/1513/1520/1634/1803/1805/1842/133584/2006/2022/2113/2192/10516/23768/2294/2621/3339/5654/3384/3679/3689/58494/3791/3910/4016/4239/4327/4313/5175/23187/10266/8434/6423/6678/6939/7040/7148/7412/7450	50
59	Cluster3	GO:0045621	positive regulation of lymphocyte differentiation	24/916	84/16992	7.83912e-12	6.3364e-10	4.36641e-10	100/301/558/695/6363/972/9308/942/2323/2621/3142/3594/3600/3965/10288/11006/3071/114548/146850/54440/8651/7040/7048/8876	24
60	Cluster3	GO:0030335	positive regulation of cell migration	57/916	395/16992	9.32144e-12	7.40899e-10	5.10553e-10	199/51378/84913/650/719/6363/6347/6366/10344/6348/6351/1230/972/1240/11151/1435/1436/6387/1601/5168/2113/2159/83706/8817/2252/2268/2321/2324/2294/2621/152007/63940/1839/3479/3554/3791/3965/4067/4162/4653/3071/8829/5031/5159/83483/9647/5919/1901/6403/6678/6869/7010/7040/7048/7070/8740/7424	57
61	Cluster3	GO:0071674	mononuclear cell migration	23/916	78/16992	1.03927e-11	8.12506e-10	5.59898e-10	199/301/719/6357/6358/6360/6363/6347/6366/6368/10344/6348/6351/6355/1230/1240/1435/6387/2321/4067/4856/5919/7040	23
62	Cluster3	GO:0051271	negative regulation of cellular component movement	42/916	243/16992	1.69079e-11	1.30055e-09	8.96206e-10	94/100/199/51378/64411/6347/6366/11314/6387/114757/1588/1634/10395/54567/2022/2192/3162/8692/90865/10008/22914/4223/79148/79812/93649/4856/8829/127435/5734/5797/8434/6237/5176/6423/6672/26228/6910/7040/7070/7075/22846/7454	42
63	Cluster3	GO:0071222	cellular response to lipopolysaccharide	32/916	151/16992	1.88989e-11	1.43062e-09	9.85839e-10	558/654/6347/6348/929/958/942/1511/1910/84868/3055/3586/3394/22914/10859/10288/9450/23643/4067/4208/4360/114548/4846/57088/26228/6915/7035/7040/353376/7099/7133/7538	32
64	Cluster3	GO:0034341	response to interferon-gamma	33/916	160/16992	1.99282e-11	1.47604e-09	1.01714e-09	199/567/6357/6358/6360/6363/6347/6366/6368/10344/6348/6351/6355/958/965/942/3055/10581/10410/3459/3594/3662/3394/3965/4360/5371/5468/6622/8651/9021/6672/6737/7412	33
65	Cluster3	GO:0097530	granulocyte migration	28/916	118/16992	2.01179e-11	1.47604e-09	1.01714e-09	301/683/719/6357/6358/6360/6363/6347/6366/6368/10344/6348/6351/6355/11314/972/1240/1435/3579/2207/3554/3689/4354/3071/5734/5919/6288/7409	28
66	Cluster3	GO:0042102	positive regulation of T cell proliferation	25/916	95/16992	2.12312e-11	1.53412e-09	1.05716e-09	199/301/6363/912/51744/940/920/942/11151/10148/1947/84868/3479/3481/3594/3600/3965/10288/3071/80380/54440/6708/7048/10673/7412	25
67	Cluster3	GO:0002822	regulation of adaptive immune response based on somatic recombination of immune receptors built from immunoglobulin superfamily domains	28/916	119/16992	2.49806e-11	1.7781e-09	1.22529e-09	100/301/567/695/718/6363/940/920/958/339390/56940/2207/2208/84868/3142/3586/3594/9173/90865/10859/4208/259197/114548/54440/30009/7040/10673/7454	28
68	Cluster3	GO:0040013	negative regulation of locomotion	43/916	257/16992	2.91321e-11	2.0431e-09	1.4079e-09	94/100/199/51378/64411/6347/6366/11314/6387/114757/1588/1634/10395/54567/2022/2192/3162/8692/90865/22914/4223/79148/79812/93649/4856/8829/5371/127435/5734/5797/8434/6237/5176/6423/6672/26228/6910/7040/7070/7075/6737/22846/7454	43
69	Cluster3	GO:2000146	negative regulation of cell motility	40/916	228/16992	3.19866e-11	2.21079e-09	1.52345e-09	94/100/199/51378/64411/6347/6366/11314/6387/114757/1588/1634/10395/54567/2022/2192/3162/8692/90865/22914/4223/79148/79812/93649/4856/127435/5734/5797/8434/6237/5176/6423/6672/26228/6910/7040/7070/7075/22846/7454	40
70	Cluster3	GO:2000147	positive regulation of cell motility	57/916	410/16992	4.22417e-11	2.87787e-09	1.98314e-09	199/51378/84913/650/719/6363/6347/6366/10344/6348/6351/1230/972/1240/11151/1435/1436/6387/1601/5168/2113/2159/83706/8817/2252/2268/2321/2324/2294/2621/152007/63940/1839/3479/3554/3791/3965/4067/4162/4653/3071/8829/5031/5159/83483/9647/5919/1901/6403/6678/6869/7010/7040/7048/7070/8740/7424	57
71	Cluster3	GO:0002819	regulation of adaptive immune response	29/916	130/16992	4.46202e-11	2.9971e-09	2.0653e-09	100/301/567/695/718/6363/940/920/958/339390/56940/2207/2208/84868/3142/3586/3594/9173/90865/10859/4208/259197/114548/64092/54440/30009/7040/10673/7454	29
72	Cluster3	GO:0018108	peptidyl-tyrosine phosphorylation	53/916	367/16992	4.93692e-11	3.27003e-09	2.25337e-09	51378/409/558/660/683/695/857/11314/920/958/972/975/1436/1438/1439/30844/5168/2242/8817/2252/2268/2321/2324/2534/2621/10750/1839/3055/3059/8692/3479/3481/3594/3600/3563/3689/3791/4067/653361/8829/5159/91461/64092/6423/6503/8651/9021/26228/7010/7040/7070/7075/7424	53
73	Cluster3	GO:0071219	cellular response to molecule of bacterial origin	32/916	157/16992	5.57428e-11	3.64161e-09	2.50943e-09	558/654/6347/6348/929/958/942/1511/1910/84868/3055/3586/3394/22914/10859/10288/9450/23643/4067/4208/4360/114548/4846/57088/26228/6915/7035/7040/353376/7099/7133/7538	32
74	Cluster3	GO:0018212	peptidyl-tyrosine modification	53/916	369/16992	6.07176e-11	3.913e-09	2.69645e-09	51378/409/558/660/683/695/857/11314/920/958/972/975/1436/1438/1439/30844/5168/2242/8817/2252/2268/2321/2324/2534/2621/10750/1839/3055/3059/8692/3479/3481/3594/3600/3563/3689/3791/4067/653361/8829/5159/91461/64092/6423/6503/8651/9021/26228/7010/7040/7070/7075/7424	53
75	Cluster3	GO:0036230	granulocyte activation	64/916	495/16992	6.27679e-11	3.9912e-09	2.75034e-09	64333/79895/567/51411/25798/683/718/719/6348/929/11314/945/963/965/967/968/22918/978/5199/160364/23406/83716/1471/1075/1511/1520/3579/1536/1794/79930/2207/2212/2219/10875/2268/2357/2512/9535/2934/3043/84329/3689/3903/10288/11025/4033/4332/3071/150372/10577/5023/5175/51316/80301/5787/391/6402/140885/6793/353376/340061/7133/7305/8876	64
76	Cluster3	GO:1902107	positive regulation of leukocyte differentiation	29/916	132/16992	6.62146e-11	4.15497e-09	2.86319e-09	100/301/558/695/6363/1230/920/972/9308/942/1435/2323/2353/2621/3059/3142/3594/3600/3965/10288/11006/3071/114548/146850/54440/8651/7040/7048/8876	29
77	Cluster3	GO:0030336	negative regulation of cell migration	38/916	214/16992	6.89488e-11	4.2565e-09	2.93316e-09	94/100/199/51378/64411/6347/6366/11314/6387/114757/1588/1634/10395/54567/2022/3162/8692/90865/22914/4223/79148/79812/93649/4856/127435/5734/5797/8434/6237/5176/6423/6672/26228/6910/7040/7070/7075/22846	38
78	Cluster3	GO:0040017	positive regulation of locomotion	59/916	438/16992	6.96178e-11	4.2565e-09	2.93316e-09	199/51378/84913/650/719/858/6363/6347/6366/10344/6348/6351/1230/972/1240/11151/1435/1436/6387/1601/5168/2113/2159/83706/8817/2252/2268/2321/2324/2294/2621/152007/63940/1839/3479/3603/3554/3791/3965/4067/4162/4653/3071/8829/5031/5159/83483/9647/5919/1901/6403/6678/6869/7010/7040/7048/7070/8740/7424	59
79	Cluster3	GO:0002283	neutrophil activation involved in immune response	63/916	485/16992	7.31275e-11	4.35931e-09	3.004e-09	64333/79895/567/51411/25798/683/718/719/929/11314/945/963/965/967/968/22918/978/5199/160364/23406/83716/1471/1075/1511/1520/3579/1536/1794/79930/2207/2212/2219/10875/2268/2357/2512/9535/2934/3043/84329/3689/3903/10288/11025/4033/4332/3071/150372/10577/5023/5175/51316/80301/5787/391/6402/140885/6793/353376/340061/7133/7305/8876	63
80	Cluster3	GO:0043312	neutrophil degranulation	63/916	485/16992	7.31275e-11	4.35931e-09	3.004e-09	64333/79895/567/51411/25798/683/718/719/929/11314/945/963/965/967/968/22918/978/5199/160364/23406/83716/1471/1075/1511/1520/3579/1536/1794/79930/2207/2212/2219/10875/2268/2357/2512/9535/2934/3043/84329/3689/3903/10288/11025/4033/4332/3071/150372/10577/5023/5175/51316/80301/5787/391/6402/140885/6793/353376/340061/7133/7305/8876	63
81	Cluster3	GO:0030217	T cell differentiation	38/916	216/16992	9.16129e-11	5.39385e-09	3.7169e-09	100/301/567/660/6363/912/940/920/972/9308/942/54567/1794/2207/1880/3142/3594/3600/8809/3662/3965/10288/11006/9935/3071/114548/146850/5734/54440/8651/30009/7040/7048/944/7409/8876/7471/6935	38
82	Cluster3	GO:0071216	cellular response to biotic stimulus	34/916	179/16992	1.06318e-10	6.18332e-09	4.26092e-09	558/654/695/6347/6348/929/958/942/1511/1910/84868/3055/3586/3394/22914/10859/10288/9450/23643/4067/4208/4360/114548/4846/57088/26228/6915/7035/7040/353376/7099/7133/10628/7538	34
83	Cluster3	GO:0051272	positive regulation of cellular component movement	57/916	420/16992	1.10066e-10	6.32272e-09	4.35698e-09	199/51378/84913/650/719/6363/6347/6366/10344/6348/6351/1230/972/1240/11151/1435/1436/6387/1601/5168/2113/2159/83706/8817/2252/2268/2321/2324/2294/2621/152007/63940/1839/3479/3554/3791/3965/4067/4162/4653/3071/8829/5031/5159/83483/9647/5919/1901/6403/6678/6869/7010/7040/7048/7070/8740/7424	57
84	Cluster3	GO:0002706	regulation of lymphocyte mediated immunity	27/916	118/16992	1.12416e-10	6.32272e-09	4.35698e-09	409/567/695/718/940/958/339390/56940/2207/2208/84868/3586/3594/22914/3965/10859/259197/114548/146850/54440/5272/4068/117157/30009/7040/7409/7454	27
85	Cluster3	GO:0042119	neutrophil activation	63/916	490/16992	1.12693e-10	6.32272e-09	4.35698e-09	64333/79895/567/51411/25798/683/718/719/929/11314/945/963/965/967/968/22918/978/5199/160364/23406/83716/1471/1075/1511/1520/3579/1536/1794/79930/2207/2212/2219/10875/2268/2357/2512/9535/2934/3043/84329/3689/3903/10288/11025/4033/4332/3071/150372/10577/5023/5175/51316/80301/5787/391/6402/140885/6793/353376/340061/7133/7305/8876	63
86	Cluster3	GO:0050921	positive regulation of chemotaxis	28/916	127/16992	1.29257e-10	7.16773e-09	4.93928e-09	199/719/6363/6347/6366/10344/6348/6351/1230/972/1240/1435/6387/8817/2621/63940/3603/3791/3965/3071/8829/5159/9647/5919/1901/7040/8740/7424	28
87	Cluster3	GO:0002460	adaptive immune response based on somatic recombination of immune receptors built from immunoglobulin superfamily domains	46/916	301/16992	1.41847e-10	7.74467e-09	5.33685e-09	100/301/567/695/10384/712/713/714/715/716/717/718/730/6363/940/920/958/972/3426/339390/1075/56940/10148/2207/2208/84868/3142/3586/3594/10068/8809/9173/90865/3662/10859/4208/259197/114548/23180/54440/710/30009/7040/7099/10673/7454	46
88	Cluster3	GO:0003158	endothelium development	26/916	111/16992	1.42909e-10	7.74467e-09	5.33685e-09	94/84913/654/83605/947/1003/7122/54567/2022/2701/2702/57493/3397/3791/4478/4855/8829/5138/5175/26051/10411/1901/64321/54345/55273/6935	26
89	Cluster3	GO:0070374	positive regulation of ERK1 and ERK2 cascade	34/916	181/16992	1.45493e-10	7.79615e-09	5.37232e-09	409/650/6357/6358/6360/6363/6347/6366/6368/10344/6348/6351/6355/1230/920/972/1436/57105/8817/2324/2621/152007/1880/84868/3357/3791/3965/10392/8829/5159/5322/7010/7040/7099	34
90	Cluster3	GO:1903708	positive regulation of hemopoiesis	32/916	163/16992	1.55103e-10	8.21875e-09	5.66354e-09	100/301/558/695/6363/1230/920/972/9308/942/1435/2113/2242/2323/2353/2621/3059/3142/3594/3600/3965/10288/11006/3071/114548/146850/54440/8651/6886/7040/7048/8876	32
91	Cluster3	GO:0001936	regulation of endothelial cell proliferation	24/916	97/16992	2.16437e-10	1.12998e-08	7.78669e-09	94/8854/84913/650/654/857/858/6347/10344/6387/54567/51162/2324/3357/3586/3791/8829/26051/5797/6678/7010/8742/22846/7424	24
92	Cluster3	GO:0001935	endothelial cell proliferation	26/916	113/16992	2.17988e-10	1.12998e-08	7.78669e-09	94/8854/84913/650/654/857/858/6347/10344/947/6387/54567/51162/2324/3162/3357/3586/3791/8829/26051/5797/6678/7010/8742/22846/7424	26
93	Cluster3	GO:0002446	neutrophil mediated immunity	63/916	498/16992	2.2162e-10	1.13646e-08	7.83133e-09	64333/79895/567/51411/25798/683/718/719/929/11314/945/963/965/967/968/22918/978/5199/160364/23406/83716/1471/1075/1511/1520/3579/1536/1794/79930/2207/2212/2219/10875/2268/2357/2512/9535/2934/3043/84329/3689/3903/10288/11025/4033/4332/3071/150372/10577/5023/5175/51316/80301/5787/391/6402/140885/6793/353376/340061/7133/7305/8876	63
94	Cluster3	GO:0070371	ERK1 and ERK2 cascade	42/916	263/16992	2.24755e-10	1.14028e-08	7.85763e-09	409/650/6357/6358/6360/6363/6347/6366/6368/10344/6348/6351/6355/1230/920/972/1436/57105/1843/2192/8817/2324/2621/152007/1880/84868/3357/3479/3791/3965/4067/10392/8829/5159/5322/5734/6237/10252/7010/7040/7099/10318	42
95	Cluster3	GO:0070372	regulation of ERK1 and ERK2 cascade	40/916	247/16992	3.94526e-10	1.98052e-08	1.36478e-08	409/650/6357/6358/6360/6363/6347/6366/6368/10344/6348/6351/6355/1230/920/972/1436/57105/1843/2192/8817/2324/2621/152007/1880/84868/3357/3791/3965/4067/10392/8829/5159/5322/6237/10252/7010/7040/7099/10318	40
96	Cluster3	GO:0071621	granulocyte chemotaxis	25/916	108/16992	4.22234e-10	2.09754e-08	1.44541e-08	301/683/719/6357/6358/6360/6363/6347/6366/6368/10344/6348/6351/6355/972/1240/1435/3579/2207/3689/4354/3071/5919/6288/7409	25
97	Cluster3	GO:0045088	regulation of innate immune response	53/916	391/16992	5.26755e-10	2.58979e-08	1.78462e-08	2/9447/409/695/857/929/912/30835/11314/942/10462/50856/1513/1520/2207/2219/2268/2534/84868/3055/3384/3428/3459/3662/3689/22914/3965/5641/10859/100130733/23643/4067/4313/259197/58484/10392/118788/146850/5336/5468/5698/23180/5272/710/4068/117157/8651/9021/353376/7099/340061/10318/7409	53
98	Cluster3	GO:0001570	vasculogenesis	20/916	72/16992	7.56193e-10	3.67988e-08	2.53581e-08	857/83605/947/51162/2022/2294/57493/3087/3791/93649/5159/10266/54922/64321/54345/6910/7040/7048/7075/55273	20
99	Cluster3	GO:0097028	dendritic cell differentiation	15/916	40/16992	9.52535e-10	4.58852e-08	3.16195e-08	558/55509/6363/942/2621/3662/3965/10859/10288/4067/6688/7040/7048/55365/28959	15
100	Cluster3	GO:0002285	lymphocyte activation involved in immune response	30/916	156/16992	9.76336e-10	4.65606e-08	3.20849e-08	100/301/54518/6363/911/51744/940/958/942/11151/139818/2207/1880/84868/3142/3586/3594/8809/3662/9452/3965/10859/4242/114548/5336/23228/5734/30009/7040/7099	30
101	Cluster3	GO:0071346	cellular response to interferon-gamma	28/916	138/16992	9.87034e-10	4.65606e-08	3.20849e-08	199/567/6357/6358/6360/6363/6347/6366/6368/10344/6348/6351/6355/965/3055/3459/3594/3662/3394/3965/4360/5371/5468/8651/9021/6672/6737/7412	28
102	Cluster3	GO:0002548	monocyte chemotaxis	18/916	59/16992	9.95844e-10	4.65606e-08	3.20849e-08	199/301/6357/6358/6360/6363/6347/6366/6368/10344/6348/6351/6355/1230/6387/2321/4067/4856	18
103	Cluster3	GO:0007599	hemostasis	49/916	353/16992	1.06383e-09	4.92565e-08	3.39426e-08	2/409/554/558/114897/832/857/947/958/1608/139818/30846/2159/2192/2207/83706/2313/2534/2621/54331/3043/3937/4067/22915/10627/10398/4846/5023/64805/23533/146850/5336/5341/5579/10544/5627/391/6288/286133/6403/710/10019/6915/7035/7056/7099/7409/7450/7454	49
104	Cluster3	GO:0002573	myeloid leukocyte differentiation	33/916	185/16992	1.09513e-09	5.02182e-08	3.46053e-08	55509/714/6363/6348/1230/920/972/942/1050/1435/1436/2353/139716/1880/3059/3087/3428/3662/10859/11025/11006/4067/9935/4208/5153/5468/9770/6688/6886/7040/7048/7099/7305	33
105	Cluster3	GO:0030168	platelet activation	30/916	159/16992	1.5721e-09	7.14033e-08	4.9204e-08	409/558/114897/958/1608/2207/83706/2534/2621/54331/3043/3937/4067/10627/10398/4846/5023/64805/23533/146850/5336/5341/5579/391/6288/6403/7056/7099/7409/7450	30
106	Cluster3	GO:0002687	positive regulation of leukocyte migration	25/916	115/16992	1.72492e-09	7.7605e-08	5.34776e-08	199/719/6363/6347/6366/6348/6351/1230/972/1240/1435/6387/2621/63940/3554/3965/3071/83483/5919/6403/6869/7040/7070/8740/7424	25
107	Cluster3	GO:0032612	interleukin-1 production	19/916	68/16992	1.80122e-09	8.02806e-08	5.53213e-08	9447/301/409/22900/6363/6348/1215/2621/84868/3428/3586/3965/58484/22861/114548/10392/5371/6288/7099	19
108	Cluster3	GO:0003013	circulatory system process	61/916	500/16992	1.82141e-09	8.04288e-08	5.54235e-08	94/100/154/287/477/482/554/719/93589/845/857/947/10659/1193/1215/1511/6387/54567/1910/2006/2028/2034/2865/2313/5348/486/53826/2621/2702/9446/2983/3043/1839/57493/3162/3270/3357/3741/10008/30819/3759/3764/4223/4846/4881/5023/5125/5138/5443/5468/5797/10266/10268/5973/710/6869/6909/6915/7010/7040/7424	61
109	Cluster3	GO:0046631	alpha-beta T cell activation	25/916	116/16992	2.08815e-09	9.13615e-08	6.29571e-08	100/301/660/6363/51744/940/11314/9308/942/1794/10148/1880/3142/3594/3600/8809/3662/3965/10859/3071/114548/5734/54440/7048/944	25
110	Cluster3	GO:0001667	ameboidal-type cell migration	45/916	316/16992	2.27971e-09	9.88358e-08	6.81077e-08	94/51378/84913/114757/1634/54567/1803/1910/1947/5168/2113/8817/2252/2324/152007/1839/3357/8692/3397/3689/3791/4223/79812/4846/4856/8829/5371/9647/79899/5797/5176/83442/64321/54345/6672/6678/6869/7010/7040/7048/8742/7145/22846/7424/9839	45
111	Cluster3	GO:0045619	regulation of lymphocyte differentiation	28/916	143/16992	2.30546e-09	9.90516e-08	6.82564e-08	100/301/558/695/6363/940/972/9308/942/2323/2621/3142/3594/3600/3662/3965/10288/11006/3071/150372/114548/146850/54440/8651/7040/7048/8876/6935	28
112	Cluster3	GO:0050866	negative regulation of cell activation	30/916	163/16992	2.90763e-09	1.23808e-07	8.5316e-08	301/558/55024/695/114897/11314/972/339390/114757/56940/2294/84868/3142/3162/3620/3586/3965/10859/10288/2615/7940/4067/4332/4846/80380/64092/7040/7056/79626/11326	30
113	Cluster3	GO:0050715	positive regulation of cytokine secretion	23/916	101/16992	2.96188e-09	1.25002e-07	8.61386e-08	9447/22900/6363/6348/929/51744/947/965/1436/2219/2268/84868/3357/8692/3586/9173/90865/3965/4023/22861/114548/5734/6288	23
114	Cluster3	GO:0048247	lymphocyte chemotaxis	17/916	56/16992	3.16808e-09	1.32531e-07	9.13273e-08	6357/6358/6360/6363/6347/6366/6368/10344/6348/6351/6355/9023/2621/1880/22914/6288/8740	17
115	Cluster3	GO:0030099	myeloid cell differentiation	46/916	333/16992	4.05512e-09	1.68164e-07	1.15882e-07	567/55509/714/6363/6348/1230/920/972/942/1050/1435/1436/2034/2113/2242/2313/2353/139716/1880/3059/3087/3428/10320/3662/3394/10365/10859/11025/11006/4067/9935/4208/3071/5153/5305/5371/5468/115727/9770/6688/6886/7040/7048/7099/7305/7538	46
116	Cluster3	GO:0043410	positive regulation of MAPK cascade	58/916	475/16992	4.46975e-09	1.83761e-07	1.26629e-07	154/409/55024/650/114897/114898/858/6357/6358/6360/6363/6347/6366/6368/10344/6348/6351/6355/1230/920/958/972/975/1436/57105/56940/221472/8817/2321/2324/2357/2621/152007/2771/1880/84868/3357/3479/3481/3791/9365/3965/29969/653361/10392/8829/5148/5159/8682/23533/146850/5322/9770/6288/7010/7040/7099/9839	58
117	Cluster3	GO:0010959	regulation of metal ion transport	45/916	323/16992	4.57983e-09	1.86677e-07	1.28639e-07	154/287/409/477/482/567/845/857/6347/6348/6351/1230/920/967/1193/11151/6387/2273/5348/486/53827/53826/2534/2771/9446/3270/3603/3741/10008/30819/3759/10859/10288/4067/4846/5023/64805/5159/5336/5371/5957/6622/7040/7070/51393	45
118	Cluster3	GO:1990266	neutrophil migration	22/916	95/16992	4.66659e-09	1.88602e-07	1.29965e-07	683/719/6357/6358/6360/6363/6347/6366/6368/10344/6348/6351/6355/972/3579/2207/3554/3689/4354/3071/6288/7409	22
119	Cluster3	GO:1903555	regulation of tumor necrosis factor superfamily cytokine production	23/916	104/16992	5.41633e-09	2.17063e-07	1.49578e-07	409/558/6363/6347/6348/929/947/942/1536/2207/2621/84868/3586/3965/10859/23643/10392/5443/54440/23208/7099/943/7538	23
120	Cluster3	GO:0007596	blood coagulation	47/916	348/16992	5.72555e-09	2.27276e-07	1.56616e-07	2/409/558/114897/832/857/947/958/1608/139818/30846/2159/2192/2207/83706/2534/2621/54331/3043/3937/4067/22915/10627/10398/4846/5023/64805/23533/146850/5336/5341/5579/10544/5627/391/6288/286133/6403/710/10019/6915/7035/7056/7099/7409/7450/7454	47
121	Cluster3	GO:0032652	regulation of interleukin-1 production	17/916	58/16992	5.7665e-09	2.27276e-07	1.56616e-07	9447/301/409/22900/6363/6348/2621/84868/3428/3586/3965/22861/114548/10392/5371/6288/7099	17
122	Cluster3	GO:0030593	neutrophil chemotaxis	21/916	88/16992	5.86307e-09	2.29188e-07	1.57934e-07	683/719/6357/6358/6360/6363/6347/6366/6368/10344/6348/6351/6355/972/3579/2207/3689/4354/3071/6288/7409	21
123	Cluster3	GO:0002686	negative regulation of leukocyte migration	13/916	33/16992	6.24649e-09	2.42191e-07	1.66894e-07	100/6347/6366/11314/6387/1588/3162/90865/22914/79148/4856/5734/26228	13
124	Cluster3	GO:0090130	tissue migration	37/916	239/16992	6.35827e-09	2.44537e-07	1.6851e-07	94/51378/84913/1634/54567/1803/5168/2113/8817/2252/2324/2294/152007/1839/3397/3689/3791/4223/79812/4846/4856/8829/9647/5797/5176/83442/54345/6672/6678/6869/7010/7040/7048/8742/22846/7424/9839	37
125	Cluster3	GO:0045582	positive regulation of T cell differentiation	19/916	73/16992	6.62085e-09	2.52599e-07	1.74066e-07	100/301/6363/972/9308/942/3142/3594/3965/10288/11006/3071/114548/146850/54440/8651/7040/7048/8876	19
126	Cluster3	GO:0010631	epithelial cell migration	36/916	230/16992	7.56362e-09	2.86277e-07	1.97273e-07	94/51378/84913/1634/54567/1803/5168/2113/8817/2252/2324/152007/1839/3397/3689/3791/4223/79812/4846/4856/8829/9647/5797/5176/83442/54345/6672/6678/6869/7010/7040/7048/8742/22846/7424/9839	36
127	Cluster3	GO:0050817	coagulation	47/916	352/16992	8.27525e-09	3.10745e-07	2.14135e-07	2/409/558/114897/832/857/947/958/1608/139818/30846/2159/2192/2207/83706/2534/2621/54331/3043/3937/4067/22915/10627/10398/4846/5023/64805/23533/146850/5336/5341/5579/10544/5627/391/6288/286133/6403/710/10019/6915/7035/7056/7099/7409/7450/7454	47
128	Cluster3	GO:0016525	negative regulation of angiogenesis	19/916	74/16992	8.46312e-09	3.15317e-07	2.17285e-07	51378/6347/1284/1634/54567/641700/2828/3087/4223/79812/4881/5371/5797/5176/6678/23166/7010/7075/22846	19
129	Cluster3	GO:0008015	blood circulation	59/916	496/16992	8.72639e-09	3.22606e-07	2.22308e-07	94/100/154/287/477/482/554/719/93589/845/857/947/10659/1193/1215/1511/6387/54567/1910/2006/2028/2034/2865/2313/5348/486/53826/2621/2702/9446/2983/3043/1839/3162/3270/3357/3741/10008/30819/3759/3764/4223/4846/4881/5023/5125/5138/5443/5468/5797/10266/5973/710/6869/6909/6915/7010/7040/7424	59
130	Cluster3	GO:0008360	regulation of cell shape	27/916	143/16992	1.0118e-08	3.71175e-07	2.55777e-07	301/64411/55843/6357/6347/6348/11151/1436/10395/2242/221472/2268/752/91010/2534/3055/3679/3689/3791/7940/4478/54873/51177/57381/6285/30011/6708	27
131	Cluster3	GO:0090132	epithelium migration	36/916	233/16992	1.07365e-08	3.90858e-07	2.6934e-07	94/51378/84913/1634/54567/1803/5168/2113/8817/2252/2324/152007/1839/3397/3689/3791/4223/79812/4846/4856/8829/9647/5797/5176/83442/54345/6672/6678/6869/7010/7040/7048/8742/22846/7424/9839	36
132	Cluster3	GO:0006816	calcium ion transport	49/916	379/16992	1.15431e-08	4.1704e-07	2.87382e-07	287/409/477/93589/10203/845/857/6363/6347/6366/6348/6351/6355/1230/920/1193/11151/6387/2534/2621/2701/2771/9446/3270/3357/3603/10008/10859/10288/125336/4067/4846/5023/64805/5138/5159/5336/5371/5579/10266/10268/22821/5957/123041/6622/7040/7070/140738/51393	49
133	Cluster3	GO:0071706	tumor necrosis factor superfamily cytokine production	23/916	108/16992	1.16663e-08	4.18321e-07	2.88265e-07	409/558/6363/6347/6348/929/947/942/1536/2207/2621/84868/3586/3965/10859/23643/10392/5443/54440/23208/7099/943/7538	23
134	Cluster3	GO:0002449	lymphocyte mediated immunity	42/916	300/16992	1.29899e-08	4.62303e-07	3.18573e-07	409/567/695/10384/712/713/714/715/716/717/718/730/940/958/972/3426/339390/11151/1075/56940/2207/2208/3002/84868/3586/3594/22914/3965/10859/259197/114548/146850/23180/54440/5272/710/4068/117157/30009/7040/7409/7454	42
135	Cluster3	GO:0002824	positive regulation of adaptive immune response based on somatic recombination of immune receptors built from immunoglobulin superfamily domains	19/916	76/16992	1.3641e-08	4.78337e-07	3.29622e-07	100/301/567/695/718/6363/940/920/958/2207/2208/3142/3594/259197/114548/54440/30009/7040/10673	19
136	Cluster3	GO:2000181	negative regulation of blood vessel morphogenesis	19/916	76/16992	1.3641e-08	4.78337e-07	3.29622e-07	51378/6347/1284/1634/54567/641700/2828/3087/4223/79812/4881/5371/5797/5176/6678/23166/7010/7075/22846	19
137	Cluster3	GO:0009615	response to virus	43/916	313/16992	1.53996e-08	5.36064e-07	3.69402e-07	9447/8905/567/55509/6363/6351/6355/919/940/920/958/942/6387/1794/9844/8547/2268/2534/3055/5654/8692/3428/3437/10581/10410/3459/3588/3594/3600/90865/3764/3965/10859/4208/4600/114548/10577/5371/5551/91607/30009/353376/340061	43
138	Cluster3	GO:0032680	regulation of tumor necrosis factor production	22/916	101/16992	1.56255e-08	5.39867e-07	3.72022e-07	409/558/6363/6347/6348/929/947/1536/2207/2621/84868/3586/3965/10859/23643/10392/5443/54440/23208/7099/943/7538	22
139	Cluster3	GO:0051924	regulation of calcium ion transport	33/916	205/16992	1.57353e-08	5.39867e-07	3.72022e-07	287/409/477/845/857/6347/6348/6351/1230/920/1193/11151/6387/2534/2771/9446/3270/3603/10008/10859/10288/4067/4846/5023/64805/5159/5336/5371/5957/6622/7040/7070/51393	33
140	Cluster3	GO:0043542	endothelial cell migration	28/916	156/16992	1.73061e-08	5.89519e-07	4.06238e-07	94/51378/84913/1634/54567/1803/2113/8817/2324/3397/3689/3791/4223/79812/4846/4856/8829/5797/5176/83442/54345/6672/6678/7010/7040/8742/22846/7424	28
141	Cluster3	GO:0032640	tumor necrosis factor production	22/916	103/16992	2.28571e-08	7.73088e-07	5.32734e-07	409/558/6363/6347/6348/929/947/1536/2207/2621/84868/3586/3965/10859/23643/10392/5443/54440/23208/7099/943/7538	22
142	Cluster3	GO:0002576	platelet degranulation	25/916	130/16992	2.41589e-08	8.09613e-07	5.57904e-07	2/967/7123/1521/2207/83706/2621/22927/3479/3481/3699/4067/22915/5023/5175/5341/5627/5919/6403/710/6678/5552/7040/7424/7450	25
143	Cluster3	GO:0030888	regulation of B cell proliferation	16/916	56/16992	2.42765e-08	8.09613e-07	5.57904e-07	100/695/11314/958/972/975/1880/3586/4067/4208/4332/3071/54440/7099/7293/10673	16
144	Cluster3	GO:0006875	cellular metal ion homeostasis	57/916	488/16992	2.99629e-08	9.92314e-07	6.83803e-07	287/477/482/654/114897/719/730/845/857/6357/6358/6363/6347/6366/6368/6348/6355/1230/920/958/1043/1193/11151/6387/1910/2357/2512/2534/2828/8477/9446/3162/3270/3357/23479/3741/3759/10161/4067/286530/5336/5371/5579/5745/22821/1901/8698/6288/286133/123041/6622/284612/6869/6915/7040/7052/7070	57
145	Cluster3	GO:0007204	positive regulation of cytosolic calcium ion concentration	38/916	264/16992	3.01905e-08	9.92954e-07	6.84244e-07	287/477/114897/719/845/857/6363/6366/6348/1230/920/1043/1193/11151/1910/2357/2534/2828/8477/9446/3270/3357/10161/4067/286530/5336/5371/5745/22821/1901/8698/6288/6622/6869/6915/7040/7052/7070	38
146	Cluster3	GO:0046635	positive regulation of alpha-beta T cell activation	15/916	50/16992	3.20781e-08	1.04781e-06	7.22046e-07	100/301/6363/51744/940/9308/942/10148/3142/3594/3965/3071/114548/54440/7048	15
147	Cluster3	GO:0002821	positive regulation of adaptive immune response	19/916	80/16992	3.36843e-08	1.08745e-06	7.49359e-07	100/301/567/695/718/6363/940/920/958/2207/2208/3142/3594/259197/114548/54440/30009/7040/10673	19
148	Cluster3	GO:0031348	negative regulation of defense response	27/916	151/16992	3.37476e-08	1.08745e-06	7.49359e-07	2/100/409/10203/1588/2113/2294/84868/5654/3428/3586/3965/10859/114548/4856/4907/5468/5734/5740/6288/5272/5176/710/9021/7010/79626/7133	27
149	Cluster3	GO:0051250	negative regulation of lymphocyte activation	24/916	123/16992	3.42424e-08	1.09187e-06	7.52409e-07	301/558/55024/695/11314/972/339390/56940/84868/3142/3620/3586/3965/10859/10288/2615/7940/4067/4332/80380/64092/7040/79626/11326	24
150	Cluster3	GO:0006874	cellular calcium ion homeostasis	49/916	392/16992	3.43428e-08	1.09187e-06	7.52409e-07	287/477/114897/719/845/857/6357/6358/6363/6347/6366/6368/6348/6355/1230/920/958/1043/1193/11151/6387/1910/2357/2534/2828/8477/9446/3270/3357/3741/10161/4067/286530/5336/5371/5579/5745/22821/1901/8698/6288/123041/6622/284612/6869/6915/7040/7052/7070	49
151	Cluster3	GO:0055074	calcium ion homeostasis	50/916	405/16992	3.71898e-08	1.17456e-06	8.09387e-07	287/477/114897/719/845/857/6357/6358/6363/6347/6366/6368/6348/6355/1230/920/958/1043/1193/11151/6387/1910/2357/2534/2828/8477/9446/3270/3357/3741/9365/10161/4067/286530/5336/5371/5579/5745/22821/1901/8698/6288/123041/6622/284612/6869/6915/7040/7052/7070	50
152	Cluster3	GO:0070555	response to interleukin-1	23/916	115/16992	4.06899e-08	1.27665e-06	8.79736e-07	301/6357/6358/6360/6363/6347/6366/6368/10344/6348/6351/6355/958/2113/3176/8692/3554/10365/3965/5740/6401/6622/7035	23
153	Cluster3	GO:0072511	divalent inorganic cation transport	52/916	432/16992	4.59179e-08	1.42992e-06	9.85356e-07	287/409/477/567/93589/10203/845/857/6363/6347/6366/6348/6351/6355/1230/920/1193/11151/6387/2534/2621/2701/2771/9446/3270/3357/3603/10008/3759/10859/10288/125336/4067/4846/5023/64805/5138/5159/5336/5371/5579/10266/10268/22821/5957/123041/6622/6948/7040/7070/140738/51393	52
154	Cluster3	GO:0014065	phosphatidylinositol 3-kinase signaling	28/916	163/16992	4.6344e-08	1.42992e-06	9.85356e-07	940/942/1634/8817/2252/2268/2321/2534/1839/3059/10870/3357/3479/3791/9365/4653/653361/5159/118788/23533/146850/5305/26051/80243/79899/6403/7010/7409	28
155	Cluster3	GO:1905517	macrophage migration	12/916	32/16992	4.64746e-08	1.42992e-06	9.85356e-07	719/6347/6348/1240/1435/1588/1910/79148/64805/5919/6288/26228	12
156	Cluster3	GO:0046634	regulation of alpha-beta T cell activation	18/916	74/16992	5.18951e-08	1.58646e-06	1.09323e-06	100/301/6363/51744/940/11314/9308/942/10148/3142/3594/3662/3965/10859/3071/114548/54440/7048	18
157	Cluster3	GO:0002695	negative regulation of leukocyte activation	26/916	145/16992	5.69296e-08	1.72928e-06	1.19165e-06	301/558/55024/695/11314/972/339390/56940/2294/84868/3142/3162/3620/3586/3965/10859/10288/2615/7940/4067/4332/80380/64092/7040/79626/11326	26
158	Cluster3	GO:1901343	negative regulation of vasculature development	19/916	83/16992	6.37091e-08	1.92297e-06	1.32512e-06	51378/6347/1284/1634/54567/641700/2828/3087/4223/79812/4881/5371/5797/5176/6678/23166/7010/7075/22846	19
159	Cluster3	GO:0045580	regulation of T cell differentiation	23/916	118/16992	6.72393e-08	2.01676e-06	1.38975e-06	100/301/6363/940/972/9308/942/3142/3594/3600/3662/3965/10288/11006/3071/114548/146850/54440/8651/7040/7048/8876/6935	23
160	Cluster3	GO:0048010	vascular endothelial growth factor receptor signaling pathway	20/916	92/16992	7.25005e-08	2.16097e-06	1.48912e-06	558/6347/1536/9844/8817/2321/2324/2534/3087/3791/79812/653361/4688/4689/3071/8829/5579/79652/7409/7424	20
161	Cluster3	GO:0019932	second-messenger-mediated signaling	34/916	230/16992	8.32368e-08	2.46557e-06	1.69902e-06	100/287/477/683/695/845/6348/6351/920/1193/1240/1910/2357/2770/9446/2983/3270/3357/3479/3791/7462/79772/4846/5138/5336/5341/5737/5739/10411/10231/6401/6403/55273/7412	34
162	Cluster3	GO:0070838	divalent metal ion transport	51/916	428/16992	8.57459e-08	2.52421e-06	1.73943e-06	287/409/477/567/93589/10203/845/857/6363/6347/6366/6348/6351/6355/1230/920/1193/11151/6387/2534/2621/2701/2771/9446/3270/3357/3603/10008/3759/10859/10288/125336/4067/4846/5023/64805/5138/5159/5336/5371/5579/10266/10268/22821/5957/123041/6622/7040/7070/140738/51393	51
163	Cluster3	GO:0045446	endothelial cell differentiation	20/916	93/16992	8.77489e-08	2.56733e-06	1.76914e-06	94/84913/654/83605/1003/7122/2022/57493/3397/4478/4855/8829/5138/26051/10411/1901/64321/54345/55273/6935	20
164	Cluster3	GO:0006909	phagocytosis	40/916	298/16992	9.29052e-08	2.70161e-06	1.86168e-06	199/301/558/51411/717/718/6347/929/919/11314/22918/1089/11151/1794/9844/2207/2212/2219/8547/2268/2534/2621/2934/3055/3394/3689/4067/3071/375033/5175/5336/5468/8406/26228/23208/7040/7052/7409/7454/7456	40
165	Cluster3	GO:0043491	protein kinase B signaling	26/916	149/16992	1.00598e-07	2.90758e-06	2.00361e-06	8644/409/558/55024/114897/6363/6347/6366/6348/940/958/2159/2621/1839/3059/8692/3479/3481/4653/64805/23533/65018/6237/7010/7040/55273	26
166	Cluster3	GO:0045123	cellular extravasation	14/916	47/16992	1.02116e-07	2.93367e-06	2.02159e-06	683/6347/6366/6387/3554/3689/5175/83483/5734/6401/6403/6404/7070/7412	14
167	Cluster3	GO:0043900	regulation of multi-organism process	47/916	382/16992	1.06063e-07	3.02882e-06	2.08716e-06	100/9447/8905/567/654/857/858/6348/6351/919/940/920/972/1511/1794/1910/9844/2208/2219/8547/2534/2934/84868/3055/27306/5654/3428/10581/10410/3479/3586/3594/3600/3394/3965/10859/9450/23643/29969/10392/2494/5371/23208/340061/10318/6737/7538	47
168	Cluster3	GO:0050730	regulation of peptidyl-tyrosine phosphorylation	33/916	222/16992	1.12641e-07	3.19753e-06	2.20342e-06	51378/409/683/857/11314/920/958/972/975/1436/30844/5168/2252/2534/2621/1839/3059/8692/3479/3481/3600/3689/4067/653361/8829/64092/6423/8651/9021/26228/7040/7070/7424	33
169	Cluster3	GO:0002690	positive regulation of leukocyte chemotaxis	19/916	86/16992	1.16735e-07	3.29415e-06	2.26999e-06	199/719/6363/6347/6366/6348/6351/1230/972/1240/1435/6387/2621/63940/3965/3071/5919/8740/7424	19
170	Cluster3	GO:0001938	positive regulation of endothelial cell proliferation	17/916	70/16992	1.24704e-07	3.49832e-06	2.41069e-06	94/650/654/858/6347/10344/6387/51162/2324/3357/3586/3791/8829/26051/7010/8742/7424	17
171	Cluster3	GO:0050777	negative regulation of immune response	23/916	122/16992	1.27707e-07	3.56159e-06	2.45429e-06	2/301/409/11314/339390/56940/2294/84868/3142/3162/3428/3586/9173/90865/3965/10859/10288/4067/5468/64092/5272/710/7040	23
172	Cluster3	GO:0046718	viral entry into host cell	22/916	113/16992	1.32062e-07	3.65508e-06	2.51872e-06	558/857/858/30835/920/972/975/942/339390/1803/2219/8547/2621/2934/8692/10581/10410/3965/4360/6404/7293/6737	22
173	Cluster3	GO:0019722	calcium-mediated signaling	26/916	151/16992	1.32592e-07	3.65508e-06	2.51872e-06	100/287/477/683/695/845/6348/6351/920/1193/1240/9446/3270/3357/3479/3791/7462/79772/5336/5341/5737/10231/6401/6403/55273/7412	26
174	Cluster3	GO:0001773	myeloid dendritic cell activation	11/916	29/16992	1.48584e-07	4.02612e-06	2.7744e-06	55509/51744/942/1794/2323/84868/3586/3662/6688/7040/7048	11
175	Cluster3	GO:0048246	macrophage chemotaxis	11/916	29/16992	1.48584e-07	4.02612e-06	2.7744e-06	719/6347/6348/1240/1435/1588/1910/79148/5919/6288/26228	11
176	Cluster3	GO:2000516	positive regulation of CD4-positive, alpha-beta T cell activation	11/916	29/16992	1.48584e-07	4.02612e-06	2.7744e-06	301/6363/9308/942/3142/3594/3965/3071/114548/54440/7048	11
177	Cluster3	GO:0072507	divalent inorganic cation homeostasis	51/916	436/16992	1.54461e-07	4.15016e-06	2.85987e-06	287/477/114897/719/845/857/6357/6358/6363/6347/6366/6368/6348/6355/1230/920/958/1043/1193/11151/6387/1910/2357/2534/2828/8477/9446/3270/3357/3741/9365/10161/4067/286530/5336/5371/5579/5745/22821/1901/8698/6288/123041/6622/284612/6869/6915/7040/7052/7070/147138	51
178	Cluster3	GO:0045089	positive regulation of innate immune response	42/916	327/16992	1.54902e-07	4.15016e-06	2.85987e-06	9447/409/695/857/929/912/30835/11314/942/10462/50856/1513/1520/2207/2219/2534/84868/3055/3384/3428/3662/3689/22914/5641/100130733/23643/4067/4313/259197/58484/10392/118788/5336/5698/23180/4068/117157/353376/7099/340061/10318/7409	42
179	Cluster3	GO:0032970	regulation of actin filament-based process	42/916	329/16992	1.83574e-07	4.89085e-06	3.37029e-06	287/395/22899/477/683/832/857/6366/10344/11151/1436/6387/10395/2242/2702/9535/8477/2934/3055/3059/3397/10008/3759/25802/4208/4653/3071/5159/5341/9647/5734/10411/1901/83442/85358/6708/26228/11346/6869/7010/7040/7454	42
180	Cluster3	GO:2000106	regulation of leukocyte apoptotic process	18/916	80/16992	1.86729e-07	4.94729e-06	3.40917e-06	100/301/558/695/6363/6366/972/6387/2207/2621/155038/3059/3620/3586/3965/10859/4067/4208	18
181	Cluster3	GO:0032945	negative regulation of mononuclear cell proliferation	16/916	64/16992	1.89595e-07	4.96802e-06	3.42346e-06	695/11314/339390/84868/3620/3586/3965/10859/10288/2615/7940/4067/4332/80380/7040/11326	16
182	Cluster3	GO:0050672	negative regulation of lymphocyte proliferation	16/916	64/16992	1.89595e-07	4.96802e-06	3.42346e-06	695/11314/339390/84868/3620/3586/3965/10859/10288/2615/7940/4067/4332/80380/7040/11326	16
183	Cluster3	GO:2000021	regulation of ion homeostasis	30/916	195/16992	1.96852e-07	5.12999e-06	3.53507e-06	287/477/554/845/857/6363/6366/6348/920/1193/11151/1634/1910/2273/2534/2702/9446/3270/3357/3791/4067/4653/4881/5336/5371/22821/6622/6869/7040/7070	30
184	Cluster3	GO:0032732	positive regulation of interleukin-1 production	12/916	36/16992	2.10857e-07	5.4651e-06	3.766e-06	9447/22900/6363/6348/84868/3428/3965/22861/114548/10392/6288/7099	12
185	Cluster3	GO:0000302	response to reactive oxygen species	33/916	228/16992	2.13347e-07	5.47017e-06	3.76949e-06	100/231/8644/301/358/558/695/6363/1471/1536/1843/2113/10516/2353/2308/2878/2983/3043/3162/8692/10068/8807/3741/10365/653361/4688/4689/4846/5159/65018/6649/6869/10628	33
186	Cluster3	GO:0048872	homeostasis of number of cells	33/916	228/16992	2.13347e-07	5.47017e-06	3.76949e-06	100/301/558/567/972/11151/1435/139818/2034/2113/2207/2323/1880/3059/3162/10320/10365/3965/4067/9935/4208/3071/4856/9770/54440/6688/124976/6708/6886/7040/10673/8740/7538	33
187	Cluster3	GO:0072503	cellular divalent inorganic cation homeostasis	49/916	416/16992	2.19361e-07	5.58095e-06	3.84583e-06	287/477/114897/719/845/857/6357/6358/6363/6347/6366/6368/6348/6355/1230/920/958/1043/1193/11151/6387/1910/2357/2534/2828/8477/9446/3270/3357/3741/10161/4067/286530/5336/5371/5579/5745/22821/1901/8698/6288/123041/6622/284612/6869/6915/7040/7052/7070	49
188	Cluster3	GO:0001906	cell killing	21/916	107/16992	2.20008e-07	5.58095e-06	3.84583e-06	8542/409/567/6347/11151/1075/1511/2208/10578/3002/84868/3594/22914/3965/10859/259197/146850/5272/4068/26228/7409	21
189	Cluster3	GO:0014068	positive regulation of phosphatidylinositol 3-kinase signaling	16/916	65/16992	2.39047e-07	6.03182e-06	4.15653e-06	940/1634/2268/2321/2534/3059/10870/3479/3791/4653/653361/5159/118788/79899/6403/7010	16
190	Cluster3	GO:0010632	regulation of epithelial cell migration	28/916	176/16992	2.46035e-07	6.17548e-06	4.25552e-06	94/51378/84913/1634/54567/5168/2113/8817/2252/2324/152007/1839/3791/4223/79812/8829/9647/5797/5176/83442/6672/6678/6869/7010/7040/7048/22846/7424	28
191	Cluster3	GO:0051480	regulation of cytosolic calcium ion concentration	39/916	298/16992	2.62817e-07	6.56217e-06	4.52199e-06	287/477/114897/719/845/857/6363/6366/6348/1230/920/1043/1193/11151/1910/2357/2534/2828/8477/9446/3270/3357/3741/10161/4067/286530/5336/5371/5745/22821/1901/8698/6288/6622/6869/6915/7040/7052/7070	39
192	Cluster3	GO:0002791	regulation of peptide secretion	49/916	419/16992	2.72884e-07	6.77804e-06	4.67074e-06	9447/301/55024/654/22900/6363/6348/929/51744/947/958/965/972/1393/1436/1803/2219/2865/2268/2621/2702/84868/3357/8692/3479/3586/9173/90865/3741/3965/10859/4023/2615/4067/8736/22861/114548/4856/5371/5734/10411/6288/8651/5552/23208/7040/7099/7293/7424	49
193	Cluster3	GO:0001909	leukocyte mediated cytotoxicity	18/916	82/16992	2.77755e-07	6.86329e-06	4.72949e-06	409/567/6347/11151/1075/1511/3002/84868/3594/22914/3965/10859/259197/146850/5272/4068/26228/7409	18
194	Cluster3	GO:0031341	regulation of cell killing	15/916	58/16992	2.82681e-07	6.949e-06	4.78855e-06	409/567/6347/2208/84868/3594/22914/3965/10859/259197/146850/5272/4068/26228/7409	15
195	Cluster3	GO:0043372	positive regulation of CD4-positive, alpha-beta T cell differentiation	10/916	25/16992	3.07366e-07	7.51655e-06	5.17965e-06	301/6363/9308/942/3142/3594/3965/3071/114548/54440	10
196	Cluster3	GO:0050729	positive regulation of inflammatory response	20/916	100/16992	3.08921e-07	7.51655e-06	5.17965e-06	695/718/6348/940/2113/2167/2207/2865/63940/8692/3620/3600/9173/90865/4023/5138/5734/7052/7099/10318	20
197	Cluster3	GO:0001910	regulation of leukocyte mediated cytotoxicity	14/916	51/16992	3.15723e-07	7.64306e-06	5.26683e-06	409/567/6347/84868/3594/22914/3965/10859/259197/146850/5272/4068/26228/7409	14
198	Cluster3	GO:0051897	positive regulation of protein kinase B signaling	18/916	83/16992	3.3703e-07	8.11765e-06	5.59387e-06	8644/409/558/114897/6363/6366/6348/940/2159/2621/1839/3059/3481/4653/23533/65018/7010/7040	18
199	Cluster3	GO:0032649	regulation of interferon-gamma production	19/916	92/16992	3.59789e-07	8.62228e-06	5.94161e-06	558/929/51744/10148/2621/84868/3586/3594/8809/9173/90865/3394/22914/3965/10859/80380/54440/353376/7099	19
200	Cluster3	GO:0002708	positive regulation of lymphocyte mediated immunity	17/916	75/16992	3.6413e-07	8.68267e-06	5.98323e-06	567/695/718/940/958/2207/2208/3594/22914/259197/114548/54440/4068/117157/30009/7040/7409	17
201	Cluster3	GO:0032609	interferon-gamma production	20/916	101/16992	3.65971e-07	8.68315e-06	5.98356e-06	554/558/929/51744/10148/2621/84868/3586/3594/8809/9173/90865/3394/22914/3965/10859/80380/54440/353376/7099	20
202	Cluster3	GO:0070664	negative regulation of leukocyte proliferation	16/916	67/16992	3.74499e-07	8.8415e-06	6.09268e-06	695/11314/339390/84868/3620/3586/3965/10859/10288/2615/7940/4067/4332/80380/7040/11326	16
203	Cluster3	GO:0051607	defense response to virus	33/916	234/16992	3.93505e-07	9.24446e-06	6.37035e-06	9447/8905/567/919/940/920/958/942/1794/9844/8547/2534/3055/5654/8692/3428/3437/10581/10410/3459/3588/3594/3600/90865/3764/10859/4600/114548/5371/5551/91607/353376/340061	33
204	Cluster3	GO:0046638	positive regulation of alpha-beta T cell differentiation	12/916	38/16992	4.12664e-07	9.64703e-06	6.64776e-06	100/301/6363/9308/942/3142/3594/3965/3071/114548/54440/7048	12
205	Cluster3	GO:0045807	positive regulation of endocytosis	21/916	112/16992	4.91122e-07	1.14252e-05	7.87309e-06	409/558/567/717/718/6363/6347/6366/929/967/1601/1794/2207/2621/3071/5336/5468/6401/6424/6622/26228	21
206	Cluster3	GO:0050708	regulation of protein secretion	46/916	392/16992	5.73981e-07	1.32294e-05	9.11636e-06	9447/301/55024/654/22900/6363/6348/929/51744/947/958/965/1436/1803/2219/2268/2621/2702/84868/3357/8692/3479/3586/9173/90865/3741/3965/10859/4023/2615/4067/8736/22861/114548/4856/5371/5734/10411/6288/8651/5552/23208/7040/7099/7293/7424	46
207	Cluster3	GO:0006898	receptor-mediated endocytosis	42/916	343/16992	5.74225e-07	1.32294e-05	9.11636e-06	154/8542/409/432/433/567/10203/857/858/6363/6366/929/967/975/1071/3426/8029/3579/1601/5168/2207/2350/3043/3357/3689/10859/5648/4360/10577/5336/10266/10268/6288/286133/8578/6401/6424/6622/6678/23166/23208/7048	42
208	Cluster3	GO:0030100	regulation of endocytosis	30/916	206/16992	6.6009e-07	1.5062e-05	1.03793e-05	409/558/567/274/717/718/857/6363/6347/6366/929/11314/967/1601/1794/30844/2207/2268/2621/3055/10859/3071/5336/5468/6401/6424/6622/26228/23208/7040	30
209	Cluster3	GO:0048015	phosphatidylinositol-mediated signaling	30/916	206/16992	6.6009e-07	1.5062e-05	1.03793e-05	940/942/1436/1634/8817/2252/2268/2321/2534/2934/1839/3059/10870/3357/3479/3791/9365/4653/653361/5159/118788/23533/146850/5305/26051/80243/79899/6403/7010/7409	30
210	Cluster3	GO:0098542	defense response to other organism	54/916	496/16992	6.78838e-07	1.54161e-05	1.06232e-05	9447/8905/567/919/940/920/958/942/5199/23406/1511/1794/9844/2207/8547/2268/2534/10578/84868/3055/5654/8692/3428/3437/10581/10410/3459/3586/3588/3594/3600/90865/3662/3394/3764/22914/10859/4600/58484/22861/114548/10392/51316/5371/5551/6403/91607/23166/23208/7040/353376/7099/340061/944	54
211	Cluster3	GO:0050701	interleukin-1 secretion	12/916	40/16992	7.70483e-07	1.74144e-05	1.20002e-05	9447/22900/6363/6348/2621/3965/58484/22861/114548/5371/6288/7099	12
212	Cluster3	GO:0003007	heart morphogenesis	32/916	230/16992	7.98756e-07	1.79682e-05	1.23819e-05	94/9510/8854/650/7122/9249/10395/54567/2022/2078/79633/23768/2294/2702/57493/26508/3357/4208/4487/5292/1901/6423/6474/64321/54345/10252/6909/6910/7010/7040/7048/55273	32
213	Cluster3	GO:0014066	regulation of phosphatidylinositol 3-kinase signaling	24/916	145/16992	8.4281e-07	1.88702e-05	1.30035e-05	940/942/1634/8817/2252/2268/2321/2534/1839/3059/10870/3479/3791/9365/4653/653361/5159/118788/5305/26051/79899/6403/7010/7409	24
214	Cluster3	GO:0002673	regulation of acute inflammatory response	16/916	71/16992	8.70878e-07	1.94076e-05	1.33737e-05	2/695/717/718/719/730/3075/3426/5199/1910/2207/2865/114548/5468/5627/710	16
215	Cluster3	GO:0048017	inositol lipid-mediated signaling	30/916	209/16992	9.02001e-07	2.00076e-05	1.37873e-05	940/942/1436/1634/8817/2252/2268/2321/2534/2934/1839/3059/10870/3357/3479/3791/9365/4653/653361/5159/118788/23533/146850/5305/26051/80243/79899/6403/7010/7409	30
216	Cluster3	GO:0050678	regulation of epithelial cell proliferation	37/916	289/16992	9.14376e-07	2.01882e-05	1.39117e-05	94/8854/84913/650/654/857/858/6347/10344/6387/54567/1910/51162/2252/2324/2735/3357/5654/3397/3479/3586/3791/55679/4208/8829/26051/5797/5176/6423/6678/6869/7010/7040/8742/22846/7424/7538	37
217	Cluster3	GO:0002715	regulation of natural killer cell mediated immunity	11/916	34/16992	9.58115e-07	2.10565e-05	1.451e-05	409/84868/22914/3965/10859/259197/146850/5272/4068/117157/7409	11
218	Cluster3	GO:1905521	regulation of macrophage migration	9/916	22/16992	9.72922e-07	2.12838e-05	1.46666e-05	719/6347/1240/1435/1588/79148/64805/5919/26228	9
219	Cluster3	GO:0009306	protein secretion	53/916	489/16992	9.8872e-07	2.15306e-05	1.48367e-05	9447/301/55024/654/22900/140689/6363/6348/929/51744/947/958/965/1436/1803/2219/2268/2621/2702/84868/3357/8692/3479/3586/9173/90865/3741/3937/3965/10859/4023/2615/4067/8736/58484/22861/114548/4856/5125/5341/5371/5734/10411/6288/8651/5552/23208/7040/7099/7293/10673/7424/7432	53
220	Cluster3	GO:1903038	negative regulation of leukocyte cell-cell adhesion	19/916	98/16992	1.00276e-06	2.17309e-05	1.49747e-05	301/6366/11314/972/339390/6387/56940/84868/3142/3620/3586/3965/10859/10288/2615/80380/7040/79626/11326	19
221	Cluster3	GO:0002705	positive regulation of leukocyte mediated immunity	18/916	89/16992	1.00703e-06	2.17309e-05	1.49747e-05	567/695/718/940/958/2207/2208/2268/3594/22914/259197/114548/54440/4068/117157/30009/7040/7409	18
222	Cluster3	GO:0001818	negative regulation of cytokine production	31/916	222/16992	1.0927e-06	2.34734e-05	1.61755e-05	301/409/558/55024/695/947/9308/1240/2621/84868/3162/3620/3586/9173/90865/10365/3965/10859/2615/3071/114548/80380/5371/5443/5734/5552/23208/7040/7099/11326/7538	31
223	Cluster3	GO:0032611	interleukin-1 beta production	14/916	56/16992	1.10171e-06	2.35608e-05	1.62357e-05	9447/409/22900/6363/6348/1215/3428/3965/58484/22861/114548/10392/5371/7099	14
224	Cluster3	GO:0070098	chemokine-mediated signaling pathway	17/916	81/16992	1.16155e-06	2.47296e-05	1.70411e-05	6357/6358/6360/6363/6347/6366/6368/10344/6348/6351/6355/1230/9034/1240/6387/3579/6586	17
225	Cluster3	GO:0046632	alpha-beta T cell differentiation	18/916	90/16992	1.19624e-06	2.53549e-05	1.74721e-05	100/301/660/6363/9308/942/1880/3142/3594/8809/3662/3965/3071/114548/5734/54440/7048/944	18
226	Cluster3	GO:0010594	regulation of endothelial cell migration	21/916	118/16992	1.20417e-06	2.54101e-05	1.75101e-05	94/51378/84913/1634/54567/2113/8817/2324/3791/4223/79812/8829/5797/5176/83442/6672/6678/7010/7040/22846/7424	21
227	Cluster3	GO:0042113	B cell activation	34/916	258/16992	1.29911e-06	2.72927e-05	1.88074e-05	100/55024/695/940/11314/958/972/974/975/942/139818/1880/3087/3586/9452/7462/4066/4067/4208/4242/4332/3071/150372/5336/23228/5579/64092/54440/30009/7040/7099/7293/10673/7412	34
228	Cluster3	GO:0001974	blood vessel remodeling	12/916	42/16992	1.37997e-06	2.88643e-05	1.98904e-05	94/558/1471/54567/2034/2078/2324/4208/4846/84870/7040/7052	12
229	Cluster3	GO:0030260	entry into host cell	22/916	129/16992	1.42744e-06	2.93425e-05	2.02199e-05	558/857/858/30835/920/972/975/942/339390/1803/2219/8547/2621/2934/8692/10581/10410/3965/4360/6404/7293/6737	22
230	Cluster3	GO:0044409	entry into host	22/916	129/16992	1.42744e-06	2.93425e-05	2.02199e-05	558/857/858/30835/920/972/975/942/339390/1803/2219/8547/2621/2934/8692/10581/10410/3965/4360/6404/7293/6737	22
231	Cluster3	GO:0051806	entry into cell of other organism involved in symbiotic interaction	22/916	129/16992	1.42744e-06	2.93425e-05	2.02199e-05	558/857/858/30835/920/972/975/942/339390/1803/2219/8547/2621/2934/8692/10581/10410/3965/4360/6404/7293/6737	22
232	Cluster3	GO:0051828	entry into other organism involved in symbiotic interaction	22/916	129/16992	1.42744e-06	2.93425e-05	2.02199e-05	558/857/858/30835/920/972/975/942/339390/1803/2219/8547/2621/2934/8692/10581/10410/3965/4360/6404/7293/6737	22
233	Cluster3	GO:1901654	response to ketone	27/916	181/16992	1.47431e-06	3.0176e-05	2.07943e-05	231/358/857/6363/6347/6366/1536/1843/2353/2308/2621/2770/54331/3490/10365/4478/5031/5468/5729/5734/10266/5176/6586/6869/6915/7040/10628	27
234	Cluster3	GO:0002218	activation of innate immune response	36/916	284/16992	1.62258e-06	3.30687e-05	2.27876e-05	9447/409/695/857/929/30835/11314/942/10462/50856/1513/1520/2207/2219/2534/84868/3055/3384/3428/3662/3689/22914/5641/100130733/23643/4067/58484/10392/118788/5336/5698/23180/353376/7099/340061/10318	36
235	Cluster3	GO:0001776	leukocyte homeostasis	17/916	83/16992	1.66461e-06	3.37809e-05	2.32784e-05	100/301/558/972/11151/139818/2207/1880/3965/4067/4208/3071/124976/6708/7040/10673/8740	17
236	Cluster3	GO:0060348	bone development	27/916	183/16992	1.8318e-06	3.70164e-05	2.5508e-05	650/654/55790/9249/2022/79633/8817/2313/3479/10859/4208/4487/4653/5305/5734/6423/6424/6474/6678/124976/6886/7010/7040/7048/338773/7305/7471	27
237	Cluster3	GO:0043903	regulation of symbiosis, encompassing mutualism through parasitism	36/916	287/16992	2.07973e-06	4.18491e-05	2.88382e-05	9447/8905/567/857/858/6348/6351/919/940/920/972/1511/1794/9844/2219/8547/2534/2934/3055/5654/3428/10581/10410/3586/3594/3600/3394/3965/10859/29969/2494/5371/340061/10318/6737/7538	36
238	Cluster3	GO:1903557	positive regulation of tumor necrosis factor superfamily cytokine production	14/916	59/16992	2.16991e-06	4.34803e-05	2.99623e-05	6363/6347/6348/929/942/1536/2207/84868/3965/23643/10392/54440/7099/943	14
239	Cluster3	GO:0034612	response to tumor necrosis factor	36/916	288/16992	2.25687e-06	4.50336e-05	3.10327e-05	9447/83643/6357/6358/6360/6363/6347/6366/6368/10344/6348/6351/6355/929/958/965/970/1050/1393/2167/2621/8692/10068/10365/83483/5698/6401/7133/7293/943/8742/10673/8740/944/7412/7538	36
240	Cluster3	GO:2000514	regulation of CD4-positive, alpha-beta T cell activation	12/916	44/16992	2.38176e-06	4.73276e-05	3.26134e-05	301/6363/9308/942/3142/3594/3662/3965/3071/114548/54440/7048	12
241	Cluster3	GO:0032956	regulation of actin cytoskeleton organization	36/916	289/16992	2.4479e-06	4.844e-05	3.338e-05	395/22899/683/832/6366/10344/11151/1436/6387/10395/2242/9535/8477/2934/3055/3059/3397/25802/4208/4653/3071/5159/5341/9647/5734/10411/1901/83442/85358/6708/26228/11346/6869/7010/7040/7454	36
242	Cluster3	GO:0030323	respiratory tube development	26/916	176/16992	2.76315e-06	5.44523e-05	3.75231e-05	100/9719/8854/1050/83716/2034/8817/2252/2324/2294/2735/57493/3087/3290/3397/10365/93649/4846/5125/5159/91461/6678/10252/6910/6943/7048	26
243	Cluster3	GO:0030449	regulation of complement activation	10/916	31/16992	3.10145e-06	6.06181e-05	4.17719e-05	2/717/718/719/730/3075/3426/5199/5627/710	10
244	Cluster3	GO:0032689	negative regulation of interferon-gamma production	10/916	31/16992	3.10145e-06	6.06181e-05	4.17719e-05	558/2621/84868/3586/9173/90865/3965/10859/80380/7099	10
245	Cluster3	GO:0051896	regulation of protein kinase B signaling	21/916	125/16992	3.15841e-06	6.14793e-05	4.23654e-05	8644/409/558/55024/114897/6363/6366/6348/940/2159/2621/1839/3059/8692/3481/4653/23533/65018/6237/7010/7040	21
246	Cluster3	GO:0050855	regulation of B cell receptor signaling pathway	7/916	14/16992	3.17827e-06	6.16145e-05	4.24585e-05	11314/123920/4067/150372/23228/5579/26228	7
247	Cluster3	GO:0030890	positive regulation of B cell proliferation	11/916	38/16992	3.30377e-06	6.32758e-05	4.36033e-05	100/958/972/975/1880/4208/3071/54440/7099/7293/10673	11
248	Cluster3	GO:0042088	T-helper 1 type immune response	11/916	38/16992	3.30377e-06	6.32758e-05	4.36033e-05	301/6363/10148/84868/3142/3594/10068/8809/9173/90865/7099	11
249	Cluster3	GO:0043370	regulation of CD4-positive, alpha-beta T cell differentiation	11/916	38/16992	3.30377e-06	6.32758e-05	4.36033e-05	301/6363/9308/942/3142/3594/3662/3965/3071/114548/54440	11
250	Cluster3	GO:0046637	regulation of alpha-beta T cell differentiation	13/916	53/16992	3.35447e-06	6.39899e-05	4.40954e-05	100/301/6363/9308/942/3142/3594/3662/3965/3071/114548/54440/7048	13
251	Cluster3	GO:0044236	multicellular organism metabolic process	22/916	136/16992	3.53617e-06	6.71871e-05	4.62986e-05	154/8644/6347/1306/1282/1284/1292/1471/1513/1520/114757/2022/2028/3397/4239/4327/4313/5159/148811/5468/7040/7148	22
252	Cluster3	GO:0044259	multicellular organismal macromolecule metabolic process	20/916	116/16992	3.57556e-06	6.73986e-05	4.64443e-05	8644/6347/1306/1282/1284/1292/1471/1513/1520/114757/2022/2028/3397/4239/4327/4313/5159/5468/7040/7148	20
253	Cluster3	GO:0048659	smooth muscle cell proliferation	20/916	116/16992	3.57556e-06	6.73986e-05	4.64443e-05	199/231/10203/1839/3162/3479/3586/3600/4313/93649/4856/4881/5136/5159/5468/5739/1901/6869/7048/7052	20
254	Cluster3	GO:0050673	epithelial cell proliferation	40/916	343/16992	3.63384e-06	6.80821e-05	4.69154e-05	94/8854/84913/650/654/857/858/6347/10344/947/6387/54567/1910/51162/2252/2324/2735/3162/3357/5654/3397/3479/3586/3791/55679/4208/4856/8829/26051/5797/5176/6423/6678/6869/7010/7040/8742/22846/7424/7538	40
255	Cluster3	GO:0071356	cellular response to tumor necrosis factor	34/916	270/16992	3.64037e-06	6.80821e-05	4.69154e-05	9447/83643/6357/6358/6360/6363/6347/6366/6368/10344/6348/6351/6355/958/965/970/1050/1393/2167/2621/8692/10068/10365/83483/5698/7133/7293/943/8742/10673/8740/944/7412/7538	34
256	Cluster3	GO:0035710	CD4-positive, alpha-beta T cell activation	15/916	70/16992	3.73616e-06	6.93873e-05	4.78148e-05	301/6363/9308/942/1880/3142/3594/8809/3662/3965/3071/114548/5734/54440/7048	15
257	Cluster3	GO:0008217	regulation of blood pressure	25/916	168/16992	3.73926e-06	6.93873e-05	4.78148e-05	94/154/477/554/947/1215/1511/1910/2028/2865/2621/2702/3043/3162/4846/4881/5023/5125/5443/5468/10266/5973/6869/6915/7424	25
258	Cluster3	GO:0001501	skeletal system development	51/916	485/16992	3.81672e-06	7.03978e-05	4.85111e-05	94/650/654/1240/55790/54360/9249/2022/2114/79633/8817/2313/2662/9573/2702/3224/3235/8692/3479/3481/10859/4094/4208/4313/4487/389125/4653/4856/5125/5305/91461/5549/5396/5734/5745/9770/6423/6424/6474/6678/124976/6886/6939/7010/7040/7048/338773/7305/7471/7484/6935	51
259	Cluster3	GO:0021700	developmental maturation	32/916	247/16992	3.82324e-06	7.03978e-05	4.85111e-05	94/8854/22899/558/650/695/6363/6366/967/1003/1050/1910/2034/79633/3479/3600/30819/10365/163175/26468/4066/4313/4653/5468/5745/8434/1901/8578/5414/54345/6886/7471	32
260	Cluster3	GO:0042100	B cell proliferation	17/916	88/16992	3.88501e-06	7.12601e-05	4.91053e-05	100/695/11314/958/972/975/1880/3586/4067/4208/4332/3071/23228/54440/7099/7293/10673	17
261	Cluster3	GO:0031295	T cell costimulation	16/916	79/16992	3.91061e-06	7.14548e-05	4.92395e-05	857/6363/6366/919/940/920/942/1803/1947/2534/22914/4067/80380/10673/8740/7409	16
262	Cluster3	GO:0007507	heart development	52/916	499/16992	3.99073e-06	7.26404e-05	5.00565e-05	94/9510/55803/8854/287/187/409/650/10203/83605/7122/9249/10395/54567/2022/2078/79633/23768/2294/2702/57493/26508/3087/3357/3397/3399/3479/3764/4208/4487/93649/91624/8829/5125/5159/5292/5463/5468/10266/1901/6423/6474/64321/54345/6678/10252/6909/6910/7010/7040/7048/55273	52
263	Cluster3	GO:0001867	complement activation, lectin pathway	6/916	10/16992	4.20573e-06	7.56873e-05	5.21561e-05	2/716/2219/8547/5648/710	6
264	Cluster3	GO:0036005	response to macrophage colony-stimulating factor	6/916	10/16992	4.20573e-06	7.56873e-05	5.21561e-05	6347/1435/1436/5153/5138/26228	6
265	Cluster3	GO:0036006	cellular response to macrophage colony-stimulating factor stimulus	6/916	10/16992	4.20573e-06	7.56873e-05	5.21561e-05	6347/1435/1436/5153/5138/26228	6
266	Cluster3	GO:0042269	regulation of natural killer cell mediated cytotoxicity	10/916	32/16992	4.29426e-06	7.64153e-05	5.26578e-05	409/84868/22914/3965/10859/259197/146850/5272/4068/7409	10
267	Cluster3	GO:0050704	regulation of interleukin-1 secretion	10/916	32/16992	4.29426e-06	7.64153e-05	5.26578e-05	9447/22900/6363/6348/2621/3965/22861/114548/5371/6288	10
268	Cluster3	GO:2000257	regulation of protein activation cascade	10/916	32/16992	4.29426e-06	7.64153e-05	5.26578e-05	2/717/718/719/730/3075/3426/5199/5627/710	10
269	Cluster3	GO:0003197	endocardial cushion development	11/916	39/16992	4.37893e-06	7.73449e-05	5.32983e-05	94/650/2022/2078/2294/26508/4487/6909/6910/7048/55273	11
270	Cluster3	GO:0010596	negative regulation of endothelial cell migration	11/916	39/16992	4.37893e-06	7.73449e-05	5.32983e-05	94/51378/1634/54567/4223/79812/5797/5176/6672/7040/22846	11
271	Cluster3	GO:0060402	calcium ion transport into cytosol	21/916	128/16992	4.65904e-06	8.19889e-05	5.64985e-05	287/477/845/857/6363/6366/6348/920/1193/11151/2534/9446/3270/3357/4067/5336/5371/22821/6622/7040/7070	21
272	Cluster3	GO:0010758	regulation of macrophage chemotaxis	8/916	20/16992	4.87507e-06	8.54749e-05	5.89007e-05	719/6347/1240/1435/1588/79148/5919/26228	8
273	Cluster3	GO:0043367	CD4-positive, alpha-beta T cell differentiation	14/916	63/16992	4.98785e-06	8.71321e-05	6.00427e-05	301/6363/9308/942/1880/3142/3594/8809/3662/3965/3071/114548/5734/54440	14
274	Cluster3	GO:0071887	leukocyte apoptotic process	18/916	99/16992	5.01907e-06	8.73575e-05	6.0198e-05	100/301/558/695/6363/6366/972/6387/2207/2621/155038/3059/3620/3586/3965/10859/4067/4208	18
275	Cluster3	GO:0046456	icosanoid biosynthetic process	12/916	47/16992	5.08032e-06	8.77828e-05	6.04911e-05	8644/241/301/972/2687/27306/4056/5321/5322/5730/5740/6916	12
276	Cluster3	GO:1901570	fatty acid derivative biosynthetic process	12/916	47/16992	5.08032e-06	8.77828e-05	6.04911e-05	8644/241/301/972/2687/27306/4056/5321/5322/5730/5740/6916	12
277	Cluster3	GO:0002831	regulation of response to biotic stimulus	22/916	139/16992	5.10552e-06	8.78998e-05	6.05717e-05	9447/8905/567/654/919/940/920/1794/9844/2534/84868/3055/5654/3594/3600/10859/9450/23643/259197/10392/23208/340061	22
278	Cluster3	GO:0050714	positive regulation of protein secretion	29/916	216/16992	5.32679e-06	9.13793e-05	6.29694e-05	9447/654/22900/6363/6348/929/51744/947/965/1436/2219/2268/84868/3357/8692/3479/3586/9173/90865/3965/4023/8736/22861/114548/5734/6288/7040/7293/7424	29
279	Cluster3	GO:0071347	cellular response to interleukin-1	17/916	90/16992	5.34893e-06	9.14303e-05	6.30046e-05	6357/6358/6360/6363/6347/6366/6368/10344/6348/6351/6355/958/8692/3554/10365/5740/7035	17
280	Cluster3	GO:0007584	response to nutrient	25/916	172/16992	5.74012e-06	9.72006e-05	6.69809e-05	2182/100/8644/8854/717/6347/920/958/1536/2350/2621/2771/2934/3162/3600/4208/5292/5468/6423/6678/6751/6915/7040/7048/7412	25
281	Cluster3	GO:0030324	lung development	25/916	172/16992	5.74012e-06	9.72006e-05	6.69809e-05	100/9719/8854/1050/83716/2034/8817/2252/2324/2294/2735/57493/3087/3290/3397/10365/93649/4846/5159/91461/6678/10252/6910/6943/7048	25
282	Cluster3	GO:0071675	regulation of mononuclear cell migration	11/916	40/16992	5.74765e-06	9.72006e-05	6.69809e-05	199/719/6347/1230/1240/1435/6387/4067/4856/5919/7040	11
283	Cluster3	GO:0050868	negative regulation of T cell activation	17/916	91/16992	6.25219e-06	0.000105359	7.2603e-05	301/11314/972/339390/56940/84868/3142/3620/3586/3965/10859/10288/2615/80380/7040/79626/11326	17
284	Cluster3	GO:0050710	negative regulation of cytokine secretion	12/916	48/16992	6.44426e-06	0.000108214	7.457e-05	301/55024/947/2621/3586/10859/2615/114548/5371/5734/5552/23208	12
285	Cluster3	GO:0031294	lymphocyte costimulation	16/916	82/16992	6.50164e-06	0.000108794	7.497e-05	857/6363/6366/919/940/920/942/1803/1947/2534/22914/4067/80380/10673/8740/7409	16
286	Cluster3	GO:0032102	negative regulation of response to external stimulus	32/916	254/16992	6.91774e-06	0.000115352	7.9489e-05	100/199/114897/10203/6347/947/1588/2113/2294/84868/5654/3586/22914/79148/114548/4846/4856/8829/4907/5468/5627/5734/5740/6288/5176/710/9021/26228/7010/7056/79626/7133	32
287	Cluster3	GO:0032673	regulation of interleukin-4 production	9/916	27/16992	7.17905e-06	0.000119292	8.22043e-05	940/9308/942/84868/90865/3662/3965/114548/54440	9
288	Cluster3	GO:0050764	regulation of phagocytosis	14/916	65/16992	7.3583e-06	0.000121846	8.39642e-05	717/718/6347/11314/1794/2207/2268/2621/3055/3071/5468/26228/23208/7040	14
289	Cluster3	GO:0086009	membrane repolarization	11/916	41/16992	7.47519e-06	0.000123354	8.50029e-05	287/477/482/845/857/2702/3741/10008/30819/3759/3764	11
290	Cluster3	GO:0031623	receptor internalization	16/916	83/16992	7.65676e-06	0.00012554	8.65096e-05	409/10203/857/967/975/3579/2207/3357/3689/10859/5336/10266/10268/6401/6424/6622	16
291	Cluster3	GO:0002526	acute inflammatory response	21/916	132/16992	7.66034e-06	0.00012554	8.65096e-05	2/23780/695/717/718/719/730/3075/3426/5199/1910/2207/2865/114548/5468/5627/6288/710/6869/7412/8876	21
292	Cluster3	GO:0032760	positive regulation of tumor necrosis factor production	13/916	57/16992	7.98807e-06	0.000130463	8.99018e-05	6363/6347/6348/929/1536/2207/84868/3965/23643/10392/54440/7099/943	13
293	Cluster3	GO:0031589	cell-substrate adhesion	36/916	305/16992	8.42445e-06	0.00013712	9.44895e-05	25890/94/395/558/683/151887/6366/947/967/11151/1435/10395/1842/133584/2192/2199/10516/83706/2294/2621/3397/3679/3689/3791/10894/4653/146183/64098/9647/6614/7010/7070/7412/7424/7450/7471	36
294	Cluster3	GO:0002768	immune response-regulating cell surface receptor signaling pathway	47/916	446/16992	8.62201e-06	0.000139858	9.63763e-05	100/695/719/30835/919/940/11314/920/958/974/10462/50856/123920/56940/9844/2207/2212/2219/2268/2353/2357/2534/3055/3384/22914/7462/3937/10859/10288/11006/4067/4208/4332/3071/259197/150372/5336/23228/5579/5698/23180/130132/26228/7070/7409/7454/7456	47
295	Cluster3	GO:0048660	regulation of smooth muscle cell proliferation	19/916	113/16992	9.08464e-06	0.000146863	0.000101203	199/231/10203/1839/3162/3479/3586/3600/4313/93649/4881/5136/5159/5468/5739/1901/6869/7048/7052	19
296	Cluster3	GO:0048771	tissue remodeling	22/916	144/16992	9.1706e-06	0.000147255	0.000101473	94/154/301/558/857/1436/1471/1513/54567/2034/2078/2324/2702/3600/4208/4846/5745/9770/84870/1901/7040/7052	22
297	Cluster3	GO:0050864	regulation of B cell activation	22/916	144/16992	9.1706e-06	0.000147255	0.000101473	100/55024/695/940/11314/958/972/975/1880/3586/4067/4208/4332/3071/150372/64092/54440/30009/7040/7099/7293/10673	22
298	Cluster3	GO:0033002	muscle cell proliferation	24/916	166/16992	9.62495e-06	0.000153725	0.000105932	199/231/10203/1839/3162/3479/3586/3600/4208/4313/93649/4856/4881/5136/5159/5292/5468/5739/1901/6869/6909/6910/7048/7052	24
299	Cluster3	GO:0032653	regulation of interleukin-10 production	11/916	42/16992	9.63801e-06	0.000153725	0.000105932	940/947/9308/2207/3620/3662/3965/10859/80380/54440/7099	11
300	Cluster3	GO:0002228	natural killer cell mediated immunity	13/916	58/16992	9.79292e-06	0.000155675	0.000107275	409/11151/3002/84868/22914/3965/10859/259197/146850/5272/4068/117157/7409	13
301	Cluster3	GO:0050690	regulation of defense response to virus by virus	9/916	28/16992	1.00756e-05	0.000159637	0.000110006	8905/567/919/940/920/1794/9844/2534/3055	9
302	Cluster3	GO:0002920	regulation of humoral immune response	12/916	50/16992	1.0164e-05	0.000160503	0.000110603	2/717/718/719/730/3075/3426/5199/2208/5627/710/124976	12
303	Cluster3	GO:0002698	negative regulation of immune effector process	18/916	104/16992	1.02773e-05	0.000161225	0.0001111	2/301/409/11314/339390/56940/2294/84868/3142/3162/5654/3586/90865/3965/10859/5272/710/7040	18
304	Cluster3	GO:0050728	negative regulation of inflammatory response	18/916	104/16992	1.02773e-05	0.000161225	0.0001111	100/10203/1588/2113/2294/3586/114548/4856/4907/5468/5734/5740/6288/5176/9021/7010/79626/7133	18
305	Cluster3	GO:0050702	interleukin-1 beta secretion	10/916	35/16992	1.05419e-05	0.000164368	0.000113266	9447/22900/6363/6348/3965/58484/22861/114548/5371/7099	10
306	Cluster3	GO:0052547	regulation of peptidase activity	43/916	397/16992	1.05466e-05	0.000164368	0.000113266	2/9447/358/409/718/114769/22900/857/1471/8530/10395/2192/2621/2934/3428/3699/80760/3965/58484/22861/114548/10392/5023/89932/5118/221476/65018/5371/5468/9647/5627/5698/8434/5973/5272/5176/710/6423/6622/83595/7035/25816/8740	43
307	Cluster3	GO:0050731	positive regulation of peptidyl-tyrosine phosphorylation	24/916	167/16992	1.0678e-05	0.000165874	0.000114303	51378/409/920/958/972/975/1436/30844/5168/2252/2534/2621/1839/3059/3479/3481/3600/4067/653361/8829/9021/26228/7040/7424	24
308	Cluster3	GO:0090287	regulation of cellular response to growth factor stimulus	30/916	236/16992	1.11261e-05	0.000172274	0.000118714	94/9719/857/858/967/91851/1601/1634/55816/2022/8817/2321/9573/3087/5654/79812/4487/93649/63976/5579/6423/6424/10252/7040/7048/79652/7424/7471/6935/23090	30
309	Cluster3	GO:0032753	positive regulation of interleukin-4 production	8/916	22/16992	1.12354e-05	0.000173403	0.000119492	940/942/84868/90865/3662/3965/114548/54440	8
310	Cluster3	GO:0032720	negative regulation of tumor necrosis factor production	11/916	43/16992	1.23251e-05	0.000188999	0.000130239	409/558/947/2621/84868/3586/3965/10859/5443/23208/7099	11
311	Cluster3	GO:2000107	negative regulation of leukocyte apoptotic process	11/916	43/16992	1.23251e-05	0.000188999	0.000130239	100/558/6363/6366/972/6387/2207/2621/3059/3620/10859	11
312	Cluster3	GO:0071560	cellular response to transforming growth factor beta stimulus	28/916	214/16992	1.2596e-05	0.000192533	0.000132674	94/9719/409/857/858/6347/1003/7122/7123/1284/1601/56940/2022/2353/2534/2662/5654/8692/3397/4208/93649/5138/5371/63976/7040/7048/7471/6935	28
313	Cluster3	GO:0007162	negative regulation of cell adhesion	29/916	226/16992	1.29438e-05	0.000197117	0.000135833	94/301/395/650/114897/6366/11314/972/339390/6387/10395/56940/2192/53827/84868/3142/3620/3586/58494/3965/10859/10288/2615/4653/80380/7040/79626/11326/7471	29
314	Cluster3	GO:0051051	negative regulation of transport	47/916	453/16992	1.29786e-05	0.000197117	0.000135833	100/301/477/554/55024/9478/845/857/11314/947/972/1193/11151/1393/147906/2294/2621/9446/3162/3270/3586/90865/3741/10008/3965/10859/10288/2615/29969/114548/4846/4856/64805/5138/8682/91461/11142/5371/5579/5734/6424/6622/6672/5552/23208/7040/8740	47
315	Cluster3	GO:0060485	mesenchyme development	30/916	238/16992	1.3147e-05	0.000199042	0.00013716	94/8854/650/1601/147906/1910/1947/2022/2078/2294/152007/26508/3357/4208/4222/4487/8829/5159/23187/6275/6423/10252/6909/6910/6939/6943/7040/7048/55273/9839	30
316	Cluster3	GO:0022408	negative regulation of cell-cell adhesion	21/916	137/16992	1.38176e-05	0.000208532	0.000143699	301/114897/6366/11314/972/339390/6387/56940/84868/3142/3620/3586/3965/10859/10288/2615/80380/7040/79626/11326/7471	21
317	Cluster3	GO:0031532	actin cytoskeleton reorganization	16/916	87/16992	1.43274e-05	0.000215544	0.000148531	301/1436/2242/2252/9535/8477/2934/3055/3059/64098/5341/10411/1901/26228/7010/7040	16
318	Cluster3	GO:0006968	cellular defense response	13/916	60/16992	1.45074e-05	0.000217565	0.000149924	10871/3579/10578/10219/10288/4046/23643/4332/653361/4688/5551/4068/7305	13
319	Cluster3	GO:0071559	response to transforming growth factor beta	28/916	216/16992	1.50102e-05	0.0002244	0.000154634	94/9719/409/857/858/6347/1003/7122/7123/1284/1601/56940/2022/2353/2534/2662/5654/8692/3397/4208/93649/5138/5371/63976/7040/7048/7471/6935	28
320	Cluster3	GO:0032613	interleukin-10 production	11/916	44/16992	1.56396e-05	0.000233079	0.000160615	940/947/9308/2207/3620/3662/3965/10859/80380/54440/7099	11
321	Cluster3	GO:0009612	response to mechanical stimulus	27/916	205/16992	1.5866e-05	0.000235717	0.000162432	358/477/654/6347/958/6387/1634/2022/2113/2353/2534/22927/3741/3759/125336/5138/5468/5734/85358/6507/6869/7040/7048/7099/943/8740/10628	27
322	Cluster3	GO:0002691	regulation of cellular extravasation	8/916	23/16992	1.64158e-05	0.000242374	0.00016702	683/6347/6366/6387/3554/83483/5734/7070	8
323	Cluster3	GO:0035588	G-protein coupled purinergic receptor signaling pathway	8/916	23/16992	1.64158e-05	0.000242374	0.00016702	100/2771/2857/64805/53829/9934/5031/286530	8
324	Cluster3	GO:0050792	regulation of viral process	32/916	265/16992	1.6624e-05	0.000244691	0.000168616	9447/8905/567/858/6348/6351/919/940/920/972/1794/9844/2219/8547/2534/2934/3055/5654/3428/10581/10410/3594/3600/3965/10859/29969/2494/5371/340061/10318/6737/7538	32
325	Cluster3	GO:0060401	cytosolic calcium ion transport	21/916	139/16992	1.73331e-05	0.000254155	0.000175138	287/477/845/857/6363/6366/6348/920/1193/11151/2534/9446/3270/3357/4067/5336/5371/22821/6622/7040/7070	21
326	Cluster3	GO:0010035	response to inorganic substance	49/916	485/16992	1.73735e-05	0.000254155	0.000175138	100/231/8644/241/301/358/558/567/654/712/845/857/6363/929/942/1050/221184/1393/1471/1536/1843/2113/2167/10516/2353/2308/2934/2983/3043/3162/84329/10068/8807/3741/30819/10365/4208/653361/4846/5159/65018/10235/5176/6622/6649/6678/6869/10628/7412	49
327	Cluster3	GO:0050679	positive regulation of epithelial cell proliferation	23/916	161/16992	1.78806e-05	0.000260772	0.000179698	94/650/654/858/6347/10344/6387/51162/2252/2324/3357/5654/3397/3479/3586/3791/8829/26051/6869/7010/7040/8742/7424	23
328	Cluster3	GO:0032731	positive regulation of interleukin-1 beta production	9/916	30/16992	1.89313e-05	0.000272361	0.000187684	9447/22900/6363/6348/3428/3965/22861/114548/10392	9
329	Cluster3	GO:0034694	response to prostaglandin	9/916	30/16992	1.89313e-05	0.000272361	0.000187684	8644/6363/6366/54331/5031/5468/5729/5734/5737	9
330	Cluster3	GO:0045601	regulation of endothelial cell differentiation	9/916	30/16992	1.89313e-05	0.000272361	0.000187684	94/84913/654/1003/7122/3397/4855/55273/6935	9
331	Cluster3	GO:0046596	regulation of viral entry into host cell	9/916	30/16992	1.89313e-05	0.000272361	0.000187684	920/972/2219/8547/2934/10581/10410/3965/6737	9
332	Cluster3	GO:0030278	regulation of ossification	25/916	184/16992	1.89608e-05	0.000272361	0.000187684	154/650/654/6348/1230/1050/1435/9249/2662/2735/3397/3399/3479/9365/4208/91461/5734/9770/1901/6423/5552/6869/7040/338773/117581	25
333	Cluster3	GO:1903556	negative regulation of tumor necrosis factor superfamily cytokine production	11/916	45/16992	1.96999e-05	0.000282128	0.000194414	409/558/947/2621/84868/3586/3965/10859/5443/23208/7099	11
334	Cluster3	GO:0051701	interaction with host	26/916	196/16992	1.99569e-05	0.000284233	0.000195865	558/857/858/30835/920/972/975/942/339390/1803/2219/8547/2621/2934/8692/10581/10410/3965/4360/5371/6404/5272/7040/7293/10318/6737	26
335	Cluster3	GO:0097553	calcium ion transmembrane import into cytosol	18/916	109/16992	2.00256e-05	0.000284233	0.000195865	287/477/845/6363/6366/6348/1193/11151/2534/9446/3270/3357/4067/5336/22821/6622/7040/7070	18
336	Cluster3	GO:1902656	calcium ion import into cytosol	18/916	109/16992	2.00256e-05	0.000284233	0.000195865	287/477/845/6363/6366/6348/1193/11151/2534/9446/3270/3357/4067/5336/22821/6622/7040/7070	18
337	Cluster3	GO:0002224	toll-like receptor signaling pathway	20/916	130/16992	2.08222e-05	0.000294662	0.000203051	409/695/857/929/11314/942/1513/1520/84868/3662/3689/5641/100130733/23643/4067/118788/23180/353376/7099/10318	20
338	Cluster3	GO:0060541	respiratory system development	26/916	197/16992	2.18395e-05	0.000307929	0.000212194	100/9719/8854/1050/83716/2034/8817/2252/2324/2294/2735/57493/3087/3290/3397/10365/9242/93649/4846/5159/91461/6678/10252/6910/6943/7048	26
339	Cluster3	GO:0006979	response to oxidative stress	43/916	409/16992	2.18888e-05	0.000307929	0.000212194	100/199/231/8644/301/358/558/695/6363/1471/1536/114757/1843/2034/2113/10516/2353/2308/2878/2983/3043/3162/8692/10068/8807/3741/10365/4482/653361/4688/4689/4846/5159/65018/5371/79899/6622/6649/6869/7173/10628/8876/7471	43
340	Cluster3	GO:0032844	regulation of homeostatic process	46/916	449/16992	2.20614e-05	0.000309443	0.000213237	100/287/301/477/554/567/845/857/6363/6366/6348/920/972/1193/11151/1436/1634/1910/2113/2207/2273/2308/2534/2702/9446/3270/3357/3791/3965/4067/9935/4653/3071/4881/65018/5336/5371/22821/1901/6622/6688/6869/6886/7040/7070/7538	46
341	Cluster3	GO:0007264	small GTPase mediated signal transduction	49/916	490/16992	2.275e-05	0.000318166	0.000219248	2/199/64411/55843/57569/57636/83478/9938/257106/57514/395/64333/22899/1435/27128/10395/139818/1794/9046/79930/9844/221472/2828/8477/10750/3162/3479/10161/4653/286530/5159/80243/10411/22821/5924/10235/25780/115727/23179/391/57381/6237/10044/10252/9754/85360/117289/7409/7454	49
342	Cluster3	GO:0090279	regulation of calcium ion import	17/916	100/16992	2.29244e-05	0.000319668	0.000220283	287/477/845/6347/6348/1193/11151/6387/2534/9446/3270/4067/5159/6622/7040/7070/51393	17
343	Cluster3	GO:0002886	regulation of myeloid leukocyte mediated immunity	10/916	38/16992	2.34233e-05	0.000323413	0.000222863	695/718/11314/2207/2242/2268/2294/3162/3965/4067	10
344	Cluster3	GO:0035924	cellular response to vascular endothelial growth factor stimulus	10/916	38/16992	2.34233e-05	0.000323413	0.000222863	967/1634/54567/2321/2324/3791/8829/5159/10266/7412	10
345	Cluster3	GO:0050716	positive regulation of interleukin-1 secretion	8/916	24/16992	2.34642e-05	0.000323413	0.000222863	9447/22900/6363/6348/3965/22861/114548/6288	8
346	Cluster3	GO:0001885	endothelial cell development	12/916	54/16992	2.3532e-05	0.000323413	0.000222863	83605/1003/7122/2022/57493/3397/4478/4855/5138/26051/10411/54345	12
347	Cluster3	GO:0042267	natural killer cell mediated cytotoxicity	12/916	54/16992	2.3532e-05	0.000323413	0.000222863	409/11151/3002/84868/22914/3965/10859/259197/146850/5272/4068/7409	12
348	Cluster3	GO:0050853	B cell receptor signaling pathway	15/916	81/16992	2.42151e-05	0.000331845	0.000228674	695/11314/974/123920/7462/4067/4208/4332/3071/150372/5336/23228/5579/23180/26228	15
349	Cluster3	GO:0032651	regulation of interleukin-1 beta production	11/916	46/16992	2.46414e-05	0.000335757	0.00023137	9447/409/22900/6363/6348/3428/3965/22861/114548/10392/5371	11
350	Cluster3	GO:0050854	regulation of antigen receptor-mediated signaling pathway	11/916	46/16992	2.46414e-05	0.000335757	0.00023137	100/11314/123920/56940/11006/4067/150372/23228/5579/26228/7070	11
351	Cluster3	GO:0002260	lymphocyte homeostasis	13/916	63/16992	2.52983e-05	0.000343725	0.000236861	100/972/11151/139818/3965/4067/4208/3071/124976/6708/7040/10673/8740	13
352	Cluster3	GO:0035587	purinergic receptor signaling pathway	9/916	31/16992	2.54071e-05	0.000344223	0.000237204	100/2771/2857/5023/64805/53829/9934/5031/286530	9
353	Cluster3	GO:0002700	regulation of production of molecular mediator of immune response	18/916	111/16992	2.58179e-05	0.000346833	0.000239002	567/695/51744/940/958/972/2207/2865/3162/3586/90865/10859/114548/54440/30009/7040/7099/7293	18
354	Cluster3	GO:0010634	positive regulation of epithelial cell migration	18/916	111/16992	2.58179e-05	0.000346833	0.000239002	51378/84913/5168/2113/8817/2252/2324/152007/1839/3791/8829/9647/6678/6869/7010/7040/7048/7424	18
355	Cluster3	GO:0032963	collagen metabolic process	18/916	111/16992	2.58179e-05	0.000346833	0.000239002	6347/1306/1282/1284/1292/1471/1513/1520/114757/2022/3397/4239/4327/4313/5159/5468/7040/7148	18
356	Cluster3	GO:0072376	protein activation cascade	23/916	165/16992	2.67167e-05	0.000357625	0.000246439	2/712/713/714/715/716/717/718/719/730/3075/3426/5199/2159/2192/2219/8547/5648/5627/710/7035/11326/7450	23
357	Cluster3	GO:0001503	ossification	40/916	373/16992	2.67713e-05	0.000357625	0.000246439	154/433/650/654/6348/1230/1050/91851/7123/1435/55790/1513/50846/9249/79633/8817/2662/2735/3397/3399/3479/3481/9365/4208/4313/4653/91461/5734/5745/9770/1901/6423/6474/6678/5552/6869/7010/7040/338773/117581	40
358	Cluster3	GO:0002793	positive regulation of peptide secretion	29/916	235/16992	2.72312e-05	0.000362753	0.000249973	9447/654/22900/6363/6348/929/51744/947/965/1436/2219/2268/84868/3357/8692/3479/3586/9173/90865/3965/4023/8736/22861/114548/5734/6288/7040/7293/7424	29
359	Cluster3	GO:0002429	immune response-activating cell surface receptor signaling pathway	43/916	414/16992	2.93104e-05	0.000389363	0.00026831	100/695/719/30835/919/940/11314/920/974/10462/50856/123920/56940/9844/2207/2212/2219/2268/2357/2534/3055/3384/22914/7462/3937/11006/4067/4208/4332/3071/259197/150372/5336/23228/5579/5698/23180/130132/26228/7070/7409/7454/7456	43
360	Cluster3	GO:0072593	reactive oxygen species metabolic process	29/916	236/16992	2.94874e-05	0.000390627	0.000269181	199/8644/683/857/947/1536/10516/2308/2878/3043/3586/3689/10365/22914/653361/654816/654817/4688/4846/5159/65018/5740/6622/6649/7040/7048/7099/7173/7409	29
361	Cluster3	GO:0002286	T cell activation involved in immune response	16/916	92/16992	2.9622e-05	0.000391313	0.000269653	301/54518/6363/911/942/2207/1880/84868/3142/3594/8809/3662/3965/10859/114548/5734	16
362	Cluster3	GO:0002702	positive regulation of production of molecular mediator of immune response	14/916	73/16992	2.98449e-05	0.000391313	0.000269653	567/51744/940/958/972/2207/2865/90865/114548/54440/30009/7040/7099/7293	14
363	Cluster3	GO:0001771	immunological synapse formation	6/916	13/16992	2.98674e-05	0.000391313	0.000269653	6363/6366/1794/84868/4478/5551	6
364	Cluster3	GO:2000484	positive regulation of interleukin-8 secretion	6/916	13/16992	2.98674e-05	0.000391313	0.000269653	929/51744/965/2219/8692/3965	6
365	Cluster3	GO:2000401	regulation of lymphocyte migration	10/916	39/16992	2.99903e-05	0.000391846	0.000270021	199/6347/6366/6348/6351/6387/22914/4478/6793/8740	10
366	Cluster3	GO:0002312	B cell activation involved in immune response	13/916	64/16992	3.01993e-05	0.000393498	0.000271159	100/940/958/139818/1880/3586/9452/4242/5336/23228/30009/7040/7099	13
367	Cluster3	GO:0051047	positive regulation of secretion	39/916	362/16992	3.0328e-05	0.000394098	0.000271573	9447/358/654/114897/22900/6363/6348/929/51744/947/965/1436/6387/1588/1910/2207/2219/2268/84868/3357/8692/3479/3586/9173/90865/3965/4023/8736/22861/114548/4881/65018/5734/6288/6622/6869/7040/7293/7424	39
368	Cluster3	GO:0002448	mast cell mediated immunity	11/916	47/16992	3.06184e-05	0.000396792	0.000273429	695/11314/2207/2242/2268/2294/3162/7462/3965/4067/5272	11
369	Cluster3	GO:0002507	tolerance induction	8/916	25/16992	3.28824e-05	0.000424976	0.000292851	942/84868/3620/3965/10288/4067/7040/7048	8
370	Cluster3	GO:0007178	transmembrane receptor protein serine/threonine kinase signaling pathway	35/916	312/16992	3.32453e-05	0.000428504	0.000295282	94/9719/409/84913/650/654/857/858/6347/1003/91851/7122/1601/56940/2022/2353/11167/2662/9573/5654/3397/4487/93649/4856/5371/63976/6423/6424/7040/7048/55273/7431/7471/6935/23090	35
371	Cluster3	GO:0032633	interleukin-4 production	9/916	32/16992	3.36687e-05	0.000432792	0.000298237	940/9308/942/84868/90865/3662/3965/114548/54440	9
372	Cluster3	GO:0051209	release of sequestered calcium ion into cytosol	17/916	103/16992	3.40309e-05	0.000435103	0.000299829	287/477/845/6363/6366/6348/1193/11151/9446/3270/3357/4067/5336/22821/6622/7040/7070	17
373	Cluster3	GO:0051283	negative regulation of sequestering of calcium ion	17/916	103/16992	3.40309e-05	0.000435103	0.000299829	287/477/845/6363/6366/6348/1193/11151/9446/3270/3357/4067/5336/22821/6622/7040/7070	17
374	Cluster3	GO:0051056	regulation of small GTPase mediated signal transduction	34/916	300/16992	3.47793e-05	0.000443482	0.000305603	2/64411/55843/57569/57636/83478/9938/257106/57514/395/64333/22899/1435/27128/10395/221472/2828/8477/3479/10161/4653/286530/5159/80243/22821/5924/115727/391/57381/10252/9754/85360/117289/7409	34
375	Cluster3	GO:0007249	I-kappaB kinase/NF-kappaB signaling	31/916	263/16992	3.59575e-05	0.000457283	0.000315114	80833/554/695/22900/843/6363/6366/929/920/958/972/2534/3162/3357/3586/8809/9173/3965/23643/114548/10392/4856/65018/5579/6275/6285/7052/353376/7099/8740/10318	31
376	Cluster3	GO:0006959	humoral immune response	33/916	288/16992	3.62235e-05	0.000459442	0.000316601	2/683/712/713/714/715/716/717/718/719/730/6347/940/9308/3075/3426/5199/1511/10148/2208/2219/8547/10578/1880/9450/5648/4208/5627/6039/710/4068/124976/11326	33
377	Cluster3	GO:0061138	morphogenesis of a branching epithelium	24/916	180/16992	3.77865e-05	0.000475193	0.000327455	650/1282/1435/54567/2022/79633/2252/2294/3087/3586/4855/8829/5371/54922/84870/6423/9021/10252/6943/7040/7048/7052/7471/7484	24
378	Cluster3	GO:0071622	regulation of granulocyte chemotaxis	11/916	48/16992	3.78053e-05	0.000475193	0.000327455	683/719/6363/6347/6366/972/1240/1435/4354/3071/5919	11
379	Cluster3	GO:0032231	regulation of actin filament bundle assembly	15/916	84/16992	3.7864e-05	0.000475193	0.000327455	395/22899/10395/8477/3397/4653/5341/9647/5734/10411/1901/85358/11346/6869/7454	15
380	Cluster3	GO:1901655	cellular response to ketone	15/916	84/16992	3.7864e-05	0.000475193	0.000327455	231/358/6347/2308/2621/2770/54331/10365/4478/5031/5468/5729/5734/5176/7040	15
381	Cluster3	GO:0051282	regulation of sequestering of calcium ion	17/916	104/16992	3.86724e-05	0.000484065	0.000333569	287/477/845/6363/6366/6348/1193/11151/9446/3270/3357/4067/5336/22821/6622/7040/7070	17
382	Cluster3	GO:0007517	muscle organ development	38/916	353/16992	3.88759e-05	0.000485338	0.000334446	409/51676/650/857/858/1634/54567/2022/2273/2353/1839/57493/26508/3142/3235/3399/3479/3679/4208/4223/9242/4487/93649/8736/5292/5463/6285/1901/6442/6474/64321/6909/6910/6939/6943/7040/7048/10791	38
383	Cluster3	GO:0002758	innate immune response-activating signal transduction	32/916	277/16992	4.03109e-05	0.000501939	0.000345886	409/695/857/929/30835/11314/942/10462/50856/1513/1520/2207/2219/2534/84868/3055/3384/3662/3689/22914/5641/100130733/23643/4067/10392/118788/5336/5698/23180/353376/7099/10318	32
384	Cluster3	GO:0016485	protein processing	28/916	228/16992	4.0666e-05	0.000505042	0.000348024	2/715/717/718/719/730/3075/3426/5199/7123/1215/8532/1511/1520/2028/2159/2621/2934/3002/2999/3428/5641/58484/5125/5443/5627/710/5552	28
385	Cluster3	GO:0001763	morphogenesis of a branching structure	25/916	193/16992	4.28478e-05	0.000530756	0.000365744	650/1282/1435/54567/2022/79633/2252/2294/3087/3586/4855/8829/5371/54922/84870/6423/6474/9021/10252/6943/7040/7048/7052/7471/7484	25
386	Cluster3	GO:0090218	positive regulation of lipid kinase activity	9/916	33/16992	4.4095e-05	0.000543076	0.000374233	6363/6366/975/2268/2321/4067/5159/7010/7040	9
387	Cluster3	GO:2000249	regulation of actin cytoskeleton reorganization	9/916	33/16992	4.4095e-05	0.000543076	0.000374233	1436/2242/9535/3055/3059/10411/26228/7010/7040	9
388	Cluster3	GO:0032355	response to estradiol	19/916	126/16992	4.4184e-05	0.000543076	0.000374233	8854/301/6347/920/1393/1471/50846/1843/2113/3586/5159/5737/10266/10268/6751/6869/7035/7040/10628	19
389	Cluster3	GO:0070509	calcium ion import	22/916	159/16992	4.45282e-05	0.0005459	0.000376179	287/477/845/6363/6347/6366/6348/1193/11151/6387/2534/9446/3270/3357/4067/5159/5336/22821/6622/7040/7070/51393	22
390	Cluster3	GO:0048762	mesenchymal cell differentiation	24/916	182/16992	4.52919e-05	0.000553839	0.00038165	8854/650/1601/147906/1910/1947/2022/2078/152007/26508/3357/4208/4487/8829/23187/6275/6423/10252/6910/6943/7040/7048/55273/9839	24
391	Cluster3	GO:0043551	regulation of phosphatidylinositol 3-kinase activity	10/916	41/16992	4.79409e-05	0.000583241	0.000401911	6363/6366/2268/2321/4067/5159/23533/146850/7010/7040	10
392	Cluster3	GO:0072678	T cell migration	10/916	41/16992	4.79409e-05	0.000583241	0.000401911	199/6347/6366/10344/6348/6387/1880/4478/1901/8740	10
393	Cluster3	GO:0002689	negative regulation of leukocyte chemotaxis	6/916	14/16992	4.98843e-05	0.000603803	0.00041608	6347/1588/22914/79148/4856/26228	6
394	Cluster3	GO:0035589	G-protein coupled purinergic nucleotide receptor signaling pathway	6/916	14/16992	4.98843e-05	0.000603803	0.00041608	2857/64805/53829/9934/5031/286530	6
395	Cluster3	GO:0001101	response to acid chemical	35/916	319/16992	5.26631e-05	0.000635823	0.000438145	231/8644/8854/358/654/6363/6347/6366/1036/1282/1536/1843/2865/2350/2308/54331/2934/3399/3490/4067/4208/4313/5031/5159/5468/5729/5734/5737/5176/8651/6678/6869/7075/7484/6935	35
396	Cluster3	GO:0061041	regulation of wound healing	19/916	128/16992	5.51161e-05	0.000663759	0.000457396	301/114897/857/6347/947/2207/2934/1839/4067/4846/5341/5627/286133/6403/710/6915/7048/7056/7099	19
397	Cluster3	GO:0046822	regulation of nucleocytoplasmic transport	26/916	208/16992	5.60782e-05	0.000671678	0.000462853	654/9478/8536/6363/1601/147906/2621/3059/8692/3479/3586/8809/3965/29969/4600/114548/4856/5138/11142/10411/6423/6672/7040/7099/340061/8740	26
398	Cluster3	GO:0051208	sequestering of calcium ion	17/916	107/16992	5.61351e-05	0.000671678	0.000462853	287/477/845/6363/6366/6348/1193/11151/9446/3270/3357/4067/5336/22821/6622/7040/7070	17
399	Cluster3	GO:0031663	lipopolysaccharide-mediated signaling pathway	11/916	50/16992	5.66187e-05	0.000671678	0.000462853	654/6347/6348/929/3055/9450/23643/4067/4846/7040/7099	11
400	Cluster3	GO:0032663	regulation of interleukin-2 production	11/916	50/16992	5.66187e-05	0.000671678	0.000462853	301/940/947/920/9308/942/84868/3662/54440/11326/7538	11
401	Cluster3	GO:0032722	positive regulation of chemokine production	11/916	50/16992	5.66187e-05	0.000671678	0.000462853	972/1436/2865/84868/3162/9173/90865/3965/4023/353376/7099	11
402	Cluster3	GO:0043550	regulation of lipid kinase activity	11/916	50/16992	5.66187e-05	0.000671678	0.000462853	6363/6366/975/2268/2321/4067/5159/23533/146850/7010/7040	11
403	Cluster3	GO:0042092	type 2 immune response	9/916	34/16992	5.71217e-05	0.00067429	0.000464653	301/255877/972/942/3142/3620/3586/90865/114548	9
404	Cluster3	GO:0048566	embryonic digestive tract development	9/916	34/16992	5.71217e-05	0.00067429	0.000464653	100/8854/2294/3142/5125/91461/5919/6474/6943	9
405	Cluster3	GO:0045637	regulation of myeloid cell differentiation	24/916	185/16992	5.90711e-05	0.000695581	0.000479324	567/714/6348/1230/920/972/1435/2113/2242/2353/3059/10859/11025/11006/4067/9935/4208/3071/9770/6688/6886/7099/7305/7538	24
406	Cluster3	GO:0007219	Notch signaling pathway	22/916	162/16992	5.93621e-05	0.000697285	0.000480499	51378/650/1004/1050/54567/51162/79633/2208/26508/3087/3741/4242/222698/4855/4856/375033/6909/7040/7048/55273/7471/23090	22
407	Cluster3	GO:0002292	T cell differentiation involved in immune response	12/916	59/16992	5.9902e-05	0.000700279	0.000482562	301/6363/942/2207/1880/3142/3594/8809/3662/3965/114548/5734	12
408	Cluster3	GO:1903727	positive regulation of phospholipid metabolic process	10/916	42/16992	5.99106e-05	0.000700279	0.000482562	6363/6366/975/2268/2321/3357/4067/5159/7010/7040	10
409	Cluster3	GO:1903034	regulation of response to wounding	21/916	151/16992	6.10548e-05	0.000711695	0.000490428	301/114897/857/6347/947/2207/2934/1839/3586/4067/4846/5341/5627/286133/8578/6403/710/6915/7048/7056/7099	21
410	Cluster3	GO:1902903	regulation of supramolecular fiber organization	32/916	283/16992	6.11857e-05	0.000711695	0.000490428	79998/395/22899/832/6366/10344/11151/6387/10395/2242/9535/8477/2934/3055/3059/3397/25802/4208/4653/3071/5341/9647/5734/10411/1901/83442/85358/6622/6708/11346/6869/7454	32
411	Cluster3	GO:0050848	regulation of calcium-mediated signaling	14/916	78/16992	6.4313e-05	0.00074625	0.00051424	100/683/845/6348/6351/920/1193/1240/9446/3270/3479/5341/10231/55273	14
412	Cluster3	GO:0051928	positive regulation of calcium ion transport	16/916	98/16992	6.57814e-05	0.000761436	0.000524705	287/409/857/6347/6348/6351/1230/920/6387/9446/10008/5159/5336/6622/7070/51393	16
413	Cluster3	GO:0010522	regulation of calcium ion transport into cytosol	15/916	88/16992	6.6336e-05	0.000762305	0.000525304	287/477/845/857/920/1193/11151/2534/9446/3270/4067/5371/6622/7040/7070	15
414	Cluster3	GO:0050688	regulation of defense response to virus	15/916	88/16992	6.6336e-05	0.000762305	0.000525304	9447/8905/567/919/940/920/1794/9844/2534/3055/5654/3594/3600/10859/340061	15
415	Cluster3	GO:0050818	regulation of coagulation	15/916	88/16992	6.6336e-05	0.000762305	0.000525304	114897/857/947/2207/4067/4846/5341/10544/5627/286133/6403/710/6915/7056/7099	15
416	Cluster3	GO:0003012	muscle system process	41/916	402/16992	6.73701e-05	0.000772327	0.00053221	100/154/199/287/477/10203/845/857/1193/8291/1910/5348/2702/2934/9446/3162/3270/126393/3357/3479/3600/3741/10008/30819/3759/3764/25802/4208/10627/10398/4653/93649/8736/4846/5023/92241/6329/6442/6869/7140/7431	41
417	Cluster3	GO:0042130	negative regulation of T cell proliferation	11/916	51/16992	6.87114e-05	0.000785814	0.000541504	339390/84868/3620/3586/3965/10859/10288/2615/80380/7040/11326	11
418	Cluster3	GO:0043277	apoptotic cell clearance	9/916	35/16992	7.32454e-05	0.000835664	0.000575855	558/717/718/6347/2219/8547/2621/375033/7052	9
419	Cluster3	GO:0030282	bone mineralization	16/916	99/16992	7.46037e-05	0.000849129	0.000585134	154/433/650/654/6348/1230/7123/3479/9365/4208/91461/5745/1901/5552/7040/338773	16
420	Cluster3	GO:0002335	mature B cell differentiation	7/916	21/16992	7.7176e-05	0.000874234	0.000602434	100/139818/1880/9452/4242/5336/23228	7
421	Cluster3	GO:2000482	regulation of interleukin-8 secretion	7/916	21/16992	7.7176e-05	0.000874234	0.000602434	301/929/51744/965/2219/8692/3965	7
422	Cluster3	GO:0002761	regulation of myeloid leukocyte differentiation	17/916	110/16992	8.02191e-05	0.000906552	0.000624705	714/6348/1230/920/972/1435/2353/3059/10859/11025/11006/4067/9935/9770/6886/7099/7305	17
423	Cluster3	GO:0003018	vascular process in circulatory system	21/916	154/16992	8.15925e-05	0.000917756	0.000632425	154/477/554/857/1910/2702/3043/3162/3357/3741/3764/4846/4881/5023/5138/5797/10266/6869/6915/7010/7040	21
424	Cluster3	GO:0001782	B cell homeostasis	8/916	28/16992	8.17879e-05	0.000917756	0.000632425	100/972/139818/4067/4208/3071/124976/10673	8
425	Cluster3	GO:0050706	regulation of interleukin-1 beta secretion	8/916	28/16992	8.17879e-05	0.000917756	0.000632425	9447/22900/6363/6348/3965/22861/114548/5371	8
426	Cluster3	GO:0051222	positive regulation of protein transport	45/916	460/16992	8.20999e-05	0.000919094	0.000633348	9447/654/8536/22900/6363/6347/6348/929/51744/947/965/1436/1513/1601/2219/2268/2534/2621/84868/3059/3176/3357/8692/3479/3586/8809/9173/90865/3965/4023/8736/22861/114548/65018/79899/5734/10411/6288/6423/7040/7099/340061/7293/8740/7424	45
427	Cluster3	GO:0002294	CD4-positive, alpha-beta T cell differentiation involved in immune response	11/916	52/16992	8.29499e-05	0.000924271	0.000636915	301/6363/942/1880/3142/3594/8809/3662/3965/114548/5734	11
428	Cluster3	GO:0038083	peptidyl-tyrosine autophosphorylation	11/916	52/16992	8.29499e-05	0.000924271	0.000636915	660/695/857/2242/2268/2534/10750/3055/3791/4067/6503	11
429	Cluster3	GO:0022617	extracellular matrix disassembly	15/916	90/16992	8.65829e-05	0.000962503	0.000663261	2/1215/1471/1511/1513/1520/1634/1803/2006/2113/3339/5654/4327/4313/7040	15
430	Cluster3	GO:0045953	negative regulation of natural killer cell mediated cytotoxicity	5/916	10/16992	9.03952e-05	0.00100255	0.000690854	409/84868/3965/10859/5272	5
431	Cluster3	GO:0002704	negative regulation of leukocyte mediated immunity	10/916	44/16992	9.15925e-05	0.00101347	0.00069838	409/11314/339390/56940/2294/84868/3162/3965/10859/5272	10
432	Cluster3	GO:1903725	regulation of phospholipid metabolic process	12/916	62/16992	9.95964e-05	0.00109486	0.000754465	6363/6366/975/2268/2321/3357/4067/5159/23533/146850/7010/7040	12
433	Cluster3	GO:0002287	alpha-beta T cell activation involved in immune response	11/916	53/16992	9.96367e-05	0.00109486	0.000754465	301/6363/942/1880/3142/3594/8809/3662/3965/114548/5734	11
434	Cluster3	GO:0002293	alpha-beta T cell differentiation involved in immune response	11/916	53/16992	9.96367e-05	0.00109486	0.000754465	301/6363/942/1880/3142/3594/8809/3662/3965/114548/5734	11
435	Cluster3	GO:0003014	renal system process	17/916	112/16992	0.000100941	0.00110664	0.000762584	196883/231/8644/358/554/947/1910/2621/2702/2934/3043/8692/5641/4162/4881/5125/6869	17
436	Cluster3	GO:0007179	transforming growth factor beta receptor signaling pathway	22/916	168/16992	0.000102846	0.00112236	0.000773421	94/9719/409/857/858/6347/1003/7122/1601/56940/2022/2353/2662/5654/3397/93649/5371/63976/7040/7048/7471/6935	22
437	Cluster3	GO:0042306	regulation of protein import into nucleus	22/916	168/16992	0.000102846	0.00112236	0.000773421	654/9478/6363/1601/147906/2621/3059/8692/3479/3586/8809/3965/29969/114548/4856/5138/11142/6423/7040/7099/340061/8740	22
438	Cluster3	GO:0052548	regulation of endopeptidase activity	38/916	370/16992	0.000106349	0.00114656	0.000790094	2/9447/358/409/718/114769/22900/1471/8530/10395/2621/2934/3428/3699/80760/3965/58484/22861/114548/10392/5023/89932/5371/5468/9647/5627/5698/8434/5973/5272/5176/710/6423/6622/83595/7035/25816/8740	38
439	Cluster3	GO:0022604	regulation of cell morphogenesis	42/916	424/16992	0.000106506	0.00114656	0.000790094	301/64411/55843/832/6357/6347/6348/11151/1436/6387/10395/5168/2192/2242/221472/2268/752/91010/2534/3055/3397/57611/3679/3689/3791/7940/4478/4653/8829/54873/51177/57381/6285/56920/30011/85358/6474/6678/6708/7070/51393/9839	42
440	Cluster3	GO:0044057	regulation of system process	47/916	493/16992	0.000107015	0.00114656	0.000790094	100/154/199/287/358/477/482/554/654/114897/93589/10203/845/857/6348/10659/1193/1393/1910/2034/5348/486/53826/2621/2702/9446/1839/3270/126393/3479/3586/3741/10008/30819/3759/10398/93649/4846/4856/4881/5023/6442/6869/6909/6915/55273/7140	47
441	Cluster3	GO:0003203	endocardial cushion morphogenesis	8/916	29/16992	0.000107645	0.00114656	0.000790094	94/650/2022/26508/4487/6909/7048/55273	8
442	Cluster3	GO:0032733	positive regulation of interleukin-10 production	8/916	29/16992	0.000107645	0.00114656	0.000790094	940/947/9308/2207/3662/3965/54440/7099	8
443	Cluster3	GO:0033006	regulation of mast cell activation involved in immune response	8/916	29/16992	0.000107645	0.00114656	0.000790094	11314/2207/2242/2268/2294/3162/3965/4067	8
444	Cluster3	GO:0043304	regulation of mast cell degranulation	8/916	29/16992	0.000107645	0.00114656	0.000790094	11314/2207/2242/2268/2294/3162/3965/4067	8
445	Cluster3	GO:0002825	regulation of T-helper 1 type immune response	7/916	22/16992	0.000107948	0.00114656	0.000790094	301/6363/84868/3142/3594/9173/90865	7
446	Cluster3	GO:0035590	purinergic nucleotide receptor signaling pathway	7/916	22/16992	0.000107948	0.00114656	0.000790094	2857/5023/64805/53829/9934/5031/286530	7
447	Cluster3	GO:0050718	positive regulation of interleukin-1 beta secretion	7/916	22/16992	0.000107948	0.00114656	0.000790094	9447/22900/6363/6348/3965/22861/114548	7
448	Cluster3	GO:0071379	cellular response to prostaglandin stimulus	7/916	22/16992	0.000107948	0.00114656	0.000790094	8644/54331/5031/5468/5729/5734/5737	7
449	Cluster3	GO:0071800	podosome assembly	7/916	22/16992	0.000107948	0.00114656	0.000790094	51411/2934/3055/4478/653361/654816/654817	7
450	Cluster3	GO:1903532	positive regulation of secretion by cell	35/916	331/16992	0.000110984	0.00117618	0.000810505	9447/654/114897/22900/6363/6348/929/51744/947/965/1436/6387/2207/2219/2268/84868/3357/8692/3479/3586/9173/90865/3965/4023/8736/22861/114548/65018/5734/6288/6622/6869/7040/7293/7424	35
451	Cluster3	GO:0007229	integrin-mediated signaling pathway	15/916	92/16992	0.000112027	0.00118049	0.000813477	9510/683/83605/967/2207/83706/2268/3055/3679/3689/55679/5341/7070/7305/7409	15
452	Cluster3	GO:0002279	mast cell activation involved in immune response	10/916	45/16992	0.000112133	0.00118049	0.000813477	695/11314/2207/2242/2268/2294/3162/7462/3965/4067	10
453	Cluster3	GO:0043303	mast cell degranulation	10/916	45/16992	0.000112133	0.00118049	0.000813477	695/11314/2207/2242/2268/2294/3162/7462/3965/4067	10
454	Cluster3	GO:0002718	regulation of cytokine production involved in immune response	12/916	63/16992	0.000117078	0.00121936	0.000840261	567/695/972/2207/2865/3162/3586/10859/114548/54440/7040/7099	12
455	Cluster3	GO:0032729	positive regulation of interferon-gamma production	12/916	63/16992	0.000117078	0.00121936	0.000840261	929/51744/10148/84868/3594/8809/3394/22914/3965/54440/353376/7099	12
456	Cluster3	GO:0031343	positive regulation of cell killing	9/916	37/16992	0.000117104	0.00121936	0.000840261	567/6347/2208/3594/22914/259197/4068/26228/7409	9
457	Cluster3	GO:0032715	negative regulation of interleukin-6 production	9/916	37/16992	0.000117104	0.00121936	0.000840261	409/55024/2621/84868/3586/10365/3071/23208/7099	9
458	Cluster3	GO:0045824	negative regulation of innate immune response	9/916	37/16992	0.000117104	0.00121936	0.000840261	2/409/84868/3428/3965/10859/5468/5272/710	9
459	Cluster3	GO:0010952	positive regulation of peptidase activity	21/916	158/16992	0.000118425	0.00123043	0.000847891	9447/22900/857/10395/2192/2934/3428/3965/58484/22861/114548/10392/5023/5118/65018/5371/5468/9647/6423/6622/83595	21
460	Cluster3	GO:0050918	positive chemotaxis	11/916	54/16992	0.000119105	0.00123481	0.000850908	6360/6348/11151/6387/2252/3603/3791/8829/1901/6288/7424	11
461	Cluster3	GO:0032675	regulation of interleukin-6 production	16/916	103/16992	0.000121131	0.00124555	0.000858309	409/55024/2207/2621/84868/8692/3586/90865/10365/3965/10288/3071/10392/23208/353376/7099	16
462	Cluster3	GO:0002577	regulation of antigen processing and presentation	6/916	16/16992	0.000121186	0.00124555	0.000858309	6363/6366/972/10288/10392/7454	6
463	Cluster3	GO:0045603	positive regulation of endothelial cell differentiation	6/916	16/16992	0.000121186	0.00124555	0.000858309	94/84913/654/1003/7122/55273	6
464	Cluster3	GO:0061298	retina vasculature development in camera-type eye	6/916	16/16992	0.000121186	0.00124555	0.000858309	94/22899/1282/8829/5159/57381	6
465	Cluster3	GO:0071248	cellular response to metal ion	20/916	147/16992	0.00012337	0.00126527	0.000871897	8644/241/358/567/654/942/1050/221184/1393/1536/2167/2353/2934/3162/84329/4208/653361/10235/5176/6622	20
466	Cluster3	GO:0042542	response to hydrogen peroxide	18/916	125/16992	0.000127863	0.00130574	0.000899785	100/231/301/358/558/1471/1843/2113/2308/3043/3162/10068/8807/3741/10365/5159/65018/10628	18
467	Cluster3	GO:0051238	sequestering of metal ion	18/916	125/16992	0.000127863	0.00130574	0.000899785	287/477/845/6363/6366/6348/1193/11151/2512/9446/3270/3357/4067/5336/22821/6622/7040/7070	18
468	Cluster3	GO:1904589	regulation of protein import	22/916	171/16992	0.000133745	0.00136288	0.000939163	654/9478/6363/1601/147906/2621/3059/8692/3479/3586/8809/3965/29969/114548/4856/5138/11142/6423/7040/7099/340061/8740	22
469	Cluster3	GO:0032845	negative regulation of homeostatic process	23/916	183/16992	0.000135822	0.0013811	0.000951713	100/287/477/554/845/6363/6366/6348/972/1193/11151/2207/9446/3270/3357/4067/9935/5336/22821/6622/7040/7070/7538	23
470	Cluster3	GO:0051048	negative regulation of secretion	24/916	195/16992	0.000136157	0.00138156	0.00095203	100/301/554/55024/11314/947/972/1393/2294/2621/3162/3586/90865/3965/10859/2615/114548/4856/64805/5371/5734/6622/5552/23208	24
471	Cluster3	GO:1904035	regulation of epithelial cell apoptotic process	12/916	64/16992	0.000137127	0.00138845	0.000956781	8644/57124/958/641700/2621/2934/3162/3791/10266/6424/7010/7538	12
472	Cluster3	GO:0010543	regulation of platelet activation	8/916	30/16992	0.000139904	0.00141057	0.000972026	114897/2207/4067/4846/5341/6403/7056/7099	8
473	Cluster3	GO:0043552	positive regulation of phosphatidylinositol 3-kinase activity	8/916	30/16992	0.000139904	0.00141057	0.000972026	6363/6366/2268/2321/4067/5159/7010/7040	8
474	Cluster3	GO:0010633	negative regulation of epithelial cell migration	11/916	55/16992	0.000141722	0.00142078	0.00097906	94/51378/1634/54567/4223/79812/5797/5176/6672/7040/22846	11
475	Cluster3	GO:0051155	positive regulation of striated muscle cell differentiation	11/916	55/16992	0.000141722	0.00142078	0.00097906	409/6355/963/30846/2323/3479/4208/93649/6474/7040/8740	11
476	Cluster3	GO:0045834	positive regulation of lipid metabolic process	18/916	126/16992	0.00014181	0.00142078	0.00097906	225/154/301/654/114898/83643/6363/6366/975/2268/2321/345275/3357/4067/5159/5468/7010/7040	18
477	Cluster3	GO:0071241	cellular response to inorganic substance	22/916	172/16992	0.000145735	0.00145704	0.00100405	8644/241/358/567/654/942/1050/221184/1393/1536/2167/2353/2308/2934/2983/3162/84329/4208/653361/10235/5176/6622	22
478	Cluster3	GO:0030193	regulation of blood coagulation	14/916	84/16992	0.000147658	0.00146125	0.00100694	114897/857/947/2207/4067/4846/5341/5627/286133/6403/710/6915/7056/7099	14
479	Cluster3	GO:1900046	regulation of hemostasis	14/916	84/16992	0.000147658	0.00146125	0.00100694	114897/857/947/2207/4067/4846/5341/5627/286133/6403/710/6915/7056/7099	14
480	Cluster3	GO:0051604	protein maturation	29/916	258/16992	0.000147762	0.00146125	0.00100694	2/715/717/718/719/730/3075/3426/5199/7123/1215/8532/1511/1520/2028/2159/2621/2934/3002/2999/3428/23479/5641/58484/5125/5443/5627/710/5552	29
481	Cluster3	GO:0001516	prostaglandin biosynthetic process	7/916	23/16992	0.000147994	0.00146125	0.00100694	8644/301/972/27306/5730/5740/6916	7
482	Cluster3	GO:0031579	membrane raft organization	7/916	23/16992	0.000147994	0.00146125	0.00100694	857/858/1794/2934/4118/7851/23180	7
483	Cluster3	GO:0046457	prostanoid biosynthetic process	7/916	23/16992	0.000147994	0.00146125	0.00100694	8644/301/972/27306/5730/5740/6916	7
484	Cluster3	GO:0031960	response to corticosteroid	21/916	161/16992	0.000155028	0.00152754	0.00105263	199/8644/301/358/654/6347/1036/1536/1843/2022/2353/2308/3176/3490/3586/6285/5176/6586/6678/7040/7538	21
485	Cluster3	GO:0048565	digestive tract development	18/916	127/16992	0.000157073	0.0015445	0.00106432	100/8854/1910/79633/2294/2735/3142/93649/5125/91461/5919/6423/6474/64321/6909/6943/7040/7048	18
486	Cluster3	GO:0002716	negative regulation of natural killer cell mediated immunity	5/916	11/16992	0.000158367	0.0015474	0.00106631	409/84868/3965/10859/5272	5
487	Cluster3	GO:0019371	cyclooxygenase pathway	5/916	11/16992	0.000158367	0.0015474	0.00106631	8644/27306/5730/5740/6916	5
488	Cluster3	GO:0002221	pattern recognition receptor signaling pathway	22/916	173/16992	0.000158666	0.0015474	0.00106631	409/695/857/929/11314/942/1513/1520/2219/84868/3662/3689/5641/100130733/23643/4067/10392/118788/23180/353376/7099/10318	22
489	Cluster3	GO:0031099	regeneration	22/916	173/16992	0.000158666	0.0015474	0.00106631	301/558/6347/6387/2621/2735/2934/3162/3479/3586/389125/4815/4837/4856/5468/5396/8578/6442/7040/7048/7070/7471	22
490	Cluster3	GO:0043270	positive regulation of ion transport	26/916	222/16992	0.000165558	0.00161131	0.00111036	287/409/482/567/857/6347/6348/6351/1230/920/1520/6387/2273/5348/9446/10008/3759/5023/64805/5159/65018/5336/85358/6622/7070/51393	26
491	Cluster3	GO:0045576	mast cell activation	11/916	56/16992	0.000167888	0.0016265	0.00112082	695/11314/2207/2242/2268/2294/3162/7462/3937/3965/4067	11
492	Cluster3	GO:0071695	anatomical structure maturation	11/916	56/16992	0.000167888	0.0016265	0.00112082	94/8854/650/1003/79633/3479/4066/4313/8434/1901/7471	11
493	Cluster3	GO:0071260	cellular response to mechanical stimulus	13/916	75/16992	0.000168141	0.0016265	0.00112082	358/477/654/958/2022/22927/3759/5138/5734/7040/7099/943/8740	13
494	Cluster3	GO:0048568	embryonic organ development	41/916	420/16992	0.000175569	0.00169491	0.00116796	100/8854/1050/2022/2034/2323/2294/9573/2702/2735/3087/3142/3235/3399/3586/3791/9935/4208/4487/51294/5125/91461/5396/5919/84870/10019/6474/55084/9021/64321/54345/6886/6909/6943/7040/7048/7173/22846/7471/7484/6935	41
495	Cluster3	GO:0002313	mature B cell differentiation involved in immune response	6/916	17/16992	0.000178773	0.00172114	0.00118604	100/139818/1880/9452/4242/5336	6
496	Cluster3	GO:0001937	negative regulation of endothelial cell proliferation	8/916	31/16992	0.000179729	0.00172114	0.00118604	94/84913/857/858/54567/5797/6678/22846	8
497	Cluster3	GO:0034122	negative regulation of toll-like receptor signaling pathway	8/916	31/16992	0.000179729	0.00172114	0.00118604	409/929/11314/3662/23643/4067/353376/7099	8
498	Cluster3	GO:0060317	cardiac epithelial to mesenchymal transition	8/916	31/16992	0.000179729	0.00172114	0.00118604	650/2022/2078/26508/4487/10252/7048/55273	8
499	Cluster3	GO:0003170	heart valve development	9/916	39/16992	0.000181033	0.00173015	0.00119225	650/2078/2702/26508/4208/6474/6910/7040/7048	9
500	Cluster3	GO:0071496	cellular response to external stimulus	30/916	274/16992	0.000182707	0.00174193	0.00120036	199/8644/358/432/477/558/654/958/2022/2350/2353/2308/2621/22927/3162/3428/3600/3759/4067/93649/5138/5292/5468/5734/6423/7040/7099/943/8740/7484	30
501	Cluster3	GO:0002062	chondrocyte differentiation	15/916	96/16992	0.000182996	0.00174193	0.00120036	94/650/654/54360/8817/4094/4208/389125/4856/91461/5745/6423/6474/7040/7048	15
502	Cluster3	GO:0043122	regulation of I-kappaB kinase/NF-kappaB signaling	27/916	236/16992	0.000184633	0.00175402	0.00120869	80833/22900/843/6363/6366/920/958/972/2534/3162/3357/3586/8809/9173/3965/114548/10392/4856/65018/5579/6275/6285/7052/353376/7099/8740/10318	27
503	Cluster3	GO:0043534	blood vessel endothelial cell migration	13/916	76/16992	0.000192989	0.00182612	0.00125838	94/51378/54567/3397/3791/4223/79812/8829/83442/54345/7040/22846/7424	13
504	Cluster3	GO:0070167	regulation of biomineral tissue development	13/916	76/16992	0.000192989	0.00182612	0.00125838	154/650/654/6348/1230/2621/9365/4208/91461/1901/5552/7040/338773	13
505	Cluster3	GO:0044706	multi-multicellular organism process	25/916	212/16992	0.000196989	0.00184888	0.00127406	2182/231/23780/6347/53405/1393/1471/2113/2192/2353/84868/3620/3490/3965/4313/5023/5125/5737/5740/10266/8434/6869/7040/7048/7056	25
506	Cluster3	GO:0060627	regulation of vesicle-mediated transport	43/916	450/16992	0.000197415	0.00184888	0.00127406	301/409/558/567/274/717/718/857/6363/6347/6366/929/11314/967/11151/1601/1794/30846/30844/2207/2242/2268/2294/2621/3055/3162/3965/10859/4067/4478/3071/8829/65018/91461/5336/5468/6401/6424/6622/26228/23208/83849/7040	43
507	Cluster3	GO:0032623	interleukin-2 production	11/916	57/16992	0.000198039	0.00184888	0.00127406	301/940/947/920/9308/942/84868/3662/54440/11326/7538	11
508	Cluster3	GO:0042116	macrophage activation	11/916	57/16992	0.000198039	0.00184888	0.00127406	199/972/22918/84868/3586/9173/90865/6622/26228/7099/7305	11
509	Cluster3	GO:0045860	positive regulation of protein kinase activity	45/916	478/16992	0.000198168	0.00184888	0.00127406	196883/154/51378/650/114898/8536/6363/6366/894/11314/920/958/972/975/1435/1436/221472/8817/2321/2357/2621/2771/3357/3479/3481/3937/29969/653361/3071/10392/5148/5159/8682/23533/146850/65018/9770/6288/6622/8651/26228/7040/7048/7099/9839	45
510	Cluster3	GO:0001945	lymph vessel development	7/916	24/16992	0.000199271	0.00184888	0.00127406	94/2324/57493/54345/79652/22846/7424	7
511	Cluster3	GO:0034695	response to prostaglandin E	7/916	24/16992	0.000199271	0.00184888	0.00127406	6363/6366/54331/5031/5468/5729/5734	7
512	Cluster3	GO:0038084	vascular endothelial growth factor signaling pathway	7/916	24/16992	0.000199271	0.00184888	0.00127406	967/1634/2321/2324/3791/8829/5159	7
513	Cluster3	GO:0060143	positive regulation of syncytium formation by plasma membrane fusion	7/916	24/16992	0.000199271	0.00184888	0.00127406	8536/6355/963/30846/2323/10411/8740	7
514	Cluster3	GO:0061756	leukocyte adhesion to vascular endothelial cell	7/916	24/16992	0.000199271	0.00184888	0.00127406	6366/6387/2113/6401/6403/6404/7412	7
515	Cluster3	GO:0097305	response to alcohol	23/916	188/16992	0.000203576	0.00188515	0.00129906	6363/6347/6366/6348/929/1036/1393/1536/2534/54331/2934/10365/5031/5468/5729/5734/6678/6688/6869/6915/7040/7048/7412	23
516	Cluster3	GO:0006956	complement activation	19/916	141/16992	0.000205052	0.00189511	0.00130592	2/712/713/714/715/716/717/718/719/730/3075/3426/5199/2219/8547/5648/5627/710/11326	19
517	Cluster3	GO:0070482	response to oxygen levels	36/916	355/16992	0.000205446	0.00189511	0.00130592	94/100/51378/358/650/857/6347/947/84701/1471/6387/1536/114757/1803/2034/2113/2308/3162/3741/4313/93649/5159/65018/5371/5468/5579/5698/5740/10266/6285/6649/7010/7040/7048/7412/7424	36
518	Cluster3	GO:0031214	biomineral tissue development	18/916	130/16992	0.000211834	0.00195026	0.00134393	154/433/650/654/6348/1230/7123/2308/2621/3479/9365/4208/91461/5745/1901/5552/7040/338773	18
519	Cluster3	GO:0002714	positive regulation of B cell mediated immunity	8/916	32/16992	0.000228416	0.00209484	0.00144355	695/718/940/958/2207/2208/30009/7040	8
520	Cluster3	GO:0002891	positive regulation of immunoglobulin mediated immune response	8/916	32/16992	0.000228416	0.00209484	0.00144355	695/718/940/958/2207/2208/30009/7040	8
521	Cluster3	GO:0032655	regulation of interleukin-12 production	10/916	49/16992	0.000237523	0.00217205	0.00149676	409/6363/958/1240/3620/3586/3394/3965/10859/7099	10
522	Cluster3	GO:0032635	interleukin-6 production	16/916	109/16992	0.000237924	0.00217205	0.00149676	409/55024/2207/2621/84868/8692/3586/90865/10365/3965/10288/3071/10392/23208/353376/7099	16
523	Cluster3	GO:0032387	negative regulation of intracellular transport	17/916	120/16992	0.000238201	0.00217205	0.00149676	9478/11314/147906/2294/2621/3162/3270/3586/3965/29969/114548/4856/5138/11142/6672/23208/8740	17
524	Cluster3	GO:0030500	regulation of bone mineralization	12/916	68/16992	0.00024941	0.0022656	0.00156122	154/650/654/6348/1230/9365/4208/91461/1901/5552/7040/338773	12
525	Cluster3	GO:0032642	regulation of chemokine production	12/916	68/16992	0.00024941	0.0022656	0.00156122	972/1436/2865/84868/3162/3586/9173/90865/3965/4023/353376/7099	12
526	Cluster3	GO:0002367	cytokine production involved in immune response	13/916	78/16992	0.000252241	0.00228696	0.00157594	567/695/972/2207/2865/2621/3162/3586/10859/114548/54440/7040/7099	13
527	Cluster3	GO:0043112	receptor metabolic process	20/916	155/16992	0.000255096	0.00230769	0.00159023	409/10203/857/967/975/3579/2207/3357/3586/3689/5641/10859/5336/5468/10266/10268/6401/6424/6622/7040	20
528	Cluster3	GO:0010881	regulation of cardiac muscle contraction by regulation of the release of sequestered calcium ion	6/916	18/16992	0.00025598	0.00230769	0.00159023	287/477/845/1193/9446/3270	6
529	Cluster3	GO:0035455	response to interferon-alpha	6/916	18/16992	0.00025598	0.00230769	0.00159023	558/2621/3437/10581/10410/4600	6
530	Cluster3	GO:0051495	positive regulation of cytoskeleton organization	23/916	191/16992	0.000257245	0.00231472	0.00159507	79998/22899/6366/10344/11151/2242/9535/8477/2934/3055/3059/3397/25802/4653/3071/5341/9647/10411/26228/11346/6869/7010/7454	23
531	Cluster3	GO:0045591	positive regulation of regulatory T cell differentiation	5/916	12/16992	0.000259449	0.00232577	0.00160269	3965/10288/11006/8651/7040	5
532	Cluster3	GO:1905153	regulation of membrane invagination	5/916	12/16992	0.000259449	0.00232577	0.00160269	11314/3071/5468/26228/23208	5
533	Cluster3	GO:0002407	dendritic cell chemotaxis	7/916	25/16992	0.000263977	0.0023531	0.00162152	6363/6366/1230/3579/2621/1880/3965	7
534	Cluster3	GO:0043537	negative regulation of blood vessel endothelial cell migration	7/916	25/16992	0.000263977	0.0023531	0.00162152	94/51378/54567/4223/79812/7040/22846	7
535	Cluster3	GO:0072606	interleukin-8 secretion	7/916	25/16992	0.000263977	0.0023531	0.00162152	301/929/51744/965/2219/8692/3965	7
536	Cluster3	GO:0072001	renal system development	30/916	280/16992	0.000266623	0.00237225	0.00163472	9510/231/8854/650/654/947/1282/1634/2028/79633/2294/2828/26508/8692/3399/3764/4208/93649/8829/5125/5159/5175/5176/64321/10252/6943/7010/7040/7471/7484	30
537	Cluster3	GO:1904019	epithelial cell apoptotic process	14/916	89/16992	0.000276605	0.00245648	0.00169276	8644/57124/958/641700/2621/2934/3162/3586/3791/10266/6424/7010/7048/7538	14
538	Cluster3	GO:0042093	T-helper cell differentiation	10/916	50/16992	0.000282748	0.00250637	0.00172714	301/6363/942/1880/3142/3594/8809/3662/114548/5734	10
539	Cluster3	GO:0001912	positive regulation of leukocyte mediated cytotoxicity	8/916	33/16992	0.000287398	0.00253346	0.00174581	567/6347/3594/22914/259197/4068/26228/7409	8
540	Cluster3	GO:0030224	monocyte differentiation	8/916	33/16992	0.000287398	0.00253346	0.00174581	920/972/1435/1436/3428/4208/5153/5468	8
541	Cluster3	GO:1903131	mononuclear cell differentiation	8/916	33/16992	0.000287398	0.00253346	0.00174581	920/972/1435/1436/3428/4208/5153/5468	8
542	Cluster3	GO:0042692	muscle cell differentiation	36/916	362/16992	0.000299947	0.0026392	0.00181867	287/409/51676/274/650/8536/845/858/6355/963/1910/30846/2022/2034/2323/2294/9573/3399/3479/4208/4487/93649/8736/91624/4856/5159/51177/10266/6474/6909/6910/7040/79652/8740/7471/6935	36
543	Cluster3	GO:0035150	regulation of tube size	18/916	134/16992	0.000310341	0.00272562	0.00187823	154/477/554/857/1910/2702/3043/3162/3357/3741/3764/4846/4881/5023/5797/6869/6915/7484	18
544	Cluster3	GO:0033273	response to vitamin	14/916	90/16992	0.000311609	0.00273173	0.00188244	100/8854/6347/920/958/2350/2621/2934/3600/4208/5292/5468/6678/7040	14
545	Cluster3	GO:0002792	negative regulation of peptide secretion	16/916	112/16992	0.000326401	0.00285616	0.00196818	301/55024/947/972/1393/2621/3586/90865/10859/2615/114548/4856/5371/5734/5552/23208	16
546	Cluster3	GO:0043901	negative regulation of multi-organism process	20/916	158/16992	0.000329699	0.00287973	0.00198442	100/6348/6351/1511/2219/8547/2934/84868/27306/5654/3428/10581/10410/3479/3586/3394/5371/10318/6737/7538	20
547	Cluster3	GO:0032615	interleukin-12 production	10/916	51/16992	0.000334953	0.00291785	0.00201069	409/6363/958/1240/3620/3586/3394/3965/10859/7099	10
548	Cluster3	GO:0014706	striated muscle tissue development	34/916	337/16992	0.000335287	0.00291785	0.00201069	8854/409/51676/650/857/858/1634/54567/2022/2353/2702/57493/26508/3142/3235/3479/4208/4223/9242/93649/8736/91624/5159/5292/6285/1901/6474/64321/6909/6910/6943/7040/7048/10791	34
549	Cluster3	GO:0030947	regulation of vascular endothelial growth factor receptor signaling pathway	7/916	26/16992	0.000344556	0.00297679	0.0020513	8817/2321/3087/79812/5579/79652/7424	7
550	Cluster3	GO:0060142	regulation of syncytium formation by plasma membrane fusion	7/916	26/16992	0.000344556	0.00297679	0.0020513	8536/6355/963/30846/2323/10411/8740	7
551	Cluster3	GO:0061437	renal system vasculature development	7/916	26/16992	0.000344556	0.00297679	0.0020513	947/2828/8829/5159/5175/6943/7010	7
552	Cluster3	GO:0061440	kidney vasculature development	7/916	26/16992	0.000344556	0.00297679	0.0020513	947/2828/8829/5159/5175/6943/7010	7
553	Cluster3	GO:0051153	regulation of striated muscle cell differentiation	14/916	91/16992	0.000350339	0.00302128	0.00208196	409/650/6355/963/30846/2323/3479/4208/4487/93649/4856/6474/7040/8740	14
554	Cluster3	GO:0034614	cellular response to reactive oxygen species	19/916	147/16992	0.000352578	0.0030351	0.00209149	231/8644/301/358/558/695/1471/2113/10516/2353/2308/2983/10068/8807/10365/653361/4846/65018/6649	19
555	Cluster3	GO:0043011	myeloid dendritic cell differentiation	6/916	19/16992	0.000357152	0.00305243	0.00210343	55509/942/3662/6688/7040/7048	6
556	Cluster3	GO:0045589	regulation of regulatory T cell differentiation	6/916	19/16992	0.000357152	0.00305243	0.00210343	940/3965/10288/11006/8651/7040	6
557	Cluster3	GO:0045624	positive regulation of T-helper cell differentiation	6/916	19/16992	0.000357152	0.00305243	0.00210343	301/6363/942/3142/3594/114548	6
558	Cluster3	GO:0050857	positive regulation of antigen receptor-mediated signaling pathway	6/916	19/16992	0.000357152	0.00305243	0.00210343	100/123920/4067/150372/5579/26228	6
559	Cluster3	GO:1903531	negative regulation of secretion by cell	21/916	171/16992	0.000359081	0.00306343	0.00211101	301/55024/11314/947/1393/2294/2621/3162/3586/90865/3965/10859/2615/114548/4856/64805/5371/5734/6622/5552/23208	21
560	Cluster3	GO:0050851	antigen receptor-mediated signaling pathway	27/916	246/16992	0.000361928	0.0030822	0.00212395	100/695/919/940/11314/920/974/123920/56940/2534/7462/3937/11006/4067/4208/4332/3071/150372/5336/23228/5579/5698/23180/130132/26228/7070/7454	27
561	Cluster3	GO:0007565	female pregnancy	22/916	184/16992	0.000383522	0.00325732	0.00224462	2182/231/23780/6347/53405/1393/1471/2113/2192/2353/84868/3620/3490/3965/4313/5125/5740/10266/8434/7040/7048/7056	22
562	Cluster3	GO:0006937	regulation of muscle contraction	19/916	148/16992	0.00038454	0.00325732	0.00224462	100/154/287/477/10203/845/857/1193/2702/9446/3270/126393/10008/3759/10398/93649/5023/6869/7140	19
563	Cluster3	GO:0048754	branching morphogenesis of an epithelial tube	19/916	148/16992	0.00038454	0.00325732	0.00224462	650/1282/1435/54567/2022/79633/2294/3087/4855/8829/5371/54922/6423/10252/6943/7040/7048/7471/7484	19
564	Cluster3	GO:0034599	cellular response to oxidative stress	27/916	247/16992	0.00038605	0.00326432	0.00224944	199/231/8644/301/358/558/695/1471/2034/2113/10516/2353/2308/2983/3162/10068/8807/10365/653361/4846/65018/5371/79899/6622/6649/8876/7471	27
565	Cluster3	GO:0045428	regulation of nitric oxide biosynthetic process	10/916	52/16992	0.000394953	0.0033278	0.00229318	199/857/947/3043/3586/3689/10365/22914/5740/7099	10
566	Cluster3	GO:0071398	cellular response to fatty acid	10/916	52/16992	0.000394953	0.0033278	0.00229318	8644/6347/2865/54331/3399/5031/5468/5729/5734/5737	10
567	Cluster3	GO:0090066	regulation of anatomical structure size	42/916	451/16992	0.000400858	0.00337159	0.00232336	154/358/477/554/832/857/6366/10344/11151/6387/1910/2702/9535/2934/3043/3055/3059/3162/3357/57611/3741/3764/25802/4478/3071/4846/4881/8829/5023/5341/5797/83547/56920/83442/85358/6708/6869/6915/51393/7409/7454/7484	42
568	Cluster3	GO:0001911	negative regulation of leukocyte mediated cytotoxicity	5/916	13/16992	0.000402937	0.00337852	0.00232814	409/84868/3965/10859/5272	5
569	Cluster3	GO:0007160	cell-matrix adhesion	23/916	197/16992	0.000403099	0.00337852	0.00232814	94/395/683/6366/947/967/1435/10395/1842/10516/3679/3689/3791/10894/4653/146183/64098/9647/6614/7010/7070/7412/7424	23
570	Cluster3	GO:2000116	regulation of cysteine-type endopeptidase activity	24/916	210/16992	0.000418043	0.00349763	0.00241021	9447/358/409/22900/10395/2621/2934/3428/3965/58484/22861/114548/10392/5023/5371/5468/9647/5698/5272/6423/6622/83595/25816/8740	24
571	Cluster3	GO:0048661	positive regulation of smooth muscle cell proliferation	12/916	72/16992	0.000431774	0.00360619	0.00248502	199/231/10203/1839/3162/3479/3586/4313/5159/1901/7048/7052	12
572	Cluster3	GO:0001655	urogenital system development	32/916	315/16992	0.000439287	0.00364825	0.00251401	9510/231/8854/301/650/654/947/1282/1588/1634/2028/79633/2294/2828/26508/8692/3399/3764/4208/93649/8829/5125/5159/5175/5176/64321/10252/6943/7010/7040/7471/7484	32
573	Cluster3	GO:0046824	positive regulation of nucleocytoplasmic transport	16/916	115/16992	0.000441932	0.00364825	0.00251401	654/8536/6363/1601/2621/3059/8692/3479/8809/3965/10411/6423/7040/7099/340061/8740	16
574	Cluster3	GO:0003179	heart valve morphogenesis	8/916	35/16992	0.000442699	0.00364825	0.00251401	650/2078/2702/26508/4208/6910/7040/7048	8
575	Cluster3	GO:0010712	regulation of collagen metabolic process	8/916	35/16992	0.000442699	0.00364825	0.00251401	6347/1471/114757/2022/4239/5159/5468/7040	8
576	Cluster3	GO:0030501	positive regulation of bone mineralization	8/916	35/16992	0.000442699	0.00364825	0.00251401	154/650/654/9365/4208/91461/7040/338773	8
577	Cluster3	GO:0050922	negative regulation of chemotaxis	8/916	35/16992	0.000442699	0.00364825	0.00251401	199/6347/1588/22914/79148/4856/8829/26228	8
578	Cluster3	GO:1902622	regulation of neutrophil migration	8/916	35/16992	0.000442699	0.00364825	0.00251401	683/719/6363/6366/972/3554/4354/3071	8
579	Cluster3	GO:0002828	regulation of type 2 immune response	7/916	27/16992	0.000443696	0.00364825	0.00251401	301/972/942/3142/3620/90865/114548	7
580	Cluster3	GO:0046633	alpha-beta T cell proliferation	7/916	27/16992	0.000443696	0.00364825	0.00251401	51744/940/1794/10148/3600/3965/7048	7
581	Cluster3	GO:0055123	digestive system development	18/916	138/16992	0.000446452	0.00366459	0.00252527	100/8854/1910/79633/2294/2735/3142/93649/5125/91461/5919/6423/6474/64321/6909/6943/7040/7048	18
582	Cluster3	GO:0051493	regulation of cytoskeleton organization	40/916	426/16992	0.000463357	0.00379682	0.00261639	79998/395/22899/683/832/6366/10344/11151/1436/6387/10395/2242/9535/8477/2934/3055/3059/3397/25802/4208/4653/3071/91624/5159/23187/5341/9647/5734/10411/1901/83442/85358/6622/6708/26228/11346/6869/7010/7040/7454	40
583	Cluster3	GO:0006809	nitric oxide biosynthetic process	11/916	63/16992	0.000492117	0.00401867	0.00276927	199/857/947/3043/3586/3689/10365/22914/4846/5740/7099	11
584	Cluster3	GO:0045670	regulation of osteoclast differentiation	11/916	63/16992	0.000492117	0.00401867	0.00276927	6348/1230/1435/2353/10859/11025/11006/9935/9770/7099/7305	11
585	Cluster3	GO:0006936	muscle contraction	33/916	331/16992	0.000503392	0.00410372	0.00282787	100/154/287/477/10203/845/857/1193/8291/1910/5348/2702/9446/3270/126393/3357/3741/10008/30819/3759/3764/25802/10627/10398/93649/8736/5023/92241/6329/6442/6869/7140/7431	33
586	Cluster3	GO:0009991	response to extracellular stimulus	41/916	442/16992	0.000506379	0.00412103	0.0028398	2182/100/154/199/8644/8854/432/558/717/6347/920/958/1471/1536/2350/2353/2308/11167/2621/9573/2771/2934/3162/3428/3600/4067/4208/93649/5292/5443/5468/115727/6423/6678/6751/6915/7040/7048/7412/7484/7538	41
587	Cluster3	GO:0008277	regulation of G-protein coupled receptor protein signaling pathway	17/916	128/16992	0.000515439	0.00418761	0.00288568	100/154/409/718/858/9815/2869/3357/5148/5341/10266/10268/115727/6003/64407/8490/6622	17
588	Cluster3	GO:1904062	regulation of cation transmembrane transport	27/916	252/16992	0.000529183	0.0042881	0.00295493	287/477/482/845/857/1193/11151/1393/1520/2273/5348/486/53827/53826/2534/9446/3270/10008/30819/3759/4067/4208/5336/85358/6622/7040/7070	27
589	Cluster3	GO:0001666	response to hypoxia	33/916	332/16992	0.000530909	0.0042881	0.00295493	94/100/51378/358/650/857/6347/947/84701/1471/6387/1536/114757/1803/2034/2113/3162/3741/4313/93649/65018/5371/5579/5698/5740/10266/6285/6649/7010/7040/7048/7412/7424	33
590	Cluster3	GO:0070613	regulation of protein processing	13/916	84/16992	0.000531404	0.0042881	0.00295493	2/717/718/719/730/3075/3426/5199/7123/2934/58484/5627/710	13
591	Cluster3	GO:1902106	negative regulation of leukocyte differentiation	13/916	84/16992	0.000531404	0.0042881	0.00295493	301/714/6348/972/3142/10859/11025/11006/4067/9935/7099/55365/28959	13
592	Cluster3	GO:0035239	tube morphogenesis	34/916	346/16992	0.000541198	0.00435098	0.00299826	94/84913/650/83605/1282/1435/1436/10395/54567/2022/79633/2294/2735/3087/3142/4208/4855/8829/5371/54922/6423/6474/64321/54345/10252/6909/6943/7040/7048/7052/7471/7484/6935/9839	34
593	Cluster3	GO:0034308	primary alcohol metabolic process	10/916	54/16992	0.000541933	0.00435098	0.00299826	125/126/8644/216/8854/217/9249/10170/3479/5959	10
594	Cluster3	GO:0044246	regulation of multicellular organismal metabolic process	8/916	36/16992	0.000542605	0.00435098	0.00299826	6347/1471/114757/2022/4239/5159/5468/7040	8
595	Cluster3	GO:0051235	maintenance of location	30/916	292/16992	0.000542846	0.00435098	0.00299826	287/477/718/845/857/6363/6366/6348/920/1193/11151/2512/2934/9446/3270/3357/3586/4023/4067/65018/5336/5371/5468/22821/6622/6672/5552/7040/7070/8740	30
596	Cluster3	GO:0002712	regulation of B cell mediated immunity	9/916	45/16992	0.000566232	0.00450811	0.00310654	695/718/940/958/2207/2208/3586/30009/7040	9
597	Cluster3	GO:0002889	regulation of immunoglobulin mediated immune response	9/916	45/16992	0.000566232	0.00450811	0.00310654	695/718/940/958/2207/2208/3586/30009/7040	9
598	Cluster3	GO:0048260	positive regulation of receptor-mediated endocytosis	9/916	45/16992	0.000566232	0.00450811	0.00310654	409/567/6363/6366/967/1601/5336/6401/6424	9
599	Cluster3	GO:0050766	positive regulation of phagocytosis	9/916	45/16992	0.000566232	0.00450811	0.00310654	717/718/6347/1794/2207/2621/3071/5468/26228	9
600	Cluster3	GO:0051147	regulation of muscle cell differentiation	20/916	165/16992	0.000581595	0.00462271	0.00318551	409/650/8536/6355/963/30846/2022/2323/2294/9573/3399/3479/4208/4487/93649/4856/6474/7040/8740/6935	20
601	Cluster3	GO:0007519	skeletal muscle tissue development	19/916	153/16992	0.000584961	0.00464173	0.00319861	51676/857/858/1634/2353/26508/3142/3235/4208/4223/9242/93649/8736/6285/6474/64321/6943/7040/10791	19
602	Cluster3	GO:1903317	regulation of protein maturation	13/916	85/16992	0.000596991	0.00472932	0.00325897	2/717/718/719/730/3075/3426/5199/7123/2934/58484/5627/710	13
603	Cluster3	GO:0006957	complement activation, alternative pathway	5/916	14/16992	0.000599078	0.00473798	0.00326494	718/730/3075/5199/11326	5
604	Cluster3	GO:0050871	positive regulation of B cell activation	15/916	107/16992	0.000608057	0.00480103	0.00330839	100/695/940/958/972/975/1880/4208/3071/54440/30009/7040/7099/7293/10673	15
605	Cluster3	GO:1900180	regulation of protein localization to nucleus	24/916	216/16992	0.00062954	0.00494838	0.00340992	654/9478/6363/1601/147906/2534/2621/3059/8692/3479/3586/8809/3965/11006/29969/114548/4856/5138/11142/6423/7040/7099/340061/8740	24
606	Cluster3	GO:0045600	positive regulation of fat cell differentiation	10/916	55/16992	0.000630869	0.00494838	0.00340992	650/83643/1050/1240/9573/5468/63976/5919/6423/7538	10
607	Cluster3	GO:0046068	cGMP metabolic process	10/916	55/16992	0.000630869	0.00494838	0.00340992	196883/358/2983/3357/4846/4881/5136/5153/5138/5957	10
608	Cluster3	GO:1903036	positive regulation of response to wounding	10/916	55/16992	0.000630869	0.00494838	0.00340992	301/6347/1839/5341/8578/6403/6915/7048/7056/7099	10
609	Cluster3	GO:0032602	chemokine production	12/916	75/16992	0.000633124	0.00495791	0.00341649	972/1436/2865/84868/3162/3586/9173/90865/3965/4023/353376/7099	12
610	Cluster3	GO:0006066	alcohol metabolic process	30/916	295/16992	0.000642715	0.00502477	0.00346257	125/126/231/8644/216/8854/217/8542/23780/51744/1050/1066/1071/9023/8029/1583/9249/10170/3479/3628/3931/3990/10577/5330/5336/5341/5745/5959/8578/6622	30
611	Cluster3	GO:0003206	cardiac chamber morphogenesis	16/916	119/16992	0.000649376	0.00505687	0.00348469	9510/9249/54567/2022/2294/2702/57493/26508/4208/6423/6474/6909/6910/7010/7040/7048	16
612	Cluster3	GO:0009595	detection of biotic stimulus	6/916	21/16992	0.000651063	0.00505687	0.00348469	912/23643/58484/114548/10392/7099	6
613	Cluster3	GO:0045066	regulatory T cell differentiation	6/916	21/16992	0.000651063	0.00505687	0.00348469	940/3965/10288/11006/8651/7040	6
614	Cluster3	GO:0050901	leukocyte tethering or rolling	6/916	21/16992	0.000651063	0.00505687	0.00348469	6366/6387/6401/6403/6404/7412	6
615	Cluster3	GO:0019216	regulation of lipid metabolic process	29/916	282/16992	0.000656475	0.00509062	0.00350794	225/154/8644/301/650/654/114898/718/857/83643/6363/6366/975/50846/2268/2321/345275/3357/3490/4067/10577/5159/23533/146850/5468/5919/6622/7010/7040	29
616	Cluster3	GO:0048662	negative regulation of smooth muscle cell proliferation	8/916	37/16992	0.000659985	0.00510952	0.00352097	199/3162/3586/3600/93649/4881/5468/5739	8
617	Cluster3	GO:0007187	G-protein coupled receptor signaling pathway, coupled to cyclic nucleotide second messenger	21/916	179/16992	0.000663146	0.00511739	0.00352639	196883/154/301/554/10203/6347/1230/2865/2357/2770/2771/54331/2869/64805/5734/5739/5745/1901/8698/6751/7432	21
618	Cluster3	GO:0043123	positive regulation of I-kappaB kinase/NF-kappaB signaling	21/916	179/16992	0.000663146	0.00511739	0.00352639	80833/843/6363/6366/920/958/972/2534/3162/3357/8809/3965/10392/65018/5579/6275/6285/7052/353376/7099/8740	21
619	Cluster3	GO:0030316	osteoclast differentiation	13/916	86/16992	0.000669281	0.00514179	0.0035432	6348/1230/1435/1436/2353/1880/10859/11025/11006/9935/9770/7099/7305	13
620	Cluster3	GO:1903409	reactive oxygen species biosynthetic process	13/916	86/16992	0.000669281	0.00514179	0.0035432	199/857/947/1536/3043/3586/3689/10365/22914/4846/5740/6622/7099	13
621	Cluster3	GO:0035306	positive regulation of dephosphorylation	9/916	46/16992	0.000670777	0.00514179	0.0035432	650/11314/10395/4208/5159/65018/5341/26051/7040	9
622	Cluster3	GO:0072132	mesenchyme morphogenesis	9/916	46/16992	0.000670777	0.00514179	0.0035432	94/650/2022/2294/26508/4487/6909/7048/55273	9
623	Cluster3	GO:0042089	cytokine biosynthetic process	15/916	108/16992	0.000671699	0.00514179	0.0035432	940/920/942/1215/1536/10148/3162/3586/3662/10859/10392/5125/7099/943/7538	15
624	Cluster3	GO:0003205	cardiac chamber development	19/916	155/16992	0.00068738	0.0052366	0.00360854	9510/287/9249/54567/2022/2294/2702/57493/26508/4208/93649/5125/6423/6474/6909/6910/7010/7040/7048	19
625	Cluster3	GO:0048469	cell maturation	19/916	155/16992	0.00068738	0.0052366	0.00360854	558/695/6363/6366/1050/1910/2034/3600/30819/10365/163175/26468/4653/5468/5745/8578/5414/54345/6886	19
626	Cluster3	GO:2000377	regulation of reactive oxygen species metabolic process	19/916	155/16992	0.00068738	0.0052366	0.00360854	199/8644/683/857/947/10516/2308/3043/3586/3689/10365/22914/5159/65018/5740/6622/7040/7048/7099	19
627	Cluster3	GO:0060537	muscle tissue development	34/916	351/16992	0.000698438	0.00531236	0.00366075	8854/409/51676/650/857/858/1634/54567/2022/2353/2702/57493/26508/3142/3235/3479/4208/4223/9242/93649/8736/91624/5159/5292/6285/1901/6474/64321/6909/6910/6943/7040/7048/10791	34
628	Cluster3	GO:0090257	regulation of muscle system process	23/916	205/16992	0.000707242	0.00536336	0.00369589	100/154/199/287/477/10203/845/857/1193/2702/9446/3270/126393/3479/10008/3759/10398/93649/4846/5023/6442/6869/7140	23
629	Cluster3	GO:0034765	regulation of ion transmembrane transport	38/916	407/16992	0.000707741	0.00536336	0.00369589	287/477/482/93589/845/857/1193/53405/11151/1393/1520/1536/2273/5348/486/53827/53826/2534/2702/9446/3270/84329/3741/3742/10008/23415/30819/3759/3764/4067/4208/5336/6329/85358/6622/7040/7070/140738	38
630	Cluster3	GO:0014808	release of sequestered calcium ion into cytosol by sarcoplasmic reticulum	7/916	29/16992	0.000709642	0.00536336	0.00369589	287/477/845/6348/1193/9446/3270	7
631	Cluster3	GO:0085029	extracellular matrix assembly	7/916	29/16992	0.000709642	0.00536336	0.00369589	10516/2621/4239/23187/10266/7040/7148	7
632	Cluster3	GO:0007265	Ras protein signal transduction	32/916	324/16992	0.000713822	0.00538642	0.00371178	199/64411/395/22899/1435/27128/10395/9046/79930/9844/221472/2828/8477/10750/3479/10161/4653/286530/5159/80243/10411/22821/5924/10235/25780/115727/391/57381/6237/10252/7409/7454	32
633	Cluster3	GO:1902905	positive regulation of supramolecular fiber organization	20/916	168/16992	0.000732528	0.00551884	0.00380303	79998/22899/6366/10344/11151/2242/9535/8477/2934/3055/3397/25802/4653/3071/5341/9647/10411/11346/6869/7454	20
634	Cluster3	GO:0043433	negative regulation of sequence-specific DNA binding transcription factor activity	17/916	132/16992	0.000736654	0.00553625	0.00381503	9447/409/1240/2307/2621/84868/26508/3162/3397/3399/114548/5292/5740/6424/6672/7293/6737	17
635	Cluster3	GO:0034762	regulation of transmembrane transport	39/916	422/16992	0.000737161	0.00553625	0.00381503	287/477/482/93589/845/857/1193/53405/11151/1393/1520/1536/2273/5348/486/53827/53826/2534/2702/9446/3270/84329/3741/3742/10008/23415/30819/3759/3764/4067/4208/5336/148811/6329/85358/6622/7040/7070/140738	39
636	Cluster3	GO:0014074	response to purine-containing compound	18/916	144/16992	0.000746304	0.00559611	0.00385628	358/845/6347/1036/1393/1843/2353/4327/5023/64805/5138/5322/5468/10411/6402/6678/7010/7056	18
637	Cluster3	GO:0043405	regulation of MAP kinase activity	32/916	325/16992	0.000752112	0.0056308	0.00388018	650/114898/857/6363/11314/958/972/975/1843/56940/221472/8817/2321/2357/2771/3357/8692/3479/4067/29969/10392/5148/5159/8682/23533/146850/6288/6423/10252/7040/7099/9839	32
638	Cluster3	GO:0010463	mesenchymal cell proliferation	9/916	47/16992	0.000790557	0.00590011	0.00406576	650/79633/2252/2294/4487/5396/6474/7048/6935	9
639	Cluster3	GO:0072577	endothelial cell apoptotic process	9/916	47/16992	0.000790557	0.00590011	0.00406576	8644/57124/958/641700/2621/3586/3791/10266/7010	9
640	Cluster3	GO:0001990	regulation of systemic arterial blood pressure by hormone	8/916	38/16992	0.000797	0.0059204	0.00407974	554/1215/1511/2028/2702/4846/5125/6869	8
641	Cluster3	GO:0033003	regulation of mast cell activation	8/916	38/16992	0.000797	0.0059204	0.00407974	11314/2207/2242/2268/2294/3162/3965/4067	8
642	Cluster3	GO:0045646	regulation of erythrocyte differentiation	8/916	38/16992	0.000797	0.0059204	0.00407974	567/2113/4067/9935/3071/6688/6886/7538	8
643	Cluster3	GO:0050880	regulation of blood vessel size	17/916	133/16992	0.000803199	0.00594893	0.00409941	154/477/554/857/1910/2702/3043/3162/3357/3741/3764/4846/4881/5023/5797/6869/6915	17
644	Cluster3	GO:0036293	response to decreased oxygen levels	33/916	340/16992	0.000803337	0.00594893	0.00409941	94/100/51378/358/650/857/6347/947/84701/1471/6387/1536/114757/1803/2034/2113/3162/3741/4313/93649/65018/5371/5579/5698/5740/10266/6285/6649/7010/7040/7048/7412/7424	33
645	Cluster3	GO:0002456	T cell mediated immunity	12/916	77/16992	0.000806984	0.00595744	0.00410527	567/10384/339390/1075/56940/3594/10859/259197/114548/23180/54440/7454	12
646	Cluster3	GO:0031100	animal organ regeneration	12/916	77/16992	0.000806984	0.00595744	0.00410527	558/6347/6387/2621/2735/3162/3586/4837/5468/7040/7048/7471	12
647	Cluster3	GO:0090092	regulation of transmembrane receptor protein serine/threonine kinase signaling pathway	23/916	207/16992	0.000808954	0.00596268	0.00410888	94/9719/650/654/857/858/91851/1601/2022/2662/9573/5654/4487/93649/4856/63976/6423/6424/7040/7048/7471/6935/23090	23
648	Cluster3	GO:0051384	response to glucocorticoid	18/916	145/16992	0.000810195	0.00596268	0.00410888	199/301/358/654/6347/1036/1843/2353/2308/3176/3490/3586/6285/5176/6586/6678/7040/7538	18
649	Cluster3	GO:1901615	organic hydroxy compound metabolic process	42/916	467/16992	0.000812618	0.0059713	0.00411482	125/126/231/8644/216/8854/217/8542/23780/650/654/51744/1050/1066/1071/9023/8029/1583/1588/9249/10170/2034/3479/3628/3931/5641/3990/10577/4881/2494/5153/5330/5336/5341/5360/5745/5959/8578/6622/9627/7173/9839	42
650	Cluster3	GO:0007200	phospholipase C-activating G-protein coupled receptor signaling pathway	15/916	110/16992	0.0008161	0.00597847	0.00411976	719/3579/57105/1910/2357/2828/8477/3357/10161/5031/286530/5745/1901/6869/7052	15
651	Cluster3	GO:0042107	cytokine metabolic process	15/916	110/16992	0.0008161	0.00597847	0.00411976	940/920/942/1215/1536/10148/3162/3586/3662/10859/10392/5125/7099/943/7538	15
652	Cluster3	GO:0046777	protein autophosphorylation	25/916	233/16992	0.000819666	0.00599538	0.00413141	660/695/857/1436/2022/2242/2268/2321/2324/2534/2675/10750/2869/3055/3791/4067/5159/5292/65018/9770/6503/6793/7010/7070/7424	25
653	Cluster3	GO:0060021	palate development	13/916	88/16992	0.000836127	0.00610056	0.0042039	7122/9249/4208/4223/9242/4487/91461/63976/5396/6909/6943/7048/7484	13
654	Cluster3	GO:0046854	phosphatidylinositol phosphorylation	14/916	99/16992	0.000836605	0.00610056	0.0042039	940/942/8817/2252/2534/1839/3628/9365/5159/118788/23533/146850/5305/7409	14
655	Cluster3	GO:1903522	regulation of blood circulation	28/916	273/16992	0.000840579	0.00612018	0.00421742	100/287/477/482/554/93589/845/857/10659/1193/2034/5348/486/53826/2702/9446/1839/3270/3741/10008/30819/3759/4846/4881/5023/6869/6909/6915	28
656	Cluster3	GO:0048844	artery morphogenesis	10/916	57/16992	0.000845023	0.006123	0.00421935	94/54567/2022/2294/2702/93649/8829/5159/5396/6909	10
657	Cluster3	GO:0051224	negative regulation of protein transport	22/916	195/16992	0.000849007	0.006123	0.00421935	301/55024/9478/947/147906/2621/3586/90865/10859/2615/29969/114548/4856/5138/91461/11142/5371/5734/6672/5552/23208/8740	22
658	Cluster3	GO:0071229	cellular response to acid chemical	22/916	195/16992	0.000849007	0.006123	0.00421935	8644/8854/358/6347/1282/1536/2865/2350/54331/3399/4067/4208/4313/5031/5468/5729/5734/5737/5176/8651/7484/6935	22
659	Cluster3	GO:0002544	chronic inflammatory response	6/916	22/16992	0.00085473	0.006123	0.00421935	6347/1588/3620/3586/7412/8876	6
660	Cluster3	GO:0035162	embryonic hemopoiesis	6/916	22/16992	0.00085473	0.006123	0.00421935	2323/3791/10019/6886/7048/7173	6
661	Cluster3	GO:0055094	response to lipoprotein particle	6/916	22/16992	0.00085473	0.006123	0.00421935	6347/975/2207/3689/4023/5468	6
662	Cluster3	GO:0061082	myeloid leukocyte cytokine production	6/916	22/16992	0.00085473	0.006123	0.00421935	972/2207/2621/3162/7040/7099	6
663	Cluster3	GO:0090025	regulation of monocyte chemotaxis	6/916	22/16992	0.00085473	0.006123	0.00421935	199/6347/1230/6387/4067/4856	6
664	Cluster3	GO:0002830	positive regulation of type 2 immune response	5/916	15/16992	0.00085894	0.006123	0.00421935	972/942/3620/90865/114548	5
665	Cluster3	GO:0010759	positive regulation of macrophage chemotaxis	5/916	15/16992	0.00085894	0.006123	0.00421935	719/6347/1240/1435/5919	5
666	Cluster3	GO:0030889	negative regulation of B cell proliferation	5/916	15/16992	0.00085894	0.006123	0.00421935	695/11314/3586/4067/4332	5
667	Cluster3	GO:0043032	positive regulation of macrophage activation	5/916	15/16992	0.00085894	0.006123	0.00421935	84868/3586/9173/90865/26228	5
668	Cluster3	GO:0070293	renal absorption	5/916	15/16992	0.00085894	0.006123	0.00421935	8644/2621/2934/3043/8692	5
669	Cluster3	GO:2000251	positive regulation of actin cytoskeleton reorganization	5/916	15/16992	0.00085894	0.006123	0.00421935	2242/3055/3059/26228/7010	5
670	Cluster3	GO:0045926	negative regulation of growth	24/916	221/16992	0.000871732	0.00620491	0.0042758	94/154/978/1511/147906/2273/8692/3586/3394/5641/4487/4856/4881/8829/51316/5371/5468/56920/6423/6586/64321/6910/7040/7048	24
671	Cluster3	GO:0001569	branching involved in blood vessel morphogenesis	7/916	30/16992	0.000883041	0.00621124	0.00428016	1282/54567/2022/4855/8829/6423/7048	7
672	Cluster3	GO:0032743	positive regulation of interleukin-2 production	7/916	30/16992	0.000883041	0.00621124	0.00428016	301/940/920/9308/942/3662/54440	7
673	Cluster3	GO:0034142	toll-like receptor 4 signaling pathway	7/916	30/16992	0.000883041	0.00621124	0.00428016	929/3689/23643/4067/118788/353376/7099	7
674	Cluster3	GO:0036336	dendritic cell migration	7/916	30/16992	0.000883041	0.00621124	0.00428016	6363/6366/1230/3579/2621/1880/3965	7
675	Cluster3	GO:0045622	regulation of T-helper cell differentiation	7/916	30/16992	0.000883041	0.00621124	0.00428016	301/6363/942/3142/3594/3662/114548	7
676	Cluster3	GO:0050869	negative regulation of B cell activation	7/916	30/16992	0.000883041	0.00621124	0.00428016	55024/695/11314/3586/4067/4332/64092	7
677	Cluster3	GO:0060306	regulation of membrane repolarization	7/916	30/16992	0.000883041	0.00621124	0.00428016	287/845/857/2702/3741/10008/3759	7
678	Cluster3	GO:1903514	calcium ion transport from endoplasmic reticulum to cytosol	7/916	30/16992	0.000883041	0.00621124	0.00428016	287/477/845/6348/1193/9446/3270	7
679	Cluster3	GO:0046834	lipid phosphorylation	15/916	111/16992	0.000897649	0.00630469	0.00434456	940/942/1608/8817/2252/2534/1839/3628/9365/5159/118788/23533/146850/5305/7409	15
680	Cluster3	GO:0070542	response to fatty acid	12/916	78/16992	0.000907846	0.00636694	0.00438745	8644/6363/6347/6366/2865/54331/3399/5031/5468/5729/5734/5737	12
681	Cluster3	GO:0000768	syncytium formation by plasma membrane fusion	9/916	48/16992	0.000927182	0.00647398	0.00446122	8536/6355/963/30846/2323/51177/10411/8740/7471	9
682	Cluster3	GO:0003044	regulation of systemic arterial blood pressure mediated by a chemical signal	9/916	48/16992	0.000927182	0.00647398	0.00446122	154/554/1215/1511/2028/2702/4846/5125/6869	9
683	Cluster3	GO:0090303	positive regulation of wound healing	9/916	48/16992	0.000927182	0.00647398	0.00446122	301/6347/1839/5341/6403/6915/7048/7056/7099	9
684	Cluster3	GO:0045216	cell-cell junction organization	24/916	222/16992	0.000928841	0.00647609	0.00446267	94/287/395/57863/857/83605/1003/1004/7122/1436/10395/2701/2702/125111/151306/57493/3791/55679/4653/9647/10266/7010/7040/7070	24
685	Cluster3	GO:0030856	regulation of epithelial cell differentiation	16/916	123/16992	0.000934851	0.00650847	0.00448499	94/84913/654/857/1003/7122/79633/9573/3397/4855/6424/55273/7484/6935/9839/7538	16
686	Cluster3	GO:0051090	regulation of sequence-specific DNA binding transcription factor activity	35/916	371/16992	0.000941419	0.00654464	0.00450991	9447/409/695/958/1240/54360/2353/2307/2621/84868/3055/26508/3162/3397/3399/3586/3689/3965/93649/150372/58484/114548/10392/5292/65018/5468/5579/5740/6424/6672/7040/7099/7293/6737/7471	35
687	Cluster3	GO:0043300	regulation of leukocyte degranulation	8/916	39/16992	0.00095596	0.0066072	0.00455302	11314/2207/2242/2268/2294/3162/3965/4067	8
688	Cluster3	GO:0061028	establishment of endothelial barrier	8/916	39/16992	0.00095596	0.0066072	0.00455302	1003/7122/2022/4478/5138/26051/10411/54345	8
689	Cluster3	GO:0070169	positive regulation of biomineral tissue development	8/916	39/16992	0.00095596	0.0066072	0.00455302	154/650/654/9365/4208/91461/7040/338773	8
690	Cluster3	GO:1905207	regulation of cardiocyte differentiation	8/916	39/16992	0.00095596	0.0066072	0.00455302	409/650/3479/4208/93649/64321/6910/7040	8
691	Cluster3	GO:0046209	nitric oxide metabolic process	11/916	68/16992	0.000958801	0.00660769	0.00455336	199/857/947/3043/3586/3689/10365/22914/4846/5740/7099	11
692	Cluster3	GO:1903426	regulation of reactive oxygen species biosynthetic process	11/916	68/16992	0.000958801	0.00660769	0.00455336	199/857/947/3043/3586/3689/10365/22914/5740/6622/7099	11
693	Cluster3	GO:0009187	cyclic nucleotide metabolic process	22/916	197/16992	0.000972578	0.00668347	0.00460558	196883/154/358/554/10203/1910/2771/8477/2983/3357/4846/4881/53829/5136/5153/5138/27115/5739/10266/10411/5957/7432	22
694	Cluster3	GO:0006801	superoxide metabolic process	10/916	58/16992	0.0009726	0.00668347	0.00460558	683/1536/10516/653361/654816/654817/4688/4846/6649/7040	10
695	Cluster3	GO:0061448	connective tissue development	25/916	236/16992	0.000985614	0.00676315	0.00466049	94/650/654/947/1435/55790/54360/64641/8817/2828/8692/4094/4208/4487/389125/4856/5159/91461/5396/5745/6423/6474/7040/7048/6935	25
696	Cluster3	GO:0045445	myoblast differentiation	12/916	79/16992	0.00101899	0.00698215	0.00481139	51676/6355/2034/2323/9573/3399/3479/4208/93649/6909/7040/8740	12
697	Cluster3	GO:0051149	positive regulation of muscle cell differentiation	13/916	90/16992	0.00103655	0.00709225	0.00488727	409/8536/6355/963/30846/2022/2323/3479/4208/93649/6474/7040/8740	13
698	Cluster3	GO:0032409	regulation of transporter activity	23/916	211/16992	0.00105092	0.00718028	0.00494793	287/477/482/845/857/1193/1393/1520/2273/5348/486/53827/53826/9446/3270/10008/30819/4208/5336/148811/5468/85358/6622	23
699	Cluster3	GO:0008037	cell recognition	20/916	173/16992	0.00105934	0.00722746	0.00498044	57863/6363/6366/30835/55790/1794/2219/8547/2995/84868/84329/4478/259197/4692/8829/51294/375033/5175/5551/30815	20
700	Cluster3	GO:0002040	sprouting angiogenesis	11/916	69/16992	0.00108615	0.00737259	0.00508045	94/54567/2324/3791/4223/79812/8829/26051/10266/84870/7010	11
701	Cluster3	GO:0003151	outflow tract morphogenesis	11/916	69/16992	0.00108615	0.00737259	0.00508045	7122/9249/2022/2702/26508/4208/6423/64321/54345/6909/7048	11
702	Cluster3	GO:0019835	cytolysis	7/916	31/16992	0.00108817	0.00737259	0.00508045	8542/730/3001/3002/2999/10859/5551	7
703	Cluster3	GO:0043030	regulation of macrophage activation	7/916	31/16992	0.00108817	0.00737259	0.00508045	972/84868/3586/9173/90865/6622/26228	7
704	Cluster3	GO:0071900	regulation of protein serine/threonine kinase activity	42/916	474/16992	0.00108834	0.00737259	0.00508045	650/114898/8536/857/6363/894/11314/958/972/975/1050/1436/1843/56940/221472/8817/2321/2357/2771/3087/3357/8692/3479/3481/4067/29969/93649/10392/5148/5159/8682/23533/146850/11142/6288/6423/6622/10252/7040/7070/7099/9839	42
705	Cluster3	GO:0060538	skeletal muscle organ development	19/916	161/16992	0.00109235	0.00738923	0.00509191	51676/857/858/1634/2353/26508/3142/3235/4208/4223/9242/93649/8736/6285/6474/64321/6943/7040/10791	19
706	Cluster3	GO:0010882	regulation of cardiac muscle contraction by calcium ion signaling	6/916	23/16992	0.00110417	0.0074586	0.00513972	287/477/845/1193/9446/3270	6
707	Cluster3	GO:0001837	epithelial to mesenchymal transition	16/916	125/16992	0.00111359	0.00749043	0.00516165	650/1601/147906/2022/2078/152007/26508/4487/23187/6275/6423/10252/6910/7040/7048/55273	16
708	Cluster3	GO:0035296	regulation of tube diameter	16/916	125/16992	0.00111359	0.00749043	0.00516165	154/477/554/857/1910/2702/3162/3357/3741/3764/4846/4881/5023/5797/6869/6915	16
709	Cluster3	GO:0097746	regulation of blood vessel diameter	16/916	125/16992	0.00111359	0.00749043	0.00516165	154/477/554/857/1910/2702/3162/3357/3741/3764/4846/4881/5023/5797/6869/6915	16
710	Cluster3	GO:0055025	positive regulation of cardiac muscle tissue development	8/916	40/16992	0.00113931	0.0076419	0.00526603	409/3479/4208/93649/5292/6909/6910/7040	8
711	Cluster3	GO:2000351	regulation of endothelial cell apoptotic process	8/916	40/16992	0.00113931	0.0076419	0.00526603	8644/57124/958/641700/2621/3791/10266/7010	8
712	Cluster3	GO:0001946	lymphangiogenesis	5/916	16/16992	0.00119428	0.0079325	0.00546628	94/2324/54345/22846/7424	5
713	Cluster3	GO:0031342	negative regulation of cell killing	5/916	16/16992	0.00119428	0.0079325	0.00546628	409/84868/3965/10859/5272	5
714	Cluster3	GO:0032816	positive regulation of natural killer cell activation	5/916	16/16992	0.00119428	0.0079325	0.00546628	558/51744/2323/2621/3600	5
715	Cluster3	GO:0055098	response to low-density lipoprotein particle	5/916	16/16992	0.00119428	0.0079325	0.00546628	975/2207/3689/4023/5468	5
716	Cluster3	GO:0060841	venous blood vessel development	5/916	16/16992	0.00119428	0.0079325	0.00546628	94/83605/2022/2294/57493	5
717	Cluster3	GO:0071402	cellular response to lipoprotein particle stimulus	5/916	16/16992	0.00119428	0.0079325	0.00546628	6347/975/2207/3689/4023	5
718	Cluster3	GO:1905523	positive regulation of macrophage migration	5/916	16/16992	0.00119428	0.0079325	0.00546628	719/6347/1240/1435/5919	5
719	Cluster3	GO:0002262	myeloid cell homeostasis	16/916	126/16992	0.00121329	0.00803636	0.00553785	301/558/567/2034/2113/2207/3059/3162/10320/10365/4067/9935/3071/6688/6886/7538	16
720	Cluster3	GO:2001056	positive regulation of cysteine-type endopeptidase activity	16/916	126/16992	0.00121329	0.00803636	0.00553785	9447/22900/10395/2934/3428/3965/58484/22861/114548/10392/5023/5371/5468/9647/6622/83595	16
721	Cluster3	GO:1903779	regulation of cardiac conduction	11/916	70/16992	0.00122711	0.00811663	0.00559317	287/477/482/845/857/5348/486/53826/2702/3270/4881	11
722	Cluster3	GO:0007568	aging	28/916	280/16992	0.00123866	0.0081817	0.00563801	100/6347/942/1075/1634/1910/2022/2353/2934/8692/3586/3600/3689/9365/5159/5371/5549/5745/5176/710/6622/6909/7040/7048/7133/22846/7412/7471	28
723	Cluster3	GO:0010517	regulation of phospholipase activity	10/916	60/16992	0.00127516	0.00841115	0.00579612	301/2321/3357/5159/5322/5330/115727/8698/6401/6622	10
724	Cluster3	GO:0030183	B cell differentiation	15/916	115/16992	0.00129625	0.00853839	0.0058838	100/695/974/139818/1880/3087/3586/9452/4066/4242/3071/150372/5336/23228/7412	15
725	Cluster3	GO:0090022	regulation of neutrophil chemotaxis	7/916	32/16992	0.00132891	0.00874145	0.00602373	683/719/6363/6366/972/4354/3071	7
726	Cluster3	GO:0002887	negative regulation of myeloid leukocyte mediated immunity	4/916	10/16992	0.00135607	0.00885901	0.00610474	11314/2294/3162/3965	4
727	Cluster3	GO:0042482	positive regulation of odontogenesis	4/916	10/16992	0.00135607	0.00885901	0.00610474	650/947/1435/7040	4
728	Cluster3	GO:0051665	membrane raft localization	4/916	10/16992	0.00135607	0.00885901	0.00610474	1794/2934/4118/7851	4
729	Cluster3	GO:0071436	sodium ion export	4/916	10/16992	0.00135607	0.00885901	0.00610474	477/482/5348/486	4
730	Cluster3	GO:2001214	positive regulation of vasculogenesis	4/916	10/16992	0.00135607	0.00885901	0.00610474	947/3791/10266/55273	4
731	Cluster3	GO:0034101	erythrocyte homeostasis	14/916	104/16992	0.00136532	0.0089073	0.00613801	558/567/2034/2113/3059/3162/10320/10365/4067/9935/3071/6688/6886/7538	14
732	Cluster3	GO:0010595	positive regulation of endothelial cell migration	11/916	71/16992	0.00138277	0.00897204	0.00618263	51378/84913/2113/8817/2324/3791/8829/6678/7010/7040/7424	11
733	Cluster3	GO:0051279	regulation of release of sequestered calcium ion into cytosol	11/916	71/16992	0.00138277	0.00897204	0.00618263	287/477/845/1193/11151/9446/3270/4067/6622/7040/7070	11
734	Cluster3	GO:0051492	regulation of stress fiber assembly	11/916	71/16992	0.00138277	0.00897204	0.00618263	395/22899/10395/8477/4653/9647/5734/10411/1901/6869/7454	11
735	Cluster3	GO:2001057	reactive nitrogen species metabolic process	11/916	71/16992	0.00138277	0.00897204	0.00618263	199/857/947/3043/3586/3689/10365/22914/4846/5740/7099	11
736	Cluster3	GO:0032232	negative regulation of actin filament bundle assembly	6/916	24/16992	0.0014058	0.00907206	0.00625156	395/10395/4653/1901/85358/7454	6
737	Cluster3	GO:0072012	glomerulus vasculature development	6/916	24/16992	0.0014058	0.00907206	0.00625156	947/2828/5159/5175/6943/7010	6
738	Cluster3	GO:0086011	membrane repolarization during action potential	6/916	24/16992	0.0014058	0.00907206	0.00625156	857/3741/10008/30819/3759/3764	6
739	Cluster3	GO:1905209	positive regulation of cardiocyte differentiation	6/916	24/16992	0.0014058	0.00907206	0.00625156	409/3479/4208/93649/6910/7040	6
740	Cluster3	GO:0045778	positive regulation of ossification	12/916	82/16992	0.00142226	0.00916592	0.00631623	154/650/654/1050/3479/9365/4208/91461/6423/6869/7040/338773	12
741	Cluster3	GO:0008016	regulation of heart contraction	24/916	229/16992	0.00142714	0.0091844	0.00632897	100/287/477/482/93589/845/857/10659/1193/2034/5348/486/53826/2702/9446/1839/3270/3741/10008/30819/3759/4846/4881/6909	24
742	Cluster3	GO:0010950	positive regulation of endopeptidase activity	17/916	140/16992	0.00142898	0.0091844	0.00632897	9447/22900/10395/2934/3428/3965/58484/22861/114548/10392/5023/5371/5468/9647/6423/6622/83595	17
743	Cluster3	GO:0034121	regulation of toll-like receptor signaling pathway	9/916	51/16992	0.00145565	0.00933063	0.00642973	409/857/929/11314/3662/23643/4067/353376/7099	9
744	Cluster3	GO:0051145	smooth muscle cell differentiation	9/916	51/16992	0.00145565	0.00933063	0.00642973	1910/2022/2294/4208/93649/10266/7040/79652/6935	9
745	Cluster3	GO:0043406	positive regulation of MAP kinase activity	23/916	217/16992	0.00152998	0.00979394	0.006749	650/114898/6363/958/972/975/221472/8817/2321/2357/3357/3479/29969/10392/5148/5159/8682/23533/146850/6288/7040/7099/9839	23
746	Cluster3	GO:0001933	negative regulation of protein phosphorylation	36/916	396/16992	0.00154458	0.0098741	0.00680424	409/857/11314/1050/1634/1843/56940/2022/2167/2192/23768/2308/2675/9535/3087/8692/4067/2122/93649/65018/11142/127435/9647/80243/79899/9770/64092/6423/6622/8651/9021/10252/7040/7070/7099/10318	36
747	Cluster3	GO:0046427	positive regulation of JAK-STAT cascade	11/916	72/16992	0.00155427	0.00990948	0.00682862	231/11314/958/1436/2534/3059/3479/3600/4067/8651/9021	11
748	Cluster3	GO:1904894	positive regulation of STAT cascade	11/916	72/16992	0.00155427	0.00990948	0.00682862	231/11314/958/1436/2534/3059/3479/3600/4067/8651/9021	11
749	Cluster3	GO:0051017	actin filament bundle assembly	16/916	129/16992	0.00155873	0.00992468	0.0068391	199/395/22899/10395/8477/3397/4653/5341/9647/5734/10411/1901/85358/11346/6869/7454	16
750	Cluster3	GO:0010466	negative regulation of peptidase activity	25/916	244/16992	0.00157748	0.0100307	0.00691212	2/358/409/718/114769/1471/8530/2621/3428/3699/80760/58484/89932/221476/5627/8434/5973/5272/5176/710/6423/6622/7035/25816/8740	25
751	Cluster3	GO:0032386	regulation of intracellular transport	43/916	498/16992	0.00158291	0.0100518	0.00692668	654/9478/8536/6363/6347/11314/1513/1601/147906/2207/2242/2268/2294/2534/2621/3059/3162/3176/3270/8692/3479/3586/8809/3965/4067/29969/4478/4600/114548/4856/5138/65018/11142/79899/10411/6423/6622/6672/23208/7040/7099/340061/8740	43
752	Cluster3	GO:0002707	negative regulation of lymphocyte mediated immunity	7/916	33/16992	0.00160931	0.0101359	0.00698466	409/339390/56940/84868/3965/10859/5272	7
753	Cluster3	GO:0006692	prostanoid metabolic process	7/916	33/16992	0.00160931	0.0101359	0.00698466	8644/301/972/27306/5730/5740/6916	7
754	Cluster3	GO:0006693	prostaglandin metabolic process	7/916	33/16992	0.00160931	0.0101359	0.00698466	8644/301/972/27306/5730/5740/6916	7
755	Cluster3	GO:0070296	sarcoplasmic reticulum calcium ion transport	7/916	33/16992	0.00160931	0.0101359	0.00698466	287/477/845/6348/1193/9446/3270	7
756	Cluster3	GO:0099622	cardiac muscle cell membrane repolarization	7/916	33/16992	0.00160931	0.0101359	0.00698466	287/2702/3741/10008/30819/3759/3764	7
757	Cluster3	GO:0010810	regulation of cell-substrate adhesion	20/916	179/16992	0.00160962	0.0101359	0.00698466	25890/94/395/683/151887/6366/1435/10395/1842/133584/2192/2199/2294/3791/4653/9647/7010/7070/7424/7471	20
758	Cluster3	GO:0002347	response to tumor cell	5/916	17/16992	0.00161741	0.0101359	0.00698466	84868/3176/259197/5551/10628	5
759	Cluster3	GO:0002643	regulation of tolerance induction	5/916	17/16992	0.00161741	0.0101359	0.00698466	942/84868/3620/10288/7048	5
760	Cluster3	GO:0003198	epithelial to mesenchymal transition involved in endocardial cushion formation	5/916	17/16992	0.00161741	0.0101359	0.00698466	2022/26508/4487/7048/55273	5
761	Cluster3	GO:0071380	cellular response to prostaglandin E stimulus	5/916	17/16992	0.00161741	0.0101359	0.00698466	54331/5031/5468/5729/5734	5
762	Cluster3	GO:0035637	multicellular organismal signaling	21/916	192/16992	0.00162981	0.0102002	0.00702895	287/477/482/93589/845/857/58524/5348/486/53826/2702/3270/3741/10008/30819/3759/4881/146183/5023/1901/6329	21
763	Cluster3	GO:0048545	response to steroid hormone	35/916	383/16992	0.00163204	0.0102008	0.00702936	199/8644/301/358/409/477/654/857/6347/1036/1536/1601/1843/2022/2353/2308/26508/3176/3490/3586/2494/85315/5468/10266/6285/5176/6586/6678/6869/6943/7040/7048/10628/7538/167465	35
764	Cluster3	GO:0010811	positive regulation of cell-substrate adhesion	14/916	106/16992	0.00164354	0.0102458	0.00706038	25890/151887/6366/1435/1842/133584/2199/2294/3791/4653/9647/7010/7070/7424	14
765	Cluster3	GO:0050709	negative regulation of protein secretion	14/916	106/16992	0.00164354	0.0102458	0.00706038	301/55024/947/2621/3586/90865/10859/2615/114548/4856/5371/5734/5552/23208	14
766	Cluster3	GO:0032418	lysosome localization	10/916	62/16992	0.00165028	0.0102744	0.00708009	695/11314/2207/2242/2268/2294/3162/7462/3965/4067	10
767	Cluster3	GO:0070588	calcium ion transmembrane transport	27/916	272/16992	0.00166997	0.0103834	0.00715522	287/477/93589/845/6363/6366/6348/1193/11151/2534/2621/9446/3270/3357/10008/125336/4067/64805/5138/5336/22821/123041/6622/7040/7070/140738/51393	27
768	Cluster3	GO:0002709	regulation of T cell mediated immunity	9/916	52/16992	0.00167765	0.0103906	0.00716013	567/339390/56940/3594/10859/259197/114548/54440/7454	9
769	Cluster3	GO:0006949	syncytium formation	9/916	52/16992	0.00167765	0.0103906	0.00716013	8536/6355/963/30846/2323/51177/10411/8740/7471	9
770	Cluster3	GO:0032233	positive regulation of actin filament bundle assembly	9/916	52/16992	0.00167765	0.0103906	0.00716013	22899/8477/3397/4653/5341/9647/10411/11346/6869	9
771	Cluster3	GO:0046683	response to organophosphorus	16/916	130/16992	0.00169082	0.0104585	0.00720696	358/6347/1036/1393/1843/2353/4327/5023/64805/5138/5322/10411/6402/6678/7010/7056	16
772	Cluster3	GO:0042307	positive regulation of protein import into nucleus	13/916	95/16992	0.00171897	0.0106189	0.00731745	654/6363/1601/3059/8692/3479/8809/3965/6423/7040/7099/340061/8740	13
773	Cluster3	GO:0006501	C-terminal protein lipidation	11/916	73/16992	0.00174277	0.010738	0.00739958	683/1043/2350/338328/51299/84628/146183/8434/7070/8876/7512	11
774	Cluster3	GO:0046823	negative regulation of nucleocytoplasmic transport	11/916	73/16992	0.00174277	0.010738	0.00739958	9478/147906/2621/3586/29969/114548/4856/5138/11142/6672/8740	11
775	Cluster3	GO:0003081	regulation of systemic arterial blood pressure by renin-angiotensin	6/916	25/16992	0.00176637	0.0107998	0.00744213	1215/1511/2028/2702/5125/6869	6
776	Cluster3	GO:0010880	regulation of release of sequestered calcium ion into cytosol by sarcoplasmic reticulum	6/916	25/16992	0.00176637	0.0107998	0.00744213	287/477/845/1193/9446/3270	6
777	Cluster3	GO:0042481	regulation of odontogenesis	6/916	25/16992	0.00176637	0.0107998	0.00744213	650/947/1435/58524/4487/7040	6
778	Cluster3	GO:0045671	negative regulation of osteoclast differentiation	6/916	25/16992	0.00176637	0.0107998	0.00744213	6348/10859/11025/11006/9935/7099	6
779	Cluster3	GO:1904037	positive regulation of epithelial cell apoptotic process	6/916	25/16992	0.00176637	0.0107998	0.00744213	8644/57124/958/641700/2934/6424	6
780	Cluster3	GO:2000403	positive regulation of lymphocyte migration	6/916	25/16992	0.00176637	0.0107998	0.00744213	199/6366/6348/6351/6387/8740	6
781	Cluster3	GO:0010951	negative regulation of endopeptidase activity	24/916	233/16992	0.00180396	0.0110154	0.00759074	2/358/409/718/114769/1471/8530/2621/3428/3699/80760/58484/89932/5627/8434/5973/5272/5176/710/6423/6622/7035/25816/8740	24
782	Cluster3	GO:0010038	response to metal ion	30/916	315/16992	0.00182305	0.0111119	0.00765723	8644/241/358/567/654/712/845/857/929/942/1050/221184/1393/1536/1843/2167/2353/2934/3162/84329/30819/4208/653361/10235/5176/6622/6649/6678/10628/7412	30
783	Cluster3	GO:0007015	actin filament organization	32/916	343/16992	0.00182442	0.0111119	0.00765723	199/395/22899/832/6366/10344/11151/6387/10395/9535/8477/2934/3055/3059/3397/25802/4653/8736/3071/5341/9647/5734/10411/1901/83442/85358/57477/6708/11346/6869/7454/7456	32
784	Cluster3	GO:1904950	negative regulation of establishment of protein localization	22/916	207/16992	0.00184995	0.0112531	0.00775448	301/55024/9478/947/147906/2621/3586/90865/10859/2615/29969/114548/4856/5138/91461/11142/5371/5734/6672/5552/23208/8740	22
785	Cluster3	GO:0050732	negative regulation of peptidyl-tyrosine phosphorylation	8/916	43/16992	0.00186237	0.0112998	0.00778668	857/11314/8692/64092/6423/8651/9021/7070	8
786	Cluster3	GO:0050798	activated T cell proliferation	8/916	43/16992	0.00186237	0.0112998	0.00778668	942/2534/3479/3481/3594/3965/2615/80380	8
787	Cluster3	GO:0045844	positive regulation of striated muscle tissue development	10/916	63/16992	0.0018688	0.0113101	0.00779376	409/3479/4208/93649/5292/6474/64321/6909/6910/7040	10
788	Cluster3	GO:0048636	positive regulation of muscle organ development	10/916	63/16992	0.0018688	0.0113101	0.00779376	409/3479/4208/93649/5292/6474/64321/6909/6910/7040	10
789	Cluster3	GO:0052652	cyclic purine nucleotide metabolic process	18/916	156/16992	0.00188296	0.0113813	0.00784283	196883/154/358/554/10203/1910/2771/8477/2983/3357/4846/4881/53829/5138/5739/10266/5957/7432	18
790	Cluster3	GO:0060333	interferon-gamma-mediated signaling pathway	12/916	85/16992	0.00194898	0.0117654	0.00810756	567/3055/3459/3662/3394/5371/5468/8651/9021/6672/6737/7412	12
791	Cluster3	GO:0051216	cartilage development	20/916	182/16992	0.00196556	0.0118505	0.00816619	94/650/654/55790/54360/8817/8692/4094/4208/4487/389125/4856/91461/5396/5745/6423/6474/7040/7048/6935	20
792	Cluster3	GO:0009190	cyclic nucleotide biosynthetic process	18/916	157/16992	0.00202256	0.0121485	0.00837156	196883/154/358/554/10203/1910/2771/8477/2983/3357/4846/4881/53829/5138/5739/10266/5957/7432	18
793	Cluster3	GO:0003015	heart process	26/916	262/16992	0.00202314	0.0121485	0.00837156	100/287/477/482/93589/845/857/10659/1193/2034/5348/486/53826/2702/9446/1839/3270/3741/10008/30819/3759/3764/4846/4881/10268/6909	26
794	Cluster3	GO:0002664	regulation of T cell tolerance induction	4/916	11/16992	0.00204047	0.0121485	0.00837156	942/3620/10288/7048	4
795	Cluster3	GO:0002863	positive regulation of inflammatory response to antigenic stimulus	4/916	11/16992	0.00204047	0.0121485	0.00837156	695/718/940/2207	4
796	Cluster3	GO:0034370	triglyceride-rich lipoprotein particle remodeling	4/916	11/16992	0.00204047	0.0121485	0.00837156	1071/3931/3990/4023	4
797	Cluster3	GO:0034372	very-low-density lipoprotein particle remodeling	4/916	11/16992	0.00204047	0.0121485	0.00837156	1071/3931/3990/4023	4
798	Cluster3	GO:0035747	natural killer cell chemotaxis	4/916	11/16992	0.00204047	0.0121485	0.00837156	6347/6348/6351/22914	4
799	Cluster3	GO:0043301	negative regulation of leukocyte degranulation	4/916	11/16992	0.00204047	0.0121485	0.00837156	11314/2294/3162/3965	4
800	Cluster3	GO:0060099	regulation of phagocytosis, engulfment	4/916	11/16992	0.00204047	0.0121485	0.00837156	11314/3071/5468/26228	4
801	Cluster3	GO:0090197	positive regulation of chemokine secretion	4/916	11/16992	0.00204047	0.0121485	0.00837156	1436/9173/90865/4023	4
802	Cluster3	GO:1904591	positive regulation of protein import	13/916	97/16992	0.00208001	0.0123686	0.00852317	654/6363/1601/3059/8692/3479/8809/3965/6423/7040/7099/340061/8740	13
803	Cluster3	GO:0043281	regulation of cysteine-type endopeptidase activity involved in apoptotic process	21/916	196/16992	0.00210247	0.0124852	0.00860355	358/409/22900/10395/2621/2934/3965/58484/22861/114548/10392/5023/5371/5468/9647/5272/6423/6622/83595/25816/8740	21
804	Cluster3	GO:0042308	negative regulation of protein import into nucleus	10/916	64/16992	0.0021101	0.0124852	0.00860355	9478/147906/2621/3586/29969/114548/4856/5138/11142/8740	10
805	Cluster3	GO:1901863	positive regulation of muscle tissue development	10/916	64/16992	0.0021101	0.0124852	0.00860355	409/3479/4208/93649/5292/6474/64321/6909/6910/7040	10
806	Cluster3	GO:1904590	negative regulation of protein import	10/916	64/16992	0.0021101	0.0124852	0.00860355	9478/147906/2621/3586/29969/114548/4856/5138/11142/8740	10
807	Cluster3	GO:0002902	regulation of B cell apoptotic process	5/916	18/16992	0.00214104	0.0125592	0.00865453	100/695/972/3586/4067	5
808	Cluster3	GO:0032692	negative regulation of interleukin-1 production	5/916	18/16992	0.00214104	0.0125592	0.00865453	409/2621/3586/114548/5371	5
809	Cluster3	GO:0036303	lymph vessel morphogenesis	5/916	18/16992	0.00214104	0.0125592	0.00865453	94/2324/54345/22846/7424	5
810	Cluster3	GO:0045076	regulation of interleukin-2 biosynthetic process	5/916	18/16992	0.00214104	0.0125592	0.00865453	940/920/942/3662/7538	5
811	Cluster3	GO:0098581	detection of external biotic stimulus	5/916	18/16992	0.00214104	0.0125592	0.00865453	912/23643/58484/10392/7099	5
812	Cluster3	GO:1901741	positive regulation of myoblast fusion	5/916	18/16992	0.00214104	0.0125592	0.00865453	6355/963/30846/2323/8740	5
813	Cluster3	GO:2000727	positive regulation of cardiac muscle cell differentiation	5/916	18/16992	0.00214104	0.0125592	0.00865453	409/3479/4208/93649/7040	5
814	Cluster3	GO:0061572	actin filament bundle organization	16/916	133/16992	0.00214465	0.0125649	0.00865848	199/395/22899/10395/8477/3397/4653/5341/9647/5734/10411/1901/85358/11346/6869/7454	16
815	Cluster3	GO:0002762	negative regulation of myeloid leukocyte differentiation	8/916	44/16992	0.00217058	0.0126713	0.00873176	714/6348/10859/11025/11006/4067/9935/7099	8
816	Cluster3	GO:0071772	response to BMP	18/916	158/16992	0.00217077	0.0126713	0.00873176	94/650/654/91851/2022/11167/2662/9573/26508/5654/3397/4487/6423/6424/7040/55273/7471/23090	18
817	Cluster3	GO:0071773	cellular response to BMP stimulus	18/916	158/16992	0.00217077	0.0126713	0.00873176	94/650/654/91851/2022/11167/2662/9573/26508/5654/3397/4487/6423/6424/7040/55273/7471/23090	18
818	Cluster3	GO:0034330	cell junction organization	25/916	250/16992	0.00220169	0.0128111	0.00882811	94/287/395/57863/857/83605/1003/1004/7122/1436/10395/2701/2702/125111/151306/57493/3791/55679/4653/9647/10266/7010/7040/7070/7145	25
819	Cluster3	GO:0043535	regulation of blood vessel endothelial cell migration	9/916	54/16992	0.00220279	0.0128111	0.00882811	94/51378/54567/4223/79812/83442/7040/22846/7424	9
820	Cluster3	GO:0070527	platelet aggregation	9/916	54/16992	0.00220279	0.0128111	0.00882811	114897/83706/2621/3043/4067/10627/10398/64805/5341	9
821	Cluster3	GO:0022898	regulation of transmembrane transporter activity	21/916	197/16992	0.00223728	0.0129959	0.00895545	287/477/482/845/857/1193/1393/1520/2273/5348/486/53827/53826/9446/3270/10008/30819/4208/5336/148811/85358	21
822	Cluster3	GO:0002720	positive regulation of cytokine production involved in immune response	7/916	35/16992	0.0023064	0.0133324	0.00918734	567/972/2207/2865/114548/54440/7099	7
823	Cluster3	GO:0003230	cardiac atrium development	7/916	35/16992	0.0023064	0.0133324	0.00918734	287/54567/2022/2702/57493/6474/6910	7
824	Cluster3	GO:0006040	amino sugar metabolic process	7/916	35/16992	0.0023064	0.0133324	0.00918734	56548/55790/9945/4245/80896/5973/6483	7
825	Cluster3	GO:0010863	positive regulation of phospholipase C activity	7/916	35/16992	0.0023064	0.0133324	0.00918734	2321/3357/5159/5330/115727/8698/6401	7
826	Cluster3	GO:0001822	kidney development	26/916	265/16992	0.00236977	0.0136821	0.00942835	9510/231/8854/650/654/947/1634/2028/79633/2828/26508/8692/3399/3764/4208/8829/5125/5159/5175/5176/10252/6943/7010/7040/7471/7484	26
827	Cluster3	GO:0060349	bone morphogenesis	12/916	87/16992	0.00238173	0.013718	0.00945306	654/55790/9249/8817/4208/4487/6423/6424/6474/7010/7040/7048	12
828	Cluster3	GO:1903901	negative regulation of viral life cycle	12/916	87/16992	0.00238173	0.013718	0.00945306	6348/6351/2219/8547/2934/3428/10581/10410/5371/10318/6737/7538	12
829	Cluster3	GO:0030101	natural killer cell activation	11/916	76/16992	0.00242285	0.013938	0.00960464	558/51744/11151/2323/2621/84868/3600/8809/3689/22914/259197	11
830	Cluster3	GO:0051098	regulation of binding	30/916	321/16992	0.00242764	0.0139487	0.00961204	154/409/567/650/8536/857/6368/1193/1601/64641/3001/22927/3162/3397/3428/3479/3586/3662/4208/4242/4487/93649/8829/23228/5468/6672/6708/7040/147138/340061	30
831	Cluster3	GO:0051926	negative regulation of calcium ion transport	9/916	55/16992	0.00251034	0.014361	0.00989616	477/845/1193/9446/3270/10859/10288/4846/7040	9
832	Cluster3	GO:0001954	positive regulation of cell-matrix adhesion	8/916	45/16992	0.00251747	0.014361	0.00989616	6366/1435/3791/4653/9647/7010/7070/7424	8
833	Cluster3	GO:0007157	heterophilic cell-cell adhesion via plasma membrane cell adhesion molecules	8/916	45/16992	0.00251747	0.014361	0.00989616	57863/30835/79633/2995/259197/6401/6403/7412	8
834	Cluster3	GO:0008347	glial cell migration	8/916	45/16992	0.00251747	0.014361	0.00989616	147495/6347/6348/1435/1880/4692/64805/26228	8
835	Cluster3	GO:0042345	regulation of NF-kappaB import into nucleus	8/916	45/16992	0.00251747	0.014361	0.00989616	6363/3586/8809/3965/114548/4856/7099/8740	8
836	Cluster3	GO:0042348	NF-kappaB import into nucleus	8/916	45/16992	0.00251747	0.014361	0.00989616	6363/3586/8809/3965/114548/4856/7099/8740	8
837	Cluster3	GO:0042493	response to drug	36/916	408/16992	0.00256484	0.0146138	0.0100703	10351/100/9447/301/358/567/6347/969/942/1393/1471/1536/2022/2353/2534/2621/3357/3586/4023/4067/4208/3071/4837/5138/5468/9647/94274/5797/6423/6507/6622/6915/7040/7048/10628/7424	36
838	Cluster3	GO:0030509	BMP signaling pathway	17/916	148/16992	0.00260559	0.0148282	0.0102181	94/650/654/91851/2022/11167/2662/9573/5654/3397/4487/6423/6424/7040/55273/7471/23090	17
839	Cluster3	GO:0032637	interleukin-8 production	10/916	66/16992	0.00266781	0.0151462	0.0104372	301/929/51744/965/2219/8692/3586/3965/10392/7099	10
840	Cluster3	GO:0055024	regulation of cardiac muscle tissue development	10/916	66/16992	0.00266781	0.0151462	0.0104372	409/650/3479/4208/93649/5292/6909/6910/7040/7048	10
841	Cluster3	GO:1900181	negative regulation of protein localization to nucleus	11/916	77/16992	0.00269216	0.015215	0.0104847	9478/147906/2621/3586/11006/29969/114548/4856/5138/11142/8740	11
842	Cluster3	GO:0010644	cell communication by electrical coupling	6/916	27/16992	0.0026927	0.015215	0.0104847	477/482/845/857/2702/3270	6
843	Cluster3	GO:0032814	regulation of natural killer cell activation	6/916	27/16992	0.0026927	0.015215	0.0104847	558/51744/2323/2621/84868/3600	6
844	Cluster3	GO:0072378	blood coagulation, fibrin clot formation	6/916	27/16992	0.0026927	0.015215	0.0104847	2/2159/2192/710/7035/7450	6
845	Cluster3	GO:1902532	negative regulation of intracellular signal transduction	40/916	468/16992	0.0027163	0.0153302	0.010564	64411/409/55024/22900/845/857/11314/972/1193/6387/1634/10395/1843/56940/2192/23768/2308/9446/8692/3586/9173/4067/2122/4653/114548/4856/65018/5341/127435/80243/22821/9770/6423/8651/9021/10252/7099/8740/10318/8876	40
846	Cluster3	GO:0002639	positive regulation of immunoglobulin production	7/916	36/16992	0.00273214	0.0153651	0.0105881	940/958/90865/54440/30009/7040/7293	7
847	Cluster3	GO:0030212	hyaluronan metabolic process	7/916	36/16992	0.00273214	0.0153651	0.0105881	8692/3600/3699/80760/10894/5292/7040	7
848	Cluster3	GO:0030225	macrophage differentiation	7/916	36/16992	0.00273214	0.0153651	0.0105881	714/1050/1435/1436/139716/3059/6688	7
849	Cluster3	GO:0033135	regulation of peptidyl-serine phosphorylation	15/916	124/16992	0.00275601	0.0154597	0.0106533	409/8536/857/2621/2675/3059/3270/65018/23228/9647/10411/9770/6423/6622/7040	15
850	Cluster3	GO:0001991	regulation of systemic arterial blood pressure by circulatory renin-angiotensin	5/916	19/16992	0.00277814	0.0154597	0.0106533	1215/1511/2028/2702/5125	5
851	Cluster3	GO:0006198	cAMP catabolic process	5/916	19/16992	0.00277814	0.0154597	0.0106533	5136/5153/5138/27115/10411	5
852	Cluster3	GO:0036296	response to increased oxygen levels	5/916	19/16992	0.00277814	0.0154597	0.0106533	857/2308/3741/5159/5468	5
853	Cluster3	GO:0042533	tumor necrosis factor biosynthetic process	5/916	19/16992	0.00277814	0.0154597	0.0106533	1536/3586/10859/7099/943	5
854	Cluster3	GO:0042534	regulation of tumor necrosis factor biosynthetic process	5/916	19/16992	0.00277814	0.0154597	0.0106533	1536/3586/10859/7099/943	5
855	Cluster3	GO:0046597	negative regulation of viral entry into host cell	5/916	19/16992	0.00277814	0.0154597	0.0106533	2219/8547/2934/10581/10410	5
856	Cluster3	GO:0046641	positive regulation of alpha-beta T cell proliferation	5/916	19/16992	0.00277814	0.0154597	0.0106533	51744/940/10148/3965/7048	5
857	Cluster3	GO:0055093	response to hyperoxia	5/916	19/16992	0.00277814	0.0154597	0.0106533	857/2308/3741/5159/5468	5
858	Cluster3	GO:0042445	hormone metabolic process	20/916	188/16992	0.00287961	0.0160057	0.0110295	231/8644/216/8854/650/654/1215/1393/1511/1583/1588/9249/10170/2028/2865/51170/5125/5443/5959/7173	20
859	Cluster3	GO:1901136	carbohydrate derivative catabolic process	19/916	175/16992	0.00288336	0.0160078	0.011031	100/978/1471/1634/1806/3339/8692/10894/4245/80896/4907/5136/5153/5138/27115/5549/10411/5973/7040	19
860	Cluster3	GO:0061337	cardiac conduction	16/916	137/16992	0.00290377	0.0160665	0.0110714	287/477/482/93589/845/857/5348/486/53826/2702/3270/3741/10008/30819/3759/4881	16
861	Cluster3	GO:0045058	T cell selection	8/916	46/16992	0.00290624	0.0160665	0.0110714	912/940/920/972/1794/3594/3600/3662	8
862	Cluster3	GO:0046579	positive regulation of Ras protein signal transduction	8/916	46/16992	0.00290624	0.0160665	0.0110714	1435/2828/8477/3479/10161/286530/5159/115727	8
863	Cluster3	GO:0006069	ethanol oxidation	4/916	12/16992	0.00293098	0.0160665	0.0110714	125/126/216/217	4
864	Cluster3	GO:0032823	regulation of natural killer cell differentiation	4/916	12/16992	0.00293098	0.0160665	0.0110714	558/2323/2621/3600	4
865	Cluster3	GO:0033004	negative regulation of mast cell activation	4/916	12/16992	0.00293098	0.0160665	0.0110714	11314/2294/3162/3965	4
866	Cluster3	GO:0045019	negative regulation of nitric oxide biosynthetic process	4/916	12/16992	0.00293098	0.0160665	0.0110714	857/947/3586/5740	4
867	Cluster3	GO:0045086	positive regulation of interleukin-2 biosynthetic process	4/916	12/16992	0.00293098	0.0160665	0.0110714	940/920/942/3662	4
868	Cluster3	GO:0045628	regulation of T-helper 2 cell differentiation	4/916	12/16992	0.00293098	0.0160665	0.0110714	301/942/3142/114548	4
869	Cluster3	GO:0090196	regulation of chemokine secretion	4/916	12/16992	0.00293098	0.0160665	0.0110714	1436/9173/90865/4023	4
870	Cluster3	GO:1904406	negative regulation of nitric oxide metabolic process	4/916	12/16992	0.00293098	0.0160665	0.0110714	857/947/3586/5740	4
871	Cluster3	GO:0060840	artery development	11/916	78/16992	0.00298511	0.0163402	0.0112601	94/54567/2022/2294/2702/4016/93649/8829/5159/5396/6909	11
872	Cluster3	GO:0042509	regulation of tyrosine phosphorylation of STAT protein	10/916	67/16992	0.00298777	0.0163402	0.0112601	857/958/1436/2534/3059/3479/3600/4067/8651/9021	10
873	Cluster3	GO:1900274	regulation of phospholipase C activity	7/916	37/16992	0.00321565	0.017563	0.0121027	2321/3357/5159/5330/115727/8698/6401	7
874	Cluster3	GO:0090288	negative regulation of cellular response to growth factor stimulus	15/916	126/16992	0.00321872	0.017563	0.0121027	9719/857/858/91851/1634/9573/3087/5654/79812/63976/6423/10252/7040/7048/7471	15
875	Cluster3	GO:0014902	myotube differentiation	13/916	102/16992	0.00326199	0.0177787	0.0122513	858/6355/963/30846/2323/3479/4208/93649/4856/51177/6474/8740/7471	13
876	Cluster3	GO:0035821	modification of morphology or physiology of other organism	14/916	114/16992	0.00326991	0.0177787	0.0122513	8542/358/858/6348/6351/30835/920/1511/2208/10578/8692/5272/7040/10318	14
877	Cluster3	GO:1903510	mucopolysaccharide metabolic process	14/916	114/16992	0.00326991	0.0177787	0.0122513	55501/56548/55790/1634/133584/8692/3600/3699/80760/10894/5292/5549/6483/7040	14
878	Cluster3	GO:0051482	positive regulation of cytosolic calcium ion concentration involved in phospholipase C-activating G-protein coupled signaling pathway	6/916	28/16992	0.00327316	0.0177787	0.0122513	2828/8477/10161/286530/1901/7052	6
879	Cluster3	GO:0050886	endocrine process	11/916	79/16992	0.00330316	0.0179009	0.0123355	554/654/114897/1215/1393/1511/2028/2702/4846/5125/6869	11
880	Cluster3	GO:0060191	regulation of lipase activity	11/916	79/16992	0.00330316	0.0179009	0.0123355	301/2321/338328/3357/5159/5322/5330/115727/8698/6401/6622	11
881	Cluster3	GO:0070206	protein trimerization	8/916	47/16992	0.00334023	0.0180812	0.0124598	241/114897/114898/919/1292/197259/286133/6737	8
882	Cluster3	GO:0051100	negative regulation of binding	16/916	139/16992	0.00335959	0.0181654	0.0125178	154/409/567/8536/857/6368/1601/3001/22927/3162/3397/3428/3586/4487/6672/147138	16
883	Cluster3	GO:0002440	production of molecular mediator of immune response	21/916	204/16992	0.00340116	0.0183486	0.012644	567/695/51744/940/958/972/2207/2865/2621/3162/3586/90865/9452/10859/114548/54440/30009/7040/7099/7293/10673	21
884	Cluster3	GO:0045444	fat cell differentiation	21/916	204/16992	0.00340116	0.0183486	0.012644	154/650/83643/1050/1240/64641/2167/2308/2662/9573/2869/84230/51316/5468/63976/5919/6423/8651/7040/7471/7538	21
885	Cluster3	GO:0007188	adenylate cyclase-modulating G-protein coupled receptor signaling pathway	17/916	152/16992	0.00344541	0.0185663	0.012794	196883/154/554/10203/2865/2357/2770/2771/54331/2869/64805/5734/5739/5745/1901/8698/7432	17
886	Cluster3	GO:0032412	regulation of ion transmembrane transporter activity	20/916	191/16992	0.00345616	0.0186032	0.0128194	287/477/482/845/857/1193/1393/1520/2273/5348/486/53827/53826/9446/3270/10008/30819/4208/5336/85358	20
887	Cluster3	GO:0060047	heart contraction	25/916	259/16992	0.00352634	0.0188937	0.0130196	100/287/477/482/93589/845/857/10659/1193/2034/5348/486/53826/2702/9446/1839/3270/3741/10008/30819/3759/3764/4846/4881/6909	25
888	Cluster3	GO:0045861	negative regulation of proteolysis	29/916	315/16992	0.00352781	0.0188937	0.0130196	2/358/409/718/114769/1471/8530/2621/3428/3586/3699/80760/58484/89932/221476/5371/5627/8434/5973/5272/5176/710/6423/6622/7035/25816/8740/6737/7471	29
889	Cluster3	GO:0035809	regulation of urine volume	5/916	20/16992	0.00354182	0.0188937	0.0130196	231/554/1910/8692/4881	5
890	Cluster3	GO:0051497	negative regulation of stress fiber assembly	5/916	20/16992	0.00354182	0.0188937	0.0130196	395/10395/4653/1901/7454	5
891	Cluster3	GO:0060039	pericardium development	5/916	20/16992	0.00354182	0.0188937	0.0130196	650/83605/54567/57493/6910	5
892	Cluster3	GO:0071711	basement membrane organization	5/916	20/16992	0.00354182	0.0188937	0.0130196	1282/1520/23768/23187/10266	5
893	Cluster3	GO:1901623	regulation of lymphocyte chemotaxis	5/916	20/16992	0.00354182	0.0188937	0.0130196	6347/6348/6351/22914/8740	5
894	Cluster3	GO:1901739	regulation of myoblast fusion	5/916	20/16992	0.00354182	0.0188937	0.0130196	6355/963/30846/2323/8740	5
895	Cluster3	GO:0018410	C-terminal protein amino acid modification	11/916	80/16992	0.00364781	0.0194373	0.0133943	683/1043/2350/338328/51299/84628/146183/8434/7070/8876/7512	11
896	Cluster3	GO:1903900	regulation of viral life cycle	19/916	179/16992	0.00370897	0.0196996	0.013575	858/6348/6351/940/920/972/2219/8547/2934/3428/10581/10410/3965/29969/2494/5371/10318/6737/7538	19
897	Cluster3	GO:0042326	negative regulation of phosphorylation	37/916	432/16992	0.0037117	0.0196996	0.013575	409/857/11314/1050/1634/1843/56940/2022/2167/2192/23768/2308/2675/9535/3087/8692/4067/2122/93649/65018/11142/127435/9647/80243/79899/9770/64092/6423/6622/8651/9021/10252/26228/7040/7070/7099/10318	37
898	Cluster3	GO:0071902	positive regulation of protein serine/threonine kinase activity	28/916	302/16992	0.00371742	0.0196996	0.013575	650/114898/8536/6363/894/958/972/975/1436/221472/8817/2321/2357/3357/3479/3481/29969/10392/5148/5159/8682/23533/146850/6288/6622/7040/7099/9839	28
899	Cluster3	GO:0007259	JAK-STAT cascade	18/916	166/16992	0.00371768	0.0196996	0.013575	231/857/6347/11314/958/1436/1634/23768/2534/2675/3059/3479/3600/4067/127435/8651/9021/6775	18
900	Cluster3	GO:0097696	STAT cascade	18/916	166/16992	0.00371768	0.0196996	0.013575	231/857/6347/11314/958/1436/1634/23768/2534/2675/3059/3479/3600/4067/127435/8651/9021/6775	18
901	Cluster3	GO:0002820	negative regulation of adaptive immune response	7/916	38/16992	0.00376179	0.0198891	0.0137056	339390/56940/84868/9173/90865/10859/64092	7
902	Cluster3	GO:0045744	negative regulation of G-protein coupled receptor protein signaling pathway	7/916	38/16992	0.00376179	0.0198891	0.0137056	100/154/409/3357/5341/6003/6622	7
903	Cluster3	GO:0010862	positive regulation of pathway-restricted SMAD protein phosphorylation	8/916	48/16992	0.00382284	0.0201672	0.0138972	94/650/654/1601/2022/2662/9573/7040	8
904	Cluster3	GO:0045661	regulation of myoblast differentiation	8/916	48/16992	0.00382284	0.0201672	0.0138972	6355/2323/9573/3399/4208/93649/7040/8740	8
905	Cluster3	GO:0042572	retinol metabolic process	6/916	29/16992	0.00394191	0.0206809	0.0142512	8644/216/8854/9249/10170/5959	6
906	Cluster3	GO:0043114	regulation of vascular permeability	6/916	29/16992	0.00394191	0.0206809	0.0142512	4881/5138/10266/6869/7010/7040	6
907	Cluster3	GO:0060325	face morphogenesis	6/916	29/16992	0.00394191	0.0206809	0.0142512	7122/83716/4313/4487/6237/7040	6
908	Cluster3	GO:1903053	regulation of extracellular matrix organization	6/916	29/16992	0.00394191	0.0206809	0.0142512	1471/1803/2113/23187/6939/7040	6
909	Cluster3	GO:2000725	regulation of cardiac muscle cell differentiation	6/916	29/16992	0.00394191	0.0206809	0.0142512	409/650/3479/4208/93649/7040	6
910	Cluster3	GO:0002517	T cell tolerance induction	4/916	13/16992	0.00405455	0.0211093	0.0145464	942/3620/10288/7048	4
911	Cluster3	GO:0002693	positive regulation of cellular extravasation	4/916	13/16992	0.00405455	0.0211093	0.0145464	6347/3554/83483/7070	4
912	Cluster3	GO:0050872	white fat cell differentiation	4/916	13/16992	0.00405455	0.0211093	0.0145464	1050/2167/5468/63976	4
913	Cluster3	GO:0051280	negative regulation of release of sequestered calcium ion into cytosol	4/916	13/16992	0.00405455	0.0211093	0.0145464	845/1193/9446/7040	4
914	Cluster3	GO:0071404	cellular response to low-density lipoprotein particle stimulus	4/916	13/16992	0.00405455	0.0211093	0.0145464	975/2207/3689/4023	4
915	Cluster3	GO:0090195	chemokine secretion	4/916	13/16992	0.00405455	0.0211093	0.0145464	1436/9173/90865/4023	4
916	Cluster3	GO:0098543	detection of other organism	4/916	13/16992	0.00405455	0.0211093	0.0145464	912/58484/10392/7099	4
917	Cluster3	GO:0034329	cell junction assembly	20/916	194/16992	0.00412593	0.0214556	0.014785	94/287/395/857/1003/7122/10395/2701/2702/125111/151306/57493/3791/55679/4653/9647/10266/7010/7070/7145	20
918	Cluster3	GO:0042632	cholesterol homeostasis	10/916	70/16992	0.00413455	0.0214556	0.014785	857/1071/2167/338328/3931/3990/4023/7851/10577/2494	10
919	Cluster3	GO:0055092	sterol homeostasis	10/916	70/16992	0.00413455	0.0214556	0.014785	857/1071/2167/338328/3931/3990/4023/7851/10577/2494	10
920	Cluster3	GO:0009266	response to temperature stimulus	22/916	221/16992	0.00414591	0.0214718	0.0147962	154/409/6347/929/947/6387/2353/2308/3162/3316/3357/3479/3490/4023/4067/4846/51316/5468/286133/6869/22797/51393	22
921	Cluster3	GO:0043280	positive regulation of cysteine-type endopeptidase activity involved in apoptotic process	14/916	117/16992	0.00414668	0.0214718	0.0147962	22900/10395/2934/3965/58484/22861/114548/10392/5023/5371/5468/9647/6622/83595	14
922	Cluster3	GO:0044089	positive regulation of cellular component biogenesis	39/916	466/16992	0.00435622	0.0224861	0.0154952	9447/79998/22899/857/6363/6366/10344/11151/139818/2242/23768/9535/8477/2934/3055/3397/3394/3791/9079/25802/54674/4478/4653/3071/23187/65018/5305/5341/9647/10411/11346/6869/6886/7010/7040/7070/7099/7454/7471	39
923	Cluster3	GO:0007566	embryo implantation	8/916	49/16992	0.00435757	0.0224861	0.0154952	1471/2192/3490/4313/5125/5740/8434/7048	8
924	Cluster3	GO:0006636	unsaturated fatty acid biosynthetic process	7/916	39/16992	0.00437557	0.0224861	0.0154952	8644/301/972/27306/5730/5740/6916	7
925	Cluster3	GO:0007520	myoblast fusion	7/916	39/16992	0.00437557	0.0224861	0.0154952	6355/963/30846/2323/51177/8740/7471	7
926	Cluster3	GO:0010761	fibroblast migration	7/916	39/16992	0.00437557	0.0224861	0.0154952	114757/8692/4856/5371/79899/7040/7145	7
927	Cluster3	GO:0033628	regulation of cell adhesion mediated by integrin	7/916	39/16992	0.00437557	0.0224861	0.0154952	100/6366/1803/83706/4067/3071/6423	7
928	Cluster3	GO:0046006	regulation of activated T cell proliferation	7/916	39/16992	0.00437557	0.0224861	0.0154952	942/3479/3481/3594/3965/2615/80380	7
929	Cluster3	GO:0030038	contractile actin filament bundle assembly	11/916	82/16992	0.00442319	0.0226486	0.0156071	395/22899/10395/8477/4653/9647/5734/10411/1901/6869/7454	11
930	Cluster3	GO:0043149	stress fiber assembly	11/916	82/16992	0.00442319	0.0226486	0.0156071	395/22899/10395/8477/4653/9647/5734/10411/1901/6869/7454	11
931	Cluster3	GO:0070301	cellular response to hydrogen peroxide	11/916	82/16992	0.00442319	0.0226486	0.0156071	231/301/358/558/1471/2113/2308/10068/8807/10365/65018	11
932	Cluster3	GO:0002717	positive regulation of natural killer cell mediated immunity	5/916	21/16992	0.00444519	0.0226486	0.0156071	22914/259197/4068/117157/7409	5
933	Cluster3	GO:0032958	inositol phosphate biosynthetic process	5/916	21/16992	0.00444519	0.0226486	0.0156071	51744/5336/5341/5745/6622	5
934	Cluster3	GO:0042094	interleukin-2 biosynthetic process	5/916	21/16992	0.00444519	0.0226486	0.0156071	940/920/942/3662/7538	5
935	Cluster3	GO:0050858	negative regulation of antigen receptor-mediated signaling pathway	5/916	21/16992	0.00444519	0.0226486	0.0156071	11314/56940/11006/23228/7070	5
936	Cluster3	GO:0086013	membrane repolarization during cardiac muscle cell action potential	5/916	21/16992	0.00444519	0.0226486	0.0156071	3741/10008/30819/3759/3764	5
937	Cluster3	GO:0032526	response to retinoic acid	13/916	106/16992	0.00455846	0.023201	0.0159878	8854/358/654/6347/1843/3490/4067/4208/5159/5468/5176/7075/7484	13
938	Cluster3	GO:0003208	cardiac ventricle morphogenesis	10/916	71/16992	0.00458566	0.0232801	0.0160423	54567/2022/2294/57493/26508/4208/6423/6910/7040/7048	10
939	Cluster3	GO:0007260	tyrosine phosphorylation of STAT protein	10/916	71/16992	0.00458566	0.0232801	0.0160423	857/958/1436/2534/3059/3479/3600/4067/8651/9021	10
940	Cluster3	GO:0032677	regulation of interleukin-8 production	9/916	60/16992	0.00459353	0.0232801	0.0160423	301/929/51744/965/2219/8692/3586/3965/7099	9
941	Cluster3	GO:0042108	positive regulation of cytokine biosynthetic process	9/916	60/16992	0.00459353	0.0232801	0.0160423	940/920/942/1536/10148/3162/3662/7099/943	9
942	Cluster3	GO:0010656	negative regulation of muscle cell apoptotic process	6/916	30/16992	0.00470662	0.0236521	0.0162987	409/3162/126393/3479/93649/6423	6
943	Cluster3	GO:0010831	positive regulation of myotube differentiation	6/916	30/16992	0.00470662	0.0236521	0.0162987	6355/963/30846/2323/6474/8740	6
944	Cluster3	GO:0032965	regulation of collagen biosynthetic process	6/916	30/16992	0.00470662	0.0236521	0.0162987	6347/114757/2022/5159/5468/7040	6
945	Cluster3	GO:0045920	negative regulation of exocytosis	6/916	30/16992	0.00470662	0.0236521	0.0162987	301/11314/2294/3162/3965/6622	6
946	Cluster3	GO:0061614	pri-miRNA transcription from RNA polymerase II promoter	6/916	30/16992	0.00470662	0.0236521	0.0162987	650/2113/2353/11006/6688/7040	6
947	Cluster3	GO:1901890	positive regulation of cell junction assembly	6/916	30/16992	0.00470662	0.0236521	0.0162987	857/3791/4653/9647/7010/7070	6
948	Cluster3	GO:1902624	positive regulation of neutrophil migration	6/916	30/16992	0.00470662	0.0236521	0.0162987	719/6363/6366/972/3554/3071	6
949	Cluster3	GO:2000108	positive regulation of leukocyte apoptotic process	6/916	30/16992	0.00470662	0.0236521	0.0162987	301/3620/3586/3965/4067/4208	6
950	Cluster3	GO:0010518	positive regulation of phospholipase activity	8/916	50/16992	0.00494799	0.0248389	0.0171165	2321/3357/5159/5322/5330/115727/8698/6401	8
951	Cluster3	GO:0009268	response to pH	7/916	40/16992	0.00506205	0.0253581	0.0174742	1520/2828/8477/84329/3764/5641/5176	7
952	Cluster3	GO:0050873	brown fat cell differentiation	7/916	40/16992	0.00506205	0.0253581	0.0174742	154/1050/64641/2167/51316/63976/5919	7
953	Cluster3	GO:0055117	regulation of cardiac muscle contraction	10/916	72/16992	0.00507459	0.0253943	0.0174992	287/477/845/857/1193/2702/9446/3270/10008/3759	10
954	Cluster3	GO:0046425	regulation of JAK-STAT cascade	16/916	145/16992	0.00509264	0.0254091	0.0175094	231/857/11314/958/1436/1634/23768/2534/2675/3059/3479/3600/4067/127435/8651/9021	16
955	Cluster3	GO:1904892	regulation of STAT cascade	16/916	145/16992	0.00509264	0.0254091	0.0175094	231/857/11314/958/1436/1634/23768/2534/2675/3059/3479/3600/4067/127435/8651/9021	16
956	Cluster3	GO:0060562	epithelial tube morphogenesis	28/916	309/16992	0.00509354	0.0254091	0.0175094	94/650/83605/1282/1435/1436/10395/54567/2022/79633/2294/3087/4208/4855/8829/5371/54922/6423/64321/54345/10252/6909/6943/7040/7048/7471/7484/9839	28
957	Cluster3	GO:0001952	regulation of cell-matrix adhesion	12/916	96/16992	0.00539895	0.0268682	0.0185148	94/395/683/6366/1435/10395/3791/4653/9647/7010/7070/7424	12
958	Cluster3	GO:0030218	erythrocyte differentiation	12/916	96/16992	0.00539895	0.0268682	0.0185148	567/2034/2113/3059/10320/10365/4067/9935/3071/6688/6886/7538	12
959	Cluster3	GO:0003214	cardiac left ventricle morphogenesis	4/916	14/16992	0.00543674	0.0268682	0.0185148	2294/6423/6910/7048	4
960	Cluster3	GO:0010934	macrophage cytokine production	4/916	14/16992	0.00543674	0.0268682	0.0185148	972/2621/7040/7099	4
961	Cluster3	GO:0032736	positive regulation of interleukin-13 production	4/916	14/16992	0.00543674	0.0268682	0.0185148	90865/3662/3965/114548	4
962	Cluster3	GO:0051284	positive regulation of sequestering of calcium ion	4/916	14/16992	0.00543674	0.0268682	0.0185148	845/1193/9446/7040	4
963	Cluster3	GO:0051770	positive regulation of nitric-oxide synthase biosynthetic process	4/916	14/16992	0.00543674	0.0268682	0.0185148	6347/2208/3791/7099	4
964	Cluster3	GO:2000353	positive regulation of endothelial cell apoptotic process	4/916	14/16992	0.00543674	0.0268682	0.0185148	8644/57124/958/641700	4
965	Cluster3	GO:2001212	regulation of vasculogenesis	4/916	14/16992	0.00543674	0.0268682	0.0185148	947/3791/10266/55273	4
966	Cluster3	GO:0002092	positive regulation of receptor internalization	5/916	22/16992	0.0055012	0.026991	0.0185995	409/967/5336/6401/6424	5
967	Cluster3	GO:0002861	regulation of inflammatory response to antigenic stimulus	5/916	22/16992	0.0055012	0.026991	0.0185995	695/718/940/2207/3586	5
968	Cluster3	GO:0003272	endocardial cushion formation	5/916	22/16992	0.0055012	0.026991	0.0185995	2022/26508/4487/7048/55273	5
969	Cluster3	GO:0009214	cyclic nucleotide catabolic process	5/916	22/16992	0.0055012	0.026991	0.0185995	5136/5153/5138/27115/10411	5
970	Cluster3	GO:0010447	response to acidic pH	5/916	22/16992	0.0055012	0.026991	0.0185995	1520/2828/8477/5641/5176	5
971	Cluster3	GO:0071677	positive regulation of mononuclear cell migration	5/916	22/16992	0.0055012	0.026991	0.0185995	199/6347/1230/6387/7040	5
972	Cluster3	GO:0090281	negative regulation of calcium ion import	5/916	22/16992	0.0055012	0.026991	0.0185995	845/1193/9446/3270/7040	5
973	Cluster3	GO:0003209	cardiac atrium morphogenesis	6/916	31/16992	0.00557505	0.0272691	0.0187912	54567/2022/2702/57493/6474/6910	6
974	Cluster3	GO:0035115	embryonic forelimb morphogenesis	6/916	31/16992	0.00557505	0.0272691	0.0187912	8854/3235/4487/8434/6474/6910	6
975	Cluster3	GO:0071276	cellular response to cadmium ion	6/916	31/16992	0.00557505	0.0272691	0.0187912	8644/1536/2353/2934/3162/653361	6
976	Cluster3	GO:0051893	regulation of focal adhesion assembly	8/916	51/16992	0.00559772	0.0272961	0.0188097	94/395/10395/3791/4653/9647/7010/7070	8
977	Cluster3	GO:0090109	regulation of cell-substrate junction assembly	8/916	51/16992	0.00559772	0.0272961	0.0188097	94/395/10395/3791/4653/9647/7010/7070	8
978	Cluster3	GO:0090280	positive regulation of calcium ion import	8/916	51/16992	0.00559772	0.0272961	0.0188097	6347/6348/6387/9446/5159/6622/7070/51393	8
979	Cluster3	GO:0097191	extrinsic apoptotic signaling pathway	21/916	213/16992	0.00560377	0.0272976	0.0188108	857/970/2534/50486/11337/3162/8692/3479/90865/4118/4846/8829/8682/5371/6423/6672/8406/7040/147138/7133/8742	21
980	Cluster3	GO:0016064	immunoglobulin mediated immune response	19/916	186/16992	0.00562276	0.0273622	0.0188553	695/712/713/714/715/716/717/718/730/940/958/972/3426/2207/2208/3586/710/30009/7040	19
981	Cluster3	GO:0045667	regulation of osteoblast differentiation	13/916	109/16992	0.00577997	0.0280414	0.0193233	650/654/1050/2662/2735/3397/3399/3479/4208/9770/6423/338773/117581	13
982	Cluster3	GO:0048525	negative regulation of viral process	13/916	109/16992	0.00577997	0.0280414	0.0193233	6348/6351/2219/8547/2934/5654/3428/10581/10410/5371/10318/6737/7538	13
983	Cluster3	GO:0055088	lipid homeostasis	13/916	109/16992	0.00577997	0.0280414	0.0193233	433/857/1050/1071/2167/338328/3931/3990/4023/7851/10577/2494/5468	13
984	Cluster3	GO:0006942	regulation of striated muscle contraction	11/916	85/16992	0.00582581	0.0281519	0.0193995	287/477/845/857/1193/2702/9446/3270/10008/3759/7140	11
985	Cluster3	GO:2000379	positive regulation of reactive oxygen species metabolic process	11/916	85/16992	0.00582581	0.0281519	0.0193995	199/8644/3043/3689/10365/22914/5159/6622/7040/7048/7099	11
986	Cluster3	GO:0001709	cell fate determination	7/916	41/16992	0.00582636	0.0281519	0.0193995	64641/4208/4855/5396/64321/6909/7471	7
987	Cluster3	GO:0006182	cGMP biosynthetic process	7/916	41/16992	0.00582636	0.0281519	0.0193995	196883/358/2983/3357/4846/4881/5957	7
988	Cluster3	GO:0042035	regulation of cytokine biosynthetic process	12/916	97/16992	0.00586751	0.028322	0.0195167	940/920/942/1536/10148/3162/3586/3662/10859/7099/943/7538	12
989	Cluster3	GO:1903533	regulation of protein targeting	27/916	298/16992	0.00588657	0.0283853	0.0195603	654/9478/6363/6347/1513/1601/147906/2534/2621/3059/3176/8692/3479/3586/8809/3965/29969/114548/4856/5138/65018/11142/6423/7040/7099/340061/8740	27
990	Cluster3	GO:0019882	antigen processing and presentation	22/916	228/16992	0.00598313	0.0288217	0.0198611	8905/567/6363/6366/911/912/30835/972/1520/1536/2207/5641/10288/653361/4688/4689/10392/5698/9363/23180/83547/7454	22
991	Cluster3	GO:0042063	gliogenesis	23/916	242/16992	0.00602028	0.0289715	0.0199642	301/147495/443/274/650/6347/6348/1435/1880/2934/90865/163175/4067/4653/4692/64805/5468/6285/26228/6886/7040/7099/7431	23
992	Cluster3	GO:0010717	regulation of epithelial to mesenchymal transition	10/916	74/16992	0.00617438	0.0295639	0.0203725	650/1601/147906/2022/152007/23187/6423/6910/7040/7048	10
993	Cluster3	GO:0014812	muscle cell migration	10/916	74/16992	0.00617438	0.0295639	0.0203725	199/301/3479/93649/4856/8829/5031/5159/51177/6869	10
994	Cluster3	GO:0042310	vasoconstriction	10/916	74/16992	0.00617438	0.0295639	0.0203725	477/554/857/1910/2702/3357/3741/5023/6869/6915	10
995	Cluster3	GO:0043627	response to estrogen	10/916	74/16992	0.00617438	0.0295639	0.0203725	857/1393/50846/3162/5159/5468/5272/7010/7048/167465	10
996	Cluster3	GO:1901888	regulation of cell junction assembly	10/916	74/16992	0.00617438	0.0295639	0.0203725	94/395/857/10395/151306/3791/4653/9647/7010/7070	10
997	Cluster3	GO:0015850	organic hydroxy compound transport	21/916	215/16992	0.00622628	0.0297825	0.0205231	358/364/654/114897/857/1066/1071/6387/1588/2207/2865/3931/10859/3990/10577/5023/64805/65018/5360/5468/6622	21
998	Cluster3	GO:0006606	protein import into nucleus	25/916	271/16992	0.00628443	0.0300005	0.0206733	8644/654/9478/6363/1601/147906/2621/3059/8692/3479/3586/8809/3965/29969/114548/4856/5138/11142/5371/6423/7040/7099/340061/8740/10628	25
999	Cluster3	GO:0044744	protein targeting to nucleus	25/916	271/16992	0.00628443	0.0300005	0.0206733	8644/654/9478/6363/1601/147906/2621/3059/8692/3479/3586/8809/3965/29969/114548/4856/5138/11142/5371/6423/7040/7099/340061/8740/10628	25
1000	Cluster3	GO:0019724	B cell mediated immunity	19/916	188/16992	0.00629807	0.0300046	0.0206761	695/712/713/714/715/716/717/718/730/940/958/972/3426/2207/2208/3586/710/30009/7040	19
1001	Cluster3	GO:0002637	regulation of immunoglobulin production	8/916	52/16992	0.00631046	0.0300046	0.0206761	940/958/3586/90865/54440/30009/7040/7293	8
1002	Cluster3	GO:0048146	positive regulation of fibroblast proliferation	8/916	52/16992	0.00631046	0.0300046	0.0206761	358/972/2621/3479/5159/5371/7040/7471	8
1003	Cluster3	GO:2001238	positive regulation of extrinsic apoptotic signaling pathway	8/916	52/16992	0.00631046	0.0300046	0.0206761	857/50486/8692/4118/8682/5371/8406/8742	8
1004	Cluster3	GO:0017015	regulation of transforming growth factor beta receptor signaling pathway	12/916	98/16992	0.00636772	0.0301796	0.0207968	9719/857/858/1601/2022/5654/93649/63976/7040/7048/7471/6935	12
1005	Cluster3	GO:0032835	glomerulus development	9/916	63/16992	0.0063726	0.0301796	0.0207968	947/2028/2828/26508/4208/5159/5175/6943/7010	9
1006	Cluster3	GO:0060193	positive regulation of lipase activity	9/916	63/16992	0.0063726	0.0301796	0.0207968	2321/338328/3357/5159/5322/5330/115727/8698/6401	9
1007	Cluster3	GO:0060389	pathway-restricted SMAD protein phosphorylation	9/916	63/16992	0.0063726	0.0301796	0.0207968	94/650/654/1601/2022/2662/9573/7040/7048	9
1008	Cluster3	GO:1903169	regulation of calcium ion transmembrane transport	14/916	123/16992	0.00647146	0.0306175	0.0210985	287/477/845/1193/11151/2534/9446/3270/10008/4067/5336/6622/7040/7070	14
1009	Cluster3	GO:0032735	positive regulation of interleukin-12 production	6/916	32/16992	0.00655493	0.0309051	0.0212967	6363/958/3620/3394/3965/7099	6
1010	Cluster3	GO:2000826	regulation of heart morphogenesis	6/916	32/16992	0.00655493	0.0309051	0.0212967	650/2022/5292/6909/6910/7048	6
1011	Cluster3	GO:0030203	glycosaminoglycan metabolic process	17/916	162/16992	0.00655697	0.0309051	0.0212967	55501/56548/55790/54360/1634/133584/3339/8692/3600/3699/80760/10894/5159/5292/5549/6483/7040	17
1012	Cluster3	GO:0046488	phosphatidylinositol metabolic process	21/916	216/16992	0.00655818	0.0309051	0.0212967	660/940/942/1436/8817/2252/2534/1839/3357/3628/9365/5159/118788/23533/146850/5305/5321/5322/5336/5341/7409	21
1013	Cluster3	GO:0098742	cell-cell adhesion via plasma-membrane adhesion molecules	22/916	230/16992	0.00661667	0.0311499	0.0214654	650/57863/30835/1003/1004/24146/7122/90952/79633/53827/2995/3586/4359/259197/51294/54510/5098/5797/6401/6403/7048/7412	22
1014	Cluster3	GO:0006644	phospholipid metabolic process	37/916	448/16992	0.00664344	0.0312144	0.0215098	660/6363/6366/940/975/942/1071/1436/5168/8817/2252/2268/2321/2534/1839/3357/3628/9365/3931/3990/4023/4067/5159/118788/23533/146850/5305/51365/5321/5322/5330/5336/5341/6622/7010/7040/7409	37
1015	Cluster3	GO:1901652	response to peptide	37/916	448/16992	0.00664344	0.0312144	0.0215098	196883/231/301/554/837/857/858/6347/958/1036/1393/6387/1536/2865/2308/2534/2770/2791/54331/3087/3397/3481/3586/9365/10365/4067/22861/10392/5468/5579/5919/8651/9021/6678/7010/7040/7471	37
1016	Cluster3	GO:0032570	response to progesterone	7/916	42/16992	0.00667369	0.0313256	0.0215865	857/6347/2353/10266/6869/7040/10628	7
1017	Cluster3	GO:0001783	B cell apoptotic process	5/916	23/16992	0.0067226	0.03137	0.021617	100/695/972/3586/4067	5
1018	Cluster3	GO:0007184	SMAD protein import into nucleus	5/916	23/16992	0.0067226	0.03137	0.021617	654/1601/4856/5371/7040	5
1019	Cluster3	GO:0043567	regulation of insulin-like growth factor receptor signaling pathway	5/916	23/16992	0.0067226	0.03137	0.021617	650/8483/3479/3489/7471	5
1020	Cluster3	GO:0046640	regulation of alpha-beta T cell proliferation	5/916	23/16992	0.0067226	0.03137	0.021617	51744/940/10148/3965/7048	5
1021	Cluster3	GO:0051894	positive regulation of focal adhesion assembly	5/916	23/16992	0.0067226	0.03137	0.021617	3791/4653/9647/7010/7070	5
1022	Cluster3	GO:0086064	cell communication by electrical coupling involved in cardiac conduction	5/916	23/16992	0.0067226	0.03137	0.021617	477/482/857/2702/3270	5
1023	Cluster3	GO:1902904	negative regulation of supramolecular fiber organization	13/916	111/16992	0.00673014	0.0313744	0.0216201	395/832/11151/10395/9535/2934/25802/4653/1901/85358/6622/6708/7454	13
1024	Cluster3	GO:0043271	negative regulation of ion transport	14/916	124/16992	0.00694434	0.0323414	0.0222864	477/845/857/1193/9446/3270/3741/10008/10859/10288/4846/6424/6622/7040	14
1025	Cluster3	GO:0048863	stem cell differentiation	17/916	163/16992	0.00696467	0.0324044	0.0223299	2/8854/1910/1947/3087/3357/4208/4222/4487/93649/8829/64321/54345/6886/6909/6910/9839	17
1026	Cluster3	GO:0010830	regulation of myotube differentiation	8/916	53/16992	0.00708993	0.0326897	0.0225265	6355/963/30846/2323/93649/4856/6474/8740	8
1027	Cluster3	GO:0051057	positive regulation of small GTPase mediated signal transduction	8/916	53/16992	0.00708993	0.0326897	0.0225265	1435/2828/8477/3479/10161/286530/5159/115727	8
1028	Cluster3	GO:0072523	purine-containing compound catabolic process	8/916	53/16992	0.00708993	0.0326897	0.0225265	100/1806/4907/5136/5153/5138/27115/10411	8
1029	Cluster3	GO:0086065	cell communication involved in cardiac conduction	8/916	53/16992	0.00708993	0.0326897	0.0225265	287/477/482/845/857/2702/3270/3741	8
1030	Cluster3	GO:0002827	positive regulation of T-helper 1 type immune response	4/916	15/16992	0.00710139	0.0326897	0.0225265	301/6363/3142/3594	4
1031	Cluster3	GO:0010715	regulation of extracellular matrix disassembly	4/916	15/16992	0.00710139	0.0326897	0.0225265	1471/1803/2113/7040	4
1032	Cluster3	GO:0010919	regulation of inositol phosphate biosynthetic process	4/916	15/16992	0.00710139	0.0326897	0.0225265	51744/5341/5745/6622	4
1033	Cluster3	GO:0032695	negative regulation of interleukin-12 production	4/916	15/16992	0.00710139	0.0326897	0.0225265	409/1240/3586/10859	4
1034	Cluster3	GO:0034375	high-density lipoprotein particle remodeling	4/916	15/16992	0.00710139	0.0326897	0.0225265	1071/3931/3990/5360	4
1035	Cluster3	GO:0055075	potassium ion homeostasis	4/916	15/16992	0.00710139	0.0326897	0.0225265	477/482/3741/3759	4
1036	Cluster3	GO:0072677	eosinophil migration	4/916	15/16992	0.00710139	0.0326897	0.0225265	6357/6348/11314/5734	4
1037	Cluster3	GO:1902593	single-organism nuclear import	25/916	274/16992	0.00720043	0.0331136	0.0228186	8644/654/9478/6363/1601/147906/2621/3059/8692/3479/3586/8809/3965/29969/114548/4856/5138/11142/5371/6423/7040/7099/340061/8740/10628	25
1038	Cluster3	GO:0045598	regulation of fat cell differentiation	13/916	112/16992	0.00724958	0.0333076	0.0229522	650/83643/1050/1240/2308/9573/5468/63976/5919/6423/7040/7471/7538	13
1039	Cluster3	GO:0044243	multicellular organismal catabolic process	10/916	76/16992	0.00745118	0.0342008	0.0235678	1306/1282/1284/1292/1471/1513/1520/2028/4327/4313	10
1040	Cluster3	GO:1903844	regulation of cellular response to transforming growth factor beta stimulus	12/916	100/16992	0.00746888	0.0342491	0.0236011	9719/857/858/1601/2022/5654/93649/63976/7040/7048/7471/6935	12
1041	Cluster3	GO:1900371	regulation of purine nucleotide biosynthetic process	16/916	151/16992	0.00749178	0.0343211	0.0236507	196883/154/554/10203/1910/2771/8477/4846/4881/53829/5138/65018/5739/10266/5957/7432	16
1042	Cluster3	GO:0031529	ruffle organization	7/916	43/16992	0.00760922	0.0347923	0.0239754	199/857/6366/1436/5341/391/26228	7
1043	Cluster3	GO:0032757	positive regulation of interleukin-8 production	7/916	43/16992	0.00760922	0.0347923	0.0239754	929/51744/965/2219/8692/3965/7099	7
1044	Cluster3	GO:0009988	cell-cell recognition	9/916	65/16992	0.00782452	0.0357083	0.0246066	6363/6366/30835/1794/84868/84329/4478/5551/30815	9
1045	Cluster3	GO:0086001	cardiac muscle cell action potential	9/916	65/16992	0.00782452	0.0357083	0.0246066	287/477/857/2702/3741/10008/30819/3759/3764	9
1046	Cluster3	GO:0070228	regulation of lymphocyte apoptotic process	8/916	54/16992	0.00793986	0.0361654	0.0249216	100/695/972/155038/3620/3586/3965/4067	8
1047	Cluster3	GO:1903391	regulation of adherens junction organization	8/916	54/16992	0.00793986	0.0361654	0.0249216	94/395/10395/3791/4653/9647/7010/7070	8
1048	Cluster3	GO:0030808	regulation of nucleotide biosynthetic process	16/916	152/16992	0.00796782	0.0362451	0.0249765	196883/154/554/10203/1910/2771/8477/4846/4881/53829/5138/65018/5739/10266/5957/7432	16
1049	Cluster3	GO:1900182	positive regulation of protein localization to nucleus	14/916	126/16992	0.00797255	0.0362451	0.0249765	654/6363/1601/2534/3059/8692/3479/8809/3965/6423/7040/7099/340061/8740	14
1050	Cluster3	GO:2000027	regulation of organ morphogenesis	23/916	248/16992	0.00802278	0.0364387	0.0251099	409/650/947/1435/1601/58524/2022/2252/2735/55679/4487/5292/5698/84870/6423/64321/10252/6909/6910/7040/7048/7471/7484	23
1051	Cluster3	GO:0003171	atrioventricular valve development	5/916	24/16992	0.00812176	0.0367483	0.0253232	650/2702/26508/6910/7048	5
1052	Cluster3	GO:0032897	negative regulation of viral transcription	5/916	24/16992	0.00812176	0.0367483	0.0253232	6348/6351/10410/6737/7538	5
1053	Cluster3	GO:0042346	positive regulation of NF-kappaB import into nucleus	5/916	24/16992	0.00812176	0.0367483	0.0253232	6363/8809/3965/7099/8740	5
1054	Cluster3	GO:0050927	positive regulation of positive chemotaxis	5/916	24/16992	0.00812176	0.0367483	0.0253232	6387/3603/3791/1901/7424	5
1055	Cluster3	GO:0007369	gastrulation	18/916	180/16992	0.0085619	0.038703	0.0266702	187/84913/1284/1843/2114/2294/9573/3087/3586/3679/3689/4313/23187/6423/64321/83595/6886/7048	18
1056	Cluster3	GO:0055078	sodium ion homeostasis	7/916	44/16992	0.00863816	0.0389397	0.0268333	477/482/554/730/1910/4881/6869	7
1057	Cluster3	GO:1903018	regulation of glycoprotein metabolic process	7/916	44/16992	0.00863816	0.0389397	0.0268333	6363/6366/1471/1839/3479/3600/9445	7
1058	Cluster3	GO:0035690	cellular response to drug	9/916	66/16992	0.00863874	0.0389397	0.0268333	9447/6347/969/1393/2621/4208/5138/9647/94274	9
1059	Cluster3	GO:0031667	response to nutrient levels	34/916	411/16992	0.00880239	0.0395032	0.0272216	2182/100/154/8644/8854/717/6347/920/958/1471/1536/2350/2308/11167/2621/9573/2771/2934/3162/3428/3600/4208/5292/5443/5468/6423/6678/6751/6915/7040/7048/7412/7484/7538	34
1060	Cluster3	GO:0006022	aminoglycan metabolic process	17/916	167/16992	0.00880481	0.0395032	0.0272216	55501/56548/55790/54360/1634/133584/3339/8692/3600/3699/80760/10894/5159/5292/5549/6483/7040	17
1061	Cluster3	GO:0006940	regulation of smooth muscle contraction	8/916	55/16992	0.00886404	0.0395032	0.0272216	100/154/477/10203/857/93649/5023/6869	8
1062	Cluster3	GO:0030858	positive regulation of epithelial cell differentiation	8/916	55/16992	0.00886404	0.0395032	0.0272216	94/84913/654/1003/7122/6424/55273/9839	8
1063	Cluster3	GO:0033627	cell adhesion mediated by integrin	8/916	55/16992	0.00886404	0.0395032	0.0272216	100/6366/1803/83706/4067/3071/4856/6423	8
1064	Cluster3	GO:0042246	tissue regeneration	8/916	55/16992	0.00886404	0.0395032	0.0272216	301/2934/3479/389125/4815/4856/6442/7048	8
1065	Cluster3	GO:0046686	response to cadmium ion	8/916	55/16992	0.00886404	0.0395032	0.0272216	8644/567/1536/2353/2934/3162/653361/6678	8
1066	Cluster3	GO:0097306	cellular response to alcohol	8/916	55/16992	0.00886404	0.0395032	0.0272216	1536/54331/10365/5031/5468/5729/5734/6688	8
1067	Cluster3	GO:0008207	C21-steroid hormone metabolic process	6/916	34/16992	0.00887973	0.0395032	0.0272216	231/8644/650/654/1583/10170	6
1068	Cluster3	GO:0009154	purine ribonucleotide catabolic process	6/916	34/16992	0.00887973	0.0395032	0.0272216	4907/5136/5153/5138/27115/10411	6
1069	Cluster3	GO:0034405	response to fluid shear stress	6/916	34/16992	0.00887973	0.0395032	0.0272216	2113/10365/4208/4846/5159/7040	6
1070	Cluster3	GO:0035307	positive regulation of protein dephosphorylation	6/916	34/16992	0.00887973	0.0395032	0.0272216	11314/10395/5159/65018/26051/7040	6
1071	Cluster3	GO:0060323	head morphogenesis	6/916	34/16992	0.00887973	0.0395032	0.0272216	7122/83716/4313/4487/6237/7040	6
1072	Cluster3	GO:0061384	heart trabecula morphogenesis	6/916	34/16992	0.00887973	0.0395032	0.0272216	9510/54567/2022/57493/1901/7010	6
1073	Cluster3	GO:0007492	endoderm development	10/916	78/16992	0.00892271	0.0396574	0.0273279	1284/1843/9573/3087/3679/3689/4313/64321/83595/7040	10
1074	Cluster3	GO:2001236	regulation of extrinsic apoptotic signaling pathway	16/916	154/16992	0.00899241	0.0399273	0.0275139	857/2534/50486/3162/8692/3479/4118/4846/8829/8682/5371/6423/6672/8406/147138/8742	16
1075	Cluster3	GO:0051592	response to calcium ion	13/916	115/16992	0.00900018	0.0399273	0.0275139	8644/241/845/857/221184/1393/1843/2353/30819/4208/10235/6678/10628	13
1076	Cluster3	GO:0045862	positive regulation of proteolysis	31/916	367/16992	0.00905664	0.0399786	0.0275492	9447/718/22900/857/1050/7123/1075/1601/10395/641700/2192/2934/3428/90865/3965/58484/22861/114548/10392/5023/5118/65018/5371/5468/9647/5698/115992/6423/6622/83595/7133	31
1077	Cluster3	GO:0006837	serotonin transport	4/916	16/16992	0.00907042	0.0399786	0.0275492	2207/10859/5023/6622	4
1078	Cluster3	GO:0010642	negative regulation of platelet-derived growth factor receptor signaling pathway	4/916	16/16992	0.00907042	0.0399786	0.0275492	93649/5159/5739/6622	4
1079	Cluster3	GO:0034138	toll-like receptor 3 signaling pathway	4/916	16/16992	0.00907042	0.0399786	0.0275492	857/942/84868/23180	4
1080	Cluster3	GO:0045064	T-helper 2 cell differentiation	4/916	16/16992	0.00907042	0.0399786	0.0275492	301/942/3142/114548	4
1081	Cluster3	GO:0048535	lymph node development	4/916	16/16992	0.00907042	0.0399786	0.0275492	57124/3600/124976/7040	4
1082	Cluster3	GO:0060390	regulation of SMAD protein import into nucleus	4/916	16/16992	0.00907042	0.0399786	0.0275492	654/1601/4856/7040	4
1083	Cluster3	GO:0048705	skeletal system morphogenesis	20/916	209/16992	0.00928527	0.0408878	0.0281758	654/55790/9249/8817/3224/3235/8692/4208/4313/4487/5396/6423/6424/6474/6939/7010/7040/7048/7484/6935	20
1084	Cluster3	GO:0043687	post-translational protein modification	12/916	103/16992	0.00939472	0.0412935	0.0284553	683/1043/10491/2350/338328/51299/84628/146183/8434/7070/8876/7512	12
1085	Cluster3	GO:0090101	negative regulation of transmembrane receptor protein serine/threonine kinase signaling pathway	12/916	103/16992	0.00939472	0.0412935	0.0284553	9719/857/858/91851/9573/5654/4856/63976/6423/7040/7048/7471	12
1086	Cluster3	GO:0051346	negative regulation of hydrolase activity	33/916	398/16992	0.00944536	0.0414778	0.0285824	2/301/358/409/718/114769/1471/8530/392617/2621/3001/3428/3699/80760/22914/3071/58484/4846/89932/221476/5627/8434/5973/5272/5176/710/6423/6622/10252/7035/25816/8740/60385	33
1087	Cluster3	GO:0046058	cAMP metabolic process	16/916	155/16992	0.00954261	0.0418279	0.0288236	196883/154/554/10203/1910/2771/8477/53829/5136/5153/5138/27115/5739/10266/10411/7432	16
1088	Cluster3	GO:0051099	positive regulation of binding	16/916	155/16992	0.00954261	0.0418279	0.0288236	567/650/857/1193/64641/3479/3662/4208/4242/93649/8829/23228/5468/6708/7040/340061	16
1089	Cluster3	GO:0050680	negative regulation of epithelial cell proliferation	13/916	116/16992	0.00965204	0.0421382	0.0290374	94/84913/857/858/54567/55679/4208/5797/5176/6423/6678/7040/22846	13
1090	Cluster3	GO:0090317	negative regulation of intracellular protein transport	11/916	91/16992	0.00966388	0.0421382	0.0290374	9478/147906/2621/3586/29969/114548/4856/5138/11142/6672/8740	11
1091	Cluster3	GO:0030802	regulation of cyclic nucleotide biosynthetic process	15/916	142/16992	0.00968994	0.0421382	0.0290374	196883/154/554/10203/1910/2771/8477/4846/4881/53829/5138/5739/10266/5957/7432	15
1092	Cluster3	GO:0030194	positive regulation of blood coagulation	5/916	25/16992	0.00971061	0.0421382	0.0290374	5341/6403/6915/7056/7099	5
1093	Cluster3	GO:0032620	interleukin-17 production	5/916	25/16992	0.00971061	0.0421382	0.0290374	3600/3071/23180/7040/7099	5
1094	Cluster3	GO:0034367	macromolecular complex remodeling	5/916	25/16992	0.00971061	0.0421382	0.0290374	1071/3931/3990/4023/5360	5
1095	Cluster3	GO:0034368	protein-lipid complex remodeling	5/916	25/16992	0.00971061	0.0421382	0.0290374	1071/3931/3990/4023/5360	5
1096	Cluster3	GO:0034369	plasma lipoprotein particle remodeling	5/916	25/16992	0.00971061	0.0421382	0.0290374	1071/3931/3990/4023/5360	5
1097	Cluster3	GO:0050926	regulation of positive chemotaxis	5/916	25/16992	0.00971061	0.0421382	0.0290374	6387/3603/3791/1901/7424	5
1098	Cluster3	GO:1900048	positive regulation of hemostasis	5/916	25/16992	0.00971061	0.0421382	0.0290374	5341/6403/6915/7056/7099	5
1099	Cluster3	GO:1903393	positive regulation of adherens junction organization	5/916	25/16992	0.00971061	0.0421382	0.0290374	3791/4653/9647/7010/7070	5
1100	Cluster3	GO:0046622	positive regulation of organ growth	7/916	45/16992	0.00976565	0.0423001	0.029149	3142/3479/4208/5292/54440/6909/6910	7
1101	Cluster3	GO:0060443	mammary gland morphogenesis	7/916	45/16992	0.00976565	0.0423001	0.029149	857/1435/1436/5371/6909/7040/7048	7
1102	Cluster3	GO:0007266	Rho protein signal transduction	17/916	169/16992	0.00986057	0.0426725	0.0294056	64411/395/22899/10395/221472/2828/8477/10161/4653/286530/5159/80243/5924/391/57381/7409/7454	17
1103	Cluster3	GO:0001701	in utero embryonic development	27/916	311/16992	0.0101499	0.0438847	0.0302409	94/100/650/83605/1050/2034/2294/9573/57493/3087/3479/3586/10365/4245/4487/4846/51294/5919/84870/9021/64321/54345/7048/7075/55273/22846/7484	27
1104	Cluster3	GO:0001961	positive regulation of cytokine-mediated signaling pathway	6/916	35/16992	0.0102397	0.0440336	0.0303435	558/972/1435/2621/3554/353376	6
1105	Cluster3	GO:0002823	negative regulation of adaptive immune response based on somatic recombination of immune receptors built from immunoglobulin superfamily domains	6/916	35/16992	0.0102397	0.0440336	0.0303435	339390/56940/84868/9173/90865/10859	6
1106	Cluster3	GO:0009261	ribonucleotide catabolic process	6/916	35/16992	0.0102397	0.0440336	0.0303435	4907/5136/5153/5138/27115/10411	6
1107	Cluster3	GO:0086004	regulation of cardiac muscle cell contraction	6/916	35/16992	0.0102397	0.0440336	0.0303435	287/477/857/2702/10008/3759	6
1108	Cluster3	GO:0086091	regulation of heart rate by cardiac conduction	6/916	35/16992	0.0102397	0.0440336	0.0303435	287/857/2702/3741/10008/3759	6
1109	Cluster3	GO:0098801	regulation of renal system process	6/916	35/16992	0.0102397	0.0440336	0.0303435	554/1910/2621/2702/4881/6869	6
1110	Cluster3	GO:1903828	negative regulation of cellular protein localization	15/916	143/16992	0.0103042	0.0442707	0.0305069	9478/1601/147906/2621/3586/11006/29969/114548/4856/5138/91461/11142/6672/7040/8740	15
1111	Cluster3	GO:0016202	regulation of striated muscle tissue development	13/916	117/16992	0.0103402	0.0443856	0.0305861	409/650/3479/4208/93649/5292/6285/6474/64321/6909/6910/7040/7048	13
1112	Cluster3	GO:0006911	phagocytosis, engulfment	9/916	68/16992	0.010458	0.0447319	0.0308248	199/51411/11314/9844/2207/2934/3071/5468/26228	9
1113	Cluster3	GO:0030574	collagen catabolic process	9/916	68/16992	0.010458	0.0447319	0.0308248	1306/1282/1284/1292/1471/1513/1520/4327/4313	9
1114	Cluster3	GO:0033077	T cell differentiation in thymus	9/916	68/16992	0.010458	0.0447319	0.0308248	100/567/940/972/1794/9935/8876/7471/6935	9
1115	Cluster3	GO:0033138	positive regulation of peptidyl-serine phosphorylation	11/916	92/16992	0.0104584	0.0447319	0.0308248	409/8536/857/2621/2675/3059/65018/10411/6423/6622/7040	11
1116	Cluster3	GO:0045639	positive regulation of myeloid cell differentiation	10/916	80/16992	0.010607	0.045246	0.031179	1230/920/972/1435/2113/2242/2353/3059/3071/6886	10
1117	Cluster3	GO:0048259	regulation of receptor-mediated endocytosis	10/916	80/16992	0.010607	0.045246	0.031179	409/567/6363/6366/967/1601/5336/6401/6424/23208	10
1118	Cluster3	GO:0097756	negative regulation of blood vessel diameter	10/916	80/16992	0.010607	0.045246	0.031179	477/554/857/1910/2702/3357/3741/5023/6869/6915	10
1119	Cluster3	GO:0008154	actin polymerization or depolymerization	18/916	184/16992	0.0106251	0.0452825	0.0312041	199/395/832/6366/10344/11151/6387/9535/2934/3055/3059/25802/3071/5341/83442/6708/7454/7456	18
1120	Cluster3	GO:0006469	negative regulation of protein kinase activity	22/916	240/16992	0.0106626	0.0454017	0.0312863	857/11314/1050/1634/1843/56940/2167/23768/9535/3087/8692/4067/93649/11142/127435/9647/80243/6423/8651/9021/10252/7070	22
1121	Cluster3	GO:0048732	gland development	34/916	417/16992	0.010824	0.0460479	0.0317316	100/8854/301/650/857/1036/1050/1435/1436/1471/1588/2113/2252/2294/2735/3087/3142/3162/3235/3586/55679/9935/4478/4487/4855/8829/5371/5176/6909/6943/7040/7048/7052/7471	34
1122	Cluster3	GO:0060395	SMAD protein signal transduction	8/916	57/16992	0.0109502	0.0465431	0.0320728	84913/650/654/2353/2662/9573/7040/7431	8
1123	Cluster3	GO:0002532	production of molecular mediator involved in inflammatory response	7/916	46/16992	0.0109968	0.0466583	0.0321522	695/2207/63940/3620/4067/5023/7099	7
1124	Cluster3	GO:0009620	response to fungus	7/916	46/16992	0.0109968	0.0466583	0.0321522	695/942/23406/1511/10578/7040/7099	7
1125	Cluster3	GO:1903707	negative regulation of hemopoiesis	14/916	131/16992	0.0110745	0.0469461	0.0323505	301/714/6348/972/3142/10859/11025/11006/4067/9935/7099/55365/28959/7538	14
1126	Cluster3	GO:0045165	cell fate commitment	22/916	241/16992	0.011158	0.0472582	0.0325656	650/54567/58524/64641/2034/2114/9573/3594/3662/4208/4855/8829/5371/5468/5396/6423/64321/54345/6886/6909/7471/7484	22
1127	Cluster3	GO:0033157	regulation of intracellular protein transport	31/916	373/16992	0.0112674	0.0476789	0.0328555	654/9478/8536/6363/6347/1513/1601/147906/2534/2621/3059/3176/8692/3479/3586/8809/3965/29969/114548/4856/5138/65018/11142/79899/10411/6423/6672/7040/7099/340061/8740	31
1128	Cluster3	GO:0030308	negative regulation of cell growth	16/916	158/16992	0.011355	0.0478739	0.0329899	94/978/147906/2273/8692/4487/4856/4881/8829/5371/5468/56920/6423/6586/64321/7040	16
1129	Cluster3	GO:0010523	negative regulation of calcium ion transport into cytosol	4/916	17/16992	0.0113637	0.0478739	0.0329899	845/1193/9446/7040	4
1130	Cluster3	GO:0036037	CD8-positive, alpha-beta T cell activation	4/916	17/16992	0.0113637	0.0478739	0.0329899	51744/10859/3071/944	4
1131	Cluster3	GO:0045063	T-helper 1 cell differentiation	4/916	17/16992	0.0113637	0.0478739	0.0329899	301/6363/3142/8809	4
1132	Cluster3	GO:0090026	positive regulation of monocyte chemotaxis	4/916	17/16992	0.0113637	0.0478739	0.0329899	199/6347/1230/6387	4
1133	Cluster3	GO:0007202	activation of phospholipase C activity	5/916	26/16992	0.0115005	0.0481951	0.0332112	3357/5330/115727/8698/6401	5
1134	Cluster3	GO:0035025	positive regulation of Rho protein signal transduction	5/916	26/16992	0.0115005	0.0481951	0.0332112	2828/8477/10161/286530/5159	5
1135	Cluster3	GO:0043267	negative regulation of potassium ion transport	5/916	26/16992	0.0115005	0.0481951	0.0332112	845/857/3741/10008/4846	5
1136	Cluster3	GO:0050820	positive regulation of coagulation	5/916	26/16992	0.0115005	0.0481951	0.0332112	5341/6403/6915/7056/7099	5
1137	Cluster3	GO:0051150	regulation of smooth muscle cell differentiation	5/916	26/16992	0.0115005	0.0481951	0.0332112	2022/2294/93649/7040/6935	5
1138	Cluster3	GO:0061311	cell surface receptor signaling pathway involved in heart development	5/916	26/16992	0.0115005	0.0481951	0.0332112	650/54567/4487/64321/7040	5
1139	Cluster3	GO:0051668	localization within membrane	10/916	81/16992	0.0115347	0.0482959	0.0332807	1794/2934/3689/4118/7851/23180/130132/85358/7040/7070	10
1140	Cluster3	GO:0051146	striated muscle cell differentiation	22/916	242/16992	0.0116718	0.0488271	0.0336467	409/650/845/858/6355/963/30846/2323/3479/4208/4487/93649/8736/91624/4856/5159/51177/6474/6910/7040/8740/7471	22
1141	Cluster3	GO:0002755	MyD88-dependent toll-like receptor signaling pathway	6/916	36/16992	0.0117413	0.0489886	0.0337581	695/929/11314/23643/7099/10318	6
1142	Cluster3	GO:0032964	collagen biosynthetic process	6/916	36/16992	0.0117413	0.0489886	0.0337581	6347/114757/2022/5159/5468/7040	6
1143	Cluster3	GO:0060760	positive regulation of response to cytokine stimulus	6/916	36/16992	0.0117413	0.0489886	0.0337581	558/972/1435/2621/3554/353376	6
1144	Cluster3	GO:0048738	cardiac muscle tissue development	18/916	186/16992	0.0117956	0.0491722	0.0338846	8854/409/650/54567/2022/2702/57493/3479/4208/93649/91624/5159/5292/1901/6909/6910/7040/7048	18
1145	Cluster3	GO:0051494	negative regulation of cytoskeleton organization	13/916	119/16992	0.0118307	0.0492327	0.0339262	395/832/11151/10395/9535/2934/25802/4653/1901/85358/6622/6708/7454	13
1146	Cluster3	GO:1901861	regulation of muscle tissue development	13/916	119/16992	0.0118307	0.0492327	0.0339262	409/650/3479/4208/93649/5292/6285/6474/64321/6909/6910/7040/7048	13
1147	Cluster3	GO:0031098	stress-activated protein kinase signaling cascade	23/916	257/16992	0.0120169	0.0499638	0.03443	231/650/6363/6366/83605/56940/221472/2324/2308/3965/4067/29969/2122/653361/10392/65018/5734/9770/6423/10044/7099/9839/7538	23
1148	Cluster5	GO:0007059	chromosome segregation	120/1933	330/16992	3.39317e-33	1.20722e-29	1.09701e-29	25909/546/9212/332/672/83990/699/701/9184/891/9134/8697/990/157313/113130/55143/81620/1062/1063/2491/64105/91687/79172/92421/9793/23122/1457/10664/8452/1663/9787/79075/79980/1894/146956/2072/54821/114799/157570/9700/81610/2177/57697/348654/83903/55355/3619/54617/3832/9928/81930/146909/3835/9493/3796/11004/24137/285643/3833/9735/3837/9113/23592/4085/4288/27030/64210/9918/23310/64151/23397/54820/47…	120
1149	Cluster5	GO:0000819	sister chromatid segregation	94/1933	218/16992	4.8405e-33	1.20722e-29	1.09701e-29	25909/546/9212/332/699/701/9184/891/8697/990/113130/55143/81620/1062/1063/2491/64105/91687/79172/92421/9793/23122/1457/10664/8452/1663/9787/79075/79980/54821/114799/9700/348654/83903/3619/54617/9928/81930/146909/3835/9493/3796/11004/24137/285643/3833/9735/3837/9113/4085/9918/23310/64151/23397/54820/4751/25836/83540/57122/55746/23279/348995/4928/51203/23244/23047/5347/23126/9055/29127/5885/5903/59…	94
1150	Cluster5	GO:0007067	mitotic nuclear division	140/1933	453/16992	6.25772e-30	1.04045e-26	9.45465e-27	93973/64682/54443/259266/546/6790/9212/332/57448/79184/699/701/9184/890/891/9133/899/23607/8697/993/990/157313/113130/55143/983/8621/1017/81620/1062/1063/79598/1111/92421/11113/9793/23122/1452/1457/8452/9820/9937/9787/79075/79980/1778/54821/9700/81610/26271/348654/83903/54801/3070/3619/54617/3832/9928/56992/81930/146909/9585/3835/9493/3796/11004/9371/24137/285643/3833/9735/3837/9113/89782/85444/4…	140
1151	Cluster5	GO:0098813	nuclear chromosome segregation	105/1933	287/16992	2.02797e-29	2.52888e-26	2.29801e-26	25909/546/9212/332/83990/699/701/9184/891/9134/8697/990/113130/55143/81620/1062/1063/2491/64105/91687/79172/92421/9793/23122/1457/10664/8452/1663/9787/79075/79980/1894/146956/2072/54821/114799/9700/81610/2177/57697/348654/83903/3619/54617/9928/81930/146909/3835/9493/3796/11004/24137/285643/3833/9735/3837/9113/23592/4085/27030/9918/23310/64151/23397/54820/4751/25836/83540/57122/55746/23279/348995/…	105
1152	Cluster5	GO:0007062	sister chromatid cohesion	60/1933	126/16992	2.61507e-24	2.6088e-21	2.37063e-21	25909/546/9212/332/699/701/9184/113130/55143/1062/1063/2491/64105/91687/79172/9793/23122/10664/1663/79075/79980/54821/114799/9700/83903/3619/81930/3835/3796/11004/9735/4085/54820/25836/83540/57122/55746/23279/348995/4928/23244/23047/5347/23126/5885/5903/5905/6421/220134/8243/9126/23137/147841/10735/57551/8658/7514/9183/55055/11130	60
1153	Cluster5	GO:0006260	DNA replication	97/1933	291/16992	9.83843e-24	8.17901e-21	7.43233e-21	26057/545/546/580/11177/641/672/675/83990/9134/993/8318/990/8317/983/1017/81620/10036/8208/1111/63967/10926/1663/1763/9093/79075/51514/144455/79733/146956/114799/157570/54465/9156/57697/9837/51659/84296/23560/3480/54617/3980/55388/4171/4172/8888/4173/4176/84515/254394/4683/23054/64710/4928/142/23244/5422/23649/5425/5426/5427/11232/10721/5557/5558/5810/5884/10111/5888/5928/5930/5932/10432/5981/598…	97
1154	Cluster5	GO:0000070	mitotic sister chromatid segregation	59/1933	134/16992	9.24072e-22	6.58467e-19	5.98354e-19	546/9212/699/701/9184/891/8697/990/113130/55143/81620/1062/1063/92421/1457/8452/9787/79075/9700/348654/83903/54617/9928/81930/146909/3835/9493/11004/24137/285643/3833/3837/4085/9918/23310/64151/23397/4751/25836/51203/23244/23047/5347/23126/9055/29127/5885/8243/10592/9126/10051/23137/10615/8658/7175/7272/9525/9183/11130	59
1155	Cluster5	GO:0016570	histone modification	116/1933	432/16992	2.02911e-19	1.26515e-16	1.14965e-16	86/51742/55870/1386/546/6790/9212/9031/11176/54880/57673/672/675/79184/27154/890/891/79577/983/1017/9425/1108/1111/9575/1387/10664/9646/8450/1642/1786/84444/79813/2005/2033/57634/80314/2140/2146/83903/9329/3054/3066/3141/10075/3720/221037/23028/221656/22992/55818/51780/9682/5927/10765/8242/7403/123169/6885/5599/57504/4602/114803/79829/25836/64324/22976/51230/5563/10419/90780/5928/5929/10432/23186…	116
1156	Cluster5	GO:0006310	DNA recombination	84/1933	267/16992	6.3882e-19	3.54048e-16	3.21726e-16	86/93973/79915/546/580/641/672/675/83990/8318/8317/1111/1763/146956/2072/55218/9156/57697/63979/348654/51659/84296/3149/3329/54617/54891/23028/3980/84515/254394/27030/4436/2956/4683/23054/4841/64710/79728/142/22976/5422/23649/5425/5426/5427/10721/151987/5557/5558/5591/5885/10111/5888/10635/5893/25788/8438/5932/10432/5981/5983/5984/5985/80010/165918/6117/8607/6421/56916/23137/6830/7037/79725/7153/…	84
1157	Cluster5	GO:0006261	DNA-dependent DNA replication	55/1933	138/16992	5.78129e-18	2.88371e-15	2.62045e-15	546/11177/641/675/9134/8318/990/8317/1017/81620/1663/1763/9093/79075/144455/79733/146956/54465/57697/9837/51659/84296/54617/3980/55388/4171/4172/4173/4176/4683/64710/142/5422/23649/5425/5426/5427/11232/10721/5557/5558/5888/5981/5983/5984/5985/6117/59343/8243/9126/10735/7019/11073/7486/84083	55
1158	Cluster5	GO:0033044	regulation of chromosome organization	86/1933	288/16992	9.443e-18	4.28197e-15	3.89106e-15	29028/54454/545/546/9212/54880/672/699/701/891/10576/7203/10575/908/8697/8318/990/113130/81620/1062/1063/1111/1457/10664/9646/8452/1663/170506/1736/9787/1786/2072/9700/348654/26354/54552/3192/3720/23028/55818/9682/5927/4085/5599/8550/4288/4602/92345/55226/4683/4751/25836/64324/142/22976/5347/25913/90780/5885/10111/55183/56254/9810/9252/9733/26054/6418/9869/6421/25942/23137/23049/23381/144108/6830…	86
1159	Cluster5	GO:0051052	regulation of DNA metabolic process	102/1933	376/16992	1.50902e-17	6.27248e-15	5.69984e-15	26057/317/79915/545/546/9212/641/672/675/79184/10576/7203/10575/908/990/8317/983/1017/81620/1111/8451/1663/170506/1736/1763/1786/79075/144455/79733/2072/114799/157570/2140/23201/63979/2305/26354/54552/79977/2932/23560/3192/3320/3326/3480/54617/23028/221656/3980/8550/4436/2956/92345/55226/4683/4751/64710/4931/142/22976/23244/10721/25913/151987/10419/5884/10111/5888/10635/5893/5930/5983/5984/5985/5…	102
1160	Cluster5	GO:0000075	cell cycle checkpoint	72/1933	221/16992	2.52198e-17	9.67664e-15	8.79323e-15	1386/545/6790/9212/641/672/79184/83990/699/701/9184/835/891/9134/8318/988/990/983/1017/81620/1063/1111/9575/63967/23019/25904/57472/1457/8451/1763/84444/51514/1869/144455/146956/2033/54465/55215/10116/348654/26058/83903/51512/65123/25896/9735/4085/9656/4436/4683/54888/5347/5546/5591/5810/5884/5932/55159/60561/6659/57551/261726/7153/7155/11073/7158/7175/7272/57646/9183/55055/11130	72
1161	Cluster5	GO:0018205	peptidyl-lysine modification	99/1933	366/16992	5.64263e-17	2.01039e-14	1.82685e-14	86/51742/55870/1386/538/546/9212/54880/57673/332/672/675/27154/55143/9425/1111/9575/1387/10664/9646/1786/84444/79813/2033/57634/80314/2146/26354/54552/9329/3054/3066/3619/3720/23028/55818/9682/7403/6885/4602/79829/84901/64324/57122/55746/9972/9631/23279/23511/23165/23225/8021/348995/10762/4928/22976/51230/10401/9883/100101267/90780/8480/5903/5905/5929/55183/6018/9252/8607/79595/29843/59343/26054/…	99
1162	Cluster5	GO:0071103	DNA conformation change	82/1933	283/16992	3.87337e-16	1.28802e-13	1.17044e-13	10973/55723/55870/546/641/6046/83990/23523/891/8318/113130/983/2491/64105/91687/79172/10036/8208/1105/9557/1106/1108/57680/10664/8451/8450/1642/1663/1660/1763/2071/10146/9837/51659/84296/2967/3070/55355/3149/54617/79711/4171/4172/4173/4176/4683/9918/23310/64151/54892/23397/51203/11339/142/25913/23198/10111/5888/25788/8438/5928/51773/8607/9733/6418/257218/8467/10592/10051/144108/6732/7150/7153/715…	82
1163	Cluster5	GO:0006302	double-strand break repair	67/1933	209/16992	8.11444e-16	2.41427e-13	2.19387e-13	580/9031/641/672/675/79184/83990/8318/8317/113130/1111/9937/1663/1763/146956/2072/157570/55218/2140/63979/2305/348654/51659/84296/8924/54617/23028/22992/3980/84515/254394/9656/4436/4683/64710/79728/142/22976/5422/10721/151987/5591/5885/10111/5888/10635/5893/25788/8438/5932/55183/165918/254225/6117/6421/8467/56916/23137/8914/7158/9319/51366/57599/7486/7516/7520/7528	67
1164	Cluster5	GO:0032392	DNA geometric change	39/1933	84/16992	8.22827e-16	2.41427e-13	2.19387e-13	10973/546/641/83990/8318/1105/9557/1106/1108/57680/8451/8450/1642/1663/1660/1763/2071/10146/9837/51659/84296/2967/3149/54617/4171/4172/4173/4176/4683/142/25913/10111/5888/25788/8438/8607/7486/7520/84083	39
1165	Cluster5	GO:0000723	telomere maintenance	54/1933	149/16992	1.50809e-15	4.17908e-13	3.79756e-13	545/546/9212/641/675/9134/10576/7203/10575/908/9937/170506/1736/1763/2072/9156/26354/54552/3192/3320/3326/8550/92345/55226/4683/4751/142/5422/23649/5425/5426/5427/25913/5557/5558/5591/10111/5888/5981/5983/5984/5985/55183/6117/23137/23049/23381/9887/7015/8658/80351/7874/7486/7520	54
1166	Cluster5	GO:0032508	DNA duplex unwinding	36/1933	74/16992	1.65676e-15	4.34944e-13	3.95236e-13	10973/546/641/83990/8318/1105/9557/1106/1108/57680/8451/8450/1642/1663/1660/1763/2071/10146/9837/51659/84296/2967/54617/4171/4172/4173/4176/4683/142/25913/10111/5888/25788/8607/7486/7520	36
1167	Cluster5	GO:0032200	telomere organization	55/1933	162/16992	2.07212e-14	5.16786e-12	4.69607e-12	545/546/9212/641/675/9134/10576/7203/10575/908/9937/170506/1736/1763/84444/2072/9156/26354/54552/3192/3320/3326/8550/92345/55226/4683/4751/142/5422/23649/5425/5426/5427/25913/5557/5558/5591/10111/5888/5981/5983/5984/5985/55183/6117/23137/23049/23381/9887/7015/8658/80351/7874/7486/7520	55
1168	Cluster5	GO:0051983	regulation of chromosome segregation	37/1933	83/16992	2.25818e-14	5.36371e-12	4.87404e-12	546/9212/699/701/9184/891/8697/990/113130/81620/1062/1063/1457/10664/8452/1663/9787/1894/9700/348654/11004/4085/4288/4751/5347/9698/23369/29127/56852/5885/6421/23137/10615/8658/7175/7272/9183	37
1169	Cluster5	GO:0006397	mRNA processing	111/1933	478/16992	8.29404e-14	1.88048e-11	1.70881e-11	103/9716/580/22794/55749/891/904/51362/988/79577/51755/8621/10658/53981/11052/51340/1477/1478/1479/9646/10521/9416/9879/1665/8449/79665/1659/1660/165545/1993/2071/2081/54845/80004/81608/50628/25929/2967/3185/3187/3190/10236/3192/11100/23028/10657/25962/123169/134353/51631/57721/55149/4686/4841/11051/10914/22984/201626/87178/84271/5430/5431/5433/151987/5546/10419/9129/9128/55660/8899/10594/5930/55…	111
1170	Cluster5	GO:0000226	microtubule cytoskeleton organization	105/1933	443/16992	9.87385e-14	2.14134e-11	1.94585e-11	10142/259266/546/6790/9212/332/672/675/26005/891/899/983/1017/8851/9662/55125/9857/55722/79959/79598/1108/1111/92421/26586/9793/23122/9820/1605/1767/56171/85440/1778/9700/7430/26271/63979/2288/283431/9648/348654/54801/51361/3064/54617/9851/3832/81930/146909/10112/9493/347240/3796/11004/11127/9371/24137/285643/3833/3837/9053/79884/2011/9833/9611/54820/4751/51203/5116/10015/5347/10733/9055/29127/59…	105
1171	Cluster5	GO:0031570	DNA integrity checkpoint	53/1933	161/16992	2.54334e-13	5.28591e-11	4.80334e-11	1386/545/6790/641/672/79184/83990/835/891/8318/988/990/983/1017/81620/1111/9575/63967/23019/25904/57472/8451/1763/84444/51514/1869/144455/146956/2033/54465/55215/10116/26058/51512/25896/9656/4436/4683/5347/5591/5810/5884/5932/55159/60561/6659/57551/261726/7153/7155/11073/7158/57646	53
1172	Cluster5	GO:0044843	cell cycle G1/S phase transition	71/1933	254/16992	2.66212e-13	5.31147e-11	4.82657e-11	91/6868/26057/6790/23476/835/890/891/9134/993/8318/990/8317/79577/983/1017/81620/23019/25904/57472/10217/8452/8451/8450/10926/1869/144455/1981/2033/2146/81610/26271/26058/2935/51512/54617/128239/9928/9113/134353/55388/4171/4172/4173/4176/84515/27085/4863/5422/23649/5426/5427/5471/5557/5558/5591/5903/5932/55159/285190/6117/57521/6241/59343/6597/6659/252983/6872/7015/57695/7465	71
1173	Cluster5	GO:0071897	DNA biosynthetic process	60/1933	202/16992	1.10704e-12	2.12381e-10	1.92992e-10	545/9212/580/641/672/675/83990/10576/7203/10575/908/1063/1736/1763/79075/51514/9156/54552/79977/3192/3320/3326/3980/286826/8550/92345/55226/4683/4751/4931/79728/23649/5425/5426/5427/11232/10721/25913/5558/10111/5888/10635/5932/5981/5983/5984/5985/80010/6117/23381/9887/7015/8658/80351/7156/9100/124739/7486/7516/7520	60
1174	Cluster5	GO:0000082	G1/S transition of mitotic cell cycle	67/1933	241/16992	1.64854e-12	3.04553e-10	2.76749e-10	91/6868/26057/6790/23476/835/891/9134/993/8318/990/8317/79577/983/1017/81620/23019/25904/57472/10217/8452/8451/8450/10926/1869/144455/1981/2033/2146/26271/26058/2935/51512/54617/128239/9928/9113/134353/55388/4171/4172/4173/4176/84515/27085/4863/5422/23649/5426/5427/5471/5557/5558/5591/5903/5932/55159/285190/6117/57521/6241/59343/6597/6659/7015/57695/7465	67
1175	Cluster5	GO:0072331	signal transduction by p53 class mediator	70/1933	260/16992	2.77904e-12	4.95067e-10	4.49871e-10	545/546/6790/9212/580/641/672/675/83990/835/891/983/1017/8851/1108/1111/23019/25904/57472/1457/1763/1869/1870/144455/79813/2033/9156/2305/2309/51512/3066/3190/133746/23028/8550/4436/4646/4683/22976/51230/5563/10419/5810/5884/10111/5928/5932/5983/5984/5985/80010/6117/27330/54700/59343/6659/6749/11198/6872/138474/6873/6874/7156/11073/7159/22974/8805/9100/57646/7486	70
1176	Cluster5	GO:0007051	spindle organization	48/1933	146/16992	3.56662e-12	6.13459e-10	5.57455e-10	259266/546/6790/9212/332/891/55125/55722/79598/1108/92421/9793/23122/1778/9700/7430/26271/54801/54617/3832/9493/3796/9371/24137/285643/3833/3837/79884/9611/4751/5116/5347/9055/29127/5903/285190/26054/8243/10615/6683/6491/8658/7175/22974/7272/27229/9525/284403	48
1177	Cluster5	GO:2001251	negative regulation of chromosome organization	41/1933	115/16992	7.06033e-12	1.1739e-09	1.06673e-09	29028/54454/546/54880/672/699/701/891/81620/1063/1457/1786/2072/9700/348654/54552/3192/3720/23028/55818/9682/5927/4085/55226/4683/142/5347/25913/5885/10111/6418/25942/6830/80312/8658/80351/7175/7272/51366/7520/9183	41
1178	Cluster5	GO:0045787	positive regulation of cell cycle	83/1933	341/16992	9.2617e-12	1.49024e-09	1.35419e-09	6868/26057/440/546/6790/9212/10018/672/675/23476/835/891/904/905/8318/990/8317/113130/983/1017/8851/81620/1111/11113/23019/25904/57472/8452/8451/8450/1663/9787/1869/144455/79733/1894/1981/2033/9700/81610/3169/348654/51512/3054/3326/54617/9928/9585/9493/9371/4040/134353/4085/5469/57504/27085/51203/5017/5087/5229/55023/8502/10733/5753/84440/29127/5885/5903/285190/57521/6421/25942/23137/6659/6683/67…	83
1179	Cluster5	GO:1901987	regulation of cell cycle phase transition	82/1933	337/16992	1.25867e-11	1.96195e-09	1.78284e-09	6868/64682/26057/54443/79915/6790/641/23476/699/701/9184/835/890/891/8697/8318/990/8317/79577/113130/983/1017/81620/1062/1063/63967/23019/25904/57472/1457/10217/8452/8451/8450/1642/9787/1869/144455/1981/2033/2071/9700/2146/81610/55215/26271/348654/26058/51512/54617/9928/9735/134353/4085/57504/27085/4683/5017/22976/5087/5347/5591/5711/23198/5884/5885/55159/60561/57521/59343/25942/6597/6659/252983/…	82
1180	Cluster5	GO:0007098	centrosome cycle	33/1933	82/16992	1.77854e-11	2.68829e-09	2.44287e-09	6790/672/675/26005/899/983/1017/9662/55125/55722/79959/1111/92421/9793/348654/9851/3832/9371/54820/4751/10015/10733/5903/10432/285190/163786/6491/91147/4591/27229/9525/284403/7514	33
1181	Cluster5	GO:0000724	double-strand break repair via homologous recombination	37/1933	101/16992	2.95296e-11	4.33216e-09	3.93667e-09	641/672/675/8318/8317/1111/2072/55218/63979/348654/51659/84296/54617/23028/3980/84515/254394/4683/64710/79728/142/10721/151987/10111/5888/10635/5893/25788/8438/5932/6117/6421/23137/57599/7486/7516/7528	37
1182	Cluster5	GO:0000725	recombinational repair	37/1933	102/16992	4.13086e-11	5.88706e-09	5.34962e-09	641/672/675/8318/8317/1111/2072/55218/63979/348654/51659/84296/54617/23028/3980/84515/254394/4683/64710/79728/142/10721/151987/10111/5888/10635/5893/25788/8438/5932/6117/6421/23137/57599/7486/7516/7528	37
1183	Cluster5	GO:1901990	regulation of mitotic cell cycle phase transition	77/1933	316/16992	4.9489e-11	6.85698e-09	6.23098e-09	6868/64682/26057/54443/79915/6790/641/23476/699/701/9184/835/890/891/8697/8318/990/8317/79577/113130/983/1017/81620/1062/1063/63967/23019/25904/57472/1457/10217/8452/8451/8450/1642/9787/1869/144455/1981/2033/2071/9700/2146/55215/26271/348654/26058/51512/54617/9928/9735/134353/4085/57504/27085/4683/5087/5347/5591/5711/23198/5884/5885/55159/60561/57521/59343/25942/6597/6659/7015/11073/7175/7272/550…	77
1184	Cluster5	GO:0000077	DNA damage checkpoint	47/1933	151/16992	5.18378e-11	6.9883e-09	6.35032e-09	1386/545/6790/641/672/79184/83990/835/891/988/983/1017/1111/9575/63967/23019/25904/57472/8451/84444/51514/1869/144455/146956/2033/54465/55215/10116/26058/51512/25896/9656/4436/4683/5347/5591/5810/5884/5932/55159/60561/6659/57551/261726/11073/7158/57646	47
1185	Cluster5	GO:0090068	positive regulation of cell cycle process	65/1933	250/16992	8.59366e-11	1.12803e-08	1.02505e-08	26057/546/6790/9212/672/23476/835/891/8318/990/8317/113130/983/1017/8851/81620/11113/23019/25904/57472/8452/8451/8450/1663/9787/1869/144455/79733/1894/1981/2033/9700/81610/348654/51512/54617/9928/9585/9493/9371/134353/4085/5469/57504/27085/51203/5087/55023/8502/10733/84440/29127/5885/5903/285190/57521/6421/25942/23137/6659/6683/252983/7015/7175/9525	65
1186	Cluster5	GO:0000732	strand displacement	17/1933	26/16992	9.53717e-11	1.21978e-08	1.10842e-08	580/641/672/675/83990/1763/9156/4683/79728/10111/5888/10635/5932/80010/7156/7486/7516	17
1187	Cluster5	GO:0016925	protein sumoylation	34/1933	91/16992	9.95518e-11	1.24141e-08	1.12808e-08	9212/332/55143/26354/54552/3619/84901/57122/55746/9972/9631/23279/23511/23165/23225/8021/348995/10762/4928/10401/9883/100101267/8480/5903/5905/29843/59343/26054/6670/7150/7153/7155/7158/7175	34
1188	Cluster5	GO:0031023	microtubule organizing center organization	40/1933	119/16992	1.0304e-10	1.25357e-08	1.13913e-08	6790/672/675/26005/899/983/1017/9662/55125/55722/79959/1111/92421/9793/23122/9648/348654/54801/9851/3832/11127/9371/54820/4751/10015/5347/10733/5903/10432/285190/163786/117178/6491/91147/4591/27229/9525/284403/7514/7516	40
1189	Cluster5	GO:0006270	DNA replication initiation	21/1933	39/16992	1.09874e-10	1.30489e-08	1.18576e-08	9134/8318/990/8317/1017/81620/51659/84296/55388/4171/4172/4173/4176/4683/5422/23649/5426/5427/5557/5558/11073	21
1190	Cluster5	GO:0034502	protein localization to chromosome	29/1933	70/16992	1.28456e-10	1.49008e-08	1.35405e-08	545/546/9212/675/701/10576/10575/908/113130/983/81620/10664/1736/157570/2146/26354/54552/83903/27085/5347/25913/5885/6117/7015/8658/80351/7272/7520/9183	29
1191	Cluster5	GO:0006403	RNA localization	60/1933	225/16992	1.52221e-10	1.72563e-08	1.56809e-08	6059/25909/545/22794/10576/7203/10575/908/51362/9793/53981/1736/23404/81608/9908/2733/10657/10128/8888/92345/4686/51068/57122/55746/9972/9631/23279/23511/23165/23225/8021/348995/10762/4928/87178/84271/5433/9883/100101267/8480/5903/9939/285190/8607/59343/29072/23049/23381/9887/10250/6830/96764/57187/8658/9804/7175/26019/55339/7514/57510	60
1192	Cluster5	GO:1901796	regulation of signal transduction by p53 class mediator	49/1933	166/16992	1.64708e-10	1.82569e-08	1.65902e-08	545/6790/9212/580/641/672/83990/1017/8851/1108/1111/1457/1763/79813/2033/9156/3066/3190/133746/23028/8550/4683/51230/5563/10419/5810/5884/10111/5928/5932/5983/5984/5985/80010/6117/54700/59343/6749/11198/6872/138474/6873/6874/7156/11073/7159/22974/8805/7486	49
1193	Cluster5	GO:0007088	regulation of mitotic nuclear division	46/1933	151/16992	1.86038e-10	2.0173e-08	1.83314e-08	54443/546/6790/699/701/891/8697/990/113130/8621/81620/1062/1063/79598/1111/92421/1457/8452/9820/9787/9700/26271/348654/3832/9585/9735/4085/79884/4288/27085/4751/51203/55023/5347/10419/5885/5903/285190/23137/8658/10040/7175/22974/7272/9525/9183	46
1194	Cluster5	GO:0051321	meiotic cell cycle	61/1933	233/16992	2.4096e-10	2.55726e-08	2.3238e-08	259266/546/6790/675/83990/699/701/9184/9134/983/1017/146956/2072/9700/9156/2175/2177/57697/26271/81930/23592/84930/4288/27030/2956/4683/9918/23310/23397/4751/7182/54888/5017/5347/5810/5885/10111/5888/25788/8438/5932/8243/10592/9126/10051/10927/84501/10735/138474/11022/7153/7155/7156/9319/7272/27229/23304/9724/7516/24149/9183	61
1195	Cluster5	GO:0006611	protein export from nucleus	51/1933	179/16992	2.86056e-10	2.9726e-08	2.70123e-08	6059/580/22794/51362/53981/1434/51496/80824/81608/2733/2932/51512/3313/4686/51068/57122/55746/9972/9631/23279/23511/23165/23225/8021/348995/10762/4928/84271/5433/9883/100101267/8480/5903/5905/9939/29072/23049/23381/9887/6659/10250/6830/57187/7175/127933/26019/55339/7514/64328/57510/23214	51
1196	Cluster5	GO:0051297	centrosome organization	38/1933	113/16992	2.96221e-10	3.01541e-08	2.74012e-08	6790/672/675/26005/899/983/1017/9662/55125/55722/79959/1111/92421/9793/348654/54801/9851/3832/11127/9371/54820/4751/10015/5347/10733/5903/10432/285190/163786/117178/6491/91147/4591/27229/9525/284403/7514/7516	38
1197	Cluster5	GO:0051168	nuclear export	54/1933	197/16992	4.18029e-10	4.1295e-08	3.75251e-08	6059/580/22794/51362/53981/1434/51496/80824/81608/2733/2932/51512/3313/10657/55341/4686/51068/57122/55746/9972/9631/23279/23511/23165/23225/8021/348995/10762/4928/84271/5433/9883/100101267/8480/5903/5905/9939/285190/29072/23049/23381/9887/6659/10250/6830/57187/7175/127933/26019/55339/7514/64328/57510/23214	54
1198	Cluster5	GO:0000910	cytokinesis	43/1933	139/16992	4.22222e-10	4.1295e-08	3.75251e-08	25909/288/54443/6790/9212/57448/675/990/55165/92421/11113/26586/8452/9820/144455/79733/1894/9700/3619/9928/10112/9585/9493/9371/24137/285643/79884/51203/10015/5289/30849/8502/5347/9055/55660/84440/29127/6651/6683/84501/10617/54902/9101	43
1199	Cluster5	GO:0006312	mitotic recombination	23/1933	49/16992	5.21399e-10	5.00142e-08	4.54482e-08	675/1763/2072/348654/5422/23649/5425/5426/5427/5557/5558/10111/5888/25788/5981/5983/5984/5985/6117/23137/7153/7155/7516	23
1200	Cluster5	GO:0007093	mitotic cell cycle checkpoint	45/1933	151/16992	6.47315e-10	6.09208e-08	5.53592e-08	1386/6790/641/699/701/835/891/983/1017/81620/1063/63967/23019/25904/57472/1457/1869/144455/146956/2033/55215/348654/26058/51512/65123/9735/4085/9656/4436/4683/5347/5546/5591/5884/55159/60561/6659/7153/7155/11073/7175/7272/9183/55055/11130	45
1201	Cluster5	GO:2001252	positive regulation of chromosome organization	45/1933	152/16992	8.19561e-10	7.57032e-08	6.8792e-08	545/546/9212/672/891/10576/7203/10575/908/81620/9646/8452/1663/170506/1736/9787/1786/9700/26354/3720/23028/8550/4602/92345/4683/4751/25836/22976/25913/5885/10111/55183/56254/9810/9252/9733/9869/6421/25942/23137/80312/8658/80351/7175/7520	45
1202	Cluster5	GO:0022616	DNA strand elongation	15/1933	23/16992	1.32116e-09	1.19817e-07	1.08879e-07	1763/9837/51659/84296/4683/64710/142/5422/5425/5426/25913/10111/5983/5984/7015	15
1203	Cluster5	GO:0000377	RNA splicing, via transesterification reactions with bulged adenosine as nucleophile	73/1933	314/16992	1.48746e-09	1.30166e-07	1.18283e-07	9716/22794/55749/51362/988/8621/10658/53981/51340/1477/1478/1479/10521/9416/9879/1665/8449/79665/1659/1660/165545/1993/80004/81608/50628/25929/3185/3187/3190/10236/3192/11100/23028/10657/51631/57721/4686/4841/11051/10914/5430/5431/5433/5546/10419/9129/9128/55660/8899/10594/55285/9939/9733/10291/23451/23450/6421/23517/23020/154007/6651/23013/6732/6733/10250/23524/10492/96764/9967/25862/51729/55339…	73
1204	Cluster5	GO:0000398	mRNA splicing, via spliceosome	73/1933	314/16992	1.48746e-09	1.30166e-07	1.18283e-07	9716/22794/55749/51362/988/8621/10658/53981/51340/1477/1478/1479/10521/9416/9879/1665/8449/79665/1659/1660/165545/1993/80004/81608/50628/25929/3185/3187/3190/10236/3192/11100/23028/10657/51631/57721/4686/4841/11051/10914/5430/5431/5433/5546/10419/9129/9128/55660/8899/10594/55285/9939/9733/10291/23451/23450/6421/23517/23020/154007/6651/23013/6732/6733/10250/23524/10492/96764/9967/25862/51729/55339…	73
1205	Cluster5	GO:0051304	chromosome separation	27/1933	68/16992	1.7288e-09	1.48677e-07	1.35104e-07	699/701/891/8697/990/81620/1062/1063/1457/8452/9787/146956/2072/9700/57697/348654/4085/9918/23310/5347/5885/56916/7153/7155/7175/7272/9183	27
1206	Cluster5	GO:0051054	positive regulation of DNA metabolic process	55/1933	210/16992	1.79815e-09	1.5202e-07	1.38142e-07	79915/545/546/9212/672/79184/10576/7203/10575/908/8317/983/1017/81620/1663/170506/1736/1763/1786/79075/144455/79733/2140/23201/2305/26354/79977/3320/3326/3480/54617/8550/4436/2956/92345/4683/4751/4931/22976/25913/10111/5888/5983/5984/5985/55183/165918/9869/7037/8914/8658/80351/7153/7486/7520	55
1207	Cluster5	GO:0033045	regulation of sister chromatid segregation	26/1933	64/16992	1.9237e-09	1.59924e-07	1.45324e-07	546/699/701/891/8697/990/113130/81620/1062/1063/1457/10664/8452/1663/9787/9700/348654/4085/5347/5885/6421/23137/8658/7175/7272/9183	26
1208	Cluster5	GO:0007077	mitotic nuclear envelope disassembly	21/1933	44/16992	2.01299e-09	1.64603e-07	1.49576e-07	891/9133/983/57122/55746/9972/9631/23279/23511/23165/23225/8021/348995/10762/4928/5347/9883/100101267/8480/5903/7175	21
1209	Cluster5	GO:0007052	mitotic spindle organization	32/1933	91/16992	2.08568e-09	1.65133e-07	1.50058e-07	6790/9212/332/891/79598/92421/23122/1778/3832/9493/3796/9371/24137/285643/3833/3837/79884/4751/5116/5347/9055/29127/8243/6683/6491/8658/7175/22974/7272/27229/9525/284403	32
1210	Cluster5	GO:1902850	microtubule cytoskeleton organization involved in mitosis	32/1933	91/16992	2.08568e-09	1.65133e-07	1.50058e-07	6790/9212/332/891/79598/92421/23122/1778/3832/9493/3796/9371/24137/285643/3833/3837/79884/4751/5116/5347/9055/29127/8243/6683/6491/8658/7175/22974/7272/27229/9525/284403	32
1211	Cluster5	GO:0000731	DNA synthesis involved in DNA repair	28/1933	73/16992	2.20305e-09	1.71701e-07	1.56026e-07	580/641/672/675/83990/1763/51514/9156/4683/79728/5425/5426/5427/10111/5888/10635/5932/5981/5983/5984/5985/80010/6117/7156/9100/124739/7486/7516	28
1212	Cluster5	GO:0000375	RNA splicing, via transesterification reactions	73/1933	317/16992	2.31364e-09	1.77545e-07	1.61337e-07	9716/22794/55749/51362/988/8621/10658/53981/51340/1477/1478/1479/10521/9416/9879/1665/8449/79665/1659/1660/165545/1993/80004/81608/50628/25929/3185/3187/3190/10236/3192/11100/23028/10657/51631/57721/4686/4841/11051/10914/5430/5431/5433/5546/10419/9129/9128/55660/8899/10594/55285/9939/9733/10291/23451/23450/6421/23517/23020/154007/6651/23013/6732/6733/10250/23524/10492/96764/9967/25862/51729/55339…	73
1213	Cluster5	GO:1900034	regulation of cellular response to heat	29/1933	78/16992	2.6768e-09	2.02301e-07	1.83833e-07	545/9530/1387/2033/2288/2932/3320/3326/10808/2475/57122/55746/9972/9631/23279/23511/23165/23225/8021/348995/10762/4928/9883/100101267/8480/5903/6117/57521/7175	29
1214	Cluster5	GO:0051236	establishment of RNA localization	52/1933	196/16992	3.0537e-09	2.27341e-07	2.06586e-07	6059/25909/545/22794/51362/9793/53981/81608/9908/2733/10657/10128/8888/4686/51068/57122/55746/9972/9631/23279/23511/23165/23225/8021/348995/10762/4928/87178/84271/5433/9883/100101267/8480/5903/9939/285190/59343/29072/23049/23381/9887/10250/6830/96764/57187/8658/9804/7175/26019/55339/7514/57510	52
1215	Cluster5	GO:0015931	nucleobase-containing compound transport	58/1933	231/16992	3.64544e-09	2.67404e-07	2.42992e-07	6059/25909/22794/51362/9793/53981/81608/9908/2733/10657/10128/8888/4686/51068/57122/55746/9972/9631/23279/23511/23165/23225/8021/348995/10762/4928/87178/84271/5433/9883/100101267/8480/5903/9939/285190/59343/29072/10478/29957/55186/3177/7355/23443/23169/23049/23381/9887/10250/6830/96764/57187/8658/9804/7175/26019/55339/7514/57510	58
1216	Cluster5	GO:0006338	chromatin remodeling	45/1933	159/16992	3.96786e-09	2.86836e-07	2.6065e-07	86/64431/93973/8289/57492/546/11177/9031/11176/2186/11335/2491/64105/91687/79172/1105/9557/1108/55636/57680/1111/3169/57459/3066/3070/55355/54617/4602/114803/11339/55193/23198/5928/51773/8607/6597/8467/56916/6599/6603/144108/6830/79723/7150/7175	45
1217	Cluster5	GO:0008380	RNA splicing	88/1933	416/16992	4.81964e-09	3.43434e-07	3.12081e-07	9716/22794/55749/51362/988/51755/8621/10658/53981/51340/1477/1478/1479/10521/9416/9879/1665/8449/79665/1659/1660/165545/1993/2081/54845/80004/283742/81608/50628/25929/3185/3187/3190/10236/3192/11100/23028/10657/25962/51631/57721/4686/4841/11051/10914/5430/5431/5433/151987/5546/10419/9129/9128/55660/8899/10594/55131/9584/55285/9939/9733/10291/23451/23450/6421/23517/23020/154007/6651/23013/6732/673…	88
1218	Cluster5	GO:0050657	nucleic acid transport	51/1933	193/16992	5.00498e-09	3.46734e-07	3.15079e-07	6059/25909/22794/51362/9793/53981/81608/9908/2733/10657/10128/8888/4686/51068/57122/55746/9972/9631/23279/23511/23165/23225/8021/348995/10762/4928/87178/84271/5433/9883/100101267/8480/5903/9939/285190/59343/29072/23049/23381/9887/10250/6830/96764/57187/8658/9804/7175/26019/55339/7514/57510	51
1219	Cluster5	GO:0050658	RNA transport	51/1933	193/16992	5.00498e-09	3.46734e-07	3.15079e-07	6059/25909/22794/51362/9793/53981/81608/9908/2733/10657/10128/8888/4686/51068/57122/55746/9972/9631/23279/23511/23165/23225/8021/348995/10762/4928/87178/84271/5433/9883/100101267/8480/5903/9939/285190/59343/29072/23049/23381/9887/10250/6830/96764/57187/8658/9804/7175/26019/55339/7514/57510	51
1220	Cluster5	GO:0061640	cytoskeleton-dependent cytokinesis	21/1933	46/16992	5.53843e-09	3.78434e-07	3.43886e-07	288/54443/9212/55165/11113/26586/9820/10112/9585/9493/24137/285643/51203/10015/5347/29127/6651/6683/84501/10617/9101	21
1221	Cluster5	GO:0051031	tRNA transport	18/1933	35/16992	6.33247e-09	4.26843e-07	3.87875e-07	57122/55746/9972/9631/23279/23511/23165/23225/8021/348995/10762/4928/9883/100101267/8480/5903/9804/7175	18
1222	Cluster5	GO:0051298	centrosome duplication	25/1933	63/16992	6.99107e-09	4.64953e-07	4.22506e-07	672/675/26005/899/1017/9662/55125/55722/79959/92421/9793/348654/9851/54820/10015/10733/10432/163786/6491/91147/4591/27229/9525/284403/7514	25
1223	Cluster5	GO:0071166	ribonucleoprotein complex localization	39/1933	130/16992	7.1581e-09	4.69797e-07	4.26908e-07	6059/22794/51362/53981/81608/2733/4686/51068/57122/55746/9972/9631/23279/23511/23165/23225/8021/348995/10762/4928/84271/5433/9883/100101267/8480/5903/9939/29072/23049/23381/9887/10250/6830/96764/57187/7175/26019/55339/7514	39
1224	Cluster5	GO:0051783	regulation of nuclear division	47/1933	173/16992	7.64595e-09	4.95299e-07	4.50081e-07	54443/546/6790/699/701/891/8697/990/113130/8621/81620/1062/1063/79598/1111/92421/1457/8452/9820/9787/9700/26271/348654/3832/9585/9735/4085/79884/4288/27085/4751/51203/55023/5347/10419/5810/5885/5903/285190/23137/8658/10040/7175/22974/7272/9525/9183	47
1225	Cluster5	GO:0010948	negative regulation of cell cycle process	64/1933	271/16992	7.91409e-09	5.06096e-07	4.59893e-07	546/6790/9212/641/672/699/701/835/891/899/79577/983/1017/81620/1063/1111/92421/63967/23019/25904/57472/1457/10217/1869/144455/79733/2033/9700/2146/55215/26271/348654/26058/51512/3326/4085/27085/4683/5017/5347/5591/5711/23198/5810/5884/5885/10432/55159/60561/6597/8243/9126/6659/10735/91147/8658/10040/11073/7175/4591/7272/55031/10795/9183	64
1226	Cluster5	GO:0006405	RNA export from nucleus	41/1933	141/16992	8.16478e-09	5.15518e-07	4.68455e-07	6059/22794/51362/53981/81608/2733/10657/4686/51068/57122/55746/9972/9631/23279/23511/23165/23225/8021/348995/10762/4928/84271/5433/9883/100101267/8480/5903/9939/285190/29072/23049/23381/9887/10250/6830/57187/7175/26019/55339/7514/57510	41
1227	Cluster5	GO:0006406	mRNA export from nucleus	35/1933	111/16992	1.00591e-08	6.1944e-07	5.6289e-07	22794/51362/53981/81608/2733/4686/57122/55746/9972/9631/23279/23511/23165/23225/8021/348995/10762/4928/84271/5433/9883/100101267/8480/5903/9939/29072/23049/23381/9887/10250/6830/57187/7175/26019/55339	35
1228	Cluster5	GO:0071427	mRNA-containing ribonucleoprotein complex export from nucleus	35/1933	111/16992	1.00591e-08	6.1944e-07	5.6289e-07	22794/51362/53981/81608/2733/4686/57122/55746/9972/9631/23279/23511/23165/23225/8021/348995/10762/4928/84271/5433/9883/100101267/8480/5903/9939/29072/23049/23381/9887/10250/6830/57187/7175/26019/55339	35
1229	Cluster5	GO:0010833	telomere maintenance via telomere lengthening	27/1933	73/16992	1.07137e-08	6.43854e-07	5.85075e-07	545/9212/10576/7203/10575/908/1736/2072/54552/3192/3320/3326/8550/92345/55226/4751/142/25913/10111/5888/5981/23381/9887/7015/8658/80351/7520	27
1230	Cluster5	GO:0032204	regulation of telomere maintenance	27/1933	73/16992	1.07137e-08	6.43854e-07	5.85075e-07	545/546/9212/10576/7203/10575/908/170506/1736/2072/26354/54552/3192/8550/92345/55226/4683/4751/142/25913/10111/23049/23381/8658/80351/7874/7520	27
1231	Cluster5	GO:0051225	spindle assembly	30/1933	87/16992	1.11536e-08	6.56466e-07	5.96535e-07	259266/6790/9212/332/55125/79598/1108/92421/26271/54801/54617/3832/9493/3796/9371/24137/285643/3833/3837/79884/9611/4751/5347/29127/26054/8658/7175/22974/27229/9525	30
1232	Cluster5	GO:0000281	mitotic cytokinesis	18/1933	36/16992	1.13184e-08	6.56466e-07	5.96535e-07	288/54443/55165/11113/26586/9820/10112/9585/9493/24137/285643/51203/5347/29127/6651/6683/10617/9101	18
1233	Cluster5	GO:0000722	telomere maintenance via recombination	18/1933	36/16992	1.13184e-08	6.56466e-07	5.96535e-07	675/1763/2072/5422/23649/5425/5426/5427/5557/5558/10111/5888/5981/5983/5984/5985/6117/23137	18
1234	Cluster5	GO:0045930	negative regulation of mitotic cell cycle	64/1933	274/16992	1.24777e-08	7.15388e-07	6.50079e-07	90806/1386/546/6790/641/699/701/835/891/79577/983/1017/81620/1063/1111/63967/23019/25904/57472/1457/10217/1869/144455/146956/2033/2146/55215/7976/348654/26058/51512/65123/9735/4085/9656/4436/27085/4683/5017/5347/87178/5546/5591/5711/23198/5774/5884/5885/55159/60561/9368/6597/6659/8658/10040/7153/7155/11073/7175/7272/55031/9183/55055/11130	64
1235	Cluster5	GO:0090329	regulation of DNA-dependent DNA replication	20/1933	44/16992	1.404e-08	7.86781e-07	7.14953e-07	546/641/675/8317/1017/81620/79075/144455/79733/54617/3980/4683/5983/5984/5985/59343/8243/9126/10735/84083	20
1236	Cluster5	GO:0030397	membrane disassembly	21/1933	48/16992	1.41961e-08	7.86781e-07	7.14953e-07	891/9133/983/57122/55746/9972/9631/23279/23511/23165/23225/8021/348995/10762/4928/5347/9883/100101267/8480/5903/7175	21
1237	Cluster5	GO:0051081	nuclear envelope disassembly	21/1933	48/16992	1.41961e-08	7.86781e-07	7.14953e-07	891/9133/983/57122/55746/9972/9631/23279/23511/23165/23225/8021/348995/10762/4928/5347/9883/100101267/8480/5903/7175	21
1238	Cluster5	GO:0071426	ribonucleoprotein complex export from nucleus	38/1933	128/16992	1.52732e-08	8.37175e-07	7.60747e-07	6059/22794/51362/53981/81608/2733/4686/51068/57122/55746/9972/9631/23279/23511/23165/23225/8021/348995/10762/4928/84271/5433/9883/100101267/8480/5903/9939/29072/23049/23381/9887/10250/6830/57187/7175/26019/55339/7514	38
1239	Cluster5	GO:0006409	tRNA export from nucleus	17/1933	33/16992	1.62339e-08	8.70697e-07	7.91209e-07	57122/55746/9972/9631/23279/23511/23165/23225/8021/348995/10762/4928/9883/100101267/8480/5903/7175	17
1240	Cluster5	GO:0071431	tRNA-containing ribonucleoprotein complex export from nucleus	17/1933	33/16992	1.62339e-08	8.70697e-07	7.91209e-07	57122/55746/9972/9631/23279/23511/23165/23225/8021/348995/10762/4928/9883/100101267/8480/5903/7175	17
1241	Cluster5	GO:0051028	mRNA transport	42/1933	150/16992	1.82759e-08	9.69788e-07	8.81253e-07	25909/22794/51362/53981/81608/9908/2733/10128/8888/4686/57122/55746/9972/9631/23279/23511/23165/23225/8021/348995/10762/4928/84271/5433/9883/100101267/8480/5903/9939/59343/29072/23049/23381/9887/10250/6830/57187/8658/7175/26019/55339/7514	42
1242	Cluster5	GO:1903046	meiotic cell cycle process	50/1933	195/16992	2.06333e-08	1.08336e-06	9.84456e-07	259266/546/6790/675/83990/699/701/9134/1017/146956/2072/9700/2175/2177/57697/26271/81930/23592/84930/4288/27030/2956/9918/23310/23397/54888/5017/5347/5810/5885/10111/5888/25788/8438/8243/10592/9126/10051/84501/138474/11022/7153/7155/7156/9319/7272/27229/23304/7516/9183	50
1243	Cluster5	GO:0033047	regulation of mitotic sister chromatid segregation	22/1933	53/16992	2.09438e-08	1.0882e-06	9.8886e-07	546/699/701/891/8697/990/81620/1062/1063/1457/8452/9787/9700/348654/4085/5347/5885/23137/8658/7175/7272/9183	22
1244	Cluster5	GO:0007004	telomere maintenance via telomerase	24/1933	62/16992	2.48233e-08	1.27648e-06	1.15995e-06	545/9212/10576/7203/10575/908/1736/54552/3192/3320/3326/8550/92345/55226/4751/25913/10111/5981/23381/9887/7015/8658/80351/7520	24
1245	Cluster5	GO:0045931	positive regulation of mitotic cell cycle	37/1933	128/16992	5.11259e-08	2.6022e-06	2.36464e-06	26057/440/6790/675/23476/891/8318/990/8317/113130/983/81620/8452/8451/8450/9787/1981/9700/3169/348654/9585/134353/4085/57504/27085/51203/5087/55023/5903/285190/57521/25942/23137/7015/7175/23326/9525	37
1246	Cluster5	GO:0016574	histone ubiquitination	18/1933	39/16992	5.55245e-08	2.79754e-06	2.54214e-06	54880/79577/9646/8450/1642/10075/23028/123169/165918/56254/9810/23429/23512/4591/23304/51366/29128/23326	18
1247	Cluster5	GO:0044839	cell cycle G2/M phase transition	57/1933	242/16992	5.67315e-08	2.82977e-06	2.57143e-06	10142/7840/6790/641/23476/890/891/9133/993/8317/983/1017/1063/9662/55125/80321/55722/79959/84131/11113/9793/63967/1778/55215/2305/51512/54801/3161/3320/10657/9928/9113/84930/9833/57504/4683/54820/121441/4751/4957/22976/5087/5116/5347/10733/5711/23198/5884/5885/60561/25942/6873/11073/22974/55031/9525/7465	57
1248	Cluster5	GO:0006890	retrograde vesicle-mediated transport, Golgi to ER	28/1933	83/16992	5.85723e-08	2.89266e-06	2.62858e-06	1062/83548/91949/1314/1315/9276/8729/55204/3064/3832/56992/81930/3835/9493/3796/11004/11127/9371/24137/285643/3798/64837/51594/4905/29127/60561/10959/9183	28
1249	Cluster5	GO:0044782	cilium organization	73/1933	343/16992	7.60499e-08	3.71899e-06	3.37947e-06	54806/10142/7840/25814/582/26005/65250/29070/983/1951/9662/55125/80321/55722/79959/84131/79598/9793/1767/56171/1778/79659/84140/54874/92344/54801/3320/3064/22858/55764/9742/57560/28981/27152/9786/347240/55582/11127/9371/54903/54820/121441/4750/4751/4952/4957/5116/5347/10733/282809/117177/5991/23322/25914/6674/54558/117178/79867/91147/3842/26146/9321/55761/79809/79989/92104/150737/123016/23093/847…	73
1250	Cluster5	GO:0031124	mRNA 3'-end processing	29/1933	89/16992	8.12948e-08	3.93688e-06	3.57747e-06	580/22794/891/904/51362/79577/53981/11052/1477/1478/1479/9646/81608/123169/134353/55149/4686/11051/10914/87178/84271/5433/9939/56254/9810/10250/57187/55339/25888	29
1251	Cluster5	GO:0000086	G2/M transition of mitotic cell cycle	55/1933	233/16992	8.92546e-08	4.2574e-06	3.86873e-06	10142/7840/6790/641/23476/890/891/9133/993/8317/983/1017/1063/9662/55125/80321/55722/79959/84131/11113/9793/63967/1778/55215/2305/54801/3161/3320/10657/9928/9113/84930/9833/57504/4683/54820/121441/4751/4957/5087/5116/5347/10733/5711/23198/5884/5885/60561/25942/6873/11073/22974/55031/9525/7465	55
1252	Cluster5	GO:0030071	regulation of mitotic metaphase/anaphase transition	19/1933	44/16992	8.96206e-08	4.2574e-06	3.86873e-06	699/701/891/8697/990/81620/1062/1063/1457/8452/9787/9700/348654/4085/5347/5885/7175/7272/9183	19
1253	Cluster5	GO:0006275	regulation of DNA replication	34/1933	115/16992	9.62822e-08	4.53071e-06	4.11709e-06	26057/545/546/641/675/990/8317/983/1017/81620/1763/79075/144455/79733/114799/157570/23560/3480/54617/3980/4683/64710/23244/5884/5930/5983/5984/5985/59343/8243/9126/10735/57695/84083	34
1254	Cluster5	GO:1901989	positive regulation of cell cycle phase transition	24/1933	66/16992	1.0153e-07	4.73301e-06	4.30092e-06	26057/23476/8318/990/8317/113130/983/81620/8452/8451/8450/9787/1981/9700/81610/134353/57504/27085/5087/57521/25942/252983/7015/9525	24
1255	Cluster5	GO:0006997	nucleus organization	39/1933	142/16992	1.02768e-07	4.74636e-06	4.31305e-06	25909/891/9133/983/92421/55818/23592/9221/57122/55746/9972/9631/23279/23511/23165/23225/8021/348995/10762/4928/5347/84172/9883/100101267/23198/90780/8480/5903/54700/6683/6732/6733/23435/7110/163590/7175/83983/137886/9525	39
1256	Cluster5	GO:0090305	nucleic acid phosphodiester bond hydrolysis	63/1933	283/16992	1.08033e-07	4.94374e-06	4.49242e-06	317/9790/9557/23019/57472/53981/1478/1479/8451/8450/9937/1642/1763/80153/146956/2071/2072/112479/2081/55218/9156/23404/57697/81608/10146/348654/2967/283254/81875/9692/3837/10128/55728/4686/79707/8602/5073/142/201626/80055/5395/87178/5422/5425/5426/10940/5810/10111/5932/5981/5983/5984/5985/6117/23381/9887/55720/27340/84294/55339/7486/22803/84083	63
1257	Cluster5	GO:0060271	cilium assembly	71/1933	335/16992	1.35806e-07	6.15821e-06	5.59601e-06	54806/10142/7840/25814/582/26005/65250/29070/983/1951/9662/55125/80321/55722/79959/84131/79598/9793/1767/56171/1778/79659/84140/54874/92344/54801/3320/3064/22858/55764/9742/57560/28981/27152/9786/347240/55582/11127/9371/54903/54820/121441/4750/4751/4952/4957/5116/5347/10733/282809/117177/5991/23322/6674/54558/117178/79867/91147/3842/26146/9321/79809/79989/92104/150737/123016/23093/84747/57539/110…	71
1258	Cluster5	GO:0007018	microtubule-based movement	58/1933	254/16992	1.37042e-07	6.15824e-06	5.59604e-06	163/8943/26256/1062/9787/196385/127602/1767/56171/1778/79659/3064/22858/55764/9742/57560/28981/3832/9928/56992/55614/81930/146909/23095/10112/9585/55605/3835/9493/347240/55582/3796/11004/11127/9371/24137/285643/3798/3833/64837/3837/3895/10128/54820/4976/29127/5991/6683/80208/117178/3842/26146/9321/79809/79989/92104/150737/57539	58
1259	Cluster5	GO:1902099	regulation of metaphase/anaphase transition of cell cycle	19/1933	45/16992	1.38615e-07	6.17332e-06	5.60974e-06	699/701/891/8697/990/81620/1062/1063/1457/8452/9787/9700/348654/4085/5347/5885/7175/7272/9183	19
1260	Cluster5	GO:0045839	negative regulation of mitotic nuclear division	18/1933	41/16992	1.43783e-07	6.34679e-06	5.76738e-06	546/699/701/891/81620/1063/1111/1457/348654/4085/27085/5347/5885/8658/10040/7175/7272/9183	18
1261	Cluster5	GO:0006513	protein monoubiquitination	22/1933	59/16992	2.05925e-07	8.89612e-06	8.08397e-06	54880/79577/9646/8452/8450/1642/51514/10075/59349/123169/23327/56852/165918/56254/9810/23429/4591/63893/29089/10277/29128/57599	22
1262	Cluster5	GO:1901992	positive regulation of mitotic cell cycle phase transition	22/1933	59/16992	2.05925e-07	8.89612e-06	8.08397e-06	26057/23476/8318/990/8317/113130/983/81620/8452/8451/8450/9787/1981/9700/134353/57504/27085/5087/57521/25942/7015/9525	22
1263	Cluster5	GO:0022613	ribonucleoprotein complex biogenesis	87/1933	443/16992	2.06886e-07	8.89612e-06	8.08397e-06	6059/103/545/9790/79577/10658/55636/23019/57472/51340/9188/9416/64794/11056/8562/1736/1778/80153/83939/8661/112479/23404/22868/9908/50628/25929/54552/2886/23560/55127/55027/3320/3326/81875/11103/8994/51631/23195/92345/55226/4686/51068/25926/79707/9221/64434/8602/63899/387338/4931/22984/56902/5433/10419/9129/10594/23369/285855/54700/51018/23076/9733/10291/23451/23517/23020/153443/6732/6733/6894/64…	87
1264	Cluster5	GO:0007091	metaphase/anaphase transition of mitotic cell cycle	19/1933	46/16992	2.1105e-07	8.92133e-06	8.10687e-06	699/701/891/8697/990/81620/1062/1063/1457/8452/9787/9700/348654/4085/5347/5885/7175/7272/9183	19
1265	Cluster5	GO:0010965	regulation of mitotic sister chromatid separation	19/1933	46/16992	2.1105e-07	8.92133e-06	8.10687e-06	699/701/891/8697/990/81620/1062/1063/1457/8452/9787/9700/348654/4085/5347/5885/7175/7272/9183	19
1266	Cluster5	GO:0033046	negative regulation of sister chromatid segregation	16/1933	34/16992	2.18623e-07	9.1638e-06	8.32721e-06	546/699/701/891/81620/1063/1457/9700/348654/4085/5347/5885/8658/7175/7272/9183	16
1267	Cluster5	GO:0006473	protein acetylation	45/1933	180/16992	2.28607e-07	9.50244e-06	8.63494e-06	86/1386/57673/672/675/27154/9425/1111/9575/1387/10664/79075/2033/57634/80314/114799/157570/9329/3054/3066/6885/80155/80018/122830/60560/79829/22976/51230/90780/9252/8607/79595/6418/25942/6659/10847/117143/6872/138474/27097/8295/23326/11091/55689/8089	45
1268	Cluster5	GO:0034605	cellular response to heat	33/1933	114/16992	2.5588e-07	1.05482e-05	9.58522e-06	545/9530/1387/2033/2288/2932/3066/3320/3326/10808/4288/2475/4763/57122/55746/9972/9631/23279/23511/23165/23225/8021/348995/10762/4928/5433/9883/100101267/8480/5903/6117/57521/7175	33
1269	Cluster5	GO:0070198	protein localization to chromosome, telomeric region	14/1933	27/16992	2.75757e-07	1.12744e-05	1.02451e-05	545/546/675/10576/10575/908/1736/26354/54552/25913/7015/8658/80351/7520	14
1270	Cluster5	GO:0051784	negative regulation of nuclear division	20/1933	51/16992	2.80817e-07	1.13879e-05	1.03483e-05	546/699/701/891/81620/1063/1111/1457/26271/348654/4085/27085/5347/5810/5885/8658/10040/7175/7272/9183	20
1271	Cluster5	GO:0044784	metaphase/anaphase transition of cell cycle	19/1933	47/16992	3.16609e-07	1.2634e-05	1.14806e-05	699/701/891/8697/990/81620/1062/1063/1457/8452/9787/9700/348654/4085/5347/5885/7175/7272/9183	19
1272	Cluster5	GO:1905818	regulation of chromosome separation	19/1933	47/16992	3.16609e-07	1.2634e-05	1.14806e-05	699/701/891/8697/990/81620/1062/1063/1457/8452/9787/9700/348654/4085/5347/5885/7175/7272/9183	19
1273	Cluster5	GO:0031123	RNA 3'-end processing	33/1933	115/16992	3.20109e-07	1.26722e-05	1.15154e-05	580/22794/891/904/51362/79577/53981/11052/1477/1478/1479/9646/1736/112479/23404/81608/25896/123169/134353/55149/4686/11051/10914/87178/84271/5433/9939/56254/9810/10250/57187/55339/25888	33
1274	Cluster5	GO:0043414	macromolecule methylation	61/1933	279/16992	3.33042e-07	1.30804e-05	1.18863e-05	51742/55870/55729/546/11176/144233/54880/57673/672/10664/9646/1786/1788/84444/79813/2146/79977/2932/2935/3720/23028/221656/55818/9682/7403/25962/57721/339175/55798/4602/64324/54888/63899/387338/142/22976/55251/10196/10419/90780/9545/5929/55183/6018/56254/8731/29072/9869/6830/79723/23512/6894/163589/11022/80312/54790/200424/64216/96764/55006/11091	61
1275	Cluster5	GO:0051985	negative regulation of chromosome segregation	16/1933	35/16992	3.60235e-07	1.40177e-05	1.2738e-05	546/699/701/891/81620/1063/1457/9700/348654/4085/5347/5885/8658/7175/7272/9183	16
1276	Cluster5	GO:0006278	RNA-dependent DNA biosynthetic process	24/1933	70/16992	3.62527e-07	1.40177e-05	1.2738e-05	545/9212/10576/7203/10575/908/1736/54552/3192/3320/3326/8550/92345/55226/4751/25913/10111/5981/23381/9887/7015/8658/80351/7520	24
1277	Cluster5	GO:0071824	protein-DNA complex subunit organization	59/1933	268/16992	4.0452e-07	1.55211e-05	1.41042e-05	8289/196528/55723/55729/546/55814/6046/23523/55832/8318/81620/1062/1063/2491/64105/91687/79172/10036/8208/9557/10664/8451/8450/1642/2071/2967/3070/55355/79711/4171/11339/142/23126/23198/5888/5893/5928/6117/51773/8607/9733/26054/6418/29072/257218/6597/8467/6599/6603/144108/11198/6830/6872/138474/6873/6874/7259/29855/7516	59
1278	Cluster5	GO:0016458	gene silencing	57/1933	256/16992	4.27324e-07	1.62709e-05	1.47855e-05	103/8289/29028/54454/11176/144233/57673/8318/1017/10658/23019/25904/57472/1786/1788/84444/1981/26058/3066/3070/8994/4686/9611/57122/55746/9972/9631/23279/23511/23165/23225/8021/348995/10762/4928/5430/5431/5433/9883/100101267/9698/23369/8480/5903/55183/9869/25942/8467/6830/11022/7015/80312/23112/7175/23304/29128/57510	57
1279	Cluster5	GO:0007126	meiotic nuclear division	45/1933	184/16992	4.48107e-07	1.6933e-05	1.53871e-05	259266/6790/675/83990/699/701/9134/1017/146956/2072/9700/2175/2177/57697/26271/81930/23592/84930/4288/27030/2956/23397/5347/5810/5885/10111/5888/25788/8438/8243/10592/9126/10051/84501/138474/11022/7153/7155/7156/9319/7272/27229/23304/7516/9183	45
1280	Cluster5	GO:0046605	regulation of centrosome cycle	19/1933	48/16992	4.68364e-07	1.74343e-05	1.58427e-05	6790/672/899/79959/1111/92421/348654/3832/4751/10015/10733/5903/10432/285190/6491/91147/4591/9525/7514	19
1281	Cluster5	GO:0051306	mitotic sister chromatid separation	19/1933	48/16992	4.68364e-07	1.74343e-05	1.58427e-05	699/701/891/8697/990/81620/1062/1063/1457/8452/9787/9700/348654/4085/5347/5885/7175/7272/9183	19
1282	Cluster5	GO:0007099	centriole replication	14/1933	28/16992	4.93722e-07	1.82421e-05	1.65768e-05	672/26005/1017/9662/55722/79959/9851/10733/10432/163786/6491/4591/9525/284403	14
1283	Cluster5	GO:0048193	Golgi vesicle transport	69/1933	334/16992	5.54612e-07	2.03412e-05	1.84842e-05	2181/288/23243/55435/164/10564/582/1062/22796/83548/91949/1314/1315/9276/8452/51164/84516/9980/1778/55770/8729/79571/9648/2803/2804/55204/57120/9527/3064/3832/56992/55614/81930/3835/9493/3796/11004/11127/9371/24137/285643/3798/64837/59349/3998/10434/23041/51594/4905/5584/29127/653489/285190/60561/9522/9919/10483/11196/10802/10427/9632/6683/6712/10959/9321/9217/23230/6293/9183	69
1284	Cluster5	GO:0033048	negative regulation of mitotic sister chromatid segregation	15/1933	32/16992	5.59712e-07	2.03784e-05	1.8518e-05	546/699/701/891/81620/1063/1457/348654/4085/5347/5885/8658/7175/7272/9183	15
1285	Cluster5	GO:0090307	mitotic spindle assembly	20/1933	53/16992	5.85166e-07	2.11508e-05	1.92199e-05	9212/332/79598/92421/3832/9493/3796/9371/24137/285643/3833/3837/79884/4751/5347/29127/7175/22974/27229/9525	20
1286	Cluster5	GO:0097711	ciliary basal body docking	29/1933	97/16992	6.38841e-07	2.29248e-05	2.08319e-05	54806/10142/7840/26005/983/9662/55125/80321/55722/79959/84131/79598/9793/1778/54801/3320/347240/54903/54820/121441/4751/4957/5116/5347/10733/117177/23322/79867/91147	29
1287	Cluster5	GO:0032206	positive regulation of telomere maintenance	19/1933	49/16992	6.83745e-07	2.43609e-05	2.21369e-05	545/546/9212/10576/7203/10575/908/170506/1736/26354/8550/92345/4683/4751/25913/10111/8658/80351/7520	19
1288	Cluster5	GO:0043543	protein acylation	49/1933	211/16992	7.4185e-07	2.62436e-05	2.38477e-05	86/1386/57673/672/675/27154/9425/1111/9575/1387/10664/79075/2033/57634/80314/114799/157570/9329/3054/3066/55733/6885/80155/80018/122830/60560/79829/22976/51230/90780/9252/8607/79595/6418/25942/6659/10847/117143/6872/138474/27097/8295/23326/11091/55689/8089/253832/340481/254887	49
1289	Cluster5	GO:2000573	positive regulation of DNA biosynthetic process	22/1933	63/16992	7.70945e-07	2.70808e-05	2.46085e-05	545/9212/10576/7203/10575/908/1736/79075/79977/3320/3326/8550/92345/4751/4931/25913/5983/5984/5985/8658/80351/7520	22
1290	Cluster5	GO:0007064	mitotic sister chromatid cohesion	12/1933	22/16992	9.81426e-07	3.42332e-05	3.1108e-05	546/113130/79075/83903/25836/23244/23047/23126/8243/9126/23137/8658	12
1291	Cluster5	GO:0016571	histone methylation	35/1933	132/16992	1.13059e-06	3.91623e-05	3.5587e-05	51742/55870/546/54880/57673/672/10664/9646/1786/84444/79813/2146/3720/23028/55818/9682/7403/4602/64324/22976/10419/90780/5929/55183/6018/56254/29072/9869/6830/79723/23512/80312/54790/200424/11091	35
1292	Cluster5	GO:1904356	regulation of telomere maintenance via telomere lengthening	20/1933	55/16992	1.16626e-06	4.01195e-05	3.64569e-05	545/9212/10576/7203/10575/908/1736/2072/54552/3192/8550/92345/55226/4751/142/25913/23381/8658/80351/7520	20
1293	Cluster5	GO:0044786	cell cycle DNA replication	16/1933	38/16992	1.41277e-06	4.82665e-05	4.38601e-05	546/675/8318/8317/81620/1763/144455/79733/9837/51659/54617/5888/59343/8243/9126/10735	16
1294	Cluster5	GO:0006998	nuclear envelope organization	26/1933	85/16992	1.4799e-06	4.9982e-05	4.5419e-05	891/9133/983/23592/57122/55746/9972/9631/23279/23511/23165/23225/8021/348995/10762/4928/5347/9883/100101267/8480/5903/6683/23435/163590/7175/137886	26
1295	Cluster5	GO:0006271	DNA strand elongation involved in DNA replication	10/1933	16/16992	1.48604e-06	4.9982e-05	4.5419e-05	1763/9837/51659/84296/142/5422/5425/5426/5983/5984	10
1296	Cluster5	GO:0034968	histone lysine methylation	30/1933	106/16992	1.49305e-06	4.9982e-05	4.5419e-05	51742/55870/546/54880/57673/672/9646/1786/84444/79813/2146/3720/23028/55818/9682/7403/4602/64324/22976/90780/5929/55183/6018/29072/9869/6830/79723/54790/200424/11091	30
1297	Cluster5	GO:0040029	regulation of gene expression, epigenetic	57/1933	267/16992	1.79005e-06	5.95252e-05	5.4091e-05	103/8289/57492/51742/29028/54454/9031/11176/144233/57673/672/8318/10658/1111/23019/57472/58487/10664/9188/1786/1788/84444/1981/2033/80314/2074/2146/26058/2932/3066/3070/3720/221656/8994/4686/9611/25885/84172/9698/23369/5928/55183/51132/9869/23451/25942/8467/6830/23512/9015/6996/7015/80312/23112/23304/29128/57510	57
1298	Cluster5	GO:0010390	histone monoubiquitination	12/1933	23/16992	1.83925e-06	6.0756e-05	5.52094e-05	54880/79577/9646/8450/1642/123169/165918/56254/9810/23429/4591/29128	12
1299	Cluster5	GO:0006354	DNA-templated transcription, elongation	34/1933	129/16992	1.85493e-06	6.08708e-05	5.53138e-05	27125/23476/904/905/79577/51755/8621/9646/85403/55250/2071/2074/2146/2957/2967/8518/123169/4686/25885/84172/5430/5431/5433/165918/29072/6749/11198/6830/6872/9015/138474/6873/6874/284695	34
1300	Cluster5	GO:0098781	ncRNA transcription	29/1933	102/16992	2.0055e-06	6.5382e-05	5.94131e-05	904/905/1663/2957/2975/2976/9330/9329/57508/65123/92105/26512/25896/55656/2475/4686/25926/84172/5430/5431/5433/55197/58490/23248/54700/6597/6667/10927/84524	29
1301	Cluster5	GO:0019886	antigen processing and presentation of exogenous peptide antigen via MHC class II	27/1933	92/16992	2.29197e-06	7.42361e-05	6.74589e-05	164/10053/130340/163/821/1062/51164/84516/1778/3832/56992/81930/3835/9493/3796/11004/11127/9371/24137/285643/3798/64837/29127/10802/10427/9632/6712	27
1302	Cluster5	GO:0098534	centriole assembly	14/1933	31/16992	2.3424e-06	7.53799e-05	6.84983e-05	672/26005/1017/9662/55722/79959/9851/10733/10432/163786/6491/4591/9525/284403	14
1303	Cluster5	GO:0032210	regulation of telomere maintenance via telomerase	18/1933	48/16992	2.37406e-06	7.54256e-05	6.85397e-05	545/9212/10576/7203/10575/908/1736/54552/3192/8550/92345/55226/4751/25913/23381/8658/80351/7520	18
1304	Cluster5	GO:0036297	interstrand cross-link repair	18/1933	48/16992	2.37406e-06	7.54256e-05	6.85397e-05	545/9937/146956/2072/2175/2187/2176/2177/2188/55215/57697/64710/5888/10635/165918/6117/29089/7398	18
1305	Cluster5	GO:0006368	transcription elongation from RNA polymerase II promoter	29/1933	103/16992	2.49138e-06	7.86519e-05	7.14716e-05	27125/23476/904/905/79577/51755/8621/9646/85403/55250/2071/2146/2957/2967/8518/123169/4686/5430/5431/5433/165918/29072/6749/11198/6830/6872/138474/6873/6874	29
1306	Cluster5	GO:0006289	nucleotide-excision repair	31/1933	115/16992	3.12426e-06	9.80114e-05	8.90637e-05	9716/675/9557/8451/8450/1642/2033/2071/2072/2074/2176/2967/3980/64210/55247/142/5425/5426/5430/5431/5433/5893/5932/5981/5983/5984/5985/54778/6117/10463/7874	31
1307	Cluster5	GO:0018394	peptidyl-lysine acetylation	38/1933	155/16992	3.21848e-06	0.000100336	9.11762e-05	86/1386/57673/672/675/27154/9425/1111/9575/1387/10664/2033/57634/80314/9329/3054/3066/6885/79829/22976/51230/90780/9252/8607/79595/6418/25942/6659/10847/117143/6872/138474/27097/8295/23326/11091/55689/8089	38
1308	Cluster5	GO:0031577	spindle checkpoint	15/1933	36/16992	3.53458e-06	0.00010883	9.88949e-05	9212/699/701/9184/891/81620/1063/1457/348654/83903/4085/5347/7175/7272/9183	15
1309	Cluster5	GO:0042769	DNA damage response, detection of DNA damage	15/1933	36/16992	3.53458e-06	0.00010883	9.88949e-05	8451/8450/1642/51514/60488/142/5425/56852/5981/5983/5984/5985/6117/6659/7398	15
1310	Cluster5	GO:1902275	regulation of chromatin organization	38/1933	156/16992	3.79504e-06	0.000115644	0.000105087	29028/54454/546/54880/672/891/8318/1111/10664/9646/1786/3720/23028/55818/9682/5927/5599/4288/4602/25836/64324/22976/90780/55183/56254/9810/9252/9733/6418/9869/25942/144108/6830/80312/9874/7175/51366/29128	38
1311	Cluster5	GO:0044774	mitotic DNA integrity checkpoint	29/1933	105/16992	3.80225e-06	0.000115644	0.000105087	1386/6790/641/835/891/983/1017/63967/23019/25904/57472/1869/144455/146956/2033/55215/26058/51512/9656/4436/4683/5591/5884/55159/60561/6659/7153/7155/11073	29
1312	Cluster5	GO:0016573	histone acetylation	36/1933	145/16992	4.24167e-06	0.000128227	0.000116521	86/1386/57673/672/675/27154/9425/1111/9575/1387/10664/2033/57634/80314/9329/3054/6885/79829/22976/51230/90780/9252/8607/79595/6418/25942/10847/117143/6872/138474/27097/8295/23326/11091/55689/8089	36
1313	Cluster5	GO:1902806	regulation of cell cycle G1/S phase transition	37/1933	151/16992	4.3695e-06	0.000131296	0.000119309	6868/26057/6790/835/891/8318/990/79577/983/1017/23019/25904/57472/10217/8451/8450/1869/144455/1981/2033/2146/81610/26058/51512/54617/9928/134353/27085/5591/55159/57521/59343/6597/6659/252983/6872/7015	37
1314	Cluster5	GO:0009411	response to UV	33/1933	128/16992	4.40396e-06	0.000131539	0.00011953	545/9212/675/993/1111/1387/8450/1642/51514/2033/2071/2072/2074/55364/54617/23028/8491/5599/4436/2956/55872/5796/56852/84236/6872/22954/10277/7398/57646/55031/7486/7528/84083	33
1315	Cluster5	GO:0002495	antigen processing and presentation of peptide antigen via MHC class II	27/1933	95/16992	4.504e-06	0.000133726	0.000121518	164/10053/130340/163/821/1062/51164/84516/1778/3832/56992/81930/3835/9493/3796/11004/11127/9371/24137/285643/3798/64837/29127/10802/10427/9632/6712	27
1316	Cluster5	GO:0051310	metaphase plate congression	18/1933	50/16992	4.68855e-06	0.000137617	0.000125053	891/8697/113130/55143/81620/1062/1063/92421/8452/81610/9928/81930/3835/11004/3833/3837/9525/9183	18
1317	Cluster5	GO:0007080	mitotic metaphase plate congression	16/1933	41/16992	4.69023e-06	0.000137617	0.000125053	891/8697/113130/55143/81620/1062/92421/8452/9928/81930/3835/11004/3833/3837/9525/9183	16
1318	Cluster5	GO:0051984	positive regulation of chromosome segregation	11/1933	21/16992	4.76842e-06	0.000139093	0.000126395	891/990/81620/8452/1663/9787/9700/56852/5885/6421/23137	11
1319	Cluster5	GO:0006913	nucleocytoplasmic transport	85/1933	464/16992	5.44498e-06	0.000157904	0.000143489	6059/580/22794/51362/999/983/53981/1434/51496/1605/80824/1894/26263/81608/9908/50628/25929/2733/2932/51512/55027/3326/3313/79711/10527/55705/3728/10657/23633/3837/55341/8720/8888/5469/2475/4686/4763/51068/57122/55746/9972/9631/23279/23511/23165/23225/8021/348995/10762/4928/142/23649/84271/5433/9883/100101267/8480/5903/5905/9939/285190/6418/29072/9368/23049/23381/9887/6659/10250/6830/96764/57187/3…	85
1320	Cluster5	GO:0002504	antigen processing and presentation of peptide or polysaccharide antigen via MHC class II	27/1933	96/16992	5.59463e-06	0.000161307	0.00014658	164/10053/130340/163/821/1062/51164/84516/1778/3832/56992/81930/3835/9493/3796/11004/11127/9371/24137/285643/3798/64837/29127/10802/10427/9632/6712	27
1321	Cluster5	GO:0050000	chromosome localization	22/1933	70/16992	5.70078e-06	0.000163422	0.000148503	891/8697/113130/55143/81620/1062/1063/92421/8452/9787/81610/9928/81930/3835/11004/3833/3837/23592/54820/4928/9525/9183	22
1322	Cluster5	GO:0032212	positive regulation of telomere maintenance via telomerase	14/1933	33/16992	5.79992e-06	0.000165314	0.000150222	545/9212/10576/7203/10575/908/1736/8550/92345/4751/25913/8658/80351/7520	14
1323	Cluster5	GO:0010212	response to ionizing radiation	36/1933	147/16992	5.93304e-06	0.000168148	0.000152797	545/641/672/675/79184/9575/1788/1894/2074/2140/2177/63979/54617/65123/25896/23028/84328/4436/25836/64710/142/22976/5591/5810/5888/10635/8438/55159/165918/6240/11073/7158/57646/7486/7516/7520	36
1324	Cluster5	GO:0051169	nuclear transport	86/1933	472/16992	5.97593e-06	0.000168407	0.000153032	6059/580/22794/51362/999/983/53981/1434/51496/1605/80824/1894/26263/81608/9908/50628/25929/2733/2932/51512/55027/3326/3313/79711/10527/55705/3728/10657/23633/3837/55341/8720/8888/5469/2475/4686/4763/51068/57122/55746/9972/9631/23279/23511/23165/23225/8021/348995/10762/4928/142/23649/84271/5433/9883/100101267/8480/5903/5905/9939/285190/6418/29072/9368/23049/23381/9887/6659/10250/6830/96764/57187/3…	86
1325	Cluster5	GO:0010639	negative regulation of organelle organization	64/1933	323/16992	6.06677e-06	0.000170006	0.000154486	10565/29028/54454/546/9530/54880/672/699/701/891/899/81620/1063/79598/1111/26586/23122/1457/1786/2072/9700/26271/2288/348654/54552/3192/3720/23028/55818/9682/5927/3980/4085/27085/55226/4683/4751/4976/142/5347/25913/55607/5810/5885/10111/10432/6418/25942/140775/6712/6830/80312/91147/8658/80351/10040/7175/4591/7249/7272/56893/51366/7520/9183	64
1326	Cluster5	GO:0032465	regulation of cytokinesis	21/1933	66/16992	7.44821e-06	0.000207551	0.000188603	6790/9212/57448/675/990/92421/11113/8452/144455/79733/1894/9928/9585/9493/9371/5289/30849/8502/55660/29127/6683	21
1327	Cluster5	GO:0051640	organelle localization	89/1933	496/16992	7.76248e-06	0.000215107	0.000195469	6059/10142/23243/55435/10053/8943/259266/488/6790/673/114781/821/891/8697/113130/55143/81620/1062/1063/92421/23122/8452/51164/9787/9829/8448/85440/1778/9700/7430/81610/54874/8729/9527/3064/9928/81930/23095/3835/9493/11004/11127/9371/3833/59349/3837/23592/3998/10128/2011/55669/4645/54820/51068/4905/4928/51203/4976/4983/27445/5170/5189/5194/5874/5903/9699/9919/11196/10802/10427/9632/357/57835/9368/…	89
1328	Cluster5	GO:0042073	intraciliary transport	17/1933	47/16992	7.97963e-06	0.000219903	0.000199827	79659/22858/55764/9742/57560/28981/11127/9371/117178/3842/26146/9321/79809/79989/92104/150737/57539	17
1329	Cluster5	GO:0010608	posttranscriptional regulation of gene expression	85/1933	469/16992	8.34935e-06	0.000228827	0.000207937	103/90806/144233/4076/22794/10658/23019/25904/57472/170506/1660/1736/1869/83939/27102/9451/8663/56478/1981/57669/2058/23404/2309/283459/25929/26058/2733/2886/10236/3192/3376/3609/55364/3658/10657/113251/23185/51520/23395/8994/10128/149986/8550/9782/23173/57721/4528/2475/92345/4686/9611/9221/63899/387338/8021/5073/84271/5433/5711/23198/55037/9698/23369/9939/54542/55095/79048/6418/23381/9887/6659/1…	85
1330	Cluster5	GO:0032259	methylation	67/1933	347/16992	9.1518e-06	0.000249449	0.000226676	51742/55870/55729/546/11176/144233/54880/57673/672/10664/9646/1786/1788/84444/79813/2146/79977/2932/2935/3720/23028/221656/55818/9682/7403/25962/51603/57721/339175/55798/131965/4602/64324/54888/63899/387338/142/22976/55251/56980/56981/63977/10196/10419/90780/9545/5929/55183/6018/56254/8731/29072/9869/6830/79723/23512/6894/163589/11022/80312/54790/200424/64216/96764/25917/55006/11091	67
1331	Cluster5	GO:0045841	negative regulation of mitotic metaphase/anaphase transition	13/1933	30/16992	9.4544e-06	0.000254911	0.000231639	699/701/891/81620/1063/1457/348654/4085/5347/5885/7175/7272/9183	13
1332	Cluster5	GO:2000816	negative regulation of mitotic sister chromatid separation	13/1933	30/16992	9.4544e-06	0.000254911	0.000231639	699/701/891/81620/1063/1457/348654/4085/5347/5885/7175/7272/9183	13
1333	Cluster5	GO:0018393	internal peptidyl-lysine acetylation	36/1933	150/16992	9.6572e-06	0.000258979	0.000235336	86/1386/57673/672/675/27154/9425/1111/9575/1387/10664/2033/57634/80314/9329/3054/6885/79829/22976/51230/90780/9252/8607/79595/6418/25942/10847/117143/6872/138474/27097/8295/23326/11091/55689/8089	36
1334	Cluster5	GO:2000045	regulation of G1/S transition of mitotic cell cycle	34/1933	139/16992	1.09445e-05	0.000291723	0.00026509	6868/26057/6790/835/891/8318/990/79577/983/1017/23019/25904/57472/10217/8451/8450/1869/144455/1981/2033/2146/26058/51512/54617/9928/134353/27085/5591/55159/57521/59343/6597/6659/7015	34
1335	Cluster5	GO:0098840	protein transport along microtubule	17/1933	48/16992	1.10536e-05	0.000291723	0.00026509	79659/22858/55764/9742/57560/28981/11127/9371/117178/3842/26146/9321/79809/79989/92104/150737/57539	17
1336	Cluster5	GO:0099118	microtubule-based protein transport	17/1933	48/16992	1.10536e-05	0.000291723	0.00026509	79659/22858/55764/9742/57560/28981/11127/9371/117178/3842/26146/9321/79809/79989/92104/150737/57539	17
1337	Cluster5	GO:0006378	mRNA polyadenylation	15/1933	39/16992	1.14494e-05	0.000300577	0.000273137	904/79577/53981/11052/1478/1479/9646/81608/123169/55149/11051/10914/87178/56254/9810	15
1338	Cluster5	GO:0051973	positive regulation of telomerase activity	14/1933	35/16992	1.31816e-05	0.000342122	0.000310889	9212/10576/10575/1736/79977/3320/3326/8550/92345/4751/4931/25913/8658/7520	14
1339	Cluster5	GO:1904358	positive regulation of telomere maintenance via telomere lengthening	14/1933	35/16992	1.31816e-05	0.000342122	0.000310889	545/9212/10576/7203/10575/908/1736/8550/92345/4751/25913/8658/80351/7520	14
1340	Cluster5	GO:0018022	peptidyl-lysine methylation	30/1933	117/16992	1.32377e-05	0.000342122	0.000310889	51742/55870/546/54880/57673/672/9646/1786/84444/79813/2146/3720/23028/55818/9682/7403/4602/64324/22976/90780/5929/55183/6018/29072/9869/6830/79723/54790/200424/11091	30
1341	Cluster5	GO:2000278	regulation of DNA biosynthetic process	26/1933	95/16992	1.41676e-05	0.000364267	0.000331012	545/9212/10576/7203/10575/908/1736/79075/54552/79977/3192/3320/3326/8550/92345/55226/4751/4931/25913/5983/5984/5985/23381/8658/80351/7520	26
1342	Cluster5	GO:0060249	anatomical structure homeostasis	70/1933	372/16992	1.44149e-05	0.000368725	0.000335063	31/545/546/9212/580/582/641/675/9134/10576/7203/10575/908/1525/9937/170506/1736/1763/2072/2074/9156/26058/26354/54552/3192/9456/9455/3320/3326/8550/54903/92345/55226/4683/4751/4763/142/282809/5422/23649/5425/5426/5427/25913/5557/5558/5591/9545/10111/5888/5981/5983/5984/5985/55183/6117/23137/23049/23381/9887/7015/7037/8658/80351/22954/124590/7874/7486/7520/171392	70
1343	Cluster5	GO:1902100	negative regulation of metaphase/anaphase transition of cell cycle	13/1933	31/16992	1.45908e-05	0.000369437	0.00033571	699/701/891/81620/1063/1457/348654/4085/5347/5885/7175/7272/9183	13
1344	Cluster5	GO:1905819	negative regulation of chromosome separation	13/1933	31/16992	1.45908e-05	0.000369437	0.00033571	699/701/891/81620/1063/1457/348654/4085/5347/5885/7175/7272/9183	13
1345	Cluster5	GO:0043044	ATP-dependent chromatin remodeling	22/1933	74/16992	1.54462e-05	0.00038912	0.000353596	86/8289/2491/64105/91687/79172/1108/57680/57459/3066/55355/11339/23198/5928/51773/8607/6597/8467/56916/6599/6603/144108	22
1346	Cluster5	GO:0007030	Golgi organization	27/1933	101/16992	1.56106e-05	0.000391285	0.000355563	10565/64225/5205/983/11113/23122/22796/83548/91949/1452/9820/54808/79659/26259/8729/9648/2804/55204/3064/3998/55300/10419/11196/10959/9321/137886/9183	27
1347	Cluster5	GO:0051303	establishment of chromosome localization	21/1933	69/16992	1.61078e-05	0.000401729	0.000365054	891/8697/113130/55143/81620/1062/1063/92421/8452/9787/81610/9928/81930/3835/11004/3833/3837/23592/54820/9525/9183	21
1348	Cluster5	GO:0035735	intraciliary transport involved in cilium assembly	15/1933	40/16992	1.64014e-05	0.000405	0.000368027	79659/55764/9742/57560/28981/11127/9371/117178/3842/26146/9321/79809/79989/150737/57539	15
1349	Cluster5	GO:0043631	RNA polyadenylation	15/1933	40/16992	1.64014e-05	0.000405	0.000368027	904/79577/53981/11052/1478/1479/9646/81608/123169/55149/11051/10914/87178/56254/9810	15
1350	Cluster5	GO:0006399	tRNA metabolic process	39/1933	172/16992	1.74634e-05	0.0004291	0.000389926	23536/1478/55157/11062/124454/2058/23404/283742/283459/2975/2976/9330/9329/3376/8518/9692/51520/23395/92935/339175/55798/27304/79731/55226/54888/63899/25973/11232/10940/54517/83448/55278/6894/80222/55039/55006/142940/55253/79693	39
1351	Cluster5	GO:0031572	G2 DNA damage checkpoint	14/1933	36/16992	1.93207e-05	0.000472409	0.000429282	641/672/79184/983/1111/63967/51514/55215/4683/5347/5932/60561/57551/11073	14
1352	Cluster5	GO:0006475	internal protein amino acid acetylation	36/1933	155/16992	2.08767e-05	0.000507967	0.000461593	86/1386/57673/672/675/27154/9425/1111/9575/1387/10664/2033/57634/80314/9329/3054/6885/79829/22976/51230/90780/9252/8607/79595/6418/25942/10847/117143/6872/138474/27097/8295/23326/11091/55689/8089	36
1353	Cluster5	GO:0006356	regulation of transcription from RNA polymerase I promoter	13/1933	32/16992	2.20227e-05	0.000530672	0.000482225	1663/56919/9451/55127/5469/2475/25926/54700/6597/6872/7019/84135/23160	13
1354	Cluster5	GO:0051567	histone H3-K9 methylation	13/1933	32/16992	2.20227e-05	0.000530672	0.000482225	51742/546/57673/672/1786/79813/3720/23028/55818/9682/4602/55183/79723	13
1355	Cluster5	GO:0007063	regulation of sister chromatid cohesion	10/1933	20/16992	2.22748e-05	0.000531611	0.000483079	546/699/113130/10664/1663/9700/5885/6421/23137/8658	10
1356	Cluster5	GO:0031440	regulation of mRNA 3'-end processing	10/1933	20/16992	2.22748e-05	0.000531611	0.000483079	580/891/904/79577/9646/123169/4686/10914/56254/9810	10
1357	Cluster5	GO:0071826	ribonucleoprotein complex subunit organization	44/1933	205/16992	2.25558e-05	0.000535755	0.000486844	103/545/9790/79577/10658/23019/57472/51340/9416/8562/1778/80153/83939/8661/22868/9908/50628/25929/84340/2886/3320/3326/8994/51631/23195/4528/92345/4686/387338/5433/10419/9129/10594/23369/9733/10291/23451/23020/6732/6733/163589/96764/55720/91746	44
1358	Cluster5	GO:0006323	DNA packaging	43/1933	199/16992	2.34362e-05	0.000554028	0.00050345	55723/55870/546/6046/23523/891/113130/983/2491/64105/91687/79172/10036/8208/10664/3070/55355/79711/4171/9918/23310/64151/54892/23397/51203/11339/23198/5928/51773/8607/9733/6418/257218/8467/10592/10051/144108/6732/7153/7175/7259/83983/29855	43
1359	Cluster5	GO:0070507	regulation of microtubule cytoskeleton organization	32/1933	132/16992	2.38044e-05	0.000560078	0.000508947	6790/672/899/8851/79959/79598/1111/92421/26586/23122/2288/348654/3832/81930/4751/10015/5347/10733/5903/10432/285190/26054/220134/221150/6491/91147/7175/22974/26146/4591/9525/7514	32
1360	Cluster5	GO:0000729	DNA double-strand break processing	11/1933	24/16992	2.43704e-05	0.000570703	0.000518602	580/641/672/83990/1763/55218/4683/10111/5893/5932/56916	11
1361	Cluster5	GO:0042770	signal transduction in response to DNA damage	30/1933	121/16992	2.67164e-05	0.000622718	0.000565868	545/546/6790/672/675/835/891/988/983/1017/23019/25904/57472/1869/144455/2033/2305/2309/51512/23028/4646/4683/22976/5591/60561/27330/59343/8243/6659/9100	30
1362	Cluster5	GO:0006296	nucleotide-excision repair, DNA incision, 5'-to lesion	14/1933	37/16992	2.78421e-05	0.000642834	0.000584148	9557/8451/8450/1642/2071/2072/2967/142/5425/5981/5983/5984/5985/6117	14
1363	Cluster5	GO:0006305	DNA alkylation	19/1933	61/16992	2.8095e-05	0.000642834	0.000584148	55729/546/11176/57673/672/10664/1786/1788/79813/2146/79977/2932/221656/142/10419/6018/163589/11022/200424	19
1364	Cluster5	GO:0006306	DNA methylation	19/1933	61/16992	2.8095e-05	0.000642834	0.000584148	55729/546/11176/57673/672/10664/1786/1788/79813/2146/79977/2932/221656/142/10419/6018/163589/11022/200424	19
1365	Cluster5	GO:0006360	transcription from RNA polymerase I promoter	19/1933	61/16992	2.8095e-05	0.000642834	0.000584148	1663/56919/9451/2071/2074/2967/55127/5469/2475/25926/25885/84172/54700/6597/6872/9015/7019/84135/23160	19
1366	Cluster5	GO:0065004	protein-DNA complex assembly	49/1933	239/16992	2.87088e-05	0.00065388	0.000594185	55723/55729/546/55814/6046/23523/55832/8318/81620/1062/1063/2491/64105/91687/79172/10036/8208/9557/8451/8450/1642/2071/2967/3070/55355/79711/4171/11339/142/23126/5888/5893/5928/6117/51773/8607/9733/26054/6418/257218/8467/144108/6872/138474/6873/6874/7259/29855/7516	49
1367	Cluster5	GO:0044728	DNA methylation or demethylation	22/1933	77/16992	3.07396e-05	0.000696949	0.000633323	55729/546/11176/57673/672/10664/1786/1788/79813/2146/79977/2932/221656/142/10419/6018/6996/163589/11022/80312/54790/200424	22
1368	Cluster5	GO:0006479	protein methylation	39/1933	177/16992	3.48023e-05	0.000779201	0.000708066	51742/55870/546/54880/57673/672/10664/9646/1786/84444/79813/2146/2935/3720/23028/55818/9682/7403/4602/64324/22976/55251/10196/10419/90780/9545/5929/55183/6018/56254/29072/9869/6830/79723/23512/80312/54790/200424/11091	39
1369	Cluster5	GO:0008213	protein alkylation	39/1933	177/16992	3.48023e-05	0.000779201	0.000708066	51742/55870/546/54880/57673/672/10664/9646/1786/84444/79813/2146/2935/3720/23028/55818/9682/7403/4602/64324/22976/55251/10196/10419/90780/9545/5929/55183/6018/56254/29072/9869/6830/79723/23512/80312/54790/200424/11091	39
1370	Cluster5	GO:0075733	intracellular transport of virus	20/1933	67/16992	3.4836e-05	0.000779201	0.000708066	3837/57122/55746/9972/9631/23279/23511/23165/23225/8021/348995/10762/4928/9883/100101267/8480/5903/57187/7175/7514	20
1371	Cluster5	GO:0071173	spindle assembly checkpoint	12/1933	29/16992	3.66666e-05	0.000812857	0.000738649	699/701/9184/891/81620/1063/348654/4085/5347/7175/7272/9183	12
1372	Cluster5	GO:0071174	mitotic spindle checkpoint	12/1933	29/16992	3.66666e-05	0.000812857	0.000738649	699/701/891/81620/1063/1457/348654/4085/5347/7175/7272/9183	12
1373	Cluster5	GO:0051053	negative regulation of DNA metabolic process	30/1933	123/16992	3.73425e-05	0.000824178	0.000748937	545/641/675/990/2072/54552/23560/3192/3980/4436/2956/55226/4683/142/23244/10721/25913/5884/10111/254225/8243/9126/10735/80312/8658/80351/51366/7520/7644/84083	30
1374	Cluster5	GO:0045943	positive regulation of transcription from RNA polymerase I promoter	10/1933	21/16992	3.81897e-05	0.000839163	0.000762554	1663/56919/9451/55127/2475/25926/6597/6872/84135/23160	10
1375	Cluster5	GO:0051656	establishment of organelle localization	76/1933	426/16992	4.2862e-05	0.000937701	0.000852096	6059/23243/55435/10053/8943/488/673/114781/821/891/8697/113130/55143/81620/1062/1063/92421/23122/8452/51164/9787/9829/8448/1778/9700/7430/81610/54874/8729/9527/3064/9928/81930/23095/3835/9493/11004/11127/9371/3833/59349/3837/23592/3998/10128/54820/51068/4905/51203/4976/4983/27445/5170/5874/9699/9919/11196/10802/10427/9632/357/9368/116841/8723/10615/6683/80208/84501/6809/9066/94122/10959/9525/8976…	76
1376	Cluster5	GO:0042787	protein ubiquitination involved in ubiquitin-dependent protein catabolic process	43/1933	204/16992	4.37743e-05	0.000948735	0.000862123	64682/54467/25820/6790/9212/22903/114781/701/9184/147339/23624/891/8697/983/8452/8451/8450/1642/26263/200933/26271/55709/55175/57563/9113/84708/4085/23327/5347/5711/23198/5930/64795/54778/11237/339745/6872/22954/55236/7337/10277/23352/29128	43
1377	Cluster5	GO:0007076	mitotic chromosome condensation	8/1933	14/16992	4.40724e-05	0.000948735	0.000862123	113130/9918/23310/64151/23397/51203/10592/10051	8
1378	Cluster5	GO:1902581	multi-organism cellular localization	20/1933	68/16992	4.41272e-05	0.000948735	0.000862123	3837/57122/55746/9972/9631/23279/23511/23165/23225/8021/348995/10762/4928/9883/100101267/8480/5903/57187/7175/7514	20
1379	Cluster5	GO:1902583	multi-organism intracellular transport	20/1933	68/16992	4.41272e-05	0.000948735	0.000862123	3837/57122/55746/9972/9631/23279/23511/23165/23225/8021/348995/10762/4928/9883/100101267/8480/5903/57187/7175/7514	20
1380	Cluster5	GO:0031047	gene silencing by RNA	36/1933	161/16992	4.94378e-05	0.00105835	0.000961732	103/144233/10658/23019/25904/57472/1981/8994/4686/9611/57122/55746/9972/9631/23279/23511/23165/23225/8021/348995/10762/4928/5430/5431/5433/9883/100101267/9698/23369/8480/5903/11022/7015/23112/7175/57510	36
1381	Cluster5	GO:0070646	protein modification by small protein removal	58/1933	304/16992	5.07103e-05	0.00108095	0.000982269	86/93973/55252/580/672/79184/890/993/63967/2033/221937/3054/54617/54891/221656/6885/55777/114803/78990/23252/56957/5711/23198/9986/8607/9733/29843/59343/26054/123228/6478/10617/64426/8658/80351/9804/8295/51377/7398/9100/23326/57646/9960/57478/84669/9736/57602/57695/84640/124739/64854/55031/25862/159195/7874/9101/57599/7528	58
1382	Cluster5	GO:0022618	ribonucleoprotein complex assembly	41/1933	193/16992	5.4121e-05	0.00114875	0.00104388	103/545/9790/79577/10658/23019/57472/51340/9416/8562/1778/80153/83939/8661/22868/9908/50628/25929/2886/3320/3326/8994/51631/23195/92345/4686/387338/5433/10419/9129/10594/23369/9733/10291/23451/23020/6732/6733/96764/55720/91746	41
1383	Cluster5	GO:0033683	nucleotide-excision repair, DNA incision	14/1933	39/16992	5.51964e-05	0.00116661	0.00106011	9557/8451/8450/1642/2071/2072/2967/142/5425/5981/5983/5984/5985/6117	14
1384	Cluster5	GO:1901991	negative regulation of mitotic cell cycle phase transition	42/1933	200/16992	5.84482e-05	0.00123013	0.00111782	6790/641/699/701/835/891/79577/983/1017/81620/1063/63967/23019/25904/57472/1457/10217/1869/144455/2033/2146/55215/348654/26058/51512/4085/4683/5347/5591/5711/23198/5884/5885/55159/60561/6597/6659/11073/7175/7272/55031/9183	42
1385	Cluster5	GO:0070076	histone lysine demethylation	11/1933	26/16992	6.07505e-05	0.00127321	0.00115697	221037/23028/221656/22992/55818/51780/9682/5927/10765/8242/7403	11
1386	Cluster5	GO:0046794	transport of virus	20/1933	70/16992	6.9562e-05	0.00145178	0.00131924	3837/57122/55746/9972/9631/23279/23511/23165/23225/8021/348995/10762/4928/9883/100101267/8480/5903/57187/7175/7514	20
1387	Cluster5	GO:1901988	negative regulation of cell cycle phase transition	43/1933	208/16992	7.04989e-05	0.0014652	0.00133144	6790/641/699/701/835/891/79577/983/1017/81620/1063/63967/23019/25904/57472/1457/10217/1869/144455/2033/2146/55215/348654/26058/51512/4085/4683/5017/5347/5591/5711/23198/5884/5885/55159/60561/6597/6659/11073/7175/7272/55031/9183	43
1388	Cluster5	GO:0044773	mitotic DNA damage checkpoint	25/1933	98/16992	7.38722e-05	0.00152894	0.00138936	1386/6790/641/835/891/983/1017/23019/25904/57472/1869/144455/146956/2033/55215/26058/51512/9656/4436/4683/5591/55159/60561/6659/11073	25
1389	Cluster5	GO:0031060	regulation of histone methylation	18/1933	60/16992	7.87859e-05	0.0016239	0.00147565	546/54880/672/10664/9646/1786/3720/23028/55818/9682/4602/64324/22976/90780/55183/56254/6830/80312	18
1390	Cluster5	GO:0006482	protein demethylation	12/1933	31/16992	8.02084e-05	0.00163298	0.0014839	221037/23028/221656/22992/55818/51780/9682/5927/10765/8242/7403/51400	12
1391	Cluster5	GO:0008214	protein dealkylation	12/1933	31/16992	8.02084e-05	0.00163298	0.0014839	221037/23028/221656/22992/55818/51780/9682/5927/10765/8242/7403/51400	12
1392	Cluster5	GO:0045005	DNA-dependent DNA replication maintenance of fidelity	12/1933	31/16992	8.02084e-05	0.00163298	0.0014839	546/641/675/1663/146956/54465/57697/64710/5426/5888/7486/84083	12
1393	Cluster5	GO:0016579	protein deubiquitination	55/1933	289/16992	8.4029e-05	0.00170381	0.00154826	86/93973/55252/580/672/79184/890/993/63967/2033/221937/3054/54617/54891/221656/6885/55777/114803/78990/23252/56957/5711/23198/9986/8607/9733/123228/6478/10617/64426/8658/80351/9804/8295/51377/7398/9100/23326/57646/9960/57478/84669/9736/57602/57695/84640/124739/64854/55031/25862/159195/7874/9101/57599/7528	55
1394	Cluster5	GO:0000083	regulation of transcription involved in G1/S transition of mitotic cell cycle	11/1933	27/16992	9.20154e-05	0.00184326	0.00167499	23476/8318/990/983/81620/1869/144455/26271/4863/5422/6241	11
1395	Cluster5	GO:0007094	mitotic spindle assembly checkpoint	11/1933	27/16992	9.20154e-05	0.00184326	0.00167499	699/701/891/81620/1063/348654/4085/5347/7175/7272/9183	11
1396	Cluster5	GO:0031297	replication fork processing	11/1933	27/16992	9.20154e-05	0.00184326	0.00167499	546/641/675/1663/146956/54465/57697/64710/5888/7486/84083	11
1397	Cluster5	GO:0071459	protein localization to chromosome, centromeric region	9/1933	19/16992	9.94884e-05	0.00198499	0.00180378	9212/701/983/81620/10664/83903/27085/7272/9183	9
1398	Cluster5	GO:0070988	demethylation	18/1933	61/16992	0.000100005	0.00198736	0.00180593	1595/221037/23028/221656/22992/55818/51780/9682/5927/10765/8242/7403/25974/51400/6996/80312/54790/200424	18
1399	Cluster5	GO:0051568	histone H3-K4 methylation	16/1933	51/16992	0.000107779	0.00213334	0.00193858	55870/54880/57673/672/9646/1786/23028/7403/4602/22976/90780/5929/6018/54790/200424/11091	16
1400	Cluster5	GO:0009408	response to heat	35/1933	161/16992	0.000114	0.00224755	0.00204237	545/9530/1387/9093/2033/2288/2932/3066/3320/3326/3329/10808/4288/2475/4763/57122/55746/9972/9631/23279/23511/23165/23225/8021/348995/10762/4928/5433/9883/100101267/8480/5903/6117/57521/7175	35
1401	Cluster5	GO:1902808	positive regulation of cell cycle G1/S phase transition	12/1933	32/16992	0.00011512	0.0022607	0.00205431	26057/8318/990/8451/8450/1981/81610/134353/27085/57521/252983/7015	12
1402	Cluster5	GO:0009314	response to radiation	75/1933	432/16992	0.000118832	0.00232445	0.00211224	440/545/9212/641/673/672/675/79184/993/1040/1111/1141/9575/1387/8450/1642/1788/51514/1894/2033/2071/2072/2074/2140/50848/2177/63979/2767/3156/3157/55364/54617/65123/25896/23028/84328/8491/5599/23173/4436/2956/2475/4763/25836/64710/142/22976/55872/58473/5591/5796/5810/56852/5888/10635/8438/55159/84236/165918/6240/9187/8243/6872/11073/7158/22954/10277/7398/57646/55031/7486/7516/7520/7528/84083	75
1403	Cluster5	GO:0006353	DNA-templated transcription, termination	26/1933	107/16992	0.000128059	0.00248543	0.00225853	22794/51362/53981/1477/1478/1479/2071/81608/2967/134353/4686/11051/10914/84271/25885/84172/5430/10419/9939/10250/9015/57187/8458/55339/22803/25888	26
1404	Cluster5	GO:0030330	DNA damage response, signal transduction by p53 class mediator	26/1933	107/16992	0.000128059	0.00248543	0.00225853	545/546/6790/672/675/835/891/983/1017/23019/25904/57472/1869/144455/2033/2305/2309/51512/23028/4646/4683/22976/27330/59343/6659/9100	26
1405	Cluster5	GO:0010824	regulation of centrosome duplication	13/1933	37/16992	0.000130723	0.00252731	0.00229658	672/899/79959/92421/348654/10015/10733/10432/6491/91147/4591/9525/7514	13
1406	Cluster5	GO:0006283	transcription-coupled nucleotide-excision repair	20/1933	73/16992	0.000132107	0.0025442	0.00231194	9716/8451/8450/1642/2033/2071/2072/2074/2967/3980/5425/5430/5431/5433/5981/5983/5984/5985/6117/7874	20
1407	Cluster5	GO:0061647	histone H3-K9 modification	14/1933	42/16992	0.000139167	0.00266987	0.00242613	51742/546/57673/672/1111/1786/79813/3720/23028/55818/9682/4602/55183/79723	14
1408	Cluster5	GO:0006474	N-terminal protein amino acid acetylation	8/1933	16/16992	0.000153056	0.0029139	0.00264788	1387/2033/80155/80018/122830/60560/79829/6659	8
1409	Cluster5	GO:0034501	protein localization to kinetochore	8/1933	16/16992	0.000153056	0.0029139	0.00264788	9212/701/983/81620/83903/27085/7272/9183	8
1410	Cluster5	GO:0044766	multi-organism transport	20/1933	74/16992	0.000161921	0.00305933	0.00278003	3837/57122/55746/9972/9631/23279/23511/23165/23225/8021/348995/10762/4928/9883/100101267/8480/5903/57187/7175/7514	20
1411	Cluster5	GO:1902579	multi-organism localization	20/1933	74/16992	0.000161921	0.00305933	0.00278003	3837/57122/55746/9972/9631/23279/23511/23165/23225/8021/348995/10762/4928/9883/100101267/8480/5903/57187/7175/7514	20
1412	Cluster5	GO:1905268	negative regulation of chromatin organization	15/1933	48/16992	0.000184512	0.00347301	0.00315595	29028/54454/54880/672/1786/3720/23028/55818/9682/5927/6418/25942/6830/80312/51366	15
1413	Cluster5	GO:0060968	regulation of gene silencing	18/1933	64/16992	0.000196701	0.00367613	0.00334053	103/29028/54454/144233/8318/1017/1786/1981/8994/9611/9698/23369/9869/25942/7015/80312/29128/57510	18
1414	Cluster5	GO:0016577	histone demethylation	11/1933	29/16992	0.000196778	0.00367613	0.00334053	221037/23028/221656/22992/55818/51780/9682/5927/10765/8242/7403	11
1415	Cluster5	GO:0034470	ncRNA processing	68/1933	390/16992	0.000212835	0.00396127	0.00359964	103/23536/144233/9790/55636/1478/9188/11056/1736/11062/112479/23404/283742/50628/23560/55127/8518/57508/65123/92105/26512/25896/55656/81875/9692/11103/23195/339175/55798/27304/92345/55226/4686/25926/79707/9221/8602/54888/63899/387338/22984/56902/10940/54517/83448/285855/51018/23076/23517/153443/6894/64216/55039/55006/142940/55720/55253/9724/84135/51096/27340/84294/51729/55759/10885/23160/22803/79…	68
1416	Cluster5	GO:0007100	mitotic centrosome separation	7/1933	13/16992	0.000224494	0.004142	0.00376387	6790/1111/3832/9371/4751/5903/285190	7
1417	Cluster5	GO:0030261	chromosome condensation	12/1933	34/16992	0.000225037	0.004142	0.00376387	891/113130/983/9918/23310/64151/54892/23397/51203/10592/10051/7153	12
1418	Cluster5	GO:0043489	RNA stabilization	12/1933	34/16992	0.000225037	0.004142	0.00376387	90806/170506/1660/1736/1869/3192/2475/92345/10492/23435/9967/114609	12
1419	Cluster5	GO:0034724	DNA replication-independent nucleosome organization	16/1933	54/16992	0.000227559	0.00417303	0.00379206	55723/546/23523/2491/64105/91687/79172/55355/79711/11339/5928/51773/8607/8467/11198/29855	16
1420	Cluster5	GO:0051972	regulation of telomerase activity	14/1933	44/16992	0.00024311	0.00444188	0.00403637	9212/10576/10575/1736/79977/3320/3326/8550/92345/4751/4931/25913/8658/7520	14
1421	Cluster5	GO:0030705	cytoskeleton-dependent intracellular transport	31/1933	142/16992	0.000252223	0.00459156	0.00417238	8943/79659/54874/51361/3064/22858/55764/9742/57560/28981/23095/9493/11127/9371/24137/3798/10128/54820/4976/6683/80208/117178/3842/26146/9321/79809/79989/92104/150737/8976/57539	31
1422	Cluster5	GO:0006293	nucleotide-excision repair, preincision complex stabilization	9/1933	21/16992	0.000256018	0.00462688	0.00420448	9557/8451/8450/1642/2071/2072/2967/142/6117	9
1423	Cluster5	GO:0006295	nucleotide-excision repair, DNA incision, 3'-to lesion	9/1933	21/16992	0.000256018	0.00462688	0.00420448	9557/8451/8450/1642/2071/2072/2967/142/6117	9
1424	Cluster5	GO:0032886	regulation of microtubule-based process	33/1933	155/16992	0.000265481	0.00478057	0.00434414	6790/672/899/8851/79959/79598/1111/92421/26586/23122/2288/348654/2932/3832/81930/4751/10015/5347/10733/5903/10432/285190/26054/220134/221150/6491/91147/7175/22974/26146/4591/9525/7514	33
1425	Cluster5	GO:0031056	regulation of histone modification	29/1933	130/16992	0.000267547	0.00480046	0.00436221	546/54880/672/891/1111/10664/9646/1786/3720/23028/55818/9682/5927/5599/4602/25836/64324/22976/90780/55183/56254/9810/9252/9733/6418/25942/6830/80312/51366	29
1426	Cluster5	GO:0034644	cellular response to UV	19/1933	71/16992	0.000269051	0.00481014	0.00437101	545/9212/993/1111/1387/8450/1642/2033/2072/55364/54617/23028/55872/5796/84236/6872/57646/55031/7528	19
1427	Cluster5	GO:0006417	regulation of translation	61/1933	344/16992	0.000277567	0.00494466	0.00449325	103/144233/4076/22794/10658/23019/25904/57472/83939/27102/9451/8663/56478/1981/2058/2309/283459/25929/26058/2733/2886/10236/3376/3609/55364/3658/10657/113251/23185/51520/23395/8994/10128/149986/8550/23173/57721/4528/2475/4686/9611/9221/63899/387338/84271/5433/55037/9698/23369/9939/55095/79048/6659/10492/80222/23112/7175/127933/57510/79693/54915	61
1428	Cluster5	GO:0009303	rRNA transcription	11/1933	30/16992	0.000278971	0.00495198	0.0044999	1663/2975/2976/9330/9329/2475/25926/84172/54700/6597/10927	11
1429	Cluster5	GO:0006282	regulation of DNA repair	21/1933	83/16992	0.000305618	0.00540576	0.00491225	672/79184/1111/8451/1663/2140/23201/63979/2305/23028/10721/151987/5888/10635/5893/55183/165918/254225/8914/51366/7398	21
1430	Cluster5	GO:0072698	protein localization to microtubule cytoskeleton	12/1933	35/16992	0.000307282	0.00541598	0.00492154	6790/26005/55722/81610/2804/2932/9851/9585/121441/10615/6491/7272	12
1431	Cluster5	GO:0010970	transport along microtubule	28/1933	125/16992	0.000314923	0.0055117	0.00500852	8943/79659/3064/22858/55764/9742/57560/28981/23095/9493/11127/9371/24137/3798/10128/54820/4976/6683/80208/117178/3842/26146/9321/79809/79989/92104/150737/57539	28
1432	Cluster5	GO:0099111	microtubule-based transport	28/1933	125/16992	0.000314923	0.0055117	0.00500852	8943/79659/3064/22858/55764/9742/57560/28981/23095/9493/11127/9371/24137/3798/10128/54820/4976/6683/80208/117178/3842/26146/9321/79809/79989/92104/150737/57539	28
1433	Cluster5	GO:0001701	in utero embryonic development	56/1933	311/16992	0.00032607	0.00568684	0.00516767	91/102/103/57679/9915/538/10018/57448/2186/675/26005/891/9133/55636/57680/9646/8452/8451/144455/79733/57669/26259/28982/9837/84296/79977/23028/7403/9113/4010/5469/57534/4436/4683/54892/4751/4952/79728/10733/11232/90780/5930/5932/23322/285855/54700/9632/59343/29072/25942/6670/6491/26115/80312/10959/7516	56
1434	Cluster5	GO:0000726	non-recombinational repair	20/1933	78/16992	0.000348579	0.00605822	0.00550515	580/672/79184/9937/2072/8924/22992/9656/4683/22976/5422/10721/5591/10111/5893/5932/55183/165918/7158/7520	20
1435	Cluster5	GO:1903311	regulation of mRNA metabolic process	29/1933	132/16992	0.000351335	0.00608493	0.00552942	9530/580/891/904/79577/23019/9646/10521/3190/10236/10657/123169/51594/4686/10914/87178/9939/56254/9810/79048/10291/79811/6651/6732/6733/6830/9967/23112/91746	29
1436	Cluster5	GO:0000018	regulation of DNA recombination	18/1933	67/16992	0.000366719	0.00632939	0.00575157	79915/641/1111/63979/23028/4436/2956/22976/10721/151987/10111/5888/10635/56916/6830/7037/7486/84083	18
1437	Cluster5	GO:0051299	centrosome separation	7/1933	14/16992	0.000404915	0.0069406	0.00630697	6790/1111/3832/9371/4751/5903/285190	7
1438	Cluster5	GO:2000105	positive regulation of DNA-dependent DNA replication	7/1933	14/16992	0.000404915	0.0069406	0.00630697	546/8317/1017/81620/144455/79733/54617	7
1439	Cluster5	GO:2001020	regulation of response to DNA damage stimulus	34/1933	165/16992	0.000409864	0.00700137	0.0063622	545/9774/672/79184/1111/8451/1663/2072/54465/2140/23201/10116/63979/2305/3190/23028/6787/22976/10721/151987/5888/10635/5893/55159/55183/60561/165918/254225/59343/8914/22954/51366/7398/55031	34
1440	Cluster5	GO:0008156	negative regulation of DNA replication	12/1933	36/16992	0.000413635	0.00704167	0.00639882	545/641/675/990/23560/3980/23244/5884/8243/9126/10735/84083	12
1441	Cluster5	GO:1900087	positive regulation of G1/S transition of mitotic cell cycle	10/1933	27/16992	0.000480459	0.00815146	0.00740729	26057/8318/990/8451/8450/1981/134353/27085/57521/7015	10
1442	Cluster5	GO:0022406	membrane docking	35/1933	173/16992	0.000486627	0.00821524	0.00746524	54806/10142/7840/26005/983/9662/55125/80321/55722/79959/84131/79598/9793/1778/55770/54536/23233/7430/54801/3320/347240/54903/54820/121441/4751/4957/5116/5194/5347/10733/117177/23322/6809/79867/91147	35
1443	Cluster5	GO:1902749	regulation of cell cycle G2/M phase transition	27/1933	122/16992	0.000489029	0.00821524	0.00746524	6790/641/23476/890/891/8317/983/1017/1063/63967/55215/51512/9928/57504/4683/22976/5087/5347/5711/23198/5884/5885/60561/25942/11073/55031/9525	27
1444	Cluster5	GO:0016072	rRNA metabolic process	52/1933	288/16992	0.000489159	0.00821524	0.00746524	9790/55636/1663/9188/11056/1736/112479/23404/50628/2975/2976/9330/9329/23560/55127/81875/11103/23195/2475/92345/55226/25926/79707/9221/8602/63899/387338/22984/56902/84172/285855/54700/51018/23076/23517/6597/10927/153443/6894/64216/55006/55720/9724/84135/51096/27340/84294/51729/55759/10885/23160/22803	52
1445	Cluster5	GO:0006304	DNA modification	23/1933	98/16992	0.000522036	0.00873797	0.00794025	10973/55729/546/11176/57673/672/10664/1786/1788/79813/2146/79977/2932/221656/142/10419/6018/6996/163589/11022/80312/54790/200424	23
1446	Cluster5	GO:0032205	negative regulation of telomere maintenance	11/1933	32/16992	0.000531379	0.00883506	0.00802848	2072/54552/3192/55226/4683/142/25913/10111/8658/80351/7520	11
1447	Cluster5	GO:1901976	regulation of cell cycle checkpoint	11/1933	32/16992	0.000531379	0.00883506	0.00802848	891/81620/8451/54465/10116/348654/83903/4085/55159/60561/7175	11
1448	Cluster5	GO:0006369	termination of RNA polymerase II transcription	18/1933	69/16992	0.000540723	0.00893495	0.00811926	22794/51362/53981/1477/1478/1479/81608/134353/4686/11051/10914/84271/9939/10250/57187/8458/55339/25888	18
1449	Cluster5	GO:0009451	RNA modification	28/1933	129/16992	0.00054097	0.00893495	0.00811926	103/9530/144233/1736/11062/8518/25962/10128/57721/339175/55798/27304/92345/55226/54888/63899/387338/5073/54517/83448/54502/8731/6894/64216/96764/55006/142940/79693	28
1450	Cluster5	GO:0032467	positive regulation of cytokinesis	12/1933	37/16992	0.000549433	0.00904478	0.00821906	9212/990/11113/8452/1894/9928/9585/9493/9371/8502/29127/6683	12
1451	Cluster5	GO:0051570	regulation of histone H3-K9 methylation	9/1933	23/16992	0.000576017	0.00945122	0.00858839	546/672/1786/3720/23028/55818/9682/4602/55183	9
1452	Cluster5	GO:0000022	mitotic spindle elongation	6/1933	11/16992	0.000597702	0.00974294	0.00885348	9212/9493/24137/285643/9055/29127	6
1453	Cluster5	GO:1904816	positive regulation of protein localization to chromosome, telomeric region	6/1933	11/16992	0.000597702	0.00974294	0.00885348	10576/10575/908/1736/26354/54552	6
1454	Cluster5	GO:0006336	DNA replication-independent nucleosome assembly	15/1933	53/16992	0.00060933	0.00990012	0.00899631	55723/546/23523/2491/64105/91687/79172/55355/79711/11339/5928/51773/8607/8467/29855	15
1455	Cluster5	GO:0021915	neural tube development	32/1933	156/16992	0.000647923	0.0104855	0.00952824	317/8289/26005/9620/23242/1857/3169/7976/92344/79977/55764/9742/27152/253430/7403/9585/4040/57534/54903/4763/55746/65979/23322/6297/10427/29072/57619/6659/6491/10959/26146/7249	32
1456	Cluster5	GO:0009301	snRNA transcription	18/1933	70/16992	0.000651664	0.0104855	0.00952824	904/905/2957/57508/65123/92105/26512/25896/55656/4686/5430/5431/5433/55197/58490/23248/6667/84524	18
1457	Cluster5	GO:0042795	snRNA transcription from RNA polymerase II promoter	18/1933	70/16992	0.000651664	0.0104855	0.00952824	904/905/2957/57508/65123/92105/26512/25896/55656/4686/5430/5431/5433/55197/58490/23248/6667/84524	18
1458	Cluster5	GO:0031061	negative regulation of histone methylation	8/1933	19/16992	0.00065651	0.0104957	0.00953755	54880/672/1786/3720/23028/55818/9682/6830	8
1459	Cluster5	GO:0033522	histone H2A ubiquitination	8/1933	19/16992	0.00065651	0.0104957	0.00953755	54880/8450/1642/165918/23429/4591/23304/51366	8
1460	Cluster5	GO:0006999	nuclear pore organization	7/1933	15/16992	0.000684834	0.0107759	0.00979212	25909/57122/55746/9972/23165/4928/7175	7
1461	Cluster5	GO:0046599	regulation of centriole replication	7/1933	15/16992	0.000684834	0.0107759	0.00979212	672/79959/10733/10432/6491/4591/9525	7
1462	Cluster5	GO:0070200	establishment of protein localization to telomere	7/1933	15/16992	0.000684834	0.0107759	0.00979212	675/10576/10575/908/1736/25913/7015	7
1463	Cluster5	GO:1904872	regulation of telomerase RNA localization to Cajal body	7/1933	15/16992	0.000684834	0.0107759	0.00979212	10576/7203/10575/908/1736/92345/8607	7
1464	Cluster5	GO:1904874	positive regulation of telomerase RNA localization to Cajal body	7/1933	15/16992	0.000684834	0.0107759	0.00979212	10576/7203/10575/908/1736/92345/8607	7
1465	Cluster5	GO:0016073	snRNA metabolic process	20/1933	82/16992	0.000700429	0.0109866	0.00998361	904/905/1736/23404/2957/57508/65123/92105/26512/25896/55656/4686/5430/5431/5433/55197/58490/23248/6667/84524	20
1466	Cluster5	GO:0051653	spindle localization	11/1933	33/16992	0.000715922	0.0111944	0.0101724	259266/1778/9700/3064/3837/54820/51203/10615/84501/8976/9183	11
1467	Cluster5	GO:0044380	protein localization to cytoskeleton	12/1933	38/16992	0.000720788	0.0112003	0.0101778	6790/26005/55722/81610/2804/2932/9851/9585/121441/10615/6491/7272	12
1468	Cluster5	GO:0046825	regulation of protein export from nucleus	12/1933	38/16992	0.000720788	0.0112003	0.0101778	580/51496/2932/51512/5905/29072/6659/6830/7175/127933/7514/64328	12
1469	Cluster5	GO:0006301	postreplication repair	15/1933	54/16992	0.000756165	0.0116772	0.0106112	672/51514/6596/4436/5425/5427/56852/5981/5983/5984/5985/6117/9100/124739/55339	15
1470	Cluster5	GO:0034508	centromere complex assembly	15/1933	54/16992	0.000756165	0.0116772	0.0106112	1062/1063/2491/64105/91687/79172/3070/55355/11339/23126/5928/51773/8607/26054/8467	15
1471	Cluster5	GO:0006303	double-strand break repair via nonhomologous end joining	18/1933	71/16992	0.000781608	0.0120329	0.0109344	580/672/79184/9937/2072/8924/22992/9656/4683/22976/5422/10721/5591/10111/55183/165918/7158/7520	18
1472	Cluster5	GO:0034728	nucleosome organization	34/1933	171/16992	0.000803048	0.0123249	0.0111998	8289/196528/55723/546/6046/23523/2491/64105/91687/79172/10036/8208/10664/55355/79711/4171/11339/23198/5928/51773/8607/9733/6418/29072/257218/6597/8467/6599/6603/144108/11198/6830/7259/29855	34
1473	Cluster5	GO:2000779	regulation of double-strand break repair	13/1933	44/16992	0.000889435	0.0136089	0.0123665	1111/1663/63979/2305/23028/10721/151987/5888/10635/55183/254225/8914/51366	13
1474	Cluster5	GO:0048524	positive regulation of viral process	24/1933	108/16992	0.000921357	0.0139757	0.0126998	103/26057/904/1105/92421/1642/2033/64710/5430/5431/5433/9698/23369/51773/6597/9126/6667/6732/6733/6780/7153/9217/9525/64848	24
1475	Cluster5	GO:0008608	attachment of spindle microtubules to kinetochore	10/1933	29/16992	0.000921811	0.0139757	0.0126998	9212/9184/891/81620/1062/1894/11004/4751/29127/10615	10
1476	Cluster5	GO:0033260	nuclear DNA replication	10/1933	29/16992	0.000921811	0.0139757	0.0126998	546/675/8318/8317/81620/1763/9837/51659/54617/5888	10
1477	Cluster5	GO:0031057	negative regulation of histone modification	12/1933	39/16992	0.000934629	0.0141271	0.0128374	54880/672/1786/3720/23028/55818/9682/5927/6418/25942/6830/51366	12
1478	Cluster5	GO:0010165	response to X-ray	11/1933	34/16992	0.000950693	0.0143265	0.0130186	641/675/79184/2074/4436/25836/64710/5888/7158/7516/7520	11
1479	Cluster5	GO:0006333	chromatin assembly or disassembly	36/1933	186/16992	0.000960023	0.0144235	0.0131067	8289/196528/55723/546/9031/6046/23523/2491/64105/91687/79172/10036/8208/10664/3070/55355/79711/4171/11339/5928/51773/8607/9733/6418/257218/6597/8467/6599/6603/144108/11198/79723/9874/7175/7259/29855	36
1480	Cluster5	GO:0090501	RNA phosphodiester bond hydrolysis	28/1933	134/16992	0.00101515	0.0152059	0.0138178	9790/23019/57472/53981/1478/1479/80153/112479/2081/9156/23404/81608/81875/9692/4686/79707/8602/5073/201626/87178/10940/23381/9887/55720/27340/84294/55339/22803	28
1481	Cluster5	GO:0071478	cellular response to radiation	33/1933	167/16992	0.00106147	0.0158522	0.014405	545/9212/641/993/1111/9575/1387/8450/1642/1894/2033/2072/63979/55364/54617/25896/23028/23173/25836/64710/55872/5796/5810/5888/10635/84236/6872/7158/57646/55031/7486/7520/7528	33
1482	Cluster5	GO:0042254	ribosome biogenesis	54/1933	312/16992	0.0010795	0.0159926	0.0145325	6059/9790/55636/9188/64794/11056/1736/83939/112479/23404/22868/50628/54552/23560/55127/55027/81875/11103/23195/92345/55226/51068/25926/79707/9221/64434/8602/63899/387338/4931/22984/56902/285855/54700/51018/23076/23517/153443/6894/64216/55006/55720/9816/9724/84135/51096/27340/84294/51729/55759/10885/23160/7514/22803	54
1483	Cluster5	GO:0035518	histone H2A monoubiquitination	6/1933	12/16992	0.00108049	0.0159926	0.0145325	54880/8450/1642/165918/23429/4591	6
1484	Cluster5	GO:0051231	spindle elongation	6/1933	12/16992	0.00108049	0.0159926	0.0145325	9212/9493/24137/285643/9055/29127	6
1485	Cluster5	GO:0043968	histone H2A acetylation	7/1933	16/16992	0.00109844	0.0160205	0.014558	86/57634/80314/79829/8607/8295/8089	7
1486	Cluster5	GO:0051782	negative regulation of cell division	7/1933	16/16992	0.00109844	0.0160205	0.014558	259266/9212/641/92421/144455/79733/27152	7
1487	Cluster5	GO:0090670	RNA localization to Cajal body	7/1933	16/16992	0.00109844	0.0160205	0.014558	10576/7203/10575/908/1736/92345/8607	7
1488	Cluster5	GO:0090671	telomerase RNA localization to Cajal body	7/1933	16/16992	0.00109844	0.0160205	0.014558	10576/7203/10575/908/1736/92345/8607	7
1489	Cluster5	GO:0090672	telomerase RNA localization	7/1933	16/16992	0.00109844	0.0160205	0.014558	10576/7203/10575/908/1736/92345/8607	7
1490	Cluster5	GO:0031503	protein complex localization	26/1933	122/16992	0.00111586	0.0162271	0.0147457	332/55722/79659/7430/2288/9908/83903/22858/55764/9742/57560/28981/11127/9371/54468/55746/117178/3842/26146/9321/79809/79989/92104/150737/8976/57539	26
1491	Cluster5	GO:0018210	peptidyl-threonine modification	25/1933	116/16992	0.00116368	0.0168105	0.0152758	91/790/983/8851/1111/1457/1981/2591/83903/2932/22853/5599/2011/2475/51701/56288/5170/5347/57521/388228/6872/8658/7272/3093/8408	25
1492	Cluster5	GO:0071539	protein localization to centrosome	9/1933	25/16992	0.00116609	0.0168105	0.0152758	6790/26005/55722/2804/2932/9851/121441/10615/6491	9
1493	Cluster5	GO:1905508	protein localization to microtubule organizing center	9/1933	25/16992	0.00116609	0.0168105	0.0152758	6790/26005/55722/2804/2932/9851/121441/10615/6491	9
1494	Cluster5	GO:0016572	histone phosphorylation	11/1933	35/16992	0.00124559	0.0179049	0.0162703	6790/9212/9031/890/891/983/1017/1111/83903/5563/9252	11
1495	Cluster5	GO:0000209	protein polyubiquitination	50/1933	287/16992	0.00139916	0.0200058	0.0181794	64682/54467/25820/580/672/147339/899/8697/8452/51514/146330/23014/26263/150726/26259/6596/10075/54708/10299/23608/23327/9520/5711/23198/5930/54542/51132/54778/220441/165918/56254/11237/9810/257218/6478/6872/8658/80351/7174/22954/7328/3093/63893/29089/7337/9690/10277/23304/51366/331	50
1496	Cluster5	GO:0007131	reciprocal meiotic recombination	13/1933	46/16992	0.00140378	0.0200058	0.0181794	83990/146956/2072/57697/27030/5885/10111/5888/25788/7153/7155/9319/7516	13
1497	Cluster5	GO:0035825	reciprocal DNA recombination	13/1933	46/16992	0.00140378	0.0200058	0.0181794	83990/146956/2072/57697/27030/5885/10111/5888/25788/7153/7155/9319/7516	13
1498	Cluster5	GO:0031935	regulation of chromatin silencing	8/1933	21/16992	0.0014348	0.0203897	0.0185283	29028/54454/8318/1786/9869/25942/80312/29128	8
1499	Cluster5	GO:0006284	base-excision repair	12/1933	41/16992	0.00152172	0.0215635	0.0195949	1763/2074/23201/10075/3980/55247/5426/10721/6117/6996/55031/7486	12
1500	Cluster5	GO:0006352	DNA-templated transcription, initiation	42/1933	232/16992	0.00153613	0.021706	0.0197244	55729/9774/55814/55832/27297/1387/1870/2071/2957/2967/2969/2975/9329/6927/9794/5469/9969/9282/9440/9477/9439/23054/7182/2649/22976/25885/84172/5430/5431/5433/54700/51773/8467/6872/9015/138474/6873/6874/7019/64216/9967/7596	42
1501	Cluster5	GO:0043038	amino acid activation	14/1933	52/16992	0.00156307	0.0220243	0.0200136	132949/55157/124454/2058/283459/3376/51520/23395/92935/79731/25973/11232/55278/80222	14
1502	Cluster5	GO:0018107	peptidyl-threonine phosphorylation	24/1933	112/16992	0.00156927	0.0220494	0.0200365	91/790/983/8851/1111/1457/1981/83903/2932/22853/5599/2011/2475/51701/56288/5170/5347/57521/388228/6872/8658/7272/3093/8408	24
1503	Cluster5	GO:1904353	regulation of telomere capping	9/1933	26/16992	0.00160523	0.0224913	0.020438	9212/2072/8550/4683/4751/10111/8658/80351/7874	9
1504	Cluster5	GO:0006298	mismatch repair	11/1933	36/16992	0.00161165	0.022518	0.0204622	9156/27030/4436/2956/5378/5395/441194/5425/6117/29072/6996	11
1505	Cluster5	GO:0000076	DNA replication checkpoint	7/1933	17/16992	0.00168513	0.0233484	0.0212168	8318/990/81620/63967/1763/5884/11073	7
1506	Cluster5	GO:0001832	blastocyst growth	7/1933	17/16992	0.00168513	0.0233484	0.0212168	675/9646/9837/84296/4683/54892/79728	7
1507	Cluster5	GO:0046112	nucleobase biosynthetic process	7/1933	17/16992	0.00168513	0.0233484	0.0212168	790/2618/8833/2475/10606/5471/7372	7
1508	Cluster5	GO:0001841	neural tube formation	22/1933	100/16992	0.0016922	0.0233814	0.0212469	317/8289/9620/23242/1857/7976/79977/55764/253430/7403/9585/4040/57534/54903/65979/10427/29072/57619/6659/6491/10959/7249	22
1509	Cluster5	GO:0070830	bicellular tight junction assembly	13/1933	47/16992	0.0017415	0.0239961	0.0218054	1894/50848/79977/153562/64398/143098/100506658/56288/84612/10015/5318/5584/6801	13
1510	Cluster5	GO:0014733	regulation of skeletal muscle adaptation	6/1933	13/16992	0.0018142	0.0248606	0.022591	488/2969/9569/2475/7135/7138	6
1511	Cluster5	GO:1904814	regulation of protein localization to chromosome, telomeric region	6/1933	13/16992	0.0018142	0.0248606	0.022591	10576/10575/908/1736/26354/54552	6
1512	Cluster5	GO:0007127	meiosis I	23/1933	107/16992	0.00186145	0.0254381	0.0231158	6790/675/83990/9134/146956/2072/9700/2177/57697/26271/23592/27030/2956/5347/5885/10111/5888/25788/7153/7155/9319/23304/7516	23
1513	Cluster5	GO:0050684	regulation of mRNA processing	22/1933	101/16992	0.00193573	0.0263809	0.0239725	580/891/904/79577/9646/10521/3190/10657/123169/4686/10914/9939/56254/9810/10291/79811/6651/6732/6733/6830/9967/91746	22
1514	Cluster5	GO:1903902	positive regulation of viral life cycle	21/1933	95/16992	0.00200228	0.0272136	0.0247292	103/904/1105/92421/1642/2033/64710/5430/5431/5433/51773/6597/9126/6667/6732/6733/6780/7153/9217/9525/64848	21
1515	Cluster5	GO:0010389	regulation of G2/M transition of mitotic cell cycle	24/1933	114/16992	0.00201879	0.0273634	0.0248654	6790/641/23476/890/891/8317/983/1017/1063/63967/55215/9928/57504/4683/5087/5711/23198/5884/5885/60561/25942/11073/55031/9525	24
1516	Cluster5	GO:0016578	histone deubiquitination	8/1933	22/16992	0.00203199	0.0274676	0.02496	79184/114803/9733/8295/23326/9960/25862/7874	8
1517	Cluster5	GO:0071479	cellular response to ionizing radiation	16/1933	65/16992	0.00208761	0.0279919	0.0254364	545/641/9575/1894/63979/54617/25896/23028/25836/64710/5810/5888/10635/7158/7486/7520	16
1518	Cluster5	GO:0072401	signal transduction involved in DNA integrity checkpoint	16/1933	65/16992	0.00208761	0.0279919	0.0254364	6790/835/891/988/983/1017/23019/25904/57472/1869/144455/2033/51512/5591/60561/6659	16
1519	Cluster5	GO:0072422	signal transduction involved in DNA damage checkpoint	16/1933	65/16992	0.00208761	0.0279919	0.0254364	6790/835/891/988/983/1017/23019/25904/57472/1869/144455/2033/51512/5591/60561/6659	16
1520	Cluster5	GO:0098901	regulation of cardiac muscle cell action potential	9/1933	27/16992	0.00216762	0.0289868	0.0263405	10142/288/488/1525/1829/1832/3728/9722/5318	9
1521	Cluster5	GO:0072395	signal transduction involved in cell cycle checkpoint	16/1933	66/16992	0.00247011	0.0328436	0.0298453	6790/835/891/988/983/1017/23019/25904/57472/1869/144455/2033/51512/5591/60561/6659	16
1522	Cluster5	GO:0006337	nucleosome disassembly	7/1933	18/16992	0.00248895	0.0328436	0.0298453	8289/196528/6418/6597/6599/6603/11198	7
1523	Cluster5	GO:0008105	asymmetric protein localization	7/1933	18/16992	0.00248895	0.0328436	0.0298453	9620/9231/79659/57120/64398/357/57619	7
1524	Cluster5	GO:0051307	meiotic chromosome separation	7/1933	18/16992	0.00248895	0.0328436	0.0298453	146956/2072/9700/57697/7153/7155/7272	7
1525	Cluster5	GO:0051383	kinetochore organization	7/1933	18/16992	0.00248895	0.0328436	0.0298453	81620/1062/1063/23126/26054/10592/10051	7
1526	Cluster5	GO:0035264	multicellular organism growth	28/1933	142/16992	0.0025195	0.033159	0.0301318	10939/8455/546/55636/2074/7430/28982/26058/2820/79977/7403/55777/2475/25836/79728/5357/10743/5930/54542/80010/8879/84189/6712/6491/10959/80351/57599/7516	28
1527	Cluster5	GO:0009112	nucleobase metabolic process	11/1933	38/16992	0.00260708	0.0342059	0.0310832	790/2618/8833/23028/2475/10606/5471/6240/54790/7371/7372	11
1528	Cluster5	GO:0043487	regulation of RNA stability	29/1933	149/16992	0.00261276	0.0342059	0.0310832	90806/170506/1660/1736/1869/1981/23404/26058/10236/3192/57721/2475/92345/8021/5073/5711/23198/9698/23369/55095/6418/23381/9887/10492/23435/9967/114609/3842/7514	29
1529	Cluster5	GO:0034248	regulation of cellular amide metabolic process	62/1933	384/16992	0.00278796	0.0361685	0.0328666	103/144233/4076/22794/10658/23019/25904/57472/1917/83939/27102/9451/8663/56478/1981/2058/2309/283459/25929/26058/2733/2886/10236/3376/3609/55364/3658/10657/113251/23185/51520/23395/8994/10128/149986/8550/23173/57721/4528/2475/4686/9611/9221/63899/387338/84271/5433/55037/9698/23369/9939/55095/79048/6659/10492/80222/23112/7175/127933/57510/79693/54915	62
1530	Cluster5	GO:0001843	neural tube closure	19/1933	85/16992	0.00280202	0.0361685	0.0328666	317/8289/9620/23242/1857/7976/79977/55764/7403/9585/4040/54903/65979/10427/29072/57619/6491/10959/7249	19
1531	Cluster5	GO:0000469	cleavage involved in rRNA processing	8/1933	23/16992	0.0028085	0.0361685	0.0328666	9790/112479/23404/79707/8602/55720/27340/84294	8
1532	Cluster5	GO:0006297	nucleotide-excision repair, DNA gap filling	8/1933	23/16992	0.0028085	0.0361685	0.0328666	3980/5425/5426/5981/5983/5984/5985/6117	8
1533	Cluster5	GO:1904357	negative regulation of telomere maintenance via telomere lengthening	8/1933	23/16992	0.0028085	0.0361685	0.0328666	2072/54552/3192/55226/142/25913/8658/80351	8
1534	Cluster5	GO:0000478	endonucleolytic cleavage involved in rRNA processing	6/1933	14/16992	0.00287117	0.0361685	0.0328666	9790/79707/8602/55720/27340/84294	6
1535	Cluster5	GO:0000479	endonucleolytic cleavage of tricistronic rRNA transcript (SSU-rRNA, 5.8S rRNA, LSU-rRNA)	6/1933	14/16992	0.00287117	0.0361685	0.0328666	9790/79707/8602/55720/27340/84294	6
1536	Cluster5	GO:0032968	positive regulation of transcription elongation from RNA polymerase II promoter	6/1933	14/16992	0.00287117	0.0361685	0.0328666	23476/79577/9646/123169/11198/6830	6
1537	Cluster5	GO:0031365	N-terminal protein amino acid modification	9/1933	28/16992	0.00287616	0.0361685	0.0328666	1387/2033/23173/80155/80018/122830/60560/79829/6659	9
1538	Cluster5	GO:0051293	establishment of spindle localization	9/1933	28/16992	0.00287616	0.0361685	0.0328666	1778/9700/3064/3837/54820/51203/10615/84501/9183	9
1539	Cluster5	GO:0070192	chromosome organization involved in meiotic cell cycle	16/1933	67/16992	0.00290904	0.0361685	0.0328666	546/83990/699/701/9134/2177/23592/27030/9918/23310/23397/10111/5888/10592/10051/9319	16
1540	Cluster5	GO:0002934	desmosome organization	5/1933	10/16992	0.00291708	0.0361685	0.0328666	1829/1832/29841/3728/5318	5
1541	Cluster5	GO:0007016	cytoskeletal anchoring at plasma membrane	5/1933	10/16992	0.00291708	0.0361685	0.0328666	288/1605/7430/2317/3728	5
1542	Cluster5	GO:0010452	histone H3-K36 methylation	5/1933	10/16992	0.00291708	0.0361685	0.0328666	55870/54880/64324/22976/29072	5
1543	Cluster5	GO:0010826	negative regulation of centrosome duplication	5/1933	10/16992	0.00291708	0.0361685	0.0328666	672/899/10432/91147/4591	5
1544	Cluster5	GO:0033523	histone H2B ubiquitination	5/1933	10/16992	0.00291708	0.0361685	0.0328666	79577/9646/123169/56254/9810	5
1545	Cluster5	GO:0035404	histone-serine phosphorylation	5/1933	10/16992	0.00291708	0.0361685	0.0328666	6790/9212/891/5563/9252	5
1546	Cluster5	GO:0046606	negative regulation of centrosome cycle	5/1933	10/16992	0.00291708	0.0361685	0.0328666	672/899/10432/91147/4591	5
1547	Cluster5	GO:0051256	mitotic spindle midzone assembly	5/1933	10/16992	0.00291708	0.0361685	0.0328666	9212/9493/24137/285643/29127	5
1548	Cluster5	GO:0051292	nuclear pore complex assembly	5/1933	10/16992	0.00291708	0.0361685	0.0328666	25909/57122/9972/23165/4928	5
1549	Cluster5	GO:1902969	mitotic DNA replication	5/1933	10/16992	0.00291708	0.0361685	0.0328666	675/8318/9837/51659/5888	5
1550	Cluster5	GO:0010498	proteasomal protein catabolic process	65/1933	407/16992	0.00292219	0.0361685	0.0328666	64682/54467/25820/6790/9212/22903/114781/701/9184/147339/57003/891/899/23607/8697/983/9575/1452/8452/8451/1642/54431/11160/23197/26263/200933/80020/2932/51512/3326/55709/9928/55175/4085/10299/23327/4983/55872/5347/5711/23198/51132/64795/54778/11237/9810/29843/6599/9306/339745/201595/6872/91147/7110/160418/57761/7328/3093/10277/29979/56893/23304/137886/23190/51377	65
1551	Cluster5	GO:1904837	beta-catenin-TCF complex assembly	12/1933	44/16992	0.00294352	0.0363423	0.0330245	607/79577/1387/2033/123169/90780/5929/8607/6597/7015/7090/8295	12
1552	Cluster5	GO:0030490	maturation of SSU-rRNA	13/1933	50/16992	0.00317729	0.0391317	0.0355592	9790/55127/11103/55226/25926/8602/153443/55720/9724/51096/27340/84294/10885	13
1553	Cluster5	GO:0060606	tube closure	19/1933	86/16992	0.00322121	0.0395748	0.0359619	317/8289/9620/23242/1857/7976/79977/55764/7403/9585/4040/54903/65979/10427/29072/57619/6491/10959/7249	19
1554	Cluster5	GO:0018105	peptidyl-serine phosphorylation	47/1933	277/16992	0.00327055	0.0400823	0.0364231	10142/545/6790/9212/9530/673/891/8317/983/1017/8851/63967/1452/53944/1456/85440/9451/1981/2081/2932/9113/22853/5603/5599/8550/22983/23139/84930/2475/51701/64324/5170/5347/5563/5584/5591/253260/9252/57521/388228/23049/6872/8658/7150/7272/127933/8408	47
1555	Cluster5	GO:0043297	apical junction assembly	14/1933	56/16992	0.00332292	0.0406244	0.0369157	9231/1894/50848/79977/153562/64398/143098/100506658/56288/84612/10015/5318/5584/6801	14
1556	Cluster5	GO:0016180	snRNA processing	7/1933	19/16992	0.00355788	0.0431793	0.0392374	23404/57508/65123/92105/26512/25896/55656	7
1557	Cluster5	GO:0032506	cytokinetic process	7/1933	19/16992	0.00355788	0.0431793	0.0392374	9212/9585/9493/10015/29127/6683/84501	7
1558	Cluster5	GO:2000104	negative regulation of DNA-dependent DNA replication	7/1933	19/16992	0.00355788	0.0431793	0.0392374	641/675/3980/8243/9126/10735/84083	7
1559	Cluster5	GO:0045132	meiotic chromosome segregation	19/1933	87/16992	0.00369133	0.0446902	0.0406103	83990/699/701/9134/146956/2072/9700/2177/57697/23592/27030/23397/5347/10592/10051/7153/7155/9319/7272	19
1560	Cluster5	GO:0034243	regulation of transcription elongation from RNA polymerase II promoter	8/1933	24/16992	0.00379812	0.0457609	0.0415832	23476/79577/9646/2146/123169/165918/11198/6830	8
1561	Cluster5	GO:0044818	mitotic G2/M transition checkpoint	8/1933	24/16992	0.00379812	0.0457609	0.0415832	641/983/63967/55215/4683/5884/60561/11073	8
1562	Cluster5	GO:0016575	histone deacetylation	18/1933	81/16992	0.00381698	0.0458774	0.0416891	51742/11176/1108/2005/3066/23028/5927/5599/57504/25836/5928/10432/23186/5978/6421/25942/56916/64426	18
1563	Cluster5	GO:0043039	tRNA aminoacylation	13/1933	51/16992	0.00382859	0.0459063	0.0417154	55157/124454/2058/283459/3376/51520/23395/92935/79731/25973/11232/55278/80222	13
1564	Cluster5	GO:0018209	peptidyl-serine modification	49/1933	294/16992	0.00390879	0.0467556	0.0424871	10142/545/6790/9212/9530/673/891/8317/983/1017/8851/63967/1452/53944/1456/85440/9451/1981/2081/2591/2932/9113/22853/5603/5599/8550/22983/23139/84930/2475/51701/64324/142/5170/5347/5563/5584/5591/253260/9252/57521/388228/23049/6872/8658/7150/7272/127933/8408	49
1565	Cluster5	GO:0043967	histone H4 acetylation	15/1933	63/16992	0.00399792	0.0473672	0.043043	86/57673/672/675/2033/57634/80314/3054/79829/51230/8607/8295/23326/11091/8089	15
1566	Cluster5	GO:0072413	signal transduction involved in mitotic cell cycle checkpoint	15/1933	63/16992	0.00399792	0.0473672	0.043043	6790/835/891/983/1017/23019/25904/57472/1869/144455/2033/51512/5591/60561/6659	15
1567	Cluster5	GO:1902402	signal transduction involved in mitotic DNA damage checkpoint	15/1933	63/16992	0.00399792	0.0473672	0.043043	6790/835/891/983/1017/23019/25904/57472/1869/144455/2033/51512/5591/60561/6659	15
1568	Cluster5	GO:1902403	signal transduction involved in mitotic DNA integrity checkpoint	15/1933	63/16992	0.00399792	0.0473672	0.043043	6790/835/891/983/1017/23019/25904/57472/1869/144455/2033/51512/5591/60561/6659	15
1569	Cluster8	GO:0045333	cellular respiration	55/2228	167/16992	2.78252e-11	1.3087e-07	1.2181e-07	50/89/637/664/55847/93058/80219/9377/1337/1339/1345/9167/1351/1537/54205/1544/1743/2108/2110/3417/3419/83943/4190/4698/4701/4704/4706/51103/4716/4710/4711/4715/4717/4718/4726/4728/4731/4776/23530/4967/4986/80025/5160/5162/10891/6389/79085/114789/8803/8802/8801/6834/7386/7388/7415	55
1570	Cluster8	GO:0006091	generation of precursor metabolites and energy	92/2228	355/16992	4.69069e-11	1.3087e-07	1.2181e-07	37/50/51/89/208/229/230/405/509/637/664/805/808/55847/93058/80219/9377/1337/1339/1345/9167/1351/51167/1537/54205/1544/1743/2108/2110/2632/2778/10007/2821/2992/2997/9759/80201/3417/3419/83943/8660/3939/4190/4504/4698/4701/4704/4706/51103/4716/4710/4711/4715/4717/4718/4726/4728/4731/4776/23530/4967/4986/80025/5160/5162/5209/5223/5224/5236/5465/10891/5501/5506/5507/5571/51422/53632/6389/79085/114789…	92
1571	Cluster8	GO:0015980	energy derivation by oxidation of organic compounds	73/2228	260/16992	9.66987e-11	1.7986e-07	1.67408e-07	37/50/89/208/637/664/805/808/55847/93058/80219/9377/1337/1339/1345/9167/1351/1537/54205/1544/1743/2108/2110/2632/2778/2992/2997/3417/3419/83943/8660/4190/4504/4698/4701/4704/4706/51103/4716/4710/4711/4715/4717/4718/4726/4728/4731/4776/23530/4967/4986/80025/5160/5162/5236/10891/5501/5506/5507/51422/53632/6389/79085/114789/8987/8803/8802/8801/6834/7314/7386/7388/7415	73
1572	Cluster8	GO:2000060	positive regulation of protein ubiquitination involved in ubiquitin-dependent protein catabolic process	36/2228	91/16992	2.40206e-10	3.35087e-07	3.11888e-07	10393/51529/119504/859/8881/246184/8454/5682/5683/5686/5687/5688/5690/5691/5692/5693/5695/5701/5702/5704/5705/5707/10213/5710/9861/5713/5714/5715/9491/5728/11236/6500/440730/7314/7321/7324	36
1573	Cluster8	GO:0051186	cofactor metabolic process	96/2228	389/16992	3.23347e-10	3.60855e-07	3.35873e-07	38/55856/10965/122970/641372/55902/89/57016/1109/8574/211/160428/229/230/405/644/686/873/93058/80219/27235/51805/84274/1544/51071/1743/64834/83401/79993/55711/10539/2821/9759/80201/3155/51144/3295/3417/81689/3939/51562/84693/4190/4199/4200/23417/4522/25902/10588/4704/4779/349565/23530/27035/4967/80025/83666/5091/5092/5095/5106/5160/5162/5164/8566/51248/5209/5223/5224/5226/5236/4860/5465/10891/797…	96
1574	Cluster8	GO:1904668	positive regulation of ubiquitin protein ligase activity	34/2228	85/16992	5.31563e-10	4.26677e-07	3.97137e-07	10393/51529/119504/8881/246184/8454/5682/5683/5686/5687/5688/5690/5691/5692/5693/5695/5701/5702/5704/5705/5707/10213/5710/9861/5713/5714/5715/9491/5728/5861/6500/7314/7321/7324	34
1575	Cluster8	GO:0051437	positive regulation of ubiquitin-protein ligase activity involved in regulation of mitotic cell cycle transition	32/2228	77/16992	5.35258e-10	4.26677e-07	3.97137e-07	10393/51529/119504/8881/246184/8454/5682/5683/5686/5687/5688/5690/5691/5692/5693/5695/5701/5702/5704/5705/5707/10213/5710/9861/5713/5714/5715/9491/6500/7314/7321/7324	32
1576	Cluster8	GO:0043618	regulation of transcription from RNA polymerase II promoter in response to stress	40/2228	114/16992	1.69989e-09	1.06182e-06	9.88312e-07	26287/405/468/9531/10370/90993/1649/3337/112398/25994/4504/4780/5682/5683/5686/5687/5688/5690/5691/5692/5693/5695/5701/5702/5704/5705/5707/10213/5710/9861/5713/5714/5715/9491/83667/219736/7314/7321/7322/7323	40
1577	Cluster8	GO:0051436	negative regulation of ubiquitin-protein ligase activity involved in mitotic cell cycle	30/2228	72/16992	1.71262e-09	1.06182e-06	9.88312e-07	10393/51529/119504/8881/246184/5682/5683/5686/5687/5688/5690/5691/5692/5693/5695/5701/5702/5704/5705/5707/10213/5710/9861/5713/5714/5715/9491/7314/7321/7324	30
1578	Cluster8	GO:1904666	regulation of ubiquitin protein ligase activity	35/2228	93/16992	2.07842e-09	1.15976e-06	1.07947e-06	10393/51529/119504/8881/246184/8454/10459/5682/5683/5686/5687/5688/5690/5691/5692/5693/5695/5701/5702/5704/5705/5707/10213/5710/9861/5713/5714/5715/9491/5728/5861/6500/7314/7321/7324	35
1579	Cluster8	GO:0051439	regulation of ubiquitin-protein ligase activity involved in mitotic cell cycle	30/2228	73/16992	2.54476e-09	1.29089e-06	1.20152e-06	10393/51529/119504/8881/246184/5682/5683/5686/5687/5688/5690/5691/5692/5693/5695/5701/5702/5704/5705/5707/10213/5710/9861/5713/5714/5715/9491/7314/7321/7324	30
1580	Cluster8	GO:1904667	negative regulation of ubiquitin protein ligase activity	31/2228	78/16992	3.67286e-09	1.70788e-06	1.58964e-06	10393/51529/119504/8881/246184/10459/5682/5683/5686/5687/5688/5690/5691/5692/5693/5695/5701/5702/5704/5705/5707/10213/5710/9861/5713/5714/5715/9491/7314/7321/7324	31
1581	Cluster8	GO:0006732	coenzyme metabolic process	80/2228	319/16992	4.42894e-09	1.80626e-06	1.6812e-06	38/55856/10965/122970/641372/55902/89/160428/229/230/405/93058/80219/27235/51805/84274/51071/1743/64834/83401/79993/55711/2821/9759/80201/3155/51144/3295/3417/3939/51562/84693/4190/4199/4200/23417/4522/25902/10588/4704/349565/23530/27035/4967/80025/83666/5092/5106/5160/5162/5164/8566/51248/5209/5223/5224/5226/5236/4860/5465/10891/79717/9374/5571/51422/5860/55312/22934/6470/6576/8034/6697/8803/880…	80
1582	Cluster8	GO:0070126	mitochondrial translational termination	33/2228	87/16992	4.72679e-09	1.80626e-06	1.6812e-06	118487/65008/124995/65003/29088/63875/29074/51069/79590/51264/9553/64979/64978/54148/84545/26589/57129/51642/54534/51258/116540/64963/63931/51373/28973/54460/56945/64951/28957/51650/64969/51081/54516	33
1583	Cluster8	GO:0043624	cellular protein complex disassembly	57/2228	199/16992	4.85553e-09	1.80626e-06	1.6812e-06	88/9181/444/829/830/1072/118487/10519/11034/2059/2258/51474/442721/56203/65008/124995/65003/29088/63875/29074/51069/79590/51264/9553/64979/64978/54148/84545/26589/57129/51642/54534/51258/116540/64963/63931/51373/28973/54460/56945/64951/28957/51650/64969/51081/54516/5962/6456/6588/6710/6711/11075/8867/29767/29765/51504/27183	57
1584	Cluster8	GO:0061418	regulation of transcription from RNA polymerase II promoter in response to hypoxia	31/2228	79/16992	5.29051e-09	1.84506e-06	1.71733e-06	405/10370/112398/25994/5682/5683/5686/5687/5688/5690/5691/5692/5693/5695/5701/5702/5704/5705/5707/10213/5710/9861/5713/5714/5715/9491/219736/7314/7321/7322/7323	31
1585	Cluster8	GO:0043620	regulation of DNA-templated transcription in response to stress	40/2228	119/16992	7.05024e-09	2.20746e-06	2.05463e-06	26287/405/468/9531/10370/90993/1649/3337/112398/25994/4504/4780/5682/5683/5686/5687/5688/5690/5691/5692/5693/5695/5701/5702/5704/5705/5707/10213/5710/9861/5713/5714/5715/9491/83667/219736/7314/7321/7322/7323	40
1586	Cluster8	GO:0051444	negative regulation of ubiquitin-protein transferase activity	32/2228	84/16992	7.12083e-09	2.20746e-06	2.05463e-06	25/10393/51529/119504/8881/246184/10459/5682/5683/5686/5687/5688/5690/5691/5692/5693/5695/5701/5702/5704/5705/5707/10213/5710/9861/5713/5714/5715/9491/7314/7321/7324	32
1587	Cluster8	GO:0009896	positive regulation of catabolic process	96/2228	412/16992	7.90787e-09	2.32242e-06	2.16163e-06	51099/89/208/10393/51529/119504/335/336/337/405/572/10134/664/665/725/203228/10645/859/8881/246184/1374/8454/207063/55741/112398/2021/7957/25793/26291/5045/2729/2697/2822/27429/8660/9992/9817/91694/79836/9927/29116/80762/4780/85407/5436/5465/5580/5682/5683/5686/5687/5688/5690/5691/5692/5693/5695/5701/5702/5704/5705/5707/10213/5710/9861/5713/5714/5715/9491/5728/5886/5962/11236/127544/9554/83667/65…	96
1588	Cluster8	GO:0070125	mitochondrial translational elongation	32/2228	86/16992	1.39302e-08	3.88652e-06	3.61745e-06	118487/65008/124995/65003/29088/63875/29074/51069/79590/51264/9553/64979/64978/54148/84545/26589/57129/51642/54534/51258/116540/64963/63931/51373/28973/54460/56945/64951/28957/51650/64969/51081	32
1589	Cluster8	GO:1903052	positive regulation of proteolysis involved in cellular protein catabolic process	51/2228	176/16992	2.02662e-08	5.38501e-06	5.01219e-06	10393/51529/119504/10134/859/8881/246184/8454/2729/9992/9817/91694/79836/4780/5682/5683/5686/5687/5688/5690/5691/5692/5693/5695/5701/5702/5704/5705/5707/10213/5710/9861/5713/5714/5715/9491/5728/5886/11236/127544/6500/10273/7341/6613/10221/440730/7314/7321/7324/7336/7415	51
1590	Cluster8	GO:0051443	positive regulation of ubiquitin-protein transferase activity	36/2228	105/16992	2.19194e-08	5.55957e-06	5.17467e-06	10393/51529/119504/8881/246184/8454/5682/5683/5686/5687/5688/5690/5691/5692/5693/5695/5701/5702/5704/5705/5707/10213/5710/9861/5713/5714/5715/9491/5728/5861/6500/10273/7314/7321/7324/7334	36
1591	Cluster8	GO:2000058	regulation of protein ubiquitination involved in ubiquitin-dependent protein catabolic process	36/2228	106/16992	2.90411e-08	7.04561e-06	6.55783e-06	10393/51529/119504/859/8881/246184/8454/5682/5683/5686/5687/5688/5690/5691/5692/5693/5695/5701/5702/5704/5705/5707/10213/5710/9861/5713/5714/5715/9491/5728/11236/6500/440730/7314/7321/7324	36
1592	Cluster8	GO:0031146	SCF-dependent proteasomal ubiquitin-dependent protein catabolic process	28/2228	72/16992	3.63534e-08	8.27546e-06	7.70253e-06	8454/26272/6468/54461/5682/5683/5686/5687/5688/5690/5691/5692/5693/5695/5701/5702/5704/5705/5707/10213/5710/9861/5713/5714/5715/9491/6500/7314	28
1593	Cluster8	GO:0045732	positive regulation of protein catabolic process	66/2228	257/16992	3.70764e-08	8.27546e-06	7.70253e-06	10393/51529/119504/10134/725/859/8881/246184/8454/55741/112398/5045/2729/2697/2822/9992/9817/91694/79836/29116/80762/4780/85407/5682/5683/5686/5687/5688/5690/5691/5692/5693/5695/5701/5702/5704/5705/5707/10213/5710/9861/5713/5714/5715/9491/5728/5886/5962/11236/127544/9554/6500/11267/6642/257364/10273/7341/6613/7124/10221/440730/7314/7321/7324/7336/7415	66
1594	Cluster8	GO:0044282	small molecule catabolic process	82/2228	346/16992	4.41663e-08	9.15684e-06	8.52289e-06	215/84129/37/38/122970/51/8309/89/131/189/57016/208/219/160428/224/8659/229/230/374569/549/572/642/1374/1384/1610/23564/1743/1962/2108/2110/8074/2523/2572/2653/2744/2752/2821/2875/84706/26061/3033/3030/3032/3029/3034/11112/3155/3242/3295/3612/3613/56623/8660/84693/4504/10588/8898/4706/131870/11165/11164/53343/4967/5019/5092/5095/5209/5223/5224/5236/5264/25953/5465/5728/5860/949/83667/6470/9784/68…	82
1595	Cluster8	GO:0031145	anaphase-promoting complex-dependent catabolic process	30/2228	81/16992	4.43073e-08	9.15684e-06	8.52289e-06	10393/51529/119504/8881/246184/5682/5683/5686/5687/5688/5690/5691/5692/5693/5695/5701/5702/5704/5705/5707/10213/5710/9861/5713/5714/5715/9491/7314/7321/7324	30
1596	Cluster8	GO:0031331	positive regulation of cellular catabolic process	84/2228	358/16992	4.8804e-08	9.72595e-06	9.0526e-06	51099/208/10393/51529/119504/335/337/405/572/10134/664/665/203228/10645/859/8881/246184/1374/8454/207063/2021/7957/25793/26291/5045/2729/2822/27429/8660/9992/9817/91694/79836/9927/4780/5436/5465/5580/5682/5683/5686/5687/5688/5690/5691/5692/5693/5695/5701/5702/5704/5705/5707/10213/5710/9861/5713/5714/5715/9491/5728/5886/5962/11236/127544/83667/6500/257364/10273/7341/6613/9528/7124/57690/58476/5337…	84
1597	Cluster8	GO:0043241	protein complex disassembly	61/2228	235/16992	7.96445e-08	1.53247e-05	1.42637e-05	88/9181/444/664/829/830/1072/118487/51510/10519/11034/2059/2258/7855/51474/442721/56203/65008/124995/65003/29088/63875/29074/51069/79590/51264/9553/64979/64978/54148/84545/26589/57129/51642/54534/51258/116540/64963/63931/51373/28973/54460/56945/64951/28957/51650/64969/51081/54516/5962/6456/6588/6710/6711/11075/8867/29767/29765/7124/51504/27183	61
1598	Cluster8	GO:0042180	cellular ketone metabolic process	59/2228	225/16992	8.81238e-08	1.6391e-05	1.52562e-05	37/79602/57016/1109/8574/208/335/337/8912/873/93058/80219/27235/51805/84274/1374/1586/54905/2821/3029/8660/2531/23417/4704/4953/5019/80025/5160/5162/5164/25953/5465/10891/51422/5682/5683/5686/5687/5688/5690/5691/5692/5693/5695/5701/5702/5704/5705/5707/10213/5710/9861/5713/5714/5715/9491/54576/79001/154807	59
1599	Cluster8	GO:1903364	positive regulation of cellular protein catabolic process	52/2228	191/16992	1.39332e-07	2.50798e-05	2.33435e-05	10393/51529/119504/10134/859/8881/246184/8454/2729/9992/9817/91694/79836/4780/5682/5683/5686/5687/5688/5690/5691/5692/5693/5695/5701/5702/5704/5705/5707/10213/5710/9861/5713/5714/5715/9491/5728/5886/5962/11236/127544/6500/10273/7341/6613/10221/440730/7314/7321/7324/7336/7415	52
1600	Cluster8	GO:0009123	nucleoside monophosphate metabolic process	72/2228	299/16992	1.49264e-07	2.51403e-05	2.33998e-05	89/132/122622/204/229/230/405/509/515/267020/572/637/51727/9377/1337/1339/1345/9167/1351/1537/54205/1854/2821/2987/9759/80201/3304/3614/3939/64077/4622/4698/4701/4704/4706/51103/4716/4710/4711/4715/4717/4718/4726/4728/4731/84618/11165/11163/11164/53343/4967/5145/5209/5223/5224/5236/5465/10891/5571/51422/5631/55312/6389/6470/79085/114789/84275/6834/83549/7386/7388/7415	72
1601	Cluster8	GO:0032984	macromolecular complex disassembly	66/2228	266/16992	1.50523e-07	2.51403e-05	2.33998e-05	88/9181/444/664/829/830/1072/118487/51510/10519/11034/2059/2258/7855/3831/51474/442721/56203/28985/65008/124995/65003/29088/63875/29074/51069/79590/51264/9553/64979/64978/54148/84545/26589/57129/51642/54534/51258/116540/64963/63931/51373/28973/54460/56945/64951/28957/51650/64969/51081/54516/4778/53918/5962/6456/6588/6710/6711/11075/8867/29767/29765/7124/7141/51504/27183	66
1602	Cluster8	GO:0006415	translational termination	34/2228	103/16992	1.53185e-07	2.51403e-05	2.33998e-05	118487/65008/124995/65003/29088/63875/29074/51069/79590/51264/9553/64979/64978/54148/84545/26589/57129/51642/54534/51258/116540/64963/63931/51373/28973/54460/56945/64951/28957/51650/64969/51081/54516/51504	34
1603	Cluster8	GO:0009161	ribonucleoside monophosphate metabolic process	69/2228	286/16992	2.49739e-07	3.88027e-05	3.61163e-05	89/132/122622/204/229/230/405/509/515/267020/572/637/51727/9377/1337/1339/1345/9167/1351/1537/54205/2821/2987/9759/80201/3304/3614/3939/64077/4622/4698/4701/4704/4706/51103/4716/4710/4711/4715/4717/4718/4726/4728/4731/11165/11163/11164/53343/4967/5145/5209/5223/5224/5236/5465/10891/5571/51422/5631/55312/6389/79085/114789/84275/6834/83549/7386/7388/7415	69
1604	Cluster8	GO:0009126	purine nucleoside monophosphate metabolic process	67/2228	275/16992	2.52188e-07	3.88027e-05	3.61163e-05	89/132/122622/204/229/230/405/509/515/267020/572/637/9377/1337/1339/1345/9167/1351/1537/54205/2821/2987/9759/80201/3304/3614/3939/64077/4622/4698/4701/4704/4706/51103/4716/4710/4711/4715/4717/4718/4726/4728/4731/84618/11165/11163/11164/53343/4967/5145/5209/5223/5224/5236/5465/10891/5571/51422/5631/6389/79085/114789/84275/6834/7386/7388/7415	67
1605	Cluster8	GO:0051438	regulation of ubiquitin-protein transferase activity	38/2228	124/16992	2.60978e-07	3.88027e-05	3.61163e-05	25/10393/51529/119504/8881/246184/8454/10459/5682/5683/5686/5687/5688/5690/5691/5692/5693/5695/5701/5702/5704/5705/5707/10213/5710/9861/5713/5714/5715/9491/5728/5861/6500/10273/7314/7321/7324/7334	38
1606	Cluster8	GO:1905330	regulation of morphogenesis of an epithelium	49/2228	179/16992	2.64248e-07	3.88027e-05	3.61163e-05	25/81792/183/160/161/1173/1175/859/2255/2260/7855/2239/10082/26585/3239/85407/7849/166336/5682/5683/5686/5687/5688/5690/5691/5692/5693/5695/5701/5702/5704/5705/5707/10213/5710/9861/5713/5714/5715/9491/5728/6256/6495/10736/6772/219736/23213/7124/7314	49
1607	Cluster8	GO:0009167	purine ribonucleoside monophosphate metabolic process	66/2228	274/16992	4.80878e-07	6.88026e-05	6.40392e-05	89/132/122622/204/229/230/405/509/515/267020/572/637/9377/1337/1339/1345/9167/1351/1537/54205/2821/2987/9759/80201/3304/3614/3939/64077/4622/4698/4701/4704/4706/51103/4716/4710/4711/4715/4717/4718/4726/4728/4731/11165/11163/11164/53343/4967/5145/5209/5223/5224/5236/5465/10891/5571/51422/5631/6389/79085/114789/84275/6834/7386/7388/7415	66
1608	Cluster8	GO:2000027	regulation of organ morphogenesis	61/2228	248/16992	6.05787e-07	8.45072e-05	7.86566e-05	25/90/183/160/161/1173/1175/10498/859/10370/22943/1758/2138/2255/2253/2260/93986/7855/2239/10082/26585/3239/55897/85407/7849/5447/166336/5682/5683/5686/5687/5688/5690/5691/5692/5693/5695/5701/5702/5704/5705/5707/10213/5710/9861/5713/5714/5715/9491/340419/6256/6495/10736/6772/219736/23213/55959/6899/7124/4982/7314	61
1609	Cluster8	GO:0019395	fatty acid oxidation	31/2228	96/16992	9.18874e-07	0.000125056	0.000116399	215/84129/37/38/51/8309/131/79602/208/224/549/1374/1384/1962/2108/2110/26061/3033/3030/3032/3295/8660/1432/23417/4706/5264/5447/5465/10891/51422/83667	31
1610	Cluster8	GO:0006521	regulation of cellular amino acid metabolic process	23/2228	61/16992	1.12973e-06	0.000147735	0.000137507	4953/5682/5683/5686/5687/5688/5690/5691/5692/5693/5695/5701/5702/5704/5705/5707/10213/5710/9861/5713/5714/5715/9491	23
1611	Cluster8	GO:0043161	proteasome-mediated ubiquitin-dependent protein catabolic process	83/2228	378/16992	1.13846e-06	0.000147735	0.000137507	10393/51529/119504/369/408/550/10134/8881/246184/51185/8454/1649/79139/4189/55741/1161/27248/26272/6468/54461/2729/10755/2768/23510/9817/27252/91694/79836/4780/55666/55968/10956/5516/5682/5683/5686/5687/5688/5690/5691/5692/5693/5695/5701/5702/5704/5705/5707/10213/5710/9861/5713/5714/5715/9491/5886/64777/26994/11236/127544/81858/6477/6500/8405/10273/7341/6613/84447/6880/10221/493829/7314/7319/7320…	83
1612	Cluster8	GO:0035567	non-canonical Wnt signaling pathway	42/2228	151/16992	1.1663e-06	0.000147909	0.000137669	25/160/161/1173/1175/805/808/7855/2782/2239/10082/85407/5145/5530/5532/5534/166336/5682/5683/5686/5687/5688/5690/5691/5692/5693/5695/5701/5702/5704/5705/5707/10213/5710/9861/5713/5714/5715/9491/57690/7314/7476	42
1613	Cluster8	GO:0044723	single-organism carbohydrate metabolic process	95/2228	451/16992	1.38937e-06	0.000172282	0.000160355	89/208/229/230/160/405/468/374907/572/680/805/808/27235/51805/1374/55454/1528/2131/2132/8789/2523/92579/2632/2646/2729/55830/10007/2821/2822/2992/2997/9759/80201/3417/3488/3612/3613/54928/56623/8660/3939/4122/23324/1432/4142/4190/23417/116255/9526/8898/4706/129807/4886/11164/4967/5091/5106/5160/5162/5164/5209/5223/5224/5226/5236/283871/5372/5465/10891/5501/5506/5507/5571/51422/53632/5728/22934/83…	95
1614	Cluster8	GO:0034440	lipid oxidation	31/2228	98/16992	1.51447e-06	0.000183711	0.000170993	215/84129/37/38/51/8309/131/79602/208/224/549/1374/1384/1962/2108/2110/26061/3033/3030/3032/3295/8660/1432/23417/4706/5264/5447/5465/10891/51422/83667	31
1615	Cluster8	GO:0006119	oxidative phosphorylation	32/2228	103/16992	1.60788e-06	0.000189181	0.000176084	89/509/637/9377/1337/1339/1345/9167/1351/1537/54205/4698/4701/4704/4706/51103/4716/4710/4711/4715/4717/4718/4726/4728/4731/6389/79085/84275/6834/7386/7388/7415	32
1616	Cluster8	GO:0009141	nucleoside triphosphate metabolic process	66/2228	283/16992	1.62736e-06	0.000189181	0.000176084	89/132/229/230/405/509/515/267020/572/637/51727/9377/1337/1339/1345/9167/1351/1537/54205/1854/956/2821/2987/9759/80201/3304/3614/3939/51562/4622/4698/4701/4704/4706/51103/4716/4710/4711/4715/4717/4718/4726/4728/4731/4833/131870/11164/4967/5209/5223/5224/5236/5465/10891/5571/51422/6389/79085/114789/84275/6834/9519/83549/7386/7388/7415	66
1617	Cluster8	GO:1903322	positive regulation of protein modification by small protein conjugation or removal	50/2228	197/16992	2.32463e-06	0.000264723	0.000246396	7965/10393/51529/119504/405/408/8915/859/8881/246184/8454/79139/26272/9759/80762/553115/5682/5683/5686/5687/5688/5690/5691/5692/5693/5695/5701/5702/5704/5705/5707/10213/5710/9861/5713/5714/5715/9491/5728/5861/11236/6500/10273/440730/7314/7321/7324/7334/7415/7466	50
1618	Cluster8	GO:0060071	Wnt signaling pathway, planar cell polarity pathway	33/2228	110/16992	2.64443e-06	0.000294341	0.000273963	25/160/161/1173/1175/7855/2239/10082/85407/166336/5682/5683/5686/5687/5688/5690/5691/5692/5693/5695/5701/5702/5704/5705/5707/10213/5710/9861/5713/5714/5715/9491/7314	33
1619	Cluster8	GO:0032543	mitochondrial translation	35/2228	120/16992	2.73413e-06	0.000294341	0.000273963	118487/65008/124995/65003/29088/63875/29074/51069/79590/51264/9553/64979/64978/54148/84545/26589/57129/51642/54534/51258/116540/64963/63931/51373/28973/54460/56945/64951/28957/51650/64969/51081/54516/4701/57038	35
1620	Cluster8	GO:0031398	positive regulation of protein ubiquitination	47/2228	182/16992	2.76644e-06	0.000294341	0.000273963	7965/10393/51529/119504/408/8915/859/8881/246184/8454/79139/26272/80762/553115/5682/5683/5686/5687/5688/5690/5691/5692/5693/5695/5701/5702/5704/5705/5707/10213/5710/9861/5713/5714/5715/9491/5728/5861/11236/6500/10273/440730/7314/7321/7324/7334/7466	47
1621	Cluster8	GO:0046034	ATP metabolic process	56/2228	231/16992	2.79572e-06	0.000294341	0.000273963	89/229/230/405/509/515/267020/572/637/9377/1337/1339/1345/9167/1351/1537/54205/2821/2987/9759/80201/3304/3939/4622/4698/4701/4704/4706/51103/4716/4710/4711/4715/4717/4718/4726/4728/4731/11164/4967/5209/5223/5224/5236/5465/10891/5571/51422/6389/79085/114789/84275/6834/7386/7388/7415	56
1622	Cluster8	GO:0006733	oxidoreduction coenzyme metabolic process	41/2228	151/16992	3.04251e-06	0.000314393	0.000292627	89/229/230/405/93058/80219/27235/51805/84274/51071/2821/9759/80201/3417/3939/4190/4199/4200/4704/349565/23530/27035/4967/83666/5106/5160/5162/5209/5223/5224/5226/5236/4860/5465/10891/5571/51422/22934/6888/7086/7415	41
1623	Cluster8	GO:0090175	regulation of establishment of planar polarity	33/2228	111/16992	3.29482e-06	0.000334274	0.000311132	25/160/161/1173/1175/7855/2239/10082/85407/166336/5682/5683/5686/5687/5688/5690/5691/5692/5693/5695/5701/5702/5704/5705/5707/10213/5710/9861/5713/5714/5715/9491/7314	33
1624	Cluster8	GO:0033238	regulation of cellular amine metabolic process	26/2228	78/16992	3.51062e-06	0.000349808	0.00032559	3350/4929/4953/25953/5682/5683/5686/5687/5688/5690/5691/5692/5693/5695/5701/5702/5704/5705/5707/10213/5710/9861/5713/5714/5715/9491	26
1625	Cluster8	GO:0045862	positive regulation of proteolysis	79/2228	367/16992	4.53567e-06	0.000444018	0.000413278	10393/51529/119504/10541/84168/408/444/572/10134/8915/637/859/8881/246184/1072/27141/8454/54205/26355/2335/5045/2729/2822/3146/27429/9992/9817/91694/79836/4217/1432/4155/23787/4780/91662/4838/9141/5682/5683/5686/5687/5688/5690/5691/5692/5693/5695/5701/5702/5704/5705/5707/10213/5710/9861/5713/5714/5715/9491/5728/5886/8737/11236/127544/6317/6500/4088/257364/10273/7341/6613/7124/10221/440730/7314/73…	79
1626	Cluster8	GO:0009144	purine nucleoside triphosphate metabolic process	61/2228	263/16992	4.79527e-06	0.000461338	0.000429398	89/132/229/230/405/509/515/267020/572/637/9377/1337/1339/1345/9167/1351/1537/54205/2821/2987/9759/80201/3304/3614/3939/51562/4622/4698/4701/4704/4706/51103/4716/4710/4711/4715/4717/4718/4726/4728/4731/4833/131870/11164/4967/5209/5223/5224/5236/5465/10891/5571/51422/6389/79085/114789/84275/6834/7386/7388/7415	61
1627	Cluster8	GO:0030258	lipid modification	62/2228	269/16992	4.99336e-06	0.000472253	0.000439558	215/9619/84129/37/38/51/8309/131/79602/183/208/224/335/336/337/549/64781/1374/1384/1576/1577/1551/1962/2108/2110/2255/26281/27006/8074/2249/2250/2253/2260/2885/26061/3033/3030/3032/3295/3612/3613/54928/3633/56623/8660/4254/1432/23417/8898/4706/5264/375133/5287/5447/5465/10891/51422/5728/374462/83667/6646/8867	62
1628	Cluster8	GO:0071456	cellular response to hypoxia	47/2228	186/16992	5.25077e-06	0.000488322	0.000454514	405/572/664/665/51142/10370/112398/1978/2021/26355/2782/25994/3751/4000/4504/10397/4780/10891/5682/5683/5686/5687/5688/5690/5691/5692/5693/5695/5701/5702/5704/5705/5707/10213/5710/9861/5713/5714/5715/9491/5728/2030/219736/7314/7321/7322/7323	47
1629	Cluster8	GO:0198738	cell-cell signaling by wnt	96/2228	471/16992	5.38636e-06	0.00049272	0.000458608	25/160/161/1173/1175/10159/527/245973/8313/805/808/65981/25776/1990/1363/1459/1460/8454/1649/85458/22943/27121/2010/6468/2255/2253/7855/2782/2239/10082/2887/26585/3219/23189/23240/83999/8549/10459/1432/4188/55897/4776/85407/4929/441478/4988/5145/5308/5530/5532/5534/166336/5682/5683/5686/5687/5688/5690/5691/5692/5693/5695/5701/5702/5704/5705/5707/10213/5710/9861/5713/5714/5715/9491/5728/340419/626…	96
1630	Cluster8	GO:0016042	lipid catabolic process	67/2228	299/16992	5.85499e-06	0.000524676	0.000488352	215/26090/51099/84129/37/38/51/8309/57016/208/224/335/336/337/374569/549/1208/1374/1384/64784/1544/1576/80821/23259/1962/2108/2110/2169/646480/26291/8074/2581/51573/2822/26061/3033/3030/3032/57110/3295/285148/3417/8660/340654/643418/84693/4504/4668/4706/129807/5095/5264/84647/196463/5333/113026/51196/5337/5465/9588/5580/949/83667/9784/7067/7124/7363	67
1631	Cluster8	GO:0022904	respiratory electron transport chain	30/2228	99/16992	5.92376e-06	0.000524676	0.000488352	637/9377/1337/1339/1345/9167/1351/1537/54205/2108/2110/83943/4698/4701/4704/4706/51103/4716/4710/4711/4715/4717/4718/4726/4728/4731/10891/6389/7386/7388	30
1632	Cluster8	GO:0010498	proteasomal protein catabolic process	85/2228	407/16992	6.97914e-06	0.000608494	0.000566366	10393/51529/119504/369/408/550/10134/8881/246184/51185/8454/1649/79139/4189/55741/8507/1161/27248/26272/6468/54461/2729/10755/2768/9992/23510/9817/27252/91694/79836/4780/55666/55968/10956/5516/5682/5683/5686/5687/5688/5690/5691/5692/5693/5695/5701/5702/5704/5705/5707/10213/5710/9861/5713/5714/5715/9491/5886/64777/26994/11236/127544/81858/6477/6500/8405/10273/7341/6613/84447/6880/10221/493829/7314…	85
1633	Cluster8	GO:0009060	aerobic respiration	22/2228	63/16992	8.32292e-06	0.000709396	0.000660283	50/89/664/1337/1339/1743/3417/3419/4190/23530/4967/4986/80025/5160/5162/6389/8803/8802/8801/6834/7388/7415	22
1634	Cluster8	GO:0009205	purine ribonucleoside triphosphate metabolic process	59/2228	256/16992	8.39071e-06	0.000709396	0.000660283	89/229/230/405/509/515/267020/572/637/9377/1337/1339/1345/9167/1351/1537/54205/2821/2987/9759/80201/3304/3614/3939/51562/4622/4698/4701/4704/4706/51103/4716/4710/4711/4715/4717/4718/4726/4728/4731/4833/11164/4967/5209/5223/5224/5236/5465/10891/5571/51422/6389/79085/114789/84275/6834/7386/7388/7415	59
1635	Cluster8	GO:0016055	Wnt signaling pathway	95/2228	470/16992	8.61948e-06	0.000714735	0.000665252	25/160/161/1173/1175/10159/527/245973/8313/805/808/65981/25776/1990/1363/1459/1460/8454/1649/85458/22943/27121/2010/6468/2255/2253/7855/2782/2239/10082/2887/26585/3219/23189/23240/83999/8549/10459/1432/4188/55897/4776/85407/4929/441478/5145/5308/5530/5532/5534/166336/5682/5683/5686/5687/5688/5690/5691/5692/5693/5695/5701/5702/5704/5705/5707/10213/5710/9861/5713/5714/5715/9491/5728/340419/6262/629…	95
1636	Cluster8	GO:0009199	ribonucleoside triphosphate metabolic process	60/2228	262/16992	8.71003e-06	0.000714735	0.000665252	89/229/230/405/509/515/267020/572/637/9377/1337/1339/1345/9167/1351/1537/54205/2821/2987/9759/80201/3304/3614/3939/51562/4622/4698/4701/4704/4706/51103/4716/4710/4711/4715/4717/4718/4726/4728/4731/4833/11164/4967/5209/5223/5224/5236/5465/10891/5571/51422/6389/79085/114789/84275/6834/83549/7386/7388/7415	60
1637	Cluster8	GO:0022900	electron transport chain	30/2228	101/16992	9.23627e-06	0.000746933	0.000695221	637/9377/1337/1339/1345/9167/1351/1537/54205/2108/2110/83943/4698/4701/4704/4706/51103/4716/4710/4711/4715/4717/4718/4726/4728/4731/10891/6389/7386/7388	30
1638	Cluster8	GO:0071453	cellular response to oxygen levels	49/2228	202/16992	1.12137e-05	0.000893894	0.000832008	405/572/664/665/51142/10370/112398/1978/2021/26355/2782/25994/3751/4000/4504/4654/10397/4780/27035/10891/5682/5683/5686/5687/5688/5690/5691/5692/5693/5695/5701/5702/5704/5705/5707/10213/5710/9861/5713/5714/5715/9491/5728/2030/219736/7314/7321/7322/7323	49
1639	Cluster8	GO:0042176	regulation of protein catabolic process	80/2228	382/16992	1.15753e-05	0.000909718	0.000846736	10393/51529/119504/369/10134/725/859/8881/246184/8454/55741/112398/27248/2316/5045/2729/10755/2697/2768/2822/2903/2905/9992/9817/91694/79836/10459/29116/80762/4780/85407/4953/10956/5682/5683/5686/5687/5688/5690/5691/5692/5693/5695/5701/5702/5704/5705/5707/10213/5710/9861/5713/5714/5715/9491/5728/5886/5962/11236/127544/9554/6500/4088/11267/6642/257364/10273/7341/6613/6880/7124/10221/440730/7314/73…	80
1640	Cluster8	GO:1903050	regulation of proteolysis involved in cellular protein catabolic process	55/2228	236/16992	1.18888e-05	0.000921384	0.000857595	10393/51529/119504/369/10134/859/8881/246184/8454/2729/10755/2768/9992/9817/91694/79836/4780/5682/5683/5686/5687/5688/5690/5691/5692/5693/5695/5701/5702/5704/5705/5707/10213/5710/9861/5713/5714/5715/9491/5728/5886/11236/127544/6500/10273/7341/6613/6880/10221/440730/7314/7321/7324/7336/7415	55
1641	Cluster8	GO:0010972	negative regulation of G2/M transition of mitotic cell cycle	26/2228	83/16992	1.25862e-05	0.00094907	0.000883363	8454/4303/5682/5683/5686/5687/5688/5690/5691/5692/5693/5695/5701/5702/5704/5705/5707/10213/5710/9861/5713/5714/5715/9491/6500/7314	26
1642	Cluster8	GO:0042775	mitochondrial ATP synthesis coupled electron transport	26/2228	83/16992	1.25862e-05	0.00094907	0.000883363	637/9377/1337/1339/1345/9167/1351/1537/54205/4698/4701/4704/4706/51103/4716/4710/4711/4715/4717/4718/4726/4728/4731/6389/7386/7388	26
1643	Cluster8	GO:0030177	positive regulation of Wnt signaling pathway	40/2228	154/16992	1.27853e-05	0.000951227	0.000885371	25/10159/527/245973/8313/65981/85458/2255/23189/8549/85407/441478/5682/5683/5686/5687/5688/5690/5691/5692/5693/5695/5701/5702/5704/5705/5707/10213/5710/9861/5713/5714/5715/9491/340419/6299/23213/55959/7314/7476	40
1644	Cluster8	GO:0036294	cellular response to decreased oxygen levels	47/2228	193/16992	1.50545e-05	0.00110532	0.0010288	405/572/664/665/51142/10370/112398/1978/2021/26355/2782/25994/3751/4000/4504/10397/4780/10891/5682/5683/5686/5687/5688/5690/5691/5692/5693/5695/5701/5702/5704/5705/5707/10213/5710/9861/5713/5714/5715/9491/5728/2030/219736/7314/7321/7322/7323	47
1645	Cluster8	GO:0042773	ATP synthesis coupled electron transport	26/2228	84/16992	1.59773e-05	0.00115784	0.00107768	637/9377/1337/1339/1345/9167/1351/1537/54205/4698/4701/4704/4706/51103/4716/4710/4711/4715/4717/4718/4726/4728/4731/6389/7386/7388	26
1646	Cluster8	GO:0006081	cellular aldehyde metabolic process	28/2228	94/16992	1.71003e-05	0.00122333	0.00113864	189/57016/8574/224/223/229/8912/1610/51071/1743/2653/2821/9380/3029/3417/4706/4967/5160/5162/8566/5223/5224/5226/25953/157506/22934/6888/7086	28
1647	Cluster8	GO:1902750	negative regulation of cell cycle G2/M phase transition	26/2228	85/16992	2.01766e-05	0.00142513	0.00132647	8454/4303/5682/5683/5686/5687/5688/5690/5691/5692/5693/5695/5701/5702/5704/5705/5707/10213/5710/9861/5713/5714/5715/9491/6500/7314	26
1648	Cluster8	GO:0044242	cellular lipid catabolic process	46/2228	190/16992	2.16427e-05	0.00150958	0.00140507	215/26090/51099/84129/37/38/51/8309/57016/208/224/335/336/337/549/1374/1384/23259/1962/2108/2110/2169/646480/26291/2581/51573/2822/26061/3033/3030/3032/3295/3417/8660/84693/4504/4668/4706/129807/5095/5264/5465/9588/5580/949/83667	46
1649	Cluster8	GO:0002479	antigen processing and presentation of exogenous peptide antigen via MHC class I, TAP-dependent	24/2228	76/16992	2.30939e-05	0.00159091	0.00148077	5682/5683/5686/5687/5688/5690/5691/5692/5693/5695/5701/5702/5704/5705/5707/10213/5710/9861/5713/5714/5715/9491/9554/8773	24
1650	Cluster8	GO:0002220	innate immune response activating cell surface receptor signaling pathway	34/2228	126/16992	2.36739e-05	0.00161098	0.00149945	8915/8454/2867/140453/5568/5580/5682/5683/5686/5687/5688/5690/5691/5692/5693/5695/5701/5702/5704/5705/5707/10213/5710/9861/5713/5714/5715/9491/6500/7314/7321/7322/7334/7335	34
1651	Cluster8	GO:0001736	establishment of planar polarity	33/2228	121/16992	2.44833e-05	0.00162639	0.00151379	25/160/161/1173/1175/7855/2239/10082/85407/166336/5682/5683/5686/5687/5688/5690/5691/5692/5693/5695/5701/5702/5704/5705/5707/10213/5710/9861/5713/5714/5715/9491/7314	33
1652	Cluster8	GO:0007164	establishment of tissue polarity	33/2228	121/16992	2.44833e-05	0.00162639	0.00151379	25/160/161/1173/1175/7855/2239/10082/85407/166336/5682/5683/5686/5687/5688/5690/5691/5692/5693/5695/5701/5702/5704/5705/5707/10213/5710/9861/5713/5714/5715/9491/7314	33
1653	Cluster8	GO:1903362	regulation of cellular protein catabolic process	58/2228	260/16992	2.76772e-05	0.00181693	0.00169114	10393/51529/119504/369/10134/859/8881/246184/8454/5045/2729/10755/2768/9992/9817/91694/79836/29116/4780/5682/5683/5686/5687/5688/5690/5691/5692/5693/5695/5701/5702/5704/5705/5707/10213/5710/9861/5713/5714/5715/9491/5728/5886/5962/11236/127544/6500/10273/7341/6613/6880/10221/440730/7314/7321/7324/7336/7415	58
1654	Cluster8	GO:0010565	regulation of cellular ketone metabolic process	40/2228	160/16992	3.33503e-05	0.00216389	0.00201408	37/79602/208/335/337/51805/1374/8660/23417/4953/80025/5160/5162/5164/5465/10891/51422/5682/5683/5686/5687/5688/5690/5691/5692/5693/5695/5701/5702/5704/5705/5707/10213/5710/9861/5713/5714/5715/9491/54576	40
1655	Cluster8	GO:0000209	protein polyubiquitination	62/2228	287/16992	4.15523e-05	0.00266262	0.00247829	10393/51529/642/8881/246184/8454/1161/126433/26272/25793/6468/54461/27252/91694/79836/29116/246330/5682/5683/5686/5687/5688/5690/5691/5692/5693/5695/5701/5702/5704/5705/5707/10213/5710/9861/5713/5714/5715/9491/11236/26001/127544/23328/81858/6477/6500/10273/84447/7314/7319/7320/7321/7322/7323/7324/7327/7334/54926/7335/7336/26118/151112	62
1656	Cluster8	GO:0002223	stimulatory C-type lectin receptor signaling pathway	33/2228	124/16992	4.19912e-05	0.00266262	0.00247829	8915/8454/140453/5568/5580/5682/5683/5686/5687/5688/5690/5691/5692/5693/5695/5701/5702/5704/5705/5707/10213/5710/9861/5713/5714/5715/9491/6500/7314/7321/7322/7334/7335	33
1657	Cluster8	GO:0072524	pyridine-containing compound metabolic process	36/2228	140/16992	4.27682e-05	0.00268142	0.00249578	89/229/230/405/51071/2821/9759/80201/3417/3939/4190/4199/4200/349565/23530/27035/4967/83666/5106/5160/5162/8566/5209/5223/5224/5226/5236/4860/5465/10891/5571/51422/22934/6888/7086/7415	36
1658	Cluster8	GO:0006099	tricarboxylic acid cycle	13/2228	30/16992	4.43869e-05	0.0027416	0.00255179	50/1743/3417/3419/4190/23530/4967/5160/5162/6389/8803/8802/8801	13
1659	Cluster8	GO:0019362	pyridine nucleotide metabolic process	35/2228	135/16992	4.5202e-05	0.0027416	0.00255179	89/229/230/405/51071/2821/9759/80201/3417/3939/4190/4199/4200/349565/23530/27035/4967/83666/5106/5160/5162/5209/5223/5224/5226/5236/4860/5465/10891/5571/51422/22934/6888/7086/7415	35
1660	Cluster8	GO:0046496	nicotinamide nucleotide metabolic process	35/2228	135/16992	4.5202e-05	0.0027416	0.00255179	89/229/230/405/51071/2821/9759/80201/3417/3939/4190/4199/4200/349565/23530/27035/4967/83666/5106/5160/5162/5209/5223/5224/5226/5236/4860/5465/10891/5571/51422/22934/6888/7086/7415	35
1661	Cluster8	GO:0042590	antigen processing and presentation of exogenous peptide antigen via MHC class I	24/2228	79/16992	4.69494e-05	0.00281696	0.00262194	5682/5683/5686/5687/5688/5690/5691/5692/5693/5695/5701/5702/5704/5705/5707/10213/5710/9861/5713/5714/5715/9491/9554/8773	24
1662	Cluster8	GO:0038061	NIK/NF-kappaB signaling	32/2228	120/16992	5.223e-05	0.00310046	0.00288581	10920/8454/3987/4142/91662/5682/5683/5686/5687/5688/5690/5691/5692/5693/5695/5701/5702/5704/5705/5707/10213/5710/9861/5713/5714/5715/9491/23328/6500/7124/7314/9040	32
1663	Cluster8	GO:0031397	negative regulation of protein ubiquitination	35/2228	136/16992	5.33025e-05	0.00313082	0.00291407	25/10393/51529/119504/408/8881/246184/2729/3304/10459/5682/5683/5686/5687/5688/5690/5691/5692/5693/5695/5701/5702/5704/5705/5707/10213/5710/9861/5713/5714/5715/9491/7314/7321/7324	35
1664	Cluster8	GO:0048280	vesicle fusion with Golgi apparatus	7/2228	10/16992	5.51242e-05	0.00320409	0.00298227	10282/9570/26984/9554/9117/6845/143187	7
1665	Cluster8	GO:1901615	organic hydroxy compound metabolic process	91/2228	467/16992	5.64187e-05	0.00324553	0.00302083	8647/9619/37/55331/8309/55902/89/130/131/57016/1109/219/224/335/336/337/491/8912/805/808/2055/7555/27235/51805/51706/1586/1576/1610/1652/79947/8813/8074/2260/2304/8811/2903/3029/3295/80270/3350/3612/3613/54928/3631/3633/56623/3642/3939/4047/4142/116255/4504/8898/4644/4929/11165/11163/114876/80025/7849/8566/55825/283871/5333/113026/51196/25953/5447/51422/5728/9693/157506/57665/6256/949/6569/6620/9…	91
1666	Cluster8	GO:0002474	antigen processing and presentation of peptide antigen via MHC class I	27/2228	95/16992	5.99324e-05	0.00341248	0.00317622	10134/5682/5683/5686/5687/5688/5690/5691/5692/5693/5695/5701/5702/5704/5705/5707/10213/5710/9861/5713/5714/5715/9491/6396/9554/22872/8773	27
1667	Cluster8	GO:0006520	cellular amino acid metabolic process	74/2228	364/16992	6.77664e-05	0.00381956	0.00355512	38/122622/189/7965/8659/51074/54529/374569/468/549/642/833/1152/1610/23564/1743/112398/2572/339896/2617/2729/2653/2744/2752/137362/2875/84706/3034/11112/3155/3242/51557/4357/4522/10588/349565/4953/4967/5092/5352/8985/5464/10549/5682/5683/5686/5687/5688/5690/5691/5692/5693/5695/5701/5702/5704/5705/5707/10213/5710/9861/5713/5714/5715/9491/5860/57038/6470/6535/6545/9057/123283/121278/7299	74
1668	Cluster8	GO:0009108	coenzyme biosynthetic process	38/2228	154/16992	7.01784e-05	0.00391596	0.00364485	38/55856/10965/122970/641372/55902/93058/80219/27235/51805/84274/64834/83401/79993/51144/4199/23417/4522/25902/10588/4704/349565/80025/83666/5092/5160/5162/5164/8566/4860/79717/9374/5860/55312/6576/8034/6697/117145	38
1669	Cluster8	GO:0090263	positive regulation of canonical Wnt signaling pathway	32/2228	122/16992	7.38731e-05	0.00408131	0.00379875	8313/65981/85458/2255/8549/441478/5682/5683/5686/5687/5688/5690/5691/5692/5693/5695/5701/5702/5704/5705/5707/10213/5710/9861/5713/5714/5715/9491/340419/55959/7314/7476	32
1670	Cluster8	GO:0034976	response to endoplasmic reticulum stress	57/2228	263/16992	7.57328e-05	0.00412866	0.00384283	37/468/9114/550/10134/10087/10987/10488/90993/10106/1649/79139/51726/4189/55741/27248/10595/26291/10211/9570/2907/11015/4000/4217/4780/55666/10956/64714/204474/5516/10113/5701/5702/5704/5705/11236/6388/22872/23480/7095/83667/6464/8405/10273/84447/7057/54495/1861/81567/7327/7993/51569/29761/7415/7466/55062/10897	57
1671	Cluster8	GO:0019882	antigen processing and presentation	51/2228	228/16992	7.62101e-05	0.00412866	0.00384283	160/161/1173/1175/10134/10332/1211/1509/8722/10540/11258/10671/8284/3831/100507436/4277/114876/5682/5683/5686/5687/5688/5690/5691/5692/5693/5695/5701/5702/5704/5705/5707/10213/5710/9861/5713/5714/5715/9491/83871/11021/5870/135250/6396/9554/22872/6456/6556/8773/7057/80328	51
1672	Cluster8	GO:0051188	cofactor biosynthetic process	45/2228	195/16992	9.10828e-05	0.00488694	0.00454861	38/55856/10965/122970/641372/55902/211/93058/80219/27235/51805/84274/64834/83401/79993/10539/51144/81689/51562/4199/23417/4522/25902/10588/4704/4779/349565/80025/83666/5092/5160/5162/5164/8566/4860/79717/9374/5860/55312/6576/8034/6697/8803/117145/7390	45
1673	Cluster8	GO:0043488	regulation of mRNA stability	35/2228	140/16992	0.000100566	0.00534438	0.00497437	8313/23589/51013/118460/11340/3315/1432/4615/5580/5682/5683/5686/5687/5688/5690/5691/5692/5693/5695/5701/5702/5704/5705/5707/10213/5710/9861/5713/5714/5715/9491/6041/6556/7314/7529	35
1674	Cluster8	GO:0009062	fatty acid catabolic process	26/2228	93/16992	0.000109973	0.00578916	0.00538836	215/84129/37/38/51/8309/208/224/549/1374/1384/1962/2108/2110/26061/3033/3030/3032/3295/8660/84693/4706/5095/5264/5465/83667	26
1675	Cluster8	GO:0006090	pyruvate metabolic process	28/2228	104/16992	0.000125073	0.00652249	0.00607092	89/189/229/230/405/682/2821/3029/9759/80201/3939/4199/4200/4967/5091/5106/5160/5162/5164/5209/5223/5224/5236/5465/10891/5571/51422/9123	28
1676	Cluster8	GO:0043648	dicarboxylic acid metabolic process	27/2228	99/16992	0.000129551	0.00669345	0.00623005	122970/122622/160428/8659/2572/2729/2744/2752/137362/84706/9380/3034/3417/4190/4199/4200/4522/25902/10588/349565/4967/5106/5264/6389/6470/8803/8801	27
1677	Cluster8	GO:0071545	inositol phosphate catabolic process	7/2228	11/16992	0.000134353	0.0068779	0.00640173	3612/3613/56623/8898/11165/5728/8867	7
1678	Cluster8	GO:0042787	protein ubiquitination involved in ubiquitin-dependent protein catabolic process	46/2228	204/16992	0.000137057	0.00692739	0.00644779	10393/51529/119504/859/8881/246184/8454/25793/29116/10956/5682/5683/5686/5687/5688/5690/5691/5692/5693/5695/5701/5702/5704/5705/5707/10213/5710/9861/5713/5714/5715/9491/5728/64777/26994/11236/127544/6477/6500/8405/10273/84447/440730/7314/7321/7324	46
1679	Cluster8	GO:0015748	organophosphate ester transport	24/2228	84/16992	0.000137803	0.00692739	0.00644779	9619/64241/335/336/337/57194/23250/286410/51761/255022/92579/2697/4547/58488/23760/5580/949/60386/79085/114789/84275/291/51000/51499	24
1680	Cluster8	GO:0006631	fatty acid metabolic process	69/2228	342/16992	0.000148987	0.00742276	0.00690886	215/51099/84129/37/38/10965/122970/641372/51/8309/55902/131/79602/208/224/335/337/549/873/1374/1384/1544/1548/1562/1557/1572/54905/8560/1962/64834/83401/6785/79993/2108/2110/26061/3033/3030/3032/51144/3295/8660/1432/84693/51102/23417/4644/4706/4726/55301/80025/5095/5160/5162/5164/55825/5264/5445/5447/5465/10891/5571/51422/53632/22949/83667/117145/7306/54576	69
1681	Cluster8	GO:0048002	antigen processing and presentation of peptide antigen	42/2228	182/16992	0.000153547	0.00758225	0.00705732	160/161/1173/1175/10134/10332/1211/1509/8722/10540/11258/10671/3831/114876/5682/5683/5686/5687/5688/5690/5691/5692/5693/5695/5701/5702/5704/5705/5707/10213/5710/9861/5713/5714/5715/9491/6396/9554/22872/6456/6556/8773	42
1682	Cluster8	GO:0001738	morphogenesis of a polarized epithelium	33/2228	132/16992	0.000156619	0.00766607	0.00713533	25/160/161/1173/1175/7855/2239/10082/85407/166336/5682/5683/5686/5687/5688/5690/5691/5692/5693/5695/5701/5702/5704/5705/5707/10213/5710/9861/5713/5714/5715/9491/7314	33
1683	Cluster8	GO:0006635	fatty acid beta-oxidation	21/2228	70/16992	0.000166949	0.00810067	0.00753985	215/84129/37/38/51/8309/208/549/1374/1384/1962/2108/2110/3033/3030/3032/3295/8660/4706/5465/83667	21
[truncated: 1,106 more rows]
