# Supplementary material for: A comprehensive function analysis of LMO2 in different breast cancer subtypes
Source: Oncotarget. 2017 Dec 21;9(10):8911–26. doi: 10.18632/oncotarget.23542 (PMC5823636; doi:10.18632/oncotarget.23542)
Supplement: Supplementary file 8 [file oncotarget-09-8911-s008.xlsx]

## Sheet: PAM50_KEGG_all
	Cluster	ID	Description	GeneRatio	BgRatio	pvalue	p.adjust	qvalue	geneID	Count
1	PAM50_N_pos	hsa04060	Cytokine-cytokine receptor interaction	53/493	270/7276	6.87374e-13	1.87653e-10	1.58458e-10	6357/6358/6361/6363/6347/6366/6368/10344/6348/6349/6351/9560/6355/1230/2826/1232/958/1435/1436/1438/1439/6373/6387/9547/4283/3579/2323/2324/3082/3458/3586/3587/3588/3594/3596/3600/3601/8809/8807/3561/3563/3791/80301/7040/7048/7133/7293/943/8742/10673/8740/944/7424	53
2	PAM50_N_pos	hsa04380	Osteoclast differentiation	34/493	128/7276	1.8049e-12	2.46369e-10	2.08038e-10	695/1435/1436/1513/2212/2214/2215/2534/3458/3727/3937/11024/353514/79168/10859/10288/11025/11006/10990/5600/653361/4688/4689/126014/5336/5468/5533/140885/8651/9021/6688/7040/7048/7305	34
3	PAM50_N_pos	hsa05150	Staphylococcus aureus infection	21/493	56/7276	2.69139e-11	2.44917e-09	2.06812e-09	712/713/714/715/716/717/718/719/728/3075/3426/2212/2214/2215/2357/2359/3586/3684/3689/6403/6404	21
4	PAM50_N_pos	hsa04062	Chemokine signaling pathway	39/493	185/7276	9.74376e-11	6.65012e-09	5.61548e-09	196883/409/6357/6358/6361/6363/6347/6366/6368/10344/6348/6349/6351/9560/6355/1230/2826/1232/6373/6387/9547/4283/3579/1794/9844/2268/2771/2791/54331/2787/2793/2869/3055/4067/653361/5579/10235/7409/7454	39
5	PAM50_N_pos	hsa05133	Pertussis	22/493	76/7276	2.7938e-09	1.52541e-07	1.28809e-07	712/713/714/715/716/717/718/801/929/2771/3586/3659/3394/3684/3689/23643/5600/114548/10392/710/353376/7099	22
6	PAM50_N_pos	hsa05144	Malaria	16/493	49/7276	6.41721e-08	2.91983e-06	2.46556e-06	6347/958/975/2995/3043/3082/3458/3586/3689/3820/5175/6401/6403/7040/7099/7412	16
7	PAM50_N_pos	hsa04610	Complement and coagulation cascades	20/493	79/7276	1.75344e-07	6.83843e-06	5.7745e-06	2/712/713/714/715/716/717/718/719/728/730/3075/3426/2159/3684/3689/10544/710/7056/7450	20
8	PAM50_N_pos	hsa04611	Platelet activation	25/493	123/7276	5.16935e-07	1.76404e-05	1.48959e-05	196883/54518/695/2207/2212/83706/2534/2771/2983/3937/4067/5600/10627/4846/5023/64805/5294/23533/146850/8605/5336/5739/10235/6916/7450	25
9	PAM50_N_pos	hsa04650	Natural killer cell mediated cytotoxicity	26/493	133/7276	6.78389e-07	2.05778e-05	1.73763e-05	51744/919/2207/2214/2215/2534/3002/10870/3384/3458/3689/3804/3805/3809/3811/3812/3937/9437/259197/5336/5533/5551/5579/4068/7305/7409	26
10	PAM50_N_pos	hsa04514	Cell adhesion molecules (CAMs)	26/493	145/7276	3.74234e-06	0.000102166	8.62708e-05	57863/940/947/920/958/942/4267/1003/7122/90952/3384/3385/3684/3689/58494/84628/80380/5175/5788/5797/6401/6402/6403/6404/6614/7412	26
11	PAM50_N_pos	hsa04670	Leukocyte transendothelial migration	22/493	112/7276	4.53874e-06	0.000112643	9.5118e-05	4267/1003/7122/6387/1536/90952/2771/3684/3689/58494/5600/4478/10627/653361/4688/4689/5175/5336/5579/7070/7409/7412	22
12	PAM50_N_pos	hsa04064	NF-kappa B signaling pathway	19/493	95/7276	1.55002e-05	0.000352629	0.000297766	695/6357/6363/6366/6351/9560/929/958/6387/4616/23643/4067/5336/5579/353376/7099/10673/8740/7412	19
13	PAM50_N_pos	hsa05140	Leishmaniasis	16/493	74/7276	2.6413e-05	0.000554673	0.000468376	718/1536/2212/2214/2215/3458/3586/3684/3689/5600/653361/4688/4689/5579/7040/7099	16
14	PAM50_N_pos	hsa05323	Rheumatoid arthritis	17/493	90/7276	9.2342e-05	0.00180067	0.00152052	526/9296/6347/6348/6349/940/942/1435/1513/6387/3458/3600/3689/7010/7040/7099/10673	17
15	PAM50_N_pos	hsa05202	Transcriptional misregulation in cancer	26/493	187/7276	0.000332841	0.00605771	0.00511525	894/929/958/942/1050/1053/1436/2078/2313/4616/3002/3087/3479/3684/4005/4066/4094/4149/4208/5371/5468/171558/6688/7030/7048/7102	26
16	PAM50_N_pos	hsa04621	NOD-like receptor signaling pathway	24/493	168/7276	0.000373045	0.00636509	0.0053748	9447/114769/84674/22900/837/6347/1508/1536/11337/115361/115362/3428/5600/4210/58484/22861/114548/10392/4939/9051/11035/7099/340061/51393	24
17	PAM50_N_pos	hsa05143	African trypanosomiasis	9/493	35/7276	0.000402609	0.00646543	0.00545953	8542/3043/3620/3458/3586/3910/5579/6401/7412	9
18	PAM50_N_pos	hsa04620	Toll-like receptor signaling pathway	17/493	104/7276	0.0005606	0.00818939	0.00691528	6348/6349/6351/9560/929/958/942/1513/6373/4283/3663/23643/5600/353376/7098/7099/51311	17
19	PAM50_N_pos	hsa04612	Antigen processing and presentation	14/493	77/7276	0.000569958	0.00818939	0.00691528	567/920/972/1508/1520/10437/3458/3804/3805/3809/3811/3812/5641/5720	14
20	PAM50_N_pos	hsa04640	Hematopoietic cell lineage	16/493	97/7276	0.000730187	0.00996706	0.00841637	929/910/911/912/945/947/951/952/920/1435/1436/1438/2208/2323/3563/3684	16
21	PAM50_N_pos	hsa05321	Inflammatory bowel disease (IBD)	12/493	65/7276	0.00120996	0.0157295	0.0132823	3458/3586/3594/3596/8809/8807/3561/4094/6775/30009/7040/7099	12
22	PAM50_N_pos	hsa04672	Intestinal immune network for IgA production	10/493	49/7276	0.00138434	0.0171784	0.0145058	2826/940/958/942/6387/3586/3600/3601/7040/10673	10
23	PAM50_N_pos	hsa05132	Salmonella infection	14/493	86/7276	0.00175613	0.0208445	0.0176015	10095/10109/6348/6349/6351/9560/929/3458/5600/58484/391/83547/7099/7454	14
24	PAM50_N_pos	hsa04015	Rap1 signaling pathway	26/493	210/7276	0.00192727	0.0219227	0.0185119	196883/51378/54518/64411/801/1268/1435/1436/8817/2252/2324/2357/2771/3082/3479/3684/3689/3791/3937/5600/5579/10235/25780/6237/7010/7424	26
25	PAM50_N_pos	hsa04662	B cell receptor signaling pathway	12/493	71/7276	0.00265547	0.0289978	0.0244862	695/974/975/8519/11025/4067/118788/5336/5533/5579/25780/7409	12
26	PAM50_N_pos	hsa04014	Ras signaling pathway	27/493	227/7276	0.00284432	0.0298654	0.0252189	51378/801/1435/1436/2113/8817/2252/2324/2791/54331/2787/2793/3082/3479/3791/51365/8605/5322/5336/5579/22821/10235/25780/115727/6237/7010/7424	27
27	PAM50_N_pos	hsa04666	Fc gamma R-mediated phagocytosis	14/493	91/7276	0.00302828	0.0299486	0.0252892	10095/10109/274/1794/2212/2214/3055/4067/653361/5336/5579/5788/7409/7454	14
28	PAM50_N_pos	hsa04145	Phagosome	20/493	152/7276	0.00307165	0.0299486	0.0252892	526/9296/715/718/929/30835/1520/1536/2212/2214/2215/3684/3689/4481/653361/4688/4689/83547/10952/7099	20
29	PAM50_N_pos	hsa05142	Chagas disease (American trypanosomiasis)	15/493	102/7276	0.00341795	0.0321759	0.0271699	712/713/714/718/6347/6348/6349/919/2771/3458/3586/5600/7040/7048/7099	15
30	PAM50_N_pos	hsa04924	Renin secretion	11/493	65/7276	0.00390636	0.0355479	0.0300173	154/801/1508/2771/2983/4881/5136/5153/5533/5732/5734	11
31	PAM50_N_pos	hsa05152	Tuberculosis	22/493	179/7276	0.00456619	0.0402119	0.0339557	718/801/843/929/30835/972/1520/2207/2212/2214/2215/3458/3586/3587/3588/3684/3689/4046/5600/5533/7040/7099	22
32	PAM50_N_pos	hsa05332	Graft-versus-host disease	8/493	41/7276	0.0054872	0.0468127	0.0395295	940/942/3002/3458/3804/3811/3812/5551	8
33	PAM50_N_pos	hsa05418	Fluid shear stress and atherosclerosis	18/493	139/7276	0.00574187	0.0475009	0.0401107	801/857/6347/1003/9446/3162/3458/3791/10365/5600/4208/653361/4688/4846/5175/6401/7056/7412	18
34	PAM50_pos_only	hsa04060	Cytokine-cytokine receptor interaction	40/225	270/7276	3.3108e-17	7.25065e-15	5.99429e-15	6346/6356/6367/6352/729230/1233/1234/1235/1236/939/959/1524/3627/10563/2833/643/10663/355/356/3593/3558/50615/116379/55801/3560/3566/3574/4049/4050/5154/23495/115650/8764/608/8771/3604/8995/6375/6846/2829	40
35	PAM50_pos_only	hsa05340	Primary immunodeficiency	14/225	37/7276	1.59013e-12	1.74119e-10	1.43949e-10	930/915/916/959/973/925/926/4261/29851/3718/3932/23495/115650/7535	14
36	PAM50_pos_only	hsa04660	T cell receptor signaling pathway	19/225	103/7276	2.38158e-10	1.73855e-08	1.4373e-08	84433/915/916/917/959/925/926/1493/9402/29851/3558/3702/27040/3932/4794/5133/5293/5588/7535	19
37	PAM50_pos_only	hsa04062	Chemokine signaling pathway	25/225	185/7276	3.4989e-10	1.91565e-08	1.58371e-08	6346/6356/6367/6352/729230/1233/1234/1235/1236/1524/3627/10563/2833/643/10663/3702/3718/5293/5330/2185/5880/6773/6375/6846/2829	25
38	PAM50_pos_only	hsa05162	Measles	21/225	134/7276	6.20257e-10	2.71673e-08	2.24598e-08	896/915/916/917/355/356/64135/3593/3558/3560/3718/4938/5293/5588/6504/6773/6776/7097/51284/54106/7128	21
39	PAM50_pos_only	hsa04640	Hematopoietic cell lineage	17/225	97/7276	4.97307e-09	1.81517e-07	1.50064e-07	930/913/914/933/915/916/917/921/924/925/926/1380/2814/3566/3574/3676/931	17
40	PAM50_pos_only	hsa04514	Cell adhesion molecules (CAMs)	20/225	145/7276	1.57655e-08	4.93236e-07	4.0777e-07	914/933/10666/29126/959/923/941/925/926/1493/29851/3676/3683/3695/83700/94030/9379/5133/6693/201633	20
41	PAM50_pos_only	hsa04658	Th1 and Th2 cell differentiation	14/225	92/7276	7.23653e-07	1.981e-05	1.63774e-05	915/916/917/3593/3558/3560/3566/3718/27040/3932/4794/5588/6776/7535	14
42	PAM50_pos_only	hsa04659	Th17 cell differentiation	15/225	107/7276	8.55368e-07	2.08139e-05	1.72074e-05	915/916/917/50943/3558/50615/3560/3566/3718/27040/3932/4794/5588/6776/7535	15
43	PAM50_pos_only	hsa04064	NF-kappa B signaling pathway	14/225	95/7276	1.08115e-06	2.36772e-05	1.95745e-05	330/84433/959/27040/3932/4049/4050/5588/6850/7128/115650/8717/7185/7535	14
44	PAM50_pos_only	hsa05142	Chagas disease (American trypanosomiasis)	14/225	102/7276	2.59512e-06	5.16664e-05	4.27139e-05	6352/915/916/917/355/356/2769/3593/3558/5293/5330/5521/7097/54106	14
45	PAM50_pos_only	hsa04662	B cell receptor signaling pathway	11/225	71/7276	9.67106e-06	0.000176497	0.000145914	84433/930/933/971/973/1380/3635/4794/5293/5880/6850	11
46	PAM50_pos_only	hsa04672	Intestinal immune network for IgA production	9/225	49/7276	1.54034e-05	0.000259488	0.000214525	959/941/29851/3558/3676/3695/23495/115650/608	9
47	PAM50_pos_only	hsa04650	Natural killer cell mediated cytotoxicity	14/225	133/7276	5.70729e-05	0.000892784	0.000738086	962/355/356/3683/3821/3824/22914/27040/3932/5293/2185/5880/6850/7535	14
48	PAM50_pos_only	hsa04621	NOD-like receptor signaling pathway	15/225	168/7276	0.000204517	0.00298595	0.00246856	330/64170/834/100506742/838/6352/1535/2633/2634/388646/4938/5330/10616/6773/7128	15
49	PAM50_pos_only	hsa04151	PI3K-Akt signaling pathway	23/225	342/7276	0.000345141	0.00472412	0.00390554	896/930/131873/356/2259/3558/3560/3566/3574/3676/3695/3718/2846/10161/5154/80310/5228/5293/5521/6446/6850/8115/7097	23
50	PAM50_pos_only	hsa05143	African trypanosomiasis	6/225	35/7276	0.000625875	0.00792556	0.00655225	355/356/169355/3593/5330/54106	6
51	PAM50_pos_only	hsa04670	Leukocyte transendothelial migration	11/225	112/7276	0.000651416	0.00792556	0.00655225	1535/3676/3683/3702/83700/5293/2185/5880/83593/6494/7294	11
52	PAM50_pos_only	hsa05166	HTLV-I infection	18/225	255/7276	0.000882919	0.0101768	0.00841341	467/896/915/916/917/1959/3558/3560/3683/3718/3932/4049/5154/5293/6776/115650/51384/7472	18
53	PAM50_pos_only	hsa05330	Allograft rejection	6/225	38/7276	0.00098527	0.0107887	0.00891929	959/941/355/356/3593/3558	6
54	PAM50_pos_only	hsa05320	Autoimmune thyroid disease	7/225	53/7276	0.0011302	0.0117864	0.00974412	959/941/1493/355/356/3558/7253	7
55	PAM50_pos_only	hsa05332	Graft-versus-host disease	6/225	41/7276	0.00148549	0.0147874	0.0122251	941/355/356/3558/3821/3824	6
56	PAM50_pos_only	hsa04940	Type I diabetes mellitus	6/225	43/7276	0.0019132	0.018217	0.0150605	941/355/356/3593/3558/4049	6
57	PAM50_pos_only	hsa04630	Jak-STAT signaling pathway	12/225	156/7276	0.00316077	0.0288421	0.0238444	896/3593/3558/50615/116379/3560/3566/3574/3718/5293/6773/6776	12
58	PAM50_pos_only	hsa04664	Fc epsilon RI signaling pathway	7/225	68/7276	0.004808	0.042118	0.03482	240/2205/3635/27040/5293/5880/6850	7
59	PAM50_pos_only	hsa04015	Rap1 signaling pathway	14/225	210/7276	0.00544026	0.0458237	0.0378836	2259/2533/3683/27040/2846/5154/80310/5228/5293/5330/25865/5880/83593/6494	14
60	PAM50_pos_only	hsa04668	TNF signaling pathway	9/225	108/7276	0.00606017	0.0491547	0.0406374	330/6352/3627/355/4049/5293/7128/8717/7185	9
61	PAM50_N_neg	hsa00230	Purine metabolism	9/88	175/7276	0.000244843	0.0373294	0.0367913	8833/10606/25885/84172/5433/11128/5471/5557/6240	9
62	PAM50_N_neg	hsa03020	RNA polymerase	4/88	32/7276	0.000554709	0.0373294	0.0367913	25885/84172/5433/11128	4
63	PAM50_N_neg	hsa04110	Cell cycle	7/88	124/7276	0.000713301	0.0373294	0.0367913	64682/701/1387/2932/4085/5933/9126	7
64	PAM50_different	hsa04110	Cell cycle	83/3269	124/7276	5.21691e-07	0.000159637	0.000127402	25/10393/51529/51434/472/545/699/9184/890/891/9133/85417/595/898/9134/8556/991/8697/993/995/246184/996/8318/990/8317/983/1017/1019/1021/1022/1026/1027/1029/1030/1031/1032/1111/11200/10926/1869/1870/1871/1875/2033/9700/51343/10912/3065/3066/10459/4171/4172/4173/4175/4176/4193/4609/5111/9088/5347/5591/9232/10744/5885/5925/5934/2810/6500/6502/4088/4089/8243/27127/10274/10735/7027/7272/7465/7529/7531…	83
65	PAM50_different	hsa04120	Ubiquitin mediated proteolysis	87/3269	137/7276	7.76458e-06	0.00118798	0.000948096	326/10393/51529/51434/57448/672/8945/867/23624/991/8697/246184/996/997/8453/8452/8451/8450/8065/9820/1642/1643/1161/55120/26232/23291/55294/26259/51343/8925/8924/8916/26091/10075/83737/9817/90293/55958/4214/4193/23295/4734/23327/10401/51588/27339/64326/23221/10055/6500/6502/64750/10273/84447/7189/9320/7317/10054/9039/55236/7319/11065/7321/7324/10477/140739/7326/7327/7328/7329/118424/3093/9040/389…	87
66	PAM50_different	hsa03015	mRNA surveillance pathway	61/3269	91/7276	1.56328e-05	0.00159454	0.00127256	22794/29894/53981/51692/10898/11052/79869/1477/1478/23283/1479/26528/9775/2107/81608/2935/10767/4440/124540/4686/22916/11051/10482/55916/26986/80336/5042/132430/390748/10914/56903/64895/5411/5499/5500/5501/5515/5516/5518/5519/5520/5522/28227/5525/5527/5528/5529/9939/8732/8731/10921/23049/23381/23293/9887/10250/8189/5976/26019/55339/80335	61
67	PAM50_different	hsa04530	Tight junction	103/3269	170/7276	2.39011e-05	0.00182843	0.00145922	71/87/81/57180/154810/51421/23370/9181/11149/776/595/1019/1080/57530/9076/9071/23562/10686/51208/149461/9075/1365/1364/1366/9080/92359/2017/1739/1740/1741/54566/2064/7430/50848/2626/3308/3993/9223/5609/4214/4217/5601/153562/91862/79778/8777/58538/64398/4628/79784/4622/57644/4626/140465/4734/23327/56288/50855/84612/84552/5111/5515/5516/5518/5519/5520/5522/5562/5563/5564/5565/5568/5571/53632/5581/5…	103
68	PAM50_different	hsa04114	Oocyte meiosis	78/3269	124/7276	3.71764e-05	0.0022752	0.00181577	107/108/109/111/112/115/10393/51529/51434/367/6790/8945/699/810/51806/163688/816/818/891/9133/898/9134/991/8697/995/246184/996/983/1017/64506/132864/22849/80315/9700/286151/26271/23291/3480/3708/3710/10459/5604/5594/5241/9088/89869/5347/5499/5500/5501/5515/5516/5518/5519/5525/5527/5528/5529/5530/5532/5534/5535/5568/9232/10744/6195/27330/6500/9748/8243/27127/387778/729597/10734/7529/7531/10971/7534	78
69	PAM50_different	hsa04152	AMPK signaling pathway	76/3269	121/7276	5.01871e-05	0.0022969	0.0018331	31/51094/79602/207/84335/51719/81617/10645/890/595/1080/1374/126129/1385/90993/148327/29904/1994/2194/2203/2309/57818/92579/2997/2998/3172/3480/8660/6885/23417/2475/5105/5170/5208/5209/5210/5211/5213/5214/5290/5291/5295/5296/8503/10891/5515/5516/5518/5519/5520/5522/28227/5525/5527/5528/5529/5562/5563/5564/5565/5571/53632/10890/9230/51552/5862/4218/57521/6319/23411/6517/6720/6794/7248/7249/8408	76
70	PAM50_different	hsa05034	Alcoholism	107/3269	180/7276	5.25436e-05	0.0022969	0.0018331	111/136/1386/468/1388/673/810/51806/163688/10645/1385/90993/148327/1392/1644/1813/2782/2783/2784/59345/10681/55970/51764/2785/2885/2902/2903/2904/116444/55766/94239/3014/9555/3015/158983/440093/8520/3065/79885/3066/9759/10014/10013/55869/9734/8334/3013/3012/8969/8331/8330/8332/8336/8347/3017/8344/8343/8339/8345/8970/85236/8340/8341/8348/8350/8358/8352/8351/8353/8355/8357/8354/8356/8359/8360/8367/…	107
71	PAM50_different	hsa04390	Hippo signaling pathway	93/3269	154/7276	7.01004e-05	0.00268134	0.00213991	71/174/268/324/10297/374/8312/8313/27113/332/650/652/653/654/353500/656/658/659/8945/595/999/1453/1454/1495/29119/1499/1739/1740/1741/1855/1856/1857/23291/122786/2535/7976/8322/7855/8323/8324/8325/8326/9113/8994/3993/64398/4609/85407/56288/50855/84612/84552/5499/5500/5501/5515/5516/5518/5519/5520/5522/5590/166824/60485/23513/4088/4089/6657/6788/83439/6934/7003/7005/7004/7046/7161/7481/7482/7473/5…	93
72	PAM50_different	hsa00562	Inositol phosphate metabolism	49/3269	73/7276	0.000100849	0.00308597	0.00246283	4329/3613/8821/3632/3633/56623/27124/51763/3636/253430/64768/51477/3705/3706/9562/55586/8776/8898/8897/9110/9108/4952/55300/5297/5298/5286/5287/5288/5289/5290/5291/200576/79837/8394/8395/138429/23236/5331/5332/5333/113026/51196/5335/89869/5728/22908/8867/8871/7167	49
73	PAM50_different	hsa01230	Biosynthesis of amino acids	49/3269	73/7276	0.000100849	0.00308597	0.00246283	48/95/5832/226/229/230/435/587/875/1373/1431/2026/2027/2597/2752/2805/2806/2875/3417/3418/3419/3420/4144/4548/162417/5053/5091/5211/5213/5214/5223/441531/5230/26227/5313/5634/29968/5723/5831/6120/22934/113675/6470/6472/6888/6898/7086/84076/7167	49
74	PAM50_different	hsa05213	Endometrial cancer	40/3269	58/7276	0.000178108	0.00495464	0.00395417	207/324/10297/8312/8313/572/673/595/999/1026/1495/29119/1499/1643/1950/1956/2002/2064/2309/10912/2885/3265/5604/5605/5594/4292/4609/5170/5290/5291/5295/5296/8503/51426/5728/5894/6654/6655/83439/6934	40
75	PAM50_different	hsa04070	Phosphatidylinositol signaling system	62/3269	99/7276	0.000272916	0.00695937	0.00555409	810/51806/163688/1040/8760/8527/8526/139189/1609/3613/8821/3632/3633/56623/27124/51763/3636/9807/51447/253430/64768/3705/3706/3708/3710/8776/8898/8897/9110/9108/4952/55300/5297/5298/5286/5287/5288/5289/5290/5291/5295/5296/8503/200576/79837/8394/8395/23236/5331/5332/5333/113026/51196/5335/89869/9677/23262/5578/5728/22908/8867/8871	62
76	PAM50_different	hsa03013	RNA transport	99/3269	171/7276	0.000386909	0.00852847	0.00680634	8086/22794/1207/26999/11218/1915/1917/1964/10289/8891/8890/8893/1965/1968/8661/8662/8663/728689/8664/3646/8666/8667/8669/1973/1974/9775/1977/253314/1979/1982/8672/1983/55520/2332/8087/9513/50628/25929/54960/3837/4686/22916/51068/57122/55746/23279/23511/23225/8021/129401/348995/10762/23636/79902/4927/9688/4928/10482/55916/26986/80336/5042/132430/10605/51808/5411/9883/100101267/10940/10248/10419/84…	99
77	PAM50_different	hsa03420	Nucleotide excision repair	33/3269	47/7276	0.000390191	0.00852847	0.00680634	1022/1069/8451/8450/1642/1643/2068/2071/2072/2074/1161/728340/2967/2968/3978/5111/5424/5425/10714/57804/5426/5427/54107/5886/5887/5981/5982/5983/5984/6117/6118/6119/7508	33
78	PAM50_different	hsa04550	Signaling pathways regulating pluripotency of stem cells	82/3269	139/7276	0.000535976	0.0106553	0.00850369	90/91/92/207/324/10297/8312/8313/652/658/659/1499/1749/1855/1856/1857/2263/2261/2535/7976/8322/7855/8323/8324/8325/8326/2885/6927/3265/3480/3572/3624/3625/3626/83729/3670/3720/9314/3976/3977/5604/5605/5594/5603/4609/4617/4838/3175/5013/5080/84759/7703/10336/84108/5290/5291/5295/5296/8503/5460/5462/5894/5978/9869/6498/4088/4089/4090/4093/6657/6926/6929/7481/7482/7473/54361/7474/7476/7477/7479/7483…	82
79	PAM50_different	hsa04310	Wnt signaling pathway	84/3269	143/7276	0.000557138	0.0106553	0.00850369	324/10297/8312/8313/8945/27101/816/818/595/9350/57680/1452/122011/1454/1457/1459/1488/1499/56998/80319/23002/27121/1855/1856/1857/2033/23291/8061/23401/2535/7976/8322/7855/8323/8324/8325/8326/27130/4041/4040/6885/5601/4609/4775/85407/51701/147111/23236/5331/5332/5530/5532/5534/5535/144165/166336/5568/5578/5663/5881/387/9475/8607/6422/6425/6500/4088/4089/6907/79718/83439/6934/81839/57216/11197/748…	84
80	PAM50_different	hsa04150	mTOR signaling pathway	88/3269	151/7276	0.000595856	0.0107254	0.00855966	207/84335/523/525/528/245973/51382/9550/534/51606/673/51719/81617/1147/54541/9681/1855/1856/1857/1977/253314/96459/57600/2535/7976/8322/7855/8323/8324/8325/8326/2885/3265/3480/3551/4041/4040/5604/5605/5594/54468/64223/2475/10641/8131/5170/5290/5291/5295/5296/8503/5562/5563/5578/5728/5894/387/253260/220441/6195/27330/57521/10670/10325/64121/81929/6502/6520/8140/6654/6655/6794/51256/9894/7248/7249/…	88
81	PAM50_different	hsa04068	FoxO signaling pathway	78/3269	132/7276	0.000676735	0.0115045	0.00918144	207/9140/472/10018/664/673/847/891/9133/85417/595/901/1017/1026/1027/1030/1032/1147/1454/1950/1956/2033/26260/2290/2309/57818/92579/10912/2885/9456/9455/9454/3265/3480/3551/8660/5604/5605/5594/5603/5601/4193/51701/5105/5170/5290/5291/5295/5296/8503/5347/10733/5562/5563/5564/5565/5571/53632/3276/5728/5894/5896/5897/5934/80854/23678/23411/6502/6517/4088/4089/6654/6655/6794/6789/7046/8743/7874	78
82	PAM50_different	hsa03030	DNA replication	26/3269	36/7276	0.000823482	0.0131514	0.0104958	2237/3978/4171/4172/4173/4175/4176/5111/5422/23649/5424/5425/10714/57804/5426/5427/54107/5558/5981/5982/5983/5984/10535/6117/6118/6119	26
83	PAM50_different	hsa04141	Protein processing in endoplasmic reticulum	95/3269	166/7276	0.000859567	0.0131514	0.0104958	267/468/22926/1388/9532/10134/811/821/823/824/1410/1650/3301/54788/3300/64215/54431/5611/80331/285126/9695/55741/80267/27102/9451/440275/1965/2081/26232/23193/3320/3326/7184/3303/3304/3305/22824/3309/3312/23640/10808/10525/10960/4121/10905/11253/5609/4217/5601/8720/51360/7841/55666/10956/5034/9601/10130/9373/5589/5886/5887/6048/6185/56681/51128/10484/10483/10802/10427/9632/9871/29927/55176/7095/1…	95
84	PAM50_different	hsa05230	Central carbon metabolism in cancer	42/3269	65/7276	0.00104284	0.0140141	0.0111843	207/1956/2064/2263/2261/2322/2539/2645/2744/27165/3091/3098/3099/3265/3417/3939/5604/5605/5594/4233/2475/4609/4916/5162/5163/5211/5213/5214/5223/441531/5290/5291/5295/5296/8503/5728/5894/5979/23410/6513/6514/8140	42
85	PAM50_different	hsa03018	RNA degradation	49/3269	78/7276	0.00105335	0.0140141	0.0111843	7832/10950/25904/4849/57472/246175/55802/196513/28960/1656/170506/22894/115752/80153/23644/2026/2027/5394/23404/54512/56915/23016/11340/3313/3329/27257/57819/25804/51690/131870/26986/80336/5042/132430/9924/255967/64282/5073/219988/5211/5213/5214/87178/6499/23517/10140/10766/9652/22803	49
86	PAM50_different	hsa05220	Chronic myeloid leukemia	49/3269	78/7276	0.00105335	0.0140141	0.0111843	25/207/572/598/613/673/867/23624/595/1019/1021/1026/1027/1029/1147/1399/1488/1643/1869/1870/1871/10912/2885/3065/3066/3265/3551/5604/5605/5594/4193/4609/5290/5291/5295/5296/8503/51426/5781/5894/5925/861/53358/399694/4088/4089/6654/6655/7046	49
87	PAM50_different	hsa03430	Mismatch repair	18/3269	23/7276	0.00117095	0.0145466	0.0116092	3978/4292/27030/4436/4437/5111/5395/5424/5425/10714/57804/5981/5982/5983/5984/6117/6118/6119	18
88	PAM50_different	hsa05203	Viral carcinogenesis	112/3269	201/7276	0.00118845	0.0145466	0.0116092	87/81/1386/468/1388/9114/245972/572/836/890/595/898/9134/991/983/1017/1019/1021/1026/1027/1029/1030/1111/1385/90993/148327/1642/1654/1739/9093/2033/2885/2957/11036/2958/2960/728340/2967/2968/158983/3065/79885/3066/9759/10014/10013/55869/9734/8347/3017/8344/8343/8339/8345/8970/85236/8340/8341/8348/8359/8360/8367/8369/8365/8294/8363/8362/8368/8349/440689/8370/128312/121504/3190/3249/3265/3572/3665/…	112
89	PAM50_different	hsa01200	Carbon metabolism	68/3269	115/7276	0.00142293	0.0161551	0.012893	48/84532/55902/189/4329/226/229/230/847/1373/1431/1737/1743/1962/2026/2027/2203/2539/2597/2645/2731/2746/2747/2805/2806/2821/2875/3030/26275/3098/3099/3417/3418/3419/3420/4190/4191/4199/4200/4594/5091/5095/5162/5211/5213/5214/5223/441531/5226/5230/283871/26227/5313/5634/29968/5723/6120/22934/6391/113675/6470/6472/8803/8802/6888/7086/84076/7167	68
90	PAM50_different	hsa04213	Longevity regulating pathway - multiple species	40/3269	62/7276	0.00142545	0.0161551	0.012893	107/108/109/111/112/115/207/84335/9474/847/81570/1410/1979/3170/2309/3065/3066/3265/3303/3304/3305/3312/3480/8660/2475/5290/5291/5295/5296/8503/5562/5563/5564/5565/5568/5571/53632/57521/23411/6647	40
91	PAM50_different	hsa00563	Glycosylphosphatidylinositol (GPI)-anchor biosynthesis	19/3269	25/7276	0.00158002	0.0172673	0.0137806	8818/8733/2822/80055/5277/54872/5283/10026/9487/93183/23556/9091/94005/51604/128869/55650/284098/54965/80235	19
92	PAM50_different	hsa04360	Axon guidance	98/3269	175/7276	0.0018957	0.0192145	0.0153346	25/3983/84448/22885/23365/658/659/816/818/1020/1072/1630/1942/1943/1944/1945/1946/1949/55740/2041/2044/285220/2045/2046/2047/2050/7976/3265/57689/5594/4233/8440/4775/25791/9423/4917/59277/5062/10298/56924/56288/50855/84612/84552/5163/5290/5291/5295/5296/8503/5335/5362/55558/5364/5365/5530/5532/5534/5535/5578/5590/5727/5747/5781/5881/5894/5921/387/29984/27289/64221/6093/9475/6259/7869/10512/9723/6…	98
93	PAM50_different	hsa04330	Notch signaling pathway	32/3269	48/7276	0.00190691	0.0192145	0.0153346	6868/51107/83464/1488/28514/10683/196403/151636/1855/1856/1857/2033/3065/3066/388585/3714/2648/3955/9794/84441/55534/9612/23385/4851/4853/4854/8650/9253/5663/5664/55851/5986	32
94	PAM50_different	hsa04919	Thyroid hormone signaling pathway	68/3269	116/7276	0.00194657	0.0192145	0.0153346	71/207/483/572/652/595/1499/1733/2033/2099/2626/3065/3066/3091/3265/3690/2648/5604/5605/5594/4193/5469/116931/23389/9282/9440/9862/90390/2475/4609/10499/9611/4851/4853/4854/5170/5208/5214/5290/5291/5295/5296/8503/23236/5331/5332/5333/113026/51196/5335/89869/5568/5578/5894/1827/6256/6257/6258/117247/6567/6513/6548/6714/9882/7067/7068/7249/54361	68
95	PAM50_different	hsa04922	Glucagon signaling pathway	61/3269	103/7276	0.00232488	0.0222317	0.0177425	31/108/207/1386/468/810/51806/163688/816/818/1374/126129/1385/90993/148327/2033/2203/57818/92579/2645/2776/2997/2998/3708/3710/3939/92483/3945/5105/5162/5211/5223/441531/5255/5257/5261/23236/5331/5332/5465/10891/5530/5532/5534/5535/5531/5562/5563/5564/5565/5568/5571/53632/3276/5834/5836/150094/23235/23411/6513/6514	61
96	PAM50_different	hsa04012	ErbB signaling pathway	52/3269	86/7276	0.00256837	0.0238158	0.0190068	25/27/207/374/572/673/816/818/867/23624/1026/1027/1399/1950/1956/2002/2064/2065/2066/2069/2549/2885/3265/5604/5605/6416/5609/5594/5601/2475/4609/8440/3084/10718/5062/10298/56924/5290/5291/5295/5296/8503/5335/5578/5747/5894/53358/399694/6654/6655/6714/7039	52
97	PAM50_different	hsa01522	Endocrine resistance	57/3269	96/7276	0.00294122	0.0256608	0.0204792	8647/107/108/109/111/112/115/207/572/638/673/10498/595/1019/1026/1027/1029/1031/28514/10683/1869/1870/1871/1956/2064/2099/2885/3265/3480/3714/5604/5605/5594/5603/5601/4193/5469/2475/9611/4851/4853/4854/5290/5291/5295/5296/8503/5568/5747/5894/5925/53358/399694/6654/6655/6667/6714	57
98	PAM50_different	hsa05224	Breast cancer	85/3269	151/7276	0.00301637	0.0256608	0.0204792	207/324/10297/8312/8313/673/672/675/595/1019/1021/1026/1452/122011/1499/1643/28514/10683/1855/1856/1857/1869/1870/1871/1950/1956/2064/2099/2255/2256/2258/8822/26281/2253/23401/2535/7976/8322/7855/8323/8324/8325/8326/10912/2885/388585/3265/3480/3714/4041/4040/5604/5605/5594/2475/4609/4851/4853/4854/5241/5290/5291/5295/5296/8503/51426/5728/5894/5925/53358/399694/6654/6655/6667/83439/6934/7481/7482/…	85
99	PAM50_different	hsa04144	Endocytosis	139/3269	260/7276	0.00301891	0.0256608	0.0204792	23527/116983/153/116988/273/160/163/1175/375/377/382/55738/84364/26286/10565/10564/10552/10093/408/50807/8853/55616/829/830/93661/867/23624/27243/25978/128866/92421/51510/91782/1213/8218/3577/9266/9829/1759/1785/26052/8411/1950/1956/29924/22905/55040/2060/58513/2065/2066/2263/2261/2348/2352/8729/28964/6011/131890/9146/3265/3303/3304/3305/3312/3480/3482/9922/23096/83737/3798/3949/4193/4233/4734/23…	139
100	PAM50_different	hsa03410	Base excision repair	23/3269	33/7276	0.00349482	0.0282911	0.0225784	328/27301/2237/3978/3980/4350/4595/79661/55247/4913/10038/5111/5423/5424/5425/10714/57804/5426/5427/54107/6996/7374/7515	23
101	PAM50_different	hsa05223	Non-small cell lung cancer	41/3269	66/7276	0.00355527	0.0282911	0.0225784	207/572/673/595/1019/1021/1026/1029/1643/1869/1870/1871/1950/1956/27436/2064/2309/10912/2885/3265/5604/5605/5594/5170/5290/5291/5295/5296/8503/5335/51426/5578/5894/5925/6256/6257/6258/6654/6655/6789/7039	41
102	PAM50_different	hsa05215	Prostate cancer	52/3269	87/7276	0.00362867	0.0282911	0.0225784	207/367/468/572/673/595/898/9134/1017/1026/1027/1147/1385/90993/148327/1499/1869/1870/1871/1950/1956/2033/2064/2263/2885/2950/3265/3320/3326/7184/3480/3551/5604/5605/5594/4193/2475/5170/5290/5291/5295/5296/8503/5728/5894/5925/6654/6655/6716/83439/6934/7039	52
103	PAM50_different	hsa03040	Spliceosome	76/3269	134/7276	0.00375278	0.0282911	0.0225784	9716/10286/51362/988/10523/51340/51503/9416/11325/8449/9785/1659/9343/9775/220988/3183/3190/4670/3192/3303/3304/3305/3312/57461/57819/25804/51690/4686/22916/84844/5356/10450/10465/51645/8559/27339/9129/26121/84950/9128/55660/25766/24148/22827/84991/9939/27316/494115/6100/9092/10291/8175/10946/23451/10992/23450/10262/10569/9410/6625/6626/6627/6628/6631/6632/6635/10915/57187/84321/10907/7307/11338/…	76
104	PAM50_different	hsa04910	Insulin signaling pathway	78/3269	138/7276	0.00379064	0.0282911	0.0225784	31/207/572/673/810/51806/163688/867/23624/1399/1977/253314/2002/2194/2203/10211/57818/92579/2645/2885/2997/2998/3098/3099/3265/3551/51763/3636/8660/5604/5605/5594/5601/2872/2475/5105/5170/5255/5257/5261/5290/5291/5295/5296/8503/5313/10891/5499/5500/5501/79660/5507/5509/5562/5563/5564/5565/5568/5571/53632/5573/5577/5590/5770/5834/5836/5894/57521/53358/399694/6517/122809/10580/6654/6655/6720/7248/7…	78
105	PAM50_different	hsa03460	Fanconi anemia pathway	35/3269	55/7276	0.0039021	0.0284296	0.0226889	545/84126/641/672/675/83990/146956/197342/2072/2175/2187/2176/2178/2188/2189/55120/57697/4292/80198/5395/11201/51426/353497/5888/51455/5980/80010/6117/6118/6119/9894/7156/8940/29089/57599	35
106	PAM50_different	hsa05216	Thyroid cancer	25/3269	37/7276	0.00450593	0.0320654	0.0255906	673/8030/595/999/1026/1499/1643/10912/3265/5604/5605/5594/4609/8031/7849/51426/5979/6256/6257/6258/83439/6934/10342/7170/7175	25
107	PAM50_different	hsa05217	Basal cell carcinoma	39/3269	63/7276	0.00481816	0.0335081	0.0267419	324/10297/8312/8313/650/652/1026/1499/1643/1855/1856/1857/2535/7976/8322/7855/8323/8324/8325/8326/10912/2737/64399/374654/51426/5727/6469/6608/83439/6934/7481/7482/7473/54361/7474/7476/7477/7479/7483	39
108	PAM50_different	hsa03440	Homologous recombination	27/3269	41/7276	0.00549416	0.0373018	0.0297696	472/641/672/675/79184/83990/146956/84142/80198/4683/5424/5425/10714/57804/10111/5888/5893/25788/8438/5932/6117/6118/6119/7156/8940/7516/7517	27
109	PAM50_different	hsa05214	Glioma	43/3269	71/7276	0.00560746	0.0373018	0.0297696	207/673/810/51806/163688/816/818/595/1019/1021/1026/1029/1643/1869/1870/1871/1950/1956/10912/2885/3265/3480/5604/5605/5594/4193/2475/5290/5291/5295/5296/8503/5335/51426/5578/5728/5894/5925/53358/399694/6654/6655/7039	43
110	PAM50_different	hsa04140	Autophagy - animal	72/3269	128/7276	0.00618755	0.0402849	0.0321503	207/84335/55626/9140/89849/23130/55102/115201/23192/84971/9474/79065/285973/572/598/8678/664/10645/1613/54541/9451/440275/1965/2081/3091/3265/3480/8660/3708/3920/5604/5605/6885/5594/5601/64223/8897/9110/2475/29982/5170/5289/5290/5291/5295/5296/8503/5515/5516/5562/5563/5568/5580/5728/83452/7879/5894/9821/57521/10670/10325/64121/9342/6794/58476/7189/7248/7249/8408/9706/7405/8673	72
111	PAM50_different	hsa05222	Small cell lung cancer	54/3269	93/7276	0.00710972	0.0453245	0.0361723	207/317/598/836/595/898/9134/1017/1019/1021/1026/1027/1030/1147/1163/1164/1288/1643/1869/1870/1871/10912/3551/3673/3655/284217/3911/3913/3914/3915/3918/10319/4609/4843/5290/5291/5295/5296/8503/51426/5728/5743/5747/5925/6256/6257/6258/6502/7186/9618/7188/7189/331/7709	54
112	PAM50_different	hsa00510	N-Glycan biosynthesis	31/3269	49/7276	0.00731068	0.0456545	0.0364356	56052/84920/144245/440138/85365/10195/29880/79053/2683/8704/8703/1650/22845/57171/1798/8813/8818/2530/23193/4121/10905/11253/4124/4122/4247/11320/11282/7841/6185/6480/3703	31
113	PAM50_different	hsa04115	p53 signaling pathway	41/3269	68/7276	0.00752361	0.0460445	0.0367469	317/472/545/27113/637/836/891/9133/595/898/9134/901/983/1017/1019/1021/1026/1029/1111/11200/1643/9538/10912/92344/51512/4193/64065/5366/5728/64326/56475/6241/50484/5268/27244/143686/2810/8795/7161/7249/64393	41
