# Supplementary material for: A comprehensive function analysis of LMO2 in different breast cancer subtypes
Source: Oncotarget. 2017 Dec 21;9(10):8911–26. doi: 10.18632/oncotarget.23542 (PMC5823636; doi:10.18632/oncotarget.23542)
Supplement: Supplementary file 9 [file oncotarget-09-8911-s009.xlsx]

## Sheet: PAM50_GO_BP_all
	Cluster	ID	Description	GeneRatio	BgRatio	pvalue	p.adjust	qvalue	geneID	Count
1	PAM50_N_pos	GO:0050900	leukocyte migration	89/908	454/16992	2.12083e-27	9.93822e-24	7.1952e-24	100/199/51378/301/482/683/719/728/857/6357/6358/6361/6363/6347/6366/6368/10344/6348/6349/6351/6355/1230/51744/947/972/8832/9023/51192/1240/1435/6373/6387/9547/4283/3579/9046/1910/90952/2207/2357/2359/2534/2621/1880/63940/2995/3055/3162/3458/3586/3603/90865/3684/3689/58494/3965/4067/79148/4354/4478/3071/64805/5175/5294/83483/10544/5734/5800/5919/11035/1901/6401/6402/6403/6404/140885/9056/26228/679…	89
2	PAM50_N_pos	GO:0060326	cell chemotaxis	61/908	250/16992	3.06619e-24	7.18408e-21	5.20122e-21	199/301/409/51411/683/719/728/6357/6358/6361/6363/6347/6366/6368/10344/6348/6349/6351/6355/1230/972/9023/51192/1240/1435/6373/6387/9547/4283/3579/1910/2207/8817/2357/2359/2621/1880/63940/1839/3082/3458/3586/3603/3689/3791/3965/4067/79148/4354/3071/8829/5294/5800/5919/391/1901/26228/8740/7409/7412/7424	61
3	PAM50_N_pos	GO:0002697	regulation of immune effector process	70/908	328/16992	5.80037e-24	9.06017e-21	6.5595e-21	2/9447/301/409/567/695/717/718/719/728/730/6363/6347/51744/919/940/920/958/972/8832/942/3075/3426/5199/339390/1794/9844/2207/2208/2242/2865/2268/2294/2534/84868/3055/51191/3142/3162/5654/3458/3586/3594/3596/3600/90865/3662/3902/3965/10859/4067/9437/259197/114548/146850/5788/11035/91543/54440/5272/710/4068/30009/7040/7098/7099/340061/7293/7409/7454	70
4	PAM50_N_pos	GO:0002521	leukocyte differentiation	82/908	464/16992	3.25734e-22	3.81597e-19	2.76274e-19	100/301/567/116071/55509/660/695/714/6363/6348/1230/912/940/920/972/974/942/1050/1053/1435/1436/54567/1794/2207/2323/139716/2621/1880/3059/3087/3142/3428/3458/3586/3594/3600/8809/3659/3662/9452/3965/10859/10288/11025/11006/4066/4067/9935/4208/4242/3071/150372/114548/5153/146850/5336/23228/5468/5734/5788/9770/11035/6237/91543/54440/8651/6688/6886/30009/7030/7040/7048/7098/7099/55365/28959/944/7305…	82
5	PAM50_N_pos	GO:0030595	leukocyte chemotaxis	50/908	191/16992	1.60559e-21	1.50476e-18	1.08943e-18	199/301/683/719/728/6357/6358/6361/6363/6347/6366/6368/10344/6348/6349/6351/6355/1230/972/9023/51192/1240/1435/6373/6387/9547/4283/3579/1910/2207/2621/1880/63940/3458/3586/3603/3689/3965/4067/79148/4354/3071/5294/5800/5919/1901/26228/8740/7409/7424	50
6	PAM50_N_pos	GO:0032103	positive regulation of response to external stimulus	58/908	261/16992	6.09072e-21	4.75685e-18	3.44393e-18	199/695/718/719/728/6363/6347/6366/10344/6348/6351/1230/940/972/1240/1268/84699/1435/6373/6387/9547/4283/2113/2167/2207/2865/8817/2621/115362/63940/84868/8692/3620/3600/3603/9173/90865/3791/3965/9450/23643/3071/10392/8829/5138/5294/5734/5919/1901/8578/7040/7052/7056/7098/7099/8740/10318/7424	58
7	PAM50_N_pos	GO:0002694	regulation of leukocyte activation	82/908	489/16992	1.03208e-20	6.90902e-18	5.00208e-18	100/199/301/55024/695/857/6363/6347/6366/912/30835/51744/919/940/952/920/958/972/975/8832/942/339390/1268/10148/1947/2207/2242/2268/2323/2294/2534/2621/1880/84868/3142/3162/3620/3458/3479/3586/3594/3596/3600/9173/90865/3659/3662/3902/3965/10859/10288/11006/7940/4067/4208/4332/3071/150372/114548/10062/80380/146850/5788/11035/64092/54440/8651/6708/26228/6869/30009/7040/7048/7070/7099/79626/7293/106…	82
8	PAM50_N_pos	GO:0070663	regulation of leukocyte proliferation	50/908	202/16992	2.29207e-20	1.34258e-17	9.7202e-18	100/199/301/695/6363/912/30835/51744/940/952/920/958/972/975/942/339390/1435/10148/1947/2323/1880/84868/3620/3458/3479/3586/3594/3596/3600/3659/3965/10859/10288/7940/4067/4208/4332/3071/80380/5788/11035/54440/6708/6869/7040/7048/7099/7293/10673/7412	50
9	PAM50_N_pos	GO:0032944	regulation of mononuclear cell proliferation	49/908	195/16992	2.76276e-20	1.43848e-17	1.04145e-17	100/199/301/695/6363/912/30835/51744/940/952/920/958/972/975/942/339390/1435/10148/1947/1880/84868/3620/3458/3479/3586/3594/3596/3600/3659/3965/10859/10288/7940/4067/4208/4332/3071/80380/5788/11035/54440/6708/6869/7040/7048/7099/7293/10673/7412	49
10	PAM50_N_pos	GO:0002250	adaptive immune response	79/908	468/16992	3.63295e-20	1.7024e-17	1.23253e-17	100/301/567/695/11118/10384/79908/712/713/714/715/716/717/718/730/6363/910/911/30835/51744/940/920/958/972/974/8832/942/3426/10462/50856/339390/1075/1520/10148/2207/2208/2210/2534/1880/84868/3142/3458/3586/3594/10068/8809/9173/90865/3659/3662/3903/11024/79168/10859/10288/11025/11006/10990/4067/4208/259197/114548/5294/5579/5788/23180/11035/91543/64092/54440/710/4068/30009/7030/7040/7099/51311/1067…	79
11	PAM50_N_pos	GO:0034341	response to interferon-gamma	44/908	160/16992	5.33621e-20	2.27323e-17	1.6458e-17	199/567/6357/6358/6361/6363/6347/6366/6368/10344/6348/6349/6351/6355/958/942/2210/115362/3055/10437/8519/10410/3458/3594/3659/3662/3663/3394/3965/4210/84166/9111/10062/51667/4939/8638/5371/5468/8651/9021/6672/7098/6737/7412	44
12	PAM50_N_pos	GO:0050867	positive regulation of cell activation	65/908	336/16992	6.37719e-20	2.49029e-17	1.80295e-17	100/199/301/695/857/6363/6347/6366/912/51744/919/940/952/920/958/972/975/942/10148/1947/2207/2268/2323/2534/2621/1880/84868/3142/3458/3479/3586/3594/3596/3600/9173/90865/3965/10859/10288/11006/4067/4208/3071/114548/80380/146850/5341/5788/54440/6403/8651/6708/26228/6869/30009/7040/7048/7070/7099/7293/10673/8740/7409/7412/8876	65
13	PAM50_N_pos	GO:0050670	regulation of lymphocyte proliferation	48/908	194/16992	1.36142e-19	4.9074e-17	3.55292e-17	100/199/301/695/6363/912/30835/51744/940/952/920/958/972/975/942/339390/10148/1947/1880/84868/3620/3458/3479/3586/3594/3596/3600/3659/3965/10859/10288/7940/4067/4208/4332/3071/80380/5788/11035/54440/6708/6869/7040/7048/7099/7293/10673/7412	48
14	PAM50_N_pos	GO:0070661	leukocyte proliferation	57/908	270/16992	1.79808e-19	6.01845e-17	4.35731e-17	100/199/301/695/6363/912/30835/51744/940/952/920/958/972/975/942/339390/1435/1794/10148/1947/2323/2534/1880/84868/3620/3458/3479/3586/3594/3596/3600/90865/3659/3965/10859/10288/7940/4067/4208/4332/4478/3071/80380/5294/23228/5788/11035/54440/6708/6869/7040/7048/7099/7293/10673/8740/7412	57
15	PAM50_N_pos	GO:0002696	positive regulation of leukocyte activation	63/908	327/16992	3.01625e-19	9.42276e-17	6.82201e-17	100/199/301/695/857/6363/6347/6366/912/51744/919/940/952/920/958/972/975/942/10148/1947/2207/2268/2323/2534/2621/1880/84868/3142/3458/3479/3586/3594/3596/3600/9173/90865/3965/10859/10288/11006/4067/4208/3071/114548/80380/146850/5788/54440/8651/6708/26228/6869/30009/7040/7048/7070/7099/7293/10673/8740/7409/7412/8876	63
16	PAM50_N_pos	GO:0032943	mononuclear cell proliferation	55/908	257/16992	4.07651e-19	1.19391e-16	8.64381e-17	100/199/301/695/6363/912/30835/51744/940/952/920/958/972/975/942/339390/1435/1794/10148/1947/2534/1880/84868/3620/3458/3479/3586/3594/3596/3600/3659/3965/10859/10288/7940/4067/4208/4332/4478/3071/80380/5294/23228/5788/11035/54440/6708/6869/7040/7048/7099/7293/10673/8740/7412	55
17	PAM50_N_pos	GO:0070665	positive regulation of leukocyte proliferation	39/908	133/16992	5.97667e-19	1.64745e-16	1.19274e-16	100/199/301/6363/912/51744/940/952/920/958/972/975/942/1435/10148/1947/2323/1880/84868/3458/3479/3594/3596/3600/3965/10288/4067/4208/3071/80380/5788/54440/6708/6869/7048/7099/7293/10673/7412	39
18	PAM50_N_pos	GO:0046651	lymphocyte proliferation	54/908	255/16992	1.42637e-18	3.7133e-16	2.68841e-16	100/199/301/695/6363/912/30835/51744/940/952/920/958/972/975/942/339390/1794/10148/1947/2534/1880/84868/3620/3458/3479/3586/3594/3596/3600/3659/3965/10859/10288/7940/4067/4208/4332/4478/3071/80380/5294/23228/5788/11035/54440/6708/6869/7040/7048/7099/7293/10673/8740/7412	54
19	PAM50_N_pos	GO:0002685	regulation of leukocyte migration	42/908	158/16992	1.51306e-18	3.73169e-16	2.70172e-16	100/199/301/683/719/728/6363/6347/6366/6348/6351/1230/972/1240/1435/6373/6387/9547/4283/2621/63940/3162/90865/3965/4067/79148/4354/4478/3071/64805/83483/5734/5919/11035/6403/26228/6793/6869/7040/7070/8740/7424	42
20	PAM50_N_pos	GO:0050727	regulation of inflammatory response	57/908	285/16992	2.61352e-18	6.12347e-16	4.43335e-16	2/100/301/255877/683/695/717/718/719/728/730/10203/837/6348/940/3075/3426/5199/1268/84699/1910/2113/2167/2207/2865/2294/115362/63940/3055/3082/8692/3620/3586/3600/9173/90865/4067/4210/22861/114548/10062/5138/118788/5294/5468/5734/6401/5176/710/9021/7010/7052/7098/7099/79626/7133/10318	57
21	PAM50_N_pos	GO:0031349	positive regulation of defense response	71/908	420/16992	2.95915e-18	6.60312e-16	4.78062e-16	9447/409/695/718/857/6348/929/912/30835/940/942/10462/50856/1268/84699/1508/1513/1520/2113/2167/2207/2219/2865/2534/115362/63940/84868/3055/8692/3384/3385/3620/3428/3600/9173/90865/3659/3662/3684/3689/3902/5641/100130733/23643/4067/4208/259197/58484/84166/10392/10062/5138/118788/5294/5336/5698/5720/5734/23180/91543/4068/7040/7052/353376/7098/7099/51311/340061/10318/7316/7409	71
22	PAM50_N_pos	GO:0032946	positive regulation of mononuclear cell proliferation	37/908	128/16992	8.14882e-18	1.7357e-15	1.25663e-15	100/199/301/6363/912/51744/940/952/920/958/972/975/942/1435/10148/1947/1880/84868/3458/3479/3594/3596/3600/3965/10288/4208/3071/80380/5788/54440/6708/6869/7048/7099/7293/10673/7412	37
23	PAM50_N_pos	GO:0007159	leukocyte cell-cell adhesion	63/908	349/16992	9.13762e-18	1.86169e-15	1.34785e-15	100/199/301/857/6363/6347/6366/912/30835/51744/919/940/920/972/942/339390/6387/10148/1947/2113/83706/2534/84868/3142/3620/3458/3479/3586/3594/3600/3659/3662/3689/3902/3965/10859/10288/11006/4067/4478/3071/114548/80380/146850/5788/11035/54440/6401/6403/6404/8651/6708/6793/7040/7048/7070/79626/10673/8740/10318/7409/7412/8876	63
24	PAM50_N_pos	GO:0051249	regulation of lymphocyte activation	71/908	430/16992	1.10478e-17	2.15708e-15	1.56171e-15	100/199/301/55024/695/857/6363/6347/6366/912/30835/51744/919/940/952/920/958/972/975/942/339390/10148/1947/2323/2534/2621/1880/84868/3142/3620/3458/3479/3586/3594/3596/3600/3659/3662/3902/3965/10859/10288/11006/7940/4067/4208/4332/3071/150372/114548/80380/146850/5788/11035/64092/54440/8651/6708/6869/30009/7040/7048/7070/7099/79626/7293/10673/8740/7409/7412/8876	71
25	PAM50_N_pos	GO:0009615	response to virus	59/908	313/16992	1.25955e-17	2.3609e-15	1.70927e-15	9447/200315/567/55509/6363/6351/6355/919/940/920/958/942/6387/4283/1794/9844/8547/2268/2534/3055/51191/5654/8692/3428/10561/10964/3433/3437/8519/10410/3458/3588/3594/3600/90865/3659/3663/3764/3965/10859/5600/4208/4599/4600/84166/114548/10577/4939/8638/5371/5551/5788/91543/91607/30009/353376/7098/51311/340061	59
26	PAM50_N_pos	GO:0001819	positive regulation of cytokine production	67/908	391/16992	1.3397e-17	2.41455e-15	1.74811e-15	9447/301/567/718/719/728/22900/6363/6347/6348/929/51744/940/947/920/958/972/942/1436/1536/10148/2207/2219/2865/2268/2324/115362/63940/84868/3082/3162/3357/8692/3620/3428/3458/3586/3594/3596/3600/8809/9173/90865/3659/3662/3663/3394/3965/10288/4060/23643/5600/150372/22861/114548/10392/5336/5734/91543/54440/7040/353376/7098/7099/51311/340061/943	67
27	PAM50_N_pos	GO:0071346	cellular response to interferon-gamma	38/908	138/16992	1.80552e-17	3.13358e-15	2.26869e-15	199/567/6357/6358/6361/6363/6347/6366/6368/10344/6348/6349/6351/6355/2210/115362/3055/10437/3458/3594/3659/3662/3663/3394/3965/84166/9111/10062/4939/8638/5371/5468/8651/9021/6672/7098/6737/7412	38
28	PAM50_N_pos	GO:0051251	positive regulation of lymphocyte activation	57/908	301/16992	3.65519e-17	6.11722e-15	4.42883e-15	100/199/301/695/857/6363/6347/6366/912/51744/919/940/952/920/958/972/975/942/10148/1947/2323/2534/2621/1880/84868/3142/3458/3479/3594/3596/3600/3965/10859/10288/11006/4067/4208/3071/114548/80380/146850/5788/54440/8651/6708/6869/30009/7040/7048/7070/7099/7293/10673/8740/7409/7412/8876	57
29	PAM50_N_pos	GO:0050671	positive regulation of lymphocyte proliferation	36/908	127/16992	4.57475e-17	7.39216e-15	5.35187e-15	100/199/301/6363/912/51744/940/952/920/958/972/975/942/10148/1947/1880/84868/3458/3479/3594/3596/3600/3965/10288/4208/3071/80380/5788/54440/6708/6869/7048/7099/7293/10673/7412	36
30	PAM50_N_pos	GO:0036230	granulocyte activation	76/908	495/16992	5.17186e-17	7.95473e-15	5.75917e-15	64333/79895/567/51411/25798/683/718/719/728/6348/929/945/963/967/968/22918/978/5199/160364/29099/23406/83716/1471/1508/1075/1520/1522/3579/1536/1794/79930/23071/2207/2212/2215/2219/10875/2268/2357/2512/9535/3043/3240/84329/3684/3689/8514/3903/10288/11025/4033/4069/4332/3071/150372/10577/126014/26578/5023/5175/51316/80301/5787/5788/391/6386/6402/8778/27180/140885/6793/353376/340061/7133/7305/8876	76
31	PAM50_N_pos	GO:0042110	T cell activation	72/908	453/16992	5.41119e-17	7.95473e-15	5.75917e-15	100/199/301/54518/567/660/857/6363/6347/6366/911/912/30835/51744/919/940/920/972/942/339390/54567/1794/10148/1947/2207/2534/1880/84868/3142/3620/3458/3479/3586/3594/3600/8809/3659/3662/3902/3965/10859/10288/11006/4067/9935/4478/3071/114548/80380/5294/146850/5734/5788/11035/91543/54440/8651/6708/30009/7040/7048/7070/79626/7293/10673/8740/944/7409/7412/8876/7454/7471	72
32	PAM50_N_pos	GO:0002283	neutrophil activation involved in immune response	75/908	485/16992	5.60192e-17	7.95473e-15	5.75917e-15	64333/79895/567/51411/25798/683/718/719/728/929/945/963/967/968/22918/978/5199/160364/29099/23406/83716/1471/1508/1075/1520/1522/3579/1536/1794/79930/23071/2207/2212/2215/2219/10875/2268/2357/2512/9535/3043/3240/84329/3684/3689/8514/3903/10288/11025/4033/4069/4332/3071/150372/10577/126014/26578/5023/5175/51316/80301/5787/5788/391/6386/6402/8778/27180/140885/6793/353376/340061/7133/7305/8876	75
33	PAM50_N_pos	GO:0043312	neutrophil degranulation	75/908	485/16992	5.60192e-17	7.95473e-15	5.75917e-15	64333/79895/567/51411/25798/683/718/719/728/929/945/963/967/968/22918/978/5199/160364/29099/23406/83716/1471/1508/1075/1520/1522/3579/1536/1794/79930/23071/2207/2212/2215/2219/10875/2268/2357/2512/9535/3043/3240/84329/3684/3689/8514/3903/10288/11025/4033/4069/4332/3071/150372/10577/126014/26578/5023/5175/51316/80301/5787/5788/391/6386/6402/8778/27180/140885/6793/353376/340061/7133/7305/8876	75
34	PAM50_N_pos	GO:0042119	neutrophil activation	75/908	490/16992	1.00089e-16	1.37946e-14	9.98722e-15	64333/79895/567/51411/25798/683/718/719/728/929/945/963/967/968/22918/978/5199/160364/29099/23406/83716/1471/1508/1075/1520/1522/3579/1536/1794/79930/23071/2207/2212/2215/2219/10875/2268/2357/2512/9535/3043/3240/84329/3684/3689/8514/3903/10288/11025/4033/4069/4332/3071/150372/10577/126014/26578/5023/5175/51316/80301/5787/5788/391/6386/6402/8778/27180/140885/6793/353376/340061/7133/7305/8876	75
35	PAM50_N_pos	GO:0001525	angiogenesis	67/908	411/16992	1.86488e-16	2.49681e-14	1.80767e-14	94/51378/83478/718/719/728/10203/857/6347/1232/947/1306/1282/1536/57105/1634/54567/641700/2022/2028/5168/2113/8817/2324/91010/2702/2828/3082/3087/3162/126393/3689/3791/4327/79812/4846/4855/4881/8829/5294/146850/5371/26051/5579/5787/5797/10266/54538/6237/84870/1901/5176/6423/64321/54345/6672/6678/23166/6886/7010/7048/221981/7070/7075/8742/22846/7424	67
36	PAM50_N_pos	GO:0002703	regulation of leukocyte mediated immunity	39/908	155/16992	1.9917e-16	2.59253e-14	1.87697e-14	409/567/695/718/940/958/8832/339390/2207/2208/2242/2268/2294/84868/3162/3458/3586/3594/3596/3902/3965/10859/4067/9437/259197/114548/146850/5788/11035/91543/54440/5272/4068/30009/7040/7098/7099/7409/7454	39
37	PAM50_N_pos	GO:0002446	neutrophil mediated immunity	75/908	498/16992	2.4851e-16	3.14734e-14	2.27865e-14	64333/79895/567/51411/25798/683/718/719/728/929/945/963/967/968/22918/978/5199/160364/29099/23406/83716/1471/1508/1075/1520/1522/3579/1536/1794/79930/23071/2207/2212/2215/2219/10875/2268/2357/2512/9535/3043/3240/84329/3684/3689/8514/3903/10288/11025/4033/4069/4332/3071/150372/10577/126014/26578/5023/5175/51316/80301/5787/5788/391/6386/6402/8778/27180/140885/6793/353376/340061/7133/7305/8876	75
38	PAM50_N_pos	GO:0097529	myeloid leukocyte migration	40/908	166/16992	4.11505e-16	5.0745e-14	3.67391e-14	199/301/683/719/728/6357/6358/6361/6363/6347/6366/6368/10344/6348/6349/6351/6355/1230/972/51192/1240/1435/6387/3579/1910/2207/3458/3689/4067/79148/4354/3071/64805/5294/5734/5800/5919/26228/7409/7424	40
39	PAM50_N_pos	GO:0045088	regulation of innate immune response	64/908	391/16992	7.40886e-16	8.90203e-14	6.44501e-14	2/9447/409/695/857/929/912/30835/942/10462/50856/1508/1513/1520/2207/2219/2268/2534/115362/84868/3055/3384/3385/3428/3458/3659/3662/3684/3689/3902/3965/5641/10859/100130733/23643/4067/9437/259197/58484/84166/9111/10392/10062/118788/146850/5336/5468/5698/5720/23180/91543/5272/710/4068/8651/9021/353376/7098/7099/51311/340061/10318/7316/7409	64
40	PAM50_N_pos	GO:0072676	lymphocyte migration	28/908	83/16992	9.7239e-16	1.13915e-13	8.2474e-14	199/6357/6358/6361/6363/6347/6366/6368/10344/6348/6349/6351/6355/9023/51192/6373/6387/9547/4283/2621/1880/4478/5294/11035/1901/6793/30009/8740	28
41	PAM50_N_pos	GO:0045785	positive regulation of cell adhesion	63/908	385/16992	1.27603e-15	1.45841e-13	1.05588e-13	25890/100/199/301/54518/10109/857/151887/6363/6347/6366/912/51744/919/940/920/972/942/1435/6387/10148/1842/1947/25975/133584/2113/2294/2534/84868/3142/3458/3479/3586/3594/3600/3791/3965/10859/10288/11006/4067/3071/114548/80380/146850/5788/54440/6423/64094/8651/6708/7010/7030/7040/7048/7052/7070/10673/8740/7409/7412/7424/8876	63
42	PAM50_N_pos	GO:0048514	blood vessel morphogenesis	73/908	492/16992	1.42611e-15	1.59113e-13	1.15197e-13	94/51378/83478/718/719/728/10203/857/6347/83605/1232/947/1306/1282/1536/57105/1634/54567/641700/2022/2028/5168/2113/8817/2324/91010/2294/2702/2828/3082/3087/3162/126393/3689/3791/4327/79812/4846/4855/4881/8829/5294/146850/5371/26051/5579/5787/5797/10266/54538/6237/84870/1901/5176/6423/64321/54345/6672/6678/6688/23166/6886/6909/6910/7010/7040/7048/221981/7070/7075/8742/22846/7424	73
43	PAM50_N_pos	GO:0051607	defense response to virus	47/908	234/16992	2.18449e-15	2.38059e-13	1.72353e-13	9447/200315/567/919/940/920/958/942/4283/1794/9844/8547/2534/3055/51191/5654/8692/3428/10964/3433/3437/8519/10410/3458/3588/3594/3600/90865/3659/3663/3764/10859/4599/4600/84166/114548/4939/8638/5371/5551/5788/91543/91607/353376/7098/51311/340061	47
44	PAM50_N_pos	GO:0002683	negative regulation of immune system process	62/908	382/16992	3.2106e-15	3.41929e-13	2.47554e-13	2/100/301/409/55024/695/714/6347/6366/6348/929/972/8832/942/339390/1268/6387/2207/2294/84868/3142/3162/5654/3620/3428/3586/9173/90865/3659/3662/3902/3965/10859/10288/11025/11006/7940/23643/4067/9935/79148/4332/84166/9111/10062/80380/23228/5468/5734/5788/64092/5272/710/26228/7040/7070/353376/7098/7099/55365/28959/79626	62
45	PAM50_N_pos	GO:0050870	positive regulation of T cell activation	44/908	211/16992	4.16108e-15	4.33307e-13	3.13712e-13	100/199/301/857/6363/6347/6366/912/51744/919/940/920/972/942/10148/1947/2534/84868/3142/3458/3479/3594/3600/3965/10859/10288/11006/4067/3071/114548/80380/146850/5788/54440/8651/6708/7040/7048/7070/10673/8740/7409/7412/8876	44
46	PAM50_N_pos	GO:1903039	positive regulation of leukocyte cell-cell adhesion	45/908	220/16992	4.29404e-15	4.37432e-13	3.16697e-13	100/199/301/857/6363/6347/6366/912/51744/919/940/920/972/942/10148/1947/2113/2534/84868/3142/3458/3479/3594/3600/3965/10859/10288/11006/4067/3071/114548/80380/146850/5788/54440/8651/6708/7040/7048/7070/10673/8740/7409/7412/8876	45
47	PAM50_N_pos	GO:0030098	lymphocyte differentiation	55/908	316/16992	5.94835e-15	5.93063e-13	4.29373e-13	100/301/567/660/695/6363/912/940/920/972/974/942/54567/1794/2207/2323/2621/1880/3087/3142/3458/3586/3594/3600/8809/3659/3662/9452/3965/10288/11006/4066/9935/4242/3071/150372/114548/146850/5336/23228/5734/5788/11035/91543/54440/8651/6688/30009/7040/7048/944/7409/7412/8876/7471	55
48	PAM50_N_pos	GO:0045765	regulation of angiogenesis	44/908	215/16992	8.52933e-15	8.32676e-13	6.02852e-13	94/51378/718/719/728/6347/1232/947/1536/57105/1634/54567/641700/2022/5168/2113/2828/3082/3087/3162/126393/3689/3791/79812/4846/4881/146850/5371/26051/5579/5797/10266/6237/5176/6423/6672/6678/23166/7010/7048/7075/8742/22846/7424	44
49	PAM50_N_pos	GO:0002699	positive regulation of immune effector process	38/908	164/16992	8.87192e-15	8.45097e-13	6.11844e-13	301/567/695/718/6363/6347/51744/940/958/972/8832/942/2207/2208/2242/2865/2268/2294/3142/3162/3458/3594/3596/90865/3902/3965/10859/4067/259197/114548/91543/54440/4068/30009/7040/7099/7293/7409	38
50	PAM50_N_pos	GO:0002237	response to molecule of bacterial origin	55/908	319/16992	9.01725e-15	8.45097e-13	6.11844e-13	567/728/6347/6348/929/958/942/1053/129607/1268/1439/6373/4283/1634/1910/84868/3055/3620/3458/3586/3587/3596/10068/3663/3394/3727/3764/3965/10859/10288/4016/100130733/9450/23643/4067/4208/114548/4846/10062/5336/5732/5734/5739/6401/6403/6678/26228/7040/7056/353376/7099/7133/7293/943/7412	55
51	PAM50_N_pos	GO:1903037	regulation of leukocyte cell-cell adhesion	55/908	320/16992	1.0345e-14	9.34307e-13	6.76432e-13	100/199/301/857/6363/6347/6366/912/30835/51744/919/940/920/972/942/339390/6387/10148/1947/2113/2534/84868/3142/3620/3458/3479/3586/3594/3600/3659/3662/3902/3965/10859/10288/11006/4067/3071/114548/80380/146850/5788/11035/54440/8651/6708/7040/7048/7070/79626/10673/8740/7409/7412/8876	55
52	PAM50_N_pos	GO:0042098	T cell proliferation	39/908	173/16992	1.03679e-14	9.34307e-13	6.76432e-13	199/301/6363/912/30835/51744/940/920/942/339390/1794/10148/1947/2534/84868/3620/3458/3479/3586/3594/3600/3659/3965/10859/10288/4478/3071/80380/5294/5788/11035/54440/6708/7040/7048/7293/10673/8740/7412	39
53	PAM50_N_pos	GO:0050863	regulation of T cell activation	53/908	305/16992	2.00959e-14	1.77679e-12	1.28638e-12	100/199/301/857/6363/6347/6366/912/30835/51744/919/940/920/972/942/339390/10148/1947/2534/84868/3142/3620/3458/3479/3586/3594/3600/3659/3662/3902/3965/10859/10288/11006/4067/3071/114548/80380/146850/5788/11035/54440/8651/6708/7040/7048/7070/79626/10673/8740/7409/7412/8876	53
54	PAM50_N_pos	GO:0098542	defense response to other organism	71/908	496/16992	2.28764e-14	1.98516e-12	1.43724e-12	9447/200315/567/116071/728/919/940/920/958/942/1053/5199/23406/4283/1794/9844/2207/8547/2268/2534/10578/84868/3055/51191/3240/5654/8692/3428/10964/3433/3437/8519/10410/3458/3586/3588/3594/3600/90865/3659/3662/3663/3394/3764/10859/4069/4599/4600/58484/84166/22861/114548/10392/4939/8638/51316/5371/5551/5788/91543/6403/91607/23166/23208/7040/353376/7098/7099/51311/340061/944	71
55	PAM50_N_pos	GO:0002819	regulation of adaptive immune response	33/908	130/16992	3.1664e-14	2.69777e-12	1.95317e-12	100/301/567/695/718/6363/940/920/958/339390/2207/2208/84868/3142/3458/3586/3594/9173/90865/3659/10859/4208/259197/114548/5788/11035/91543/64092/54440/30009/7040/10673/7454	33
56	PAM50_N_pos	GO:0050920	regulation of chemotaxis	38/908	172/16992	4.54533e-14	3.80347e-12	2.75368e-12	199/683/719/728/6363/6347/6366/10344/6348/6351/1230/972/1240/1435/6373/6387/9547/4283/8817/2621/1880/63940/3603/3791/3965/4067/79148/4354/3071/8829/5800/5919/1901/10371/26228/7040/8740/7424	38
57	PAM50_N_pos	GO:0032496	response to lipopolysaccharide	52/908	304/16992	6.85306e-14	5.63393e-12	4.07893e-12	728/6347/6348/929/958/942/1053/129607/1268/1439/6373/4283/1634/1910/84868/3055/3620/3458/3586/3587/3596/10068/3394/3727/3764/3965/10859/10288/4016/9450/23643/4067/4208/114548/4846/10062/5336/5732/5734/5739/6401/6403/6678/26228/7040/7056/353376/7099/7133/7293/943/7412	52
58	PAM50_N_pos	GO:0002822	regulation of adaptive immune response based on somatic recombination of immune receptors built from immunoglobulin superfamily domains	31/908	119/16992	8.8902e-14	7.18267e-12	5.2002e-12	100/301/567/695/718/6363/940/920/958/339390/2207/2208/84868/3142/3458/3586/3594/9173/90865/10859/4208/259197/114548/5788/11035/91543/54440/30009/7040/10673/7454	31
59	PAM50_N_pos	GO:1901342	regulation of vasculature development	45/908	239/16992	1.01612e-13	7.93586e-12	5.74551e-12	94/51378/718/719/728/6347/1232/947/1536/57105/1634/54567/641700/2022/5168/2113/2828/3082/3087/3162/126393/3458/3689/3791/79812/4846/4881/146850/5371/26051/5579/5797/10266/6237/5176/6423/6672/6678/23166/7010/7048/7075/8742/22846/7424	45
60	PAM50_N_pos	GO:1902105	regulation of leukocyte differentiation	45/908	239/16992	1.01612e-13	7.93586e-12	5.74551e-12	100/301/695/714/6363/6348/1230/940/920/972/942/1435/2323/2621/3059/3142/3458/3594/3600/3659/3662/3965/10859/10288/11025/11006/4067/9935/3071/150372/114548/146850/9770/54440/8651/6886/7030/7040/7048/7098/7099/55365/28959/7305/8876	45
61	PAM50_N_pos	GO:0022409	positive regulation of cell-cell adhesion	46/908	249/16992	1.11101e-13	8.53471e-12	6.17907e-12	100/199/301/857/6363/6347/6366/912/51744/919/940/920/972/942/10148/1947/2113/2534/84868/3142/3458/3479/3586/3594/3600/3965/10859/10288/11006/4067/3071/114548/80380/146850/5788/54440/8651/6708/7040/7048/7070/10673/8740/7409/7412/8876	46
62	PAM50_N_pos	GO:0002460	adaptive immune response based on somatic recombination of immune receptors built from immunoglobulin superfamily domains	51/908	301/16992	1.76056e-13	1.33065e-11	9.63378e-12	100/301/567/695/11118/10384/712/713/714/715/716/717/718/730/6363/940/920/958/972/3426/339390/1075/10148/2207/2208/84868/3142/3458/3586/3594/10068/8809/9173/90865/3662/10859/4208/259197/114548/5788/23180/11035/91543/54440/710/30009/7040/7099/51311/10673/7454	51
63	PAM50_N_pos	GO:0071621	granulocyte chemotaxis	29/908	108/16992	2.41454e-13	1.79595e-11	1.30026e-11	301/683/719/728/6357/6358/6361/6363/6347/6366/6368/10344/6348/6349/6351/6355/972/51192/1240/1435/3579/2207/3458/3689/4354/3071/5294/5919/7409	29
64	PAM50_N_pos	GO:0050663	cytokine secretion	37/908	174/16992	3.44276e-13	2.50546e-11	1.81393e-11	9447/301/55024/11118/22900/6363/6348/929/51744/947/1436/2219/2268/2621/115362/84868/3357/8692/3458/3586/9173/90865/3937/3965/10859/4067/5600/58484/22861/114548/5371/5734/8651/5552/23208/7099/51311	37
65	PAM50_N_pos	GO:0048247	lymphocyte chemotaxis	21/908	56/16992	3.47535e-13	2.50546e-11	1.81393e-11	6357/6358/6361/6363/6347/6366/6368/10344/6348/6349/6351/6355/9023/51192/6373/9547/4283/2621/1880/5294/8740	21
66	PAM50_N_pos	GO:0002688	regulation of leukocyte chemotaxis	28/908	103/16992	4.47364e-13	3.08511e-11	2.2336e-11	199/683/719/728/6363/6347/6366/6348/6351/1230/972/1240/1435/6373/6387/9547/4283/2621/63940/3965/4067/79148/4354/3071/5919/26228/8740/7424	28
67	PAM50_N_pos	GO:0002706	regulation of lymphocyte mediated immunity	30/908	118/16992	4.4769e-13	3.08511e-11	2.2336e-11	409/567/695/718/940/958/339390/2207/2208/84868/3458/3586/3594/3902/3965/10859/9437/259197/114548/146850/5788/11035/91543/54440/5272/4068/30009/7040/7409/7454	30
68	PAM50_N_pos	GO:0097530	granulocyte migration	30/908	118/16992	4.4769e-13	3.08511e-11	2.2336e-11	301/683/719/728/6357/6358/6361/6363/6347/6366/6368/10344/6348/6349/6351/6355/972/51192/1240/1435/3579/2207/3458/3689/4354/3071/5294/5734/5919/7409	30
69	PAM50_N_pos	GO:0030217	T cell differentiation	41/908	216/16992	9.75416e-13	6.62435e-11	4.79598e-11	100/301/567/660/6363/912/940/920/972/942/54567/1794/2207/1880/3142/3458/3594/3600/8809/3659/3662/3965/10288/11006/9935/3071/114548/146850/5734/5788/11035/91543/54440/8651/30009/7040/7048/944/7409/8876/7471	41
70	PAM50_N_pos	GO:0071674	mononuclear cell migration	24/908	78/16992	1.09122e-12	7.30496e-11	5.28874e-11	199/301/719/728/6357/6358/6361/6363/6347/6366/6368/10344/6348/6349/6351/6355/1230/1240/1435/6387/4067/5800/5919/7040	24
71	PAM50_N_pos	GO:0042129	regulation of T cell proliferation	33/908	147/16992	1.33506e-12	8.8114e-11	6.37939e-11	199/301/6363/912/30835/51744/940/920/942/339390/10148/1947/84868/3620/3458/3479/3586/3594/3600/3659/3965/10859/10288/3071/80380/5788/11035/54440/6708/7040/7048/10673/7412	33
72	PAM50_N_pos	GO:0002573	myeloid leukocyte differentiation	37/908	185/16992	2.46072e-12	1.60152e-10	1.15949e-10	116071/55509/714/6363/6348/1230/920/972/942/1050/1053/1435/1436/139716/1880/3059/3087/3428/3458/3662/10859/11025/11006/4067/9935/4208/5153/5468/9770/6688/6886/7030/7040/7048/7098/7099/7305	37
73	PAM50_N_pos	GO:0030593	neutrophil chemotaxis	25/908	88/16992	2.72898e-12	1.75178e-10	1.26828e-10	683/719/728/6357/6358/6361/6363/6347/6366/6368/10344/6348/6349/6351/6355/972/51192/3579/2207/3458/3689/4354/3071/5294/7409	25
74	PAM50_N_pos	GO:0050707	regulation of cytokine secretion	33/908	151/16992	2.94798e-12	1.86679e-10	1.35154e-10	9447/301/55024/22900/6363/6348/929/51744/947/1436/2219/2268/2621/84868/3357/8692/3458/3586/9173/90865/3965/10859/4067/5600/22861/114548/5371/5734/8651/5552/23208/7099/51311	33
75	PAM50_N_pos	GO:0050921	positive regulation of chemotaxis	30/908	127/16992	3.49699e-12	2.18492e-10	1.58187e-10	199/719/728/6363/6347/6366/10344/6348/6351/1230/972/1240/1435/6373/6387/9547/4283/8817/2621/63940/3603/3791/3965/3071/8829/5919/1901/7040/8740/7424	30
76	PAM50_N_pos	GO:0045089	positive regulation of innate immune response	51/908	327/16992	4.62725e-12	2.85307e-10	2.0656e-10	9447/409/695/857/929/912/30835/942/10462/50856/1508/1513/1520/2207/2219/2534/115362/84868/3055/3384/3385/3428/3659/3662/3684/3689/3902/5641/100130733/23643/4067/259197/58484/84166/10392/10062/118788/5336/5698/5720/23180/91543/4068/353376/7098/7099/51311/340061/10318/7316/7409	51
77	PAM50_N_pos	GO:0022407	regulation of cell-cell adhesion	57/908	394/16992	5.91348e-12	3.59877e-10	2.60549e-10	100/199/301/857/6363/6347/6366/912/30835/51744/919/940/920/972/942/339390/6387/10148/1947/2113/83706/2534/84868/3142/3620/3458/3479/3586/3594/3600/3659/3662/3902/3965/10859/10288/11006/4067/3071/114548/80380/146850/5788/11035/54440/8651/6708/7040/7048/7070/79626/10673/8740/7409/7412/8876/7471	57
78	PAM50_N_pos	GO:0031341	regulation of cell killing	20/908	58/16992	7.83879e-12	4.7093e-10	3.4095e-10	409/567/6347/2208/84868/3458/3594/3596/3902/3965/10859/9437/259197/146850/5788/11035/5272/4068/26228/7409	20
79	PAM50_N_pos	GO:0002687	positive regulation of leukocyte migration	28/908	115/16992	8.40224e-12	4.98391e-10	3.60832e-10	199/719/728/6363/6347/6366/6348/6351/1230/972/1240/1435/6373/6387/9547/4283/2621/63940/3965/3071/83483/5919/6403/6869/7040/7070/8740/7424	28
80	PAM50_N_pos	GO:1903706	regulation of hemopoiesis	50/908	324/16992	1.12198e-11	6.57199e-10	4.75808e-10	100/301/567/695/714/6363/6348/1230/940/920/972/942/1435/2113/2242/2323/2621/3059/3142/3458/3594/3600/3659/3662/3965/10859/10288/11025/11006/4067/9935/4208/3071/150372/114548/146850/9770/54440/8651/6688/6886/7030/7040/7048/7098/7099/55365/28959/7305/8876	50
81	PAM50_N_pos	GO:0006968	cellular defense response	20/908	60/16992	1.60643e-11	9.29347e-10	6.72841e-10	728/1232/10871/4283/3579/10578/3805/3812/10219/3959/10288/4046/23643/4332/653361/4688/9437/5551/4068/7305	20
82	PAM50_N_pos	GO:0042102	positive regulation of T cell proliferation	25/908	95/16992	1.75754e-11	9.92271e-10	7.18397e-10	199/301/6363/912/51744/940/920/942/10148/1947/84868/3458/3479/3594/3600/3965/10288/3071/80380/5788/54440/6708/7048/10673/7412	25
83	PAM50_N_pos	GO:1990266	neutrophil migration	25/908	95/16992	1.75754e-11	9.92271e-10	7.18397e-10	683/719/728/6357/6358/6361/6363/6347/6366/6368/10344/6348/6349/6351/6355/972/51192/3579/2207/3458/3689/4354/3071/5294/7409	25
84	PAM50_N_pos	GO:0030335	positive regulation of cell migration	56/908	395/16992	2.06013e-11	1.14926e-09	8.32054e-10	199/51378/84913/719/728/6363/6347/6366/10344/6348/6351/1230/972/1240/1435/1436/6373/6387/9547/4283/1601/5168/2113/2159/83706/8817/2252/2268/2324/2294/2621/63940/1839/3082/3458/3479/3791/3965/4067/3071/8829/83483/5788/5919/1901/6386/6403/10371/6678/6869/7010/7040/7048/7070/8740/7424	56
85	PAM50_N_pos	GO:0032612	interleukin-1 production	21/908	68/16992	2.62504e-11	1.44717e-09	1.04774e-09	9447/301/409/22900/6363/6348/2621/115362/84868/3428/3458/3586/3965/4210/58484/22861/114548/10392/5371/7099/51311	21
86	PAM50_N_pos	GO:0002449	lymphocyte mediated immunity	47/908	300/16992	2.75696e-11	1.50222e-09	1.0876e-09	409/567/695/11118/10384/712/713/714/715/716/717/718/730/940/958/972/3426/339390/1075/2207/2208/3002/84868/3458/3586/3594/3811/3902/3965/10859/9437/259197/114548/146850/5788/23180/11035/91543/54440/5272/710/4068/30009/7040/51311/7409/7454	47
87	PAM50_N_pos	GO:0045621	positive regulation of lymphocyte differentiation	23/908	84/16992	4.68447e-11	2.52315e-09	1.82675e-09	100/301/695/6363/972/942/2323/2621/3142/3458/3594/3600/3965/10288/11006/3071/114548/146850/54440/8651/7040/7048/8876	23
88	PAM50_N_pos	GO:0032652	regulation of interleukin-1 production	19/908	58/16992	7.31868e-11	3.8972e-09	2.82155e-09	9447/301/409/22900/6363/6348/2621/84868/3428/3458/3586/3965/4210/22861/114548/10392/5371/7099/51311	19
89	PAM50_N_pos	GO:0002690	positive regulation of leukocyte chemotaxis	23/908	86/16992	7.9149e-11	4.16733e-09	3.01712e-09	199/719/728/6363/6347/6366/6348/6351/1230/972/1240/1435/6373/6387/9547/4283/2621/63940/3965/3071/5919/8740/7424	23
90	PAM50_N_pos	GO:2000147	positive regulation of cell motility	56/908	410/16992	9.00265e-11	4.68738e-09	3.39363e-09	199/51378/84913/719/728/6363/6347/6366/10344/6348/6351/1230/972/1240/1435/1436/6373/6387/9547/4283/1601/5168/2113/2159/83706/8817/2252/2268/2324/2294/2621/63940/1839/3082/3458/3479/3791/3965/4067/3071/8829/83483/5788/5919/1901/6386/6403/10371/6678/6869/7010/7040/7048/7070/8740/7424	56
91	PAM50_N_pos	GO:0070374	positive regulation of ERK1 and ERK2 cascade	34/908	181/16992	1.15238e-10	5.93412e-09	4.29626e-09	409/728/6357/6358/6361/6363/6347/6366/6368/10344/6348/6349/6351/6355/1230/920/972/1436/57105/8817/2324/2621/1880/84868/3357/3791/3965/10392/4835/8829/5322/7010/7040/7099	34
92	PAM50_N_pos	GO:0018212	peptidyl-tyrosine modification	52/908	369/16992	1.36623e-10	6.95885e-09	5.03816e-09	51378/409/660/683/695/857/920/958/972/975/1436/1438/1439/30844/5168/2242/8817/2252/2268/2324/2534/2621/10750/1839/3055/3059/3082/8692/3458/3479/3594/3596/3600/3563/3689/3791/4067/653361/8829/91461/64092/6423/6503/8651/9021/26228/7010/7040/7070/7075/8459/7424	52
93	PAM50_N_pos	GO:0070098	chemokine-mediated signaling pathway	22/908	81/16992	1.46831e-10	7.39838e-09	5.35638e-09	6357/6358/6361/6363/6347/6366/6368/10344/6348/6349/6351/6355/1230/2826/1232/9034/1240/6373/6387/4283/3579/6586	22
94	PAM50_N_pos	GO:0043410	positive regulation of MAPK cascade	61/908	475/16992	1.66115e-10	8.28103e-09	5.99541e-09	147/154/409/55024/728/6357/6358/6361/6363/6347/6366/6368/10344/6348/6349/6351/6355/1230/920/958/972/975/1436/57105/221472/8817/2324/2357/4616/2621/392255/2771/1880/84868/3082/3357/3479/3487/3791/9365/3965/5600/29969/653361/10392/4835/8829/5148/5294/23533/146850/5322/9770/6386/10174/7010/7040/7098/7099/7316/9839	61
95	PAM50_N_pos	GO:0002218	activation of innate immune response	44/908	284/16992	1.72851e-10	8.5261e-09	6.17284e-09	9447/409/695/857/929/30835/942/10462/50856/1508/1513/1520/2207/2219/2534/84868/3055/3384/3385/3428/3659/3662/3684/3689/5641/100130733/23643/4067/58484/10392/10062/118788/5336/5698/5720/23180/91543/353376/7098/7099/51311/340061/10318/7316	44
96	PAM50_N_pos	GO:0002576	platelet degranulation	28/908	130/16992	1.88664e-10	9.20917e-09	6.66737e-09	2/801/967/7123/1521/2207/83706/2621/3082/3479/3671/3699/3959/4067/22915/5023/5175/5341/5919/6403/710/6678/5552/7040/7076/7424/10490/7450	28
97	PAM50_N_pos	GO:0007204	positive regulation of cytosolic calcium ion concentration	42/908	264/16992	1.93817e-10	9.36318e-09	6.77888e-09	147/719/728/801/857/6363/6366/6348/1230/2826/1232/952/920/1043/1193/6373/4283/1910/2357/2359/2534/2828/8477/9446/3357/3596/4067/8620/286530/5294/5336/5350/5371/5745/5788/22821/1901/8698/6869/7040/7052/7070	42
98	PAM50_N_pos	GO:0045766	positive regulation of angiogenesis	27/908	122/16992	2.07495e-10	9.92166e-09	7.18322e-09	94/51378/718/719/728/1232/947/1536/57105/2022/2113/3082/3162/126393/3689/3791/4846/146850/26051/5579/10266/6237/6423/7010/7048/8742/7424	27
99	PAM50_N_pos	GO:0051272	positive regulation of cellular component movement	56/908	420/16992	2.29193e-10	1.08485e-08	7.85421e-09	199/51378/84913/719/728/6363/6347/6366/10344/6348/6351/1230/972/1240/1435/1436/6373/6387/9547/4283/1601/5168/2113/2159/83706/8817/2252/2268/2324/2294/2621/63940/1839/3082/3458/3479/3791/3965/4067/3071/8829/83483/5788/5919/1901/6386/6403/10371/6678/6869/7010/7040/7048/7070/8740/7424	56
100	PAM50_N_pos	GO:0032655	regulation of interleukin-12 production	17/908	49/16992	2.62354e-10	1.22939e-08	8.90072e-09	409/6363/958/1240/3620/3458/3586/3659/3663/3394/3965/10859/5600/4210/7098/7099/51311	17
101	PAM50_N_pos	GO:0002824	positive regulation of adaptive immune response based on somatic recombination of immune receptors built from immunoglobulin superfamily domains	21/908	76/16992	2.70325e-10	1.2542e-08	9.08034e-09	100/301/567/695/718/6363/940/920/958/2207/2208/3142/3458/3594/259197/114548/91543/54440/30009/7040/10673	21
102	PAM50_N_pos	GO:0001906	cell killing	25/908	107/16992	2.84467e-10	1.30687e-08	9.46167e-09	8542/409/567/6347/1075/2208/10578/3002/84868/3458/3594/3596/3811/3902/3965/10859/9437/259197/146850/5788/11035/5272/4068/26228/7409	25
103	PAM50_N_pos	GO:0030099	myeloid cell differentiation	48/908	333/16992	3.25634e-10	1.48148e-08	1.07258e-08	567/116071/55509/714/6363/6348/1230/920/972/942/1050/1053/1435/1436/2113/2242/2313/139716/1880/3059/3087/3428/3458/3662/3394/10365/10859/11025/11006/4067/9935/4208/3071/5153/5305/5371/5468/115727/9770/54861/6688/6886/7030/7040/7048/7098/7099/7305	48
104	PAM50_N_pos	GO:0030888	regulation of B cell proliferation	18/908	56/16992	3.30484e-10	1.48865e-08	1.07777e-08	100/695/952/958/972/975/1880/3586/3596/4067/4208/4332/3071/5788/54440/7099/7293/10673	18
105	PAM50_N_pos	GO:0046631	alpha-beta T cell activation	26/908	116/16992	3.33564e-10	1.48865e-08	1.07777e-08	100/301/660/6363/51744/940/942/1794/10148/1880/3142/3458/3594/3600/8809/3659/3662/3965/10859/3071/114548/5734/91543/54440/7048/944	26
106	PAM50_N_pos	GO:0018108	peptidyl-tyrosine phosphorylation	51/908	367/16992	3.41902e-10	1.51146e-08	1.09429e-08	51378/409/660/683/695/857/920/958/972/975/1436/1438/1439/30844/5168/2242/8817/2252/2268/2324/2534/2621/10750/1839/3055/3059/3082/8692/3458/3479/3594/3596/3600/3563/3689/3791/4067/653361/8829/91461/64092/6423/6503/8651/9021/26228/7010/7040/7070/7075/7424	51
107	PAM50_N_pos	GO:0050729	positive regulation of inflammatory response	24/908	100/16992	3.57169e-10	1.5642e-08	1.13247e-08	695/718/6348/940/1268/84699/2113/2167/2207/2865/115362/63940/8692/3620/3600/9173/90865/5138/5294/5734/7052/7098/7099/10318	24
108	PAM50_N_pos	GO:0040017	positive regulation of locomotion	57/908	438/16992	4.04358e-10	1.75446e-08	1.27022e-08	199/51378/84913/719/728/6363/6347/6366/10344/6348/6351/1230/972/1240/1435/1436/6373/6387/9547/4283/1601/5168/2113/2159/83706/8817/2252/2268/2324/2294/2621/63940/1839/3082/3458/3479/3603/3791/3965/4067/3071/8829/83483/5788/5919/1901/6386/6403/10371/6678/6869/7010/7040/7048/7070/8740/7424	57
109	PAM50_N_pos	GO:0006874	cellular calcium ion homeostasis	53/908	392/16992	4.22819e-10	1.81773e-08	1.31603e-08	147/719/728/801/857/6357/6358/6363/6347/6366/6368/6348/6355/1230/2826/1232/952/920/958/1043/1193/6373/6387/4283/1910/2357/2359/2534/2828/8477/9446/3357/3596/3741/4067/8620/286530/5294/5336/5350/5371/5579/5745/5788/22821/1901/8698/123041/284612/6869/7040/7052/7070	53
110	PAM50_N_pos	GO:0055074	calcium ion homeostasis	54/908	405/16992	4.84293e-10	2.06309e-08	1.49366e-08	147/719/728/801/857/6357/6358/6363/6347/6366/6368/6348/6355/1230/2826/1232/952/920/958/1043/1193/6373/6387/4283/1910/2357/2359/2534/2828/8477/9446/3357/3596/3741/9365/4067/8620/286530/5294/5336/5350/5371/5579/5745/5788/22821/1901/8698/123041/284612/6869/7040/7052/7070	54
111	PAM50_N_pos	GO:0030198	extracellular matrix organization	46/908	315/16992	4.95827e-10	2.09319e-08	1.51546e-08	2/25890/9719/633/649/151887/1282/1291/1292/83716/1471/1513/1520/1634/1805/1842/25975/133584/2022/2113/2294/2621/5654/3384/3385/3684/3689/58494/3791/3910/4016/4060/4239/8076/4327/22795/5175/10266/6423/64094/6678/7040/7076/7148/7412/7450	46
112	PAM50_N_pos	GO:0001910	regulation of leukocyte mediated cytotoxicity	17/908	51/16992	5.38828e-10	2.23447e-08	1.61774e-08	409/567/6347/84868/3594/3902/3965/10859/9437/259197/146850/5788/11035/5272/4068/26228/7409	17
113	PAM50_N_pos	GO:0032615	interleukin-12 production	17/908	51/16992	5.38828e-10	2.23447e-08	1.61774e-08	409/6363/958/1240/3620/3458/3586/3659/3663/3394/3965/10859/5600/4210/7098/7099/51311	17
114	PAM50_N_pos	GO:0043062	extracellular structure organization	46/908	316/16992	5.51223e-10	2.26582e-08	1.64044e-08	2/25890/9719/633/649/151887/1282/1291/1292/83716/1471/1513/1520/1634/1805/1842/25975/133584/2022/2113/2294/2621/5654/3384/3385/3684/3689/58494/3791/3910/4016/4060/4239/8076/4327/22795/5175/10266/6423/64094/6678/7040/7076/7148/7412/7450	46
115	PAM50_N_pos	GO:0001818	negative regulation of cytokine production	37/908	222/16992	6.19098e-10	2.52269e-08	1.82641e-08	301/409/55024/695/947/8832/1240/2621/84868/51191/3082/3162/3620/3458/3586/3596/9173/90865/10365/3902/3965/10859/4210/3071/84166/114548/9111/80380/5371/5734/5552/23208/7040/7099/51311/7316/9246	37
116	PAM50_N_pos	GO:0051271	negative regulation of cellular component movement	39/908	243/16992	6.65748e-10	2.68939e-08	1.9471e-08	94/100/199/51378/64411/397/6347/6366/6387/114757/1634/10395/54567/2022/3162/8692/8519/90865/10008/79148/79812/8829/127435/5734/5797/5800/6237/10371/5176/6423/6672/26228/6910/7040/7070/7075/7076/22846/7454	39
117	PAM50_N_pos	GO:0002821	positive regulation of adaptive immune response	21/908	80/16992	7.66108e-10	3.06836e-08	2.22147e-08	100/301/567/695/718/6363/940/920/958/2207/2208/3142/3458/3594/259197/114548/91543/54440/30009/7040/10673	21
118	PAM50_N_pos	GO:0097028	dendritic cell differentiation	15/908	40/16992	8.43947e-10	3.35147e-08	2.42644e-08	116071/55509/6363/942/2621/3662/3965/10859/10288/4067/6688/7040/7048/55365/28959	15
119	PAM50_N_pos	GO:0002548	monocyte chemotaxis	18/908	59/16992	8.6555e-10	3.40837e-08	2.46764e-08	199/301/6357/6358/6361/6363/6347/6366/6368/10344/6348/6349/6351/6355/1230/6387/4067/5800	18
120	PAM50_N_pos	GO:0002224	toll-like receptor signaling pathway	27/908	130/16992	9.4071e-10	3.67347e-08	2.65957e-08	409/695/857/929/942/1508/1513/1520/84868/3659/3662/3684/3689/5641/100130733/23643/4067/10062/118788/23180/91543/353376/7098/7099/51311/10318/7316	27
121	PAM50_N_pos	GO:0040013	negative regulation of locomotion	40/908	257/16992	1.02245e-09	3.95969e-08	2.86679e-08	94/100/199/51378/64411/397/6347/6366/6387/114757/1634/10395/54567/2022/3162/8692/8519/90865/79148/79812/8829/5371/127435/5734/5797/5800/6237/10371/5176/6423/6672/26228/6910/7040/7070/7075/7076/6737/22846/7454	40
122	PAM50_N_pos	GO:0050777	negative regulation of immune response	26/908	122/16992	1.06966e-09	4.10853e-08	2.97455e-08	2/301/409/8832/339390/2294/84868/3142/3162/3428/3586/9173/90865/3965/10859/10288/4067/84166/9111/10062/5468/5788/64092/5272/710/7040	26
123	PAM50_N_pos	GO:1902107	positive regulation of leukocyte differentiation	27/908	132/16992	1.34455e-09	5.12241e-08	3.70859e-08	100/301/695/6363/1230/920/972/942/1435/2323/2621/3059/3142/3458/3594/3600/3965/10288/11006/3071/114548/146850/54440/8651/7040/7048/8876	27
124	PAM50_N_pos	GO:0002768	immune response-regulating cell surface receptor signaling pathway	56/908	446/16992	2.20179e-09	8.32065e-08	6.02409e-08	100/10095/10109/695/719/728/801/30835/919/940/952/920/958/974/10462/50856/123920/9844/2207/2210/2212/2214/2217/2219/2268/2357/2359/2534/3055/3384/3385/3458/3937/10859/10288/11006/4067/4208/4332/3071/259197/150372/5336/23228/5579/5698/5720/5788/23180/130132/26228/7070/7316/7409/7454/7456	56
125	PAM50_N_pos	GO:1903708	positive regulation of hemopoiesis	30/908	163/16992	2.37134e-09	8.88968e-08	6.43607e-08	100/301/695/6363/1230/920/972/942/1435/2113/2242/2323/2621/3059/3142/3458/3594/3600/3965/10288/11006/3071/114548/146850/54440/8651/6886/7040/7048/8876	30
126	PAM50_N_pos	GO:0050715	positive regulation of cytokine secretion	23/908	101/16992	2.50542e-09	9.31777e-08	6.746e-08	9447/22900/6363/6348/929/51744/947/1436/2219/2268/84868/3357/8692/3458/3586/9173/90865/3965/5600/22861/114548/5734/51311	23
127	PAM50_N_pos	GO:0060333	interferon-gamma-mediated signaling pathway	21/908	85/16992	2.55458e-09	9.42581e-08	6.82422e-08	567/2210/3055/10437/3458/3659/3662/3663/3394/84166/9111/10062/4939/8638/5371/5468/8651/9021/6672/6737/7412	21
128	PAM50_N_pos	GO:0051480	regulation of cytosolic calcium ion concentration	43/908	298/16992	2.65955e-09	9.73646e-08	7.04913e-08	147/719/728/801/857/6363/6366/6348/1230/2826/1232/952/920/1043/1193/6373/4283/1910/2357/2359/2534/2828/8477/9446/3357/3596/3741/4067/8620/286530/5294/5336/5350/5371/5745/5788/22821/1901/8698/6869/7040/7052/7070	43
129	PAM50_N_pos	GO:0032611	interleukin-1 beta production	17/908	56/16992	2.77551e-09	1.00822e-07	7.29945e-08	9447/409/22900/6363/6348/115362/3428/3458/3965/4210/58484/22861/114548/10392/5371/7099/51311	17
130	PAM50_N_pos	GO:0030336	negative regulation of cell migration	35/908	214/16992	3.01076e-09	1.08526e-07	7.85722e-08	94/100/199/51378/64411/397/6347/6366/6387/114757/1634/10395/54567/2022/3162/8692/8519/90865/79148/79812/127435/5734/5797/6237/10371/5176/6423/6672/26228/6910/7040/7070/7075/7076/22846	35
131	PAM50_N_pos	GO:0006816	calcium ion transport	50/908	379/16992	3.09665e-09	1.1077e-07	8.01969e-08	409/93589/10203/801/117144/857/6363/6347/6366/6348/6351/6355/1230/920/8832/1193/6373/6387/4283/2534/2621/2701/2771/9446/3357/3596/3603/10008/10859/10288/4067/4846/5023/64805/5138/5294/5336/5350/5371/5579/5788/10266/10268/22821/5957/123041/7040/7070/140738/51393	50
132	PAM50_N_pos	GO:0006875	cellular metal ion homeostasis	59/908	488/16992	3.44092e-09	1.20495e-07	8.72378e-08	147/482/719/728/730/801/857/6357/6358/6363/6347/6366/6368/6348/6355/1230/2826/1232/952/920/958/1043/1193/6373/6387/4283/1910/2357/2359/2512/2534/2828/8477/9446/3162/3357/3596/23479/3741/4067/8620/286530/5294/5336/5350/5371/5579/5745/5788/22821/1901/8698/286133/123041/284612/6869/7040/7052/7070	59
133	PAM50_N_pos	GO:0002285	lymphocyte activation involved in immune response	29/908	156/16992	3.44442e-09	1.20495e-07	8.72378e-08	100/301/54518/6363/911/51744/940/958/942/2207/1880/84868/3142/3458/3586/3594/8809/3662/9452/3965/10859/4242/114548/5336/23228/5734/30009/7040/7099	29
134	PAM50_N_pos	GO:0002673	regulation of acute inflammatory response	19/908	71/16992	3.45866e-09	1.20495e-07	8.72378e-08	2/695/717/718/719/728/730/3075/3426/5199/1268/84699/1910/2207/2865/114548/5294/5468/710	19
135	PAM50_N_pos	GO:0051924	regulation of calcium ion transport	34/908	205/16992	3.49428e-09	1.20495e-07	8.72378e-08	409/801/117144/857/6347/6348/6351/1230/920/8832/1193/6373/6387/4283/2534/2771/9446/3596/3603/10008/10859/10288/4067/4846/5023/64805/5294/5336/5350/5371/5957/7040/7070/51393	34
136	PAM50_N_pos	GO:0010959	regulation of metal ion transport	45/908	323/16992	3.49709e-09	1.20495e-07	8.72378e-08	154/409/482/567/801/117144/857/6347/6348/6351/1230/920/967/8832/1193/150684/6373/6387/4283/2273/5348/53827/2534/2745/2771/9446/3596/3603/3741/8514/10008/10859/10288/4067/4846/5023/64805/5294/5336/5350/5371/5957/7040/7070/51393	45
137	PAM50_N_pos	GO:0072503	cellular divalent inorganic cation homeostasis	53/908	416/16992	3.58888e-09	1.22755e-07	8.8874e-08	147/719/728/801/857/6357/6358/6363/6347/6366/6368/6348/6355/1230/2826/1232/952/920/958/1043/1193/6373/6387/4283/1910/2357/2359/2534/2828/8477/9446/3357/3596/3741/4067/8620/286530/5294/5336/5350/5371/5579/5745/5788/22821/1901/8698/123041/284612/6869/7040/7052/7070	53
138	PAM50_N_pos	GO:0043900	regulation of multi-organism process	50/908	382/16992	4.04772e-09	1.37228e-07	9.93521e-08	100/9447/200315/397/567/857/6348/6351/919/940/920/972/1268/1794/1910/9844/2208/2219/8547/2534/84868/3055/51191/27306/5654/3428/8519/10410/3458/3479/3586/3594/3600/3394/3965/10859/9450/23643/29969/4599/10392/2494/8638/5371/91543/23208/7076/340061/10318/6737	50
139	PAM50_N_pos	GO:0030890	positive regulation of B cell proliferation	14/908	38/16992	4.07057e-09	1.37228e-07	9.93521e-08	100/952/958/972/975/1880/3596/4208/3071/5788/54440/7099/7293/10673	14
140	PAM50_N_pos	GO:1904018	positive regulation of vasculature development	27/908	139/16992	4.4241e-09	1.48081e-07	1.0721e-07	94/51378/718/719/728/1232/947/1536/57105/2022/2113/3082/3162/126393/3689/3791/4846/146850/26051/5579/10266/6237/6423/7010/7048/8742/7424	27
141	PAM50_N_pos	GO:2000146	negative regulation of cell motility	36/908	228/16992	4.7406e-09	1.57549e-07	1.14065e-07	94/100/199/51378/64411/397/6347/6366/6387/114757/1634/10395/54567/2022/3162/8692/8519/90865/79148/79812/127435/5734/5797/6237/10371/5176/6423/6672/26228/6910/7040/7070/7075/7076/22846/7454	36
142	PAM50_N_pos	GO:0045582	positive regulation of T cell differentiation	19/908	73/16992	5.73832e-09	1.89365e-07	1.37099e-07	100/301/6363/972/942/3142/3458/3594/3965/10288/11006/3071/114548/146850/54440/8651/7040/7048/8876	19
143	PAM50_N_pos	GO:0002526	acute inflammatory response	26/908	132/16992	6.28077e-09	2.05816e-07	1.49009e-07	2/23780/695/717/718/719/728/730/9332/3075/3426/5199/1268/84699/1910/2207/2865/3240/114548/8620/5294/5468/710/6869/7412/8876	26
144	PAM50_N_pos	GO:0070371	ERK1 and ERK2 cascade	39/908	263/16992	6.74059e-09	2.1935e-07	1.58808e-07	409/728/6357/6358/6361/6363/6347/6366/6368/10344/6348/6349/6351/6355/1230/920/972/1436/57105/8817/2324/2621/1880/84868/3357/3479/3791/3965/4067/10392/4835/8829/5322/5734/6237/7010/7040/7099/10318	39
145	PAM50_N_pos	GO:0072507	divalent inorganic cation homeostasis	54/908	436/16992	6.95779e-09	2.24857e-07	1.62795e-07	147/719/728/801/857/6357/6358/6363/6347/6366/6368/6348/6355/1230/2826/1232/952/920/958/1043/1193/6373/6387/4283/1910/2357/2359/2534/2828/8477/9446/3357/3596/3741/9365/4067/8620/286530/5294/5336/5350/5371/5579/5745/5788/22821/1901/8698/123041/284612/6869/7040/7052/7070	54
146	PAM50_N_pos	GO:0001909	leukocyte mediated cytotoxicity	20/908	82/16992	7.7638e-09	2.49186e-07	1.80409e-07	409/567/6347/1075/3002/84868/3594/3811/3902/3965/10859/9437/259197/146850/5788/11035/5272/4068/26228/7409	20
147	PAM50_N_pos	GO:0006909	phagocytosis	42/908	298/16992	8.27003e-09	2.63628e-07	1.90865e-07	199/301/10095/10109/51411/717/718/6347/929/919/22918/1089/1053/1794/9844/2207/2212/2214/2219/8547/2268/2534/2621/3055/3385/3394/3689/4067/4647/3071/10062/375033/5175/5336/5468/26228/23208/7040/7052/7409/7454/7456	42
148	PAM50_N_pos	GO:0045619	regulation of lymphocyte differentiation	27/908	143/16992	8.40809e-09	2.66218e-07	1.9274e-07	100/301/695/6363/940/972/942/2323/2621/3142/3458/3594/3600/3659/3662/3965/10288/11006/3071/150372/114548/146850/54440/8651/7040/7048/8876	27
149	PAM50_N_pos	GO:0050701	interleukin-1 secretion	14/908	40/16992	8.83702e-09	2.77921e-07	2.01213e-07	9447/22900/6363/6348/2621/115362/3458/3965/58484/22861/114548/5371/7099/51311	14
150	PAM50_N_pos	GO:0002758	innate immune response-activating signal transduction	40/908	277/16992	9.34797e-09	2.92031e-07	2.11428e-07	409/695/857/929/30835/942/10462/50856/1508/1513/1520/2207/2219/2534/84868/3055/3384/3385/3659/3662/3684/3689/5641/100130733/23643/4067/10392/10062/118788/5336/5698/5720/23180/91543/353376/7098/7099/51311/10318/7316	40
151	PAM50_N_pos	GO:0050866	negative regulation of cell activation	29/908	163/16992	9.75704e-09	3.02791e-07	2.19219e-07	301/55024/695/972/8832/339390/1268/114757/2294/84868/3142/3162/3620/3586/3659/3902/3965/10859/10288/7940/4067/4332/4846/10062/80380/64092/7040/7056/79626	29
152	PAM50_N_pos	GO:0045123	cellular extravasation	15/908	47/16992	1.10867e-08	3.41791e-07	2.47454e-07	683/6347/6366/6387/3689/5175/5294/83483/5734/11035/6401/6403/6404/7070/7412	15
153	PAM50_N_pos	GO:0001773	myeloid dendritic cell activation	12/908	29/16992	1.12546e-08	3.44701e-07	2.49561e-07	116071/55509/51744/942/1794/2323/84868/3586/3662/6688/7040/7048	12
154	PAM50_N_pos	GO:0070372	regulation of ERK1 and ERK2 cascade	37/908	247/16992	1.24713e-08	3.79484e-07	2.74744e-07	409/728/6357/6358/6361/6363/6347/6366/6368/10344/6348/6349/6351/6355/1230/920/972/1436/57105/8817/2324/2621/1880/84868/3357/3791/3965/4067/10392/4835/8829/5322/6237/7010/7040/7099/10318	37
155	PAM50_N_pos	GO:0072678	T cell migration	14/908	41/16992	1.2763e-08	3.85855e-07	2.79356e-07	199/6347/6366/10344/6348/6373/6387/4283/1880/4478/5294/11035/1901/8740	14
156	PAM50_N_pos	GO:0050702	interleukin-1 beta secretion	13/908	35/16992	1.31003e-08	3.93512e-07	2.849e-07	9447/22900/6363/6348/115362/3458/3965/58484/22861/114548/5371/7099/51311	13
157	PAM50_N_pos	GO:0032609	interferon-gamma production	22/908	101/16992	1.33416e-08	3.98208e-07	2.883e-07	554/11118/929/51744/10148/2621/84868/3586/3594/8809/9173/90865/3394/3965/10859/80380/11035/54440/353376/7098/7099/51311	22
158	PAM50_N_pos	GO:0032732	positive regulation of interleukin-1 production	13/908	36/16992	1.95061e-08	5.78517e-07	4.18842e-07	9447/22900/6363/6348/84868/3428/3458/3965/22861/114548/10392/7099/51311	13
159	PAM50_N_pos	GO:0006898	receptor-mediated endocytosis	45/908	343/16992	2.27259e-08	6.6977e-07	4.84909e-07	154/8542/409/432/433/567/10203/801/857/6363/6366/929/9332/283316/967/975/1071/3426/8029/3579/1601/5168/2207/2210/2350/3043/3240/3357/3689/3959/10859/4481/10577/5336/10266/10268/286133/8578/6386/6401/6424/6678/23166/23208/7048	45
160	PAM50_N_pos	GO:1903555	regulation of tumor necrosis factor superfamily cytokine production	22/908	104/16992	2.35444e-08	6.89556e-07	4.99234e-07	409/6363/6347/6348/929/947/942/1536/2207/2621/84868/3458/3586/3965/10859/23643/10392/54440/23208/7098/7099/943	22
161	PAM50_N_pos	GO:0001935	endothelial cell proliferation	23/908	113/16992	2.45007e-08	7.13106e-07	5.16284e-07	94/8854/84913/857/6347/10344/1232/947/6387/54567/2324/3162/3357/3586/3791/8829/26051/5797/6678/7010/8742/22846/7424	23
162	PAM50_N_pos	GO:0050730	regulation of peptidyl-tyrosine phosphorylation	34/908	222/16992	2.76951e-08	8.01106e-07	5.79996e-07	51378/409/683/857/920/958/972/975/1436/30844/5168/2252/2534/2621/1839/3059/3082/8692/3458/3479/3596/3600/3689/4067/653361/8829/64092/6423/8651/9021/26228/7040/7070/7424	34
163	PAM50_N_pos	GO:0031348	negative regulation of defense response	27/908	151/16992	2.81501e-08	8.04336e-07	5.82334e-07	2/100/409/10203/2113/2294/84868/3082/5654/3428/3586/3965/10859/4210/84166/114548/9111/10062/5468/5734/5272/5176/710/9021/7010/79626/7133	27
164	PAM50_N_pos	GO:0071222	cellular response to lipopolysaccharide	27/908	151/16992	2.81501e-08	8.04336e-07	5.82334e-07	6347/6348/929/958/942/1053/129607/1910/84868/3055/3458/3586/3394/10859/10288/9450/23643/4067/4208/114548/4846/10062/26228/7040/353376/7099/7133	27
165	PAM50_N_pos	GO:0046635	positive regulation of alpha-beta T cell activation	15/908	50/16992	2.8552e-08	8.10876e-07	5.87068e-07	100/301/6363/51744/940/942/10148/3142/3458/3594/3965/3071/114548/54440/7048	15
166	PAM50_N_pos	GO:0001936	regulation of endothelial cell proliferation	21/908	97/16992	3.18639e-08	8.99483e-07	6.51219e-07	94/8854/84913/857/6347/10344/1232/6387/54567/2324/3357/3586/3791/8829/26051/5797/6678/7010/8742/22846/7424	21
167	PAM50_N_pos	GO:0072511	divalent inorganic cation transport	52/908	432/16992	3.456e-08	9.68935e-07	7.01502e-07	409/567/93589/10203/801/117144/857/6363/6347/6366/6348/6351/6355/1230/920/8832/1193/6373/6387/4283/2534/2621/2701/2771/9446/3357/3596/3603/10008/10859/10288/4067/4846/5023/64805/5138/5294/5336/5350/5371/5579/5788/10266/10268/22821/5957/123041/6948/7040/7070/140738/51393	52
168	PAM50_N_pos	GO:0002705	positive regulation of leukocyte mediated immunity	20/908	89/16992	3.47377e-08	9.68935e-07	7.01502e-07	567/695/718/940/958/2207/2208/2268/3458/3594/3596/3902/259197/114548/91543/54440/4068/30009/7040/7409	20
169	PAM50_N_pos	GO:0008360	regulation of cell shape	26/908	143/16992	3.5607e-08	9.87304e-07	7.14801e-07	301/64411/55843/6357/6347/6348/1436/10395/23136/2242/221472/2268/752/91010/2534/3055/3689/3791/7940/4478/54873/51177/57381/23433/30011/6708	26
170	PAM50_N_pos	GO:0002221	pattern recognition receptor signaling pathway	29/908	173/16992	3.86626e-08	1.06572e-06	7.71576e-07	409/695/857/929/942/1508/1513/1520/2219/84868/3659/3662/3684/3689/5641/100130733/23643/4067/10392/10062/118788/23180/91543/353376/7098/7099/51311/10318/7316	29
171	PAM50_N_pos	GO:1905517	macrophage migration	12/908	32/16992	4.21862e-08	1.15605e-06	8.36972e-07	719/728/6347/6348/51192/1240/1435/1910/79148/64805/5919/26228	12
172	PAM50_N_pos	GO:0046632	alpha-beta T cell differentiation	20/908	90/16992	4.24502e-08	1.15652e-06	8.37314e-07	100/301/660/6363/942/1880/3142/3458/3594/8809/3659/3662/3965/3071/114548/5734/91543/54440/7048/944	20
173	PAM50_N_pos	GO:0046634	regulation of alpha-beta T cell activation	18/908	74/16992	4.54196e-08	1.23027e-06	8.90704e-07	100/301/6363/51744/940/942/10148/3142/3458/3594/3659/3662/3965/10859/3071/114548/54440/7048	18
174	PAM50_N_pos	GO:0001667	ameboidal-type cell migration	42/908	316/16992	4.6133e-08	1.24241e-06	8.99497e-07	94/51378/397/84913/114757/1634/54567/1910/1947/5168/2113/8817/2252/2324/1839/3357/8692/3458/3689/3791/79812/4846/8829/5371/79899/5797/10371/5176/83442/64321/54345/6672/6678/6869/7010/7040/7048/7076/8742/22846/7424/9839	42
175	PAM50_N_pos	GO:0002695	negative regulation of leukocyte activation	26/908	145/16992	4.77989e-08	1.27992e-06	9.26651e-07	301/55024/695/972/8832/339390/1268/2294/84868/3142/3162/3620/3586/3659/3902/3965/10859/10288/7940/4067/4332/10062/80380/64092/7040/79626	26
176	PAM50_N_pos	GO:0071706	tumor necrosis factor superfamily cytokine production	22/908	108/16992	4.84627e-08	1.28702e-06	9.31791e-07	409/6363/6347/6348/929/947/942/1536/2207/2621/84868/3458/3586/3965/10859/23643/10392/54440/23208/7098/7099/943	22
177	PAM50_N_pos	GO:1903557	positive regulation of tumor necrosis factor superfamily cytokine production	16/908	59/16992	4.86133e-08	1.28702e-06	9.31791e-07	6363/6347/6348/929/942/1536/2207/84868/3458/3965/23643/10392/54440/7098/7099/943	16
178	PAM50_N_pos	GO:0003013	circulatory system process	57/908	500/16992	5.18229e-08	1.36428e-06	9.87731e-07	70/94/100/140/147/154/482/554/719/93589/801/857/947/952/1193/1268/1522/6387/54567/1910/2028/2865/2313/5348/2621/2702/9446/2983/3043/1839/3162/3357/3458/3741/10008/3764/4846/8620/4881/5023/5125/5138/5294/5350/5468/5797/5800/10266/10268/5973/10371/710/6869/6909/7010/7040/7424	57
179	PAM50_N_pos	GO:0002708	positive regulation of lymphocyte mediated immunity	18/908	75/16992	5.68126e-08	1.48427e-06	1.0746e-06	567/695/718/940/958/2207/2208/3458/3594/3902/259197/114548/91543/54440/4068/30009/7040/7409	18
180	PAM50_N_pos	GO:0002429	immune response-activating cell surface receptor signaling pathway	50/908	414/16992	5.71542e-08	1.48427e-06	1.0746e-06	100/10095/10109/695/719/728/30835/919/940/952/920/974/10462/50856/123920/9844/2207/2212/2214/2219/2268/2357/2359/2534/3055/3384/3385/3458/3937/11006/4067/4208/4332/3071/259197/150372/5336/23228/5579/5698/5720/5788/23180/130132/26228/7070/7316/7409/7454/7456	50
181	PAM50_N_pos	GO:0045580	regulation of T cell differentiation	23/908	118/16992	5.73309e-08	1.48427e-06	1.0746e-06	100/301/6363/940/972/942/3142/3458/3594/3600/3659/3662/3965/10288/11006/3071/114548/146850/54440/8651/7040/7048/8876	23
182	PAM50_N_pos	GO:0009306	protein secretion	56/908	489/16992	5.82192e-08	1.49898e-06	1.08525e-06	9447/301/55024/11118/22900/140689/6363/6348/929/51744/947/952/958/1268/1436/2219/2268/2621/115362/2702/84868/3357/8692/3458/3479/3586/3596/9173/90865/3741/3937/3965/10859/4067/5600/8736/58484/22861/114548/8620/10062/5125/5341/5371/5734/91543/8651/5552/23208/7040/7099/51311/7293/10673/7424/7432	56
183	PAM50_N_pos	GO:0032649	regulation of interferon-gamma production	20/908	92/16992	6.28051e-08	1.60822e-06	1.16434e-06	929/51744/10148/2621/84868/3586/3594/8809/9173/90865/3394/3965/10859/80380/11035/54440/353376/7098/7099/51311	20
184	PAM50_N_pos	GO:0070838	divalent metal ion transport	51/908	428/16992	6.50325e-08	1.65621e-06	1.19908e-06	409/567/93589/10203/801/117144/857/6363/6347/6366/6348/6351/6355/1230/920/8832/1193/6373/6387/4283/2534/2621/2701/2771/9446/3357/3596/3603/10008/10859/10288/4067/4846/5023/64805/5138/5294/5336/5350/5371/5579/5788/10266/10268/22821/5957/123041/7040/7070/140738/51393	51
185	PAM50_N_pos	GO:0071219	cellular response to molecule of bacterial origin	27/908	157/16992	6.55713e-08	1.6609e-06	1.20248e-06	6347/6348/929/958/942/1053/129607/1910/84868/3055/3458/3586/3394/10859/10288/9450/23643/4067/4208/114548/4846/10062/26228/7040/353376/7099/7133	27
186	PAM50_N_pos	GO:0032680	regulation of tumor necrosis factor production	21/908	101/16992	6.71117e-08	1.69078e-06	1.22411e-06	409/6363/6347/6348/929/947/1536/2207/2621/84868/3458/3586/3965/10859/23643/10392/54440/23208/7098/7099/943	21
187	PAM50_N_pos	GO:0032651	regulation of interleukin-1 beta production	14/908	46/16992	6.76259e-08	1.69462e-06	1.2269e-06	9447/409/22900/6363/6348/3428/3458/3965/4210/22861/114548/10392/5371/51311	14
188	PAM50_N_pos	GO:0002700	regulation of production of molecular mediator of immune response	22/908	111/16992	8.12453e-08	2.02508e-06	1.46615e-06	567/695/51744/940/958/972/2207/2865/3162/3458/3586/3596/90865/10859/114548/91543/54440/30009/7040/7098/7099/7293	22
189	PAM50_N_pos	GO:0002791	regulation of peptide secretion	50/908	419/16992	8.37024e-08	2.07529e-06	1.50249e-06	9447/301/55024/22900/6363/6348/929/51744/947/952/958/972/1268/1393/1436/2219/2865/2268/2621/2702/84868/3357/8692/3458/3479/3586/3596/9173/90865/3741/3965/10859/4067/5600/8736/22861/114548/8620/10062/5371/5734/91543/8651/5552/23208/7040/7099/51311/7293/7424	50
190	PAM50_N_pos	GO:0008015	blood circulation	56/908	496/16992	9.44825e-08	2.33024e-06	1.68707e-06	70/94/100/140/147/154/482/554/719/93589/801/857/947/952/1193/1268/1522/6387/54567/1910/2028/2865/2313/5348/2621/2702/9446/2983/3043/1839/3162/3357/3458/3741/10008/3764/4846/8620/4881/5023/5125/5138/5294/5350/5468/5797/5800/10266/5973/10371/710/6869/6909/7010/7040/7424	56
191	PAM50_N_pos	GO:0032640	tumor necrosis factor production	21/908	103/16992	9.58871e-08	2.3525e-06	1.70319e-06	409/6363/6347/6348/929/947/1536/2207/2621/84868/3458/3586/3965/10859/23643/10392/54440/23208/7098/7099/943	21
192	PAM50_N_pos	GO:0048246	macrophage chemotaxis	11/908	29/16992	1.35944e-07	3.3007e-06	2.38968e-06	719/728/6347/6348/51192/1240/1435/1910/79148/5919/26228	11
193	PAM50_N_pos	GO:2000516	positive regulation of CD4-positive, alpha-beta T cell activation	11/908	29/16992	1.35944e-07	3.3007e-06	2.38968e-06	301/6363/942/3142/3458/3594/3965/3071/114548/54440/7048	11
194	PAM50_N_pos	GO:0042100	B cell proliferation	19/908	88/16992	1.50074e-07	3.62498e-06	2.62446e-06	100/695/952/958/972/975/1880/3586/3596/4067/4208/4332/3071/23228/5788/54440/7099/7293/10673	19
195	PAM50_N_pos	GO:2000021	regulation of ion homeostasis	30/908	195/16992	1.62989e-07	3.91676e-06	2.83571e-06	554/801/857/6363/6366/6348/920/1193/6373/4283/1634/1910/2273/2534/2702/9446/3357/3596/3791/4067/8620/4881/5336/5350/5371/5788/22821/6869/7040/7070	30
196	PAM50_N_pos	GO:2000106	regulation of leukocyte apoptotic process	18/908	80/16992	1.63881e-07	3.91811e-06	2.83668e-06	100/301/695/6363/6366/972/6387/2207/2621/155038/3059/3620/3586/3965/10859/4067/4208/11035	18
197	PAM50_N_pos	GO:0050864	regulation of B cell activation	25/908	144/16992	1.6555e-07	3.9379e-06	2.85101e-06	100/55024/695/940/952/958/972/975/1880/3458/3586/3596/4067/4208/4332/3071/150372/5788/64092/54440/30009/7040/7099/7293/10673	25
198	PAM50_N_pos	GO:0090130	tissue migration	34/908	239/16992	1.7358e-07	4.10807e-06	2.97421e-06	70/94/51378/84913/1634/54567/5168/2113/8817/2252/2324/2294/1839/3458/3689/3791/79812/4846/8829/5797/10371/5176/83442/54345/6672/6678/6869/7010/7040/7048/8742/22846/7424/9839	34
199	PAM50_N_pos	GO:0050708	regulation of protein secretion	47/908	392/16992	1.78116e-07	4.19423e-06	3.03659e-06	9447/301/55024/22900/6363/6348/929/51744/947/952/958/1268/1436/2219/2268/2621/2702/84868/3357/8692/3458/3479/3586/3596/9173/90865/3741/3965/10859/4067/5600/8736/22861/114548/8620/10062/5371/5734/91543/8651/5552/23208/7040/7099/51311/7293/7424	47
200	PAM50_N_pos	GO:0032760	positive regulation of tumor necrosis factor production	15/908	57/16992	1.96856e-07	4.61234e-06	3.3393e-06	6363/6347/6348/929/1536/2207/84868/3458/3965/23643/10392/54440/7098/7099/943	15
201	PAM50_N_pos	GO:0060337	type I interferon signaling pathway	18/908	81/16992	2.00313e-07	4.64686e-06	3.36429e-06	3429/3430/3433/3437/8519/10410/3659/3662/3663/3394/4599/4600/84166/4939/8638/91543/6672/54739	18
202	PAM50_N_pos	GO:0071357	cellular response to type I interferon	18/908	81/16992	2.00313e-07	4.64686e-06	3.36429e-06	3429/3430/3433/3437/8519/10410/3659/3662/3663/3394/4599/4600/84166/4939/8638/91543/6672/54739	18
203	PAM50_N_pos	GO:0032731	positive regulation of interleukin-1 beta production	11/908	30/16992	2.04316e-07	4.71637e-06	3.41462e-06	9447/22900/6363/6348/3428/3458/3965/22861/114548/10392/51311	11
204	PAM50_N_pos	GO:0002702	positive regulation of production of molecular mediator of immune response	17/908	73/16992	2.12049e-07	4.8709e-06	3.52649e-06	567/51744/940/958/972/2207/2865/3458/3596/90865/114548/91543/54440/30009/7040/7099/7293	17
205	PAM50_N_pos	GO:0016525	negative regulation of angiogenesis	17/908	74/16992	2.61746e-07	5.98313e-06	4.33174e-06	51378/6347/1634/54567/641700/2828/3087/79812/4881/5371/5797/5176/6678/23166/7010/7075/22846	17
206	PAM50_N_pos	GO:0045824	negative regulation of innate immune response	12/908	37/16992	2.70052e-07	6.14304e-06	4.44751e-06	2/409/84868/3428/3965/10859/84166/9111/10062/5468/5272/710	12
207	PAM50_N_pos	GO:0043372	positive regulation of CD4-positive, alpha-beta T cell differentiation	10/908	25/16992	2.83324e-07	6.41381e-06	4.64355e-06	301/6363/942/3142/3458/3594/3965/3071/114548/54440	10
208	PAM50_N_pos	GO:0071216	cellular response to biotic stimulus	28/908	179/16992	2.94843e-07	6.64112e-06	4.80812e-06	695/6347/6348/929/958/942/1053/129607/1910/84868/3055/3458/3586/3394/10859/10288/9450/23643/4067/4208/114548/4846/10062/26228/7040/353376/7099/7133	28
209	PAM50_N_pos	GO:1901343	negative regulation of vasculature development	18/908	83/16992	2.962e-07	6.64112e-06	4.80812e-06	51378/6347/1634/54567/641700/2828/3087/3458/79812/4881/5371/5797/5176/6678/23166/7010/7075/22846	18
210	PAM50_N_pos	GO:0048010	vascular endothelial growth factor receptor signaling pathway	19/908	92/16992	3.14584e-07	7.01972e-06	5.08223e-06	6347/1536/9844/8817/2324/2534/3087/3791/5600/79812/653361/4688/4689/3071/8829/5579/79652/7409/7424	19
211	PAM50_N_pos	GO:0030168	platelet activation	26/908	159/16992	3.20714e-07	7.12258e-06	5.1567e-06	409/958/2207/83706/2534/2621/54331/3043/3937/4067/10627/4846/5023/64805/5294/23533/146850/5336/5341/5579/391/6403/7056/7099/7409/7450	26
212	PAM50_N_pos	GO:0042113	B cell activation	35/908	258/16992	3.70062e-07	8.17977e-06	5.92209e-06	100/55024/695/940/952/958/972/974/975/942/1880/3087/3458/3586/3596/9452/4066/4067/4208/4242/4332/3071/150372/5336/23228/5579/5788/64092/54440/30009/7040/7099/7293/10673/7412	35
213	PAM50_N_pos	GO:0046638	positive regulation of alpha-beta T cell differentiation	12/908	38/16992	3.75599e-07	8.26319e-06	5.98249e-06	100/301/6363/942/3142/3458/3594/3965/3071/114548/54440/7048	12
214	PAM50_N_pos	GO:2000181	negative regulation of blood vessel morphogenesis	17/908	76/16992	3.94147e-07	8.63071e-06	6.24857e-06	51378/6347/1634/54567/641700/2828/3087/79812/4881/5371/5797/5176/6678/23166/7010/7075/22846	17
215	PAM50_N_pos	GO:0034340	response to type I interferon	18/908	85/16992	4.32271e-07	9.39896e-06	6.80478e-06	3429/3430/3433/3437/8519/10410/3659/3662/3663/3394/4599/4600/84166/4939/8638/91543/6672/54739	18
216	PAM50_N_pos	GO:0032735	positive regulation of interleukin-12 production	11/908	32/16992	4.37254e-07	9.39896e-06	6.80478e-06	6363/958/3620/3458/3659/3663/3394/3965/5600/7098/7099	11
217	PAM50_N_pos	GO:0042269	regulation of natural killer cell mediated cytotoxicity	11/908	32/16992	4.37254e-07	9.39896e-06	6.80478e-06	409/84868/3902/3965/10859/9437/259197/146850/5272/4068/7409	11
218	PAM50_N_pos	GO:0050704	regulation of interleukin-1 secretion	11/908	32/16992	4.37254e-07	9.39896e-06	6.80478e-06	9447/22900/6363/6348/2621/3458/3965/22861/114548/5371/51311	11
219	PAM50_N_pos	GO:0032675	regulation of interleukin-6 production	20/908	103/16992	4.44005e-07	9.50049e-06	6.87829e-06	409/55024/2207/2621/84868/3082/8692/3458/3586/90865/10365/3965/10288/3071/10392/23208/353376/7098/7099/51311	20
220	PAM50_N_pos	GO:0014065	phosphatidylinositol 3-kinase signaling	26/908	163/16992	5.2763e-07	1.12385e-05	8.1366e-06	940/942/1634/8817/2252/2268/2534/1839/3059/10870/3082/3357/3479/3791/9365/653361/118788/5294/23533/146850/5305/26051/79899/6403/7010/7409	26
221	PAM50_N_pos	GO:0030100	regulation of endocytosis	30/908	206/16992	5.49374e-07	1.16487e-05	8.43359e-06	409/567/274/717/718/801/857/6363/6347/6366/929/967/1601/1794/30844/2207/2268/2621/3055/10859/3071/10062/5336/5468/6386/6401/6424/26228/23208/7040	30
222	PAM50_N_pos	GO:0043903	regulation of symbiosis, encompassing mutualism through parasitism	37/908	287/16992	6.24116e-07	1.31739e-05	9.53783e-06	9447/200315/567/857/6348/6351/919/940/920/972/1794/9844/2219/8547/2534/3055/51191/5654/3428/8519/10410/3458/3586/3594/3600/3394/3965/10859/29969/4599/2494/8638/5371/91543/340061/10318/6737	37
223	PAM50_N_pos	GO:0035710	CD4-positive, alpha-beta T cell activation	16/908	70/16992	6.31642e-07	1.3273e-05	9.60955e-06	301/6363/942/1880/3142/3458/3594/8809/3662/3965/3071/114548/5734/91543/54440/7048	16
224	PAM50_N_pos	GO:0010631	epithelial cell migration	32/908	230/16992	6.5986e-07	1.3804e-05	9.99403e-06	94/51378/84913/1634/54567/5168/2113/8817/2252/2324/1839/3458/3689/3791/79812/4846/8829/5797/10371/5176/83442/54345/6672/6678/6869/7010/7040/7048/8742/22846/7424/9839	32
225	PAM50_N_pos	GO:0070555	response to interleukin-1	21/908	115/16992	6.72869e-07	1.40136e-05	1.01458e-05	301/6357/6358/6361/6363/6347/6366/6368/10344/6348/6349/6351/6355/952/958/2113/3176/8692/10365/3965/6401	21
226	PAM50_N_pos	GO:0010632	regulation of epithelial cell migration	27/908	176/16992	7.10907e-07	1.47403e-05	1.06719e-05	94/51378/84913/1634/54567/5168/2113/8817/2252/2324/1839/3458/3791/79812/8829/5797/10371/5176/83442/6672/6678/6869/7010/7040/7048/22846/7424	27
227	PAM50_N_pos	GO:0043367	CD4-positive, alpha-beta T cell differentiation	15/908	63/16992	8.06669e-07	1.66522e-05	1.20561e-05	301/6363/942/1880/3142/3458/3594/8809/3662/3965/3071/114548/5734/91543/54440	15
228	PAM50_N_pos	GO:0050731	positive regulation of peptidyl-tyrosine phosphorylation	26/908	167/16992	8.52172e-07	1.75144e-05	1.26803e-05	51378/409/920/958/972/975/1436/30844/5168/2252/2534/2621/1839/3059/3082/3458/3479/3596/3600/4067/653361/8829/9021/26228/7040/7424	26
229	PAM50_N_pos	GO:0002715	regulation of natural killer cell mediated immunity	11/908	34/16992	8.78571e-07	1.79781e-05	1.3016e-05	409/84868/3902/3965/10859/9437/259197/146850/5272/4068/7409	11
230	PAM50_N_pos	GO:0090132	epithelium migration	32/908	233/16992	8.8318e-07	1.79938e-05	1.30274e-05	94/51378/84913/1634/54567/5168/2113/8817/2252/2324/1839/3458/3689/3791/79812/4846/8829/5797/10371/5176/83442/54345/6672/6678/6869/7010/7040/7048/8742/22846/7424/9839	32
231	PAM50_N_pos	GO:0050718	positive regulation of interleukin-1 beta secretion	9/908	22/16992	9.03937e-07	1.8258e-05	1.32186e-05	9447/22900/6363/6348/3458/3965/22861/114548/51311	9
232	PAM50_N_pos	GO:1905521	regulation of macrophage migration	9/908	22/16992	9.03937e-07	1.8258e-05	1.32186e-05	719/728/6347/1240/1435/79148/64805/5919/26228	9
233	PAM50_N_pos	GO:0042089	cytokine biosynthetic process	20/908	108/16992	9.80414e-07	1.96234e-05	1.42072e-05	940/920/942/1053/1536/10148/3162/3458/3586/3659/3662/3902/10859/9111/10392/5125/7098/7099/51311/943	20
234	PAM50_N_pos	GO:0050706	regulation of interleukin-1 beta secretion	10/908	28/16992	9.82113e-07	1.96234e-05	1.42072e-05	9447/22900/6363/6348/3458/3965/22861/114548/5371/51311	10
235	PAM50_N_pos	GO:0007599	hemostasis	42/908	353/16992	9.841e-07	1.96234e-05	1.42072e-05	2/409/554/832/857/947/958/10938/30846/2159/2207/83706/2313/2534/2621/54331/3043/3659/3937/4067/22915/10627/4846/5023/64805/5294/23533/146850/5336/5341/5579/10544/391/286133/6403/710/10019/7056/7099/7409/7450/7454	42
236	PAM50_N_pos	GO:0071887	leukocyte apoptotic process	19/908	99/16992	1.03431e-06	2.05372e-05	1.48688e-05	100/301/695/6363/6366/972/6387/2207/2621/155038/3059/3620/3458/3586/3965/10859/4067/4208/11035	19
237	PAM50_N_pos	GO:0032635	interleukin-6 production	20/908	109/16992	1.14138e-06	2.25676e-05	1.63388e-05	409/55024/2207/2621/84868/3082/8692/3458/3586/90865/10365/3965/10288/3071/10392/23208/353376/7098/7099/51311	20
238	PAM50_N_pos	GO:0042116	macrophage activation	14/908	57/16992	1.25146e-06	2.46401e-05	1.78393e-05	199/972/22918/84868/3586/3596/9173/90865/10062/26228/7098/7099/51311/7305	14
239	PAM50_N_pos	GO:0042107	cytokine metabolic process	20/908	110/16992	1.32608e-06	2.6e-05	1.88239e-05	940/920/942/1053/1536/10148/3162/3458/3586/3659/3662/3902/10859/9111/10392/5125/7098/7099/51311/943	20
240	PAM50_N_pos	GO:0050714	positive regulation of protein secretion	30/908	216/16992	1.52053e-06	2.96884e-05	2.14942e-05	9447/22900/6363/6348/929/51744/947/952/1436/2219/2268/84868/3357/8692/3458/3479/3586/3596/9173/90865/3965/5600/8736/22861/114548/5734/7040/51311/7293/7424	30
241	PAM50_N_pos	GO:0003158	endothelium development	20/908	111/16992	1.5376e-06	2.9897e-05	2.16452e-05	94/84913/83605/947/1003/7122/54567/2022/2701/2702/3791/4478/4855/8829/5138/5175/26051/1901/64321/54345	20
242	PAM50_N_pos	GO:0034612	response to tumor necrosis factor	36/908	288/16992	1.8456e-06	3.57376e-05	2.58737e-05	9447/6357/6358/6361/6363/6347/6366/6368/10344/6348/6349/6351/6355/929/958/1050/1393/2167/2621/8692/10068/10365/51667/83483/5698/5720/6401/7133/7293/943/8742/10673/8740/944/7316/7412	36
243	PAM50_N_pos	GO:0050792	regulation of viral process	34/908	265/16992	1.97224e-06	3.80326e-05	2.75353e-05	9447/200315/567/6348/6351/919/940/920/972/1794/9844/2219/8547/2534/3055/51191/5654/3428/8519/10410/3458/3594/3600/3965/10859/29969/4599/2494/8638/5371/91543/340061/10318/6737	34
244	PAM50_N_pos	GO:0051250	negative regulation of lymphocyte activation	21/908	123/16992	2.10531e-06	4.04324e-05	2.92728e-05	301/55024/695/972/339390/84868/3142/3620/3586/3659/3902/3965/10859/10288/7940/4067/4332/80380/64092/7040/79626	21
245	PAM50_N_pos	GO:0050716	positive regulation of interleukin-1 secretion	9/908	24/16992	2.15644e-06	4.12453e-05	2.98613e-05	9447/22900/6363/6348/3458/3965/22861/114548/51311	9
246	PAM50_N_pos	GO:2000514	regulation of CD4-positive, alpha-beta T cell activation	12/908	44/16992	2.17368e-06	4.14059e-05	2.99776e-05	301/6363/942/3142/3458/3594/3662/3965/3071/114548/54440/7048	12
247	PAM50_N_pos	GO:0043542	endothelial cell migration	24/908	156/16992	2.76613e-06	5.24781e-05	3.79938e-05	94/51378/84913/1634/54567/2113/8817/2324/3689/3791/79812/4846/8829/5797/5176/83442/54345/6672/6678/7010/7040/8742/22846/7424	24
248	PAM50_N_pos	GO:0030449	regulation of complement activation	10/908	31/16992	2.86646e-06	5.41039e-05	3.91709e-05	2/717/718/719/728/730/3075/3426/5199/710	10
249	PAM50_N_pos	GO:0045589	regulation of regulatory T cell differentiation	8/908	19/16992	2.87492e-06	5.41039e-05	3.91709e-05	940/3458/3659/3965/10288/11006/8651/7040	8
250	PAM50_N_pos	GO:0002886	regulation of myeloid leukocyte mediated immunity	11/908	38/16992	3.03488e-06	5.641e-05	4.08405e-05	695/718/8832/2207/2242/2268/2294/3162/3596/3965/4067	11
251	PAM50_N_pos	GO:0042088	T-helper 1 type immune response	11/908	38/16992	3.03488e-06	5.641e-05	4.08405e-05	301/6363/10148/84868/3142/3594/10068/8809/9173/90865/7099	11
252	PAM50_N_pos	GO:0043370	regulation of CD4-positive, alpha-beta T cell differentiation	11/908	38/16992	3.03488e-06	5.641e-05	4.08405e-05	301/6363/942/3142/3458/3594/3662/3965/3071/114548/54440	11
253	PAM50_N_pos	GO:0046637	regulation of alpha-beta T cell differentiation	13/908	53/16992	3.04561e-06	5.641e-05	4.08405e-05	100/301/6363/942/3142/3458/3594/3662/3965/3071/114548/54440/7048	13
254	PAM50_N_pos	GO:0008217	regulation of blood pressure	25/908	168/16992	3.2031e-06	5.90934e-05	4.27832e-05	94/147/154/554/947/1268/1522/1910/2028/2865/2621/2702/3043/3162/4846/8620/4881/5023/5125/5468/5800/10266/5973/6869/7424	25
255	PAM50_N_pos	GO:0043901	negative regulation of multi-organism process	24/908	158/16992	3.47736e-06	6.39016e-05	4.62643e-05	100/200315/397/6348/6351/2219/8547/84868/27306/5654/3428/8519/10410/3458/3479/3586/3394/4599/8638/5371/91543/7076/10318/6737	24
256	PAM50_N_pos	GO:0050871	positive regulation of B cell activation	19/908	107/16992	3.49972e-06	6.40614e-05	4.638e-05	100/695/940/952/958/972/975/1880/3458/3596/4208/3071/5788/54440/30009/7040/7099/7293/10673	19
257	PAM50_N_pos	GO:0032844	regulation of homeostatic process	48/908	449/16992	3.69517e-06	6.73758e-05	4.87796e-05	100/301/554/567/801/857/6363/6366/6348/952/920/972/1193/1268/1436/6373/4283/1634/1910/2113/2207/2273/2534/2702/9446/3357/3596/3791/3965/4067/9935/3071/8620/4881/10062/65018/5336/5350/5371/5788/22821/11035/1901/6688/6869/6886/7040/7070	48
258	PAM50_N_pos	GO:0042267	natural killer cell mediated cytotoxicity	13/908	54/16992	3.81687e-06	6.93251e-05	5.01909e-05	409/3002/84868/3811/3902/3965/10859/9437/259197/146850/5272/4068/7409	13
259	PAM50_N_pos	GO:2000257	regulation of protein activation cascade	10/908	32/16992	3.97065e-06	7.15038e-05	5.17683e-05	2/717/718/719/728/730/3075/3426/5199/710	10
260	PAM50_N_pos	GO:0036005	response to macrophage colony-stimulating factor	6/908	10/16992	3.99626e-06	7.15038e-05	5.17683e-05	6347/1435/1436/5153/5138/26228	6
261	PAM50_N_pos	GO:0036006	cellular response to macrophage colony-stimulating factor stimulus	6/908	10/16992	3.99626e-06	7.15038e-05	5.17683e-05	6347/1435/1436/5153/5138/26228	6
262	PAM50_N_pos	GO:1901654	response to ketone	26/908	181/16992	3.99787e-06	7.15038e-05	5.17683e-05	231/801/117144/857/6363/6347/6366/952/1536/2230/2621/54331/3490/10365/4478/10062/5350/5468/5729/5732/5734/10266/5176/6586/6869/7040	26
263	PAM50_N_pos	GO:2000401	regulation of lymphocyte migration	11/908	39/16992	4.02433e-06	7.17035e-05	5.19128e-05	199/6347/6366/6348/6351/6387/9547/4478/11035/6793/8740	11
264	PAM50_N_pos	GO:0060402	calcium ion transport into cytosol	21/908	128/16992	4.06575e-06	7.21671e-05	5.22485e-05	801/857/6363/6366/6348/920/1193/6373/4283/2534/9446/3357/3596/4067/5336/5350/5371/5788/22821/7040/7070	21
265	PAM50_N_pos	GO:0010594	regulation of endothelial cell migration	20/908	118/16992	4.11053e-06	7.26866e-05	5.26246e-05	94/51378/84913/1634/54567/2113/8817/2324/3791/79812/8829/5797/5176/83442/6672/6678/7010/7040/22846/7424	20
266	PAM50_N_pos	GO:0007596	blood coagulation	40/908	348/16992	4.19978e-06	7.39857e-05	5.35651e-05	2/409/832/857/947/958/10938/30846/2159/2207/83706/2534/2621/54331/3043/3659/3937/4067/22915/10627/4846/5023/64805/5294/23533/146850/5336/5341/5579/10544/391/286133/6403/710/10019/7056/7099/7409/7450/7454	40
267	PAM50_N_pos	GO:0002831	regulation of response to biotic stimulus	22/908	139/16992	4.43679e-06	7.78681e-05	5.6376e-05	9447/567/919/940/920/1794/9844/2534/84868/3055/51191/5654/3458/3594/3600/10859/9450/23643/259197/10392/23208/340061	22
268	PAM50_N_pos	GO:0002718	regulation of cytokine production involved in immune response	14/908	63/16992	4.50734e-06	7.88112e-05	5.70588e-05	567/695/972/2207/2865/3162/3586/10859/114548/91543/54440/7040/7098/7099	14
269	PAM50_N_pos	GO:0010758	regulation of macrophage chemotaxis	8/908	20/16992	4.5673e-06	7.95628e-05	5.76029e-05	719/728/6347/1240/1435/79148/5919/26228	8
270	PAM50_N_pos	GO:0002448	mast cell mediated immunity	12/908	47/16992	4.6427e-06	8.05766e-05	5.83369e-05	695/8832/2207/2242/2268/2294/3162/3596/3965/4067/5294/5272	12
271	PAM50_N_pos	GO:0071675	regulation of mononuclear cell migration	11/908	40/16992	5.28456e-06	9.1378e-05	6.6157e-05	199/719/728/6347/1230/1240/1435/6387/4067/5919/7040	11
272	PAM50_N_pos	GO:0002761	regulation of myeloid leukocyte differentiation	19/908	110/16992	5.34276e-06	9.20447e-05	6.66397e-05	714/6348/1230/920/972/1435/3059/3458/10859/11025/11006/4067/9935/9770/6886/7030/7098/7099/7305	19
273	PAM50_N_pos	GO:0050817	coagulation	40/908	352/16992	5.55293e-06	9.53151e-05	6.90075e-05	2/409/832/857/947/958/10938/30846/2159/2207/83706/2534/2621/54331/3043/3659/3937/4067/22915/10627/4846/5023/64805/5294/23533/146850/5336/5341/5579/10544/391/286133/6403/710/10019/7056/7099/7409/7450/7454	40
274	PAM50_N_pos	GO:0050710	negative regulation of cytokine secretion	12/908	48/16992	5.89177e-06	0.000100069	7.24493e-05	301/55024/947/2621/3586/10859/114548/5371/5734/5552/23208/51311	12
275	PAM50_N_pos	GO:0071622	regulation of granulocyte chemotaxis	12/908	48/16992	5.89177e-06	0.000100069	7.24493e-05	683/719/728/6363/6347/6366/972/1240/1435/4354/3071/5919	12
276	PAM50_N_pos	GO:0045576	mast cell activation	13/908	56/16992	5.89395e-06	0.000100069	7.24493e-05	695/8832/1268/2207/2242/2268/2294/3162/3596/3937/3965/4067/5294	13
277	PAM50_N_pos	GO:0002286	T cell activation involved in immune response	17/908	92/16992	6.49284e-06	0.000109839	7.95227e-05	301/54518/6363/911/942/2207/1880/84868/3142/3458/3594/8809/3662/3965/10859/114548/5734	17
278	PAM50_N_pos	GO:0014068	positive regulation of phosphatidylinositol 3-kinase signaling	14/908	65/16992	6.65541e-06	0.000112184	8.12207e-05	940/1634/2268/2534/3059/10870/3082/3479/3791/653361/118788/79899/6403/7010	14
279	PAM50_N_pos	GO:0031623	receptor internalization	16/908	83/16992	6.85464e-06	0.000115128	8.33522e-05	409/10203/857/967/975/3579/2207/3357/3689/10859/5336/10266/10268/6386/6401/6424	16
280	PAM50_N_pos	GO:0045807	positive regulation of endocytosis	19/908	112/16992	7.01716e-06	0.000117282	8.49112e-05	409/567/717/718/6363/6347/6366/929/967/1601/1794/2207/2621/3071/5336/5468/6401/6424/26228	19
281	PAM50_N_pos	GO:0045066	regulatory T cell differentiation	8/908	21/16992	7.0329e-06	0.000117282	8.49112e-05	940/3458/3659/3965/10288/11006/8651/7040	8
282	PAM50_N_pos	GO:0042092	type 2 immune response	10/908	34/16992	7.32014e-06	0.000121639	8.80658e-05	301/255877/972/942/3142/3620/3586/90865/114548/91543	10
283	PAM50_N_pos	GO:0071356	cellular response to tumor necrosis factor	33/908	270/16992	7.96903e-06	0.000131798	9.54209e-05	9447/6357/6358/6361/6363/6347/6366/6368/10344/6348/6349/6351/6355/958/1050/1393/2167/2621/8692/10068/10365/83483/5698/5720/7133/7293/943/8742/10673/8740/944/7316/7412	33
284	PAM50_N_pos	GO:0048771	tissue remodeling	22/908	144/16992	7.98776e-06	0.000131798	9.54209e-05	94/154/301/633/857/952/1436/1471/1513/54567/2078/2324/2702/3600/4208/4846/5745/9770/84870/1901/7040/7052	22
285	PAM50_N_pos	GO:0048660	regulation of smooth muscle cell proliferation	19/908	113/16992	8.0201e-06	0.000131867	9.54711e-05	199/231/10203/1839/3162/3458/3479/3586/3596/3600/4881/4835/5136/5468/5739/1901/6869/7048/7052	19
286	PAM50_N_pos	GO:0002793	positive regulation of peptide secretion	30/908	235/16992	8.62703e-06	0.000141351	0.000102337	9447/22900/6363/6348/929/51744/947/952/1436/2219/2268/84868/3357/8692/3458/3479/3586/3596/9173/90865/3965/5600/8736/22861/114548/5734/7040/51311/7293/7424	30
287	PAM50_N_pos	GO:0001974	blood vessel remodeling	11/908	42/16992	8.86932e-06	0.000144311	0.00010448	94/633/1471/54567/2078/2324/4208/4846/84870/7040/7052	11
288	PAM50_N_pos	GO:0032653	regulation of interleukin-10 production	11/908	42/16992	8.86932e-06	0.000144311	0.00010448	940/947/2207/3082/3620/3662/3965/10859/80380/54440/7099	11
289	PAM50_N_pos	GO:0002228	natural killer cell mediated immunity	13/908	58/16992	8.91119e-06	0.000144491	0.00010461	409/3002/84868/3811/3902/3965/10859/9437/259197/146850/5272/4068/7409	13
290	PAM50_N_pos	GO:0014066	regulation of phosphatidylinositol 3-kinase signaling	22/908	145/16992	8.95059e-06	0.000144629	0.00010471	940/942/1634/8817/2252/2268/2534/1839/3059/10870/3082/3479/3791/9365/653361/118788/5305/26051/79899/6403/7010/7409	22
291	PAM50_N_pos	GO:0031342	negative regulation of cell killing	7/908	16/16992	9.09023e-06	0.000146349	0.000105955	409/84868/3596/3965/10859/5788/5272	7
292	PAM50_N_pos	GO:0002698	negative regulation of immune effector process	18/908	104/16992	9.11946e-06	0.000146349	0.000105955	2/301/409/8832/339390/2294/84868/3142/3162/5654/3586/90865/3965/10859/5788/5272/710/7040	18
293	PAM50_N_pos	GO:0032722	positive regulation of chemokine production	12/908	50/16992	9.30085e-06	0.00014875	0.000107694	972/1436/2865/84868/3162/3458/9173/90865/3965/353376/7098/7099	12
294	PAM50_N_pos	GO:0051051	negative regulation of transport	47/908	453/16992	1.03485e-05	0.000164943	0.000119418	100/301/554/55024/9478/801/857/947/972/8832/1193/1268/150684/1393/2294/2621/9446/3162/3586/90865/3741/10008/3965/10859/10288/29969/114548/4846/8620/10062/64805/5138/91461/11142/5350/5371/5579/5734/91543/6386/6424/6672/5552/23208/7040/51311/8740	47
295	PAM50_N_pos	GO:0032753	positive regulation of interleukin-4 production	8/908	22/16992	1.05352e-05	0.000167348	0.000121159	940/942/84868/90865/3662/3965/114548/54440	8
296	PAM50_N_pos	GO:0002292	T cell differentiation involved in immune response	13/908	59/16992	1.08764e-05	0.000172185	0.000124661	301/6363/942/2207/1880/3142/3458/3594/8809/3662/3965/114548/5734	13
297	PAM50_N_pos	GO:0002456	T cell mediated immunity	15/908	77/16992	1.15629e-05	0.000181491	0.000131399	567/11118/10384/339390/1075/3594/10859/259197/114548/5788/23180/11035/91543/54440/7454	15
298	PAM50_N_pos	GO:0034121	regulation of toll-like receptor signaling pathway	12/908	51/16992	1.15768e-05	0.000181491	0.000131399	409/857/929/3659/3662/23643/4067/10062/91543/353376/7098/7099	12
299	PAM50_N_pos	GO:0032642	regulation of chemokine production	14/908	68/16992	1.15804e-05	0.000181491	0.000131399	972/1436/2865/84868/3162/3458/3586/9173/90865/3965/4210/353376/7098/7099	14
300	PAM50_N_pos	GO:0048659	smooth muscle cell proliferation	19/908	116/16992	1.18495e-05	0.000185089	0.000134003	199/231/10203/1839/3162/3458/3479/3586/3596/3600/4881/4835/5136/5468/5739/1901/6869/7048/7052	19
301	PAM50_N_pos	GO:0007249	I-kappaB kinase/NF-kappaB signaling	32/908	263/16992	1.19492e-05	0.000186026	0.000134682	80833/554/695/22900/843/6363/6366/929/920/958/972/2534/3162/3357/3586/8809/9173/3965/23643/114548/10392/65018/5579/11035/7052/353376/7098/7099/51311/8740/10318/7316	32
302	PAM50_N_pos	GO:0033006	regulation of mast cell activation involved in immune response	9/908	29/16992	1.29671e-05	0.000200541	0.00014519	8832/2207/2242/2268/2294/3162/3596/3965/4067	9
303	PAM50_N_pos	GO:0043304	regulation of mast cell degranulation	9/908	29/16992	1.29671e-05	0.000200541	0.00014519	8832/2207/2242/2268/2294/3162/3596/3965/4067	9
304	PAM50_N_pos	GO:0019882	antigen processing and presentation	29/908	228/16992	1.30168e-05	0.000200648	0.000145267	567/6363/6366/910/911/912/30835/972/1520/1536/2207/2210/2217/10437/3458/3902/5641/10288/653361/4688/4689/10392/5698/5720/10981/9363/23180/83547/7454	29
305	PAM50_N_pos	GO:0042108	positive regulation of cytokine biosynthetic process	13/908	60/16992	1.3213e-05	0.000203004	0.000146973	940/920/942/1536/10148/3162/3458/3659/3662/7098/7099/51311/943	13
306	PAM50_N_pos	GO:0042035	regulation of cytokine biosynthetic process	17/908	97/16992	1.35377e-05	0.000207312	0.000150093	940/920/942/1536/10148/3162/3458/3586/3659/3662/3902/10859/9111/7098/7099/51311/943	17
307	PAM50_N_pos	GO:0002367	cytokine production involved in immune response	15/908	78/16992	1.36182e-05	0.000207867	0.000150494	567/695/972/2207/2865/2621/3162/3586/10859/114548/91543/54440/7040/7098/7099	15
308	PAM50_N_pos	GO:0043491	protein kinase B signaling	22/908	149/16992	1.39427e-05	0.000212128	0.000153579	1646/409/55024/6363/6347/6366/6348/940/958/2159/2621/1839/3059/8692/3479/64805/5294/23533/65018/6237/7010/7040	22
309	PAM50_N_pos	GO:0002294	CD4-positive, alpha-beta T cell differentiation involved in immune response	12/908	52/16992	1.43251e-05	0.000217241	0.000157281	301/6363/942/1880/3142/3458/3594/8809/3662/3965/114548/5734	12
310	PAM50_N_pos	GO:0032613	interleukin-10 production	11/908	44/16992	1.4405e-05	0.000217748	0.000157648	940/947/2207/3082/3620/3662/3965/10859/80380/54440/7099	11
311	PAM50_N_pos	GO:0048015	phosphatidylinositol-mediated signaling	27/908	206/16992	1.48429e-05	0.000223646	0.000161918	940/942/1436/1634/8817/2252/2268/2534/1839/3059/10870/3082/3357/3479/3791/9365/653361/118788/5294/23533/146850/5305/26051/79899/6403/7010/7409	27
312	PAM50_N_pos	GO:0050688	regulation of defense response to virus	16/908	88/16992	1.49377e-05	0.000224352	0.000162429	9447/567/919/940/920/1794/9844/2534/3055/51191/5654/3458/3594/3600/10859/340061	16
313	PAM50_N_pos	GO:0060401	cytosolic calcium ion transport	21/908	139/16992	1.52024e-05	0.000227598	0.00016478	801/857/6363/6366/6348/920/1193/6373/4283/2534/9446/3357/3596/4067/5336/5350/5371/5788/22821/7040/7070	21
314	PAM50_N_pos	GO:0019932	second-messenger-mediated signaling	29/908	230/16992	1.53986e-05	0.000228359	0.000165331	100/683/695/801/6348/6351/920/1193/1240/6373/4283/1910/2357/9446/2983/3357/3479/3791/79772/4846/5138/5336/5341/5350/5739/10231/6401/6403/7412	29
315	PAM50_N_pos	GO:0002691	regulation of cellular extravasation	8/908	23/16992	1.53994e-05	0.000228359	0.000165331	683/6347/6366/6387/83483/5734/11035/7070	8
316	PAM50_N_pos	GO:0035588	G-protein coupled purinergic receptor signaling pathway	8/908	23/16992	1.53994e-05	0.000228359	0.000165331	100/140/2771/2857/64805/53829/9934/286530	8
317	PAM50_N_pos	GO:0051928	positive regulation of calcium ion transport	17/908	98/16992	1.55764e-05	0.000229532	0.000166179	409/801/857/6347/6348/6351/1230/920/6373/6387/4283/9446/3596/10008/5336/7070/51393	17
318	PAM50_N_pos	GO:1903038	negative regulation of leukocyte cell-cell adhesion	17/908	98/16992	1.55764e-05	0.000229532	0.000166179	301/6366/972/339390/6387/84868/3142/3620/3586/3659/3902/3965/10859/10288/80380/7040/79626	17
319	PAM50_N_pos	GO:0051048	negative regulation of secretion	26/908	195/16992	1.56603e-05	0.000230044	0.00016655	100/301/554/55024/947/972/8832/1268/1393/2294/2621/3162/3586/90865/3965/10859/114548/8620/10062/64805/5371/5734/91543/5552/23208/51311	26
320	PAM50_N_pos	GO:0045591	positive regulation of regulatory T cell differentiation	6/908	12/16992	1.60259e-05	0.000234679	0.000169906	3458/3965/10288/11006/8651/7040	6
321	PAM50_N_pos	GO:0001938	positive regulation of endothelial cell proliferation	14/908	70/16992	1.64392e-05	0.000239982	0.000173745	94/6347/10344/1232/6387/2324/3357/3586/3791/8829/26051/7010/8742/7424	14
322	PAM50_N_pos	GO:0031343	positive regulation of cell killing	10/908	37/16992	1.67994e-05	0.000243722	0.000176453	567/6347/2208/3458/3594/3902/259197/4068/26228/7409	10
323	PAM50_N_pos	GO:0032715	negative regulation of interleukin-6 production	10/908	37/16992	1.67994e-05	0.000243722	0.000176453	409/55024/2621/84868/3082/3586/10365/3071/23208/7099	10
324	PAM50_N_pos	GO:0002287	alpha-beta T cell activation involved in immune response	12/908	53/16992	1.76264e-05	0.000253713	0.000183687	301/6363/942/1880/3142/3458/3594/8809/3662/3965/114548/5734	12
325	PAM50_N_pos	GO:0002293	alpha-beta T cell differentiation involved in immune response	12/908	53/16992	1.76264e-05	0.000253713	0.000183687	301/6363/942/1880/3142/3458/3594/8809/3662/3965/114548/5734	12
326	PAM50_N_pos	GO:0034142	toll-like receptor 4 signaling pathway	9/908	30/16992	1.76506e-05	0.000253713	0.000183687	929/3684/3689/23643/4067/10062/118788/353376/7099	9
327	PAM50_N_pos	GO:0097553	calcium ion transmembrane import into cytosol	18/908	109/16992	1.78099e-05	0.000254443	0.000184215	801/6363/6366/6348/1193/6373/4283/2534/9446/3357/3596/4067/5336/5350/5788/22821/7040/7070	18
328	PAM50_N_pos	GO:1902656	calcium ion import into cytosol	18/908	109/16992	1.78099e-05	0.000254443	0.000184215	801/6363/6366/6348/1193/6373/4283/2534/9446/3357/3596/4067/5336/5350/5788/22821/7040/7070	18
329	PAM50_N_pos	GO:0045637	regulation of myeloid cell differentiation	25/908	185/16992	1.79806e-05	0.000256101	0.000185415	567/714/6348/1230/920/972/1435/2113/2242/3059/3458/10859/11025/11006/4067/9935/4208/3071/9770/6688/6886/7030/7098/7099/7305	25
330	PAM50_N_pos	GO:0002279	mast cell activation involved in immune response	11/908	45/16992	1.81527e-05	0.00025699	0.000186059	695/8832/2207/2242/2268/2294/3162/3596/3965/4067/5294	11
331	PAM50_N_pos	GO:0043303	mast cell degranulation	11/908	45/16992	1.81527e-05	0.00025699	0.000186059	695/8832/2207/2242/2268/2294/3162/3596/3965/4067/5294	11
332	PAM50_N_pos	GO:0048017	inositol lipid-mediated signaling	27/908	209/16992	1.93309e-05	0.000272845	0.000197538	940/942/1436/1634/8817/2252/2268/2534/1839/3059/10870/3082/3357/3479/3791/9365/653361/118788/5294/23533/146850/5305/26051/79899/6403/7010/7409	27
333	PAM50_N_pos	GO:0033003	regulation of mast cell activation	10/908	38/16992	2.17153e-05	0.00030558	0.000221238	8832/1268/2207/2242/2268/2294/3162/3596/3965/4067	10
334	PAM50_N_pos	GO:0050853	B cell receptor signaling pathway	15/908	81/16992	2.18586e-05	0.000306675	0.00022203	695/952/974/123920/4067/4208/4332/3071/150372/5336/23228/5579/5788/23180/26228	15
335	PAM50_N_pos	GO:0060143	positive regulation of syncytium formation by plasma membrane fusion	8/908	24/16992	2.20209e-05	0.000308029	0.000223011	8536/6355/963/4283/10938/30846/2323/8740	8
336	PAM50_N_pos	GO:1901741	positive regulation of myoblast fusion	7/908	18/16992	2.30103e-05	0.000318923	0.000230898	6355/963/4283/10938/30846/2323/8740	7
337	PAM50_N_pos	GO:0001570	vasculogenesis	14/908	72/16992	2.30119e-05	0.000318923	0.000230898	857/83605/947/2022/2294/3087/3791/10266/64321/54345/6910/7040/7048/7075	14
338	PAM50_N_pos	GO:0032729	positive regulation of interferon-gamma production	13/908	63/16992	2.30719e-05	0.000318923	0.000230898	929/51744/10148/84868/3594/8809/3394/3965/54440/353376/7098/7099/51311	13
339	PAM50_N_pos	GO:0045670	regulation of osteoclast differentiation	13/908	63/16992	2.30719e-05	0.000318923	0.000230898	6348/1230/1435/3458/10859/11025/11006/9935/9770/7030/7098/7099/7305	13
340	PAM50_N_pos	GO:0032689	negative regulation of interferon-gamma production	9/908	31/16992	2.36986e-05	0.000325665	0.000235779	2621/84868/3586/9173/90865/3965/10859/80380/7099	9
341	PAM50_N_pos	GO:0035587	purinergic receptor signaling pathway	9/908	31/16992	2.36986e-05	0.000325665	0.000235779	100/140/2771/2857/5023/64805/53829/9934/286530	9
342	PAM50_N_pos	GO:0033002	muscle cell proliferation	23/908	166/16992	2.56878e-05	0.000351968	0.000254822	199/231/10203/1839/3162/3458/3479/3586/3596/3600/5600/4208/4881/4835/5136/5468/5739/1901/6869/6909/6910/7048/7052	23
343	PAM50_N_pos	GO:0002792	negative regulation of peptide secretion	18/908	112/16992	2.60393e-05	0.000355744	0.000257556	301/55024/947/972/1393/2621/3586/90865/10859/114548/8620/10062/5371/5734/91543/5552/23208/51311	18
344	PAM50_N_pos	GO:0002312	B cell activation involved in immune response	13/908	64/16992	2.75539e-05	0.000373172	0.000270174	100/940/958/1880/3458/3586/9452/4242/5336/23228/30009/7040/7099	13
345	PAM50_N_pos	GO:0032945	negative regulation of mononuclear cell proliferation	13/908	64/16992	2.75539e-05	0.000373172	0.000270174	695/339390/84868/3620/3586/3965/10859/10288/7940/4067/4332/80380/7040	13
346	PAM50_N_pos	GO:0050672	negative regulation of lymphocyte proliferation	13/908	64/16992	2.75539e-05	0.000373172	0.000270174	695/339390/84868/3620/3586/3965/10859/10288/7940/4067/4332/80380/7040	13
347	PAM50_N_pos	GO:0010596	negative regulation of endothelial cell migration	10/908	39/16992	2.78157e-05	0.000375632	0.000271955	94/51378/1634/54567/79812/5797/5176/6672/7040/22846	10
348	PAM50_N_pos	GO:0001771	immunological synapse formation	6/908	13/16992	2.84155e-05	0.000381533	0.000276227	6363/6366/1794/84868/4478/5551	6
349	PAM50_N_pos	GO:0001911	negative regulation of leukocyte mediated cytotoxicity	6/908	13/16992	2.84155e-05	0.000381533	0.000276227	409/84868/3965/10859/5788/5272	6
350	PAM50_N_pos	GO:0046718	viral entry into host cell	18/908	113/16992	2.94535e-05	0.000393406	0.000284823	857/30835/920/972/975/942/339390/1508/2219/8547/2621/8692/8519/10410/3965/6404/7293/6737	18
351	PAM50_N_pos	GO:0001776	leukocyte homeostasis	15/908	83/16992	2.95516e-05	0.000393406	0.000284823	100/301/972/2207/1880/3458/3965/4067/4208/3071/11035/6708/7040/10673/8740	15
352	PAM50_N_pos	GO:0051897	positive regulation of protein kinase B signaling	15/908	83/16992	2.95516e-05	0.000393406	0.000284823	1646/409/6363/6366/6348/940/2159/2621/1839/3059/5294/23533/65018/7010/7040	15
353	PAM50_N_pos	GO:0051209	release of sequestered calcium ion into cytosol	17/908	103/16992	3.04616e-05	0.000403229	0.000291935	801/6363/6366/6348/1193/6373/4283/9446/3357/3596/4067/5336/5350/5788/22821/7040/7070	17
354	PAM50_N_pos	GO:0051283	negative regulation of sequestering of calcium ion	17/908	103/16992	3.04616e-05	0.000403229	0.000291935	801/6363/6366/6348/1193/6373/4283/9446/3357/3596/4067/5336/5350/5788/22821/7040/7070	17
355	PAM50_N_pos	GO:0002407	dendritic cell chemotaxis	8/908	25/16992	3.0873e-05	0.000406379	0.000294216	6363/6366/1230/3579/2621/1880/3965/5294	8
356	PAM50_N_pos	GO:0002507	tolerance induction	8/908	25/16992	3.0873e-05	0.000406379	0.000294216	942/84868/3620/3965/10288/4067/7040/7048	8
357	PAM50_N_pos	GO:0002714	positive regulation of B cell mediated immunity	9/908	32/16992	3.14182e-05	0.000411245	0.000297739	695/718/940/958/2207/2208/3458/30009/7040	9
358	PAM50_N_pos	GO:0002891	positive regulation of immunoglobulin mediated immune response	9/908	32/16992	3.14182e-05	0.000411245	0.000297739	695/718/940/958/2207/2208/3458/30009/7040	9
359	PAM50_N_pos	GO:0051222	positive regulation of protein transport	46/908	460/16992	3.25271e-05	0.000424574	0.000307389	9447/8536/22900/6363/6347/6348/929/51744/947/952/1436/1513/1601/2219/2268/2534/2621/84868/3059/3176/3357/8692/3458/3479/3586/3596/8809/9173/90865/3965/5600/8736/22861/114548/65018/79899/5734/6423/7040/7098/7099/51311/340061/7293/8740/7424	46
360	PAM50_N_pos	GO:0050678	regulation of epithelial cell proliferation	33/908	289/16992	3.26747e-05	0.000425315	0.000307925	94/8854/84913/728/857/6347/10344/1232/6387/54567/1910/2252/2324/3357/5654/3458/3479/3586/3791/55679/4208/8829/26051/5797/5176/6423/6678/6869/7010/7040/8742/22846/7424	33
361	PAM50_N_pos	GO:0050764	regulation of phagocytosis	13/908	65/16992	3.27785e-05	0.000425484	0.000308048	717/718/6347/1794/2207/2268/2621/3055/3071/5468/26228/23208/7040	13
362	PAM50_N_pos	GO:1902106	negative regulation of leukocyte differentiation	15/908	84/16992	3.42252e-05	0.000443037	0.000320755	301/714/6348/972/3142/3659/10859/11025/11006/4067/9935/7098/7099/55365/28959	15
363	PAM50_N_pos	GO:0051282	regulation of sequestering of calcium ion	17/908	104/16992	3.46319e-05	0.00044499	0.00032217	801/6363/6366/6348/1193/6373/4283/9446/3357/3596/4067/5336/5350/5788/22821/7040/7070	17
364	PAM50_N_pos	GO:0002440	production of molecular mediator of immune response	26/908	204/16992	3.46901e-05	0.00044499	0.00032217	567/695/51744/940/958/972/2207/2865/2621/3162/3458/3586/3596/90865/9452/10859/114548/5788/91543/54440/30009/7040/7098/7099/7293/10673	26
365	PAM50_N_pos	GO:0043011	myeloid dendritic cell differentiation	7/908	19/16992	3.4756e-05	0.00044499	0.00032217	116071/55509/942/3662/6688/7040/7048	7
366	PAM50_N_pos	GO:0050857	positive regulation of antigen receptor-mediated signaling pathway	7/908	19/16992	3.4756e-05	0.00044499	0.00032217	100/123920/4067/150372/5579/5788/26228	7
367	PAM50_N_pos	GO:0032970	regulation of actin filament-based process	36/908	329/16992	3.65093e-05	0.000466166	0.000337501	397/22899/10095/10109/683/832/857/6366/10344/1436/6387/10395/2242/2702/9535/8477/3055/3059/10008/4208/3071/5341/5350/5734/23433/1901/83442/10174/6708/26228/11346/6869/7010/7040/11344/7454	36
368	PAM50_N_pos	GO:0032602	chemokine production	14/908	75/16992	3.71927e-05	0.000473601	0.000342883	972/1436/2865/84868/3162/3458/3586/9173/90865/3965/4210/353376/7098/7099	14
369	PAM50_N_pos	GO:0032102	negative regulation of response to external stimulus	30/908	254/16992	3.9146e-05	0.000497122	0.000359913	100/199/10203/6347/947/2113/2294/84868/3082/5654/3586/4210/79148/114548/4846/8620/10062/8829/5468/5734/5800/10371/5176/710/9021/26228/7010/7056/79626/7133	30
370	PAM50_N_pos	GO:0060627	regulation of vesicle-mediated transport	45/908	450/16992	3.95272e-05	0.000500606	0.000362435	301/409/567/274/717/718/801/857/6363/6347/6366/929/967/8832/1601/1794/10938/30846/30844/2207/2242/2268/2294/2621/3055/3162/3458/3596/3965/10859/4067/4478/3071/10062/8829/65018/91461/5336/5468/6386/6401/6424/26228/23208/7040	45
371	PAM50_N_pos	GO:0051235	maintenance of location	33/908	292/16992	4.02141e-05	0.000507933	0.00036774	718/801/857/6363/6366/6348/920/1193/6373/4283/10938/23136/2512/9446/3357/3586/3596/4067/4481/10062/65018/5336/5350/5371/5468/5788/22821/6672/5552/7040/7070/8740/11344	33
372	PAM50_N_pos	GO:0045860	positive regulation of protein kinase activity	47/908	478/16992	4.0871e-05	0.000514843	0.000372742	196883/154/51378/728/801/8536/6363/6366/894/920/958/972/975/1435/1436/221472/8817/2357/4616/2621/2771/3082/3357/3458/3479/3937/5600/29969/653361/3071/10392/5148/5294/23533/146850/65018/5788/9770/11035/8651/26228/7040/7048/7098/7099/7316/9839	47
373	PAM50_N_pos	GO:0002686	negative regulation of leukocyte migration	9/908	33/16992	4.11655e-05	0.000515779	0.000373421	100/6347/6366/6387/3162/90865/79148/5734/26228	9
374	PAM50_N_pos	GO:2000249	regulation of actin cytoskeleton reorganization	9/908	33/16992	4.11655e-05	0.000515779	0.000373421	397/1436/2242/9535/3055/3059/26228/7010/7040	9
375	PAM50_N_pos	GO:1903531	negative regulation of secretion by cell	23/908	171/16992	4.14257e-05	0.000517655	0.000374779	301/55024/947/8832/1268/1393/2294/2621/3162/3586/90865/3965/10859/114548/8620/10062/64805/5371/5734/91543/5552/23208/51311	23
376	PAM50_N_pos	GO:0052547	regulation of peptidase activity	41/908	397/16992	4.17532e-05	0.000520361	0.000376738	2/9447/409/718/114769/22900/857/1471/8530/10395/2621/3082/3428/3429/3697/3699/80760/3965/4210/58484/22861/114548/10392/5023/89932/5118/221476/65018/5371/5468/5698/5720/5973/5272/5176/710/6423/83595/7076/25816/8740	41
377	PAM50_N_pos	GO:0060142	regulation of syncytium formation by plasma membrane fusion	8/908	26/16992	4.25155e-05	0.000528455	0.000382598	8536/6355/963/4283/10938/30846/2323/8740	8
378	PAM50_N_pos	GO:0030316	osteoclast differentiation	15/908	86/16992	4.55609e-05	0.00056481	0.000408919	6348/1230/1435/1436/1880/3458/10859/11025/11006/9935/9770/7030/7098/7099/7305	15
379	PAM50_N_pos	GO:0070664	negative regulation of leukocyte proliferation	13/908	67/16992	4.58724e-05	0.000567171	0.000410628	695/339390/84868/3620/3586/3965/10859/10288/7940/4067/4332/80380/7040	13
380	PAM50_N_pos	GO:0050855	regulation of B cell receptor signaling pathway	6/908	14/16992	4.74791e-05	0.000585492	0.000423892	123920/4067/150372/23228/5579/26228	6
381	PAM50_N_pos	GO:0008037	cell recognition	23/908	173/16992	4.98339e-05	0.000612918	0.000443748	57863/117144/6363/6366/30835/1268/1794/2219/8547/2596/2995/84868/84329/4478/259197/4692/8829/51294/375033/5175/5551/10371/30815	23
382	PAM50_N_pos	GO:0051208	sequestering of calcium ion	17/908	107/16992	5.03381e-05	0.000617498	0.000447065	801/6363/6366/6348/1193/6373/4283/9446/3357/3596/4067/5336/5350/5788/22821/7040/7070	17
383	PAM50_N_pos	GO:0010818	T cell chemotaxis	7/908	20/16992	5.10114e-05	0.000622499	0.000450685	10344/6348/6373/4283/1880/5294/8740	7
384	PAM50_N_pos	GO:1901739	regulation of myoblast fusion	7/908	20/16992	5.10114e-05	0.000622499	0.000450685	6355/963/4283/10938/30846/2323/8740	7
385	PAM50_N_pos	GO:0002920	regulation of humoral immune response	11/908	50/16992	5.22871e-05	0.000636408	0.000460755	2/717/718/719/728/730/3075/3426/5199/2208/710	11
386	PAM50_N_pos	GO:0032479	regulation of type I interferon production	18/908	118/16992	5.32335e-05	0.000646249	0.00046788	929/84868/51191/3428/3586/3659/3663/10859/84166/9111/5336/7098/7099/51311/340061/6737/7316/9246	18
387	PAM50_N_pos	GO:0019722	calcium-mediated signaling	21/908	151/16992	5.38432e-05	0.000651961	0.000472015	100/683/695/801/6348/6351/920/1193/1240/9446/3357/3479/3791/79772/5336/5341/5350/10231/6401/6403/7412	21
388	PAM50_N_pos	GO:0050851	antigen receptor-mediated signaling pathway	29/908	246/16992	5.42113e-05	0.00065306	0.000472811	100/695/919/940/952/920/974/123920/2534/3458/3937/11006/4067/4208/4332/3071/150372/5336/23228/5579/5698/5720/5788/23180/130132/26228/7070/7316/7454	29
389	PAM50_N_pos	GO:0030260	entry into host cell	19/908	129/16992	5.46307e-05	0.00065306	0.000472811	857/30835/920/972/975/942/339390/1508/2219/8547/2621/8692/8519/10410/3965/6404/7293/6737/7316	19
390	PAM50_N_pos	GO:0044409	entry into host	19/908	129/16992	5.46307e-05	0.00065306	0.000472811	857/30835/920/972/975/942/339390/1508/2219/8547/2621/8692/8519/10410/3965/6404/7293/6737/7316	19
391	PAM50_N_pos	GO:0051806	entry into cell of other organism involved in symbiotic interaction	19/908	129/16992	5.46307e-05	0.00065306	0.000472811	857/30835/920/972/975/942/339390/1508/2219/8547/2621/8692/8519/10410/3965/6404/7293/6737/7316	19
392	PAM50_N_pos	GO:0051828	entry into other organism involved in symbiotic interaction	19/908	129/16992	5.46307e-05	0.00065306	0.000472811	857/30835/920/972/975/942/339390/1508/2219/8547/2621/8692/8519/10410/3965/6404/7293/6737/7316	19
393	PAM50_N_pos	GO:0002828	regulation of type 2 immune response	8/908	27/16992	5.76022e-05	0.000683352	0.000494742	301/972/942/3142/3620/90865/114548/91543	8
394	PAM50_N_pos	GO:0032673	regulation of interleukin-4 production	8/908	27/16992	5.76022e-05	0.000683352	0.000494742	940/942/84868/90865/3662/3965/114548/54440	8
395	PAM50_N_pos	GO:0046633	alpha-beta T cell proliferation	8/908	27/16992	5.76022e-05	0.000683352	0.000494742	51744/940/1794/10148/3600/3659/3965/7048	8
396	PAM50_N_pos	GO:0032606	type I interferon production	18/908	119/16992	5.96469e-05	0.000705822	0.00051101	929/84868/51191/3428/3586/3659/3663/10859/84166/9111/5336/7098/7099/51311/340061/6737/7316/9246	18
397	PAM50_N_pos	GO:0044706	multi-multicellular organism process	26/908	212/16992	6.70273e-05	0.000791159	0.000572794	2182/231/23780/397/6347/952/53405/1268/1393/1471/1508/2113/84868/3620/3490/3965/8620/5023/5125/8605/10266/6869/7040/7048/7056/7076	26
398	PAM50_N_pos	GO:0046854	phosphatidylinositol phosphorylation	16/908	99/16992	6.72713e-05	0.000792044	0.000573434	940/942/8817/2252/2534/1839/3082/3628/9365/118788/5294/23533/146850/5305/145567/7409	16
399	PAM50_N_pos	GO:0031295	T cell costimulation	14/908	79/16992	6.76667e-05	0.000794702	0.000575359	857/6363/6366/919/940/920/942/1947/2534/4067/80380/10673/8740/7409	14
400	PAM50_N_pos	GO:0043277	apoptotic cell clearance	9/908	35/16992	6.84385e-05	0.000801757	0.000580466	717/718/6347/2219/8547/2621/10062/375033/7052	9
401	PAM50_N_pos	GO:2000107	negative regulation of leukocyte apoptotic process	10/908	43/16992	6.90611e-05	0.000807033	0.000584286	100/6363/6366/972/6387/2207/2621/3059/3620/10859	10
402	PAM50_N_pos	GO:0003018	vascular process in circulatory system	21/908	154/16992	7.20531e-05	0.000839903	0.000608084	147/154/554/857/952/1910/2702/3043/3162/3357/3741/3764/4846/4881/5023/5138/5797/10266/6869/7010/7040	21
403	PAM50_N_pos	GO:0032647	regulation of interferon-alpha production	7/908	21/16992	7.30007e-05	0.000848836	0.000614552	84868/3586/3663/9111/7098/7099/51311	7
404	PAM50_N_pos	GO:0002830	positive regulation of type 2 immune response	6/908	15/16992	7.55581e-05	0.000869939	0.00062983	972/942/3620/90865/114548/91543	6
405	PAM50_N_pos	GO:0010759	positive regulation of macrophage chemotaxis	6/908	15/16992	7.55581e-05	0.000869939	0.00062983	719/728/6347/1240/1435/5919	6
406	PAM50_N_pos	GO:0032695	negative regulation of interleukin-12 production	6/908	15/16992	7.55581e-05	0.000869939	0.00062983	409/1240/3586/10859/4210/51311	6
407	PAM50_N_pos	GO:0043032	positive regulation of macrophage activation	6/908	15/16992	7.55581e-05	0.000869939	0.00062983	84868/3586/3596/9173/90865/26228	6
408	PAM50_N_pos	GO:0002709	regulation of T cell mediated immunity	11/908	52/16992	7.6671e-05	0.000878435	0.000635981	567/339390/3594/10859/259197/114548/5788/11035/91543/54440/7454	11
409	PAM50_N_pos	GO:0038083	peptidyl-tyrosine autophosphorylation	11/908	52/16992	7.6671e-05	0.000878435	0.000635981	660/695/857/2242/2268/2534/10750/3055/3791/4067/6503	11
410	PAM50_N_pos	GO:0050690	regulation of defense response to virus by virus	8/908	28/16992	7.68887e-05	0.000878782	0.000636232	567/919/940/920/1794/9844/2534/3055	8
411	PAM50_N_pos	GO:0032956	regulation of actin cytoskeleton organization	32/908	289/16992	7.761e-05	0.000884868	0.000640638	397/22899/10095/10109/683/832/6366/10344/1436/6387/10395/2242/9535/8477/3055/3059/4208/3071/5341/5734/23433/1901/83442/10174/6708/26228/11346/6869/7010/7040/11344/7454	32
412	PAM50_N_pos	GO:0071347	cellular response to interleukin-1	15/908	90/16992	7.84724e-05	0.000892528	0.000646184	6357/6358/6361/6363/6347/6366/6368/10344/6348/6349/6351/6355/958/8692/10365	15
413	PAM50_N_pos	GO:0043112	receptor metabolic process	21/908	155/16992	7.92394e-05	0.000899069	0.00065092	409/10203/857/967/975/3579/2207/3357/3586/3689/5641/10859/10062/5336/5468/10266/10268/6386/6401/6424/7040	21
414	PAM50_N_pos	GO:0010634	positive regulation of epithelial cell migration	17/908	111/16992	8.09029e-05	0.000915727	0.00066298	51378/84913/5168/2113/8817/2252/2324/1839/3458/3791/8829/6678/6869/7010/7040/7048/7424	17
415	PAM50_N_pos	GO:0007187	G-protein coupled receptor signaling pathway, coupled to cyclic nucleotide second messenger	23/908	179/16992	8.49819e-05	0.000959012	0.000694318	196883/147/154/301/554/10203/6347/1230/1232/1268/2865/2357/2771/54331/2869/64805/5732/5734/5739/5745/1901/8698/7432	23
416	PAM50_N_pos	GO:0002704	negative regulation of leukocyte mediated immunity	10/908	44/16992	8.51364e-05	0.000959012	0.000694318	409/8832/339390/2294/84868/3162/3965/10859/5788/5272	10
417	PAM50_N_pos	GO:0001867	complement activation, lectin pathway	5/908	10/16992	8.66846e-05	0.000970235	0.000702443	2/716/2219/8547/710	5
418	PAM50_N_pos	GO:0045953	negative regulation of natural killer cell mediated cytotoxicity	5/908	10/16992	8.66846e-05	0.000970235	0.000702443	409/84868/3965/10859/5272	5
419	PAM50_N_pos	GO:0050673	epithelial cell proliferation	36/908	343/16992	8.69138e-05	0.000970235	0.000702443	94/8854/84913/728/857/6347/10344/1232/947/6387/54567/1910/2252/2324/3162/3357/5654/3458/3479/3487/3586/3791/55679/4208/8829/26051/5797/5176/6423/6678/6869/7010/7040/8742/22846/7424	36
420	PAM50_N_pos	GO:0002639	positive regulation of immunoglobulin production	9/908	36/16992	8.69609e-05	0.000970235	0.000702443	940/958/3458/3596/90865/54440/30009/7040/7293	9
421	PAM50_N_pos	GO:0050868	negative regulation of T cell activation	15/908	91/16992	8.93961e-05	0.000995036	0.000720399	301/972/339390/84868/3142/3620/3586/3659/3902/3965/10859/10288/80380/7040/79626	15
422	PAM50_N_pos	GO:0048872	homeostasis of number of cells	27/908	228/16992	8.96339e-05	0.000995319	0.000720604	100/301/567/972/1435/2113/2207/2323/1880/3059/3162/3458/10365/3965/4067/9935/4208/3071/9770/11035/54440/6688/6708/6886/7040/10673/8740	27
423	PAM50_N_pos	GO:0032418	lysosome localization	12/908	62/16992	9.16241e-05	0.00101501	0.000734862	2647/695/8832/2207/2242/2268/2294/3162/3596/3965/4067/5294	12
424	PAM50_N_pos	GO:0061138	morphogenesis of a branching epithelium	23/908	180/16992	9.26191e-05	0.00102362	0.00074109	1282/1435/1522/54567/2022/79633/2252/2294/3082/3087/3586/4855/8829/5371/84870/10371/6423/9021/7040/7048/7052/7471/7484	23
425	PAM50_N_pos	GO:1903532	positive regulation of secretion by cell	35/908	331/16992	9.34719e-05	0.00103061	0.000746155	9447/22900/6363/6348/929/51744/947/952/1436/6387/2207/2219/2268/84868/3357/8692/3458/3479/3586/3596/9173/90865/3965/5600/8736/22861/114548/65018/5734/6386/6869/7040/51311/7293/7424	35
426	PAM50_N_pos	GO:0032733	positive regulation of interleukin-10 production	8/908	29/16992	0.00010124	0.00111364	0.000806266	940/947/2207/3082/3662/3965/54440/7099	8
427	PAM50_N_pos	GO:0007229	integrin-mediated signaling pathway	15/908	92/16992	0.000101624	0.00111525	0.00080743	683/83605/967/2207/83706/2268/3055/3684/3689/55679/5341/7070/7076/7305/7409	15
428	PAM50_N_pos	GO:0002825	regulation of T-helper 1 type immune response	7/908	22/16992	0.000102151	0.00111581	0.000807836	301/6363/84868/3142/3594/9173/90865	7
429	PAM50_N_pos	GO:0032607	interferon-alpha production	7/908	22/16992	0.000102151	0.00111581	0.000807836	84868/3586/3663/9111/7098/7099/51311	7
430	PAM50_N_pos	GO:0031294	lymphocyte costimulation	14/908	82/16992	0.000103037	0.00112286	0.000812942	857/6363/6366/919/940/920/942/1947/2534/4067/80380/10673/8740/7409	14
431	PAM50_N_pos	GO:0002712	regulation of B cell mediated immunity	10/908	45/16992	0.000104275	0.00113109	0.000818901	695/718/940/958/2207/2208/3458/3586/30009/7040	10
432	PAM50_N_pos	GO:0002889	regulation of immunoglobulin mediated immune response	10/908	45/16992	0.000104275	0.00113109	0.000818901	695/718/940/958/2207/2208/3458/3586/30009/7040	10
433	PAM50_N_pos	GO:0070266	necroptotic process	9/908	37/16992	0.000109513	0.00118517	0.000858052	857/929/23643/197259/11035/353376/7098/7099/7316	9
434	PAM50_N_pos	GO:0044236	multicellular organism metabolic process	19/908	136/16992	0.00011303	0.00122041	0.000883571	154/6347/1306/1282/1291/1292/1471/1508/1513/1520/114757/2022/2028/4239/4327/148811/5468/7040/7148	19
435	PAM50_N_pos	GO:0051238	sequestering of metal ion	18/908	125/16992	0.000114541	0.00123069	0.00089101	801/6363/6366/6348/1193/6373/4283/2512/9446/3357/3596/4067/5336/5350/5788/22821/7040/7070	18
436	PAM50_N_pos	GO:0051896	regulation of protein kinase B signaling	18/908	125/16992	0.000114541	0.00123069	0.00089101	1646/409/55024/6363/6366/6348/940/2159/2621/1839/3059/8692/5294/23533/65018/6237/7010/7040	18
437	PAM50_N_pos	GO:0070509	calcium ion import	21/908	159/16992	0.00011477	0.00123069	0.00089101	801/6363/6347/6366/6348/1193/6373/6387/4283/2534/9446/3357/3596/4067/5336/5350/5788/22821/7040/7070/51393	21
438	PAM50_N_pos	GO:0002577	regulation of antigen processing and presentation	6/908	16/16992	0.000115439	0.00123222	0.000892121	6363/6366/972/10288/10392/7454	6
439	PAM50_N_pos	GO:1905523	positive regulation of macrophage migration	6/908	16/16992	0.000115439	0.00123222	0.000892121	719/728/6347/1240/1435/5919	6
440	PAM50_N_pos	GO:0032845	negative regulation of homeostatic process	23/908	183/16992	0.00011933	0.00127086	0.000920094	100/554/801/6363/6366/6348/952/972/1193/6373/4283/2207/9446/3357/3596/4067/9935/5336/5350/5788/22821/7040/7070	23
441	PAM50_N_pos	GO:0051047	positive regulation of secretion	37/908	362/16992	0.000120652	0.00128203	0.000928183	9447/22900/6363/6348/929/51744/947/952/1436/6387/1910/2207/2219/2268/84868/3357/8692/3458/3479/3586/3596/9173/90865/3965/5600/8736/22861/114548/4881/65018/5734/6386/6869/7040/51311/7293/7424	37
442	PAM50_N_pos	GO:0050728	negative regulation of inflammatory response	16/908	104/16992	0.00012302	0.00130423	0.000944255	100/10203/2113/2294/3082/3586/4210/114548/10062/5468/5734/5176/9021/7010/79626/7133	16
443	PAM50_N_pos	GO:0050854	regulation of antigen receptor-mediated signaling pathway	10/908	46/16992	0.00012693	0.00134257	0.000972009	100/123920/11006/4067/150372/23228/5579/5788/26228/7070	10
444	PAM50_N_pos	GO:0046822	regulation of nucleocytoplasmic transport	25/908	208/16992	0.000127209	0.00134257	0.000972009	9478/8536/6363/1601/2621/3059/8692/3429/3458/3479/3586/8809/3965/29969/4600/114548/5138/11142/6423/6672/7040/7098/7099/340061/8740	25
445	PAM50_N_pos	GO:0007565	female pregnancy	23/908	184/16992	0.000129644	0.0013652	0.000988394	2182/231/23780/397/6347/952/53405/1268/1393/1471/1508/2113/84868/3620/3490/3965/8620/5125/10266/7040/7048/7056/7076	23
446	PAM50_N_pos	GO:0010633	negative regulation of epithelial cell migration	11/908	55/16992	0.000131166	0.00137077	0.000992427	94/51378/1634/54567/79812/5797/10371/5176/6672/7040/22846	11
447	PAM50_N_pos	GO:0051155	positive regulation of striated muscle cell differentiation	11/908	55/16992	0.000131166	0.00137077	0.000992427	409/6355/963/4283/10938/30846/2323/3479/4208/7040/8740	11
448	PAM50_N_pos	GO:0034694	response to prostaglandin	8/908	30/16992	0.000131636	0.00137077	0.000992427	1646/6363/6366/54331/5468/5729/5732/5734	8
449	PAM50_N_pos	GO:0036336	dendritic cell migration	8/908	30/16992	0.000131636	0.00137077	0.000992427	6363/6366/1230/3579/2621/1880/3965/5294	8
450	PAM50_N_pos	GO:0046596	regulation of viral entry into host cell	8/908	30/16992	0.000131636	0.00137077	0.000992427	920/972/2219/8547/8519/10410/3965/6737	8
451	PAM50_N_pos	GO:0035456	response to interferon-beta	7/908	23/16992	0.000140105	0.00145573	0.00105394	9447/8519/10410/3659/7098/340061/54739	7
452	PAM50_N_pos	GO:0044259	multicellular organismal macromolecule metabolic process	17/908	116/16992	0.000141247	0.00146435	0.00106018	6347/1306/1282/1291/1292/1471/1508/1513/1520/114757/2022/2028/4239/4327/5468/7040/7148	17
453	PAM50_N_pos	GO:0043270	positive regulation of ion transport	26/908	222/16992	0.000144054	0.00149014	0.00107885	409/482/567/801/857/6347/6348/6351/1230/920/1520/6373/6387/4283/2273/5348/2745/9446/3596/10008/5023/64805/65018/5336/7070/51393	26
454	PAM50_N_pos	GO:0002716	negative regulation of natural killer cell mediated immunity	5/908	11/16992	0.000151928	0.00156126	0.00113034	409/84868/3965/10859/5272	5
455	PAM50_N_pos	GO:0002863	positive regulation of inflammatory response to antigenic stimulus	5/908	11/16992	0.000151928	0.00156126	0.00113034	695/718/940/1268/2207	5
456	PAM50_N_pos	GO:0035747	natural killer cell chemotaxis	5/908	11/16992	0.000151928	0.00156126	0.00113034	6347/6348/6351/9547/5294	5
457	PAM50_N_pos	GO:0050709	negative regulation of protein secretion	16/908	106/16992	0.000154702	0.00158629	0.00114846	301/55024/947/2621/3586/90865/10859/114548/8620/10062/5371/5734/91543/5552/23208/51311	16
458	PAM50_N_pos	GO:0090287	regulation of cellular response to growth factor stimulus	27/908	236/16992	0.000160209	0.00163917	0.00118675	94/9719/857/967/91851/1601/1634/2022/8817/9573/3087/5654/94031/79812/4487/5579/6386/6423/6424/7040/7048/79652/7316/114990/7424/7471/23090	27
459	PAM50_N_pos	GO:0006959	humoral immune response	31/908	288/16992	0.000167402	0.00170755	0.00123626	2/683/712/713/714/715/716/717/718/719/728/730/6347/940/3075/3426/5199/10148/2208/2219/8547/10578/1880/3458/9450/4069/4208/6039/710/4068/7030	31
460	PAM50_N_pos	GO:0019835	cytolysis	8/908	31/16992	0.000169179	0.00170755	0.00123626	8542/730/3001/3002/2999/10859/4069/5551	8
461	PAM50_N_pos	GO:0034122	negative regulation of toll-like receptor signaling pathway	8/908	31/16992	0.000169179	0.00170755	0.00123626	409/929/3662/23643/4067/353376/7098/7099	8
462	PAM50_N_pos	GO:0043030	regulation of macrophage activation	8/908	31/16992	0.000169179	0.00170755	0.00123626	972/84868/3586/3596/9173/90865/10062/26228	8
463	PAM50_N_pos	GO:0003197	endocardial cushion development	9/908	39/16992	0.000169444	0.00170755	0.00123626	94/2022/2078/2294/26508/4487/6909/6910/7048	9
464	PAM50_N_pos	GO:0007520	myoblast fusion	9/908	39/16992	0.000169444	0.00170755	0.00123626	6355/963/4283/10938/30846/2323/51177/8740/7471	9
465	PAM50_N_pos	GO:0043300	regulation of leukocyte degranulation	9/908	39/16992	0.000169444	0.00170755	0.00123626	8832/2207/2242/2268/2294/3162/3596/3965/4067	9
466	PAM50_N_pos	GO:0036037	CD8-positive, alpha-beta T cell activation	6/908	17/16992	0.000170365	0.00171315	0.00124031	51744/3458/3659/10859/3071/944	6
467	PAM50_N_pos	GO:0007188	adenylate cyclase-modulating G-protein coupled receptor signaling pathway	20/908	152/16992	0.000174258	0.00174855	0.00126594	196883/147/154/554/10203/1232/1268/2865/2357/2771/54331/2869/64805/5732/5734/5739/5745/1901/8698/7432	20
468	PAM50_N_pos	GO:0097305	response to alcohol	23/908	188/16992	0.000179263	0.00179493	0.00129951	70/6363/6347/6366/6348/929/1268/1393/1536/2534/54331/3596/10365/5468/5729/5732/5734/6678/6688/6869/7040/7048/7412	23
469	PAM50_N_pos	GO:0000768	syncytium formation by plasma membrane fusion	10/908	48/16992	0.000184845	0.00184688	0.00133713	8536/6355/963/4283/10938/30846/2323/51177/8740/7471	10
470	PAM50_N_pos	GO:0052548	regulation of endopeptidase activity	37/908	370/16992	0.000187688	0.00187129	0.0013548	2/9447/409/718/114769/22900/1471/8530/10395/2621/3082/3428/3429/3697/3699/80760/3965/4210/58484/22861/114548/10392/5023/89932/5371/5468/5698/5720/5973/5272/5176/710/6423/83595/7076/25816/8740	37
471	PAM50_N_pos	GO:0034695	response to prostaglandin E	7/908	24/16992	0.000188728	0.00187369	0.00135654	6363/6366/54331/5468/5729/5732/5734	7
472	PAM50_N_pos	GO:0061756	leukocyte adhesion to vascular endothelial cell	7/908	24/16992	0.000188728	0.00187369	0.00135654	6366/6387/2113/6401/6403/6404/7412	7
473	PAM50_N_pos	GO:0031532	actin cytoskeleton reorganization	14/908	87/16992	0.000197841	0.00195587	0.00141604	301/397/1436/2242/2252/9535/8477/3055/3059/5341/1901/26228/7010/7040	14
474	PAM50_N_pos	GO:1903901	negative regulation of viral life cycle	14/908	87/16992	0.000197841	0.00195587	0.00141604	200315/6348/6351/2219/8547/3428/8519/10410/4599/8638/5371/91543/10318/6737	14
475	PAM50_N_pos	GO:0042509	regulation of tyrosine phosphorylation of STAT protein	12/908	67/16992	0.000198979	0.00196298	0.00142118	857/958/1436/2534/3059/3458/3479/3596/3600/4067/8651/9021	12
476	PAM50_N_pos	GO:0032633	interleukin-4 production	8/908	32/16992	0.0002151	0.00211312	0.00152988	940/942/84868/90865/3662/3965/114548/54440	8
477	PAM50_N_pos	GO:0090022	regulation of neutrophil chemotaxis	8/908	32/16992	0.0002151	0.00211312	0.00152988	683/719/728/6363/6366/972/4354/3071	8
478	PAM50_N_pos	GO:0000302	response to reactive oxygen species	26/908	228/16992	0.000221534	0.00217178	0.00157235	100/231/301/695/6363/1471/1536/2113/2878/2983/3043/3082/3162/3240/8692/10068/8807/3741/10365/653361/4688/4689/4846/65018/6649/6869	26
479	PAM50_N_pos	GO:0010522	regulation of calcium ion transport into cytosol	14/908	88/16992	0.000223906	0.00218588	0.00158256	801/857/920/1193/6373/4283/2534/9446/3596/4067/5350/5371/7040/7070	14
480	PAM50_N_pos	GO:0051341	regulation of oxidoreductase activity	14/908	88/16992	0.000223906	0.00218588	0.00158256	8639/801/857/1268/114757/2208/3001/3240/3357/3458/3596/10392/4846/11035	14
481	PAM50_N_pos	GO:0050848	regulation of calcium-mediated signaling	13/908	78/16992	0.000231575	0.00225605	0.00163336	100/683/801/6348/6351/920/1193/1240/9446/3479/5341/5350/10231	13
482	PAM50_N_pos	GO:0007200	phospholipase C-activating G-protein coupled receptor signaling pathway	16/908	110/16992	0.00023992	0.0023325	0.00168871	147/719/728/3579/57105/1910/2357/2359/2828/8477/3357/286530/5745/1901/6869/7052	16
483	PAM50_N_pos	GO:0001774	microglial cell activation	6/908	18/16992	0.000244042	0.0023579	0.0017071	199/3596/90865/26228/7098/51311	6
484	PAM50_N_pos	GO:0032692	negative regulation of interleukin-1 production	6/908	18/16992	0.000244042	0.0023579	0.0017071	409/2621/3586/4210/114548/5371	6
485	PAM50_N_pos	GO:0035455	response to interferon-alpha	6/908	18/16992	0.000244042	0.0023579	0.0017071	2621/3433/3437/8519/10410/4600	6
486	PAM50_N_pos	GO:0033004	negative regulation of mast cell activation	5/908	12/16992	0.000249	0.0023933	0.00173273	8832/1268/2294/3162/3965	5
487	PAM50_N_pos	GO:0045351	type I interferon biosynthetic process	5/908	12/16992	0.000249	0.0023933	0.00173273	3586/9111/7098/7099/51311	5
488	PAM50_N_pos	GO:0045671	negative regulation of osteoclast differentiation	7/908	25/16992	0.000250116	0.0023933	0.00173273	6348/10859/11025/11006/9935/7098/7099	7
489	PAM50_N_pos	GO:2000403	positive regulation of lymphocyte migration	7/908	25/16992	0.000250116	0.0023933	0.00173273	199/6366/6348/6351/6387/9547/8740	7
490	PAM50_N_pos	GO:0042306	regulation of protein import into nucleus	21/908	168/16992	0.000250259	0.0023933	0.00173273	9478/6363/1601/2621/3059/8692/3458/3479/3586/8809/3965/29969/114548/5138/11142/6423/7040/7098/7099/340061/8740	21
491	PAM50_N_pos	GO:0003007	heart morphogenesis	26/908	230/16992	0.00025456	0.00242947	0.00175892	70/94/8854/7122/9249/10395/54567/2022/2078/79633/2294/2702/2787/26508/3357/4208/4487/1901/6423/64321/54345/6909/6910/7010/7040/7048	26
492	PAM50_N_pos	GO:0031663	lipopolysaccharide-mediated signaling pathway	10/908	50/16992	0.000263502	0.00250323	0.00181232	6347/6348/929/3055/9450/23643/4067/4846/7040/7099	10
493	PAM50_N_pos	GO:0042093	T-helper cell differentiation	10/908	50/16992	0.000263502	0.00250323	0.00181232	301/6363/942/1880/3142/3594/8809/3662/114548/5734	10
494	PAM50_N_pos	GO:0090279	regulation of calcium ion import	15/908	100/16992	0.000264002	0.00250323	0.00181232	801/6347/6348/1193/6373/6387/4283/2534/9446/3596/4067/5350/7040/7070/51393	15
495	PAM50_N_pos	GO:0001763	morphogenesis of a branching structure	23/908	193/16992	0.000264426	0.00250323	0.00181232	1282/1435/1522/54567/2022/79633/2252/2294/3082/3087/3586/4855/8829/5371/84870/10371/6423/9021/7040/7048/7052/7471/7484	23
496	PAM50_N_pos	GO:0032963	collagen metabolic process	16/908	111/16992	0.000266702	0.00251462	0.00182057	6347/1306/1282/1291/1292/1471/1508/1513/1520/114757/2022/4239/4327/5468/7040/7148	16
497	PAM50_N_pos	GO:0046834	lipid phosphorylation	16/908	111/16992	0.000266702	0.00251462	0.00182057	940/942/8817/2252/2534/1839/3082/3628/9365/118788/5294/23533/146850/5305/145567/7409	16
498	PAM50_N_pos	GO:0001912	positive regulation of leukocyte mediated cytotoxicity	8/908	33/16992	0.000270759	0.00253755	0.00183717	567/6347/3594/3902/259197/4068/26228/7409	8
499	PAM50_N_pos	GO:0030224	monocyte differentiation	8/908	33/16992	0.000270759	0.00253755	0.00183717	920/972/1435/1436/3428/4208/5153/5468	8
500	PAM50_N_pos	GO:1903131	mononuclear cell differentiation	8/908	33/16992	0.000270759	0.00253755	0.00183717	920/972/1435/1436/3428/4208/5153/5468	8
501	PAM50_N_pos	GO:0035150	regulation of tube size	18/908	134/16992	0.000279127	0.00261076	0.00189017	147/154/554/857/952/1910/2702/3043/3162/3357/3741/3764/4846/4881/5023/5797/6869/7484	18
502	PAM50_N_pos	GO:0051149	positive regulation of muscle cell differentiation	14/908	90/16992	0.000284998	0.00266036	0.00192608	409/8536/6355/963/4283/10938/30846/2022/2323/3479/5600/4208/7040/8740	14
503	PAM50_N_pos	GO:0010952	positive regulation of peptidase activity	20/908	158/16992	0.000294349	0.00274219	0.00198532	9447/22900/857/10395/3428/3429/3965/4210/58484/22861/114548/10392/5023/5118/65018/5371/5468/5720/6423/83595	20
504	PAM50_N_pos	GO:1904950	negative regulation of establishment of protein localization	24/908	207/16992	0.000297412	0.00276522	0.002002	301/55024/9478/947/2621/3586/90865/10859/29969/114548/8620/10062/5138/91461/11142/5371/5734/23433/91543/6672/5552/23208/51311/8740	24
505	PAM50_N_pos	GO:0051224	negative regulation of protein transport	23/908	195/16992	0.000307404	0.00285246	0.00206516	301/55024/9478/947/2621/3586/90865/10859/29969/114548/8620/10062/5138/91461/11142/5371/5734/91543/6672/5552/23208/51311/8740	23
506	PAM50_N_pos	GO:0032570	response to progesterone	9/908	42/16992	0.000308698	0.00285318	0.00206568	117144/857/6347/952/10062/5732/10266/6869/7040	9
507	PAM50_N_pos	GO:0097300	programmed necrotic cell death	9/908	42/16992	0.000308698	0.00285318	0.00206568	857/929/23643/197259/11035/353376/7098/7099/7316	9
508	PAM50_N_pos	GO:0090280	positive regulation of calcium ion import	10/908	51/16992	0.000312288	0.00288067	0.00208559	801/6347/6348/6373/6387/4283/9446/3596/7070/51393	10
509	PAM50_N_pos	GO:0060348	bone development	22/908	183/16992	0.000315017	0.00290013	0.00209968	9249/2022/79633/8817/2313/3479/10859/4208/4487/5305/5734/5788/6423/6424/6678/6886/7010/7040/7048/338773/7305/7471	22
510	PAM50_N_pos	GO:1904589	regulation of protein import	21/908	171/16992	0.000319544	0.00293604	0.00212567	9478/6363/1601/2621/3059/8692/3458/3479/3586/8809/3965/29969/114548/5138/11142/6423/7040/7098/7099/340061/8740	21
511	PAM50_N_pos	GO:0051701	interaction with host	23/908	196/16992	0.000331109	0.00303635	0.0021983	857/30835/920/972/975/942/339390/1508/2219/8547/2621/8692/8519/10410/3965/5371/6404/5272/7040/7293/10318/6737/7316	23
512	PAM50_N_pos	GO:0030278	regulation of ossification	22/908	184/16992	0.000340191	0.00310548	0.00224835	154/6348/1230/1050/1435/9249/3082/8519/3479/3727/9365/4208/91461/5734/9770/1901/6423/5552/6869/7040/338773/117581	22
513	PAM50_N_pos	GO:0042832	defense response to protozoan	6/908	19/16992	0.000340636	0.00310548	0.00224835	116071/958/3458/3586/3662/3394	6
514	PAM50_N_pos	GO:0045624	positive regulation of T-helper cell differentiation	6/908	19/16992	0.000340636	0.00310548	0.00224835	301/6363/942/3142/3594/114548	6
515	PAM50_N_pos	GO:0007584	response to nutrient	21/908	172/16992	0.000346103	0.0031492	0.00228	2182/100/8854/717/6347/920/958/1268/1536/2350/2621/2771/3162/3600/4208/5468/6423/6678/7040/7048/7412	21
516	PAM50_N_pos	GO:0007260	tyrosine phosphorylation of STAT protein	12/908	71/16992	0.00034915	0.00317077	0.00229561	857/958/1436/2534/3059/3458/3479/3596/3600/4067/8651/9021	12
517	PAM50_N_pos	GO:0009187	cyclic nucleotide metabolic process	23/908	197/16992	0.000356404	0.00323039	0.00233878	196883/140/154/554/10203/801/6373/4283/1910/2771/8477/2983/3357/4846/4881/53829/5136/5153/5138/5739/10266/5957/7432	23
518	PAM50_N_pos	GO:1903510	mucopolysaccharide metabolic process	16/908	114/16992	0.000363139	0.00328508	0.00237838	633/55501/166012/56548/1634/133584/3082/8692/3600/3697/3699/80760/4060/10894/6483/7040	16
519	PAM50_N_pos	GO:0022408	negative regulation of cell-cell adhesion	18/908	137/16992	0.000367747	0.00331336	0.00239885	301/6366/972/339390/6387/84868/3142/3620/3586/3659/3902/3965/10859/10288/80380/7040/79626/7471	18
520	PAM50_N_pos	GO:0002637	regulation of immunoglobulin production	10/908	52/16992	0.000368387	0.00331336	0.00239885	940/958/3458/3586/3596/90865/54440/30009/7040/7293	10
521	PAM50_N_pos	GO:0006949	syncytium formation	10/908	52/16992	0.000368387	0.00331336	0.00239885	8536/6355/963/4283/10938/30846/2323/51177/8740/7471	10
522	PAM50_N_pos	GO:0032720	negative regulation of tumor necrosis factor production	9/908	43/16992	0.000372132	0.00334063	0.00241859	409/947/2621/84868/3586/3965/10859/23208/7099	9
523	PAM50_N_pos	GO:0050679	positive regulation of epithelial cell proliferation	20/908	161/16992	0.000377864	0.00338561	0.00245116	94/728/6347/10344/1232/6387/2252/2324/3357/5654/3479/3586/3791/8829/26051/6869/7010/7040/8742/7424	20
524	PAM50_N_pos	GO:0043122	regulation of I-kappaB kinase/NF-kappaB signaling	26/908	236/16992	0.000381261	0.00340952	0.00246847	80833/22900/843/6363/6366/920/958/972/2534/3162/3357/3586/8809/9173/3965/114548/10392/65018/5579/7052/353376/7098/7099/8740/10318/7316	26
525	PAM50_N_pos	GO:0045778	positive regulation of ossification	13/908	82/16992	0.000384744	0.00343411	0.00248627	154/1050/3082/8519/3479/3727/9365/4208/91461/6423/6869/7040/338773	13
526	PAM50_N_pos	GO:2000484	positive regulation of interleukin-8 secretion	5/908	13/16992	0.000386866	0.00344649	0.00249523	929/51744/2219/8692/3965	5
527	PAM50_N_pos	GO:0046427	positive regulation of JAK-STAT cascade	12/908	72/16992	0.000398954	0.00353403	0.00255861	231/958/1436/2534/3059/3458/3479/3596/3600/4067/8651/9021	12
528	PAM50_N_pos	GO:0048661	positive regulation of smooth muscle cell proliferation	12/908	72/16992	0.000398954	0.00353403	0.00255861	199/231/10203/1839/3162/3479/3586/3596/4835/1901/7048/7052	12
529	PAM50_N_pos	GO:1904894	positive regulation of STAT cascade	12/908	72/16992	0.000398954	0.00353403	0.00255861	231/958/1436/2534/3059/3458/3479/3596/3600/4067/8651/9021	12
530	PAM50_N_pos	GO:0046824	positive regulation of nucleocytoplasmic transport	16/908	115/16992	0.000401347	0.00354851	0.0025691	8536/6363/1601/2621/3059/8692/3458/3479/8809/3965/6423/7040/7098/7099/340061/8740	16
531	PAM50_N_pos	GO:0045446	endothelial cell differentiation	14/908	93/16992	0.0004032	0.00355818	0.0025761	94/84913/83605/1003/7122/2022/4478/4855/8829/5138/26051/1901/64321/54345	14
532	PAM50_N_pos	GO:0007219	Notch signaling pathway	20/908	162/16992	0.000409954	0.00361099	0.00261433	51378/1004/1050/54567/79633/2208/26508/3087/3741/4242/222698/4855/375033/5350/6909/7040/7048/7316/7471/23090	20
533	PAM50_N_pos	GO:0002720	positive regulation of cytokine production involved in immune response	8/908	35/16992	0.000417421	0.00366299	0.00265198	567/972/2207/2865/114548/91543/54440/7099	8
534	PAM50_N_pos	GO:1902622	regulation of neutrophil migration	8/908	35/16992	0.000417421	0.00366299	0.00265198	683/719/728/6363/6366/972/4354/3071	8
535	PAM50_N_pos	GO:0002675	positive regulation of acute inflammatory response	7/908	27/16992	0.00042075	0.0036853	0.00266813	695/718/1268/84699/2207/2865/5294	7
536	PAM50_N_pos	GO:0002762	negative regulation of myeloid leukocyte differentiation	9/908	44/16992	0.000445931	0.00389857	0.00282253	714/6348/10859/11025/11006/4067/9935/7098/7099	9
537	PAM50_N_pos	GO:0006501	C-terminal protein lipidation	12/908	73/16992	0.000454627	0.00396719	0.00287222	683/1043/2215/2350/338328/4045/266727/84628/146183/7070/8876/7512	12
538	PAM50_N_pos	GO:0002260	lymphocyte homeostasis	11/908	63/16992	0.000457048	0.00398091	0.00288215	100/972/3965/4067/4208/3071/11035/6708/7040/10673/8740	11
539	PAM50_N_pos	GO:0031589	cell-substrate adhesion	31/908	305/16992	0.000458711	0.00398797	0.00288727	25890/94/10109/683/151887/6366/947/967/1435/10395/1842/25975/133584/83706/2294/2621/3689/3791/10894/22795/146183/5800/6614/64094/10174/7010/7070/7412/7424/7450/7471	31
540	PAM50_N_pos	GO:0007162	negative regulation of cell adhesion	25/908	226/16992	0.000460621	0.00399717	0.00289392	94/301/397/6366/972/339390/6387/10395/53827/84868/3142/3620/3586/3659/58494/3902/3965/10859/10288/80380/5788/5800/7040/79626/7471	25
541	PAM50_N_pos	GO:0060334	regulation of interferon-gamma-mediated signaling pathway	6/908	20/16992	0.00046476	0.00402563	0.00291453	3458/84166/10062/5468/8651/9021	6
542	PAM50_N_pos	GO:0070613	regulation of protein processing	13/908	84/16992	0.000489148	0.00422127	0.00305617	2/717/718/719/728/730/3075/3426/5199/7123/1522/58484/710	13
543	PAM50_N_pos	GO:1901655	cellular response to ketone	13/908	84/16992	0.000489148	0.00422127	0.00305617	231/6347/2230/2621/54331/10365/4478/5468/5729/5732/5734/5176/7040	13
544	PAM50_N_pos	GO:0042307	positive regulation of protein import into nucleus	14/908	95/16992	0.000503369	0.004336	0.00313924	6363/1601/3059/8692/3458/3479/8809/3965/6423/7040/7098/7099/340061/8740	14
545	PAM50_N_pos	GO:0002755	MyD88-dependent toll-like receptor signaling pathway	8/908	36/16992	0.000511838	0.00438478	0.00317455	695/929/3659/23643/7099/51311/10318/7316	8
546	PAM50_N_pos	GO:0030212	hyaluronan metabolic process	8/908	36/16992	0.000511838	0.00438478	0.00317455	3082/8692/3600/3697/3699/80760/10894/7040	8
547	PAM50_N_pos	GO:0030225	macrophage differentiation	8/908	36/16992	0.000511838	0.00438478	0.00317455	714/1050/1053/1435/1436/139716/3059/6688	8
548	PAM50_N_pos	GO:0016485	protein processing	25/908	228/16992	0.00052539	0.00449266	0.00325266	2/715/717/718/719/728/730/3075/3426/5199/7123/8532/1520/1522/2028/2159/2621/3002/2999/3428/5641/58484/5125/710/5552	25
549	PAM50_N_pos	GO:0048260	positive regulation of receptor-mediated endocytosis	9/908	45/16992	0.000531345	0.00451884	0.00327161	409/567/6363/6366/967/1601/5336/6401/6424	9
550	PAM50_N_pos	GO:0050766	positive regulation of phagocytosis	9/908	45/16992	0.000531345	0.00451884	0.00327161	717/718/6347/1794/2207/2621/3071/5468/26228	9
551	PAM50_N_pos	GO:1903556	negative regulation of tumor necrosis factor superfamily cytokine production	9/908	45/16992	0.000531345	0.00451884	0.00327161	409/947/2621/84868/3586/3965/10859/23208/7099	9
552	PAM50_N_pos	GO:0006929	substrate-dependent cell migration	7/908	28/16992	0.00053537	0.00454483	0.00329043	752/8829/64805/5788/6386/10371/7424	7
553	PAM50_N_pos	GO:1903317	regulation of protein maturation	13/908	85/16992	0.00054976	0.00465854	0.00337275	2/717/718/719/728/730/3075/3426/5199/7123/1522/58484/710	13
554	PAM50_N_pos	GO:1901652	response to peptide	41/908	448/16992	0.000557605	0.00471649	0.00341471	196883/231/301/526/9296/554/837/857/6347/958/1393/6387/1536/2865/2534/2791/54331/2787/2844/3087/3586/3663/3727/9365/10365/4067/4149/22861/10392/5350/5468/5579/5919/23433/8651/9021/6678/7010/7040/7076/7471	41
555	PAM50_N_pos	GO:0007259	JAK-STAT cascade	20/908	166/16992	0.000563212	0.00474679	0.00343664	231/633/857/6347/958/1436/1634/2534/2675/3059/3458/3479/3596/3600/4067/9111/127435/8651/9021/6775	20
556	PAM50_N_pos	GO:0097696	STAT cascade	20/908	166/16992	0.000563212	0.00474679	0.00343664	231/633/857/6347/958/1436/1634/2534/2675/3059/3458/3479/3596/3600/4067/9111/127435/8651/9021/6775	20
557	PAM50_N_pos	GO:0035589	G-protein coupled purinergic nucleotide receptor signaling pathway	5/908	14/16992	0.000575414	0.00484091	0.00350479	2857/64805/53829/9934/286530	5
558	PAM50_N_pos	GO:0071260	cellular response to mechanical stimulus	12/908	75/16992	0.000585762	0.00491914	0.00356142	958/2022/3596/3659/5138/5734/7040/7098/7099/51311/943/8740	12
559	PAM50_N_pos	GO:0043123	positive regulation of I-kappaB kinase/NF-kappaB signaling	21/908	179/16992	0.000592248	0.00496472	0.00359442	80833/843/6363/6366/920/958/972/2534/3162/3357/8809/3965/10392/65018/5579/7052/353376/7098/7099/8740/7316	21
560	PAM50_N_pos	GO:0001562	response to protozoan	6/908	21/16992	0.000621464	0.0051543	0.00373168	116071/958/3458/3586/3662/3394	6
561	PAM50_N_pos	GO:0002335	mature B cell differentiation	6/908	21/16992	0.000621464	0.0051543	0.00373168	100/1880/9452/4242/5336/23228	6
562	PAM50_N_pos	GO:0009595	detection of biotic stimulus	6/908	21/16992	0.000621464	0.0051543	0.00373168	912/23643/58484/114548/10392/7099	6
563	PAM50_N_pos	GO:0050901	leukocyte tethering or rolling	6/908	21/16992	0.000621464	0.0051543	0.00373168	6366/6387/6401/6403/6404/7412	6
564	PAM50_N_pos	GO:0060330	regulation of response to interferon-gamma	6/908	21/16992	0.000621464	0.0051543	0.00373168	3458/84166/10062/5468/8651/9021	6
565	PAM50_N_pos	GO:2000482	regulation of interleukin-8 secretion	6/908	21/16992	0.000621464	0.0051543	0.00373168	301/929/51744/2219/8692/3965	6
566	PAM50_N_pos	GO:0048662	negative regulation of smooth muscle cell proliferation	8/908	37/16992	0.000622825	0.00515646	0.00373324	199/3162/3458/3586/3600/4881/5468/5739	8
567	PAM50_N_pos	GO:1904591	positive regulation of protein import	14/908	97/16992	0.000623958	0.00515673	0.00373344	6363/1601/3059/8692/3458/3479/8809/3965/6423/7040/7098/7099/340061/8740	14
568	PAM50_N_pos	GO:0009612	response to mechanical stimulus	23/908	205/16992	0.00062757	0.00517693	0.00374806	6347/958/6387/1634/2022/2113/2534/3596/3659/3727/3741/5138/5468/5734/6507/6869/7040/7048/7098/7099/51311/943/8740	23
569	PAM50_N_pos	GO:0002532	production of molecular mediator involved in inflammatory response	9/908	46/16992	0.000629716	0.00517693	0.00374806	695/2207/115362/63940/3620/4067/4210/5023/7099	9
570	PAM50_N_pos	GO:0035306	positive regulation of dephosphorylation	9/908	46/16992	0.000629716	0.00517693	0.00374806	801/10395/3458/4208/65018/5341/26051/11035/7040	9
571	PAM50_N_pos	GO:0052652	cyclic purine nucleotide metabolic process	19/908	156/16992	0.000669796	0.00549678	0.00397963	196883/140/154/554/10203/801/1910/2771/8477/2983/3357/4846/4881/53829/5138/5739/10266/5957/7432	19
572	PAM50_N_pos	GO:0001913	T cell mediated cytotoxicity	7/908	29/16992	0.000673503	0.00551754	0.00399466	567/1075/3594/10859/259197/5788/11035	7
573	PAM50_N_pos	GO:0030801	positive regulation of cyclic nucleotide metabolic process	15/908	109/16992	0.000677184	0.00552837	0.0040025	196883/140/154/554/10203/801/6373/4283/8477/4846/4881/5739/10266/5957/7432	15
574	PAM50_N_pos	GO:0048525	negative regulation of viral process	15/908	109/16992	0.000677184	0.00552837	0.0040025	200315/6348/6351/2219/8547/5654/3428/8519/10410/4599/8638/5371/91543/10318/6737	15
575	PAM50_N_pos	GO:0022604	regulation of cell morphogenesis	39/908	424/16992	0.000683512	0.00557032	0.00403287	301/64411/55843/10109/832/6357/6347/6348/1436/6387/10395/5168/23136/2242/221472/2268/752/91010/2534/3055/3689/3791/7940/4478/8829/54873/51177/5800/57381/23433/10371/56920/30011/6678/6708/7070/51393/11344/9839	39
576	PAM50_N_pos	GO:0032637	interleukin-8 production	11/908	66/16992	0.000688999	0.00559558	0.00405116	301/929/51744/2219/8692/3586/3965/10392/7098/7099/51311	11
577	PAM50_N_pos	GO:0032755	positive regulation of interleukin-6 production	11/908	66/16992	0.000688999	0.00559558	0.00405116	2207/8692/3458/90865/3965/10288/10392/353376/7098/7099/51311	11
578	PAM50_N_pos	GO:0070588	calcium ion transmembrane transport	28/908	272/16992	0.000693986	0.00562633	0.00407342	93589/801/117144/6363/6366/6348/1193/6373/4283/2534/2621/9446/3357/3596/10008/4067/64805/5138/5294/5336/5350/5788/22821/123041/7040/7070/140738/51393	28
579	PAM50_N_pos	GO:0046777	protein autophosphorylation	25/908	233/16992	0.000723323	0.00585405	0.00423829	660/695/801/857/1436/2022/2242/2268/2324/2534/2675/10750/2869/3055/3791/4067/8569/65018/9770/11035/6503/6793/7010/7070/7424	25
580	PAM50_N_pos	GO:0009190	cyclic nucleotide biosynthetic process	19/908	157/16992	0.000724792	0.00585582	0.00423957	196883/140/154/554/10203/801/1910/2771/8477/2983/3357/4846/4881/53829/5138/5739/10266/5957/7432	19
581	PAM50_N_pos	GO:0050880	regulation of blood vessel size	17/908	133/16992	0.000728654	0.00587689	0.00425483	147/154/554/857/952/1910/2702/3043/3162/3357/3741/3764/4846/4881/5023/5797/6869	17
582	PAM50_N_pos	GO:0072577	endothelial cell apoptotic process	9/908	47/16992	0.00074248	0.0059768	0.00432716	57124/958/641700/2621/3586/3596/3791/10266/7010	9
583	PAM50_N_pos	GO:0032386	regulation of intracellular transport	44/908	498/16992	0.000743592	0.0059768	0.00432716	9478/801/8536/6363/6347/8832/1513/1601/2207/2242/2268/2294/2534/2621/3059/3162/3176/8692/3429/3458/3479/3586/3596/8809/3965/4067/29969/4478/4600/114548/4924/5138/65018/11142/5350/79899/6423/6672/23208/7040/7098/7099/340061/8740	44
584	PAM50_N_pos	GO:0031100	animal organ regeneration	12/908	77/16992	0.000747263	0.00599602	0.00434107	728/6347/6387/2621/3082/3162/3586/4837/5468/7040/7048/7471	12
585	PAM50_N_pos	GO:0035924	cellular response to vascular endothelial growth factor stimulus	8/908	38/16992	0.000752442	0.00602725	0.00436369	967/1634/54567/2324/3791/8829/10266/7412	8
586	PAM50_N_pos	GO:0030282	bone mineralization	14/908	99/16992	0.000768185	0.00614286	0.00444739	154/433/6348/1230/7123/3479/9365/4208/91461/5745/1901/5552/7040/338773	14
587	PAM50_N_pos	GO:0045926	negative regulation of growth	24/908	221/16992	0.000772087	0.00616354	0.00446236	94/154/978/2273/8692/3458/3586/3394/5641/5600/4487/4881/8829/51316/5371/5468/10371/56920/6423/6586/64321/6910/7040/7048	24
588	PAM50_N_pos	GO:0038094	Fc-gamma receptor signaling pathway	17/908	134/16992	0.00079397	0.00632745	0.00458103	10095/10109/919/9844/2207/2212/2214/2217/2268/2534/3055/4067/3071/5336/7409/7454/7456	17
589	PAM50_N_pos	GO:0051090	regulation of sequence-specific DNA binding transcription factor activity	35/908	371/16992	0.000807624	0.00642534	0.0046519	9447/409/695/958/1240/150684/54360/2307/2621/84868/3055/26508/3162/3586/3689/3965/5600/150372/58484/84166/114548/10392/65018/5468/5579/11035/6424/6672/7040/7098/7099/7293/6737/7316/7471	35
590	PAM50_N_pos	GO:0001914	regulation of T cell mediated cytotoxicity	6/908	22/16992	0.000816207	0.00642814	0.00465393	567/3594/10859/259197/5788/11035	6
591	PAM50_N_pos	GO:0002861	regulation of inflammatory response to antigenic stimulus	6/908	22/16992	0.000816207	0.00642814	0.00465393	695/718/940/1268/2207/3586	6
592	PAM50_N_pos	GO:0035590	purinergic nucleotide receptor signaling pathway	6/908	22/16992	0.000816207	0.00642814	0.00465393	2857/5023/64805/53829/9934/286530	6
593	PAM50_N_pos	GO:0061082	myeloid leukocyte cytokine production	6/908	22/16992	0.000816207	0.00642814	0.00465393	972/2207/2621/3162/7040/7099	6
594	PAM50_N_pos	GO:0071379	cellular response to prostaglandin stimulus	6/908	22/16992	0.000816207	0.00642814	0.00465393	1646/54331/5468/5729/5732/5734	6
595	PAM50_N_pos	GO:0071800	podosome assembly	6/908	22/16992	0.000816207	0.00642814	0.00465393	51411/3055/4478/653361/654816/654817	6
596	PAM50_N_pos	GO:2000251	positive regulation of actin cytoskeleton reorganization	5/908	15/16992	0.000825342	0.00648918	0.00469812	2242/3055/3059/26228/7010	5
597	PAM50_N_pos	GO:0001569	branching involved in blood vessel morphogenesis	7/908	30/16992	0.000838419	0.00654805	0.00474074	1282/54567/2022/4855/8829/6423/7048	7
598	PAM50_N_pos	GO:0010543	regulation of platelet activation	7/908	30/16992	0.000838419	0.00654805	0.00474074	2207/4067/4846/5341/6403/7056/7099	7
599	PAM50_N_pos	GO:0010831	positive regulation of myotube differentiation	7/908	30/16992	0.000838419	0.00654805	0.00474074	6355/963/4283/10938/30846/2323/8740	7
600	PAM50_N_pos	GO:0045622	regulation of T-helper cell differentiation	7/908	30/16992	0.000838419	0.00654805	0.00474074	301/6363/942/3142/3594/3662/114548	7
601	PAM50_N_pos	GO:1904019	epithelial cell apoptotic process	13/908	89/16992	0.000859607	0.00670236	0.00485246	57124/958/641700/2621/3162/3586/3596/3791/5294/10266/6424/7010/7048	13
602	PAM50_N_pos	GO:0072593	reactive oxygen species metabolic process	25/908	236/16992	0.000870939	0.00675874	0.00489328	199/683/857/947/1536/2878/3043/3240/3458/3586/3689/10365/653361/654816/654817/4688/4846/4835/65018/11035/6649/7040/7048/7099/7409	25
603	PAM50_N_pos	GO:0003044	regulation of systemic arterial blood pressure mediated by a chemical signal	9/908	48/16992	0.000871164	0.00675874	0.00489328	147/154/554/1522/2028/2702/4846/5125/6869	9
604	PAM50_N_pos	GO:0045661	regulation of myoblast differentiation	9/908	48/16992	0.000871164	0.00675874	0.00489328	6361/6355/9547/4283/2323/9573/4208/7040/8740	9
605	PAM50_N_pos	GO:2000116	regulation of cysteine-type endopeptidase activity	23/908	210/16992	0.000876196	0.00678654	0.00491341	9447/409/22900/10395/2621/3082/3428/3429/3965/4210/58484/22861/114548/10392/5023/5371/5468/5698/5272/6423/83595/25816/8740	23
606	PAM50_N_pos	GO:0001503	ossification	35/908	373/16992	0.000888375	0.00686951	0.00497348	154/433/649/6348/1230/1050/91851/7123/1291/1435/1513/50846/9249/79633/8817/3082/8519/3479/3727/9365/4208/26578/91461/5734/5745/9770/1901/6423/6678/5552/6869/7010/7040/338773/117581	35
607	PAM50_N_pos	GO:0042531	positive regulation of tyrosine phosphorylation of STAT protein	10/908	58/16992	0.000909513	0.00702138	0.00508343	958/1436/2534/3059/3458/3479/3596/3600/4067/9021	10
608	PAM50_N_pos	GO:0045981	positive regulation of nucleotide metabolic process	17/908	136/16992	0.000939707	0.00723065	0.00523494	196883/140/154/554/10203/801/6373/4283/8477/3479/4846/4881/65018/5739/10266/5957/7432	17
609	PAM50_N_pos	GO:1900544	positive regulation of purine nucleotide metabolic process	17/908	136/16992	0.000939707	0.00723065	0.00523494	196883/140/154/554/10203/801/6373/4283/8477/3479/4846/4881/65018/5739/10266/5957/7432	17
610	PAM50_N_pos	GO:0045445	myoblast differentiation	12/908	79/16992	0.000944397	0.00725483	0.00525244	51676/6361/6355/9547/4283/2323/9573/3479/4208/6909/7040/8740	12
611	PAM50_N_pos	GO:0016064	immunoglobulin mediated immune response	21/908	186/16992	0.000977874	0.0074997	0.00542973	695/712/713/714/715/716/717/718/730/940/958/972/3426/2207/2208/3458/3586/710/30009/7040/51311	21
612	PAM50_N_pos	GO:0060485	mesenchyme development	25/908	238/16992	0.000983299	0.00752899	0.00545094	70/94/8854/1601/1910/1947/2022/2078/2294/26508/3082/3357/4208/4222/4487/8829/6386/10371/6423/6909/6910/7040/7048/114990/9839	25
613	PAM50_N_pos	GO:0003151	outflow tract morphogenesis	11/908	69/16992	0.00101136	0.00773118	0.00559732	7122/9249/2022/2702/26508/4208/6423/64321/54345/6909/7048	11
614	PAM50_N_pos	GO:0035296	regulation of tube diameter	16/908	125/16992	0.00101579	0.00773945	0.00560331	147/154/554/857/952/1910/2702/3162/3357/3741/3764/4846/4881/5023/5797/6869	16
615	PAM50_N_pos	GO:0097746	regulation of blood vessel diameter	16/908	125/16992	0.00101579	0.00773945	0.00560331	147/154/554/857/952/1910/2702/3162/3357/3741/3764/4846/4881/5023/5797/6869	16
616	PAM50_N_pos	GO:0070265	necrotic cell death	9/908	49/16992	0.00101739	0.00773945	0.00560331	857/929/23643/197259/11035/353376/7098/7099/7316	9
617	PAM50_N_pos	GO:0001937	negative regulation of endothelial cell proliferation	7/908	31/16992	0.00103361	0.0078501	0.00568342	94/84913/857/54567/5797/6678/22846	7
618	PAM50_N_pos	GO:0046640	regulation of alpha-beta T cell proliferation	6/908	23/16992	0.00105483	0.00798453	0.00578075	51744/940/10148/3659/3965/7048	6
619	PAM50_N_pos	GO:0051354	negative regulation of oxidoreductase activity	6/908	23/16992	0.00105483	0.00798453	0.00578075	8639/857/1268/3001/3240/3596	6
620	PAM50_N_pos	GO:0018410	C-terminal protein amino acid modification	12/908	80/16992	0.00105813	0.00798453	0.00578075	683/1043/2215/2350/338328/4045/266727/84628/146183/7070/8876/7512	12
621	PAM50_N_pos	GO:0048259	regulation of receptor-mediated endocytosis	12/908	80/16992	0.00105813	0.00798453	0.00578075	409/567/801/6363/6366/967/1601/5336/6386/6401/6424/23208	12
622	PAM50_N_pos	GO:2000351	regulation of endothelial cell apoptotic process	8/908	40/16992	0.00107652	0.00811026	0.00587177	57124/958/641700/2621/3596/3791/10266/7010	8
623	PAM50_N_pos	GO:0019724	B cell mediated immunity	21/908	188/16992	0.00112158	0.00843619	0.00610774	695/712/713/714/715/716/717/718/730/940/958/972/3426/2207/2208/3458/3586/710/30009/7040/51311	21
624	PAM50_N_pos	GO:0071560	cellular response to transforming growth factor beta stimulus	23/908	214/16992	0.00113252	0.00850482	0.00615743	94/9719/409/857/6347/1003/7122/7123/1601/2022/2534/5654/94031/8692/4208/5138/5371/6386/7040/7048/7316/114990/7471	23
625	PAM50_N_pos	GO:0030799	regulation of cyclic nucleotide metabolic process	19/908	163/16992	0.00114333	0.00856631	0.00620195	196883/140/154/554/10203/801/6373/4283/1910/2771/8477/4846/4881/53829/5138/5739/10266/5957/7432	19
626	PAM50_N_pos	GO:0001946	lymphangiogenesis	5/908	16/16992	0.00114802	0.00856631	0.00620195	94/2324/54345/22846/7424	5
627	PAM50_N_pos	GO:0034138	toll-like receptor 3 signaling pathway	5/908	16/16992	0.00114802	0.00856631	0.00620195	857/942/84868/23180/7098	5
628	PAM50_N_pos	GO:0061298	retina vasculature development in camera-type eye	5/908	16/16992	0.00114802	0.00856631	0.00620195	94/22899/1282/8829/57381	5
629	PAM50_N_pos	GO:1900371	regulation of purine nucleotide biosynthetic process	18/908	151/16992	0.00117854	0.00875668	0.00633978	196883/140/154/554/10203/801/1910/2771/8477/4846/4881/53829/5138/65018/5739/10266/5957/7432	18
630	PAM50_N_pos	GO:0030323	respiratory tube development	20/908	176/16992	0.00117897	0.00875668	0.00633978	100/9719/8854/1050/83716/1522/8817/2252/2324/2294/3087/3290/3596/10365/4846/5125/91461/6678/6910/7048	20
631	PAM50_N_pos	GO:0090066	regulation of anatomical structure size	40/908	451/16992	0.0011815	0.00875668	0.00633978	147/154/10095/10109/554/832/857/6366/10344/952/6387/1910/2702/9535/3043/3055/3059/3162/3357/3741/3764/4478/3071/4846/4881/8829/5023/5341/5797/83547/10371/56920/83442/6708/6869/51393/11344/7409/7454/7484	40
632	PAM50_N_pos	GO:0032663	regulation of interleukin-2 production	9/908	50/16992	0.00118288	0.00875668	0.00633978	301/940/947/920/942/84868/3662/3902/54440	9
633	PAM50_N_pos	GO:0043550	regulation of lipid kinase activity	9/908	50/16992	0.00118288	0.00875668	0.00633978	6363/6366/975/2268/4067/23533/146850/7010/7040	9
634	PAM50_N_pos	GO:0032677	regulation of interleukin-8 production	10/908	60/16992	0.00119347	0.00882113	0.00638643	301/929/51744/2219/8692/3586/3965/7098/7099/51311	10
635	PAM50_N_pos	GO:0030808	regulation of nucleotide biosynthetic process	18/908	152/16992	0.00127182	0.00938539	0.00679496	196883/140/154/554/10203/801/1910/2771/8477/4846/4881/53829/5138/65018/5739/10266/5957/7432	18
636	PAM50_N_pos	GO:0043551	regulation of phosphatidylinositol 3-kinase activity	8/908	41/16992	0.00127581	0.00940004	0.00680557	6363/6366/2268/4067/23533/146850/7010/7040	8
637	PAM50_N_pos	GO:0046488	phosphatidylinositol metabolic process	23/908	216/16992	0.00128329	0.00941078	0.00681334	660/940/942/1436/8817/2252/2534/1839/3082/3357/3628/9365/118788/5294/23533/146850/5305/8605/5322/5336/5341/145567/7409	23
638	PAM50_N_pos	GO:0071559	response to transforming growth factor beta	23/908	216/16992	0.00128329	0.00941078	0.00681334	94/9719/409/857/6347/1003/7122/7123/1601/2022/2534/5654/94031/8692/4208/5138/5371/6386/7040/7048/7316/114990/7471	23
639	PAM50_N_pos	GO:1900180	regulation of protein localization to nucleus	23/908	216/16992	0.00128329	0.00941078	0.00681334	9478/6363/1601/2534/2621/3059/8692/3458/3479/3586/8809/3965/11006/29969/114548/5138/11142/6423/7040/7098/7099/340061/8740	23
640	PAM50_N_pos	GO:0010595	positive regulation of endothelial cell migration	11/908	71/16992	0.00128866	0.00943543	0.00683118	51378/84913/2113/8817/2324/3791/8829/6678/7010/7040/7424	11
641	PAM50_N_pos	GO:0010950	positive regulation of endopeptidase activity	17/908	140/16992	0.00130036	0.00950621	0.00688243	9447/22900/10395/3428/3429/3965/4210/58484/22861/114548/10392/5023/5371/5468/5720/6423/83595	17
642	PAM50_N_pos	GO:0002475	antigen processing and presentation via MHC class Ib	4/908	10/16992	0.0013123	0.00954881	0.00691327	567/910/911/912	4
643	PAM50_N_pos	GO:0002887	negative regulation of myeloid leukocyte mediated immunity	4/908	10/16992	0.0013123	0.00954881	0.00691327	8832/2294/3162/3965	4
644	PAM50_N_pos	GO:0048304	positive regulation of isotype switching to IgG isotypes	4/908	10/16992	0.0013123	0.00954881	0.00691327	940/958/3458/30009	4
645	PAM50_N_pos	GO:0051147	regulation of muscle cell differentiation	19/908	165/16992	0.00132237	0.00959232	0.00694477	409/8536/6361/6355/963/9547/4283/10938/30846/2022/2323/2294/9573/3479/5600/4208/4487/7040/8740	19
646	PAM50_N_pos	GO:0072376	protein activation cascade	19/908	165/16992	0.00132237	0.00959232	0.00694477	2/712/713/714/715/716/717/718/719/728/730/3075/3426/5199/2159/2219/8547/710/7450	19
647	PAM50_N_pos	GO:0001945	lymph vessel development	6/908	24/16992	0.00134353	0.00971572	0.00703412	94/2324/54345/79652/22846/7424	6
648	PAM50_N_pos	GO:0042346	positive regulation of NF-kappaB import into nucleus	6/908	24/16992	0.00134353	0.00971572	0.00703412	6363/8809/3965/7098/7099/8740	6
649	PAM50_N_pos	GO:0042130	negative regulation of T cell proliferation	9/908	51/16992	0.00136944	0.0098878	0.0071587	339390/84868/3620/3586/3965/10859/10288/80380/7040	9
650	PAM50_N_pos	GO:0006956	complement activation	17/908	141/16992	0.00140691	0.0101427	0.00734326	2/712/713/714/715/716/717/718/719/728/730/3075/3426/5199/2219/8547/710	17
651	PAM50_N_pos	GO:0001501	skeletal system development	42/908	485/16992	0.00143181	0.0103064	0.00746174	94/649/1240/54360/9249/2022/79633/8817/2313/9573/392255/2702/3224/3235/8692/3479/3487/10859/4060/4094/4208/4487/389125/5125/5305/91461/5734/5745/5788/9770/6423/6424/6678/6886/7010/7040/7048/7076/338773/7305/7471/7484	42
652	PAM50_N_pos	GO:0051604	protein maturation	26/908	258/16992	0.00144077	0.010355	0.00749695	2/715/717/718/719/728/730/3075/3426/5199/7123/8532/1520/1522/2028/2159/2621/3002/2999/3428/23479/5641/58484/5125/710/5552	26
653	PAM50_N_pos	GO:1903900	regulation of viral life cycle	20/908	179/16992	0.00145054	0.0104092	0.00753621	200315/6348/6351/940/920/972/2219/8547/3428/8519/10410/3965/29969/4599/2494/8638/5371/91543/10318/6737	20
654	PAM50_N_pos	GO:1903727	positive regulation of phospholipid metabolic process	8/908	42/16992	0.00150336	0.0107718	0.0077987	6363/6366/975/2268/3357/4067/7010/7040	8
655	PAM50_N_pos	GO:0010811	positive regulation of cell-substrate adhesion	14/908	106/16992	0.00151373	0.0108295	0.00784049	25890/10109/151887/6366/1435/1842/25975/133584/2294/3791/64094/7010/7070/7424	14
656	PAM50_N_pos	GO:0030802	regulation of cyclic nucleotide biosynthetic process	17/908	142/16992	0.00152074	0.0108631	0.00786479	196883/140/154/554/10203/801/1910/2771/8477/4846/4881/53829/5138/5739/10266/5957/7432	17
657	PAM50_N_pos	GO:0002707	negative regulation of lymphocyte mediated immunity	7/908	33/16992	0.00152989	0.0108952	0.00788805	409/339390/84868/3965/10859/5788/5272	7
658	PAM50_N_pos	GO:0090218	positive regulation of lipid kinase activity	7/908	33/16992	0.00152989	0.0108952	0.00788805	6363/6366/975/2268/4067/7010/7040	7
659	PAM50_N_pos	GO:1903725	regulation of phospholipid metabolic process	10/908	62/16992	0.00154587	0.0109923	0.00795835	6363/6366/975/2268/3357/4067/23533/146850/7010/7040	10
660	PAM50_N_pos	GO:0002313	mature B cell differentiation involved in immune response	5/908	17/16992	0.00155538	0.0110099	0.00797106	100/1880/9452/4242/5336	5
661	PAM50_N_pos	GO:0002643	regulation of tolerance induction	5/908	17/16992	0.00155538	0.0110099	0.00797106	942/84868/3620/10288/7048	5
662	PAM50_N_pos	GO:0071380	cellular response to prostaglandin E stimulus	5/908	17/16992	0.00155538	0.0110099	0.00797106	54331/5468/5729/5732/5734	5
663	PAM50_N_pos	GO:0045428	regulation of nitric oxide biosynthetic process	9/908	52/16992	0.00157896	0.0111599	0.00807968	199/857/947/3043/3458/3586/3689/10365/7099	9
664	PAM50_N_pos	GO:0046058	cAMP metabolic process	18/908	155/16992	0.00159011	0.0112217	0.00812446	196883/140/154/554/10203/801/6373/4283/1910/2771/8477/53829/5136/5153/5138/5739/10266/7432	18
665	PAM50_N_pos	GO:0030810	positive regulation of nucleotide biosynthetic process	14/908	107/16992	0.00165801	0.0116658	0.00844598	196883/140/154/554/10203/801/8477/4846/4881/65018/5739/10266/5957/7432	14
666	PAM50_N_pos	GO:1900373	positive regulation of purine nucleotide biosynthetic process	14/908	107/16992	0.00165801	0.0116658	0.00844598	196883/140/154/554/10203/801/8477/4846/4881/65018/5739/10266/5957/7432	14
667	PAM50_N_pos	GO:0071902	positive regulation of protein serine/threonine kinase activity	29/908	302/16992	0.00167136	0.0117421	0.00850122	728/801/8536/6363/894/958/972/975/1436/221472/8817/2357/4616/3082/3357/3458/3479/5600/29969/10392/5148/5294/23533/146850/7040/7098/7099/7316/9839	29
668	PAM50_N_pos	GO:0032620	interleukin-17 production	6/908	25/16992	0.00168882	0.0118117	0.00855156	3458/3600/3071/23180/7040/7099	6
669	PAM50_N_pos	GO:0043537	negative regulation of blood vessel endothelial cell migration	6/908	25/16992	0.00168882	0.0118117	0.00855156	94/51378/54567/79812/7040/22846	6
670	PAM50_N_pos	GO:0072606	interleukin-8 secretion	6/908	25/16992	0.00168882	0.0118117	0.00855156	301/929/51744/2219/8692/3965	6
671	PAM50_N_pos	GO:0006809	nitric oxide biosynthetic process	10/908	63/16992	0.0017513	0.0122304	0.00885474	199/857/947/3043/3458/3586/3689/10365/4846/7099	10
672	PAM50_N_pos	GO:0001960	negative regulation of cytokine-mediated signaling pathway	8/908	43/16992	0.00176193	0.012268	0.00888198	857/2621/84166/10062/5468/5788/6586/26228	8
673	PAM50_N_pos	GO:0032757	positive regulation of interleukin-8 production	8/908	43/16992	0.00176193	0.012268	0.00888198	929/51744/2219/8692/3965/7098/7099/51311	8
674	PAM50_N_pos	GO:0048762	mesenchymal cell differentiation	20/908	182/16992	0.00177365	0.0123314	0.00892781	8854/1601/1910/1947/2022/2078/26508/3082/3357/4208/4487/8829/6386/10371/6423/6910/7040/7048/114990/9839	20
675	PAM50_N_pos	GO:0022612	gland morphogenesis	15/908	120/16992	0.00183142	0.0126953	0.00919133	857/1435/1436/2252/3082/3458/55679/4478/8829/5371/10371/6909/7040/7048/7052	15
676	PAM50_N_pos	GO:0032387	negative regulation of intracellular transport	15/908	120/16992	0.00183142	0.0126953	0.00919133	9478/8832/2294/2621/3162/3586/3965/29969/114548/5138/11142/5350/6672/23208/8740	15
677	PAM50_N_pos	GO:0048566	embryonic digestive tract development	7/908	34/16992	0.00183898	0.0127289	0.00921564	100/8854/2294/3142/5125/91461/5919	7
678	PAM50_N_pos	GO:0046425	regulation of JAK-STAT cascade	17/908	145/16992	0.00190988	0.0131807	0.00954274	231/633/857/958/1436/1634/2534/2675/3059/3458/3479/3596/3600/4067/127435/8651/9021	17
679	PAM50_N_pos	GO:1904892	regulation of STAT cascade	17/908	145/16992	0.00190988	0.0131807	0.00954274	231/633/857/958/1436/1634/2534/2675/3059/3458/3479/3596/3600/4067/127435/8651/9021	17
680	PAM50_N_pos	GO:0002664	regulation of T cell tolerance induction	4/908	11/16992	0.00197537	0.013533	0.0097978	942/3620/10288/7048	4
681	PAM50_N_pos	GO:0032700	negative regulation of interleukin-17 production	4/908	11/16992	0.00197537	0.013533	0.0097978	3458/3071/7040/7099	4
682	PAM50_N_pos	GO:0043301	negative regulation of leukocyte degranulation	4/908	11/16992	0.00197537	0.013533	0.0097978	8832/2294/3162/3965	4
683	PAM50_N_pos	GO:0043374	CD8-positive, alpha-beta T cell differentiation	4/908	11/16992	0.00197537	0.013533	0.0097978	3458/3659/3071/944	4
684	PAM50_N_pos	GO:0044546	NLRP3 inflammasome complex assembly	4/908	11/16992	0.00197537	0.013533	0.0097978	115362/4210/114548/7099	4
685	PAM50_N_pos	GO:1904035	regulation of epithelial cell apoptotic process	10/908	64/16992	0.00197827	0.0135331	0.00979786	57124/958/641700/2621/3162/3596/3791/10266/6424/7010	10
686	PAM50_N_pos	GO:1903018	regulation of glycoprotein metabolic process	8/908	44/16992	0.00205437	0.0139479	0.0100982	6363/6366/1471/1839/3458/3479/3600/9445	8
687	PAM50_N_pos	GO:0002888	positive regulation of myeloid leukocyte mediated immunity	5/908	18/16992	0.00205975	0.0139479	0.0100982	695/718/2207/2268/3596	5
688	PAM50_N_pos	GO:0002902	regulation of B cell apoptotic process	5/908	18/16992	0.00205975	0.0139479	0.0100982	100/695/972/3586/4067	5
689	PAM50_N_pos	GO:0034123	positive regulation of toll-like receptor signaling pathway	5/908	18/16992	0.00205975	0.0139479	0.0100982	857/10062/91543/353376/7098	5
690	PAM50_N_pos	GO:0036303	lymph vessel morphogenesis	5/908	18/16992	0.00205975	0.0139479	0.0100982	94/2324/54345/22846/7424	5
691	PAM50_N_pos	GO:0045076	regulation of interleukin-2 biosynthetic process	5/908	18/16992	0.00205975	0.0139479	0.0100982	940/920/942/3662/3902	5
692	PAM50_N_pos	GO:0098581	detection of external biotic stimulus	5/908	18/16992	0.00205975	0.0139479	0.0100982	912/23643/58484/10392/7099	5
693	PAM50_N_pos	GO:0001885	endothelial cell development	9/908	54/16992	0.00207494	0.0139902	0.0101288	83605/1003/7122/2022/4478/4855/5138/26051/54345	9
694	PAM50_N_pos	GO:0050918	positive chemotaxis	9/908	54/16992	0.00207494	0.0139902	0.0101288	6348/6387/2252/3082/3603/3791/8829/1901/7424	9
695	PAM50_N_pos	GO:0070228	regulation of lymphocyte apoptotic process	9/908	54/16992	0.00207494	0.0139902	0.0101288	100/695/972/155038/3620/3586/3965/4067/11035	9
696	PAM50_N_pos	GO:0030947	regulation of vascular endothelial growth factor receptor signaling pathway	6/908	26/16992	0.00209749	0.0140814	0.0101948	8817/3087/79812/5579/79652/7424	6
697	PAM50_N_pos	GO:0061437	renal system vasculature development	6/908	26/16992	0.00209749	0.0140814	0.0101948	947/2828/3458/8829/5175/7010	6
698	PAM50_N_pos	GO:0061440	kidney vasculature development	6/908	26/16992	0.00209749	0.0140814	0.0101948	947/2828/3458/8829/5175/7010	6
699	PAM50_N_pos	GO:0030324	lung development	19/908	172/16992	0.0021486	0.0144039	0.0104283	100/9719/8854/1050/83716/1522/8817/2252/2324/2294/3087/3290/3596/10365/4846/91461/6678/6910/7048	19
700	PAM50_N_pos	GO:1904062	regulation of cation transmembrane transport	25/908	252/16992	0.00218212	0.0146063	0.0105749	482/801/857/1193/150684/1393/1520/6373/4283/2273/5348/53827/2534/2745/9446/3596/8514/10008/4067/4208/5294/5336/5350/7040/7070	25
701	PAM50_N_pos	GO:0003179	heart valve morphogenesis	7/908	35/16992	0.00219437	0.0146063	0.0105749	2078/2702/26508/4208/6910/7040/7048	7
702	PAM50_N_pos	GO:0010712	regulation of collagen metabolic process	7/908	35/16992	0.00219437	0.0146063	0.0105749	6347/1471/114757/2022/4239/5468/7040	7
703	PAM50_N_pos	GO:0050922	negative regulation of chemotaxis	7/908	35/16992	0.00219437	0.0146063	0.0105749	199/6347/79148/8829/5800/10371/26228	7
704	PAM50_N_pos	GO:0098801	regulation of renal system process	7/908	35/16992	0.00219437	0.0146063	0.0105749	554/1910/2621/2702/4881/5800/6869	7
705	PAM50_N_pos	GO:0007189	adenylate cyclase-activating G-protein coupled receptor signaling pathway	10/908	65/16992	0.00222836	0.0147905	0.0107082	196883/147/154/10203/54331/5732/5739/5745/8698/7432	10
706	PAM50_N_pos	GO:0009988	cell-cell recognition	10/908	65/16992	0.00222836	0.0147905	0.0107082	117144/6363/6366/30835/1794/84868/84329/4478/5551/30815	10
707	PAM50_N_pos	GO:0043534	blood vessel endothelial cell migration	11/908	76/16992	0.00226277	0.0149765	0.0108428	94/51378/54567/3791/79812/8829/83442/54345/7040/22846/7424	11
708	PAM50_N_pos	GO:0070167	regulation of biomineral tissue development	11/908	76/16992	0.00226277	0.0149765	0.0108428	154/6348/1230/2621/9365/4208/91461/1901/5552/7040/338773	11
709	PAM50_N_pos	GO:0031099	regeneration	19/908	173/16992	0.00229622	0.0151764	0.0109876	301/728/6347/6387/2596/2621/3082/3162/3479/3586/389125/4837/5468/8578/6442/7040/7048/7070/7471	19
710	PAM50_N_pos	GO:0046068	cGMP metabolic process	9/908	55/16992	0.00236563	0.0155912	0.0112879	196883/2983/3357/4846/4881/5136/5153/5138/5957	9
711	PAM50_N_pos	GO:1903036	positive regulation of response to wounding	9/908	55/16992	0.00236563	0.0155912	0.0112879	301/6347/1839/5341/8578/6403/7048/7056/7099	9
712	PAM50_N_pos	GO:0007157	heterophilic cell-cell adhesion via plasma membrane cell adhesion molecules	8/908	45/16992	0.00238367	0.0156222	0.0113104	57863/30835/79633/2995/259197/6401/6403/7412	8
713	PAM50_N_pos	GO:0032480	negative regulation of type I interferon production	8/908	45/16992	0.00238367	0.0156222	0.0113104	84868/51191/3586/10859/84166/9111/7316/9246	8
714	PAM50_N_pos	GO:0042345	regulation of NF-kappaB import into nucleus	8/908	45/16992	0.00238367	0.0156222	0.0113104	6363/3586/8809/3965/114548/7098/7099/8740	8
715	PAM50_N_pos	GO:0042348	NF-kappaB import into nucleus	8/908	45/16992	0.00238367	0.0156222	0.0113104	6363/3586/8809/3965/114548/7098/7099/8740	8
716	PAM50_N_pos	GO:0007507	heart development	42/908	499/16992	0.00243748	0.0159526	0.0115496	70/94/55803/8854/187/409/10203/83605/7122/9249/10395/54567/2022/2078/79633/2294/2702/2787/26508/3087/3357/3479/3764/5600/4208/4487/91624/8829/5125/5350/5468/10266/1901/6423/64321/54345/6678/6909/6910/7010/7040/7048	42
717	PAM50_N_pos	GO:0050818	regulation of coagulation	12/908	88/16992	0.00244298	0.0159662	0.0115594	857/947/2207/4067/4846/5341/10544/286133/6403/710/7056/7099	12
718	PAM50_N_pos	GO:0045862	positive regulation of proteolysis	33/908	367/16992	0.0024615	0.0160649	0.0116309	9447/718/22900/857/1050/7123/1075/1601/10395/641700/3428/3429/3458/90865/3965/4210/58484/22861/114548/10392/51667/5023/5118/65018/5371/5468/5698/5720/115992/6423/83595/7133/7316	33
719	PAM50_N_pos	GO:0002431	Fc receptor mediated stimulatory signaling pathway	16/908	136/16992	0.00247088	0.0161036	0.0116589	10095/10109/919/9844/2207/2212/2214/2268/2534/3055/4067/3071/5336/7409/7454/7456	16
720	PAM50_N_pos	GO:0030804	positive regulation of cyclic nucleotide biosynthetic process	13/908	100/16992	0.00253659	0.016509	0.0119524	196883/140/154/554/10203/801/8477/4846/4881/5739/10266/5957/7432	13
721	PAM50_N_pos	GO:0003014	renal system process	14/908	112/16992	0.00256194	0.0166508	0.0120551	196883/231/554/947/1910/2621/2702/3043/8692/5641/4881/5125/5800/6869	14
722	PAM50_N_pos	GO:0090023	positive regulation of neutrophil chemotaxis	6/908	27/16992	0.00257655	0.0167226	0.0121071	719/728/6363/6366/972/3071	6
723	PAM50_N_pos	GO:0044246	regulation of multicellular organismal metabolic process	7/908	36/16992	0.0026005	0.0168443	0.0121952	6347/1471/114757/2022/4239/5468/7040	7
724	PAM50_N_pos	GO:0030203	glycosaminoglycan metabolic process	18/908	162/16992	0.0026025	0.0168443	0.0121952	633/55501/166012/56548/54360/1634/133584/3082/8692/3600/3697/3699/80760/4060/10894/4669/6483/7040	18
725	PAM50_N_pos	GO:0033158	regulation of protein import into nucleus, translocation	5/908	19/16992	0.00267371	0.0172102	0.0124601	2621/3458/3479/5138/340061	5
726	PAM50_N_pos	GO:0042533	tumor necrosis factor biosynthetic process	5/908	19/16992	0.00267371	0.0172102	0.0124601	1536/3586/10859/7099/943	5
727	PAM50_N_pos	GO:0042534	regulation of tumor necrosis factor biosynthetic process	5/908	19/16992	0.00267371	0.0172102	0.0124601	1536/3586/10859/7099/943	5
728	PAM50_N_pos	GO:0046641	positive regulation of alpha-beta T cell proliferation	5/908	19/16992	0.00267371	0.0172102	0.0124601	51744/940/10148/3965/7048	5
729	PAM50_N_pos	GO:0030816	positive regulation of cAMP metabolic process	12/908	89/16992	0.00268973	0.0172896	0.0125175	196883/140/154/554/10203/801/6373/4283/8477/5739/10266/7432	12
730	PAM50_N_pos	GO:0045058	T cell selection	8/908	46/16992	0.00275293	0.0176233	0.0127591	912/940/920/972/1794/3594/3600/3662	8
731	PAM50_N_pos	GO:0050999	regulation of nitric-oxide synthase activity	8/908	46/16992	0.00275293	0.0176233	0.0127591	801/857/1268/114757/2208/3357/10392/4846	8
732	PAM50_N_pos	GO:0072132	mesenchyme morphogenesis	8/908	46/16992	0.00275293	0.0176233	0.0127591	70/94/2022/2294/26508/4487/6909/7048	8
733	PAM50_N_pos	GO:0048863	stem cell differentiation	18/908	163/16992	0.00278364	0.0177955	0.0128838	2/8854/1910/1947/3087/3357/4208/4222/4487/8829/5788/10371/64321/54345/6886/6909/6910/9839	18
734	PAM50_N_pos	GO:0001973	adenosine receptor signaling pathway	4/908	12/16992	0.00283855	0.0179507	0.0129962	100/140/2771/64805	4
735	PAM50_N_pos	GO:0002430	complement receptor mediated signaling pathway	4/908	12/16992	0.00283855	0.0179507	0.0129962	719/728/2357/2359	4
736	PAM50_N_pos	GO:0032691	negative regulation of interleukin-1 beta production	4/908	12/16992	0.00283855	0.0179507	0.0129962	409/4210/114548/5371	4
737	PAM50_N_pos	GO:0045086	positive regulation of interleukin-2 biosynthetic process	4/908	12/16992	0.00283855	0.0179507	0.0129962	940/920/942/3662	4
738	PAM50_N_pos	GO:0045346	regulation of MHC class II biosynthetic process	4/908	12/16992	0.00283855	0.0179507	0.0129962	3458/3586/6688/7099	4
739	PAM50_N_pos	GO:0045628	regulation of T-helper 2 cell differentiation	4/908	12/16992	0.00283855	0.0179507	0.0129962	301/942/3142/114548	4
740	PAM50_N_pos	GO:1905153	regulation of membrane invagination	4/908	12/16992	0.00283855	0.0179507	0.0129962	3071/5468/26228/23208	4
741	PAM50_N_pos	GO:2001044	regulation of integrin-mediated signaling pathway	4/908	12/16992	0.00283855	0.0179507	0.0129962	683/967/55679/7076	4
742	PAM50_N_pos	GO:0030814	regulation of cAMP metabolic process	16/908	138/16992	0.00286656	0.0181034	0.0131067	196883/140/154/554/10203/801/6373/4283/1910/2771/8477/53829/5138/5739/10266/7432	16
743	PAM50_N_pos	GO:1903034	regulation of response to wounding	17/908	151/16992	0.00294148	0.0185515	0.0134312	301/857/6347/947/2207/1839/3586/4067/4846/5341/286133/8578/6403/710/7048/7056/7099	17
744	PAM50_N_pos	GO:0033273	response to vitamin	12/908	90/16992	0.00295637	0.0185666	0.0134421	100/8854/6347/920/958/2350/2621/3600/4208/5468/6678/7040	12
745	PAM50_N_pos	GO:0032355	response to estradiol	15/908	126/16992	0.00296368	0.0185666	0.0134421	8854/301/10095/6347/952/920/1393/1471/50846/2113/3586/10266/10268/6869/7040	15
746	PAM50_N_pos	GO:0090288	negative regulation of cellular response to growth factor stimulus	15/908	126/16992	0.00296368	0.0185666	0.0134421	9719/857/91851/1634/9573/3087/5654/94031/79812/6423/7040/7048/7316/114990/7471	15
747	PAM50_N_pos	GO:1900182	positive regulation of protein localization to nucleus	15/908	126/16992	0.00296368	0.0185666	0.0134421	6363/1601/2534/3059/8692/3458/3479/8809/3965/6423/7040/7098/7099/340061/8740	15
748	PAM50_N_pos	GO:2001056	positive regulation of cysteine-type endopeptidase activity	15/908	126/16992	0.00296368	0.0185666	0.0134421	9447/22900/10395/3428/3429/3965/4210/58484/22861/114548/10392/5023/5371/5468/83595	15
749	PAM50_N_pos	GO:0043406	positive regulation of MAP kinase activity	22/908	217/16992	0.00299428	0.0187332	0.0135627	728/6363/958/972/975/221472/8817/2357/3082/3357/3479/5600/29969/10392/5148/5294/23533/146850/7040/7099/7316/9839	22
750	PAM50_N_pos	GO:0032623	interleukin-2 production	9/908	57/16992	0.00304359	0.018991	0.0137494	301/940/947/920/942/84868/3662/3902/54440	9
751	PAM50_N_pos	GO:0032768	regulation of monooxygenase activity	9/908	57/16992	0.00304359	0.018991	0.0137494	801/857/1268/114757/2208/3357/3458/10392/4846	9
752	PAM50_N_pos	GO:0051100	negative regulation of binding	16/908	139/16992	0.00308326	0.019213	0.0139101	154/409/567/8536/857/6368/1522/1601/3001/3162/3428/3433/3586/4487/5350/6672	16
753	PAM50_N_pos	GO:0045861	negative regulation of proteolysis	29/908	315/16992	0.00311534	0.0193767	0.0140286	2/409/718/114769/1471/8530/1522/2621/3082/3428/3586/3697/3699/80760/58484/89932/221476/5371/5973/6386/5272/5176/710/6423/7076/25816/8740/6737/7471	29
754	PAM50_N_pos	GO:0001782	B cell homeostasis	6/908	28/16992	0.00313324	0.0193767	0.0140286	100/972/4067/4208/3071/10673	6
755	PAM50_N_pos	GO:0035666	TRIF-dependent toll-like receptor signaling pathway	6/908	28/16992	0.00313324	0.0193767	0.0140286	929/23643/353376/7098/7099/7316	6
756	PAM50_N_pos	GO:0045730	respiratory burst	6/908	28/16992	0.00313324	0.0193767	0.0140286	1043/1536/3055/653361/4688/5294	6
757	PAM50_N_pos	GO:0030500	regulation of bone mineralization	10/908	68/16992	0.00313435	0.0193767	0.0140286	154/6348/1230/9365/4208/91461/1901/5552/7040/338773	10
758	PAM50_N_pos	GO:0046209	nitric oxide metabolic process	10/908	68/16992	0.00313435	0.0193767	0.0140286	199/857/947/3043/3458/3586/3689/10365/4846/7099	10
759	PAM50_N_pos	GO:1903522	regulation of blood circulation	26/908	273/16992	0.00316114	0.0193892	0.0140376	100/140/147/482/554/93589/801/857/952/1193/5348/2702/9446/1839/3458/3741/10008/4846/8620/4881/5023/5294/5350/10371/6869/6909	26
760	PAM50_N_pos	GO:0010524	positive regulation of calcium ion transport into cytosol	8/908	47/16992	0.00316533	0.0193892	0.0140376	801/857/920/6373/4283/9446/3596/7070	8
761	PAM50_N_pos	GO:0032608	interferon-beta production	8/908	47/16992	0.00316533	0.0193892	0.0140376	3659/3663/10859/9111/7098/7099/51311/340061	8
762	PAM50_N_pos	GO:0042993	positive regulation of transcription factor import into nucleus	8/908	47/16992	0.00316533	0.0193892	0.0140376	6363/3059/8809/3965/7098/7099/340061/8740	8
763	PAM50_N_pos	GO:0046456	icosanoid biosynthetic process	8/908	47/16992	0.00316533	0.0193892	0.0140376	301/972/2687/27306/4056/5322/5730/6916	8
764	PAM50_N_pos	GO:0060761	negative regulation of response to cytokine stimulus	8/908	47/16992	0.00316533	0.0193892	0.0140376	857/2621/84166/10062/5468/5788/6586/26228	8
765	PAM50_N_pos	GO:1901570	fatty acid derivative biosynthetic process	8/908	47/16992	0.00316533	0.0193892	0.0140376	301/972/2687/27306/4056/5322/5730/6916	8
766	PAM50_N_pos	GO:0051153	regulation of striated muscle cell differentiation	12/908	91/16992	0.00324402	0.0198453	0.0143679	409/6355/963/4283/10938/30846/2323/3479/4208/4487/7040/8740	12
767	PAM50_N_pos	GO:0030183	B cell differentiation	14/908	115/16992	0.00327629	0.0200165	0.0144918	100/695/974/1880/3087/3586/9452/4066/4242/3071/150372/5336/23228/7412	14
768	PAM50_N_pos	GO:0038093	Fc receptor signaling pathway	24/908	246/16992	0.00328517	0.0200447	0.0145122	10095/10109/695/801/919/9844/2207/2210/2212/2214/2217/2268/2534/3055/3937/4067/3071/5336/5698/5720/7316/7409/7454/7456	24
769	PAM50_N_pos	GO:0010810	regulation of cell-substrate adhesion	19/908	179/16992	0.0033724	0.020539	0.0148701	25890/94/10109/683/151887/6366/1435/10395/1842/25975/133584/2294/3791/5800/64094/7010/7070/7424/7471	19
770	PAM50_N_pos	GO:0044057	regulation of system process	41/908	493/16992	0.00337495	0.020539	0.0148701	100/140/147/154/199/482/554/93589/10203/801/857/6348/952/1193/1393/1910/5348/2621/2702/9446/1839/3082/126393/3458/3479/3586/3741/10008/4846/8620/4881/10062/5023/5294/5350/5800/10371/6442/6869/6909/7140	41
771	PAM50_N_pos	GO:0007620	copulation	5/908	20/16992	0.00341003	0.0206719	0.0149663	100/1268/1910/5023/6869	5
772	PAM50_N_pos	GO:0035809	regulation of urine volume	5/908	20/16992	0.00341003	0.0206719	0.0149663	231/554/1910/8692/4881	5
773	PAM50_N_pos	GO:1901623	regulation of lymphocyte chemotaxis	5/908	20/16992	0.00341003	0.0206719	0.0149663	6347/6348/6351/9547/8740	5
774	PAM50_N_pos	GO:0006801	superoxide metabolic process	9/908	58/16992	0.00343557	0.0207998	0.0150589	683/1536/653361/654816/654817/4688/4846/6649/7040	9
775	PAM50_N_pos	GO:0008277	regulation of G-protein coupled receptor protein signaling pathway	15/908	128/16992	0.00344978	0.020832	0.0150822	100/154/409/718/801/2869/3357/5148/5341/10266/10268/115727/6003/64407/8490	15
776	PAM50_N_pos	GO:0061041	regulation of wound healing	15/908	128/16992	0.00344978	0.020832	0.0150822	301/857/6347/947/2207/1839/4067/4846/5341/286133/6403/710/7048/7056/7099	15
777	PAM50_N_pos	GO:0021700	developmental maturation	24/908	247/16992	0.00346027	0.0208685	0.0151086	94/8854/22899/695/6363/6366/967/1003/1050/1910/79633/3479/3600/10365/163175/4066/5468/5745/10981/1901/8578/54345/6886/7471	24
778	PAM50_N_pos	GO:0002040	sprouting angiogenesis	10/908	69/16992	0.00349417	0.0210459	0.0152371	94/54567/2324/3791/79812/8829/26051/10266/84870/7010	10
779	PAM50_N_pos	GO:0001990	regulation of systemic arterial blood pressure by hormone	7/908	38/16992	0.00358346	0.0214459	0.0155267	554/1522/2028/2702/4846/5125/6869	7
780	PAM50_N_pos	GO:0002820	negative regulation of adaptive immune response	7/908	38/16992	0.00358346	0.0214459	0.0155267	339390/84868/9173/90865/10859/5788/64092	7
781	PAM50_N_pos	GO:0007431	salivary gland development	7/908	38/16992	0.00358346	0.0214459	0.0155267	1471/2252/3082/8829/10371/7040/7052	7
782	PAM50_N_pos	GO:0045646	regulation of erythrocyte differentiation	7/908	38/16992	0.00358346	0.0214459	0.0155267	567/2113/4067/9935/3071/6688/6886	7
783	PAM50_N_pos	GO:0050850	positive regulation of calcium-mediated signaling	7/908	38/16992	0.00358346	0.0214459	0.0155267	100/801/6348/6351/920/9446/3479	7
784	PAM50_N_pos	GO:0006022	aminoglycan metabolic process	18/908	167/16992	0.00361673	0.0216174	0.0156508	633/55501/166012/56548/54360/1634/133584/3082/8692/3600/3697/3699/80760/4060/10894/4669/6483/7040	18
785	PAM50_N_pos	GO:0090303	positive regulation of wound healing	8/908	48/16992	0.00362416	0.0216342	0.015663	301/6347/1839/5341/6403/7048/7056/7099	8
786	PAM50_N_pos	GO:0032846	positive regulation of homeostatic process	21/908	207/16992	0.00364954	0.021758	0.0157526	301/801/857/920/1193/1268/6373/4283/1910/2113/9446/3596/3965/3071/4881/10062/5371/6869/6886/7040/7070	21
787	PAM50_N_pos	GO:0003015	heart process	25/908	262/16992	0.00366124	0.0218	0.015783	70/100/140/147/482/93589/801/857/1193/5348/2702/9446/1839/3458/3741/10008/3764/4846/8620/4881/5294/5350/10268/10371/6909	25
788	PAM50_N_pos	GO:0042692	muscle cell differentiation	32/908	362/16992	0.00368141	0.0218922	0.0158498	70/409/51676/274/8536/6361/6355/963/9547/4283/1910/10938/30846/2022/51725/2323/2294/9573/3479/5600/4208/4487/8736/91624/51177/10266/6909/6910/7040/79652/8740/7471	32
789	PAM50_N_pos	GO:0003203	endocardial cushion morphogenesis	6/908	29/16992	0.00377491	0.0223067	0.0161499	94/2022/26508/4487/6909/7048	6
790	PAM50_N_pos	GO:0030866	cortical actin cytoskeleton organization	6/908	29/16992	0.00377491	0.0223067	0.0161499	30846/23136/752/3071/5341/23433	6
791	PAM50_N_pos	GO:0043114	regulation of vascular permeability	6/908	29/16992	0.00377491	0.0223067	0.0161499	4881/5138/10266/6869/7010/7040	6
792	PAM50_N_pos	GO:0045191	regulation of isotype switching	6/908	29/16992	0.00377491	0.0223067	0.0161499	940/958/3458/3586/30009/7040	6
793	PAM50_N_pos	GO:0072604	interleukin-6 secretion	6/908	29/16992	0.00377491	0.0223067	0.0161499	55024/2621/8692/3965/23208/51311	6
794	PAM50_N_pos	GO:0007179	transforming growth factor beta receptor signaling pathway	18/908	168/16992	0.0038545	0.0227483	0.0164696	94/9719/409/857/6347/1003/7122/1601/2022/5654/94031/5371/6386/7040/7048/7316/114990/7471	18
795	PAM50_N_pos	GO:0002517	T cell tolerance induction	4/908	13/16992	0.00392819	0.0229807	0.0166378	942/3620/10288/7048	4
796	PAM50_N_pos	GO:0002864	regulation of acute inflammatory response to antigenic stimulus	4/908	13/16992	0.00392819	0.0229807	0.0166378	695/718/1268/2207	4
797	PAM50_N_pos	GO:0010885	regulation of cholesterol storage	4/908	13/16992	0.00392819	0.0229807	0.0166378	10938/4481/10062/5468	4
798	PAM50_N_pos	GO:0045342	MHC class II biosynthetic process	4/908	13/16992	0.00392819	0.0229807	0.0166378	3458/3586/6688/7099	4
799	PAM50_N_pos	GO:0048302	regulation of isotype switching to IgG isotypes	4/908	13/16992	0.00392819	0.0229807	0.0166378	940/958/3458/30009	4
800	PAM50_N_pos	GO:0051280	negative regulation of release of sequestered calcium ion into cytosol	4/908	13/16992	0.00392819	0.0229807	0.0166378	801/1193/9446/7040	4
801	PAM50_N_pos	GO:0098543	detection of other organism	4/908	13/16992	0.00392819	0.0229807	0.0166378	912/58484/10392/7099	4
802	PAM50_N_pos	GO:0002433	immune response-regulating cell surface receptor signaling pathway involved in phagocytosis	15/908	130/16992	0.0039994	0.0233099	0.0168762	10095/10109/919/9844/2212/2214/2268/2534/3055/4067/3071/5336/7409/7454/7456	15
803	PAM50_N_pos	GO:0031214	biomineral tissue development	15/908	130/16992	0.0039994	0.0233099	0.0168762	154/433/6348/1230/7123/2621/3479/9365/4208/91461/5745/1901/5552/7040/338773	15
804	PAM50_N_pos	GO:0038096	Fc-gamma receptor signaling pathway involved in phagocytosis	15/908	130/16992	0.0039994	0.0233099	0.0168762	10095/10109/919/9844/2212/2214/2268/2534/3055/4067/3071/5336/7409/7454/7456	15
805	PAM50_N_pos	GO:0051098	regulation of binding	29/908	321/16992	0.00407776	0.0237371	0.0171855	154/409/567/8536/857/6368/1193/1522/1601/64641/3001/3162/3428/3433/3458/3479/3586/3662/4208/4242/4487/8829/23228/5350/5468/6672/6708/7040/340061	29
806	PAM50_N_pos	GO:0030510	regulation of BMP signaling pathway	11/908	82/16992	0.00414143	0.02407	0.0174265	94/91851/2022/9573/5654/94031/4487/6423/6424/7471/23090	11
807	PAM50_N_pos	GO:0006979	response to oxidative stress	35/908	409/16992	0.00414521	0.02407	0.0174265	100/199/231/301/695/6363/952/1471/1536/114757/2113/2878/2983/3043/3082/3162/3240/8692/10068/8807/3741/10365/4482/22921/653361/4688/4689/4846/65018/5371/79899/6649/6869/8876/7471	35
808	PAM50_N_pos	GO:0003170	heart valve development	7/908	39/16992	0.00416984	0.0240935	0.0174436	2078/2702/26508/4208/6910/7040/7048	7
809	PAM50_N_pos	GO:0010559	regulation of glycoprotein biosynthetic process	7/908	39/16992	0.00416984	0.0240935	0.0174436	6363/6366/1839/3458/3479/3600/9445	7
810	PAM50_N_pos	GO:0033628	regulation of cell adhesion mediated by integrin	7/908	39/16992	0.00416984	0.0240935	0.0174436	100/6366/83706/4067/3071/5294/6423	7
811	PAM50_N_pos	GO:0061028	establishment of endothelial barrier	7/908	39/16992	0.00416984	0.0240935	0.0174436	1003/7122/2022/4478/5138/26051/54345	7
812	PAM50_N_pos	GO:0002438	acute inflammatory response to antigenic stimulus	5/908	21/16992	0.00428146	0.0246171	0.0178226	695/718/1268/2207/8620	5
813	PAM50_N_pos	GO:0042094	interleukin-2 biosynthetic process	5/908	21/16992	0.00428146	0.0246171	0.0178226	940/920/942/3662/3902	5
814	PAM50_N_pos	GO:0045663	positive regulation of myoblast differentiation	5/908	21/16992	0.00428146	0.0246171	0.0178226	6355/4283/2323/4208/8740	5
815	PAM50_N_pos	GO:0045830	positive regulation of isotype switching	5/908	21/16992	0.00428146	0.0246171	0.0178226	940/958/3458/30009/7040	5
816	PAM50_N_pos	GO:1903707	negative regulation of hemopoiesis	15/908	131/16992	0.00429989	0.0246927	0.0178774	301/714/6348/972/3142/3659/10859/11025/11006/4067/9935/7098/7099/55365/28959	15
817	PAM50_N_pos	GO:0051279	regulation of release of sequestered calcium ion into cytosol	10/908	71/16992	0.00431182	0.0247007	0.0178831	801/1193/6373/4283/9446/3596/4067/5350/7040/7070	10
818	PAM50_N_pos	GO:2001057	reactive nitrogen species metabolic process	10/908	71/16992	0.00431182	0.0247007	0.0178831	199/857/947/3043/3458/3586/3689/10365/4846/7099	10
819	PAM50_N_pos	GO:0007568	aging	26/908	280/16992	0.00442834	0.0253373	0.018344	100/6347/942/1268/1075/1634/1910/2022/8692/3586/3600/3689/3727/9365/5371/5745/5176/710/6909/7040/7048/7076/7133/22846/7412/7471	26
820	PAM50_N_pos	GO:0060541	respiratory system development	20/908	197/16992	0.00445071	0.0254342	0.0184142	100/9719/8854/1050/83716/1522/8817/2252/2324/2294/3087/3290/3596/10365/9242/4846/91461/6678/6910/7048	20
821	PAM50_N_pos	GO:0032743	positive regulation of interleukin-2 production	6/908	30/16992	0.00450904	0.0255494	0.0184976	301/940/920/942/3662/54440	6
822	PAM50_N_pos	GO:0043552	positive regulation of phosphatidylinositol 3-kinase activity	6/908	30/16992	0.00450904	0.0255494	0.0184976	6363/6366/2268/4067/7010/7040	6
823	PAM50_N_pos	GO:0050650	chondroitin sulfate proteoglycan biosynthetic process	6/908	30/16992	0.00450904	0.0255494	0.0184976	633/55501/166012/56548/54360/1634	6
824	PAM50_N_pos	GO:0050869	negative regulation of B cell activation	6/908	30/16992	0.00450904	0.0255494	0.0184976	55024/695/3586/4067/4332/64092	6
825	PAM50_N_pos	GO:0071624	positive regulation of granulocyte chemotaxis	6/908	30/16992	0.00450904	0.0255494	0.0184976	719/728/6363/6366/972/3071	6
826	PAM50_N_pos	GO:1902624	positive regulation of neutrophil migration	6/908	30/16992	0.00450904	0.0255494	0.0184976	719/728/6363/6366/972/3071	6
827	PAM50_N_pos	GO:2000108	positive regulation of leukocyte apoptotic process	6/908	30/16992	0.00450904	0.0255494	0.0184976	301/3620/3586/3965/4067/4208	6
828	PAM50_N_pos	GO:0043433	negative regulation of sequence-specific DNA binding transcription factor activity	15/908	132/16992	0.00461851	0.0261381	0.0189238	9447/409/1240/150684/2307/2621/84868/26508/3162/84166/114548/6424/6672/7293/6737	15
829	PAM50_N_pos	GO:0006140	regulation of nucleotide metabolic process	22/908	225/16992	0.00463139	0.0261794	0.0189537	196883/140/154/554/10203/801/978/6373/4283/1910/2771/8477/3479/4846/4881/53829/5138/65018/5739/10266/5957/7432	22
830	PAM50_N_pos	GO:0042157	lipoprotein metabolic process	21/908	212/16992	0.00481397	0.0271786	0.0196771	8542/23780/80833/649/683/1043/1071/84699/8029/2215/2350/338328/4045/266727/84628/4939/146183/5125/7070/8876/7512	21
831	PAM50_N_pos	GO:0009268	response to pH	7/908	40/16992	0.004826	0.0272137	0.0197026	1520/2828/8477/84329/3764/5641/5176	7
832	PAM50_N_pos	GO:0030193	regulation of blood coagulation	11/908	84/16992	0.00498915	0.0280662	0.0203197	857/947/2207/4067/4846/5341/286133/6403/710/7056/7099	11
833	PAM50_N_pos	GO:1900046	regulation of hemostasis	11/908	84/16992	0.00498915	0.0280662	0.0203197	857/947/2207/4067/4846/5341/286133/6403/710/7056/7099	11
834	PAM50_N_pos	GO:0071900	regulation of protein serine/threonine kinase activity	39/908	474/16992	0.00500108	0.0280996	0.0203439	728/801/8536/857/6363/894/958/972/975/1050/1436/221472/8817/2357/4616/2771/51191/3082/3087/3357/8692/3458/3479/4067/5600/29969/10392/5148/5294/23533/146850/11142/6423/7040/7070/7098/7099/7316/9839	39
835	PAM50_N_pos	GO:0002062	chondrocyte differentiation	12/908	96/16992	0.00504016	0.0282852	0.0204783	94/54360/8817/392255/4094/4208/389125/91461/5745/6423/7040/7048	12
836	PAM50_N_pos	GO:0007264	small GTPase mediated signal transduction	40/908	490/16992	0.00514904	0.0288617	0.0208957	2/199/64411/55843/83478/9938/257106/57514/64333/397/22899/1435/27128/10395/1794/9046/79930/9844/221472/2828/8477/10750/3162/3479/5600/286530/22821/10235/25780/115727/10287/391/57381/23433/6237/10044/9754/117289/7409/7454	40
837	PAM50_N_pos	GO:1903533	regulation of protein targeting	27/908	298/16992	0.00525216	0.0289835	0.0209838	9478/6363/6347/1513/1601/2534/2621/3059/3176/8692/3458/3479/3586/8809/3965/29969/114548/4924/5138/65018/11142/6423/7040/7098/7099/340061/8740	27
838	PAM50_N_pos	GO:0002726	positive regulation of T cell cytokine production	4/908	14/16992	0.0052693	0.0289835	0.0209838	567/114548/91543/54440	4
839	PAM50_N_pos	GO:0003214	cardiac left ventricle morphogenesis	4/908	14/16992	0.0052693	0.0289835	0.0209838	2294/6423/6910/7048	4
840	PAM50_N_pos	GO:0006957	complement activation, alternative pathway	4/908	14/16992	0.0052693	0.0289835	0.0209838	718/730/3075/5199	4
841	PAM50_N_pos	GO:0010934	macrophage cytokine production	4/908	14/16992	0.0052693	0.0289835	0.0209838	972/2621/7040/7099	4
842	PAM50_N_pos	GO:0032736	positive regulation of interleukin-13 production	4/908	14/16992	0.0052693	0.0289835	0.0209838	90865/3662/3965/114548	4
843	PAM50_N_pos	GO:0042953	lipoprotein transport	4/908	14/16992	0.0052693	0.0289835	0.0209838	8029/4481/5468/5579	4
844	PAM50_N_pos	GO:0044872	lipoprotein localization	4/908	14/16992	0.0052693	0.0289835	0.0209838	8029/4481/5468/5579	4
845	PAM50_N_pos	GO:0048291	isotype switching to IgG isotypes	4/908	14/16992	0.0052693	0.0289835	0.0209838	940/958/3458/30009	4
846	PAM50_N_pos	GO:0051284	positive regulation of sequestering of calcium ion	4/908	14/16992	0.0052693	0.0289835	0.0209838	801/1193/9446/7040	4
847	PAM50_N_pos	GO:0051450	myoblast proliferation	4/908	14/16992	0.0052693	0.0289835	0.0209838	84913/3082/3479/3741	4
848	PAM50_N_pos	GO:0051770	positive regulation of nitric-oxide synthase biosynthetic process	4/908	14/16992	0.0052693	0.0289835	0.0209838	6347/2208/3791/7099	4
849	PAM50_N_pos	GO:0002092	positive regulation of receptor internalization	5/908	22/16992	0.00530065	0.0289835	0.0209838	409/967/5336/6401/6424	5
850	PAM50_N_pos	GO:0002544	chronic inflammatory response	5/908	22/16992	0.00530065	0.0289835	0.0209838	6347/3620/3586/7412/8876	5
851	PAM50_N_pos	GO:0010447	response to acidic pH	5/908	22/16992	0.00530065	0.0289835	0.0209838	1520/2828/8477/5641/5176	5
852	PAM50_N_pos	GO:0032660	regulation of interleukin-17 production	5/908	22/16992	0.00530065	0.0289835	0.0209838	3458/3600/3071/7040/7099	5
853	PAM50_N_pos	GO:0035162	embryonic hemopoiesis	5/908	22/16992	0.00530065	0.0289835	0.0209838	2323/3791/10019/6886/7048	5
854	PAM50_N_pos	GO:0055094	response to lipoprotein particle	5/908	22/16992	0.00530065	0.0289835	0.0209838	6347/975/2207/3689/5468	5
855	PAM50_N_pos	GO:0071677	positive regulation of mononuclear cell migration	5/908	22/16992	0.00530065	0.0289835	0.0209838	199/6347/1230/6387/7040	5
856	PAM50_N_pos	GO:0090025	regulation of monocyte chemotaxis	5/908	22/16992	0.00530065	0.0289835	0.0209838	199/6347/1230/6387/4067	5
857	PAM50_N_pos	GO:0090281	negative regulation of calcium ion import	5/908	22/16992	0.00530065	0.0289835	0.0209838	801/1193/9446/5350/7040	5
858	PAM50_N_pos	GO:0045071	negative regulation of viral genome replication	8/908	51/16992	0.00531334	0.029019	0.0210096	200315/3428/8519/10410/4599/8638/91543/10318	8
859	PAM50_N_pos	GO:0045907	positive regulation of vasoconstriction	6/908	31/16992	0.00534314	0.0291139	0.0210782	147/554/857/952/2702/6869	6
860	PAM50_N_pos	GO:0050691	regulation of defense response to virus by host	6/908	31/16992	0.00534314	0.0291139	0.0210782	9447/3458/3594/3600/10859/340061	6
861	PAM50_N_pos	GO:0003073	regulation of systemic arterial blood pressure	11/908	85/16992	0.00546158	0.0297247	0.0215205	147/154/554/1522/2028/2621/2702/4846/5125/5800/6869	11
862	PAM50_N_pos	GO:0030817	regulation of cAMP biosynthetic process	14/908	122/16992	0.00558706	0.0303723	0.0219894	196883/140/154/554/10203/801/1910/2771/8477/53829/5138/5739/10266/7432	14
863	PAM50_N_pos	GO:0007015	actin filament organization	30/908	343/16992	0.00560126	0.0304143	0.0220197	70/199/22899/10095/10109/832/6366/10344/6387/10395/9535/8477/3055/3059/22921/8736/3071/5341/5734/1901/83442/57477/10174/6708/11346/6869/9168/11344/7454/7456	30
864	PAM50_N_pos	GO:0031098	stress-activated protein kinase signaling cascade	24/908	257/16992	0.00568523	0.0308345	0.022324	231/6363/6366/83605/221472/2324/4616/392255/3082/3965/4067/29969/653361/10392/65018/5734/9770/6386/6423/10044/7098/7099/7316/9839	24
865	PAM50_N_pos	GO:0008016	regulation of heart contraction	22/908	229/16992	0.00569473	0.0308503	0.0223354	100/140/147/482/93589/801/857/1193/5348/2702/9446/1839/3458/3741/10008/4846/8620/4881/5294/5350/10371/6909	22
866	PAM50_N_pos	GO:0006937	regulation of muscle contraction	16/908	148/16992	0.00571115	0.0308679	0.0223481	100/147/154/10203/801/857/1193/2702/9446/126393/10008/5023/5294/5350/6869/7140	16
867	PAM50_N_pos	GO:0048754	branching morphogenesis of an epithelial tube	16/908	148/16992	0.00571115	0.0308679	0.0223481	1282/1435/1522/54567/2022/79633/2294/3087/4855/8829/5371/6423/7040/7048/7471/7484	16
868	PAM50_N_pos	GO:0019079	viral genome replication	13/908	110/16992	0.005809	0.0312737	0.0226419	200315/6347/30835/940/2621/3428/8519/10410/4599/2494/8638/91543/10318	13
869	PAM50_N_pos	GO:0042310	vasoconstriction	10/908	74/16992	0.00581293	0.0312737	0.0226419	147/554/857/952/1910/2702/3357/3741/5023/6869	10
870	PAM50_N_pos	GO:0043627	response to estrogen	10/908	74/16992	0.00581293	0.0312737	0.0226419	10095/857/1393/50846/3162/5468/5272/7010/7048/167465	10
871	PAM50_N_pos	GO:0048640	negative regulation of developmental growth	10/908	74/16992	0.00581293	0.0312737	0.0226419	154/5641/5600/8829/51316/10371/56920/6423/6910/7048	10
872	PAM50_N_pos	GO:1901136	carbohydrate derivative catabolic process	18/908	175/16992	0.0059058	0.0317369	0.0229773	100/200315/633/978/1471/1634/1806/8692/4060/10894/4245/4669/80896/5136/5153/5138/5973/7040	18
873	PAM50_N_pos	GO:0017015	regulation of transforming growth factor beta receptor signaling pathway	12/908	98/16992	0.00594955	0.0319354	0.023121	9719/857/1601/2022/5654/94031/6386/7040/7048/7316/114990/7471	12
874	PAM50_N_pos	GO:1903409	reactive oxygen species biosynthetic process	11/908	86/16992	0.00596859	0.0320009	0.0231685	199/857/947/1536/3043/3458/3586/3689/10365/4846/7099	11
875	PAM50_N_pos	GO:0010466	negative regulation of peptidase activity	23/908	244/16992	0.00599088	0.0320548	0.0232075	2/409/718/114769/1471/8530/2621/3082/3428/3697/3699/80760/58484/89932/221476/5973/5272/5176/710/6423/7076/25816/8740	23
876	PAM50_N_pos	GO:0071398	cellular response to fatty acid	8/908	52/16992	0.00599232	0.0320548	0.0232075	1646/6347/2865/54331/5468/5729/5732/5734	8
877	PAM50_N_pos	GO:1903169	regulation of calcium ion transmembrane transport	14/908	123/16992	0.00600394	0.0320803	0.0232259	801/1193/6373/4283/2534/9446/3596/10008/4067/5294/5336/5350/7040/7070	14
878	PAM50_N_pos	GO:0032835	glomerulus development	9/908	63/16992	0.00602523	0.0321574	0.0232818	947/2028/2828/26508/3458/4208/5175/5800/7010	9
879	PAM50_N_pos	GO:0060047	heart contraction	24/908	259/16992	0.00624886	0.033313	0.0241184	70/100/140/147/482/93589/801/857/1193/5348/2702/9446/1839/3458/3741/10008/3764/4846/8620/4881/5294/5350/10371/6909	24
880	PAM50_N_pos	GO:0019884	antigen processing and presentation of exogenous antigen	18/908	176/16992	0.00626063	0.0333378	0.0241364	567/910/911/912/972/1520/1536/2207/2210/10437/3902/5641/653361/4688/4689/5698/5720/83547	18
881	PAM50_N_pos	GO:0002711	positive regulation of T cell mediated immunity	6/908	32/16992	0.00628475	0.0333904	0.0241744	567/3594/259197/114548/91543/54440	6
882	PAM50_N_pos	GO:0010574	regulation of vascular endothelial growth factor production	6/908	32/16992	0.00628475	0.0333904	0.0241744	718/719/728/6347/2324/7040	6
883	PAM50_N_pos	GO:0002437	inflammatory response to antigenic stimulus	7/908	42/16992	0.00636763	0.0337924	0.0244655	695/718/940/1268/2207/3586/8620	7
884	PAM50_N_pos	GO:0043271	negative regulation of ion transport	14/908	124/16992	0.00644538	0.0341569	0.0247294	801/857/1193/1268/150684/9446/3741/10008/10859/10288/4846/5350/6424/7040	14
885	PAM50_N_pos	GO:0001516	prostaglandin biosynthetic process	5/908	23/16992	0.00648004	0.0341569	0.0247294	301/972/27306/5730/6916	5
886	PAM50_N_pos	GO:0001783	B cell apoptotic process	5/908	23/16992	0.00648004	0.0341569	0.0247294	100/695/972/3586/4067	5
887	PAM50_N_pos	GO:0043567	regulation of insulin-like growth factor receptor signaling pathway	5/908	23/16992	0.00648004	0.0341569	0.0247294	8483/3479/3487/3489/7471	5
888	PAM50_N_pos	GO:0046457	prostanoid biosynthetic process	5/908	23/16992	0.00648004	0.0341569	0.0247294	301/972/27306/5730/6916	5
889	PAM50_N_pos	GO:0060445	branching involved in salivary gland morphogenesis	5/908	23/16992	0.00648004	0.0341569	0.0247294	2252/3082/8829/10371/7052	5
890	PAM50_N_pos	GO:0001666	response to hypoxia	29/908	332/16992	0.00649644	0.0342048	0.0247641	94/100/51378/857/6347/947/952/84701/1471/6387/1536/114757/2113/3162/3741/65018/5371/5579/5698/5720/10266/6649/7010/7040/7048/7316/114990/7412/7424	29
891	PAM50_N_pos	GO:1900542	regulation of purine nucleotide metabolic process	21/908	218/16992	0.00660112	0.034717	0.0251349	196883/140/154/554/10203/801/6373/4283/1910/2771/8477/3479/4846/4881/53829/5138/65018/5739/10266/5957/7432	21
892	PAM50_N_pos	GO:0034762	regulation of transmembrane transport	35/908	422/16992	0.00671282	0.0352571	0.0255259	482/93589/801/117144/857/1193/53405/150684/1393/1520/6373/4283/1536/2273/5348/53827/2534/2702/2745/9446/84329/3596/3741/8514/10008/3764/4067/4208/5294/5336/5350/148811/7040/7070/140738	35
893	PAM50_N_pos	GO:0034765	regulation of ion transmembrane transport	34/908	407/16992	0.00671887	0.0352571	0.0255259	482/93589/801/117144/857/1193/53405/150684/1393/1520/6373/4283/1536/2273/5348/53827/2534/2702/2745/9446/84329/3596/3741/8514/10008/3764/4067/4208/5294/5336/5350/7040/7070/140738	34
894	PAM50_N_pos	GO:0002827	positive regulation of T-helper 1 type immune response	4/908	15/16992	0.00688529	0.0358893	0.0259836	301/6363/3142/3594	4
895	PAM50_N_pos	GO:0010878	cholesterol storage	4/908	15/16992	0.00688529	0.0358893	0.0259836	10938/4481/10062/5468	4
896	PAM50_N_pos	GO:0030889	negative regulation of B cell proliferation	4/908	15/16992	0.00688529	0.0358893	0.0259836	695/3586/4067/4332	4
897	PAM50_N_pos	GO:0034390	smooth muscle cell apoptotic process	4/908	15/16992	0.00688529	0.0358893	0.0259836	409/3458/3479/5136	4
898	PAM50_N_pos	GO:0034391	regulation of smooth muscle cell apoptotic process	4/908	15/16992	0.00688529	0.0358893	0.0259836	409/3458/3479/5136	4
899	PAM50_N_pos	GO:0035458	cellular response to interferon-beta	4/908	15/16992	0.00688529	0.0358893	0.0259836	9447/3659/7098/340061	4
900	PAM50_N_pos	GO:0090257	regulation of muscle system process	20/908	205/16992	0.0068961	0.0359057	0.0259955	100/147/154/199/10203/801/857/1193/2702/9446/126393/3479/10008/4846/5023/5294/5350/6442/6869/7140	20
901	PAM50_N_pos	GO:0006171	cAMP biosynthetic process	14/908	125/16992	0.00691239	0.0359107	0.0259991	196883/140/154/554/10203/801/1910/2771/8477/53829/5138/5739/10266/7432	14
902	PAM50_N_pos	GO:0042542	response to hydrogen peroxide	14/908	125/16992	0.00691239	0.0359107	0.0259991	100/231/301/1471/2113/3043/3082/3162/3240/10068/8807/3741/10365/65018	14
903	PAM50_N_pos	GO:0010951	negative regulation of endopeptidase activity	22/908	233/16992	0.00695192	0.0360761	0.0261188	2/409/718/114769/1471/8530/2621/3082/3428/3697/3699/80760/58484/89932/5973/5272/5176/710/6423/7076/25816/8740	22
904	PAM50_N_pos	GO:1903844	regulation of cellular response to transforming growth factor beta stimulus	12/908	100/16992	0.00698426	0.0362038	0.0262113	9719/857/1601/2022/5654/94031/6386/7040/7048/7316/114990/7471	12
905	PAM50_N_pos	GO:0044243	multicellular organismal catabolic process	10/908	76/16992	0.0070208	0.036353	0.0263193	1306/1282/1291/1292/1471/1508/1513/1520/2028/4327	10
906	PAM50_N_pos	GO:2000027	regulation of organ morphogenesis	23/908	248/16992	0.00725556	0.0374014	0.0270784	409/947/1435/1601/2022/2252/2787/3082/3458/55679/4487/5698/5720/84870/6423/64321/6909/6910/7040/7048/7316/7471/7484	23
907	PAM50_N_pos	GO:0031529	ruffle organization	7/908	43/16992	0.00726318	0.0374014	0.0270784	199/857/6366/1436/5341/391/26228	7
908	PAM50_N_pos	GO:0050654	chondroitin sulfate proteoglycan metabolic process	7/908	43/16992	0.00726318	0.0374014	0.0270784	633/55501/166012/56548/54360/1634/133584	7
909	PAM50_N_pos	GO:0050732	negative regulation of peptidyl-tyrosine phosphorylation	7/908	43/16992	0.00726318	0.0374014	0.0270784	857/8692/64092/6423/8651/9021/7070	7
910	PAM50_N_pos	GO:0050798	activated T cell proliferation	7/908	43/16992	0.00726318	0.0374014	0.0270784	942/2534/3479/3594/3965/80380/11035	7
911	PAM50_N_pos	GO:0002756	MyD88-independent toll-like receptor signaling pathway	6/908	33/16992	0.00734139	0.0376799	0.02728	929/23643/353376/7098/7099/7316	6
912	PAM50_N_pos	GO:0006692	prostanoid metabolic process	6/908	33/16992	0.00734139	0.0376799	0.02728	1646/301/972/27306/5730/6916	6
913	PAM50_N_pos	GO:0006693	prostaglandin metabolic process	6/908	33/16992	0.00734139	0.0376799	0.02728	1646/301/972/27306/5730/6916	6
914	PAM50_N_pos	GO:0030512	negative regulation of transforming growth factor beta receptor signaling pathway	9/908	65/16992	0.0074041	0.0379283	0.0274599	9719/857/5654/94031/7040/7048/7316/114990/7471	9
915	PAM50_N_pos	GO:0045834	positive regulation of lipid metabolic process	14/908	126/16992	0.00740598	0.0379283	0.0274599	225/154/301/6363/6366/975/2268/3357/3458/4067/10062/5468/7010/7040	14
916	PAM50_N_pos	GO:0043535	regulation of blood vessel endothelial cell migration	8/908	54/16992	0.00754572	0.0385597	0.0279169	94/51378/54567/79812/83442/7040/22846/7424	8
917	PAM50_N_pos	GO:0070527	platelet aggregation	8/908	54/16992	0.00754572	0.0385597	0.0279169	83706/2621/3043/4067/10627/64805/5294/5341	8
918	PAM50_N_pos	GO:0090092	regulation of transmembrane receptor protein serine/threonine kinase signaling pathway	20/908	207/16992	0.0076538	0.0390694	0.028286	94/9719/857/91851/1601/2022/9573/392255/5654/94031/4487/6386/6423/6424/7040/7048/7316/114990/7471/23090	20
919	PAM50_N_pos	GO:0038084	vascular endothelial growth factor signaling pathway	5/908	24/16992	0.00783176	0.0398043	0.0288181	967/1634/2324/3791/8829	5
920	PAM50_N_pos	GO:0050927	positive regulation of positive chemotaxis	5/908	24/16992	0.00783176	0.0398043	0.0288181	6387/3603/3791/1901/7424	5
921	PAM50_N_pos	GO:0072012	glomerulus vasculature development	5/908	24/16992	0.00783176	0.0398043	0.0288181	947/2828/3458/5175/7010	5
922	PAM50_N_pos	GO:1905209	positive regulation of cardiocyte differentiation	5/908	24/16992	0.00783176	0.0398043	0.0288181	409/3479/4208/6910/7040	5
923	PAM50_N_pos	GO:0032388	positive regulation of intracellular transport	26/908	293/16992	0.00791314	0.0401744	0.029086	8536/6363/6347/1513/1601/2207/2268/2534/2621/3059/3176/8692/3458/3479/3596/8809/3965/4478/65018/79899/6423/7040/7098/7099/340061/8740	26
924	PAM50_N_pos	GO:0048565	digestive tract development	14/908	127/16992	0.00792718	0.0402021	0.0291061	100/8854/1910/79633/2294/3142/5125/91461/5919/6423/64321/6909/7040/7048	14
925	PAM50_N_pos	GO:0061448	connective tissue development	22/908	236/16992	0.008037	0.040715	0.0294774	94/649/947/1435/54360/64641/8817/392255/2828/8692/3458/4060/4094/4208/4487/389125/91461/5745/6423/7040/7048/7076	22
926	PAM50_N_pos	GO:1904064	positive regulation of cation transmembrane transport	12/908	102/16992	0.00815562	0.0412713	0.0298801	482/801/1520/6373/4283/5348/2745/9446/3596/10008/5336/7070	12
927	PAM50_N_pos	GO:0022617	extracellular matrix disassembly	11/908	90/16992	0.00837662	0.042344	0.0306567	2/649/1471/1513/1520/1634/2113/5654/4327/7040/7076	11
928	PAM50_N_pos	GO:0070542	response to fatty acid	10/908	78/16992	0.00841428	0.0423723	0.0306772	1646/6363/6347/6366/2865/54331/5468/5729/5732/5734	10
929	PAM50_N_pos	GO:0071229	cellular response to acid chemical	19/908	195/16992	0.00842387	0.0423723	0.0306772	1646/8854/6347/1282/1291/1536/2865/2350/54331/4067/4208/5468/5729/5732/5734/5176/8651/11344/7484	19
930	PAM50_N_pos	GO:0051926	negative regulation of calcium ion transport	8/908	55/16992	0.00842744	0.0423723	0.0306772	801/1193/9446/10859/10288/4846/5350/7040	8
931	PAM50_N_pos	GO:0097306	cellular response to alcohol	8/908	55/16992	0.00842744	0.0423723	0.0306772	1536/54331/10365/5468/5729/5732/5734/6688	8
932	PAM50_N_pos	GO:1904427	positive regulation of calcium ion transmembrane transport	8/908	55/16992	0.00842744	0.0423723	0.0306772	801/6373/4283/9446/3596/10008/5336/7070	8
933	PAM50_N_pos	GO:0070304	positive regulation of stress-activated protein kinase signaling cascade	15/908	141/16992	0.00843742	0.042377	0.0306807	6363/6366/221472/2324/4616/392255/4067/29969/653361/10392/9770/6386/7098/7099/9839	15
934	PAM50_N_pos	GO:0002090	regulation of receptor internalization	6/908	34/16992	0.00852048	0.0424303	0.0307193	409/967/5336/6386/6401/6424	6
935	PAM50_N_pos	GO:0007435	salivary gland morphogenesis	6/908	34/16992	0.00852048	0.0424303	0.0307193	2252/3082/8829/10371/7040/7052	6
936	PAM50_N_pos	GO:0008038	neuron recognition	6/908	34/16992	0.00852048	0.0424303	0.0307193	1268/2596/4692/8829/51294/10371	6
937	PAM50_N_pos	GO:0010573	vascular endothelial growth factor production	6/908	34/16992	0.00852048	0.0424303	0.0307193	718/719/728/6347/2324/7040	6
938	PAM50_N_pos	GO:0010742	macrophage derived foam cell differentiation	6/908	34/16992	0.00852048	0.0424303	0.0307193	1071/1435/4481/10062/5468/7040	6
939	PAM50_N_pos	GO:0030865	cortical cytoskeleton organization	6/908	34/16992	0.00852048	0.0424303	0.0307193	30846/23136/752/3071/5341/23433	6
940	PAM50_N_pos	GO:0050931	pigment cell differentiation	6/908	34/16992	0.00852048	0.0424303	0.0307193	83938/967/1910/4208/10981/9839	6
941	PAM50_N_pos	GO:0090077	foam cell differentiation	6/908	34/16992	0.00852048	0.0424303	0.0307193	1071/1435/4481/10062/5468/7040	6
942	PAM50_N_pos	GO:0043687	post-translational protein modification	12/908	103/16992	0.00879616	0.0433047	0.0313523	683/1043/2215/2350/338328/4045/266727/84628/146183/7070/8876/7512	12
943	PAM50_N_pos	GO:0090101	negative regulation of transmembrane receptor protein serine/threonine kinase signaling pathway	12/908	103/16992	0.00879616	0.0433047	0.0313523	9719/857/91851/9573/5654/94031/6423/7040/7048/7316/114990/7471	12
944	PAM50_N_pos	GO:0032727	positive regulation of interferon-alpha production	4/908	16/16992	0.00879771	0.0433047	0.0313523	3663/7098/7099/51311	4
945	PAM50_N_pos	GO:0032816	positive regulation of natural killer cell activation	4/908	16/16992	0.00879771	0.0433047	0.0313523	51744/2323/2621/3600	4
946	PAM50_N_pos	GO:0045064	T-helper 2 cell differentiation	4/908	16/16992	0.00879771	0.0433047	0.0313523	301/942/3142/114548	4
947	PAM50_N_pos	GO:0045072	regulation of interferon-gamma biosynthetic process	4/908	16/16992	0.00879771	0.0433047	0.0313523	10148/10859/7098/51311	4
948	PAM50_N_pos	GO:0045603	positive regulation of endothelial cell differentiation	4/908	16/16992	0.00879771	0.0433047	0.0313523	94/84913/1003/7122	4
949	PAM50_N_pos	GO:0048535	lymph node development	4/908	16/16992	0.00879771	0.0433047	0.0313523	57124/3600/11035/7040	4
950	PAM50_N_pos	GO:0055098	response to low-density lipoprotein particle	4/908	16/16992	0.00879771	0.0433047	0.0313523	975/2207/3689/5468	4
951	PAM50_N_pos	GO:0060841	venous blood vessel development	4/908	16/16992	0.00879771	0.0433047	0.0313523	94/83605/2022/2294	4
952	PAM50_N_pos	GO:0071402	cellular response to lipoprotein particle stimulus	4/908	16/16992	0.00879771	0.0433047	0.0313523	6347/975/2207/3689	4
953	PAM50_N_pos	GO:2000377	regulation of reactive oxygen species metabolic process	16/908	155/16992	0.00881795	0.0433588	0.0313915	199/683/857/947/3043/3240/3458/3586/3689/10365/4835/65018/11035/7040/7048/7099	16
954	PAM50_N_pos	GO:0043405	regulation of MAP kinase activity	28/908	325/16992	0.00884935	0.0434676	0.0314702	728/857/6363/958/972/975/221472/8817/2357/4616/2771/3082/3357/8692/3479/4067/5600/29969/10392/5148/5294/23533/146850/6423/7040/7099/7316/9839	28
955	PAM50_N_pos	GO:0043281	regulation of cysteine-type endopeptidase activity involved in apoptotic process	19/908	196/16992	0.00887692	0.0435573	0.0315352	409/22900/10395/2621/3082/3429/3965/58484/22861/114548/10392/5023/5371/5468/5272/6423/83595/25816/8740	19
956	PAM50_N_pos	GO:0036293	response to decreased oxygen levels	29/908	340/16992	0.00892231	0.0437342	0.0316633	94/100/51378/857/6347/947/952/84701/1471/6387/1536/114757/2113/3162/3741/65018/5371/5579/5698/5720/10266/6649/7010/7040/7048/7316/114990/7412/7424	29
957	PAM50_N_pos	GO:0070482	response to oxygen levels	30/908	355/16992	0.00896791	0.0439118	0.0317919	94/100/51378/857/6347/947/952/84701/1471/6387/1536/114757/2113/3162/3741/65018/5371/5468/5579/5698/5720/10266/6649/7010/7040/7048/7316/114990/7412/7424	30
958	PAM50_N_pos	GO:1903845	negative regulation of cellular response to transforming growth factor beta stimulus	9/908	67/16992	0.00901171	0.0440802	0.0319138	9719/857/5654/94031/7040/7048/7316/114990/7471	9
959	PAM50_N_pos	GO:0042590	antigen processing and presentation of exogenous peptide antigen via MHC class I	10/908	79/16992	0.00918609	0.0448628	0.0324804	567/1536/2207/2210/10437/653361/4688/4689/5698/5720	10
960	PAM50_N_pos	GO:0019216	regulation of lipid metabolic process	25/908	282/16992	0.00919084	0.0448628	0.0324804	225/154/301/718/857/6363/6366/975/1268/50846/2268/3357/3458/3490/4067/10577/10062/5294/23533/146850/5468/5919/7010/7040/7069	25
961	PAM50_N_pos	GO:0043434	response to peptide hormone	33/908	401/16992	0.00928831	0.0452914	0.0327907	196883/301/526/9296/857/6347/1393/6387/1536/2865/2534/2791/54331/2787/2844/3087/3586/3727/9365/4067/4149/5350/5468/5579/5919/23433/8651/9021/6678/7010/7040/7076/7471	33
962	PAM50_N_pos	GO:0008347	glial cell migration	7/908	45/16992	0.00932902	0.0453004	0.0327972	6347/6348/1435/1880/4692/64805/26228	7
963	PAM50_N_pos	GO:0032648	regulation of interferon-beta production	7/908	45/16992	0.00932902	0.0453004	0.0327972	3659/3663/10859/9111/7098/7099/51311	7
964	PAM50_N_pos	GO:0060443	mammary gland morphogenesis	7/908	45/16992	0.00932902	0.0453004	0.0327972	857/1435/1436/5371/6909/7040/7048	7
965	PAM50_N_pos	GO:0003081	regulation of systemic arterial blood pressure by renin-angiotensin	5/908	25/16992	0.00936749	0.0453004	0.0327972	1522/2028/2702/5125/6869	5
966	PAM50_N_pos	GO:0030206	chondroitin sulfate biosynthetic process	5/908	25/16992	0.00936749	0.0453004	0.0327972	633/55501/166012/56548/1634	5
967	PAM50_N_pos	GO:0045911	positive regulation of DNA recombination	5/908	25/16992	0.00936749	0.0453004	0.0327972	940/958/3458/30009/7040	5
968	PAM50_N_pos	GO:0050926	regulation of positive chemotaxis	5/908	25/16992	0.00936749	0.0453004	0.0327972	6387/3603/3791/1901/7424	5
969	PAM50_N_pos	GO:2000404	regulation of T cell migration	5/908	25/16992	0.00936749	0.0453004	0.0327972	199/6366/6387/11035/8740	5
970	PAM50_N_pos	GO:0071695	anatomical structure maturation	8/908	56/16992	0.00938405	0.0453337	0.0328213	94/8854/1003/79633/3479/4066/1901/7471	8
971	PAM50_N_pos	GO:1903828	negative regulation of cellular protein localization	15/908	143/16992	0.00955672	0.0461203	0.0333907	9478/150684/1601/2621/3586/11006/29969/114548/5138/91461/11142/23433/6672/7040/8740	15
972	PAM50_N_pos	GO:1902903	regulation of supramolecular fiber organization	25/908	283/16992	0.0095883	0.0462251	0.0334666	22899/10095/10109/832/6366/10344/6387/10395/2242/9535/8477/3055/3059/4208/3071/5341/5734/1901/83442/10174/6708/11346/6869/11344/7454	25
973	PAM50_N_pos	GO:0046683	response to organophosphorus	14/908	130/16992	0.00966696	0.0465564	0.0337065	6347/1393/2230/3727/4327/5023/64805/5138/5294/5322/6402/6678/7010/7056	14
974	PAM50_N_pos	GO:0008154	actin polymerization or depolymerization	18/908	184/16992	0.00976753	0.0469925	0.0340222	199/10095/10109/832/6366/10344/6387/9535/3055/3059/22921/3071/5341/83442/6708/11344/7454/7456	18
975	PAM50_N_pos	GO:0001755	neural crest cell migration	6/908	35/16992	0.00982933	0.0470963	0.0340974	1910/1947/3357/8829/10371/9839	6
976	PAM50_N_pos	GO:0002823	negative regulation of adaptive immune response based on somatic recombination of immune receptors built from immunoglobulin superfamily domains	6/908	35/16992	0.00982933	0.0470963	0.0340974	339390/84868/9173/90865/10859/5788	6
977	PAM50_N_pos	GO:0006040	amino sugar metabolic process	6/908	35/16992	0.00982933	0.0470963	0.0340974	56548/9945/4245/80896/5973/6483	6
978	PAM50_N_pos	GO:0030501	positive regulation of bone mineralization	6/908	35/16992	0.00982933	0.0470963	0.0340974	154/9365/4208/91461/7040/338773	6
979	PAM50_N_pos	GO:0030574	collagen catabolic process	9/908	68/16992	0.00990825	0.0472811	0.0342312	1306/1282/1291/1292/1471/1508/1513/1520/4327	9
980	PAM50_N_pos	GO:0033077	T cell differentiation in thymus	9/908	68/16992	0.00990825	0.0472811	0.0342312	100/567/940/972/1794/9935/11035/8876/7471	9
981	PAM50_N_pos	GO:1903076	regulation of protein localization to plasma membrane	9/908	68/16992	0.00990825	0.0472811	0.0342312	1601/3458/91461/10268/391/23433/9482/7040/10490	9
982	PAM50_N_pos	GO:1903426	regulation of reactive oxygen species biosynthetic process	9/908	68/16992	0.00990825	0.0472811	0.0342312	199/857/947/3043/3458/3586/3689/10365/7099	9
983	PAM50_N_pos	GO:0045639	positive regulation of myeloid cell differentiation	10/908	80/16992	0.0100109	0.0476738	0.0345155	1230/920/972/1435/2113/2242/3059/3458/3071/6886	10
984	PAM50_N_pos	GO:0097756	negative regulation of blood vessel diameter	10/908	80/16992	0.0100109	0.0476738	0.0345155	147/554/857/952/1910/2702/3357/3741/5023/6869	10
985	PAM50_N_pos	GO:0033157	regulation of intracellular protein transport	31/908	373/16992	0.0100285	0.0477094	0.0345413	9478/8536/6363/6347/1513/1601/2534/2621/3059/3176/8692/3429/3458/3479/3586/8809/3965/29969/114548/4924/5138/65018/11142/79899/6423/6672/7040/7098/7099/340061/8740	31
986	PAM50_N_pos	GO:0014074	response to purine-containing compound	15/908	144/16992	0.0101587	0.0482796	0.0349541	6347/1393/2230/3727/4327/5023/64805/5138/5294/5322/5468/6402/6678/7010/7056	15
987	PAM50_N_pos	GO:0097191	extrinsic apoptotic signaling pathway	20/908	213/16992	0.0103408	0.0490952	0.0355446	857/2534/50486/11337/3082/3162/8692/3458/3479/90865/4118/4846/8829/5371/6423/6672/7040/7098/7133/8742	20
988	PAM50_N_pos	GO:0045669	positive regulation of osteoblast differentiation	8/908	57/16992	0.0104192	0.0494175	0.0357779	1050/3082/8519/3479/3727/4208/6423/338773	8
989	PAM50_pos_only	GO:0042110	T cell activation	79/434	453/16992	1.84037e-43	6.72473e-40	5.44945e-40	64919/151888/10385/11119/814/84433/283234/6352/896/729230/1235/1236/914/939/29126/915/916/917/959/921/923/924/941/925/926/64581/11151/1445/1493/81704/8320/355/50943/2529/2736/2841/9402/29851/3593/3558/3566/3574/3683/3702/3718/22914/27040/54900/3932/3936/4063/197358/55824/5133/5293/26279/639/5588/26191/5880/64926/55423/27240/84174/6504/114836/6693/6850/6932/387357/201633/126259/115650/8764/8995/79…	79
990	PAM50_pos_only	GO:0002694	regulation of leukocyte activation	71/434	489/16992	1.28321e-33	2.34443e-30	1.89983e-30	151888/10385/814/84433/283234/6352/729230/1236/914/4345/10666/939/29126/146722/915/916/917/959/921/923/941/1269/11151/1445/1493/355/2205/50943/2736/9402/29851/3593/3558/3566/3574/3635/3718/22914/27040/54900/3932/10461/8013/55824/5133/26279/84106/639/5588/26191/5791/5880/64926/55423/27240/84174/6504/6693/6850/374403/201633/126259/7128/23495/115650/8764/8995/10077/6375/7535/257101	71
991	PAM50_pos_only	GO:0002250	adaptive immune response	69/434	468/16992	4.32176e-33	5.2639e-30	4.26565e-30	151888/11119/814/729230/1235/913/10666/939/959/962/923/924/973/941/925/926/1380/1445/1493/1512/10563/8320/355/83953/2205/50943/202309/3593/3558/3566/3635/3702/3718/83700/89857/22914/27074/27040/7462/54900/23547/4049/4063/64005/55824/5293/5452/639/5588/25865/2185/27240/84174/6504/114836/57823/6693/6850/387357/7128/23495/115650/608/8995/50852/7294/6375/7535/257101	69
992	PAM50_pos_only	GO:0007159	leukocyte cell-cell adhesion	60/434	349/16992	1.42443e-32	1.30122e-29	1.05445e-29	151888/10385/814/84433/283234/6352/729230/1236/914/939/29126/915/916/917/959/921/923/941/11151/1445/1493/50943/2736/9402/29851/3593/3558/3566/3574/3676/3683/3695/3718/22914/27040/54900/3932/8013/55824/5133/26279/639/5588/26191/5880/64926/10507/55423/27240/6504/6693/6850/201633/126259/115650/8764/8995/6375/7535/257101	60
993	PAM50_pos_only	GO:1903037	regulation of leukocyte cell-cell adhesion	57/434	320/16992	8.28765e-32	6.05662e-29	4.90804e-29	151888/10385/814/84433/283234/6352/729230/1236/914/939/29126/915/916/917/959/921/923/941/11151/1445/1493/50943/2736/9402/29851/3593/3558/3566/3574/3676/3718/22914/27040/54900/3932/8013/55824/5133/26279/639/5588/26191/5880/64926/55423/27240/6504/6693/6850/201633/126259/115650/8764/8995/6375/7535/257101	57
994	PAM50_pos_only	GO:0050863	regulation of T cell activation	55/434	305/16992	5.43998e-31	3.31295e-28	2.68468e-28	151888/10385/814/84433/283234/6352/729230/1236/914/939/29126/915/916/917/959/921/923/941/11151/1445/1493/50943/2736/9402/29851/3593/3558/3566/3574/3718/22914/27040/54900/3932/55824/5133/26279/639/5588/26191/5880/64926/55423/27240/6504/6693/6850/201633/126259/115650/8764/8995/6375/7535/257101	55
995	PAM50_pos_only	GO:0051249	regulation of lymphocyte activation	62/434	430/16992	3.5489e-29	1.85253e-26	1.50121e-26	151888/10385/814/84433/283234/6352/729230/1236/914/939/29126/915/916/917/959/921/923/941/11151/1445/1493/355/50943/2736/9402/29851/3593/3558/3566/3574/3635/3718/22914/27040/54900/3932/10461/55824/5133/26279/639/5588/26191/5880/64926/55423/27240/84174/6504/6693/6850/374403/201633/126259/7128/23495/115650/8764/8995/6375/7535/257101	62
996	PAM50_pos_only	GO:0022407	regulation of cell-cell adhesion	59/434	394/16992	1.12324e-28	5.13039e-26	4.15746e-26	151888/10385/814/84433/283234/6352/729230/1236/914/939/29126/915/916/917/959/921/923/941/11151/1445/1493/10563/50943/2736/9402/29851/3593/3558/3566/3574/3676/3718/22914/27040/54900/3932/8013/55824/5133/26279/639/5588/26191/5880/64926/5345/55423/27240/6504/6693/6850/201633/126259/115650/8764/8995/6375/7535/257101	59
997	PAM50_pos_only	GO:1903039	positive regulation of leukocyte cell-cell adhesion	43/434	220/16992	7.46775e-26	3.0319e-23	2.45693e-23	151888/84433/283234/6352/729230/1236/939/29126/915/916/917/959/921/923/941/11151/1445/1493/50943/2736/9402/29851/3593/3558/3566/3574/3676/3718/22914/3932/8013/5133/5588/64926/55423/6504/6693/6850/126259/115650/8764/6375/7535	43
998	PAM50_pos_only	GO:0022409	positive regulation of cell-cell adhesion	45/434	249/16992	1.63905e-25	5.9891e-23	4.85332e-23	151888/84433/283234/6352/729230/1236/939/29126/915/916/917/959/921/923/941/11151/1445/1493/10563/50943/2736/9402/29851/3593/3558/3566/3574/3676/3718/22914/3932/8013/5133/5588/64926/5345/55423/6504/6693/6850/126259/115650/8764/6375/7535	45
999	PAM50_pos_only	GO:0030098	lymphocyte differentiation	49/434	316/16992	1.34319e-24	4.18266e-22	3.38946e-22	64919/814/84433/1235/1236/914/939/915/916/959/973/941/925/1380/1493/55619/8320/355/50943/2529/2736/2841/10320/3593/3558/3566/3574/3635/3676/3702/3718/3932/4063/10461/5293/26279/5452/639/2185/26191/6504/114836/6693/6850/6932/387357/8995/7535/257101	49
1000	PAM50_pos_only	GO:0050870	positive regulation of T cell activation	41/434	211/16992	1.37362e-24	4.18266e-22	3.38946e-22	151888/84433/283234/6352/729230/1236/939/29126/915/916/917/959/921/923/941/11151/1445/1493/50943/2736/9402/29851/3593/3558/3566/3574/3718/22914/3932/5133/5588/64926/55423/6504/6693/6850/126259/115650/8764/6375/7535	41
1001	PAM50_pos_only	GO:0045785	positive regulation of cell adhesion	53/434	385/16992	5.05456e-24	1.42072e-21	1.15129e-21	151888/84433/283234/6352/729230/1236/939/29126/915/916/917/959/921/923/941/1307/11151/1445/1493/10563/27185/78986/50943/2736/9402/29851/3593/3558/3566/3574/3676/3718/22914/3932/8013/5133/5588/25865/2185/5764/64926/5345/55423/6504/6693/9806/6850/126259/115650/8764/8995/6375/7535	53
1002	PAM50_pos_only	GO:0046651	lymphocyte proliferation	43/434	255/16992	3.6245e-23	9.45996e-21	7.66596e-21	10385/11119/84433/283234/6352/896/729230/4064/29126/916/959/923/973/941/11151/1380/1493/81704/50943/202309/3593/3558/3574/3635/3718/931/26279/639/5588/26191/5880/64926/6504/114836/6693/6850/126259/23495/115650/8764/8995/6375/7535	43
1003	PAM50_pos_only	GO:0070661	leukocyte proliferation	44/434	270/16992	4.59793e-23	1.12006e-20	9.07648e-21	10385/11119/84433/283234/6352/896/729230/4064/29126/916/959/923/973/941/11151/1380/1493/81704/50943/202309/3593/3558/3574/3635/3718/931/26279/639/5588/26191/5880/64926/6504/114836/6693/6850/126259/7128/23495/115650/8764/8995/6375/7535	44
1004	PAM50_pos_only	GO:0032943	mononuclear cell proliferation	43/434	257/16992	4.99611e-23	1.14099e-20	9.24609e-21	10385/11119/84433/283234/6352/896/729230/4064/29126/916/959/923/973/941/11151/1380/1493/81704/50943/202309/3593/3558/3574/3635/3718/931/26279/639/5588/26191/5880/64926/6504/114836/6693/6850/126259/23495/115650/8764/8995/6375/7535	43
1005	PAM50_pos_only	GO:0050867	positive regulation of cell activation	48/434	336/16992	1.58586e-22	3.40866e-20	2.76224e-20	151888/825/84433/283234/6352/729230/1236/914/10666/939/29126/915/916/917/959/921/923/941/11151/1445/1493/2205/50943/2736/9402/29851/3593/3558/3566/3574/3635/3718/22914/3932/8013/5133/639/5588/64926/55423/6504/6693/6850/126259/115650/8764/6375/7535	48
1006	PAM50_pos_only	GO:0002696	positive regulation of leukocyte activation	47/434	327/16992	3.46002e-22	7.02384e-20	5.69184e-20	151888/84433/283234/6352/729230/1236/914/10666/939/29126/915/916/917/959/921/923/941/11151/1445/1493/2205/50943/2736/9402/29851/3593/3558/3566/3574/3635/3718/22914/3932/8013/5133/639/5588/64926/55423/6504/6693/6850/126259/115650/8764/6375/7535	47
1007	PAM50_pos_only	GO:0001819	positive regulation of cytokine production	50/434	391/16992	2.92651e-21	5.39123e-19	4.36883e-19	330/84433/64170/834/838/283234/729230/1236/914/10666/29126/916/959/923/941/283420/56253/1535/1545/2205/50943/64135/3593/3558/55801/3566/22914/4049/4050/4063/8013/5588/25865/26191/8482/5345/6504/114836/6693/6850/201633/7097/51284/54106/126259/115650/8764/7294/6375/81030	50
1008	PAM50_pos_only	GO:0030217	T cell differentiation	38/434	216/16992	2.95086e-21	5.39123e-19	4.36883e-19	64919/814/84433/1235/1236/914/939/915/916/941/925/1493/8320/355/50943/2529/2736/2841/3593/3558/3566/3574/3702/3718/3932/4063/5293/26279/639/26191/114836/6693/6850/6932/387357/8995/7535/257101	38
1009	PAM50_pos_only	GO:0050851	antigen receptor-mediated signaling pathway	40/434	246/16992	5.14989e-21	8.96081e-19	7.26148e-19	640/11119/84433/1236/930/915/916/917/973/1445/1493/50943/2533/2633/9402/3635/3702/89857/27040/7462/54900/3932/9404/55824/5293/5588/25865/5699/5696/5721/26191/79037/10616/84174/6850/387357/50852/7294/53347/7535	40
1010	PAM50_pos_only	GO:0051251	positive regulation of lymphocyte activation	43/434	301/16992	2.87322e-20	4.77216e-18	3.86717e-18	151888/84433/283234/6352/729230/1236/939/29126/915/916/917/959/921/923/941/11151/1445/1493/50943/2736/9402/29851/3593/3558/3566/3574/3635/3718/22914/3932/5133/639/5588/64926/55423/6504/6693/6850/126259/115650/8764/6375/7535	43
1011	PAM50_pos_only	GO:0002521	leukocyte differentiation	52/434	464/16992	1.7629e-19	2.80072e-17	2.26959e-17	64919/814/84433/1235/1236/9398/914/939/915/916/959/973/941/925/1380/1493/55619/8320/355/50943/2529/2736/2841/10320/3593/3558/3566/3574/3635/3676/3702/3718/3932/4063/10461/5293/26279/5452/639/2185/26191/6504/114836/6693/6850/6932/54997/387357/8995/54209/7535/257101	52
1012	PAM50_pos_only	GO:0070663	regulation of leukocyte proliferation	35/434	202/16992	1.93748e-19	2.94981e-17	2.3904e-17	10385/84433/283234/6352/729230/29126/916/959/923/941/11151/1493/50943/3593/3558/3574/3635/3718/26279/639/5588/26191/5880/64926/6504/6693/6850/126259/7128/23495/115650/8764/8995/6375/7535	35
1013	PAM50_pos_only	GO:0050670	regulation of lymphocyte proliferation	34/434	194/16992	4.45389e-19	6.50981e-17	5.27528e-17	10385/84433/283234/6352/729230/29126/916/959/923/941/11151/1493/50943/3593/3558/3574/3635/3718/26279/639/5588/26191/5880/64926/6504/6693/6850/126259/23495/115650/8764/8995/6375/7535	34
1014	PAM50_pos_only	GO:0032944	regulation of mononuclear cell proliferation	34/434	195/16992	5.27014e-19	7.40658e-17	6.00199e-17	10385/84433/283234/6352/729230/29126/916/959/923/941/11151/1493/50943/3593/3558/3574/3635/3718/26279/639/5588/26191/5880/64926/6504/6693/6850/126259/23495/115650/8764/8995/6375/7535	34
1015	PAM50_pos_only	GO:0042098	T cell proliferation	32/434	173/16992	9.48955e-19	1.28425e-16	1.04071e-16	10385/11119/84433/283234/6352/896/729230/29126/916/959/923/941/11151/1493/81704/50943/3593/3558/3718/26279/5588/5880/64926/6504/6693/6850/126259/115650/8764/8995/6375/7535	32
1016	PAM50_pos_only	GO:0002429	immune response-activating cell surface receptor signaling pathway	48/434	414/16992	1.19189e-18	1.55542e-16	1.26045e-16	640/11119/84433/64170/1236/930/10666/915/916/917/973/64581/1380/1445/1493/50943/2533/2633/9402/3635/3702/89857/22914/27040/7462/54900/3932/3984/9404/64005/8013/55824/5293/5588/25865/5699/5696/5721/26191/79037/10616/84174/6850/387357/50852/7294/53347/7535	48
1017	PAM50_pos_only	GO:0050866	negative regulation of cell activation	31/434	163/16992	1.44695e-18	1.82316e-16	1.47741e-16	348/10385/729230/4345/29126/146722/1269/1493/355/50943/3558/3566/3635/3718/54900/10461/55824/5154/26279/639/26191/84174/6693/374403/201633/7128/23495/8764/8995/10077/6375	31
1018	PAM50_pos_only	GO:0002695	negative regulation of leukocyte activation	29/434	145/16992	4.52106e-18	5.50665e-16	4.46236e-16	10385/729230/4345/29126/146722/1269/1493/355/50943/3558/3566/3635/3718/54900/10461/55824/26279/639/26191/84174/6693/374403/201633/7128/23495/8764/8995/10077/6375	29
1019	PAM50_pos_only	GO:0002768	immune response-regulating cell surface receptor signaling pathway	49/434	446/16992	4.85224e-18	5.71938e-16	4.63475e-16	640/11119/84433/64170/1236/930/10666/915/916/917/973/64581/1380/1445/1493/2205/50943/2533/2633/9402/3635/3702/89857/22914/27040/7462/54900/3932/3984/9404/64005/8013/55824/5293/5588/25865/5699/5696/5721/26191/79037/10616/84174/6850/387357/50852/7294/53347/7535	49
1020	PAM50_pos_only	GO:0042129	regulation of T cell proliferation	29/434	147/16992	6.70646e-18	7.65794e-16	6.20568e-16	10385/84433/283234/6352/729230/29126/916/959/923/941/11151/1493/50943/3593/3558/3718/26279/5588/5880/64926/6504/6693/6850/126259/115650/8764/8995/6375/7535	29
1021	PAM50_pos_only	GO:0046631	alpha-beta T cell activation	26/434	116/16992	1.2625e-17	1.39793e-15	1.13282e-15	64919/729230/916/941/8320/50943/2529/2841/3593/3558/3566/3702/3718/4063/26279/639/5588/64926/114836/6850/6932/8764/8995/6375/7535/257101	26
1022	PAM50_pos_only	GO:0050852	T cell receptor signaling pathway	30/434	173/16992	7.74982e-17	8.32878e-15	6.74931e-15	11119/84433/1236/915/916/917/1445/50943/2533/2633/9402/3635/3702/27040/3932/55824/5293/5588/25865/5699/5696/5721/26191/79037/10616/387357/50852/7294/53347/7535	30
1023	PAM50_pos_only	GO:0042102	positive regulation of T cell proliferation	23/434	95/16992	1.568e-16	1.63699e-14	1.32655e-14	84433/283234/6352/729230/29126/916/959/923/941/11151/50943/3593/3558/3718/5588/64926/6504/6693/6850/126259/115650/6375/7535	23
1024	PAM50_pos_only	GO:0002683	negative regulation of immune system process	43/434	382/16992	2.49992e-16	2.53742e-14	2.05622e-14	10385/729230/4345/29126/146722/10225/1269/1493/355/50943/2633/29909/2841/3593/3558/3566/3635/3718/22914/54900/9404/10461/197358/55824/5133/26279/639/2185/26191/79037/84174/6504/6693/374403/201633/54106/7128/23495/8764/8995/10077/53347/6375	43
1025	PAM50_pos_only	GO:0031295	T cell costimulation	21/434	79/16992	4.20718e-16	4.15488e-14	3.36694e-14	151888/84433/1236/29126/915/916/917/959/921/941/1445/1493/9402/29851/22914/3932/5133/6693/126259/115650/8764	21
1026	PAM50_pos_only	GO:0032609	interferon-gamma production	23/434	101/16992	6.719e-16	6.46085e-14	5.23561e-14	11119/729230/1236/914/10666/29126/916/10225/8320/50943/3593/3558/3702/22914/4049/26191/6504/114836/51284/54106/115650/7294/6375	23
1027	PAM50_pos_only	GO:0031294	lymphocyte costimulation	21/434	82/16992	9.64756e-16	9.03902e-14	7.32486e-14	151888/84433/1236/29126/915/916/917/959/921/941/1445/1493/9402/29851/22914/3932/5133/6693/126259/115650/8764	21
1028	PAM50_pos_only	GO:0050900	leukocyte migration	46/434	454/16992	1.23267e-15	1.12429e-13	9.1108e-14	6346/6356/6367/6352/729230/1234/1235/1236/914/962/1269/11151/3627/10563/2833/81704/83953/2529/2838/2841/3635/3676/3683/3687/3695/83700/22914/3932/10461/64005/80310/5228/5293/7941/2185/5880/55423/6504/6693/6850/8764/8995/29802/6375/6846/7535	46
1029	PAM50_pos_only	GO:0072676	lymphocyte migration	21/434	83/16992	1.26152e-15	1.12429e-13	9.1108e-14	6346/6356/6367/6352/729230/1235/1236/3627/10563/2833/2838/3676/3695/22914/64005/5293/2185/8764/6375/6846/7535	21
1030	PAM50_pos_only	GO:0051250	negative regulation of lymphocyte activation	24/434	123/16992	6.47841e-15	5.63621e-13	4.56736e-13	10385/29126/1493/355/50943/3558/3566/3635/3718/54900/10461/55824/26279/639/26191/84174/6693/374403/201633/7128/23495/8764/8995/6375	24
1031	PAM50_pos_only	GO:0070098	chemokine-mediated signaling pathway	20/434	81/16992	1.01297e-14	8.60793e-13	6.97552e-13	6346/6356/6367/6352/729230/1233/1234/1235/1236/1524/3627/10563/2833/643/10663/2185/54209/6375/6846/2829	20
1032	PAM50_pos_only	GO:0050671	positive regulation of lymphocyte proliferation	24/434	127/16992	1.37842e-14	1.14472e-12	9.27634e-13	84433/283234/6352/729230/29126/916/959/923/941/11151/50943/3593/3558/3574/3718/5588/64926/6504/6693/6850/126259/115650/6375/7535	24
1033	PAM50_pos_only	GO:0032946	positive regulation of mononuclear cell proliferation	24/434	128/16992	1.65711e-14	1.34557e-12	1.0904e-12	84433/283234/6352/729230/29126/916/959/923/941/11151/50943/3593/3558/3574/3718/5588/64926/6504/6693/6850/126259/115650/6375/7535	24
1034	PAM50_pos_only	GO:0070665	positive regulation of leukocyte proliferation	24/434	133/16992	4.0533e-14	3.21973e-12	2.60914e-12	84433/283234/6352/729230/29126/916/959/923/941/11151/50943/3593/3558/3574/3718/5588/64926/6504/6693/6850/126259/115650/6375/7535	24
1035	PAM50_pos_only	GO:0046632	alpha-beta T cell differentiation	20/434	90/16992	8.90343e-14	6.92194e-12	5.60926e-12	64919/941/8320/50943/2529/2841/3593/3558/3566/3702/3718/4063/26279/639/114836/6850/6932/8995/7535/257101	20
1036	PAM50_pos_only	GO:0042113	B cell activation	32/434	258/16992	1.33469e-13	1.01603e-11	8.23351e-12	84433/1235/4064/939/959/973/1380/1493/643/55619/355/50943/202309/3558/3574/3635/3676/3718/7462/54900/931/5293/5452/639/2185/84174/6850/374403/7128/23495/115650/7535	32
1037	PAM50_pos_only	GO:0032649	regulation of interferon-gamma production	20/434	92/16992	1.39118e-13	1.03742e-11	8.40683e-12	729230/1236/914/10666/29126/916/10225/50943/3593/3558/22914/4049/26191/6504/114836/51284/54106/115650/7294/6375	20
1038	PAM50_pos_only	GO:0045058	T cell selection	15/434	46/16992	2.5071e-13	1.83219e-11	1.48473e-11	64919/84433/1236/915/916/355/50943/3593/4063/114836/6693/6850/387357/8995/7535	15
1039	PAM50_pos_only	GO:0071356	cellular response to tumor necrosis factor	32/434	270/16992	4.7366e-13	3.39363e-11	2.75006e-11	330/6346/6356/6367/6352/939/959/25999/1535/355/57817/4049/4050/5699/5696/5721/2185/10616/6850/6997/7128/23495/115650/8764/608/8771/3604/8995/8717/7185/6375/6846	32
1040	PAM50_pos_only	GO:0072678	T cell migration	14/434	41/16992	7.6746e-13	5.39288e-11	4.37017e-11	6352/729230/1235/3627/10563/2833/2838/3676/3695/64005/5293/8764/6375/7535	14
1041	PAM50_pos_only	GO:0002460	adaptive immune response based on somatic recombination of immune receptors built from immunoglobulin superfamily domains	33/434	301/16992	1.8154e-12	1.2516e-10	1.01424e-10	729230/1235/10666/939/959/941/925/1380/1512/10563/355/2205/50943/202309/3593/3558/3566/3635/3718/89857/4049/4063/64005/5452/5588/84174/6504/114836/6693/7128/115650/8995/6375	33
1042	PAM50_pos_only	GO:0034612	response to tumor necrosis factor	32/434	288/16992	2.7744e-12	1.87734e-10	1.52132e-10	330/6346/6356/6367/6352/939/959/25999/1535/355/57817/4049/4050/5699/5696/5721/2185/10616/6850/6997/7128/23495/115650/8764/608/8771/3604/8995/8717/7185/6375/6846	32
1043	PAM50_pos_only	GO:0030595	leukocyte chemotaxis	26/434	191/16992	3.23628e-12	2.15007e-10	1.74233e-10	6346/6356/6367/6352/729230/1234/1235/1236/1269/11151/3627/10563/2833/2841/83700/22914/5228/5293/7941/2185/5880/6504/6850/8995/6375/6846	26
1044	PAM50_pos_only	GO:0046634	regulation of alpha-beta T cell activation	17/434	74/16992	3.70499e-12	2.4175e-10	1.95905e-10	729230/916/941/50943/3593/3558/3566/3718/639/5588/64926/6850/8764/8995/6375/7535/257101	17
1045	PAM50_pos_only	GO:0002237	response to molecule of bacterial origin	33/434	319/16992	9.00501e-12	5.77268e-10	4.67795e-10	249/64170/834/6352/1234/1236/4064/939/923/941/10225/1269/1524/3627/10563/355/356/2326/2672/57817/3593/22914/4049/639/26191/7097/54106/7128/8764/8771/3604/79931/54209	33
1046	PAM50_pos_only	GO:0060326	cell chemotaxis	29/434	250/16992	1.04005e-11	6.55232e-10	5.30974e-10	6346/6356/6367/6352/729230/1234/1235/1236/1269/11151/3627/10563/2833/2841/83700/22914/80310/5228/5293/7941/5588/25865/2185/5880/6504/6850/8995/6375/6846	29
1047	PAM50_pos_only	GO:0001776	leukocyte homeostasis	17/434	83/16992	2.66435e-11	1.65009e-09	1.33717e-09	11151/55619/355/50943/202309/84636/3558/3718/83700/27040/10461/5293/27240/7128/23495/115650/608	17
1048	PAM50_pos_only	GO:0032103	positive regulation of response to external stimulus	29/434	261/16992	3.0152e-11	1.83625e-09	1.48803e-09	6346/6352/729230/1233/1235/1236/4064/923/3627/10563/1535/2205/3593/3558/4049/80310/5228/7941/25865/2185/5880/5345/6504/81793/7097/51284/54106/8995/6375	29
1049	PAM50_pos_only	GO:0032729	positive regulation of interferon-gamma production	15/434	63/16992	4.02169e-11	2.40906e-09	1.9522e-09	729230/914/10666/916/3593/3558/22914/4049/26191/6504/114836/51284/54106/115650/7294	15
1050	PAM50_pos_only	GO:0033209	tumor necrosis factor-mediated signaling pathway	23/434	167/16992	4.63321e-11	2.73061e-09	2.21277e-09	330/939/959/25999/355/4049/4050/5699/5696/5721/2185/10616/6850/7128/23495/115650/8764/608/8771/3604/8995/8717/7185	23
1051	PAM50_pos_only	GO:0032496	response to lipopolysaccharide	31/434	304/16992	5.6708e-11	3.28906e-09	2.66532e-09	249/834/6352/1234/1236/4064/939/923/941/10225/1269/1524/3627/10563/355/356/2326/2672/57817/3593/22914/4049/639/26191/7097/7128/8764/8771/3604/79931/54209	31
1052	PAM50_pos_only	GO:0002697	regulation of immune effector process	32/434	328/16992	8.73331e-11	4.98617e-09	4.04059e-09	60489/330/729230/10666/959/941/926/10225/56253/2205/50943/3593/3558/3566/3718/22914/3932/4049/8013/84106/5880/8482/6504/114836/6693/6850/7128/8764/8995/10077/6375/257101	32
1053	PAM50_pos_only	GO:0050663	cytokine secretion	23/434	174/16992	1.08045e-10	6.07381e-09	4.92197e-09	10385/11119/84433/834/838/1236/914/29126/283420/1401/56253/50943/2633/55801/3566/26191/6504/6850/81793/7097/54106/8764/3604	23
1054	PAM50_pos_only	GO:0007204	positive regulation of cytosolic calcium ion concentration	28/434	264/16992	1.9904e-10	1.10196e-08	8.92981e-09	825/6346/729230/1233/1234/1235/1236/930/11151/3627/10563/2833/1535/356/2769/2841/3558/84502/126306/3932/2846/10161/5026/27334/2185/10911/6375/2829	28
1055	PAM50_pos_only	GO:0050707	regulation of cytokine secretion	21/434	151/16992	2.7143e-10	1.48031e-08	1.19958e-08	10385/834/838/1236/914/29126/283420/1401/56253/50943/2633/55801/3566/26191/6504/6850/81793/7097/54106/8764/3604	21
1056	PAM50_pos_only	GO:0002260	lymphocyte homeostasis	14/434	63/16992	4.87563e-10	2.61994e-08	2.12309e-08	11151/55619/355/50943/202309/84636/3558/3718/27040/27240/7128/23495/115650/608	14
1057	PAM50_pos_only	GO:0002685	regulation of leukocyte migration	21/434	158/16992	6.38097e-10	3.37914e-08	2.73832e-08	6346/6352/729230/1235/1236/3627/10563/2833/2841/3676/83700/22914/80310/5228/7941/2185/5880/6504/8764/8995/6375	21
1058	PAM50_pos_only	GO:0045619	regulation of lymphocyte differentiation	20/434	143/16992	6.55713e-10	3.42282e-08	2.77372e-08	814/84433/914/939/941/1493/355/50943/2736/3593/3558/3566/3574/3635/3718/639/6850/8995/7535/257101	20
1059	PAM50_pos_only	GO:0031349	positive regulation of defense response	35/434	420/16992	8.45813e-10	4.31562e-08	3.4972e-08	330/84433/64170/6352/729230/1236/4064/10666/146722/923/64581/56253/1535/2205/2672/64135/3593/3558/22914/4049/7941/5699/5696/5721/26191/114836/6850/81793/7097/51284/54106/7128/8995/79931/7294	35
1060	PAM50_pos_only	GO:0002449	lymphocyte mediated immunity	29/434	300/16992	8.50368e-10	4.31562e-08	3.4972e-08	1235/10666/939/959/925/10225/11151/1380/56253/1512/355/2205/50943/202309/3593/3558/3566/3635/3824/22914/4049/64005/5452/84174/6504/114836/57823/6693/6375	29
1061	PAM50_pos_only	GO:0002688	regulation of leukocyte chemotaxis	17/434	103/16992	9.40418e-10	4.70724e-08	3.81456e-08	6346/6352/729230/1235/1236/3627/10563/2841/83700/22914/5228/7941/2185/5880/6504/8995/6375	17
1062	PAM50_pos_only	GO:0050868	negative regulation of T cell activation	16/434	91/16992	1.12304e-09	5.50443e-08	4.46057e-08	10385/29126/1493/50943/3558/3566/3718/54900/55824/26279/26191/6693/201633/8764/8995/6375	16
1063	PAM50_pos_only	GO:0045580	regulation of T cell differentiation	18/434	118/16992	1.1324e-09	5.50443e-08	4.46057e-08	814/84433/914/939/941/1493/50943/2736/3593/3558/3566/3574/3718/639/6850/8995/7535/257101	18
1064	PAM50_pos_only	GO:0048247	lymphocyte chemotaxis	13/434	56/16992	1.14675e-09	5.50443e-08	4.46057e-08	6346/6356/6367/6352/729230/3627/10563/2833/22914/5293/2185/6375/6846	13
1065	PAM50_pos_only	GO:0050727	regulation of inflammatory response	28/434	285/16992	1.15994e-09	5.50443e-08	4.46057e-08	348/330/834/838/6352/729230/1236/923/1269/1524/2205/50943/3593/3558/116379/4049/197358/7941/8482/6693/81793/7097/51284/54106/7128/8995/6375/7791	28
1066	PAM50_pos_only	GO:0072507	divalent inorganic cation homeostasis	35/434	436/16992	2.27251e-09	1.05281e-07	8.53156e-08	348/825/6346/6356/6352/729230/1233/1234/1235/1236/930/11151/3627/10563/2833/1535/27185/54757/356/2769/2841/3558/84502/126306/3932/2846/10161/5026/27334/2185/91252/147138/10911/6375/2829	35
1067	PAM50_pos_only	GO:0009615	response to virus	29/434	313/16992	2.2762e-09	1.05281e-07	8.53156e-08	59/27350/140564/60489/164668/330/55337/64170/6356/6367/6352/925/926/3627/50943/2633/64135/3593/3669/3932/4938/11040/6693/6773/51284/7128/10346/10077/6375	29
1068	PAM50_pos_only	GO:0046640	regulation of alpha-beta T cell proliferation	9/434	23/16992	2.53425e-09	1.15752e-07	9.38006e-08	729230/916/941/3593/64926/6850/8764/6375/7535	9
1069	PAM50_pos_only	GO:0042108	positive regulation of cytokine biosynthetic process	13/434	60/16992	2.8571e-09	1.28887e-07	1.04445e-07	84433/729230/916/941/2205/3593/4050/5588/6693/6850/51284/54106/115650	13
1070	PAM50_pos_only	GO:0042035	regulation of cytokine biosynthetic process	16/434	97/16992	2.97189e-09	1.3243e-07	1.07316e-07	84433/64170/729230/916/941/2205/50943/3593/3635/4050/5588/6693/6850/51284/54106/115650	16
1071	PAM50_pos_only	GO:0002285	lymphocyte activation involved in immune response	20/434	156/16992	3.10901e-09	1.36872e-07	1.10915e-07	1235/4064/959/941/11151/55619/8320/50943/202309/3593/3558/3566/3683/3718/3936/4063/2185/114836/8995/257101	20
1072	PAM50_pos_only	GO:0051480	regulation of cytosolic calcium ion concentration	28/434	298/16992	3.16898e-09	1.37851e-07	1.11709e-07	825/6346/729230/1233/1234/1235/1236/930/11151/3627/10563/2833/1535/356/2769/2841/3558/84502/126306/3932/2846/10161/5026/27334/2185/10911/6375/2829	28
1073	PAM50_pos_only	GO:1903038	negative regulation of leukocyte cell-cell adhesion	16/434	98/16992	3.4697e-09	1.49156e-07	1.2087e-07	10385/29126/1493/50943/3558/3566/3718/54900/55824/26279/26191/6693/201633/8764/8995/6375	16
1074	PAM50_pos_only	GO:0055074	calcium ion homeostasis	33/434	405/16992	4.59063e-09	1.95048e-07	1.58059e-07	348/825/6346/6356/6352/729230/1233/1234/1235/1236/930/11151/3627/10563/2833/1535/27185/54757/356/2769/2841/3558/84502/126306/3932/2846/10161/5026/27334/2185/10911/6375/2829	33
1075	PAM50_pos_only	GO:0048872	homeostasis of number of cells	24/434	228/16992	4.6822e-09	1.96652e-07	1.59359e-07	84433/1233/1236/924/11151/55619/355/50943/202309/84636/10320/3558/3574/3635/3718/83700/27040/10461/5293/27240/7128/23495/115650/608	24
1076	PAM50_pos_only	GO:0002687	positive regulation of leukocyte migration	17/434	115/16992	5.39013e-09	2.23813e-07	1.81369e-07	6346/6352/729230/1235/1236/3627/10563/3676/80310/5228/7941/2185/5880/6504/8764/8995/6375	17
1077	PAM50_pos_only	GO:0002819	regulation of adaptive immune response	18/434	130/16992	5.57693e-09	2.28967e-07	1.85546e-07	729230/10666/962/941/2205/50943/3593/3558/3566/3718/4049/5588/6504/6693/7128/115650/8995/6375	18
1078	PAM50_pos_only	GO:0030101	natural killer cell activation	14/434	76/16992	6.62183e-09	2.68846e-07	2.17862e-07	914/11151/3593/3558/50615/22914/10461/5293/639/26191/6504/114836/57823/257101	14
1079	PAM50_pos_only	GO:0006874	cellular calcium ion homeostasis	32/434	392/16992	7.58192e-09	3.04443e-07	2.46709e-07	348/825/6346/6356/6352/729230/1233/1234/1235/1236/930/11151/3627/10563/2833/1535/27185/356/2769/2841/3558/84502/126306/3932/2846/10161/5026/27334/2185/10911/6375/2829	32
1080	PAM50_pos_only	GO:0072503	cellular divalent inorganic cation homeostasis	33/434	416/16992	8.90353e-09	3.53625e-07	2.86563e-07	348/825/6346/6356/6352/729230/1233/1234/1235/1236/930/11151/3627/10563/2833/1535/27185/356/2769/2841/3558/84502/126306/3932/2846/10161/5026/27334/2185/91252/10911/6375/2829	33
1081	PAM50_pos_only	GO:0002822	regulation of adaptive immune response based on somatic recombination of immune receptors built from immunoglobulin superfamily domains	17/434	119/16992	9.17172e-09	3.6036e-07	2.92021e-07	729230/10666/941/2205/50943/3593/3558/3566/3718/4049/5588/6504/6693/7128/115650/8995/6375	17
1082	PAM50_pos_only	GO:0046641	positive regulation of alpha-beta T cell proliferation	8/434	19/16992	1.00306e-08	3.89912e-07	3.15969e-07	729230/916/941/3593/64926/6850/6375/7535	8
1083	PAM50_pos_only	GO:0070664	negative regulation of leukocyte proliferation	13/434	67/16992	1.19263e-08	4.58724e-07	3.71731e-07	10385/29126/1493/50943/3558/3635/26279/639/6693/7128/23495/8764/6375	13
1084	PAM50_pos_only	GO:2000106	regulation of leukocyte apoptotic process	14/434	80/16992	1.32398e-08	4.98731e-07	4.04151e-07	6352/1236/939/29126/917/81704/355/3558/3718/10461/8013/5133/5293/5588	14
1085	PAM50_pos_only	GO:0046633	alpha-beta T cell proliferation	9/434	27/16992	1.32723e-08	4.98731e-07	4.04151e-07	729230/916/941/3593/64926/6850/8764/6375/7535	9
1086	PAM50_pos_only	GO:0045576	mast cell activation	12/434	56/16992	1.33759e-08	4.98731e-07	4.04151e-07	10666/146722/1269/2205/3566/27040/7462/8013/5293/5791/5880/6850	12
1087	PAM50_pos_only	GO:0042089	cytokine biosynthetic process	16/434	108/16992	1.47497e-08	5.44397e-07	4.41157e-07	84433/64170/729230/916/941/2205/50943/3593/3635/4050/5588/6693/6850/51284/54106/115650	16
1088	PAM50_pos_only	GO:0002703	regulation of leukocyte mediated immunity	19/434	155/16992	1.63332e-08	5.96815e-07	4.83635e-07	729230/10666/10225/56253/2205/50943/3593/3558/3566/3718/22914/4049/84106/5880/6504/114836/6693/6850/6375	19
1089	PAM50_pos_only	GO:0050920	regulation of chemotaxis	20/434	172/16992	1.70234e-08	6.15877e-07	4.99081e-07	6346/6352/729230/1233/1235/1236/3627/10563/2841/83700/22914/80310/5228/7941/25865/2185/5880/6504/8995/6375	20
1090	PAM50_pos_only	GO:0098542	defense response to other organism	36/434	496/16992	1.88695e-08	6.75973e-07	5.47781e-07	27350/140564/60489/164668/330/55337/64170/283234/925/926/64581/1401/3627/10563/1535/2633/163351/57817/64135/3593/3566/3669/22914/3932/4049/4938/6693/6773/6850/7097/51284/54106/7128/8764/10346/10077	36
1091	PAM50_pos_only	GO:0042107	cytokine metabolic process	16/434	110/16992	1.93062e-08	6.849e-07	5.55015e-07	84433/64170/729230/916/941/2205/50943/3593/3635/4050/5588/6693/6850/51284/54106/115650	16
1092	PAM50_pos_only	GO:0035710	CD4-positive, alpha-beta T cell activation	13/434	70/16992	2.08122e-08	7.31227e-07	5.92557e-07	941/50943/2529/3593/3558/3566/3718/4063/26279/5588/114836/8995/6375	13
1093	PAM50_pos_only	GO:0050921	positive regulation of chemotaxis	17/434	127/16992	2.4882e-08	8.65895e-07	7.01686e-07	6346/6352/729230/1233/1235/1236/3627/10563/80310/5228/7941/25865/2185/5880/6504/8995/6375	17
1094	PAM50_pos_only	GO:0071887	leukocyte apoptotic process	15/434	99/16992	3.06073e-08	1.05509e-06	8.54999e-07	6352/1236/939/29126/917/81704/355/356/3558/3718/10461/8013/5133/5293/5588	15
1095	PAM50_pos_only	GO:0002690	positive regulation of leukocyte chemotaxis	14/434	86/16992	3.46515e-08	1.18114e-06	9.5715e-07	6346/6352/729230/1235/1236/3627/10563/5228/7941/2185/5880/6504/8995/6375	14
1096	PAM50_pos_only	GO:2000401	regulation of lymphocyte migration	10/434	39/16992	3.49106e-08	1.18114e-06	9.5715e-07	6352/729230/1235/3627/10563/3676/22914/2185/8764/6375	10
1097	PAM50_pos_only	GO:0050869	negative regulation of B cell activation	9/434	30/16992	3.78485e-08	1.26879e-06	1.02818e-06	1493/355/50943/3635/639/84174/374403/7128/23495	9
1098	PAM50_pos_only	GO:0006875	cellular metal ion homeostasis	35/434	488/16992	4.03344e-08	1.3217e-06	1.07105e-06	348/825/6346/6356/6352/729230/1233/1234/1235/1236/930/11151/3627/10563/2833/1535/27185/356/2769/2841/57817/3558/84502/126306/3932/2846/10161/5026/27334/23627/2185/91252/10911/6375/2829	35
1099	PAM50_pos_only	GO:0032663	regulation of interleukin-2 production	11/434	50/16992	4.0512e-08	1.3217e-06	1.07105e-06	84433/64170/729230/916/941/50943/2633/5588/25865/7128/6375	11
1100	PAM50_pos_only	GO:0046635	positive regulation of alpha-beta T cell activation	11/434	50/16992	4.0512e-08	1.3217e-06	1.07105e-06	729230/916/941/50943/3593/3566/5588/64926/6850/6375/7535	11
1101	PAM50_pos_only	GO:0042100	B cell proliferation	14/434	88/16992	4.68783e-08	1.51587e-06	1.2284e-06	84433/4064/959/973/1380/1493/202309/3558/3574/3635/931/639/23495/115650	14
1102	PAM50_pos_only	GO:0097529	myeloid leukocyte migration	19/434	166/16992	5.0258e-08	1.6109e-06	1.30541e-06	6346/6356/6367/6352/729230/1236/3627/83700/80310/5228/5293/7941/2185/5880/6504/6850/8995/6375/6846	19
1103	PAM50_pos_only	GO:0043368	positive T cell selection	9/434	31/16992	5.21356e-08	1.65655e-06	1.3424e-06	64919/915/50943/3593/4063/114836/387357/8995/7535	9
1104	PAM50_pos_only	GO:1903555	regulation of tumor necrosis factor superfamily cytokine production	15/434	104/16992	6.03521e-08	1.88593e-06	1.52828e-06	64170/729230/914/29126/1535/50943/2841/3593/197358/26191/6504/6693/7097/54106/7128	15
1105	PAM50_pos_only	GO:0019722	calcium-mediated signaling	18/434	151/16992	6.03871e-08	1.88593e-06	1.52828e-06	1234/1235/916/925/2833/2205/2633/84502/126306/27040/7462/5026/2185/84174/6850/50852/54209/7535	18
1106	PAM50_pos_only	GO:0038083	peptidyl-tyrosine autophosphorylation	11/434	52/16992	6.2567e-08	1.93746e-06	1.57004e-06	640/1445/9402/3702/3718/3932/2185/84174/6850/7294/7535	11
1107	PAM50_pos_only	GO:0002440	production of molecular mediator of immune response	21/434	204/16992	6.41327e-08	1.96925e-06	1.5958e-06	84433/1235/10666/959/10225/355/50943/202309/3558/3566/3718/54900/8013/5452/8482/6504/7097/126259/8764/29802/6375	21
1108	PAM50_pos_only	GO:0032945	negative regulation of mononuclear cell proliferation	12/434	64/16992	6.53975e-08	1.9749e-06	1.60038e-06	10385/29126/1493/50943/3558/3635/26279/639/6693/23495/8764/6375	12
1109	PAM50_pos_only	GO:0050672	negative regulation of lymphocyte proliferation	12/434	64/16992	6.53975e-08	1.9749e-06	1.60038e-06	10385/29126/1493/50943/3558/3635/26279/639/6693/23495/8764/6375	12
1110	PAM50_pos_only	GO:0070371	ERK1 and ERK2 cascade	24/434	263/16992	7.52127e-08	2.24132e-06	1.81627e-06	467/6346/6356/6367/6352/1236/1445/1512/78986/2633/55801/5154/80310/25865/2185/26191/8482/5345/6504/6850/374403/54209/6375/6846	24
1111	PAM50_pos_only	GO:0032653	regulation of interleukin-10 production	10/434	42/16992	7.54467e-08	2.24132e-06	1.81627e-06	29126/959/50943/3593/3718/201633/7097/54106/3604/6375	10
1112	PAM50_pos_only	GO:2000147	positive regulation of cell motility	31/434	410/16992	7.61661e-08	2.24444e-06	1.8188e-06	6346/6356/6352/729230/1235/1236/29126/11151/1512/3627/10563/3640/3676/5154/80310/5228/5293/7941/25865/2185/5880/10507/6504/6591/9806/6776/6997/8764/8995/10911/6375	31
1113	PAM50_pos_only	GO:0046637	regulation of alpha-beta T cell differentiation	11/434	53/16992	7.71597e-08	2.25553e-06	1.82779e-06	941/50943/3593/3558/3566/3718/639/6850/8995/7535/257101	11
1114	PAM50_pos_only	GO:0050848	regulation of calcium-mediated signaling	13/434	78/16992	8.03138e-08	2.3291e-06	1.88741e-06	916/925/2205/2633/84502/126306/5026/2185/84174/6850/50852/54209/7535	13
1115	PAM50_pos_only	GO:0007229	integrin-mediated signaling pathway	14/434	92/16992	8.36736e-08	2.40743e-06	1.95088e-06	1307/3676/3681/3683/3687/3695/27040/84106/2185/8482/6850/10077/7294/7791	14
1116	PAM50_pos_only	GO:0007162	negative regulation of cell adhesion	22/434	226/16992	8.48288e-08	2.4216e-06	1.96236e-06	10385/29126/1493/1545/50943/2633/3558/3566/3718/54900/9404/55824/26279/26191/10507/6494/6591/6693/201633/8764/8995/6375	22
1117	PAM50_pos_only	GO:0045088	regulation of innate immune response	30/434	391/16992	9.01134e-08	2.55251e-06	2.06845e-06	330/84433/64170/6352/4064/10666/146722/10225/64581/56253/1535/2672/64135/3593/22914/197358/5699/5696/5721/26191/114836/6773/6850/81793/7097/51284/54106/7128/79931/7294	30
1118	PAM50_pos_only	GO:0045089	positive regulation of innate immune response	27/434	327/16992	9.19479e-08	2.58444e-06	2.09433e-06	330/84433/64170/6352/4064/10666/146722/64581/56253/1535/2672/64135/3593/22914/5699/5696/5721/26191/114836/6850/81793/7097/51284/54106/7128/79931/7294	27
1119	PAM50_pos_only	GO:0070372	regulation of ERK1 and ERK2 cascade	23/434	247/16992	9.75387e-08	2.72066e-06	2.20471e-06	467/6346/6356/6367/6352/1236/1445/78986/2633/55801/5154/80310/25865/2185/26191/8482/5345/6504/6850/374403/54209/6375/6846	23
1120	PAM50_pos_only	GO:0071706	tumor necrosis factor superfamily cytokine production	15/434	108/16992	1.00916e-07	2.79354e-06	2.26377e-06	64170/729230/914/29126/1535/50943/2841/3593/197358/26191/6504/6693/7097/54106/7128	15
1121	PAM50_pos_only	GO:0040017	positive regulation of locomotion	32/434	438/16992	1.0306e-07	2.83143e-06	2.29448e-06	6346/6356/6352/729230/1233/1235/1236/29126/11151/1512/3627/10563/3640/3676/5154/80310/5228/5293/7941/25865/2185/5880/10507/6504/6591/9806/6776/6997/8764/8995/10911/6375	32
1122	PAM50_pos_only	GO:0030335	positive regulation of cell migration	30/434	395/16992	1.1264e-07	3.07154e-06	2.48905e-06	6346/6356/6352/729230/1235/1236/29126/11151/1512/3627/10563/3640/3676/5154/80310/5228/5293/7941/25865/2185/5880/10507/6504/6591/6776/6997/8764/8995/10911/6375	30
1123	PAM50_pos_only	GO:0032613	interleukin-10 production	10/434	44/16992	1.21542e-07	3.28973e-06	2.66586e-06	29126/959/50943/3593/3718/201633/7097/54106/3604/6375	10
1124	PAM50_pos_only	GO:2000403	positive regulation of lymphocyte migration	8/434	25/16992	1.2543e-07	3.34542e-06	2.71099e-06	6352/729230/3627/10563/3676/2185/8764/6375	8
1125	PAM50_pos_only	GO:2000404	regulation of T cell migration	8/434	25/16992	1.2543e-07	3.34542e-06	2.71099e-06	6352/729230/1235/3627/10563/3676/8764/6375	8
1126	PAM50_pos_only	GO:0051272	positive regulation of cellular component movement	31/434	420/16992	1.30736e-07	3.46166e-06	2.80519e-06	6346/6356/6352/729230/1235/1236/29126/11151/1512/3627/10563/3640/3676/5154/80310/5228/5293/7941/25865/2185/5880/10507/6504/6591/9806/6776/6997/8764/8995/10911/6375	31
1127	PAM50_pos_only	GO:0033077	T cell differentiation in thymus	12/434	68/16992	1.32214e-07	3.47561e-06	2.8165e-06	64919/814/84433/1235/1236/915/916/355/50943/2736/6693/7535	12
1128	PAM50_pos_only	GO:0051607	defense response to virus	22/434	234/16992	1.56844e-07	4.09362e-06	3.3173e-06	27350/140564/60489/164668/330/55337/64170/925/926/3627/2633/64135/3593/3669/3932/4938/6693/6773/51284/7128/10346/10077	22
1129	PAM50_pos_only	GO:0071216	cellular response to biotic stimulus	19/434	179/16992	1.68273e-07	4.36078e-06	3.5338e-06	6352/1234/4064/923/941/64581/1524/3627/2672/57817/3593/22914/639/26191/6850/7097/7128/79931/54209	19
1130	PAM50_pos_only	GO:0032623	interleukin-2 production	11/434	57/16992	1.70375e-07	4.38415e-06	3.55274e-06	84433/64170/729230/916/941/50943/2633/5588/25865/7128/6375	11
1131	PAM50_pos_only	GO:0002699	positive regulation of immune effector process	18/434	164/16992	2.14806e-07	5.48883e-06	4.44792e-06	729230/10666/941/56253/2205/50943/3593/3558/3566/22914/4049/8013/5880/8482/114836/6850/8764/6375	18
1132	PAM50_pos_only	GO:1902105	regulation of leukocyte differentiation	22/434	239/16992	2.26991e-07	5.7599e-06	4.66759e-06	814/84433/9398/914/939/941/1493/355/50943/2736/3593/3558/3566/3574/3635/3718/639/6850/54997/8995/7535/257101	22
1133	PAM50_pos_only	GO:0001818	negative regulation of cytokine production	21/434	222/16992	2.71306e-07	6.83691e-06	5.54035e-06	10385/29126/10225/1445/50943/2633/2841/64135/3593/3635/3718/10461/197358/26191/6504/201633/54106/7128/3604/7318/6375	21
1134	PAM50_pos_only	GO:0018108	peptidyl-tyrosine phosphorylation	28/434	367/16992	2.7441e-07	6.86777e-06	5.56536e-06	640/6352/916/941/1445/2205/9402/3593/3558/116379/3702/3718/3932/10461/5154/80310/2185/10507/84174/6776/6850/6997/8764/8995/54209/7294/7535/57732	28
1135	PAM50_pos_only	GO:0032680	regulation of tumor necrosis factor production	14/434	101/16992	2.76387e-07	6.87019e-06	5.56732e-06	64170/729230/914/1535/50943/2841/3593/197358/26191/6504/6693/7097/54106/7128	14
1136	PAM50_pos_only	GO:0018212	peptidyl-tyrosine modification	28/434	369/16992	3.06624e-07	7.57029e-06	6.13465e-06	640/6352/916/941/1445/2205/9402/3593/3558/116379/3702/3718/3932/10461/5154/80310/2185/10507/84174/6776/6850/6997/8764/8995/54209/7294/7535/57732	28
1137	PAM50_pos_only	GO:0032640	tumor necrosis factor production	14/434	103/16992	3.53923e-07	8.67943e-06	7.03346e-06	64170/729230/914/1535/50943/2841/3593/197358/26191/6504/6693/7097/54106/7128	14
1138	PAM50_pos_only	GO:0032655	regulation of interleukin-12 production	10/434	49/16992	3.59113e-07	8.70427e-06	7.05359e-06	1236/959/3593/3718/4050/6504/201633/7097/54106/3604	10
1139	PAM50_pos_only	GO:0033003	regulation of mast cell activation	9/434	38/16992	3.597e-07	8.70427e-06	7.05359e-06	10666/146722/1269/2205/3566/8013/5791/5880/6850	9
1140	PAM50_pos_only	GO:0010818	T cell chemotaxis	7/434	20/16992	3.92829e-07	9.32052e-06	7.55297e-06	6352/729230/3627/10563/2833/5293/6375	7
1141	PAM50_pos_only	GO:1901623	regulation of lymphocyte chemotaxis	7/434	20/16992	3.92829e-07	9.32052e-06	7.55297e-06	6352/729230/3627/10563/22914/2185/6375	7
1142	PAM50_pos_only	GO:2000406	positive regulation of T cell migration	7/434	20/16992	3.92829e-07	9.32052e-06	7.55297e-06	6352/729230/3627/10563/3676/8764/6375	7
1143	PAM50_pos_only	GO:0043383	negative T cell selection	6/434	13/16992	3.9537e-07	9.32052e-06	7.55297e-06	1236/916/355/6693/387357/7535	6
1144	PAM50_pos_only	GO:0022408	negative regulation of cell-cell adhesion	16/434	137/16992	4.35814e-07	1.02081e-05	8.27223e-06	10385/29126/1493/50943/3558/3566/3718/54900/55824/26279/26191/6693/201633/8764/8995/6375	16
1145	PAM50_pos_only	GO:0071346	cellular response to interferon-gamma	16/434	138/16992	4.81603e-07	1.12088e-05	9.08313e-06	6346/6356/6367/6352/4261/2633/2634/163351/3593/3660/4938/6997/10346/7294/6375/6846	16
1146	PAM50_pos_only	GO:0043367	CD4-positive, alpha-beta T cell differentiation	11/434	63/16992	4.95441e-07	1.14579e-05	9.28498e-06	941/50943/2529/3593/3558/3566/3718/4063/26279/114836/8995	11
1147	PAM50_pos_only	GO:0050777	negative regulation of immune response	15/434	122/16992	5.12126e-07	1.17692e-05	9.5373e-06	729230/10225/1493/50943/3593/3558/3566/3635/3718/197358/6504/6693/7128/8995/6375	15
1148	PAM50_pos_only	GO:0032615	interleukin-12 production	10/434	51/16992	5.33466e-07	1.2183e-05	9.87264e-06	1236/959/3593/3718/4050/6504/201633/7097/54106/3604	10
1149	PAM50_pos_only	GO:0071219	cellular response to molecule of bacterial origin	17/434	157/16992	5.66723e-07	1.28621e-05	1.0423e-05	6352/1234/4064/923/941/1524/3627/2672/57817/3593/22914/639/26191/7097/7128/79931/54209	17
1150	PAM50_pos_only	GO:0045061	thymic T cell selection	7/434	21/16992	5.76335e-07	1.29198e-05	1.04697e-05	84433/1236/915/916/355/6693/7535	7
1151	PAM50_pos_only	GO:0072538	T-helper 17 type immune response	7/434	21/16992	5.76335e-07	1.29198e-05	1.04697e-05	50943/3593/3558/4063/5588/114836/8995	7
1152	PAM50_pos_only	GO:0036336	dendritic cell migration	8/434	30/16992	6.06715e-07	1.35179e-05	1.09544e-05	6352/729230/1234/1235/1236/81704/6504/8995	8
1153	PAM50_pos_only	GO:0071674	mononuclear cell migration	12/434	78/16992	6.26102e-07	1.38653e-05	1.12359e-05	6346/6356/6367/6352/729230/3627/80310/7941/6504/8995/6375/6846	12
1154	PAM50_pos_only	GO:0034341	response to interferon-gamma	17/434	160/16992	7.41754e-07	1.63275e-05	1.32312e-05	55337/6346/6356/6367/6352/4261/2633/2634/163351/3593/3660/4938/6997/10346/7294/6375/6846	17
1155	PAM50_pos_only	GO:0002287	alpha-beta T cell activation involved in immune response	10/434	53/16992	7.77777e-07	1.69167e-05	1.37086e-05	941/8320/50943/3593/3558/3566/3718/4063/114836/8995	10
1156	PAM50_pos_only	GO:0002293	alpha-beta T cell differentiation involved in immune response	10/434	53/16992	7.77777e-07	1.69167e-05	1.37086e-05	941/8320/50943/3593/3558/3566/3718/4063/114836/8995	10
1157	PAM50_pos_only	GO:0002544	chronic inflammatory response	7/434	22/16992	8.26779e-07	1.77709e-05	1.44008e-05	6356/6352/1524/10563/50943/4049/7128	7
1158	PAM50_pos_only	GO:0071677	positive regulation of mononuclear cell migration	7/434	22/16992	8.26779e-07	1.77709e-05	1.44008e-05	6346/6352/729230/3627/80310/7941/8995	7
1159	PAM50_pos_only	GO:0070228	regulation of lymphocyte apoptotic process	10/434	54/16992	9.33023e-07	1.99372e-05	1.61563e-05	6352/939/29126/917/81704/355/3558/3718/5133/5588	10
1160	PAM50_pos_only	GO:0070227	lymphocyte apoptotic process	11/434	69/16992	1.27868e-06	2.71645e-05	2.2013e-05	6352/939/29126/917/81704/355/356/3558/3718/5133/5588	11
1161	PAM50_pos_only	GO:2000514	regulation of CD4-positive, alpha-beta T cell activation	9/434	44/16992	1.36562e-06	2.88439e-05	2.33739e-05	941/50943/3593/3558/3566/3718/5588/8995/6375	9
1162	PAM50_pos_only	GO:0045621	positive regulation of lymphocyte differentiation	12/434	84/16992	1.41855e-06	2.97897e-05	2.41403e-05	939/941/50943/2736/3593/3558/3566/3574/3635/639/6850/7535	12
1163	PAM50_pos_only	GO:0050729	positive regulation of inflammatory response	13/434	100/16992	1.55636e-06	3.24968e-05	2.63341e-05	729230/1236/923/2205/3593/3558/4049/7941/81793/7097/51284/54106/8995	13
1164	PAM50_pos_only	GO:0071222	cellular response to lipopolysaccharide	16/434	151/16992	1.62799e-06	3.37993e-05	2.73896e-05	6352/1234/4064/923/941/1524/3627/2672/57817/3593/22914/639/26191/7097/7128/79931	16
1165	PAM50_pos_only	GO:0050856	regulation of T cell receptor signaling pathway	8/434	34/16992	1.72066e-06	3.55215e-05	2.87851e-05	1236/2633/3932/25865/26191/79037/50852/53347	8
1166	PAM50_pos_only	GO:0019932	second-messenger-mediated signaling	20/434	230/16992	1.96668e-06	4.03723e-05	3.27161e-05	348/1234/1235/916/925/3627/2833/2205/2633/84502/126306/27040/7462/5026/2185/84174/6850/50852/54209/7535	20
1167	PAM50_pos_only	GO:0050854	regulation of antigen receptor-mediated signaling pathway	9/434	46/16992	2.02838e-06	4.14062e-05	3.35539e-05	1236/2633/3932/9404/25865/26191/79037/50852/53347	9
1168	PAM50_pos_only	GO:0002407	dendritic cell chemotaxis	7/434	25/16992	2.1807e-06	4.36431e-05	3.53666e-05	6352/729230/1234/1235/1236/6504/8995	7
1169	PAM50_pos_only	GO:0002823	negative regulation of adaptive immune response based on somatic recombination of immune receptors built from immunoglobulin superfamily domains	8/434	35/16992	2.18108e-06	4.36431e-05	3.53666e-05	50943/3558/3566/3718/6504/6693/8995/6375	8
1170	PAM50_pos_only	GO:0002292	T cell differentiation involved in immune response	10/434	59/16992	2.18574e-06	4.36431e-05	3.53666e-05	941/8320/50943/3593/3558/3566/3718/4063/114836/8995	10
1171	PAM50_pos_only	GO:0002548	monocyte chemotaxis	10/434	59/16992	2.18574e-06	4.36431e-05	3.53666e-05	6346/6356/6367/6352/729230/3627/7941/8995/6375/6846	10
1172	PAM50_pos_only	GO:0090026	positive regulation of monocyte chemotaxis	6/434	17/16992	2.6138e-06	5.19066e-05	4.2063e-05	6346/6352/729230/3627/7941/8995	6
1173	PAM50_pos_only	GO:0002705	positive regulation of leukocyte mediated immunity	12/434	89/16992	2.65599e-06	5.24594e-05	4.2511e-05	10666/56253/2205/50943/3593/3558/3566/22914/4049/114836/6850/6375	12
1174	PAM50_pos_only	GO:0070231	T cell apoptotic process	9/434	48/16992	2.95121e-06	5.79771e-05	4.69823e-05	6352/939/29126/81704/355/356/3718/5133/5588	9
1175	PAM50_pos_only	GO:0050708	regulation of protein secretion	27/434	392/16992	3.21158e-06	6.27545e-05	5.08537e-05	640/10385/834/838/6352/1236/914/29126/959/283420/1401/56253/50943/2633/3558/55801/3566/4082/26191/6504/6850/81793/7097/54106/8764/3604/10911	27
1176	PAM50_pos_only	GO:1903706	regulation of hemopoiesis	24/434	324/16992	3.29886e-06	6.41172e-05	5.1958e-05	814/84433/9398/914/939/941/1493/355/50943/2736/29909/3593/3558/3566/3574/3635/3718/639/2185/6850/54997/8995/7535/257101	24
1177	PAM50_pos_only	GO:0009306	protein secretion	31/434	489/16992	3.39076e-06	6.54492e-05	5.30374e-05	640/10385/11119/84433/834/838/6352/1236/914/29126/959/283420/1401/56253/50943/2633/3558/55801/3566/54900/4082/5452/26191/6504/6850/81793/7097/54106/8764/3604/10911	31
1178	PAM50_pos_only	GO:0002824	positive regulation of adaptive immune response based on somatic recombination of immune receptors built from immunoglobulin superfamily domains	11/434	76/16992	3.42017e-06	6.54492e-05	5.30374e-05	729230/10666/941/2205/50943/3593/3558/4049/5588/115650/6375	11
1179	PAM50_pos_only	GO:0032715	negative regulation of interleukin-6 production	8/434	37/16992	3.42113e-06	6.54492e-05	5.30374e-05	1445/50943/3635/197358/26191/6504/54106/7128	8
1180	PAM50_pos_only	GO:0071621	granulocyte chemotaxis	13/434	108/16992	3.74644e-06	7.12995e-05	5.77782e-05	6346/6356/6367/6352/1236/83700/5293/5880/6504/6850/8995/6375/6846	13
1181	PAM50_pos_only	GO:0002286	T cell activation involved in immune response	12/434	92/16992	3.78876e-06	7.17312e-05	5.8128e-05	941/8320/50943/3593/3558/3566/3683/3718/3936/4063/114836/8995	12
1182	PAM50_pos_only	GO:0045076	regulation of interleukin-2 biosynthetic process	6/434	18/16992	3.83641e-06	7.18549e-05	5.82283e-05	84433/64170/916/941/50943/5588	6
1183	PAM50_pos_only	GO:2000515	negative regulation of CD4-positive, alpha-beta T cell activation	6/434	18/16992	3.83641e-06	7.18549e-05	5.82283e-05	50943/3558/3566/3718/8995/6375	6
1184	PAM50_pos_only	GO:0046636	negative regulation of alpha-beta T cell activation	7/434	27/16992	3.85429e-06	7.18549e-05	5.82283e-05	50943/3558/3566/3718/8764/8995/6375	7
1185	PAM50_pos_only	GO:0070374	positive regulation of ERK1 and ERK2 cascade	17/434	181/16992	4.10795e-06	7.61952e-05	6.17455e-05	6346/6356/6367/6352/1236/55801/5154/80310/25865/2185/26191/8482/5345/6504/54209/6375/6846	17
1186	PAM50_pos_only	GO:0042093	T-helper cell differentiation	9/434	50/16992	4.21398e-06	7.73445e-05	6.26768e-05	941/50943/3593/3558/3566/3718/4063/114836/8995	9
1187	PAM50_pos_only	GO:0002820	negative regulation of adaptive immune response	8/434	38/16992	4.23751e-06	7.73445e-05	6.26768e-05	50943/3558/3566/3718/6504/6693/8995/6375	8
1188	PAM50_pos_only	GO:0050850	positive regulation of calcium-mediated signaling	8/434	38/16992	4.23751e-06	7.73445e-05	6.26768e-05	916/925/2205/5026/6850/50852/54209/7535	8
1189	PAM50_pos_only	GO:0050864	regulation of B cell activation	15/434	144/16992	4.25458e-06	7.73445e-05	6.26768e-05	84433/939/1493/355/50943/3558/3574/3635/639/84174/6850/374403/7128/23495/115650	15
1190	PAM50_pos_only	GO:0002676	regulation of chronic inflammatory response	5/434	11/16992	4.32252e-06	7.78053e-05	6.30502e-05	6352/1524/50943/4049/7128	5
1191	PAM50_pos_only	GO:0010819	regulation of T cell chemotaxis	5/434	11/16992	4.32252e-06	7.78053e-05	6.30502e-05	6352/729230/3627/10563/6375	5
1192	PAM50_pos_only	GO:0060402	calcium ion transport into cytosol	14/434	128/16992	5.00822e-06	8.9706e-05	7.26941e-05	825/1234/1236/930/11151/3627/1535/356/84502/126306/3932/5026/2185/6375	14
1193	PAM50_pos_only	GO:0072539	T-helper 17 cell differentiation	6/434	19/16992	5.48657e-06	9.77948e-05	7.92489e-05	50943/3593/3558/4063/114836/8995	6
1194	PAM50_pos_only	GO:0002821	positive regulation of adaptive immune response	11/434	80/16992	5.70943e-06	0.000101273	8.20676e-05	729230/10666/941/2205/50943/3593/3558/4049/5588/115650/6375	11
1195	PAM50_pos_only	GO:0002294	CD4-positive, alpha-beta T cell differentiation involved in immune response	9/434	52/16992	5.9146e-06	0.000104406	8.4606e-05	941/50943/3593/3558/3566/3718/4063/114836/8995	9
1196	PAM50_pos_only	GO:0071675	regulation of mononuclear cell migration	8/434	40/16992	6.3722e-06	0.000111942	9.07135e-05	6346/6352/729230/3627/80310/7941/6504/8995	8
1197	PAM50_pos_only	GO:0050853	B cell receptor signaling pathway	11/434	81/16992	6.45711e-06	0.000112776	9.13888e-05	640/930/973/1493/89857/7462/3932/9404/5293/26191/6850	11
1198	PAM50_pos_only	GO:0032733	positive regulation of interleukin-10 production	7/434	29/16992	6.48136e-06	0.000112776	9.13888e-05	29126/959/3593/201633/7097/54106/6375	7
1199	PAM50_pos_only	GO:1902107	positive regulation of leukocyte differentiation	14/434	132/16992	7.18771e-06	0.000124473	0.000100868	9398/939/941/50943/2736/3593/3558/3566/3574/3635/639/6850/54997/7535	14
1200	PAM50_pos_only	GO:0045060	negative thymic T cell selection	5/434	12/16992	7.25462e-06	0.000125039	0.000101327	1236/916/355/6693/7535	5
1201	PAM50_pos_only	GO:0030183	B cell differentiation	13/434	115/16992	7.56176e-06	0.000129722	0.000105121	84433/939/959/973/1380/55619/3635/3676/3718/5452/639/2185/6850	13
1202	PAM50_pos_only	GO:0001779	natural killer cell differentiation	6/434	20/16992	7.66961e-06	0.000130957	0.000106122	10461/5293/639/6504/114836/257101	6
1203	PAM50_pos_only	GO:0045622	regulation of T-helper cell differentiation	7/434	30/16992	8.2693e-06	0.00014054	0.000113888	941/50943/3593/3558/3566/3718/8995	7
1204	PAM50_pos_only	GO:0002758	innate immune response-activating signal transduction	21/434	277/16992	9.50878e-06	0.000160857	0.000130352	330/84433/64170/4064/146722/64581/1535/2672/64135/22914/5699/5696/5721/26191/6850/81793/7097/51284/54106/7128/79931	21
1205	PAM50_pos_only	GO:0002706	regulation of lymphocyte mediated immunity	13/434	118/16992	1.00465e-05	0.000168394	0.00013646	10666/10225/56253/2205/50943/3593/3558/22914/4049/6504/114836/6693/6375	13
1206	PAM50_pos_only	GO:0097530	granulocyte migration	13/434	118/16992	1.00465e-05	0.000168394	0.00013646	6346/6356/6367/6352/1236/83700/5293/5880/6504/6850/8995/6375/6846	13
1207	PAM50_pos_only	GO:0050715	positive regulation of cytokine secretion	12/434	101/16992	1.01202e-05	0.000168856	0.000136834	834/838/914/29126/283420/56253/55801/3566/26191/6504/6850/8764	12
1208	PAM50_pos_only	GO:0001562	response to protozoan	6/434	21/16992	1.05069e-05	0.000173721	0.000140776	283234/64581/3593/3566/6693/10077	6
1209	PAM50_pos_only	GO:0042094	interleukin-2 biosynthetic process	6/434	21/16992	1.05069e-05	0.000173721	0.000140776	84433/64170/916/941/50943/5588	6
1210	PAM50_pos_only	GO:0043122	regulation of I-kappaB kinase/NF-kappaB signaling	19/434	236/16992	1.08193e-05	0.000178079	0.000144308	330/825/84433/64170/834/1236/939/356/3593/197358/11040/10616/7097/51284/54106/7128/79931/8717/10346	19
1211	PAM50_pos_only	GO:0002791	regulation of peptide secretion	27/434	419/16992	1.09182e-05	0.000178901	0.000144974	640/10385/834/838/6352/1236/914/29126/959/283420/1401/56253/50943/2633/3558/55801/3566/4082/26191/6504/6850/81793/7097/54106/8764/3604/10911	27
1212	PAM50_pos_only	GO:0050798	activated T cell proliferation	8/434	43/16992	1.12357e-05	0.000182467	0.000147864	10385/11119/29126/50943/3593/3558/6504/126259	8
1213	PAM50_pos_only	GO:2000107	negative regulation of leukocyte apoptotic process	8/434	43/16992	1.12357e-05	0.000182467	0.000147864	6352/1236/939/81704/3558/3718/10461/5588	8
1214	PAM50_pos_only	GO:0032725	positive regulation of granulocyte macrophage colony-stimulating factor production	5/434	13/16992	1.15416e-05	0.00018497	0.000149892	941/2205/3593/6850/54106	5
1215	PAM50_pos_only	GO:0032740	positive regulation of interleukin-17 production	5/434	13/16992	1.15416e-05	0.00018497	0.000149892	3593/3558/4063/5588/114836	5
1216	PAM50_pos_only	GO:2000316	regulation of T-helper 17 type immune response	5/434	13/16992	1.15416e-05	0.00018497	0.000149892	50943/3593/3558/5588/8995	5
1217	PAM50_pos_only	GO:0032675	regulation of interleukin-6 production	12/434	103/16992	1.23988e-05	0.000196127	0.000158933	64170/1445/1535/50943/3635/197358/26191/6504/7097/51284/54106/7128	12
1218	PAM50_pos_only	GO:0051209	release of sequestered calcium ion into cytosol	12/434	103/16992	1.23988e-05	0.000196127	0.000158933	825/1234/1236/930/11151/3627/1535/84502/126306/3932/2185/6375	12
1219	PAM50_pos_only	GO:0051283	negative regulation of sequestering of calcium ion	12/434	103/16992	1.23988e-05	0.000196127	0.000158933	825/1234/1236/930/11151/3627/1535/84502/126306/3932/2185/6375	12
1220	PAM50_pos_only	GO:0060401	cytosolic calcium ion transport	14/434	139/16992	1.30776e-05	0.000205973	0.000166912	825/1234/1236/930/11151/3627/1535/356/84502/126306/3932/5026/2185/6375	14
1221	PAM50_pos_only	GO:0051282	regulation of sequestering of calcium ion	12/434	104/16992	1.36977e-05	0.000214813	0.000174075	825/1234/1236/930/11151/3627/1535/84502/126306/3932/2185/6375	12
1222	PAM50_pos_only	GO:0002218	activation of innate immune response	21/434	284/16992	1.38999e-05	0.000217052	0.00017589	330/84433/64170/4064/146722/64581/1535/2672/64135/22914/5699/5696/5721/26191/6850/81793/7097/51284/54106/7128/79931	21
1223	PAM50_pos_only	GO:0002825	regulation of T-helper 1 type immune response	6/434	22/16992	1.4137e-05	0.00021796	0.000176626	729230/941/3593/3566/3718/6375	6
1224	PAM50_pos_only	GO:0032660	regulation of interleukin-17 production	6/434	22/16992	1.4137e-05	0.00021796	0.000176626	50943/3593/3558/4063/5588/114836	6
1225	PAM50_pos_only	GO:0090025	regulation of monocyte chemotaxis	6/434	22/16992	1.4137e-05	0.00021796	0.000176626	6346/6352/729230/3627/7941/8995	6
1226	PAM50_pos_only	GO:0030593	neutrophil chemotaxis	11/434	88/16992	1.45235e-05	0.000222979	0.000180693	6346/6356/6367/6352/1236/83700/5293/5880/6850/6375/6846	11
1227	PAM50_pos_only	GO:0007249	I-kappaB kinase/NF-kappaB signaling	20/434	263/16992	1.47947e-05	0.000226192	0.000183297	330/825/84433/64170/834/1236/939/356/3593/197358/11040/10616/497189/7097/51284/54106/7128/79931/8717/10346	20
1228	PAM50_pos_only	GO:0002228	natural killer cell mediated immunity	9/434	58/16992	1.49512e-05	0.000227632	0.000184464	10666/10225/11151/56253/3593/3824/22914/114836/57823	9
1229	PAM50_pos_only	GO:0045582	positive regulation of T cell differentiation	10/434	73/16992	1.57187e-05	0.000238324	0.000193128	939/941/50943/2736/3593/3558/3566/3574/6850/7535	10
1230	PAM50_pos_only	GO:0002279	mast cell activation involved in immune response	8/434	45/16992	1.59717e-05	0.000240168	0.000194622	2205/3566/27040/7462/8013/5293/5880/6850	8
1231	PAM50_pos_only	GO:0043303	mast cell degranulation	8/434	45/16992	1.59717e-05	0.000240168	0.000194622	2205/3566/27040/7462/8013/5293/5880/6850	8
1232	PAM50_pos_only	GO:0070232	regulation of T cell apoptotic process	7/434	33/16992	1.62411e-05	0.000243218	0.000197094	6352/939/29126/81704/3718/5133/5588	7
1233	PAM50_pos_only	GO:0045623	negative regulation of T-helper cell differentiation	5/434	14/16992	1.75776e-05	0.000262157	0.000212441	50943/3558/3566/3718/8995	5
1234	PAM50_pos_only	GO:0043900	regulation of multi-organism process	25/434	382/16992	1.78374e-05	0.00026495	0.000214705	27350/140564/60489/164668/348/330/55337/6352/4064/926/1025/1535/3593/3669/27074/3932/4049/4938/151056/5479/639/6691/6693/7128/10077	25
1235	PAM50_pos_only	GO:0051208	sequestering of calcium ion	12/434	107/16992	1.83342e-05	0.000271227	0.000219791	825/1234/1236/930/11151/3627/1535/84502/126306/3932/2185/6375	12
1236	PAM50_pos_only	GO:0032845	negative regulation of homeostatic process	16/434	183/16992	1.94118e-05	0.00028601	0.000231771	825/1234/1236/930/11151/1445/3627/1535/3635/84502/126306/3932/2185/7128/10911/6375	16
1237	PAM50_pos_only	GO:0006968	cellular defense response	9/434	60/16992	1.98405e-05	0.000291153	0.000235939	729230/1234/1235/930/1524/3702/2185/6693/50852	9
1238	PAM50_pos_only	GO:0070670	response to interleukin-4	7/434	34/16992	2.00057e-05	0.000291727	0.000236403	6356/146722/11151/3566/3718/6932/6375	7
1239	PAM50_pos_only	GO:0002708	positive regulation of lymphocyte mediated immunity	10/434	75/16992	2.00392e-05	0.000291727	0.000236403	10666/56253/2205/50943/3593/3558/22914/4049/114836/6375	10
1240	PAM50_pos_only	GO:0032635	interleukin-6 production	12/434	109/16992	2.21371e-05	0.000318461	0.000258068	64170/1445/1535/50943/3635/197358/26191/6504/7097/51284/54106/7128	12
1241	PAM50_pos_only	GO:0097553	calcium ion transmembrane import into cytosol	12/434	109/16992	2.21371e-05	0.000318461	0.000258068	825/1234/1236/930/11151/3627/1535/84502/126306/3932/2185/6375	12
1242	PAM50_pos_only	GO:1902656	calcium ion import into cytosol	12/434	109/16992	2.21371e-05	0.000318461	0.000258068	825/1234/1236/930/11151/3627/1535/84502/126306/3932/2185/6375	12
1243	PAM50_pos_only	GO:0002448	mast cell mediated immunity	8/434	47/16992	2.22825e-05	0.000319294	0.000258743	2205/3566/27040/7462/8013/5293/5880/6850	8
1244	PAM50_pos_only	GO:0002360	T cell lineage commitment	6/434	24/16992	2.44199e-05	0.000347199	0.000281356	50943/3593/3574/4063/114836/8995	6
1245	PAM50_pos_only	GO:0042346	positive regulation of NF-kappaB import into nucleus	6/434	24/16992	2.44199e-05	0.000347199	0.000281356	939/3593/10616/7097/51284/54106	6
1246	PAM50_pos_only	GO:0032604	granulocyte macrophage colony-stimulating factor production	5/434	15/16992	2.58143e-05	0.00036279	0.000293991	941/2205/3593/6850/54106	5
1247	PAM50_pos_only	GO:0032645	regulation of granulocyte macrophage colony-stimulating factor production	5/434	15/16992	2.58143e-05	0.00036279	0.000293991	941/2205/3593/6850/54106	5
1248	PAM50_pos_only	GO:0043371	negative regulation of CD4-positive, alpha-beta T cell differentiation	5/434	15/16992	2.58143e-05	0.00036279	0.000293991	50943/3558/3566/3718/8995	5
1249	PAM50_pos_only	GO:0002700	regulation of production of molecular mediator of immune response	12/434	111/16992	2.66093e-05	0.000372531	0.000301884	10666/959/10225/50943/3558/3566/3718/8013/8482/6504/8764/6375	12
1250	PAM50_pos_only	GO:0019724	B cell mediated immunity	16/434	188/16992	2.7096e-05	0.000377896	0.000306232	1235/10666/939/959/1380/355/2205/50943/202309/3558/3566/3635/4049/5452/84174/6375	16
1251	PAM50_pos_only	GO:0002367	cytokine production involved in immune response	10/434	78/16992	2.84162e-05	0.000394801	0.000319931	10666/10225/50943/3718/8013/8482/6504/7097/8764/6375	10
1252	PAM50_pos_only	GO:0002718	regulation of cytokine production involved in immune response	9/434	63/16992	2.96878e-05	0.000410907	0.000332982	10666/10225/50943/3718/8013/8482/6504/8764/6375	9
1253	PAM50_pos_only	GO:1990266	neutrophil migration	11/434	95/16992	3.01948e-05	0.000416347	0.00033739	6346/6356/6367/6352/1236/83700/5293/5880/6850/6375/6846	11
1254	PAM50_pos_only	GO:0002507	tolerance induction	6/434	25/16992	3.14427e-05	0.000430306	0.000348703	1233/916/50943/29851/5133/7128	6
1255	PAM50_pos_only	GO:0032620	interleukin-17 production	6/434	25/16992	3.14427e-05	0.000430306	0.000348703	50943/3593/3558/4063/5588/114836	6
1256	PAM50_pos_only	GO:0046777	protein autophosphorylation	18/434	233/16992	3.19611e-05	0.000435768	0.000353129	640/814/1445/9402/3702/3718/3932/11184/5154/80310/11040/25865/2185/84174/9262/6850/7294/7535	18
1257	PAM50_pos_only	GO:0002377	immunoglobulin production	13/434	132/16992	3.36863e-05	0.000457583	0.000370807	84433/1235/959/355/50943/202309/3558/3566/54900/5452/126259/29802/6375	13
1258	PAM50_pos_only	GO:0032693	negative regulation of interleukin-10 production	5/434	16/16992	3.67624e-05	0.000492051	0.000398738	29126/50943/3593/3718/3604	5
1259	PAM50_pos_only	GO:0033005	positive regulation of mast cell activation	5/434	16/16992	3.67624e-05	0.000492051	0.000398738	10666/2205/3566/8013/6850	5
1260	PAM50_pos_only	GO:0043373	CD4-positive, alpha-beta T cell lineage commitment	5/434	16/16992	3.67624e-05	0.000492051	0.000398738	50943/3593/4063/114836/8995	5
1261	PAM50_pos_only	GO:0045072	regulation of interferon-gamma biosynthetic process	5/434	16/16992	3.67624e-05	0.000492051	0.000398738	50943/3593/51284/54106/115650	5
1262	PAM50_pos_only	GO:0031589	cell-substrate adhesion	21/434	305/16992	4.01004e-05	0.00053477	0.000433356	1236/10225/1305/1307/11151/27185/11117/158326/2633/3676/3683/3695/83700/10461/64005/64098/2185/5764/5880/9806/7791	21
1263	PAM50_pos_only	GO:0034121	regulation of toll-like receptor signaling pathway	8/434	51/16992	4.12685e-05	0.000544387	0.000441149	330/146722/1535/2672/26191/7097/54106/7128	8
1264	PAM50_pos_only	GO:0042130	negative regulation of T cell proliferation	8/434	51/16992	4.12685e-05	0.000544387	0.000441149	10385/29126/1493/50943/26279/6693/8764/6375	8
1265	PAM50_pos_only	GO:0045071	negative regulation of viral genome replication	8/434	51/16992	4.12685e-05	0.000544387	0.000441149	27350/140564/60489/164668/55337/6352/3669/4938	8
1266	PAM50_pos_only	GO:0042088	T-helper 1 type immune response	7/434	38/16992	4.29728e-05	0.000562805	0.000456074	729230/941/3593/3566/3718/6504/6375	7
1267	PAM50_pos_only	GO:0043370	regulation of CD4-positive, alpha-beta T cell differentiation	7/434	38/16992	4.29728e-05	0.000562805	0.000456074	941/50943/3593/3558/3566/3718/8995	7
1268	PAM50_pos_only	GO:0002363	alpha-beta T cell lineage commitment	5/434	17/16992	5.0991e-05	0.00065917	0.000534165	50943/3593/4063/114836/8995	5
1269	PAM50_pos_only	GO:0042095	interferon-gamma biosynthetic process	5/434	17/16992	5.0991e-05	0.00065917	0.000534165	50943/3593/51284/54106/115650	5
1270	PAM50_pos_only	GO:0070233	negative regulation of T cell apoptotic process	5/434	17/16992	5.0991e-05	0.00065917	0.000534165	6352/939/81704/3718/5588	5
1271	PAM50_pos_only	GO:0033628	regulation of cell adhesion mediated by integrin	7/434	39/16992	5.12327e-05	0.00065917	0.000534165	6352/10563/1545/9404/6591/6850/54997	7
1272	PAM50_pos_only	GO:0046006	regulation of activated T cell proliferation	7/434	39/16992	5.12327e-05	0.00065917	0.000534165	10385/29126/50943/3593/3558/6504/126259	7
1273	PAM50_pos_only	GO:0043903	regulation of symbiosis, encompassing mutualism through parasitism	20/434	287/16992	5.15566e-05	0.00066101	0.000535656	27350/140564/60489/164668/348/330/55337/6352/926/1025/3593/3669/27074/3932/4049/4938/5479/6693/7128/10077	20
1274	PAM50_pos_only	GO:0046330	positive regulation of JNK cascade	12/434	119/16992	5.32875e-05	0.000680813	0.000551703	64170/1236/939/959/2205/11184/2185/5345/6504/6850/54106/51384	12
1275	PAM50_pos_only	GO:0050792	regulation of viral process	19/434	265/16992	5.4003e-05	0.00068755	0.000557163	27350/140564/60489/164668/348/330/55337/6352/926/1025/3593/3669/27074/3932/4938/5479/6693/7128/10077	19
1276	PAM50_pos_only	GO:0043123	positive regulation of I-kappaB kinase/NF-kappaB signaling	15/434	179/16992	5.74707e-05	0.00072916	0.000590881	330/84433/64170/834/1236/939/356/3593/11040/10616/7097/51284/54106/8717/10346	15
1277	PAM50_pos_only	GO:0002831	regulation of response to biotic stimulus	13/434	139/16992	5.7936e-05	0.00073252	0.000593604	60489/330/4064/10666/926/56253/1535/3593/3932/639/6693/7128/10077	13
1278	PAM50_pos_only	GO:0050730	regulation of peptidyl-tyrosine phosphorylation	17/434	222/16992	5.88726e-05	0.000741305	0.000600724	6352/916/941/2205/3593/3558/116379/5154/80310/2185/10507/6850/6997/8764/8995/54209/57732	17
1279	PAM50_pos_only	GO:0030168	platelet activation	14/434	159/16992	5.90366e-05	0.000741305	0.000600724	348/959/2769/2814/27040/3932/10461/5154/5588/5880/6850/340205/10077/7294	14
1280	PAM50_pos_only	GO:0043029	T cell homeostasis	7/434	40/16992	6.07486e-05	0.00076019	0.000616027	11151/355/50943/84636/3558/3718/27240	7
1281	PAM50_pos_only	GO:0032874	positive regulation of stress-activated MAPK cascade	13/434	140/16992	6.24131e-05	0.000776406	0.000629168	64170/1236/939/959/2205/55801/11184/2185/5345/6504/6850/54106/51384	13
1282	PAM50_pos_only	GO:0001782	B cell homeostasis	6/434	28/16992	6.26819e-05	0.000776406	0.000629168	55619/50943/202309/7128/23495/115650	6
1283	PAM50_pos_only	GO:0070229	negative regulation of lymphocyte apoptotic process	6/434	28/16992	6.26819e-05	0.000776406	0.000629168	6352/939/81704/3558/3718/5588	6
1284	PAM50_pos_only	GO:0070304	positive regulation of stress-activated protein kinase signaling cascade	13/434	141/16992	6.71876e-05	0.000829404	0.000672115	64170/1236/939/959/2205/55801/11184/2185/5345/6504/6850/54106/51384	13
1285	PAM50_pos_only	GO:0046639	negative regulation of alpha-beta T cell differentiation	5/434	18/16992	6.91274e-05	0.000850477	0.000689192	50943/3558/3566/3718/8995	5
1286	PAM50_pos_only	GO:0033627	cell adhesion mediated by integrin	8/434	55/16992	7.21803e-05	0.000885057	0.000717214	6352/1307/10563/1545/9404/6591/6850/54997	8
1287	PAM50_pos_only	GO:2000516	positive regulation of CD4-positive, alpha-beta T cell activation	6/434	29/16992	7.73429e-05	0.00094092	0.000762483	941/50943/3593/3566/5588/6375	6
1288	PAM50_pos_only	GO:1903708	positive regulation of hemopoiesis	14/434	163/16992	7.73629e-05	0.00094092	0.000762483	9398/939/941/50943/2736/3593/3558/3566/3574/3635/639/6850/54997/7535	14
1289	PAM50_pos_only	GO:0010820	positive regulation of T cell chemotaxis	4/434	10/16992	7.80075e-05	0.00094092	0.000762483	6352/729230/10563/6375	4
1290	PAM50_pos_only	GO:2000508	regulation of dendritic cell chemotaxis	4/434	10/16992	7.80075e-05	0.00094092	0.000762483	1235/1236/6504/8995	4
1291	PAM50_pos_only	GO:0051279	regulation of release of sequestered calcium ion into cytosol	9/434	71/16992	7.80237e-05	0.00094092	0.000762483	825/930/11151/3627/1535/84502/126306/2185/6375	9
1292	PAM50_pos_only	GO:0010522	regulation of calcium ion transport into cytosol	10/434	88/16992	8.12475e-05	0.000976574	0.000791376	825/930/11151/3627/1535/84502/126306/5026/2185/6375	10
1293	PAM50_pos_only	GO:0030888	regulation of B cell proliferation	8/434	56/16992	8.23557e-05	0.000986649	0.00079954	84433/1493/3558/3574/3635/639/23495/115650	8
1294	PAM50_pos_only	GO:0051238	sequestering of metal ion	12/434	125/16992	8.62194e-05	0.00102956	0.000834315	825/1234/1236/930/11151/3627/1535/84502/126306/3932/2185/6375	12
1295	PAM50_pos_only	GO:0001959	regulation of cytokine-mediated signaling pathway	13/434	145/16992	8.95974e-05	0.00106641	0.000864178	330/6352/146722/25999/2672/10616/6773/6850/7128/8717/7185/54209/7294	13
1296	PAM50_pos_only	GO:0042832	defense response to protozoan	5/434	19/16992	9.18563e-05	0.00108622	0.000880231	283234/64581/3593/3566/10077	5
1297	PAM50_pos_only	GO:0045954	positive regulation of natural killer cell mediated cytotoxicity	5/434	19/16992	9.18563e-05	0.00108622	0.000880231	10666/56253/3593/22914/114836	5
1298	PAM50_pos_only	GO:0032760	positive regulation of tumor necrosis factor production	8/434	57/16992	9.36923e-05	0.00110436	0.000894928	64170/729230/914/1535/3593/6693/7097/54106	8
1299	PAM50_pos_only	GO:0032743	positive regulation of interleukin-2 production	6/434	30/16992	9.46113e-05	0.00110804	0.000897914	84433/729230/916/941/5588/25865	6
1300	PAM50_pos_only	GO:2000108	positive regulation of leukocyte apoptotic process	6/434	30/16992	9.46113e-05	0.00110804	0.000897914	6352/29126/355/8013/5133/5293	6
1301	PAM50_pos_only	GO:0043410	positive regulation of MAPK cascade	27/434	475/16992	9.59175e-05	0.00111975	0.000907402	64170/6346/6356/6367/6352/1236/939/959/1445/2205/55801/11184/5154/80310/25865/2185/26191/8482/5345/6504/6850/6997/54106/54209/51384/6375/6846	27
1302	PAM50_pos_only	GO:0002704	negative regulation of leukocyte mediated immunity	7/434	44/16992	0.000114352	0.00133071	0.00107835	729230/10225/50943/3718/6504/6693/6375	7
1303	PAM50_pos_only	GO:0071353	cellular response to interleukin-4	6/434	31/16992	0.000114811	0.0013318	0.00107924	146722/11151/3566/3718/6932/6375	6
1304	PAM50_pos_only	GO:0043369	CD4-positive or CD8-positive, alpha-beta T cell lineage commitment	5/434	20/16992	0.000119919	0.00136892	0.00110932	50943/3593/4063/114836/8995	5
1305	PAM50_pos_only	GO:0035747	natural killer cell chemotaxis	4/434	11/16992	0.000120113	0.00136892	0.00110932	6352/22914/5293/6375	4
1306	PAM50_pos_only	GO:0050862	positive regulation of T cell receptor signaling pathway	4/434	11/16992	0.000120113	0.00136892	0.00110932	1236/3932/25865/50852	4
1307	PAM50_pos_only	GO:0070486	leukocyte aggregation	4/434	11/16992	0.000120113	0.00136892	0.00110932	8013/5880/10507/7535	4
1308	PAM50_pos_only	GO:2000319	regulation of T-helper 17 cell differentiation	4/434	11/16992	0.000120113	0.00136892	0.00110932	50943/3593/3558/8995	4
1309	PAM50_pos_only	GO:1903557	positive regulation of tumor necrosis factor superfamily cytokine production	8/434	59/16992	0.000120258	0.00136892	0.00110932	64170/729230/914/1535/3593/6693/7097/54106	8
1310	PAM50_pos_only	GO:0002224	toll-like receptor signaling pathway	12/434	130/16992	0.000125796	0.00142751	0.0011568	330/4064/146722/1535/2672/26191/81793/7097/51284/54106/7128/79931	12
1311	PAM50_pos_only	GO:1903556	negative regulation of tumor necrosis factor superfamily cytokine production	7/434	45/16992	0.000132475	0.00149865	0.00121445	29126/50943/2841/197358/26191/6504/7128	7
1312	PAM50_pos_only	GO:0060759	regulation of response to cytokine stimulus	13/434	151/16992	0.00013525	0.00152532	0.00123605	330/6352/146722/25999/2672/10616/6773/6850/7128/8717/7185/54209/7294	13
1313	PAM50_pos_only	GO:0032735	positive regulation of interleukin-12 production	6/434	32/16992	0.000138287	0.00155477	0.00125992	1236/959/3593/4050/7097/54106	6
1314	PAM50_pos_only	GO:0002221	pattern recognition receptor signaling pathway	14/434	173/16992	0.000146267	0.00163945	0.00132854	330/4064/146722/64581/1535/2672/64135/26191/81793/7097/51284/54106/7128/79931	14
1315	PAM50_pos_only	GO:0002717	positive regulation of natural killer cell mediated immunity	5/434	21/16992	0.00015411	0.0017116	0.00138701	10666/56253/3593/22914/114836	5
1316	PAM50_pos_only	GO:0045066	regulatory T cell differentiation	5/434	21/16992	0.00015411	0.0017116	0.00138701	1493/50943/2529/3558/26279	5
1317	PAM50_pos_only	GO:0050858	negative regulation of antigen receptor-mediated signaling pathway	5/434	21/16992	0.00015411	0.0017116	0.00138701	2633/9404/26191/79037/53347	5
1318	PAM50_pos_only	GO:0001912	positive regulation of leukocyte mediated cytotoxicity	6/434	33/16992	0.000165408	0.00183151	0.00148418	10666/56253/3593/22914/114836/6375	6
1319	PAM50_pos_only	GO:0051092	positive regulation of NF-kappaB transcription factor activity	12/434	134/16992	0.000167819	0.0018526	0.00150127	825/84433/959/5588/25865/10616/7097/54106/8995/8717/7185/10346	12
1320	PAM50_pos_only	GO:0032418	lysosome localization	8/434	62/16992	0.000171531	0.00188788	0.00152986	2205/3566/27040/7462/8013/5293/5880/6850	8
1321	PAM50_pos_only	GO:0002381	immunoglobulin production involved in immunoglobulin mediated immune response	7/434	47/16992	0.00017571	0.00190854	0.0015466	1235/959/50943/202309/3558/5452/6375	7
1322	PAM50_pos_only	GO:0001787	natural killer cell proliferation	4/434	12/16992	0.000176542	0.00190854	0.0015466	3593/26191/6504/114836	4
1323	PAM50_pos_only	GO:0002551	mast cell chemotaxis	4/434	12/16992	0.000176542	0.00190854	0.0015466	6356/5228/5293/5880	4
1324	PAM50_pos_only	GO:0045078	positive regulation of interferon-gamma biosynthetic process	4/434	12/16992	0.000176542	0.00190854	0.0015466	3593/51284/54106/115650	4
1325	PAM50_pos_only	GO:0045086	positive regulation of interleukin-2 biosynthetic process	4/434	12/16992	0.000176542	0.00190854	0.0015466	84433/916/941/5588	4
1326	PAM50_pos_only	GO:0072540	T-helper 17 cell lineage commitment	4/434	12/16992	0.000176542	0.00190854	0.0015466	3593/4063/114836/8995	4
1327	PAM50_pos_only	GO:0002861	regulation of inflammatory response to antigenic stimulus	5/434	22/16992	0.000195278	0.00210486	0.00170569	1236/2205/3593/4049/6693	5
1328	PAM50_pos_only	GO:0002715	regulation of natural killer cell mediated immunity	6/434	34/16992	0.000196565	0.0021063	0.00170686	10666/10225/56253/3593/22914/114836	6
1329	PAM50_pos_only	GO:0045581	negative regulation of T cell differentiation	6/434	34/16992	0.000196565	0.0021063	0.00170686	1493/50943/3558/3566/3718/8995	6
1330	PAM50_pos_only	GO:0071622	regulation of granulocyte chemotaxis	7/434	48/16992	0.000201245	0.00215014	0.00174239	6352/1236/83700/5880/6504/8995/6375	7
1331	PAM50_pos_only	GO:0002312	B cell activation involved in immune response	8/434	64/16992	0.00021479	0.00228817	0.00185424	1235/4064/959/55619/50943/202309/3558/2185	8
1332	PAM50_pos_only	GO:0032872	regulation of stress-activated MAPK cascade	15/434	202/16992	0.000221992	0.00235802	0.00191084	64170/1236/939/959/355/2205/55801/11184/2185/26191/5345/6504/6850/54106/51384	15
1333	PAM50_pos_only	GO:0070302	regulation of stress-activated protein kinase signaling cascade	15/434	203/16992	0.000234227	0.00248077	0.00201031	64170/1236/939/959/355/2205/55801/11184/2185/26191/5345/6504/6850/54106/51384	15
1334	PAM50_pos_only	GO:0001909	leukocyte mediated cytotoxicity	9/434	82/16992	0.000239824	0.00252541	0.00204649	10666/11151/56253/1512/3593/22914/114836/57823/6375	9
1335	PAM50_pos_only	GO:0045069	regulation of viral genome replication	9/434	82/16992	0.000239824	0.00252541	0.00204649	27350/140564/60489/164668/55337/6352/3669/4938/5479	9
1336	PAM50_pos_only	GO:0002719	negative regulation of cytokine production involved in immune response	5/434	23/16992	0.000244323	0.00256539	0.00207889	10225/50943/3718/6504/6375	5
1337	PAM50_pos_only	GO:0010528	regulation of transposition	4/434	13/16992	0.000249876	0.00260127	0.00210797	27350/140564/60489/164668	4
1338	PAM50_pos_only	GO:0010529	negative regulation of transposition	4/434	13/16992	0.000249876	0.00260127	0.00210797	27350/140564/60489/164668	4
1339	PAM50_pos_only	GO:0045579	positive regulation of B cell differentiation	4/434	13/16992	0.000249876	0.00260127	0.00210797	939/3635/639/6850	4
1340	PAM50_pos_only	GO:0007596	blood coagulation	21/434	348/16992	0.00025566	0.00265393	0.00215064	348/959/81704/953/2769/2814/3660/27040/81606/3932/10461/5026/5154/80310/5588/5880/5345/6850/340205/10077/7294	21
1341	PAM50_pos_only	GO:0031663	lipopolysaccharide-mediated signaling pathway	7/434	50/16992	0.000261292	0.0027047	0.00219178	6352/4064/923/639/26191/7097/7128	7
1342	PAM50_pos_only	GO:0045453	bone resorption	7/434	51/16992	0.000296296	0.00305837	0.00247838	1445/3574/3635/2185/5880/6850/7128	7
1343	PAM50_pos_only	GO:0050817	coagulation	21/434	352/16992	0.000298123	0.00306857	0.00248664	348/959/81704/953/2769/2814/3660/27040/81606/3932/10461/5026/5154/80310/5588/5880/5345/6850/340205/10077/7294	21
1344	PAM50_pos_only	GO:0032102	negative regulation of response to external stimulus	17/434	254/16992	0.00029936	0.00307265	0.00248995	348/1269/1524/10563/50943/2841/3593/3558/116379/22914/197358/5154/639/5345/6591/6693/7128	17
1345	PAM50_pos_only	GO:0045577	regulation of B cell differentiation	5/434	24/16992	0.000302192	0.00309303	0.00250646	84433/939/3635/639/6850	5
1346	PAM50_pos_only	GO:0046328	regulation of JNK cascade	13/434	164/16992	0.000306576	0.00312913	0.00253572	64170/1236/939/959/2205/11184/2185/26191/5345/6504/6850/54106/51384	13
1347	PAM50_pos_only	GO:0007599	hemostasis	21/434	353/16992	0.000309659	0.00315179	0.00255408	348/959/81704/953/2769/2814/3660/27040/81606/3932/10461/5026/5154/80310/5588/5880/5345/6850/340205/10077/7294	21
1348	PAM50_pos_only	GO:0016064	immunoglobulin mediated immune response	14/434	186/16992	0.000310734	0.00315395	0.00255583	1235/10666/939/959/1380/2205/50943/202309/3558/3566/3635/4049/5452/6375	14
1349	PAM50_pos_only	GO:1903169	regulation of calcium ion transmembrane transport	11/434	123/16992	0.000314893	0.00318731	0.00258287	825/930/11151/3627/1535/2259/84502/126306/2185/54106/6375	11
1350	PAM50_pos_only	GO:0031343	positive regulation of cell killing	6/434	37/16992	0.000318504	0.00321496	0.00260527	10666/56253/3593/22914/114836/6375	6
1351	PAM50_pos_only	GO:0002698	negative regulation of immune effector process	10/434	104/16992	0.000327167	0.00328425	0.00266142	729230/10225/50943/3558/3566/3718/6504/6693/8995/6375	10
1352	PAM50_pos_only	GO:0050728	negative regulation of inflammatory response	10/434	104/16992	0.000327167	0.00328425	0.00266142	348/1269/1524/50943/3593/3558/116379/197358/6693/7128	10
1353	PAM50_pos_only	GO:0048771	tissue remodeling	12/434	144/16992	0.000328388	0.00328748	0.00266404	729230/1445/3593/3558/3574/3635/10461/2185/5880/6850/7128/51384	12
1354	PAM50_pos_only	GO:0051222	positive regulation of protein transport	25/434	460/16992	0.000341592	0.00341032	0.00276358	640/834/838/914/939/29126/283420/56253/3593/3558/55801/3566/3687/3782/1263/26191/5880/10616/6158/6504/6850/7097/51284/54106/8764	25
1355	PAM50_pos_only	GO:0097531	mast cell migration	4/434	14/16992	0.000342795	0.00341301	0.00276576	6356/5228/5293/5880	4
1356	PAM50_pos_only	GO:0014066	regulation of phosphatidylinositol 3-kinase signaling	12/434	145/16992	0.000349933	0.00347461	0.00281568	6352/930/941/29851/3932/197358/5154/80310/5293/10507/50852/51384	12
1357	PAM50_pos_only	GO:0050731	positive regulation of peptidyl-tyrosine phosphorylation	13/434	167/16992	0.000365514	0.00361948	0.00293308	6352/916/941/2205/3593/3558/2185/10507/6850/6997/8764/8995/54209	13
1358	PAM50_pos_only	GO:0002886	regulation of myeloid leukocyte mediated immunity	6/434	38/16992	0.000370167	0.00364579	0.0029544	729230/2205/3566/84106/5880/6850	6
1359	PAM50_pos_only	GO:0046638	positive regulation of alpha-beta T cell differentiation	6/434	38/16992	0.000370167	0.00364579	0.0029544	941/50943/3593/3566/6850/7535	6
1360	PAM50_pos_only	GO:0048514	blood vessel morphogenesis	26/434	492/16992	0.000401063	0.00393947	0.00319239	348/6356/729230/1512/1524/3627/10563/2833/1545/356/3198/83700/5154/5228/57125/639/25865/2185/5764/5345/9047/6850/6997/126259/7128/10911	26
1361	PAM50_pos_only	GO:0001906	cell killing	10/434	107/16992	0.000411598	0.00403211	0.00326746	10666/11151/56253/1512/57817/3593/22914/114836/57823/6375	10
1362	PAM50_pos_only	GO:0010803	regulation of tumor necrosis factor-mediated signaling pathway	7/434	54/16992	0.000424421	0.00413556	0.00335129	330/25999/10616/6850/7128/8717/7185	7
1363	PAM50_pos_only	GO:0042267	natural killer cell mediated cytotoxicity	7/434	54/16992	0.000424421	0.00413556	0.00335129	10666/11151/56253/3593/22914/114836/57823	7
1364	PAM50_pos_only	GO:0043300	regulation of leukocyte degranulation	6/434	39/16992	0.000428155	0.00416084	0.00337178	729230/2205/3566/84106/5880/6850	6
1365	PAM50_pos_only	GO:0045765	regulation of angiogenesis	15/434	215/16992	0.000433064	0.00419739	0.00340139	6356/729230/1512/1524/3627/10563/1545/356/5228/25865/2185/5764/126259/7128/10911	15
1366	PAM50_pos_only	GO:1901342	regulation of vasculature development	16/434	239/16992	0.000445831	0.0043097	0.0034924	6356/729230/1512/1524/3627/10563/1545/356/80310/5228/25865/2185/5764/126259/7128/10911	16
1367	PAM50_pos_only	GO:0002295	T-helper cell lineage commitment	4/434	15/16992	0.000458061	0.00437012	0.00354137	3593/4063/114836/8995	4
1368	PAM50_pos_only	GO:0002467	germinal center formation	4/434	15/16992	0.000458061	0.00437012	0.00354137	10563/89857/7128/115650	4
1369	PAM50_pos_only	GO:0002827	positive regulation of T-helper 1 type immune response	4/434	15/16992	0.000458061	0.00437012	0.00354137	729230/941/3593/6375	4
1370	PAM50_pos_only	GO:0030889	negative regulation of B cell proliferation	4/434	15/16992	0.000458061	0.00437012	0.00354137	1493/3635/639/23495	4
1371	PAM50_pos_only	GO:0032695	negative regulation of interleukin-12 production	4/434	15/16992	0.000458061	0.00437012	0.00354137	3718/6504/201633/3604	4
1372	PAM50_pos_only	GO:0007254	JNK cascade	14/434	194/16992	0.000476068	0.00453008	0.003671	64170/1236/939/959/148170/2205/11184/2185/26191/5345/6504/6850/54106/51384	14
1373	PAM50_pos_only	GO:0042991	transcription factor import into nucleus	9/434	90/16992	0.000483149	0.00458552	0.00371592	939/3593/4794/10616/6850/374403/7097/51284/54106	9
1374	PAM50_pos_only	GO:0046849	bone remodeling	8/434	72/16992	0.000486369	0.00460412	0.00373099	1445/3574/3635/2185/5880/6850/7128/51384	8
1375	PAM50_pos_only	GO:2000021	regulation of ion homeostasis	14/434	195/16992	0.000501228	0.00473252	0.00383504	825/1234/1236/930/11151/3627/1535/84502/126306/3932/5026/2185/10911/6375	14
1376	PAM50_pos_only	GO:0019079	viral genome replication	10/434	110/16992	0.000513412	0.00483507	0.00391815	27350/140564/60489/164668/55337/6352/10663/3669/4938/5479	10
1377	PAM50_pos_only	GO:0007160	cell-matrix adhesion	14/434	197/16992	0.000554957	0.00521289	0.00422431	1236/10225/1305/1307/27185/11117/158326/3676/3683/3695/83700/64098/2185/7791	14
1378	PAM50_pos_only	GO:0051090	regulation of sequence-specific DNA binding transcription factor activity	21/434	371/16992	0.000595547	0.00557882	0.00452085	825/84433/959/1545/50943/2672/197358/5588/25865/10616/6446/6850/7097/54106/7128/8995/8717/7185/10346/7472/6375	21
1379	PAM50_pos_only	GO:0002710	negative regulation of T cell mediated immunity	4/434	16/16992	0.000598494	0.00557882	0.00452085	50943/6504/6693/6375	4
1380	PAM50_pos_only	GO:0048535	lymph node development	4/434	16/16992	0.000598494	0.00557882	0.00452085	10563/643/4049/4050	4
1381	PAM50_pos_only	GO:0002437	inflammatory response to antigenic stimulus	6/434	42/16992	0.000645401	0.00597037	0.00483815	1236/923/2205/3593/4049/6693	6
1382	PAM50_pos_only	GO:0045620	negative regulation of lymphocyte differentiation	6/434	42/16992	0.000645401	0.00597037	0.00483815	1493/50943/3558/3566/3718/8995	6
1383	PAM50_pos_only	GO:0097300	programmed necrotic cell death	6/434	42/16992	0.000645401	0.00597037	0.00483815	330/834/355/356/10616/8717	6
1384	PAM50_pos_only	GO:0032720	negative regulation of tumor necrosis factor production	6/434	43/16992	0.000734121	0.00677394	0.00548932	50943/2841/197358/26191/6504/7128	6
1385	PAM50_pos_only	GO:0043901	negative regulation of multi-organism process	12/434	158/16992	0.000758232	0.00696335	0.00564281	27350/140564/60489/164668/55337/6352/3593/3669/4049/4938/639/7128	12
1386	PAM50_pos_only	GO:0051403	stress-activated MAPK cascade	16/434	251/16992	0.00075846	0.00696335	0.00564281	64170/1236/939/959/148170/355/2205/55801/11184/2185/26191/5345/6504/6850/54106/51384	16
1387	PAM50_pos_only	GO:0002456	T cell mediated immunity	8/434	77/16992	0.000765458	0.00700615	0.0056775	925/1512/50943/3593/64005/6504/6693/6375	8
1388	PAM50_pos_only	GO:0072643	interferon-gamma secretion	4/434	17/16992	0.000766957	0.00700615	0.0056775	11119/914/26191/6504	4
1389	PAM50_pos_only	GO:0070509	calcium ion import	12/434	159/16992	0.000801653	0.00730484	0.00591955	825/1234/1236/930/11151/3627/1535/84502/126306/3932/2185/6375	12
1390	PAM50_pos_only	GO:0032677	regulation of interleukin-8 production	7/434	60/16992	0.000811769	0.00737861	0.00597933	914/1401/25865/26191/7097/51284/54106	7
1391	PAM50_pos_only	GO:0032479	regulation of type I interferon production	10/434	118/16992	0.000890941	0.00805916	0.00653082	64135/197358/26191/6850/7097/51284/54106/7128/7318/81030	10
1392	PAM50_pos_only	GO:0002701	negative regulation of production of molecular mediator of immune response	5/434	30/16992	0.000893257	0.00805916	0.00653082	10225/50943/3718/6504/6375	5
1393	PAM50_pos_only	GO:0010543	regulation of platelet activation	5/434	30/16992	0.000893257	0.00805916	0.00653082	348/5154/5588/6850/7294	5
1394	PAM50_pos_only	GO:0001525	angiogenesis	22/434	411/16992	0.000932182	0.00835348	0.00676932	6356/729230/1512/1524/3627/10563/2833/1545/356/83700/5154/5228/57125/25865/2185/5764/9047/6850/6997/126259/7128/10911	22
1395	PAM50_pos_only	GO:0002712	regulation of B cell mediated immunity	6/434	45/16992	0.000939595	0.00835348	0.00676932	10666/2205/50943/3558/4049/6375	6
1396	PAM50_pos_only	GO:0002889	regulation of immunoglobulin mediated immune response	6/434	45/16992	0.000939595	0.00835348	0.00676932	10666/2205/50943/3558/4049/6375	6
1397	PAM50_pos_only	GO:0007157	heterophilic cell-cell adhesion via plasma membrane cell adhesion molecules	6/434	45/16992	0.000939595	0.00835348	0.00676932	4345/10666/923/56253/3683/201633	6
1398	PAM50_pos_only	GO:0042345	regulation of NF-kappaB import into nucleus	6/434	45/16992	0.000939595	0.00835348	0.00676932	939/3593/10616/7097/51284/54106	6
1399	PAM50_pos_only	GO:0042348	NF-kappaB import into nucleus	6/434	45/16992	0.000939595	0.00835348	0.00676932	939/3593/10616/7097/51284/54106	6
1400	PAM50_pos_only	GO:0032606	type I interferon production	10/434	119/16992	0.000951034	0.00843465	0.0068351	64135/197358/26191/6850/7097/51284/54106/7128/7318/81030	10
1401	PAM50_pos_only	GO:0032196	transposition	4/434	18/16992	0.000966337	0.00848797	0.0068783	27350/140564/60489/164668	4
1402	PAM50_pos_only	GO:0032703	negative regulation of interleukin-2 production	4/434	18/16992	0.000966337	0.00848797	0.0068783	50943/2633/7128/6375	4
1403	PAM50_pos_only	GO:0034123	positive regulation of toll-like receptor signaling pathway	4/434	18/16992	0.000966337	0.00848797	0.0068783	1535/26191/7097/54106	4
1404	PAM50_pos_only	GO:0050860	negative regulation of T cell receptor signaling pathway	4/434	18/16992	0.000966337	0.00848797	0.0068783	2633/26191/79037/53347	4
1405	PAM50_pos_only	GO:0031098	stress-activated protein kinase signaling cascade	16/434	257/16992	0.000974822	0.00854197	0.00692206	64170/1236/939/959/148170/355/2205/55801/11184/2185/26191/5345/6504/6850/54106/51384	16
1406	PAM50_pos_only	GO:0014065	phosphatidylinositol 3-kinase signaling	12/434	163/16992	0.00099668	0.0087126	0.00706034	6352/930/941/29851/3932/197358/5154/80310/5293/10507/50852/51384	12
1407	PAM50_pos_only	GO:0090279	regulation of calcium ion import	9/434	100/16992	0.00104072	0.00905219	0.00733552	825/930/11151/3627/1535/84502/126306/2185/6375	9
1408	PAM50_pos_only	GO:0006691	leukotriene metabolic process	5/434	31/16992	0.00104296	0.00905219	0.00733552	240/1800/2205/6850/7097	5
1409	PAM50_pos_only	GO:0032689	negative regulation of interferon-gamma production	5/434	31/16992	0.00104296	0.00905219	0.00733552	29126/10225/50943/6504/6375	5
1410	PAM50_pos_only	GO:0002532	production of molecular mediator involved in inflammatory response	6/434	46/16992	0.00105761	0.00915756	0.00742092	240/923/10225/3566/197358/6850	6
1411	PAM50_pos_only	GO:0051668	localization within membrane	8/434	81/16992	0.00107104	0.00925193	0.00749738	348/914/3676/3683/3695/9379/5764/196383	8
1412	PAM50_pos_only	GO:0007259	JAK-STAT cascade	12/434	166/16992	0.00116757	0.0100383	0.00813466	6352/729230/1545/3593/3558/116379/55801/3718/94030/6773/6776/8995	12
1413	PAM50_pos_only	GO:0097696	STAT cascade	12/434	166/16992	0.00116757	0.0100383	0.00813466	6352/729230/1545/3593/3558/116379/55801/3718/94030/6773/6776/8995	12
1414	PAM50_pos_only	GO:0042993	positive regulation of transcription factor import into nucleus	6/434	47/16992	0.00118666	0.0101547	0.00822898	939/3593/10616/7097/51284/54106	6
1415	PAM50_pos_only	GO:0043113	receptor clustering	6/434	47/16992	0.00118666	0.0101547	0.00822898	348/3676/3683/3695/9379/5764	6
1416	PAM50_pos_only	GO:0006925	inflammatory cell apoptotic process	4/434	19/16992	0.00119953	0.0102151	0.00827789	6352/355/356/5293	4
1417	PAM50_pos_only	GO:0050857	positive regulation of antigen receptor-mediated signaling pathway	4/434	19/16992	0.00119953	0.0102151	0.00827789	1236/3932/25865/50852	4
1418	PAM50_pos_only	GO:0002714	positive regulation of B cell mediated immunity	5/434	32/16992	0.00121049	0.0102151	0.00827789	10666/2205/3558/4049/6375	5
1419	PAM50_pos_only	GO:0002891	positive regulation of immunoglobulin mediated immune response	5/434	32/16992	0.00121049	0.0102151	0.00827789	10666/2205/3558/4049/6375	5
1420	PAM50_pos_only	GO:0032633	interleukin-4 production	5/434	32/16992	0.00121049	0.0102151	0.00827789	916/959/50943/3702/5588	5
1421	PAM50_pos_only	GO:0042269	regulation of natural killer cell mediated cytotoxicity	5/434	32/16992	0.00121049	0.0102151	0.00827789	10666/56253/3593/22914/114836	5
1422	PAM50_pos_only	GO:0050710	negative regulation of cytokine secretion	6/434	48/16992	0.00132744	0.0111762	0.00905671	10385/50943/2633/26191/6504/3604	6
1423	PAM50_pos_only	GO:0050714	positive regulation of protein secretion	14/434	216/16992	0.00135844	0.0114109	0.00924695	640/834/838/914/29126/283420/56253/3558/55801/3566/26191/6504/6850/8764	14
1424	PAM50_pos_only	GO:0002707	negative regulation of lymphocyte mediated immunity	5/434	33/16992	0.00139711	0.0117088	0.00948835	10225/50943/6504/6693/6375	5
1425	PAM50_pos_only	GO:0051235	maintenance of location	17/434	292/16992	0.00142758	0.0119368	0.00967311	348/825/1234/1236/930/939/11151/1401/3627/1535/2760/84502/126306/3932/4794/2185/6375	17
1426	PAM50_pos_only	GO:0032637	interleukin-8 production	7/434	66/16992	0.00143617	0.0119812	0.00970904	914/1401/25865/26191/7097/51284/54106	7
1427	PAM50_pos_only	GO:0010758	regulation of macrophage chemotaxis	4/434	20/16992	0.00146943	0.012203	0.0098888	6352/2185/6504/8995	4
1428	PAM50_pos_only	GO:0070230	positive regulation of lymphocyte apoptotic process	4/434	20/16992	0.00146943	0.012203	0.0098888	6352/29126/355/5133	4
1429	PAM50_pos_only	GO:0070265	necrotic cell death	6/434	49/16992	0.00148061	0.0122679	0.00994143	330/834/355/356/10616/8717	6
1430	PAM50_pos_only	GO:0051224	negative regulation of protein transport	13/434	195/16992	0.00154987	0.0128127	0.0103829	10385/939/1445/50943/2633/4794/26191/283514/6504/6591/374403/3604/10911	13
1431	PAM50_pos_only	GO:0061041	regulation of wound healing	10/434	128/16992	0.00165633	0.0136619	0.0110711	348/825/3640/81606/5154/5588/5345/6850/7128/7294	10
1432	PAM50_pos_only	GO:1903901	negative regulation of viral life cycle	8/434	87/16992	0.00170446	0.0140002	0.0113452	27350/140564/60489/164668/55337/6352/3669/4938	8
1433	PAM50_pos_only	GO:0038093	Fc receptor signaling pathway	15/434	246/16992	0.00170501	0.0140002	0.0113452	84433/917/2205/9402/3702/27040/7462/3984/64005/8013/5588/5699/5696/5721/6850	15
1434	PAM50_pos_only	GO:0032088	negative regulation of NF-kappaB transcription factor activity	7/434	68/16992	0.00171157	0.0140226	0.0113634	1545/50943/2672/197358/10616/54106/7128	7
1435	PAM50_pos_only	GO:0045006	DNA deamination	3/434	10/16992	0.00173703	0.0140915	0.0114192	140564/60489/164668	3
1436	PAM50_pos_only	GO:0045625	regulation of T-helper 1 cell differentiation	3/434	10/16992	0.00173703	0.0140915	0.0114192	941/3566/3718	3
1437	PAM50_pos_only	GO:0046007	negative regulation of activated T cell proliferation	3/434	10/16992	0.00173703	0.0140915	0.0114192	10385/29126/50943	3
1438	PAM50_pos_only	GO:1902713	regulation of interferon-gamma secretion	3/434	10/16992	0.00173703	0.0140915	0.0114192	914/26191/6504	3
1439	PAM50_pos_only	GO:0031348	negative regulation of defense response	11/434	151/16992	0.00173926	0.0140915	0.0114192	348/10225/1269/1524/50943/3593/3558/116379/197358/6693/7128	11
1440	PAM50_pos_only	GO:0002438	acute inflammatory response to antigenic stimulus	4/434	21/16992	0.00177892	0.0143176	0.0116024	1236/923/2205/6693	4
1441	PAM50_pos_only	GO:0032647	regulation of interferon-alpha production	4/434	21/16992	0.00177892	0.0143176	0.0116024	64135/197358/51284/54106	4
1442	PAM50_pos_only	GO:0048305	immunoglobulin secretion	4/434	21/16992	0.00177892	0.0143176	0.0116024	959/3558/54900/5452	4
1443	PAM50_pos_only	GO:0001910	regulation of leukocyte mediated cytotoxicity	6/434	51/16992	0.00182696	0.0146642	0.0118833	10666/56253/3593/22914/114836/6375	6
1444	PAM50_pos_only	GO:0002720	positive regulation of cytokine production involved in immune response	5/434	35/16992	0.00183276	0.0146642	0.0118833	10666/8013/8482/8764/6375	5
1445	PAM50_pos_only	GO:0050688	regulation of defense response to virus	8/434	88/16992	0.00183403	0.0146642	0.0118833	60489/330/926/3593/3932/6693/7128/10077	8
1446	PAM50_pos_only	GO:0042990	regulation of transcription factor import into nucleus	8/434	89/16992	0.00197125	0.0157269	0.0127445	939/3593/4794/10616/374403/7097/51284/54106	8
1447	PAM50_pos_only	GO:0002755	MyD88-dependent toll-like receptor signaling pathway	5/434	36/16992	0.00208439	0.0165933	0.0134466	146722/81793/7097/51284/54106	5
1448	PAM50_pos_only	GO:0032607	interferon-alpha production	4/434	22/16992	0.00213084	0.016853	0.013657	64135/197358/51284/54106	4
1449	PAM50_pos_only	GO:0032753	positive regulation of interleukin-4 production	4/434	22/16992	0.00213084	0.016853	0.013657	916/959/50943/5588	4
1450	PAM50_pos_only	GO:1905521	regulation of macrophage migration	4/434	22/16992	0.00213084	0.016853	0.013657	6352/2185/6504/8995	4
1451	PAM50_pos_only	GO:0038095	Fc-epsilon receptor signaling pathway	12/434	180/16992	0.00231817	0.018295	0.0148255	84433/2205/9402/3702/27040/7462/8013/5588/5699/5696/5721/6850	12
1452	PAM50_pos_only	GO:0002863	positive regulation of inflammatory response to antigenic stimulus	3/434	11/16992	0.00234337	0.0183355	0.0148584	1236/2205/4049	3
1453	PAM50_pos_only	GO:0034134	toll-like receptor 2 signaling pathway	3/434	11/16992	0.00234337	0.0183355	0.0148584	1535/7097/7128	3
1454	PAM50_pos_only	GO:0039692	single stranded viral RNA replication via double stranded DNA intermediate	3/434	11/16992	0.00234337	0.0183355	0.0148584	140564/60489/164668	3
1455	PAM50_pos_only	GO:0046133	pyrimidine ribonucleoside catabolic process	3/434	11/16992	0.00234337	0.0183355	0.0148584	27350/60489/164668	3
1456	PAM50_pos_only	GO:0070266	necroptotic process	5/434	37/16992	0.0023603	0.0184285	0.0149337	330/355/356/10616/8717	5
1457	PAM50_pos_only	GO:0032481	positive regulation of type I interferon production	7/434	72/16992	0.00238414	0.0184961	0.0149885	64135/26191/6850/7097/51284/54106/81030	7
1458	PAM50_pos_only	GO:0046427	positive regulation of JAK-STAT cascade	7/434	72/16992	0.00238414	0.0184961	0.0149885	6352/1545/3593/3558/55801/2185/8995	7
1459	PAM50_pos_only	GO:1904894	positive regulation of STAT cascade	7/434	72/16992	0.00238414	0.0184961	0.0149885	6352/1545/3593/3558/55801/2185/8995	7
1460	PAM50_pos_only	GO:0051924	regulation of calcium ion transport	13/434	205/16992	0.00241212	0.0186735	0.0151322	825/6352/930/11151/3627/1535/2259/84502/126306/5026/2185/54106/6375	13
1461	PAM50_pos_only	GO:0002562	somatic diversification of immune receptors via germline recombination within a single locus	6/434	54/16992	0.00245732	0.0189431	0.0153507	64919/1235/959/50943/3558/6932	6
1462	PAM50_pos_only	GO:0016444	somatic cell DNA recombination	6/434	54/16992	0.00245732	0.0189431	0.0153507	64919/1235/959/50943/3558/6932	6
1463	PAM50_pos_only	GO:0002702	positive regulation of production of molecular mediator of immune response	7/434	73/16992	0.00258034	0.0198496	0.0160853	10666/3558/3566/8013/8482/8764/6375	7
1464	PAM50_pos_only	GO:1904950	negative regulation of establishment of protein localization	13/434	207/16992	0.0026247	0.0201484	0.0163274	10385/939/1445/50943/2633/4794/26191/283514/6504/6591/374403/3604/10911	13
1465	PAM50_pos_only	GO:0032844	regulation of homeostatic process	22/434	449/16992	0.00282334	0.0216278	0.0175263	825/1234/1236/930/11151/1445/3627/1535/3558/3635/84502/126306/3932/8013/5026/5293/5588/2185/6850/7128/10911/6375	22
1466	PAM50_pos_only	GO:0002793	positive regulation of peptide secretion	14/434	235/16992	0.00296528	0.0226676	0.0183689	640/834/838/914/29126/283420/56253/3558/55801/3566/26191/6504/6850/8764	14
1467	PAM50_pos_only	GO:0090103	cochlea morphogenesis	4/434	24/16992	0.00297317	0.0226805	0.0183794	2487/2736/3198/497189	4
1468	PAM50_pos_only	GO:1904018	positive regulation of vasculature development	10/434	139/16992	0.0030393	0.0231366	0.018749	6356/1512/1524/1545/80310/5228/25865/2185/126259/10911	10
1469	PAM50_pos_only	GO:0002834	regulation of response to tumor cell	3/434	12/16992	0.00306565	0.0231923	0.0187941	10666/56253/3593	3
1470	PAM50_pos_only	GO:0002837	regulation of immune response to tumor cell	3/434	12/16992	0.00306565	0.0231923	0.0187941	10666/56253/3593	3
1471	PAM50_pos_only	GO:0045779	negative regulation of bone resorption	3/434	12/16992	0.00306565	0.0231923	0.0187941	1445/3635/7128	3
1472	PAM50_pos_only	GO:0051051	negative regulation of transport	22/434	453/16992	0.003141	0.0237133	0.0192163	341/10385/729230/939/146722/11151/1445/50943/2633/57817/4794/2185/26191/283514/6504/6591/374403/497189/54106/3604/50852/10911	22
1473	PAM50_pos_only	GO:0030198	extracellular matrix organization	17/434	315/16992	0.00315432	0.0237647	0.019258	1305/7373/1307/1310/1545/3386/3676/3681/3683/3687/3695/83700/3936/4629/5154/5345/9806	17
1474	PAM50_pos_only	GO:0042116	macrophage activation	6/434	57/16992	0.00323855	0.0242991	0.019691	4345/1524/3566/6850/7097/51284	6
1475	PAM50_pos_only	GO:1902041	regulation of extrinsic apoptotic signaling pathway via death domain receptors	6/434	57/16992	0.00323855	0.0242991	0.019691	467/355/356/147138/7128/8717	6
1476	PAM50_pos_only	GO:0043062	extracellular structure organization	17/434	316/16992	0.00325762	0.0243921	0.0197664	1305/7373/1307/1310/1545/3386/3676/3681/3683/3687/3695/83700/3936/4629/5154/5345/9806	17
1477	PAM50_pos_only	GO:0002833	positive regulation of response to biotic stimulus	5/434	40/16992	0.00334709	0.0250107	0.0202677	4064/10666/56253/1535/3593	5
1478	PAM50_pos_only	GO:0043372	positive regulation of CD4-positive, alpha-beta T cell differentiation	4/434	25/16992	0.00346903	0.0258691	0.0209632	941/50943/3593/3566	4
1479	PAM50_pos_only	GO:0031341	regulation of cell killing	6/434	58/16992	0.00353605	0.0263151	0.0213247	10666/56253/3593/22914/114836/6375	6
1480	PAM50_pos_only	GO:0001771	immunological synapse formation	3/434	13/16992	0.00391038	0.02852	0.0231115	1236/923/81704	3
1481	PAM50_pos_only	GO:0001780	neutrophil homeostasis	3/434	13/16992	0.00391038	0.02852	0.0231115	83700/10461/5293	3
1482	PAM50_pos_only	GO:0002517	T cell tolerance induction	3/434	13/16992	0.00391038	0.02852	0.0231115	916/50943/29851	3
1483	PAM50_pos_only	GO:0002693	positive regulation of cellular extravasation	3/434	13/16992	0.00391038	0.02852	0.0231115	729230/3676/80310	3
1484	PAM50_pos_only	GO:0002864	regulation of acute inflammatory response to antigenic stimulus	3/434	13/16992	0.00391038	0.02852	0.0231115	1236/2205/6693	3
1485	PAM50_pos_only	GO:0032928	regulation of superoxide anion generation	3/434	13/16992	0.00391038	0.02852	0.0231115	1401/1535/6850	3
1486	PAM50_pos_only	GO:0033008	positive regulation of mast cell activation involved in immune response	3/434	13/16992	0.00391038	0.02852	0.0231115	2205/3566/6850	3
1487	PAM50_pos_only	GO:0042976	activation of Janus kinase activity	3/434	13/16992	0.00391038	0.02852	0.0231115	6352/3593/2185	3
1488	PAM50_pos_only	GO:0043306	positive regulation of mast cell degranulation	3/434	13/16992	0.00391038	0.02852	0.0231115	2205/3566/6850	3
1489	PAM50_pos_only	GO:0097296	activation of cysteine-type endopeptidase activity involved in apoptotic signaling pathway	3/434	13/16992	0.00391038	0.02852	0.0231115	355/356/8717	3
1490	PAM50_pos_only	GO:0007202	activation of phospholipase C activity	4/434	26/16992	0.00401824	0.0291901	0.0236545	2769/3702/5330/7294	4
1491	PAM50_pos_only	GO:0035025	positive regulation of Rho protein signal transduction	4/434	26/16992	0.00401824	0.0291901	0.0236545	2841/2846/10161/27334	4
1492	PAM50_pos_only	GO:0045766	positive regulation of angiogenesis	9/434	122/16992	0.00409051	0.0296562	0.0240322	6356/1512/1524/1545/5228/25865/2185/126259/10911	9
1493	PAM50_pos_only	GO:0032757	positive regulation of interleukin-8 production	5/434	43/16992	0.00460032	0.0332553	0.0269487	914/25865/7097/51284/54106	5
1494	PAM50_pos_only	GO:0032673	regulation of interleukin-4 production	4/434	27/16992	0.00462334	0.0332553	0.0269487	916/959/50943/5588	4
1495	PAM50_pos_only	GO:0032814	regulation of natural killer cell activation	4/434	27/16992	0.00462334	0.0332553	0.0269487	3593/639/26191/257101	4
1496	PAM50_pos_only	GO:0042104	positive regulation of activated T cell proliferation	4/434	27/16992	0.00462334	0.0332553	0.0269487	3593/3558/6504/126259	4
1497	PAM50_pos_only	GO:0002418	immune response to tumor cell	3/434	14/16992	0.00488336	0.0349194	0.0282972	10666/56253/3593	3
1498	PAM50_pos_only	GO:0002523	leukocyte migration involved in inflammatory response	3/434	14/16992	0.00488336	0.0349194	0.0282972	1235/83700/6504	3
1499	PAM50_pos_only	GO:0046851	negative regulation of bone remodeling	3/434	14/16992	0.00488336	0.0349194	0.0282972	1445/3635/7128	3
1500	PAM50_pos_only	GO:0051482	positive regulation of cytosolic calcium ion concentration involved in phospholipase C-activating G-protein coupled signaling pathway	4/434	28/16992	0.00528682	0.0377095	0.0305582	2841/2846/10161/27334	4
1501	PAM50_pos_only	GO:0043506	regulation of JUN kinase activity	7/434	83/16992	0.00529419	0.0377095	0.0305582	959/2205/11184/2185/26191/6850/54106	7
1502	PAM50_pos_only	GO:1903034	regulation of response to wounding	10/434	151/16992	0.00546492	0.0388499	0.0314823	348/825/3640/81606/5154/5588/5345/6850/7128/7294	10
1503	PAM50_pos_only	GO:0032648	regulation of interferon-beta production	5/434	45/16992	0.00560142	0.0397429	0.032206	64135/197358/7097/51284/54106	5
1504	PAM50_pos_only	GO:0030193	regulation of blood coagulation	7/434	84/16992	0.00565196	0.0397924	0.0322462	348/81606/5154/5588/5345/6850/7294	7
1505	PAM50_pos_only	GO:0051781	positive regulation of cell division	7/434	84/16992	0.00565196	0.0397924	0.0322462	6795/643/81606/5154/80310/5228/5764	7
1506	PAM50_pos_only	GO:1900046	regulation of hemostasis	7/434	84/16992	0.00565196	0.0397924	0.0322462	348/81606/5154/5588/5345/6850/7294	7
1507	PAM50_pos_only	GO:1902106	negative regulation of leukocyte differentiation	7/434	84/16992	0.00565196	0.0397924	0.0322462	1493/50943/3558/3566/3635/3718/8995	7
1508	PAM50_pos_only	GO:0002200	somatic diversification of immune receptors	6/434	64/16992	0.00576508	0.0405108	0.0328283	64919/1235/959/50943/3558/6932	6
1509	PAM50_pos_only	GO:0019058	viral life cycle	21/434	449/16992	0.00589791	0.0413646	0.0335202	27350/140564/60489/164668/348/55337/6352/1234/941/1025/1380/10663/3669/3695/27074/4938/5479/6158/6205/6504/8764	21
1510	PAM50_pos_only	GO:0007252	I-kappaB phosphorylation	3/434	15/16992	0.00598969	0.0413996	0.0335486	7097/51284/54106	3
1511	PAM50_pos_only	GO:0010759	positive regulation of macrophage chemotaxis	3/434	15/16992	0.00598969	0.0413996	0.0335486	6352/6504/8995	3
1512	PAM50_pos_only	GO:0032495	response to muramyl dipeptide	3/434	15/16992	0.00598969	0.0413996	0.0335486	64170/26191/7128	3
1513	PAM50_pos_only	GO:0070234	positive regulation of T cell apoptotic process	3/434	15/16992	0.00598969	0.0413996	0.0335486	6352/29126/5133	3
1514	PAM50_pos_only	GO:0001773	myeloid dendritic cell activation	4/434	29/16992	0.00601109	0.0413996	0.0335486	814/914/6504/10077	4
1515	PAM50_pos_only	GO:0032728	positive regulation of interferon-beta production	4/434	29/16992	0.00601109	0.0413996	0.0335486	64135/7097/51284/54106	4
1516	PAM50_pos_only	GO:0033006	regulation of mast cell activation involved in immune response	4/434	29/16992	0.00601109	0.0413996	0.0335486	2205/3566/5880/6850	4
1517	PAM50_pos_only	GO:0043304	regulation of mast cell degranulation	4/434	29/16992	0.00601109	0.0413996	0.0335486	2205/3566/5880/6850	4
1518	PAM50_pos_only	GO:0048246	macrophage chemotaxis	4/434	29/16992	0.00601109	0.0413996	0.0335486	6352/2185/6504/8995	4
1519	PAM50_pos_only	GO:0034340	response to type I interferon	7/434	85/16992	0.00602753	0.0413996	0.0335486	55337/2634/3660/3669/4938/5696/6773	7
1520	PAM50_pos_only	GO:0060333	interferon-gamma-mediated signaling pathway	7/434	85/16992	0.00602753	0.0413996	0.0335486	4261/2633/2634/3660/4938/10346/7294	7
1521	PAM50_pos_only	GO:0050871	positive regulation of B cell activation	8/434	107/16992	0.00612721	0.0420053	0.0340394	84433/939/3558/3574/3635/639/6850/115650	8
1522	PAM50_pos_only	GO:0051055	negative regulation of lipid biosynthetic process	5/434	46/16992	0.00615554	0.0421205	0.0341328	341/348/2672/5154/6591	5
1523	PAM50_pos_only	GO:2001236	regulation of extrinsic apoptotic signaling pathway	10/434	154/16992	0.00626019	0.0427565	0.0346482	467/355/356/3574/10616/6591/147138/7128/8717/7185	10
1524	PAM50_pos_only	GO:1903900	regulation of viral life cycle	11/434	179/16992	0.00638182	0.0435059	0.0352554	27350/140564/60489/164668/55337/6352/1025/3669/27074/4938/5479	11
1525	PAM50_pos_only	GO:1903707	negative regulation of hemopoiesis	9/434	131/16992	0.00649632	0.044204	0.0358211	1493/50943/29909/3558/3566/3635/3718/2185/8995	9
1526	PAM50_pos_only	GO:0034103	regulation of tissue remodeling	6/434	66/16992	0.0066961	0.0453103	0.0367176	1445/3593/3558/3635/6850/7128	6
1527	PAM50_pos_only	GO:0043507	positive regulation of JUN kinase activity	6/434	66/16992	0.0066961	0.0453103	0.0367176	959/2205/11184/2185/6850/54106	6
1528	PAM50_pos_only	GO:0050830	defense response to Gram-positive bacterium	6/434	66/16992	0.0066961	0.0453103	0.0367176	64170/1401/22914/4049/7097/8764	6
1529	PAM50_pos_only	GO:0010524	positive regulation of calcium ion transport into cytosol	5/434	47/16992	0.00674708	0.045403	0.0367927	825/930/3627/5026/6375	5
1530	PAM50_pos_only	GO:0032608	interferon-beta production	5/434	47/16992	0.00674708	0.045403	0.0367927	64135/197358/7097/51284/54106	5
1531	PAM50_pos_only	GO:0045123	cellular extravasation	5/434	47/16992	0.00674708	0.045403	0.0367927	729230/3676/3695/80310/5293	5
1532	PAM50_pos_only	GO:0048015	phosphatidylinositol-mediated signaling	12/434	206/16992	0.00681763	0.0457934	0.0371091	6352/930/941/29851/3932/197358/5154/80310/5293/10507/50852/51384	12
1533	PAM50_pos_only	GO:0048525	negative regulation of viral process	8/434	109/16992	0.00683578	0.0458311	0.0371396	27350/140564/60489/164668/55337/6352/3669/4938	8
1534	PAM50_pos_only	GO:0032727	positive regulation of interferon-alpha production	3/434	16/16992	0.00723381	0.0483224	0.0391585	64135/51284/54106	3
1535	PAM50_pos_only	GO:1905523	positive regulation of macrophage migration	3/434	16/16992	0.00723381	0.0483224	0.0391585	6352/6504/8995	3
1536	PAM50_pos_only	GO:0050818	regulation of coagulation	7/434	88/16992	0.00726626	0.0484506	0.0392624	348/81606/5154/5588/5345/6850/7294	7
1537	PAM50_pos_only	GO:0051091	positive regulation of sequence-specific DNA binding transcription factor activity	13/434	234/16992	0.00731685	0.048699	0.0394637	825/84433/959/5588/25865/10616/7097/54106/8995/8717/7185/10346/7472	13
1538	PAM50_N_neg	GO:0006260	DNA replication	23/260	291/16992	1.30145e-10	3.23021e-07	2.87827e-07	580/63967/1763/51514/79733/9156/84515/23054/142/10721/5557/5930/10432/5985/6240/25942/9126/11198/7019/8914/11073/57695/84083	23
1539	PAM50_N_neg	GO:0051052	regulation of DNA metabolic process	25/260	376/16992	7.70847e-10	9.56621e-07	8.52395e-07	79915/10575/1763/79733/2140/2932/221656/2956/92345/4751/142/10721/25913/151987/5930/5985/55183/254225/56916/9126/8914/51366/7398/57695/84083	25
1540	PAM50_N_neg	GO:0007067	mitotic nuclear division	26/260	453/16992	7.70433e-09	4.98037e-06	4.43774e-06	64682/54443/259266/701/1062/79598/81610/9928/81930/9585/24137/285643/9735/4085/23310/121441/4751/29127/10592/9126/10051/6683/8914/10040/27229/57695	26
1541	PAM50_N_neg	GO:0007059	chromosome segregation	22/260	330/16992	8.02638e-09	4.98037e-06	4.43774e-06	701/1062/1894/81610/2177/9928/81930/24137/285643/9735/4085/23310/4751/9698/29127/56852/56916/10592/9126/10051/7155/7514	22
1542	PAM50_N_neg	GO:0098813	nuclear chromosome segregation	19/260	287/16992	9.7134e-08	4.82173e-05	4.29639e-05	701/1062/1894/81610/2177/9928/81930/24137/285643/9735/4085/23310/4751/29127/10592/9126/10051/7155/7514	19
1543	PAM50_N_neg	GO:0000070	mitotic sister chromatid segregation	13/260	134/16992	1.42652e-07	5.90102e-05	5.25809e-05	701/1062/9928/81930/24137/285643/4085/23310/4751/29127/10592/9126/10051	13
1544	PAM50_N_neg	GO:0000819	sister chromatid segregation	16/260	218/16992	2.56311e-07	9.08807e-05	8.0979e-05	701/1062/9928/81930/24137/285643/9735/4085/23310/4751/29127/10592/9126/10051/7155/7514	16
1545	PAM50_N_neg	GO:0006310	DNA recombination	17/260	267/16992	8.05643e-07	0.000245246	0.000218526	79915/580/1763/9156/84515/2956/23054/79728/142/10721/151987/5557/10432/5985/56916/7155/84083	17
1546	PAM50_N_neg	GO:0016570	histone modification	22/260	432/16992	8.89288e-07	0.000245246	0.000218526	55870/1108/1387/2140/9329/3054/221656/55818/5927/10765/5599/5929/10432/23186/55183/25942/56916/10847/23512/200424/4591/51366	22
1547	PAM50_N_neg	GO:0000281	mitotic cytokinesis	7/260	36/16992	1.03509e-06	0.000256909	0.000228918	54443/9585/24137/285643/29127/6651/6683	7
1548	PAM50_N_neg	GO:0006352	DNA-templated transcription, initiation	15/260	232/16992	2.99875e-06	0.000676627	0.000602907	9774/1387/2969/9329/9969/23054/7182/25885/84172/5433/51773/9015/6873/7019/64216	15
1549	PAM50_N_neg	GO:0006360	transcription from RNA polymerase I promoter	8/260	61/16992	3.94233e-06	0.000815405	0.000726564	56919/55127/25926/25885/84172/9015/7019/23160	8
1550	PAM50_N_neg	GO:0006302	double-strand break repair	14/260	209/16992	4.27185e-06	0.000815595	0.000726733	580/1763/2140/84515/9656/79728/142/10721/151987/55183/254225/56916/8914/51366	14
1551	PAM50_N_neg	GO:0061640	cytoskeleton-dependent cytokinesis	7/260	46/16992	5.82518e-06	0.00103272	0.000920203	54443/9585/24137/285643/29127/6651/6683	7
1552	PAM50_N_neg	GO:0000910	cytokinesis	11/260	139/16992	9.68436e-06	0.00160244	0.00142785	54443/79733/1894/9928/9585/24137/285643/30849/29127/6651/6683	11
1553	PAM50_N_neg	GO:0051321	meiotic cell cycle	14/260	233/16992	1.4808e-05	0.00229709	0.00204682	259266/701/9156/2177/81930/2956/23310/4751/7182/10592/9126/10051/7155/27229	14
1554	PAM50_N_neg	GO:0098781	ncRNA transcription	9/260	102/16992	2.65502e-05	0.00387632	0.00345399	904/9330/9329/57508/25896/25926/84172/5433/58490	9
1555	PAM50_N_neg	GO:0000075	cell cycle checkpoint	13/260	221/16992	3.73475e-05	0.00490477	0.00437038	701/63967/23019/1763/51514/55215/25896/9735/4085/9656/55159/7155/11073	13
1556	PAM50_N_neg	GO:0006282	regulation of DNA repair	8/260	83/16992	3.95227e-05	0.00490477	0.00437038	2140/10721/151987/55183/254225/8914/51366/7398	8
1557	PAM50_N_neg	GO:0051983	regulation of chromosome segregation	8/260	83/16992	3.95227e-05	0.00490477	0.00437038	701/1062/1894/4085/4751/9698/29127/56852	8
1558	PAM50_N_neg	GO:2000779	regulation of double-strand break repair	6/260	44/16992	5.25145e-05	0.00593102	0.00528481	10721/151987/55183/254225/8914/51366	6
1559	PAM50_N_neg	GO:0006261	DNA-dependent DNA replication	10/260	138/16992	5.25715e-05	0.00593102	0.00528481	1763/79733/142/10721/5557/5985/9126/7019/11073/84083	10
1560	PAM50_N_neg	GO:0051225	spindle assembly	8/260	87/16992	5.55526e-05	0.00599485	0.00534169	259266/79598/1108/24137/285643/4751/29127/27229	8
1561	PAM50_N_neg	GO:0032465	regulation of cytokinesis	7/260	66/16992	6.5339e-05	0.00644958	0.00574688	79733/1894/9928/9585/30849/29127/6683	7
1562	PAM50_N_neg	GO:1901987	regulation of cell cycle phase transition	16/260	337/16992	6.61047e-05	0.00644958	0.00574688	64682/54443/79915/701/1062/63967/23019/1981/81610/55215/9928/9735/4085/55159/25942/11073	16
1563	PAM50_N_neg	GO:0071897	DNA biosynthetic process	12/260	202/16992	6.75621e-05	0.00644958	0.00574688	580/10575/1763/51514/9156/286826/92345/4751/79728/10721/25913/5985	12
1564	PAM50_N_neg	GO:0051054	positive regulation of DNA metabolic process	12/260	210/16992	9.79445e-05	0.00888594	0.00791779	79915/10575/1763/79733/2140/2956/92345/4751/25913/5985/55183/8914	12
1565	PAM50_N_neg	GO:0000723	telomere maintenance	10/260	149/16992	0.000100244	0.00888594	0.00791779	10575/1763/9156/92345/4751/142/25913/5557/5985/55183	10
1566	PAM50_N_neg	GO:1901990	regulation of mitotic cell cycle phase transition	15/260	316/16992	0.000111893	0.00926587	0.00825632	64682/54443/79915/701/1062/63967/23019/1981/55215/9928/9735/4085/55159/25942/11073	15
1567	PAM50_N_neg	GO:0007093	mitotic cell cycle checkpoint	10/260	151/16992	0.000111997	0.00926587	0.00825632	701/63967/23019/55215/9735/4085/9656/55159/7155/11073	10
1568	PAM50_N_neg	GO:0006356	regulation of transcription from RNA polymerase I promoter	5/260	32/16992	0.000115908	0.00928011	0.00826902	56919/55127/25926/7019/23160	5
1569	PAM50_N_neg	GO:0033044	regulation of chromosome organization	14/260	288/16992	0.000147604	0.0114486	0.0102012	701/10575/1062/55818/5927/4085/5599/92345/4751/142/25913/55183/25942/51366	14
1570	PAM50_N_neg	GO:0090307	mitotic spindle assembly	6/260	53/16992	0.000152242	0.0114504	0.0102029	79598/24137/285643/4751/29127/27229	6
1571	PAM50_N_neg	GO:0006354	DNA-templated transcription, elongation	9/260	129/16992	0.000166115	0.0120404	0.0107286	904/85403/8518/25885/84172/5433/11198/9015/6873	9
1572	PAM50_N_neg	GO:0000226	microtubule cytoskeleton organization	18/260	443/16992	0.000169789	0.0120404	0.0107286	259266/79598/1108/1605/85440/51361/81930/24137/285643/9053/4751/29127/10432/6651/6683/4591/27229/7514	18
1573	PAM50_N_neg	GO:0031570	DNA integrity checkpoint	10/260	161/16992	0.000189774	0.0130839	0.0116583	63967/23019/1763/51514/55215/25896/9656/55159/7155/11073	10
1574	PAM50_N_neg	GO:0032200	telomere organization	10/260	162/16992	0.000199585	0.0133884	0.0119297	10575/1763/9156/92345/4751/142/25913/5557/5985/55183	10
1575	PAM50_N_neg	GO:0042769	DNA damage response, detection of DNA damage	5/260	36/16992	0.00020643	0.0134832	0.0120141	51514/142/56852/5985/7398	5
1576	PAM50_N_neg	GO:1903046	meiotic cell cycle process	11/260	195/16992	0.00021318	0.013567	0.0120888	259266/701/2177/81930/2956/23310/10592/9126/10051/7155/27229	11
1577	PAM50_N_neg	GO:2001020	regulation of response to DNA damage stimulus	10/260	165/16992	0.000231612	0.0141928	0.0126465	9774/2140/10721/151987/55159/55183/254225/8914/51366/7398	10
1578	PAM50_N_neg	GO:0032467	positive regulation of cytokinesis	5/260	37/16992	0.000235729	0.0141928	0.0126465	1894/9928/9585/29127/6683	5
1579	PAM50_N_neg	GO:0016575	histone deacetylation	7/260	81/16992	0.000240169	0.0141928	0.0126465	1108/5927/5599/10432/23186/25942/56916	7
1580	PAM50_N_neg	GO:0040029	regulation of gene expression, epigenetic	13/260	267/16992	0.000249766	0.0144168	0.012846	23019/58487/9188/1981/2932/221656/25885/84172/9698/55183/25942/23512/9015	13
1581	PAM50_N_neg	GO:0045943	positive regulation of transcription from RNA polymerase I promoter	4/260	21/16992	0.000261129	0.01473	0.0131252	56919/55127/25926/23160	4
1582	PAM50_N_neg	GO:0009314	response to radiation	17/260	432/16992	0.000372178	0.0205277	0.0182911	1387/51514/1894/2140/2177/2767/3156/25896/5599/2956/142/56852/55159/6240/11073/7398/84083	17
1583	PAM50_N_neg	GO:2001251	negative regulation of chromosome organization	8/260	115/16992	0.000389542	0.0207257	0.0184675	701/55818/5927/4085/142/25913/25942/51366	8
1584	PAM50_N_neg	GO:0051256	mitotic spindle midzone assembly	3/260	10/16992	0.000392468	0.0207257	0.0184675	24137/285643/29127	3
1585	PAM50_N_neg	GO:0007051	spindle organization	9/260	146/16992	0.000418281	0.0216286	0.0192721	259266/79598/1108/24137/285643/4751/29127/6683/27229	9
1586	PAM50_N_neg	GO:0071103	DNA conformation change	13/260	283/16992	0.000436408	0.0221054	0.019697	55870/1108/1660/1763/23310/142/25913/51773/10592/10051/7155/29855/84083	13
1587	PAM50_N_neg	GO:0007052	mitotic spindle organization	7/260	91/16992	0.000491223	0.0232941	0.0207562	79598/24137/285643/4751/29127/6683/27229	7
1588	PAM50_N_neg	GO:1902850	microtubule cytoskeleton organization involved in mitosis	7/260	91/16992	0.000491223	0.0232941	0.0207562	79598/24137/285643/4751/29127/6683/27229	7
1589	PAM50_N_neg	GO:0000022	mitotic spindle elongation	3/260	11/16992	0.000533552	0.0232941	0.0207562	24137/285643/29127	3
1590	PAM50_N_neg	GO:0009113	purine nucleobase biosynthetic process	3/260	11/16992	0.000533552	0.0232941	0.0207562	8833/10606/5471	3
1591	PAM50_N_neg	GO:0051255	spindle midzone assembly	3/260	11/16992	0.000533552	0.0232941	0.0207562	24137/285643/29127	3
1592	PAM50_N_neg	GO:0051988	regulation of attachment of spindle microtubules to kinetochore	3/260	11/16992	0.000533552	0.0232941	0.0207562	1894/4751/29127	3
1593	PAM50_N_neg	GO:0007088	regulation of mitotic nuclear division	9/260	151/16992	0.000534722	0.0232941	0.0207562	54443/701/1062/79598/9585/9735/4085/4751/10040	9
1594	PAM50_N_neg	GO:0018205	peptidyl-lysine modification	15/260	366/16992	0.000539307	0.0232941	0.0207562	55870/1387/9329/3054/55818/9972/9631/23165/5929/55183/29843/25942/10847/200424/7155	15
1595	PAM50_N_neg	GO:0007126	meiotic nuclear division	10/260	184/16992	0.000550954	0.0232941	0.0207562	259266/701/2177/81930/2956/10592/9126/10051/7155/27229	10
1596	PAM50_N_neg	GO:0000018	regulation of DNA recombination	6/260	67/16992	0.000553728	0.0232941	0.0207562	79915/2956/10721/151987/56916/84083	6
1597	PAM50_N_neg	GO:0006476	protein deacetylation	7/260	94/16992	0.000597603	0.0238207	0.0212253	1108/5927/5599/10432/23186/25942/56916	7
1598	PAM50_N_neg	GO:0051304	chromosome separation	6/260	68/16992	0.000599645	0.0238207	0.0212253	701/1062/4085/23310/56916/7155	6
1599	PAM50_N_neg	GO:0051053	negative regulation of DNA metabolic process	8/260	123/16992	0.000610906	0.0238207	0.0212253	2956/142/10721/25913/254225/9126/51366/84083	8
1600	PAM50_N_neg	GO:0000732	strand displacement	4/260	26/16992	0.000614232	0.0238207	0.0212253	580/1763/9156/79728	4
1601	PAM50_N_neg	GO:0070076	histone lysine demethylation	4/260	26/16992	0.000614232	0.0238207	0.0212253	221656/55818/5927/10765	4
1602	PAM50_N_neg	GO:0051231	spindle elongation	3/260	12/16992	0.000703378	0.0268582	0.023932	24137/285643/29127	3
1603	PAM50_N_neg	GO:0035601	protein deacylation	7/260	99/16992	0.000814842	0.030643	0.0273044	1108/5927/5599/10432/23186/25942/56916	7
1604	PAM50_N_neg	GO:0098732	macromolecule deacylation	7/260	100/16992	0.000864947	0.0319464	0.0284657	1108/5927/5599/10432/23186/25942/56916	7
1605	PAM50_N_neg	GO:0000731	DNA synthesis involved in DNA repair	6/260	73/16992	0.000875243	0.0319464	0.0284657	580/1763/51514/9156/79728/5985	6
1606	PAM50_N_neg	GO:0008608	attachment of spindle microtubules to kinetochore	4/260	29/16992	0.000941336	0.0333771	0.0297405	1062/1894/4751/29127	4
1607	PAM50_N_neg	GO:0016577	histone demethylation	4/260	29/16992	0.000941336	0.0333771	0.0297405	221656/55818/5927/10765	4
1608	PAM50_N_neg	GO:0010948	negative regulation of cell cycle process	12/260	271/16992	0.000991094	0.0346464	0.0308716	701/63967/23019/79733/55215/4085/10432/55159/9126/10040/11073/4591	12
1609	PAM50_N_neg	GO:0009303	rRNA transcription	4/260	30/16992	0.00107322	0.0369962	0.0329654	9330/9329/25926/84172	4
1610	PAM50_N_neg	GO:0051302	regulation of cell division	8/260	135/16992	0.00112341	0.0381589	0.0340014	259266/79733/1894/9928/9585/30849/29127/6683	8
1611	PAM50_N_neg	GO:0007076	mitotic chromosome condensation	3/260	14/16992	0.00113769	0.0381589	0.0340014	23310/10592/10051	3
1612	PAM50_N_neg	GO:0044774	mitotic DNA integrity checkpoint	7/260	105/16992	0.00115309	0.0381597	0.0340021	63967/23019/55215/9656/55159/7155/11073	7
1613	PAM50_N_neg	GO:0006482	protein demethylation	4/260	31/16992	0.00121754	0.039246	0.03497	221656/55818/5927/10765	4
1614	PAM50_N_neg	GO:0008214	protein dealkylation	4/260	31/16992	0.00121754	0.039246	0.03497	221656/55818/5927/10765	4
1615	PAM50_N_neg	GO:0051783	regulation of nuclear division	9/260	173/16992	0.00140476	0.0436246	0.0388716	54443/701/1062/79598/9585/9735/4085/4751/10040	9
1616	PAM50_N_neg	GO:0016446	somatic hypermutation of immunoglobulin genes	3/260	15/16992	0.00140611	0.0436246	0.0388716	9156/2956/10721	3
1617	PAM50_N_neg	GO:2000780	negative regulation of double-strand break repair	3/260	15/16992	0.00140611	0.0436246	0.0388716	10721/254225/51366	3
1618	PAM50_N_neg	GO:0010639	negative regulation of organelle organization	13/260	323/16992	0.0014721	0.0451079	0.0401933	701/79598/55818/5927/4085/4751/142/25913/10432/25942/10040/4591/51366	13
1619	PAM50_N_neg	GO:1904356	regulation of telomere maintenance via telomere lengthening	5/260	55/16992	0.00150446	0.0455373	0.0405759	10575/92345/4751/142/25913	5
1620	PAM50_N_neg	GO:0032212	positive regulation of telomere maintenance via telomerase	4/260	33/16992	0.00154596	0.0462297	0.0411928	10575/92345/4751/25913	4
1621	PAM50_N_neg	GO:0043297	apical junction assembly	5/260	56/16992	0.00163164	0.048211	0.0429582	9231/1894/100506658/5584/6801	5
1622	PAM50_N_neg	GO:0090068	positive regulation of cell cycle process	11/260	250/16992	0.00167796	0.0488166	0.0434979	23019/79733/1894/1981/81610/9928/9585/4085/29127/25942/6683	11
1623	PAM50_N_neg	GO:0002566	somatic diversification of immune receptors via somatic mutation	3/260	16/16992	0.00171114	0.0488166	0.0434979	9156/2956/10721	3
1624	PAM50_N_neg	GO:0006474	N-terminal protein amino acid acetylation	3/260	16/16992	0.00171114	0.0488166	0.0434979	1387/80155/80018	3
1625	PAM50_different	GO:0007067	mitotic nuclear division	282/7870	453/16992	3.67057e-12	2.17702e-08	1.88706e-08	25/93973/10270/26993/10393/51529/119504/51434/23141/324/9639/9181/10776/472/546/6790/9212/8678/332/57448/652/91272/79184/699/9184/890/891/9133/899/901/23607/8556/168448/991/8697/993/995/246184/996/990/157313/83461/113130/55143/983/728642/8621/1017/1018/1027/81620/1058/1063/55839/22897/9702/1069/1070/1111/11200/27243/25978/128866/92421/51510/91782/54921/11113/9793/23332/1213/8218/1452/1457/1459/91…	282
1626	PAM50_different	GO:0000375	RNA splicing, via transesterification reactions	201/7870	317/16992	4.94625e-10	1.46681e-06	1.27145e-06	9716/10286/84811/708/22794/55749/10421/51362/988/8621/10658/11189/56853/10523/1207/29894/53981/51692/10898/79869/51340/1477/1478/23283/1479/51503/57703/54883/26528/51163/28960/1653/10521/11218/9416/51428/11325/8220/8449/55760/60625/9785/1659/165545/9343/9775/1994/1993/80004/81608/2332/2521/50628/25929/54960/55094/27238/2962/2963/3181/220988/3183/3184/3185/3187/3188/3189/3190/3191/4670/10236/3192/…	201
1627	PAM50_different	GO:0000377	RNA splicing, via transesterification reactions with bulged adenosine as nucleophile	198/7870	314/16992	1.30689e-09	1.9378e-06	1.6797e-06	9716/10286/84811/708/22794/55749/10421/51362/988/8621/10658/11189/56853/10523/1207/29894/53981/51692/10898/79869/51340/1477/1478/23283/1479/51503/57703/54883/26528/51163/28960/1653/10521/11218/9416/51428/11325/8220/8449/55760/60625/9785/1659/165545/9343/9775/1994/1993/80004/81608/2332/2521/50628/25929/54960/55094/27238/2962/2963/3181/220988/3183/3184/3185/3187/3188/3189/3190/3191/4670/10236/3192/…	198
1628	PAM50_different	GO:0000398	mRNA splicing, via spliceosome	198/7870	314/16992	1.30689e-09	1.9378e-06	1.6797e-06	9716/10286/84811/708/22794/55749/10421/51362/988/8621/10658/11189/56853/10523/1207/29894/53981/51692/10898/79869/51340/1477/1478/23283/1479/51503/57703/54883/26528/51163/28960/1653/10521/11218/9416/51428/11325/8220/8449/55760/60625/9785/1659/165545/9343/9775/1994/1993/80004/81608/2332/2521/50628/25929/54960/55094/27238/2962/2963/3181/220988/3183/3184/3185/3187/3188/3189/3190/3191/4670/10236/3192/…	198
1629	PAM50_different	GO:0000819	sister chromatid segregation	143/7870	218/16992	6.22724e-09	7.38675e-06	6.40292e-06	25909/10270/26993/10393/324/472/546/9212/8313/8678/332/699/9184/891/8556/168448/991/8697/246184/996/990/113130/55143/81620/1058/1063/64946/2491/64105/91687/79019/55839/79172/401541/55166/9702/27243/25978/128866/92421/51510/91782/54921/9793/23332/1457/1459/10664/1499/8452/1663/129563/9787/79075/79980/51143/54821/114799/9700/55294/2237/348654/83903/9555/55869/84072/150280/3619/54617/146909/3835/949…	143
1630	PAM50_different	GO:0006397	mRNA processing	282/7870	478/16992	1.14686e-08	9.82092e-06	8.51287e-06	103/104/105/2334/10768/26993/339/10930/9716/10286/84811/708/22794/55749/891/10421/51362/988/79577/728642/51755/8621/1022/10658/11189/56853/10523/1207/246175/64506/22849/29894/53981/51692/10898/11052/79869/51340/1477/1478/23283/1479/9646/51503/57703/54883/26528/51163/28960/1653/10521/11218/9416/51428/11325/51202/8220/8449/55760/60625/9785/1659/165545/11319/9343/9775/1994/1993/1996/2068/2071/2081/1…	282
1631	PAM50_different	GO:0071103	DNA conformation change	178/7870	283/16992	1.1591e-08	9.82092e-06	8.51287e-06	9131/10270/26993/10541/10973/55723/546/57597/22893/641/6046/83990/23523/891/146059/8318/113130/983/1029/1058/64946/2491/64105/91687/79019/55839/79172/401541/55166/1069/10036/8208/1105/9557/1106/1107/57680/10664/8451/8450/1616/1642/1643/1653/1663/1654/2068/2071/10595/10146/9837/51659/84296/83743/2967/2968/3005/132243/8971/3014/9555/158983/8520/92797/3070/373861/7290/3009/3006/3007/3010/8347/3017/8…	178
1632	PAM50_different	GO:0007059	chromosome segregation	203/7870	330/16992	1.53795e-08	1.05359e-05	9.13264e-06	25909/10270/26993/10393/126549/324/55207/472/546/9212/8313/8678/332/672/83990/699/9184/317761/891/57820/898/9134/8556/168448/991/8697/246184/996/990/157313/113130/55143/55755/81620/1058/1063/64946/2491/64105/91687/79019/55839/79172/401541/55166/9702/27243/25978/128866/92421/51510/91782/54921/9391/9793/23332/1457/1459/10664/1499/8452/1663/1654/129563/9787/79075/79980/51143/146956/197342/2068/2072/…	203
1633	PAM50_different	GO:0000226	microtubule cytoskeleton organization	263/7870	443/16992	1.59877e-08	1.05359e-05	9.13264e-06	25/10142/324/10297/9639/9181/546/6790/9212/8312/585/636/23299/332/672/675/84446/26005/57545/388389/93233/115948/55036/160762/55704/440193/891/899/8556/168448/991/983/1017/8851/55755/1027/1058/9662/22995/55125/11190/9857/9702/55722/79959/1069/1070/1107/1111/11200/27243/25978/128866/92421/51510/26973/10519/26586/9793/23332/1213/54875/6900/116840/1400/1410/1453/1499/9820/23113/166614/1639/85458/1739…	263
1634	PAM50_different	GO:0008380	RNA splicing	247/7870	416/16992	4.28724e-08	2.54276e-05	2.20409e-05	2334/79026/26993/9716/10286/84811/708/79074/22794/55749/10421/51362/988/51755/8621/10658/11189/56853/10523/1196/1207/29894/53981/51692/10898/79869/51340/1477/1478/23283/1479/51503/57703/54883/26528/51163/26094/28960/1653/10521/55308/11269/11218/9416/51428/11325/51202/8220/8449/55760/60625/9785/1659/165545/11319/9343/9775/1994/1993/2081/54845/80004/283742/81608/2332/2521/50628/25929/54960/55094/27…	247
1635	PAM50_different	GO:0016458	gene silencing	161/7870	256/16992	5.77147e-08	2.90524e-05	2.51829e-05	8086/103/339/8289/136991/29028/54454/57597/22893/11176/144233/57673/652/8318/1017/10658/25904/4849/57472/246175/54487/23405/373863/1786/1788/84444/143241/1956/3692/1994/90459/2099/2332/8087/26058/55766/94239/3014/9555/3015/8520/3065/3066/10014/3070/373861/7290/8334/3013/3012/8969/8330/8332/8336/8350/8358/8352/8351/8353/8355/8357/8354/8356/8359/8360/8367/8365/8294/8363/8362/8368/8337/126961/653604…	161
1636	PAM50_different	GO:0048193	Golgi vesicle transport	203/7870	334/16992	5.87808e-08	2.90524e-05	2.51829e-05	2181/81693/288/23243/55435/164/160/9179/372/374/375/377/378/55738/84364/26286/10564/400/403/10396/10079/374868/582/10134/51272/23299/8548/57020/28952/55297/54520/254263/149111/163882/9382/22796/83548/10466/91949/84342/1294/1314/1315/9276/11316/26958/22818/1453/8452/1523/1639/51164/84516/23259/1785/23033/9980/1780/51143/1783/8655/140735/2060/57222/51290/55763/55770/60412/10640/2155/2348/2580/8729/…	203
1637	PAM50_different	GO:0021915	neural tube development	104/7870	156/16992	2.11374e-07	8.91607e-05	7.72854e-05	25/133/8092/55626/317/8289/200894/10159/585/652/653/26005/57545/27443/9620/8646/10522/1855/1856/1857/2019/222894/2253/23770/2348/3169/80199/2535/7976/8323/2737/92344/23432/79977/57822/388585/3091/55764/9742/26160/55081/27152/253430/3705/2648/84678/7403/8543/4040/7798/54903/25902/4763/4838/9241/4851/27031/55746/58495/5076/65979/26227/5310/5362/144165/5629/5663/5727/5754/5914/5916/23322/6297/57167/…	104
1638	PAM50_different	GO:0040029	regulation of gene expression, epigenetic	165/7870	267/16992	2.17072e-07	8.91607e-05	7.72854e-05	103/121536/339/8289/57492/5926/51742/29028/54454/57597/22893/9031/11176/144233/57673/652/672/10849/8318/10658/1111/57472/10664/1499/7913/54487/23405/373863/1786/1788/1789/29947/84444/143241/8726/1956/3692/1994/84337/2033/80314/2074/2099/5394/2146/2332/8087/26058/55766/94239/3014/9555/3015/8520/3065/3066/9759/10014/10013/3070/373861/7290/8334/3013/3012/8969/8330/8332/8336/8350/8358/8352/8351/8353/…	165
1639	PAM50_different	GO:0022613	ribonucleoprotein complex biogenesis	258/7870	443/16992	2.25495e-07	8.91607e-05	7.72854e-05	14/26574/6059/29777/103/472/545/11273/636/9790/23246/55299/705/708/10421/79577/10658/56853/55636/1207/57472/246175/51340/1453/1454/25879/1653/11218/9416/55661/64794/1654/51202/54555/11056/54606/1656/8562/22907/57647/23405/22894/115752/129563/1736/10969/80153/83939/8661/8664/9775/1983/3692/10436/26284/90459/112479/5394/23404/54512/56915/23016/11340/83640/22868/2091/117246/9908/54433/50628/25929/54…	258
1640	PAM50_different	GO:0072331	signal transduction by p53 class mediator	161/7870	260/16992	2.51531e-07	9.32396e-05	8.0821e-05	64782/207/1820/472/545/84126/546/6790/9212/54971/10538/83596/641/666/672/675/83990/7862/7832/10498/835/891/995/983/1017/1020/8851/80279/1026/1027/1107/1111/11200/25904/4849/57472/246175/1457/1459/54541/8445/1869/1870/144455/60401/9521/79813/10919/80237/2033/2305/2309/51512/3065/3066/10614/3094/204851/28996/3190/3622/51147/133746/23028/51315/4101/8550/53615/4193/64769/4282/4436/9219/4582/10514/464…	161
1641	PAM50_different	GO:0032200	telomere organization	107/7870	162/16992	2.90685e-07	0.000101415	8.79076e-05	328/472/545/546/9212/641/675/898/9134/10576/7203/22948/908/10574/10694/1499/9937/170506/1736/84444/2072/2237/54433/26354/54552/55869/8350/8358/8352/8351/8353/8355/8357/8354/8356/8359/8360/8367/8365/8294/8363/8362/8368/8370/121504/79618/3181/3183/3184/3192/3320/3326/5609/4216/5594/225689/8550/4609/55226/4683/140609/55651/286053/5111/80119/5570/11284/5422/23649/5424/5425/10714/57804/5426/5427/54107…	107
1642	PAM50_different	GO:0034470	ncRNA processing	229/7870	390/16992	4.48116e-07	0.000147654	0.000127988	16/57505/29777/103/23536/134637/113179/8846/144233/9790/23246/705/79074/84267/55636/29894/10898/1453/1454/1478/90353/348180/25879/1653/55661/51202/54555/11056/54606/54487/57647/23405/22894/115752/129563/1736/64118/56931/11062/10969/9775/3692/55520/10436/90459/112479/5394/23404/54512/56915/23016/11340/283742/10667/2091/24140/117246/54433/50628/2926/84705/23560/3181/3028/26173/55174/57117/65123/921…	229
1643	PAM50_different	GO:0007062	sister chromatid cohesion	86/7870	126/16992	5.00516e-07	0.00015624	0.00013543	25909/546/9212/8313/332/699/9184/991/113130/55143/1058/1063/64946/2491/64105/91687/79019/55839/79172/401541/55166/54921/9793/23332/10664/1499/1663/79075/79980/54821/114799/9700/55294/2237/83903/9555/55869/84072/150280/3619/3835/3796/11004/22919/10403/54820/81565/25836/25936/286053/10726/83540/57122/55746/23279/348995/79902/4928/23244/23047/11331/5347/23126/5501/5518/5885/5903/5905/5925/55920/8192…	86
1644	PAM50_different	GO:0071824	protein-DNA complex subunit organization	164/7870	268/16992	5.81404e-07	0.000172415	0.000149451	10541/8289/196528/55723/55729/546/55814/6046/2972/55290/23523/55832/8318/1022/81620/1058/1063/64946/2491/64105/91687/79019/55839/79172/401541/55166/1069/10036/8208/9557/1385/10664/8451/8450/1602/117154/1616/1642/1643/2068/2071/2099/51053/83743/2958/2967/2968/9328/3005/132243/8971/3014/9555/158983/8520/3070/373861/7290/3009/3006/3007/3010/8347/3017/8344/8343/8339/8345/8970/85236/8340/8341/8348/835…	164
1645	PAM50_different	GO:0010506	regulation of autophagy	166/7870	272/16992	6.35408e-07	0.000172482	0.000149509	25/27/86/207/55626/472/23400/535/533/527/9114/245972/523/525/528/245973/51382/9550/534/51606/93974/572/8678/664/665/666/203228/10241/10645/823/836/11140/1020/8851/128866/493856/23274/1459/2017/1613/92196/9681/207063/10059/1915/1917/440275/1982/2033/7957/2081/55763/60412/149371/25827/55294/9637/79443/7855/2597/2626/2629/2670/2801/2931/10013/8925/3091/3099/3315/27429/3064/8100/3708/2648/9682/57535/…	166
1646	PAM50_different	GO:0098813	nuclear chromosome segregation	174/7870	287/16992	6.3979e-07	0.000172482	0.000149509	25909/10270/26993/10393/126549/324/472/546/9212/8313/8678/332/83990/699/9184/317761/891/57820/898/9134/8556/168448/991/8697/246184/996/990/113130/55143/81620/1058/1063/64946/2491/64105/91687/79019/55839/79172/401541/55166/9702/27243/25978/128866/92421/51510/91782/54921/9793/23332/1457/1459/10664/1499/8452/1663/129563/9787/79075/79980/51143/146956/197342/2072/54821/114799/9700/23172/57697/55294/22…	174
1647	PAM50_different	GO:0051297	centrosome organization	78/7870	113/16992	8.33179e-07	0.000214852	0.000186236	9639/6790/585/672/675/84446/26005/899/983/1017/55755/9662/22995/55125/11190/55722/79959/1069/1070/1107/1111/27243/25978/128866/92421/51510/26973/9793/54875/116840/1499/1639/348654/2801/115106/55142/79441/54930/23354/54801/93323/253012/9851/3832/11127/9371/56890/54820/81565/4869/4682/23636/50855/10015/5314/5347/10733/25886/5902/5903/8498/285190/9475/163786/6566/117178/6491/91147/51175/10844/10426/…	78
1648	PAM50_different	GO:0072175	epithelial tube formation	86/7870	128/16992	1.41361e-06	0.000337067	0.000292173	25/133/8092/317/8289/585/652/653/57545/9620/80184/1499/10522/1855/1856/1857/2255/2253/2263/2348/80199/2535/7976/8323/2625/26585/79977/57822/388585/3091/6928/55764/26160/55081/253430/79192/79191/2648/84678/7403/8543/4040/7798/54903/25902/4838/9241/27031/130497/58495/5076/7849/65979/144165/5629/5727/5754/5914/5916/5979/57167/23513/6385/10427/29072/6422/57619/51804/6497/6659/30812/10653/6768/6491/67…	86
1649	PAM50_different	GO:0060271	cilium assembly	198/7870	335/16992	1.42078e-06	0.000337067	0.000292173	10257/3983/22885/170690/54806/10142/7840/200894/403/84100/50807/9474/23300/9114/51382/25814/10677/582/585/55212/27241/755/26005/90355/57545/388389/29070/93233/115948/55036/160762/55704/10309/8556/168448/983/55755/1951/9662/22995/22897/55125/11190/80184/9702/80321/55722/79959/84131/1069/9793/23332/23059/1453/1454/51473/1639/1767/56171/27019/374407/1785/79659/51626/8655/140735/83657/22873/199221/84…	198
1650	PAM50_different	GO:0007051	spindle organization	96/7870	146/16992	1.58072e-06	0.000360585	0.000312559	9639/546/6790/9212/332/891/8556/168448/991/55125/55722/1107/11200/27243/25978/128866/92421/51510/9793/23332/1213/1453/1739/2009/9700/7430/23172/26271/2316/2801/29899/115106/55142/79441/54930/23354/54801/93323/3303/3304/54617/3832/9493/3796/9371/3833/3837/4134/79884/4292/4605/9611/10403/10783/140609/4926/23636/5116/5310/5347/25886/5518/9055/84722/8766/5901/5902/5903/8498/1104/285190/10636/387/6047…	96
1651	PAM50_different	GO:0006333	chromatin assembly or disassembly	118/7870	186/16992	1.73142e-06	0.000380335	0.000329679	10541/8289/196528/55723/546/57597/22893/9031/6046/23523/146059/1029/1058/64946/2491/64105/91687/79019/55839/79172/401541/55166/10036/8208/1107/10664/1616/83743/3005/132243/8971/3014/9555/158983/8520/55869/3070/373861/7290/8479/3009/3006/3007/3010/8347/3017/8344/8343/8339/8345/8970/85236/8340/8341/8348/8350/8358/8352/8351/8353/8355/8357/8354/8356/8359/8360/8367/8369/8365/8294/8363/8362/8368/8349/4…	118
1652	PAM50_different	GO:0006338	chromatin remodeling	103/7870	159/16992	1.91168e-06	0.000404936	0.000351002	86/51412/64431/93973/8289/57492/546/57597/22893/11177/9031/11176/11335/1029/27443/1058/64946/2491/64105/91687/79019/55839/79172/401541/55166/1105/9557/55636/57680/1111/1499/1616/7913/84337/2099/3169/2625/3065/3066/9759/10014/3070/373861/8359/8360/8367/8365/8294/8363/8362/8368/8370/121504/55355/3159/8091/3183/54617/83444/2648/53615/10933/9643/9219/4602/4609/114803/4869/10361/11339/80336/55193/5501…	103
1653	PAM50_different	GO:0001838	embryonic epithelial tube formation	81/7870	120/16992	2.13515e-06	0.000436674	0.000378514	25/133/8092/317/8289/585/652/653/57545/9620/1499/10522/1855/1856/1857/2348/80199/2535/7976/8323/2625/26585/79977/57822/388585/3091/6928/55764/26160/55081/253430/79192/79191/2648/84678/7403/8543/4040/7798/54903/25902/4838/9241/27031/130497/58495/5076/7849/65979/144165/5727/5754/5914/5916/5979/57167/23513/6385/10427/29072/6422/57619/51804/6497/6659/30812/10653/6768/6491/6788/6789/6862/79600/10959/7…	81
1654	PAM50_different	GO:0065004	protein-DNA complex assembly	146/7870	239/16992	2.72309e-06	0.000511802	0.000443636	10541/55723/55729/546/55814/6046/2972/55290/23523/55832/8318/1022/81620/1058/1063/64946/2491/64105/91687/79019/55839/79172/401541/55166/1069/10036/8208/9557/1385/8451/8450/1602/117154/1616/1642/1643/2068/2071/2099/51053/83743/2958/2967/2968/9328/3005/132243/8971/3014/9555/158983/8520/3070/373861/7290/3009/3006/3007/3010/8347/3017/8344/8343/8339/8345/8970/85236/8340/8341/8348/8350/8358/8352/8351/8…	146
1655	PAM50_different	GO:0000723	telomere maintenance	97/7870	149/16992	2.72619e-06	0.000511802	0.000443636	328/472/545/546/9212/641/675/898/9134/10576/7203/22948/908/10574/10694/1499/9937/170506/1736/2072/2237/54433/26354/54552/55869/8359/8360/8367/8365/8294/8363/8362/8368/8370/121504/79618/3181/3183/3184/3192/3320/3326/5609/4216/5594/225689/8550/4609/55226/4683/140609/55651/286053/5111/80119/5570/11284/5422/23649/5424/5425/10714/57804/5426/5427/54107/5558/5591/10728/10111/5888/9401/5981/5982/5983/598…	97
1656	PAM50_different	GO:0060968	regulation of gene silencing	48/7870	64/16992	2.77353e-06	0.000511802	0.000443636	103/339/29028/54454/144233/652/8318/1017/373863/1786/1956/1994/2099/2332/8087/7290/8350/8358/8352/8351/8353/8355/8357/8354/8356/3159/8994/79727/5604/5605/57708/4613/9611/9612/23133/5460/5530/23369/9869/23411/7015/80312/10155/29128/115426/126374/57510/57343	48
1657	PAM50_different	GO:0032508	DNA duplex unwinding	54/7870	74/16992	2.84766e-06	0.000511802	0.000443636	10973/546/641/83990/8318/1069/1105/9557/1106/1107/57680/8451/8450/1642/1643/1653/1663/1654/2068/2071/10146/9837/51659/84296/2967/2968/92797/3159/3508/54617/4171/4172/4173/4175/4176/4683/80119/5813/5887/10111/5888/25788/5965/9401/9400/6233/8607/10856/23064/7311/7314/7486/7508/7520	54
1658	PAM50_different	GO:0016236	macroautophagy	157/7870	260/16992	3.08713e-06	0.000533196	0.00046218	207/55626/9140/89849/23130/55102/115201/23192/84971/9474/79065/285973/23400/535/533/527/9114/245972/523/525/528/245973/51382/9550/534/51606/8678/664/665/203228/10241/823/836/11140/1020/8851/27243/25978/128866/92421/23274/1201/8655/140735/9538/7957/2081/55763/60412/149371/9637/79443/2597/2629/10013/9146/3091/27429/3064/8100/57535/3920/23367/3964/167410/90678/6885/57192/64223/8897/2475/4077/4734/48…	157
1659	PAM50_different	GO:0031023	microtubule organizing center organization	80/7870	119/16992	3.1465e-06	0.000533196	0.00046218	9639/6790/585/672/675/84446/26005/899/983/1017/55755/9662/22995/55125/11190/55722/79959/1069/1070/1107/1111/27243/25978/128866/92421/51510/26973/9793/23332/54875/116840/1499/1639/9648/348654/2801/115106/55142/79441/54930/23354/54801/93323/253012/9851/3832/11127/9371/56890/54820/81565/4869/4682/23636/50855/10015/5314/5347/10733/25886/5902/5903/8498/285190/9475/163786/6566/117178/6491/91147/51175/1…	80
1660	PAM50_different	GO:0016331	morphogenesis of embryonic epithelium	95/7870	146/16992	3.55269e-06	0.000585306	0.00050735	25/133/8092/317/367/8289/585/652/653/57545/9620/1499/10522/1855/1856/1857/2255/2253/2263/2348/80199/2535/7976/8323/2625/26585/79977/57822/2926/388585/3091/6928/55764/26160/55081/253430/79192/79191/3714/2648/84678/7403/3911/8543/4040/7798/54903/25902/4838/9241/27031/130497/58495/5076/7849/5100/65979/144165/5727/5754/5914/5916/5979/57167/23513/6385/10427/29072/6422/6469/57619/51804/6497/6659/30812/…	95
1661	PAM50_different	GO:0006914	autophagy	255/7870	449/16992	4.13662e-06	0.000663089	0.000574772	25/27/91452/86/207/55626/310/9140/89849/23130/55102/115201/23192/84971/9474/79065/285973/472/23400/535/533/527/9114/245972/523/525/528/245973/51382/9550/534/51606/93974/572/8678/664/665/666/203228/10241/10645/823/836/11140/1020/8851/27243/25978/128866/92421/493856/23274/1201/1213/1459/2017/1613/92196/9681/207063/10059/8655/140735/1915/1917/9538/440275/1982/2033/7957/2081/55763/60412/149371/25827/…	255
1662	PAM50_different	GO:0031047	gene silencing by RNA	103/7870	161/16992	4.44894e-06	0.000673045	0.000583403	8086/103/136991/144233/652/10658/25904/4849/57472/246175/54487/23405/373863/1956/3692/1994/90459/2099/2332/8087/8350/8358/8352/8351/8353/8355/8357/8354/8356/8359/8360/8367/8365/8294/8363/8362/8368/126961/653604/8370/121504/3181/10526/8994/79727/84944/5604/5605/56339/4343/4613/4686/22916/9611/9612/57122/55746/23279/23511/23225/8021/129401/348995/10762/23636/79902/4927/9688/4928/26986/55124/5430/54…	103
1663	PAM50_different	GO:0044782	cilium organization	200/7870	343/16992	4.48368e-06	0.000673045	0.000583403	10257/3983/22885/170690/54806/10142/7840/200894/403/84100/50807/9474/23300/9114/51382/25814/10677/582/585/55212/27241/755/26005/90355/57545/388389/29070/93233/115948/55036/160762/55704/10309/8556/168448/983/55755/1951/9662/22995/22897/55125/11190/80184/9702/80321/55722/79959/84131/1069/9793/23332/23059/1453/1454/51473/1639/1767/56171/27019/374407/1785/79659/51626/8655/140735/83657/22873/199221/84…	200
1664	PAM50_different	GO:0006399	tRNA metabolic process	109/7870	172/16992	4.5599e-06	0.000673045	0.000583403	16/57505/23536/134637/113179/9255/7965/8846/2972/79074/84267/833/29894/10898/1478/90353/348180/55152/1615/55157/1653/92675/64118/56931/11062/124454/9521/55520/23404/283742/10667/2193/10056/2091/91893/24140/2617/283459/2926/2975/2976/9328/84705/23438/3028/9692/8270/51520/23395/9836/4141/92935/4234/339175/55798/27304/25821/4677/79731/55226/54888/63899/25973/11232/10940/10248/27068/26024/80324/54517…	109
1665	PAM50_different	GO:0016570	histone modification	246/7870	432/16992	4.65265e-06	0.000673045	0.000583403	86/10270/26993/322/5926/51742/84159/408/9070/1386/9474/472/546/56970/6790/9212/26053/8314/9031/11176/54880/57673/672/675/79184/23774/10902/84312/7862/27154/10498/57332/890/891/79577/983/1017/9425/1107/1111/9575/10664/1499/9646/8450/30827/1642/1643/1786/1789/84444/151636/143241/8726/79813/10919/23741/2005/55140/26610/56943/2033/57634/80314/2138/2139/2070/2145/2146/2091/2332/2624/2625/83903/9555/85…	246
1666	PAM50_different	GO:0051169	nuclear transport	266/7870	472/16992	5.84724e-06	0.000825714	0.000715738	8086/6059/137735/3267/10768/11214/9472/26993/207/126549/129138/8125/10541/10297/6310/8313/8815/652/654/84811/811/22794/28952/54535/51362/999/983/1020/1026/9702/1072/10523/29894/53981/51692/10898/1440/51496/1499/11269/11218/9785/51277/80824/6993/8445/10913/1950/1956/9775/1977/1984/3692/56943/2066/11124/26263/23291/55612/81608/2316/84248/8324/9908/2646/50628/25929/54960/2733/2737/2776/11321/51184/2…	266
1667	PAM50_different	GO:0007098	centrosome cycle	58/7870	82/16992	6.34293e-06	0.000874882	0.000758357	9639/6790/672/675/84446/26005/899/983/1017/55755/9662/22995/55125/11190/55722/79959/1069/1070/1111/27243/25978/128866/92421/51510/26973/9793/116840/1499/348654/9851/3832/9371/56890/54820/81565/4869/4682/23636/10015/5314/10733/25886/5902/5903/8498/285190/9475/163786/6491/91147/51175/10844/10426/114791/23032/9525/284403/7517	58
1668	PAM50_different	GO:0051783	regulation of nuclear division	109/7870	173/16992	6.73531e-06	0.000898293	0.00077865	10393/324/472/546/6790/8678/652/699/811/891/8556/168448/991/8697/995/246184/996/990/113130/8621/1027/81620/1063/1111/27243/25978/128866/92421/51510/1213/1457/1459/8452/9820/23113/1613/9787/1761/1814/51143/1908/1950/2069/9700/286151/26271/2253/51343/348654/2827/9555/84072/3303/3304/3832/51451/3976/4041/9587/10459/79884/4288/4488/27085/10403/10783/10201/10361/286053/23636/51203/23363/5139/57026/113…	109
1669	PAM50_different	GO:0042254	ribosome biogenesis	183/7870	312/16992	6.81558e-06	0.000898293	0.00077865	14/26574/6059/29777/9790/23246/55299/705/708/55636/1453/1454/25879/55661/64794/1654/51202/54555/11056/54606/22907/57647/22894/115752/129563/1736/10969/83939/9775/3692/10436/26284/90459/112479/5394/23404/54512/56915/23016/11340/22868/2091/117246/54433/50628/29889/54552/85865/23560/55027/65095/11103/81887/23195/10199/79922/65003/64963/64965/51154/55226/55651/54475/51068/28987/26155/65083/79707/9221…	183
1670	PAM50_different	GO:1901796	regulation of signal transduction by p53 class mediator	105/7870	166/16992	7.65575e-06	0.000983733	0.00085271	207/472/545/84126/6790/9212/54971/83596/641/672/83990/7862/1017/1020/8851/80279/1107/1111/11200/1457/1459/8445/9521/79813/10919/80237/2033/3065/3066/10614/204851/28996/3190/3622/133746/23028/8550/53615/4193/64769/4282/9219/4582/4683/26155/9891/51230/5300/22925/5366/5457/23368/10848/5562/5563/5564/5565/5571/53632/10419/5716/754/5810/5884/10111/5928/5931/5932/5982/5983/5984/80010/80196/6117/6118/61…	105
1671	PAM50_different	GO:0010498	proteasomal protein catabolic process	232/7870	407/16992	7.79556e-06	0.000983733	0.00085271	25841/207/267/10393/51529/119504/51434/54467/55139/324/25820/408/6790/9212/8312/9529/55212/10134/51283/53339/22903/90135/114781/8945/9184/84417/863/57003/891/899/23607/991/8697/246184/996/997/983/23274/9575/51185/1452/1453/1454/1499/8452/8451/79016/1642/65992/4189/54431/1855/9695/55741/80267/8507/1161/10613/11160/11124/23197/79176/80028/54620/25827/26234/201456/26232/26263/26268/23291/55294/2332/…	232
1672	PAM50_different	GO:0014020	primary neural tube formation	63/7870	91/16992	7.98728e-06	0.000986928	0.000855479	25/133/8092/317/8289/585/652/653/57545/9620/10522/1855/1856/1857/2348/80199/2535/7976/8323/79977/57822/3091/55764/26160/55081/2648/84678/7403/8543/4040/7798/54903/25902/4838/9241/27031/58495/5076/65979/144165/5727/5754/5914/5916/57167/23513/6385/10427/29072/6422/57619/6497/10653/6768/6491/6862/10959/7189/7248/7249/7289/57216/7474	63
1673	PAM50_different	GO:0031497	chromatin assembly	102/7870	161/16992	9.27763e-06	0.00109394	0.000948236	10541/55723/546/57597/22893/6046/23523/146059/1029/1058/64946/2491/64105/91687/79019/55839/79172/401541/55166/10036/8208/10664/1616/83743/3005/132243/8971/3014/9555/158983/8520/3070/373861/7290/3009/3006/3007/3010/8347/3017/8344/8343/8339/8345/8970/85236/8340/8341/8348/8350/8358/8352/8351/8353/8355/8357/8354/8356/8359/8360/8367/8369/8365/8294/8363/8362/8368/8349/440689/126961/653604/8370/128312/1…	102
1674	PAM50_different	GO:0001841	neural tube formation	68/7870	100/16992	9.32938e-06	0.00109394	0.000948236	25/133/8092/317/8289/585/652/653/57545/9620/10522/1855/1856/1857/2348/80199/2535/7976/8323/79977/57822/3091/55764/26160/55081/253430/2648/84678/7403/8543/4040/7798/54903/25902/4838/9241/27031/58495/5076/65979/144165/5727/5754/5914/5916/57167/23513/6385/10427/29072/6422/57619/6497/6659/10653/6768/6491/6788/6789/6862/79600/10959/7189/7248/7249/7289/57216/7474	68
1675	PAM50_different	GO:0033045	regulation of sister chromatid segregation	47/7870	64/16992	9.40664e-06	0.00109394	0.000948236	10393/324/472/546/8313/8678/699/891/8697/246184/996/990/113130/81620/1063/1457/1459/10664/1499/8452/1663/9787/51143/9700/2237/348654/9555/55869/51451/10459/10403/10783/286053/5347/5885/5925/6421/23137/10460/56155/8658/7175/7272/11065/7517/7756/9183	47
1676	PAM50_different	GO:0000070	mitotic sister chromatid segregation	87/7870	134/16992	1.02537e-05	0.00116952	0.00101375	10270/26993/10393/324/472/546/9212/8678/699/9184/891/8556/168448/991/8697/246184/996/990/113130/55143/81620/1063/9702/27243/25978/128866/92421/51510/91782/54921/1457/1459/8452/129563/9787/79075/51143/9700/348654/83903/9555/54617/146909/3835/9493/11004/3833/3837/51451/10459/9918/64151/23397/10403/10783/25836/25936/286053/23636/51203/23244/23047/148479/5347/23126/5518/9055/84722/8766/5885/5925/2321…	87
1677	PAM50_different	GO:0043161	proteasome-mediated ubiquitin-dependent protein catabolic process	216/7870	378/16992	1.26858e-05	0.0013957	0.0012098	25841/207/267/10393/51529/119504/51434/54467/55139/324/25820/408/6790/9212/8312/9529/55212/10134/51283/53339/22903/90135/114781/8945/9184/84417/863/57003/891/899/23607/991/8697/246184/996/997/983/23274/9575/51185/1452/1453/1454/1499/8452/8451/79016/1642/65992/4189/54431/1855/9695/55741/80267/1161/10613/11160/11124/23197/79176/80028/54620/25827/26234/201456/26232/26263/26268/23291/55294/80020/5134…	216
1678	PAM50_different	GO:1900034	regulation of cellular response to heat	55/7870	78/16992	1.27074e-05	0.0013957	0.0012098	8086/84335/472/545/9532/9530/9529/816/818/26973/1410/7266/2033/2288/3281/3297/3320/3326/3303/3304/3305/3312/10808/5594/9261/4137/64223/2475/57122/55746/23279/23511/23225/8021/129401/348995/10762/23636/79902/4927/9688/4928/9883/100101267/10728/8480/5903/6117/6118/6119/57521/81929/23411/7175/7531	55
1679	PAM50_different	GO:0030705	cytoskeleton-dependent intracellular transport	91/7870	142/16992	1.419e-05	0.00150825	0.00130736	81/8546/8943/26985/10947/1176/320/57584/403/636/23299/388552/55704/440193/1201/23059/254263/1639/667/1780/79659/51626/8655/140735/83657/54874/79443/3091/29911/3315/51668/3064/22858/55764/9742/26160/11020/56912/55081/80173/57560/28981/8100/63971/23303/547/23095/10749/9493/11127/9371/3797/3798/22920/147700/4131/55201/4137/4651/4644/54820/81565/4744/4747/5590/10125/89941/6647/80208/117178/23353/2577…	91
1680	PAM50_different	GO:0033044	regulation of chromosome organization	169/7870	288/16992	1.45319e-05	0.00150825	0.00130736	10270/26993/10393/324/339/408/29028/54454/9474/472/545/546/9212/26053/8313/54880/8678/672/699/891/10576/7203/22948/908/10574/10694/8697/246184/996/8318/990/113130/81620/1063/1111/1457/1459/10664/1499/9646/8452/1663/170506/1736/9787/1786/1789/51143/8726/23741/2072/9700/2237/2332/2624/2625/348654/26354/54552/9555/55869/7290/3009/79618/3159/3181/3183/3184/3192/3622/3670/3720/2648/23028/9682/55693/51…	169
1681	PAM50_different	GO:0016241	regulation of macroautophagy	86/7870	133/16992	1.45485e-05	0.00150825	0.00130736	207/23400/535/533/527/9114/245972/523/525/528/245973/51382/9550/534/51606/8678/664/665/203228/10241/823/836/11140/1020/8851/128866/23274/7957/2081/55763/60412/149371/9637/79443/2597/2629/10013/3091/27429/3064/8100/57535/23367/90678/6885/8897/2475/4734/4864/10641/8131/340371/79142/5290/200576/79837/26073/5563/201475/83452/22930/25782/5899/8767/10193/6048/60592/23411/140775/254122/58533/10558/9517/…	86
1682	PAM50_different	GO:0030539	male genitalia development	20/7870	22/16992	1.47493e-05	0.00150825	0.00130736	367/51665/653/654/1499/1718/2255/2253/3239/317719/55366/3973/4920/6469/6715/6716/10388/6926/56154/7490	20
1683	PAM50_different	GO:0051650	establishment of vesicle localization	144/7870	241/16992	1.6978e-05	0.00170672	0.0014794	81/23243/55435/10053/8546/8943/26985/10947/1176/374/375/84100/434/585/55212/388552/673/114781/93664/821/1020/23332/1201/254263/149111/1294/10815/10814/1453/1499/8452/1639/80331/9829/1759/10059/1785/26052/8448/1780/60412/115548/2332/54874/2348/79443/2580/8729/2801/64689/9527/4935/3064/6453/63971/23303/9493/11127/9371/22920/8825/90411/8195/55686/4644/8775/54820/81565/22871/4905/4983/27445/10016/521…	144
1684	PAM50_different	GO:0032984	macromolecular complex disassembly	157/7870	266/16992	1.86562e-05	0.00184416	0.00159854	6059/88/118/119/324/327/9181/8289/196528/10677/8312/664/829/830/93661/1072/27243/25978/51510/91782/10519/26586/23332/1452/1499/7818/54541/8562/9829/1855/1856/1857/1984/143244/2059/26284/2107/2258/23401/2535/7855/90480/2580/2629/84340/2733/83743/2935/10013/92815/3159/3312/146909/347240/11004/3831/51474/4041/4040/79929/28985/9645/57553/58526/65003/6182/28998/64928/29088/54948/63875/9801/51069/21992…	157
1685	PAM50_different	GO:0006913	nucleocytoplasmic transport	259/7870	464/16992	1.9875e-05	0.00193244	0.00167506	8086/6059/137735/3267/10768/11214/9472/26993/207/126549/129138/8125/10541/10297/6310/8313/652/654/84811/811/22794/28952/54535/51362/999/983/1020/1026/9702/1072/10523/29894/53981/51692/10898/1440/51496/1499/11269/11218/9785/51277/80824/8445/10913/1950/1956/9775/1977/1984/3692/56943/2066/11124/26263/23291/55612/81608/2316/84248/8324/9908/2646/50628/25929/54960/2733/2737/2776/11321/51184/26585/51512…	259
1686	PAM50_different	GO:0060606	tube closure	59/7870	86/16992	2.37372e-05	0.0022588	0.00195795	25/133/8092/317/8289/585/652/57545/9620/10522/1855/1856/1857/2255/2348/80199/2535/7976/8323/79977/57822/55764/26160/55081/2648/84678/7403/8543/4040/54903/25902/9241/27031/5076/65979/144165/5727/5754/5914/5916/57167/23513/6385/10427/29072/6422/57619/6497/10653/6768/6491/6862/10959/7189/7248/7249/7289/57216/7474	59
1687	PAM50_different	GO:0042303	molting cycle	72/7870	109/16992	2.43742e-05	0.0022588	0.00195795	91/60529/538/135228/9620/9575/1499/27121/1775/147409/10913/1956/2068/79152/9855/55612/2255/2263/2304/8456/94234/80199/7976/8323/51083/92344/3065/3066/3488/3624/27152/3861/3868/3872/147183/3884/112802/3889/3890/3911/8861/55366/8549/26018/4038/4488/4644/114803/4763/25836/64434/4851/50814/54888/10848/5743/60485/6469/4089/6608/6635/6654/25928/11005/7015/84283/8626/26133/162514/57216/7474/340481	72
1688	PAM50_different	GO:0042633	hair cycle	72/7870	109/16992	2.43742e-05	0.0022588	0.00195795	91/60529/538/135228/9620/9575/1499/27121/1775/147409/10913/1956/2068/79152/9855/55612/2255/2263/2304/8456/94234/80199/7976/8323/51083/92344/3065/3066/3488/3624/27152/3861/3868/3872/147183/3884/112802/3889/3890/3911/8861/55366/8549/26018/4038/4488/4644/114803/4763/25836/64434/4851/50814/54888/10848/5743/60485/6469/4089/6608/6635/6654/25928/11005/7015/84283/8626/26133/162514/57216/7474/340481	72
1689	PAM50_different	GO:0198738	cell-cell signaling by wnt	262/7870	471/16992	2.49163e-05	0.00227352	0.00197071	25/154810/51421/55608/160/163/1175/324/10297/128272/84100/10159/527/245973/8312/8313/607/650/8945/440193/595/898/219771/100133941/79577/1000/9620/1951/57680/1213/1363/1452/122011/1453/1454/53944/1455/1456/1457/1459/1499/56998/1500/1501/9646/8452/80319/23002/1613/51473/1642/1654/55789/85458/27121/1749/1813/1855/1856/1857/1950/23291/55612/10979/2255/2253/2263/2348/2309/23401/80199/2535/7976/8322/78…	262
1690	PAM50_different	GO:0006323	DNA packaging	121/7870	199/16992	2.55378e-05	0.00228943	0.0019845	9131/10270/26993/10541/55723/546/57597/22893/6046/23523/891/146059/113130/983/1029/1058/64946/2491/64105/91687/79019/55839/79172/401541/55166/10036/8208/10664/1616/10595/83743/3005/132243/8971/3014/9555/158983/8520/3070/373861/7290/3009/3006/3007/3010/8347/3017/8344/8343/8339/8345/8970/85236/8340/8341/8348/8350/8358/8352/8351/8353/8355/8357/8354/8356/8359/8360/8367/8369/8365/8294/8363/8362/8368/8…	121
1691	PAM50_different	GO:0051656	establishment of organelle localization	239/7870	426/16992	2.58627e-05	0.00228943	0.0019845	6059/81/136/126549/23243/55435/10053/8546/8943/26985/10947/1176/374/375/57584/9181/84100/434/472/537/585/55212/8678/636/23299/388552/673/114781/93664/821/867/891/8697/113130/55143/1020/55755/81620/1058/1063/55166/1113/27243/25978/128866/92421/51510/91782/23332/1201/254263/149111/1294/10815/10814/1453/1499/8452/1639/51164/1739/9787/80331/9829/1759/10059/1785/26052/8448/1780/6993/3692/9700/60412/21…	239
1692	PAM50_different	GO:0000722	telomere maintenance via recombination	29/7870	36/16992	2.64513e-05	0.0023071	0.00199982	675/2072/2237/286053/5111/5422/23649/5424/5425/10714/57804/5426/5427/54107/5558/10111/5888/5981/5982/5983/5984/6117/6118/6119/23137/79677/7011/7515/7517	29
1693	PAM50_different	GO:0043241	protein complex disassembly	140/7870	235/16992	2.71868e-05	0.00233688	0.00202564	6059/88/118/119/324/327/9181/10677/8312/664/829/830/93661/1072/27243/25978/51510/91782/10519/26586/23332/1452/1499/7818/54541/9829/1855/1856/1857/1984/143244/2059/26284/2107/2258/23401/2535/7855/90480/2580/2629/84340/2733/2935/10013/3312/146909/347240/11004/51474/4041/4040/79929/9645/57553/58526/65003/6182/28998/64928/29088/54948/63875/9801/51069/219927/6150/79590/10573/11222/51263/9553/64981/513…	140
1694	PAM50_different	GO:0007088	regulation of mitotic nuclear division	95/7870	151/16992	2.78914e-05	0.0023632	0.00204845	10393/324/472/546/6790/8678/652/699/891/8556/168448/8697/995/246184/996/990/113130/8621/1027/81620/1063/1111/27243/25978/128866/92421/51510/1213/1457/1459/8452/9820/23113/1613/9787/1761/1814/51143/1908/1950/2069/9700/286151/26271/2253/348654/9555/3303/3304/3832/51451/4041/9587/10459/79884/4288/27085/10403/10783/10201/10361/286053/23636/51203/23363/57026/11331/55023/5300/5310/9088/5347/10419/84722…	95
1695	PAM50_different	GO:0035148	tube formation	90/7870	142/16992	2.97211e-05	0.0024576	0.00213027	25/133/8092/317/8289/585/10018/652/653/57545/9620/80184/1499/10522/1855/1856/1857/10913/2255/2253/2263/2348/80199/2535/7976/8323/2625/26585/79977/57822/388585/3091/6928/55764/26160/55081/253430/79192/79191/2648/84678/7403/8543/4040/7798/54903/25902/4838/9241/4851/27031/130497/58495/5076/7849/65979/144165/5629/5727/5754/5914/5916/5979/57167/23513/6385/10427/29072/6422/6469/57619/51804/6497/6659/30…	90
1696	PAM50_different	GO:0090305	nucleic acid phosphodiester bond hydrolysis	165/7870	283/16992	2.98343e-05	0.0024576	0.00213027	29777/64782/9131/126549/317/328/27301/54840/28990/563/9790/23246/79703/836/27443/9557/57472/246175/29894/53981/51692/10898/1478/23283/1479/8451/8450/51163/9937/55802/196513/28960/1642/1643/1653/1676/54487/23405/22894/115752/129563/1773/1775/1777/80153/23644/55520/146956/197342/23052/2021/2068/2071/2072/90459/112479/2081/10595/55218/5394/23404/54512/56915/23016/57697/2237/81608/10146/348654/2967/2…	165
1697	PAM50_different	GO:0016055	Wnt signaling pathway	261/7870	470/16992	3.03229e-05	0.00246363	0.0021355	25/154810/51421/55608/160/163/1175/324/10297/128272/84100/10159/527/245973/8312/8313/607/650/8945/440193/595/898/219771/100133941/79577/1000/9620/1951/57680/1213/1363/1452/122011/1453/1454/53944/1455/1456/1457/1459/1499/56998/1500/1501/9646/8452/80319/23002/1613/51473/1642/1654/55789/85458/27121/1749/1813/1855/1856/1857/1950/23291/55612/10979/2255/2253/2263/2348/2309/23401/80199/2535/7976/8322/78…	261
1698	PAM50_different	GO:0000209	protein polyubiquitination	167/7870	287/16992	3.11432e-05	0.00249148	0.00215964	267/10393/51529/51434/54467/25820/51283/642/672/8945/865/867/899/8697/246184/996/997/8452/1643/151636/1161/54850/144699/79176/146330/80028/54620/84961/26235/26234/201456/115290/26232/26263/126433/150726/93611/26268/10517/23291/26190/55294/26259/84261/51343/57531/10013/143279/10075/83737/27252/4008/4012/91694/164832/79836/90678/54708/220972/23295/142678/23608/29116/4734/23327/9520/55611/84875/2733…	167
1699	PAM50_different	GO:0017148	negative regulation of translation	97/7870	155/16992	3.15059e-05	0.00249148	0.00215964	103/468/144233/652/7832/811/4076/10658/56853/4849/57472/246175/64506/132864/22849/80315/1613/1654/54487/1719/23405/373863/1956/27102/9451/440275/8891/8890/8893/1965/3646/9775/1977/1979/56478/3692/1994/8507/2099/2332/8087/9513/2597/26058/2886/3181/3184/10236/10643/3488/3609/3658/8570/23367/8994/79727/5604/5605/57721/56339/399664/4343/4613/342977/4686/4691/9611/9612/5460/5530/23369/5813/5901/5914/5…	97
1700	PAM50_different	GO:0001843	neural tube closure	58/7870	85/16992	3.55893e-05	0.0027413	0.00237619	25/133/8092/317/8289/585/652/57545/9620/10522/1855/1856/1857/2348/80199/2535/7976/8323/79977/57822/55764/26160/55081/2648/84678/7403/8543/4040/54903/25902/9241/27031/5076/65979/144165/5727/5754/5914/5916/57167/23513/6385/10427/29072/6422/57619/6497/10653/6768/6491/6862/10959/7189/7248/7249/7289/57216/7474	58
1701	PAM50_different	GO:0006998	nuclear envelope organization	58/7870	85/16992	3.55893e-05	0.0027413	0.00237619	8086/26993/126549/23141/8815/891/9133/983/27243/128866/91782/1639/1760/221496/23592/4000/81565/10783/91754/57122/55746/23279/23511/23225/8021/129401/348995/10762/23636/79902/4927/9688/4928/5347/9883/100101267/5515/5518/5520/5578/8480/5903/221035/80346/81929/6676/23353/25777/23224/23435/124491/79188/26092/163590/7175/165324/137886/10269	58
1702	PAM50_different	GO:0007030	Golgi organization	67/7870	101/16992	3.76022e-05	0.00285922	0.0024784	10565/57584/8874/400/64225/25923/5205/148229/9529/168620/8548/983/11113/23332/9382/22796/83548/91949/1452/1453/9820/1785/54808/79659/26259/2580/8729/9648/2801/9950/2804/55204/64689/57531/3064/5604/5605/5594/399687/55666/23363/11235/55300/10419/5862/27314/83452/11196/51332/10494/53407/6811/10228/93643/10972/10959/50999/54732/9321/165324/137886/8615/9712/8674/80124/7534/9183	67
1703	PAM50_different	GO:0000910	cytokinesis	88/7870	139/16992	3.85626e-05	0.00289512	0.00250952	25909/54784/288/324/375/9826/403/6790/9212/585/598/8678/57448/675/990/27443/1058/55165/1069/128866/92421/11113/26586/116840/79848/8452/9820/1613/1730/1813/1814/144455/9700/10755/28964/3619/63971/10112/9493/9371/90293/55958/79884/4628/10783/140609/79400/23636/51203/5956/79541/10015/57026/5289/5300/5586/8502/5347/9055/5581/55660/8766/9727/84440/5899/5921/387/388/9475/152015/10807/5413/989/112574/25…	88
1704	PAM50_different	GO:0006283	transcription-coupled nucleotide-excision repair	51/7870	73/16992	3.9059e-05	0.00289574	0.00251005	9716/1022/9318/10987/10980/64708/8451/8450/1642/2033/2068/2071/2072/2074/1161/2873/2967/2968/3150/57461/3978/3980/5111/5424/5425/10714/57804/51426/5430/5431/5434/5435/5437/5440/5441/10450/27339/5981/5982/5983/5984/6117/6118/6119/6233/6917/7311/7314/7874/56949/7515	51
1705	PAM50_different	GO:0045815	positive regulation of gene expression, epigenetic	55/7870	80/16992	4.05278e-05	0.00295434	0.00256085	339/8289/57492/29028/54454/9031/10849/1111/1499/7913/84337/2033/2074/9555/8350/8358/8352/8351/8353/8355/8357/8354/8356/8359/8360/8367/8365/8294/8363/8362/8368/126961/653604/8370/121504/3159/2648/10514/4641/80336/23133/9533/51082/64425/5434/5435/5437/5440/5441/23451/8467/6602/9014/80312/221830	55
1706	PAM50_different	GO:0006403	RNA localization	134/7870	225/16992	4.08457e-05	0.00295434	0.00256085	8086/6059/3267/25909/26993/472/545/636/23299/84811/22794/10576/7203/22948/908/10574/10694/51362/9793/64506/29894/53981/51692/10898/55308/11269/9785/1736/9775/1977/1984/143244/3692/56943/5394/23404/2091/81608/10211/2332/84248/9908/2733/3181/220988/3297/10643/10657/8570/8888/399664/9961/4641/4686/22916/55651/51068/65083/51602/57122/55746/23279/23511/23225/8021/129401/348995/10762/23636/54830/79902/…	134
1707	PAM50_different	GO:0022404	molting cycle process	60/7870	89/16992	4.59248e-05	0.00322715	0.00279733	91/60529/538/135228/9620/1499/27121/1775/147409/10913/1956/2068/9855/55612/2255/2263/2304/8456/94234/80199/7976/8323/51083/92344/3065/3066/3488/3624/27152/3872/147183/112802/3890/3911/8861/55366/8549/26018/4038/4488/4644/114803/4763/64434/4851/50814/54888/60485/6469/4089/6608/6654/25928/11005/84283/8626/26133/57216/7474/340481	60
1708	PAM50_different	GO:0022405	hair cycle process	60/7870	89/16992	4.59248e-05	0.00322715	0.00279733	91/60529/538/135228/9620/1499/27121/1775/147409/10913/1956/2068/9855/55612/2255/2263/2304/8456/94234/80199/7976/8323/51083/92344/3065/3066/3488/3624/27152/3872/147183/112802/3890/3911/8861/55366/8549/26018/4038/4488/4644/114803/4763/64434/4851/50814/54888/60485/6469/4089/6608/6654/25928/11005/84283/8626/26133/57216/7474/340481	60
1709	PAM50_different	GO:0045814	negative regulation of gene expression, epigenetic	85/7870	134/16992	4.67699e-05	0.00322715	0.00279733	121536/339/8289/29028/54454/57597/22893/11176/57673/8318/1786/1788/1789/84444/143241/8726/80314/2146/55766/94239/3014/9555/3015/8520/3065/3066/10014/3070/373861/7290/8334/3013/3012/8969/8330/8332/8336/8350/8358/8352/8351/8353/8355/8357/8354/8356/8359/8360/8367/8365/8294/8363/8362/8368/8337/126961/653604/8370/92815/121504/3159/3720/53615/125997/57708/10933/9643/26147/23133/5928/5931/23378/9869/234…	85
1710	PAM50_different	GO:0034728	nucleosome organization	105/7870	171/16992	4.812e-05	0.00322715	0.00279733	10541/8289/196528/55723/546/6046/23523/1058/64946/2491/64105/91687/79019/55839/79172/401541/55166/10036/8208/10664/1616/83743/3005/132243/8971/3014/9555/158983/8520/373861/7290/3009/3006/3007/3010/8347/3017/8344/8343/8339/8345/8970/85236/8340/8341/8348/8350/8358/8352/8351/8353/8355/8357/8354/8356/8359/8360/8367/8369/8365/8294/8363/8362/8368/8349/440689/126961/653604/8370/92815/128312/121504/55355…	105
1711	PAM50_different	GO:0045787	positive regulation of cell cycle	194/7870	341/16992	4.88652e-05	0.00322715	0.00279733	25/6868/207/26057/328/1820/429/440/472/546/6790/9212/10018/8678/672/675/23476/7832/811/10498/835/891/595/905/219771/9236/995/8318/990/8317/113130/983/1017/1019/8851/1026/1027/81620/1111/11200/11113/10370/1163/1164/25904/4849/57472/246175/79848/8452/8451/8450/80174/65992/1663/1654/9787/1761/1813/1814/1845/51143/1869/144455/1908/1950/1956/1977/2033/2069/9700/2237/2255/2253/2263/8061/3169/2290/8326/…	194
1712	PAM50_different	GO:0010970	transport along microtubule	80/7870	125/16992	4.90347e-05	0.00322715	0.00279733	8546/8943/26985/10947/1176/320/57584/403/636/23299/388552/1201/23059/254263/1639/667/1780/79659/51626/8655/140735/83657/79443/3091/3315/51668/3064/22858/55764/9742/26160/11020/56912/55081/80173/57560/28981/8100/63971/23303/547/23095/9493/11127/9371/3797/3798/22920/147700/4131/55201/4137/54820/81565/4744/4747/5590/10125/89941/6647/80208/117178/23353/25777/23224/66000/3842/26146/66008/80128/9321/79…	80
1713	PAM50_different	GO:0099111	microtubule-based transport	80/7870	125/16992	4.90347e-05	0.00322715	0.00279733	8546/8943/26985/10947/1176/320/57584/403/636/23299/388552/1201/23059/254263/1639/667/1780/79659/51626/8655/140735/83657/79443/3091/3315/51668/3064/22858/55764/9742/26160/11020/56912/55081/80173/57560/28981/8100/63971/23303/547/23095/9493/11127/9371/3797/3798/22920/147700/4131/55201/4137/54820/81565/4744/4747/5590/10125/89941/6647/80208/117178/23353/25777/23224/66000/3842/26146/66008/80128/9321/79…	80
1714	PAM50_different	GO:0051306	mitotic sister chromatid separation	36/7870	48/16992	4.94496e-05	0.00322715	0.00279733	10393/324/472/699/891/8697/246184/996/990/81620/1063/1457/1459/8452/129563/9787/51143/9700/348654/51451/10459/10403/10783/286053/5347/5518/5885/5925/10460/56155/7175/7272/11065/7517/7756/9183	36
1715	PAM50_different	GO:0038127	ERBB signaling pathway	92/7870	147/16992	4.96222e-05	0.00322715	0.00279733	25/6868/134/151/152/10551/207/374/378/8874/867/23624/11140/634/8895/8065/8527/1950/1956/29924/2060/58513/2059/2064/2065/2066/2069/84985/222584/55294/2241/2549/9052/2885/2886/9146/3092/3265/3320/8826/55614/5594/9961/8440/3084/23636/5149/5170/5286/5290/5295/5329/51196/5335/5578/5663/5747/5753/5781/5782/26469/5771/5774/5795/5801/5829/7879/9185/64285/79651/27246/55658/6233/9252/57142/79628/53358/5553…	92
1716	PAM50_different	GO:0033047	regulation of mitotic sister chromatid segregation	39/7870	53/16992	5.02302e-05	0.00322715	0.00279733	10393/324/472/546/8678/699/891/8697/246184/996/990/81620/1063/1457/1459/8452/9787/51143/9700/348654/9555/51451/10459/10403/10783/286053/5347/5885/5925/23137/10460/56155/8658/7175/7272/11065/7517/7756/9183	39
1717	PAM50_different	GO:0007052	mitotic spindle organization	61/7870	91/16992	5.1691e-05	0.00322715	0.00279733	9639/6790/9212/332/891/8556/168448/991/11200/27243/25978/128866/92421/51510/23332/1213/2009/23172/2316/2801/29899/3303/3304/3832/9493/3796/9371/3833/3837/4134/79884/4605/10403/23636/5116/5310/5347/25886/9055/84722/8766/5901/1104/387/8243/57405/6491/3925/25777/10460/6905/8658/7175/22974/7272/10844/10426/114791/9525/284403/7756	61
1718	PAM50_different	GO:0016925	protein sumoylation	61/7870	91/16992	5.1691e-05	0.00322715	0.00279733	8086/405/9212/53335/332/8535/55143/1499/2138/26354/54552/9759/10362/3619/57691/4101/4193/4286/9112/84901/286053/57122/55746/23279/23511/23225/8021/129401/348995/10762/23636/79902/4927/9688/4928/5111/10401/51588/9883/100101267/8480/5903/5905/285498/10055/81929/205564/26054/6670/6612/54472/7150/7153/10210/7158/7175/10155/54795/10054/7329/26036	61
1719	PAM50_different	GO:1902850	microtubule cytoskeleton organization involved in mitosis	61/7870	91/16992	5.1691e-05	0.00322715	0.00279733	9639/6790/9212/332/891/8556/168448/991/11200/27243/25978/128866/92421/51510/23332/1213/2009/23172/2316/2801/29899/3303/3304/3832/9493/3796/9371/3833/3837/4134/79884/4605/10403/23636/5116/5310/5347/25886/9055/84722/8766/5901/1104/387/8243/57405/6491/3925/25777/10460/6905/8658/7175/22974/7272/10844/10426/114791/9525/284403/7756	61
1720	PAM50_different	GO:0032392	DNA geometric change	57/7870	84/16992	5.309e-05	0.00327996	0.00284311	10973/546/641/83990/8318/1069/1105/9557/1106/1107/57680/8451/8450/1642/1643/1653/1663/1654/2068/2071/10146/9837/51659/84296/2967/2968/92797/3159/3149/3181/3508/54617/4171/4172/4173/4175/4176/4683/80119/5813/5887/10111/5888/25788/8438/5965/9401/9400/6233/8607/10856/23064/7311/7314/7486/7508/7520	57
1721	PAM50_different	GO:0035735	intraciliary transport involved in cilium assembly	31/7870	40/16992	5.63003e-05	0.00344244	0.00298394	23059/79659/51626/8655/140735/83657/51668/55764/9742/26160/11020/56912/55081/80173/57560/28981/8100/11127/9371/3797/22920/117178/3842/26146/9321/79809/79989/150737/57728/89891/55112	31
1722	PAM50_different	GO:0042276	error-prone translesion synthesis	18/7870	20/16992	5.71706e-05	0.00345999	0.00299915	340533/10459/5111/5427/11201/51426/51455/5980/5981/5982/5983/5984/6117/6118/6119/6233/7311/7314	18
1723	PAM50_different	GO:0000422	mitophagy	54/7870	79/16992	6.09146e-05	0.00361284	0.00313165	86/55626/9140/23130/55102/115201/23192/84971/9474/79065/285973/23400/93974/8678/664/665/10645/11140/493856/23274/1459/2017/10059/55294/7855/2629/2931/10013/3091/3099/27429/3064/2648/2011/10891/9821/10193/8607/63910/132671/8878/6720/6721/7249/706/7307/11338/84749/57602/7416/54832/51729/7709/29801	54
1724	PAM50_different	GO:0061726	mitochondrion disassembly	54/7870	79/16992	6.09146e-05	0.00361284	0.00313165	86/55626/9140/23130/55102/115201/23192/84971/9474/79065/285973/23400/93974/8678/664/665/10645/11140/493856/23274/1459/2017/10059/55294/7855/2629/2931/10013/3091/3099/27429/3064/2648/2011/10891/9821/10193/8607/63910/132671/8878/6720/6721/7249/706/7307/11338/84749/57602/7416/54832/51729/7709/29801	54
1725	PAM50_different	GO:0051648	vesicle localization	150/7870	257/16992	6.23717e-05	0.00365335	0.00316676	81/23243/55435/10053/8546/8943/26985/10947/1176/374/375/392/84100/434/585/55212/388552/673/114781/93664/821/1000/1020/23332/1201/254263/149111/1294/10815/10814/1453/1499/8452/1639/80331/9829/1759/10059/1785/26052/8448/1780/60412/115548/2332/54874/2348/79443/2580/8729/2801/64689/9527/4935/3064/6453/63971/23303/9493/11127/9371/22920/8825/90411/8195/55686/4644/4645/8775/54820/81565/22871/57555/4905/…	150
1726	PAM50_different	GO:0021537	telencephalon development	139/7870	236/16992	6.29151e-05	0.00365335	0.00316676	23287/306/200894/170302/429/471/493/572/585/63827/650/652/664/22903/7832/836/317762/1000/1020/8851/8941/1021/50937/1072/55636/6900/26047/55118/1459/1499/166614/85458/1746/1749/63950/1767/25911/1813/114327/1943/1956/8891/8893/2044/2066/2131/2145/2146/55079/2258/2253/2316/2290/93986/2618/2737/55970/2902/170825/3014/388585/3091/3251/3624/2648/23028/84678/84623/4009/4040/7804/4142/79143/8195/4628/548…	139
1727	PAM50_different	GO:0006297	nucleotide-excision repair, DNA gap filling	20/7870	23/16992	6.34455e-05	0.00365335	0.00316676	3978/3980/5111/5424/5425/10714/57804/5426/51426/5981/5982/5983/5984/6117/6118/6119/6233/7311/7314/7515	20
1728	PAM50_different	GO:0009953	dorsal/ventral pattern formation	63/7870	95/16992	6.44252e-05	0.00367409	0.00318474	90/64853/200894/429/652/658/9350/8646/1499/80319/84976/58524/1848/79659/1950/2019/79176/2253/23770/3169/2290/121643/7855/2737/92344/23432/26585/170825/64399/3207/3212/3237/55764/26160/27152/4010/4038/4041/4040/4188/54903/9241/58495/5663/5727/5992/6422/6469/6496/4091/6608/6656/221833/57057/79600/26146/79809/7289/25806/57728/7473/7476/7479	63
1729	PAM50_different	GO:0034976	response to endoplasmic reticulum stress	153/7870	263/16992	6.65623e-05	0.00375982	0.00325905	118/10551/9131/246/267/55139/317/55738/439/440/468/22926/1388/487/9114/10134/10018/51283/168620/666/811/57003/595/80279/10087/10987/90993/148327/9820/30827/1639/65992/1663/54788/4189/54431/5611/9695/55741/80267/9451/440275/8893/1965/2033/10613/11160/2081/10595/23197/116496/26232/55033/10211/80020/51608/2673/2907/2931/3068/81502/7184/3303/3309/10525/3708/51528/11015/23392/116138/4000/4102/11253/42…	153
1730	PAM50_different	GO:0048640	negative regulation of developmental growth	51/7870	74/16992	6.92591e-05	0.00387524	0.0033591	153/53335/652/1020/8851/51265/1072/9150/1630/2045/2258/2261/23105/2395/2539/51083/2697/2931/3475/3776/4099/4504/85407/9241/9423/344901/55558/5727/5728/5747/5802/10743/6049/57142/60485/6405/10505/9037/6422/6696/8614/6788/6789/7143/7161/9706/7473/7474/23286/80014/55841	51
1731	PAM50_different	GO:0006289	nucleotide-excision repair	74/7870	115/16992	7.13162e-05	0.00395305	0.00342655	9716/675/1022/1069/9557/9318/10987/10980/64708/8451/8450/1642/1643/2033/2068/2071/2072/2074/1161/2176/2873/728340/2967/2968/3150/57461/3978/3980/64210/79661/55247/4913/5111/11284/5424/5425/10714/57804/5426/51426/5430/5431/5434/5435/5437/5440/5441/10450/27339/5886/5887/5893/5932/5981/5982/5983/5984/54778/6117/6118/6119/6233/23411/6612/6917/7311/7314/7329/7336/85015/7874/56949/7508/7515	74
1732	PAM50_different	GO:0007018	microtubule-based movement	148/7870	254/16992	7.79634e-05	0.00424801	0.00368222	55860/55811/160/163/1175/8546/8943/26985/10947/1176/320/57584/403/585/636/23299/388552/26256/388389/93233/115948/55036/160762/1201/1213/23059/254263/1639/9787/196385/8701/127602/8632/146754/55567/1767/56171/27019/10126/25911/667/1780/51143/1783/79659/51626/8655/140735/83657/79443/2622/10013/3091/3315/51668/3064/54768/22858/55764/9742/26160/11020/56912/55081/80173/57560/28981/8100/3832/113220/6397…	148
1733	PAM50_different	GO:0006890	retrograde vesicle-mediated transport, Golgi to ER	56/7870	83/16992	7.87862e-05	0.00424801	0.00368222	372/377/378/55738/84364/26286/10079/374868/51272/23299/83548/91949/1314/1315/9276/11316/26958/22818/51290/8729/55204/3064/10945/11014/11015/3832/56992/10749/3835/9493/3796/11004/11127/9371/3797/3798/22920/3831/64837/10960/8775/4905/9463/23760/83452/51560/60561/53407/10972/10959/23423/51014/54732/11070/7405/9183	56
1734	PAM50_different	GO:0051983	regulation of chromosome segregation	56/7870	83/16992	7.87862e-05	0.00424801	0.00368222	10393/324/472/546/9212/8313/8678/699/9184/891/8697/246184/996/990/113130/81620/1063/1457/1459/10664/1499/8452/1663/9787/51143/9700/2237/348654/9555/55869/84072/11004/51451/10459/4288/10403/10783/286053/5347/23369/5885/5925/55920/6421/23137/79677/10615/10460/56155/8658/7175/7272/11065/7517/7756/9183	56
1735	PAM50_different	GO:0034249	negative regulation of cellular amide metabolic process	102/7870	167/16992	8.28369e-05	0.00442618	0.00383666	103/468/144233/652/7832/811/4076/10658/56853/1139/4849/57472/246175/64506/132864/22849/80315/1613/1654/54487/1719/23405/373863/1956/27102/9451/440275/8891/8890/8893/1965/3646/9775/1977/1979/56478/3692/1994/8507/2099/2332/8087/9513/2597/26058/2886/3181/3184/10236/10643/3488/3609/3658/8570/23367/8994/79727/5604/5605/57721/56339/399664/4343/4613/342977/4686/4691/9611/9612/29095/5460/5530/5562/23369/…	102
1736	PAM50_different	GO:0071166	ribonucleoprotein complex localization	82/7870	130/16992	8.41807e-05	0.00445782	0.00386408	8086/6059/3267/26993/84811/22794/51362/29894/53981/51692/10898/11269/9785/9775/1977/1984/3692/56943/81608/84248/2733/3181/4686/22916/51068/65083/57122/55746/23279/23511/23225/8021/129401/348995/10762/23636/54830/79902/4927/9688/4928/10482/84271/9883/100101267/26121/8480/5901/5903/9939/10921/3921/23212/55153/81929/29072/7884/10569/23049/23381/23293/9887/10250/6741/6830/8189/96764/57187/84321/8563/…	82
1737	PAM50_different	GO:0006260	DNA replication	167/7870	291/16992	8.60844e-05	0.00451829	0.0039165	26057/374/466/472/545/84126/546/11177/641/652/653/654/672/675/83990/27101/811/55704/898/9134/146059/993/995/997/8318/990/8317/983/1017/8099/81620/10036/8208/1111/11200/63922/1602/10926/80174/1663/9093/29980/79075/92675/144455/1877/1950/1956/10919/146956/197342/2056/2069/114799/157570/54465/63901/57697/55294/2237/2255/9837/51659/64785/84296/51053/83743/23560/92797/3159/3265/3480/3508/51147/54617/2…	167
1738	PAM50_different	GO:0006415	translational termination	67/7870	103/16992	9.46301e-05	0.00492326	0.00426753	6059/327/7818/1984/143244/26284/2107/90480/84340/2733/2935/65003/6182/28998/64928/29088/54948/63875/9801/51069/219927/6150/79590/10573/11222/51263/9553/64981/51318/64979/51253/54148/51073/28977/84311/26589/57129/740/51258/122704/65005/55173/64963/6183/63931/51021/51373/55168/28973/54460/56945/51649/64951/64432/64949/28957/10884/65993/60488/64969/64968/51081/64965/54516/29104/55037/5976	67
1739	PAM50_different	GO:0001942	hair follicle development	58/7870	87/16992	9.93036e-05	0.00500068	0.00433464	91/60529/538/135228/9620/1499/27121/1775/147409/10913/1956/2068/55612/2255/2263/2304/8456/94234/80199/7976/8323/51083/92344/3065/3066/3488/3624/27152/3872/147183/112802/3890/3911/8861/55366/8549/4038/4488/4644/114803/4763/64434/4851/50814/54888/60485/6469/4089/6608/6654/25928/11005/84283/8626/26133/57216/7474/340481	58
1740	PAM50_different	GO:0051225	spindle assembly	58/7870	87/16992	9.93036e-05	0.00500068	0.00433464	9639/6790/9212/332/8556/168448/991/55125/11200/27243/25978/128866/92421/51510/23332/1453/23172/26271/2316/2801/115106/55142/79441/54930/23354/54801/93323/3303/3304/54617/3832/9493/3796/9371/3833/3837/79884/4292/4605/9611/10783/140609/4926/5347/8766/1104/387/6047/6188/26054/8658/7175/22974/10844/10426/114791/9525/7756	58
1741	PAM50_different	GO:0070126	mitochondrial translational termination	58/7870	87/16992	9.93036e-05	0.00500068	0.00433464	7818/26284/90480/84340/65003/6182/28998/64928/29088/54948/63875/9801/51069/219927/6150/79590/10573/11222/51263/9553/64981/51318/64979/51253/54148/51073/28977/84311/26589/57129/740/51258/122704/65005/55173/64963/6183/63931/51021/51373/55168/28973/54460/56945/51649/64951/64432/64949/28957/10884/65993/60488/64969/64968/51081/64965/54516/55037	58
1742	PAM50_different	GO:0051640	organelle localization	271/7870	496/16992	9.94909e-05	0.00500068	0.00433464	6059/81/136/10142/126549/23243/55435/10053/8546/8943/26985/10947/1176/374/375/392/57584/9181/84100/55207/434/472/487/537/6790/585/55212/8678/168620/636/23299/388552/673/114781/93664/821/867/891/8697/113130/55143/1000/1020/55755/81620/1058/1063/55166/1113/27243/25978/128866/92421/51510/91782/23332/1201/254263/149111/1294/10815/10814/1453/1499/8452/1639/51164/1739/9787/80331/9829/1759/10059/1785/26…	271
1743	PAM50_different	GO:0034329	cell junction assembly	116/7870	194/16992	0.000102904	0.00512876	0.00444566	71/87/88/89/81/324/8874/928/1072/23332/9076/149461/1365/1308/23603/92359/1495/1499/2017/1613/1739/1828/1946/50848/85302/10979/2316/10211/342184/143162/6624/7855/2697/2705/2706/10052/8443/2824/26585/79977/204851/3551/8826/3673/3655/3690/3691/3728/3861/3852/3911/3914/3915/3918/8861/3987/51599/23499/153562/91862/79778/4323/64398/143098/92140/4641/23114/4867/261734/56288/50855/84612/84552/10015/5170/…	116
1744	PAM50_different	GO:0006261	DNA-dependent DNA replication	86/7870	138/16992	0.000107149	0.00529582	0.00459047	546/11177/641/652/653/654/675/898/9134/997/8318/990/8317/1017/8099/81620/11200/63922/1602/80174/1663/9093/29980/79075/144455/146956/197342/54465/57697/55294/2237/9837/51659/64785/84296/51053/92797/3159/54617/3978/3980/222229/4171/4172/4173/4175/4176/80198/4683/64710/10038/5111/55022/11284/5422/23649/5423/5424/5425/10714/57804/5426/5427/54107/5428/11232/353497/5558/5813/5888/5980/5981/5982/5983/59…	86
1745	PAM50_different	GO:0006892	post-Golgi vesicle-mediated transport	59/7870	89/16992	0.00011054	0.0054183	0.00469664	2181/81693/288/55435/164/160/9179/375/10564/403/582/8548/57020/28952/54520/163882/1785/23033/9980/2060/55763/55770/60412/10640/2580/8729/55204/57120/63971/55614/27252/3875/10434/23499/23041/4644/114879/10890/51552/25837/11031/83871/5877/9522/10066/10067/8773/6653/6272/6711/261729/29091/90196/10618/8673/23230/54832/6293/51542	59
1746	PAM50_different	GO:0010608	posttranscriptional regulation of gene expression	257/7870	469/16992	0.000115407	0.00555353	0.00481386	16/48/103/326/207/8846/90806/8125/328/339/468/8313/144233/652/7832/708/811/4076/23589/22794/11140/1019/10658/56853/25904/4849/57472/246175/64506/132864/22849/80315/1613/55802/1653/1654/1656/54487/1719/170506/23405/22894/1736/64215/5611/373863/92675/1869/1956/10289/83939/27102/9451/440275/8891/8890/8893/1965/8662/8663/8664/3646/8667/1974/9775/1977/253314/1979/56478/1982/8672/1983/1984/143244/3692/…	257
1747	PAM50_different	GO:0000075	cell cycle checkpoint	130/7870	221/16992	0.00011564	0.00555353	0.00481386	207/324/1820/1386/472/545/84126/6790/9212/598/641/672/79184/83990/84446/7832/699/9184/10498/835/891/595/9134/901/995/8318/988/990/983/1017/55755/80279/1026/1027/1030/81620/1063/1111/11200/9575/25904/4849/57472/246175/1407/1457/1459/8451/1739/84444/51143/1869/144455/146956/197342/2033/54465/84142/2189/10116/51343/348654/26058/83903/51512/3014/8091/84072/3265/65123/51451/9587/10459/9261/4193/4436/4…	130
1748	PAM50_different	GO:0006342	chromatin silencing	75/7870	118/16992	0.000116108	0.00555353	0.00481386	339/8289/29028/54454/57597/22893/11176/57673/8318/1786/1788/84444/143241/55766/94239/3014/9555/3015/8520/3065/3066/10014/3070/373861/7290/8334/3013/3012/8969/8330/8332/8336/8350/8358/8352/8351/8353/8355/8357/8354/8356/8359/8360/8367/8365/8294/8363/8362/8368/8337/126961/653604/8370/92815/121504/3159/53615/125997/57708/10933/9643/23133/23378/9869/23411/8467/6830/6839/80312/84629/10155/23304/29128/1…	75
1749	PAM50_different	GO:0044262	cellular carbohydrate metabolic process	144/7870	248/16992	0.000121485	0.00576423	0.0049965	89/117/51094/207/56052/10776/10331/79369/2683/572/863/1196/51805/55454/54541/84649/1609/11266/8445/55556/2131/2203/3170/197258/2548/89792/2585/2632/2645/2646/2710/2712/256356/10020/27232/79158/84572/2805/2820/2822/2931/2992/2997/2998/9759/3098/3099/3269/3417/3418/3488/3572/3613/3632/56623/51763/64768/8660/51477/3706/2648/3795/51451/3973/10296/4142/90007/55586/23417/116255/80168/4485/23788/8898/91…	144
1750	PAM50_different	GO:0006334	nucleosome assembly	89/7870	144/16992	0.000125895	0.00592604	0.00513675	10541/55723/546/6046/23523/1058/64946/2491/64105/91687/79019/55839/79172/401541/55166/10036/8208/1616/83743/3005/132243/8971/3014/9555/158983/8520/373861/7290/3009/3006/3007/3010/8347/3017/8344/8343/8339/8345/8970/85236/8340/8341/8348/8350/8358/8352/8351/8353/8355/8357/8354/8356/8359/8360/8367/8369/8365/8294/8363/8362/8368/8349/440689/126961/653604/8370/128312/121504/55355/79711/4171/4673/4674/46…	89
1751	PAM50_different	GO:0006284	base-excision repair	31/7870	41/16992	0.00012832	0.00599266	0.0051945	328/27301/10309/2074/23201/3159/8091/10075/3978/3980/4350/4595/79661/55247/4913/10038/5423/5424/5426/5428/55170/9401/6117/6118/6119/6188/6996/7374/55031/7486/7515	31
1752	PAM50_different	GO:0007091	metaphase/anaphase transition of mitotic cell cycle	34/7870	46/16992	0.000131789	0.0060573	0.00525053	10393/324/472/699/891/8697/246184/996/990/81620/1063/1457/1459/8452/9787/51143/9700/348654/51451/10459/10403/10783/286053/5347/5885/5925/10460/56155/7175/7272/11065/7517/7756/9183	34
[truncated: 219 more rows]
