# Supplementary material for: A comprehensive function analysis of LMO2 in different breast cancer subtypes
Source: Oncotarget. 2017 Dec 21;9(10):8911–26. doi: 10.18632/oncotarget.23542 (PMC5823636; doi:10.18632/oncotarget.23542)
Supplement: Supplementary file 10 [file oncotarget-09-8911-s010.xlsx]

## Sheet: 18_Clustered_genes_KEGG_all
	Cluster	ID	Description	GeneRatio	BgRatio	pvalue	p.adjust	qvalue	geneID	Count
1	C1	hsa04060	Cytokine-cytokine receptor interaction	46/334	270/7276	3.24527e-15	7.72373e-13	6.01228e-13	6363/6347/6351/6352/1230/1234/939/958/959/1435/1436/1438/1439/6387/3579/2833/10663/355/356/2323/2324/3586/3587/3588/3594/3601/8809/8807/3558/3561/3563/3791/4049/4050/80301/7048/7133/7293/943/8742/10673/8740/944/7424/6375/6846	46
2	C1	hsa04064	NF-kappa B signaling pathway	23/334	95/7276	2.51915e-11	2.99779e-09	2.33353e-09	695/84433/6363/6351/929/958/959/6387/27040/3932/4049/4050/23643/4067/5336/5579/5588/7099/10673/8740/7185/7412/7535	23
3	C1	hsa04062	Chemokine signaling pathway	32/334	185/7276	4.72274e-11	3.7467e-09	2.9165e-09	196883/409/6363/6347/6351/6352/1230/1234/6387/3579/2833/10663/1794/9844/2268/2771/2791/54331/2793/2869/3702/3718/4067/653361/5293/5330/5579/5880/10235/7454/6375/6846	32
4	C1	hsa04660	T cell receptor signaling pathway	23/334	103/7276	1.47529e-10	8.77796e-09	6.83291e-09	84433/919/940/915/916/917/920/959/925/926/2534/9402/3586/3558/3702/27040/3932/3937/5133/5293/5588/5788/7535	23
5	C1	hsa05340	Primary immunodeficiency	14/334	37/7276	3.29686e-10	1.56931e-08	1.22157e-08	695/915/916/920/958/959/925/926/4261/3561/3718/3932/5788/7535	14
6	C1	hsa04514	Cell adhesion molecules (CAMs)	26/334	145/7276	1.51493e-09	5.93867e-08	4.62276e-08	914/940/947/920/958/959/923/942/925/926/1003/7122/90952/3384/58494/5133/80380/5175/5788/6401/6402/6403/6404/6693/201633/7412	26
7	C1	hsa04640	Hematopoietic cell lineage	21/334	97/7276	1.74667e-09	5.93867e-08	4.62276e-08	929/911/912/914/945/947/951/915/916/917/920/921/924/925/926/1435/1436/1438/2208/2323/3563	21
8	C1	hsa04650	Natural killer cell mediated cytotoxicity	24/334	133/7276	5.80752e-09	1.72774e-07	1.3449e-07	51744/919/962/355/356/2207/2534/3002/10870/3384/3824/22914/27040/3932/3937/259197/5293/5336/5551/5579/5880/4068/7305/7535	24
9	C1	hsa05142	Chagas disease (American trypanosomiasis)	20/334	102/7276	2.60625e-08	6.89207e-07	5.3649e-07	712/713/714/718/6347/6352/919/915/916/917/355/356/2771/3586/3558/5293/5330/5521/7048/7099	20
10	C1	hsa04611	Platelet activation	20/334	123/7276	6.52395e-07	1.5527e-05	1.20865e-05	196883/54518/695/2207/83706/2534/2771/3937/4067/4846/64805/5293/23533/146850/5330/5336/5739/10235/6916/7450	20
11	C1	hsa04658	Th1 and Th2 cell differentiation	17/334	92/7276	7.21146e-07	1.5603e-05	1.21456e-05	919/915/916/917/920/54567/3594/3558/3561/3718/27040/3932/4094/5588/6775/30009/7535	17
12	C1	hsa04380	Osteoclast differentiation	20/334	128/7276	1.25433e-06	2.42823e-05	1.89017e-05	695/1435/1436/2534/3932/3937/353514/10859/10288/653361/4689/5293/5336/5468/140885/55423/8651/6688/7048/7305	20
13	C1	hsa05133	Pertussis	15/334	76/7276	1.36983e-06	2.42823e-05	1.89017e-05	712/713/714/715/716/718/834/929/2771/3586/3394/23643/114548/710/7099	15
14	C1	hsa05144	Malaria	12/334	49/7276	1.42837e-06	2.42823e-05	1.89017e-05	6347/958/959/2995/3586/3820/22914/5175/6401/6403/7099/7412	12
15	C1	hsa05330	Allograft rejection	10/334	38/7276	5.4358e-06	8.62481e-05	6.71369e-05	940/958/959/942/355/356/3002/3586/3558/5551	10
16	C1	hsa05150	Staphylococcus aureus infection	12/334	56/7276	6.46475e-06	9.61632e-05	7.4855e-05	712/713/714/715/716/718/719/3075/3426/3586/6403/6404	12
17	C1	hsa04670	Leukocyte transendothelial migration	17/334	112/7276	1.18699e-05	0.000166179	0.000129356	1003/7122/6387/90952/2771/3702/58494/4478/653361/4689/5175/5293/5336/5579/5880/6494/7412	17
18	C1	hsa05320	Autoimmune thyroid disease	11/334	53/7276	2.17599e-05	0.000287714	0.000223962	940/958/959/942/355/356/3002/3586/3558/5551/7253	11
19	C1	hsa04014	Ras signaling pathway	25/334	227/7276	3.87842e-05	0.000485823	0.000378173	1435/1436/2113/356/8817/2252/2324/2791/54331/2793/3479/3791/27040/5293/51365/5336/5579/5880/64926/10235/25780/115727/7010/7424/7535	25
20	C1	hsa04610	Complement and coagulation cascades	13/334	79/7276	5.38473e-05	0.000640783	0.000498796	712/713/714/715/716/718/719/3075/3426/10544/710/7056/7450	13
21	C1	hsa04659	Th17 cell differentiation	15/334	107/7276	9.94933e-05	0.00112759	0.000877735	919/915/916/917/920/3594/3558/3561/3718/27040/3932/5588/30009/7048/7535	15
22	C1	hsa05162	Measles	17/334	134/7276	0.000123948	0.00134089	0.00104377	894/940/915/916/917/355/356/2534/3558/3561/3718/4478/5293/5588/4068/6504/7099	17
23	C1	hsa05143	African trypanosomiasis	8/334	35/7276	0.000143604	0.00148599	0.00115672	8542/355/356/3586/5330/5579/6401/7412	8
24	C1	hsa04015	Rap1 signaling pathway	22/334	210/7276	0.000235481	0.00233519	0.00181775	196883/54518/1435/1436/8817/2252/2324/2533/2771/3479/3791/27040/3937/5293/5330/5579/5880/10235/25780/6494/7010/7424	22
25	C1	hsa04672	Intestinal immune network for IgA production	9/334	49/7276	0.000327673	0.00311945	0.00242823	940/958/959/942/6387/3586/3601/3558/10673	9
26	C1	hsa04662	B cell receptor signaling pathway	11/334	71/7276	0.000348623	0.00319124	0.00248411	695/84433/971/974/3635/4067/5293/5336/5579/5880/25780	11
27	C1	hsa04668	TNF signaling pathway	14/334	108/7276	0.000389341	0.00343197	0.0026715	843/6347/6352/1435/355/8809/4049/197259/5293/6401/7133/7185/7412/7424	14
28	C1	hsa05332	Graft-versus-host disease	8/334	41/7276	0.000458233	0.00389498	0.00303191	940/942/355/356/3002/3558/3824/5551	8
29	C1	hsa04940	Type I diabetes mellitus	8/334	43/7276	0.00064191	0.00526809	0.00410077	940/942/355/356/3002/3558/4049/5551	8
30	C1	hsa05321	Inflammatory bowel disease (IBD)	10/334	65/7276	0.000682265	0.00541263	0.00421328	3586/3594/8809/8807/3558/3561/4094/6775/30009/7099	10
31	C1	hsa04666	Fc gamma R-mediated phagocytosis	12/334	91/7276	0.000860334	0.00660515	0.00514156	274/1794/3635/27040/4067/653361/5293/5336/5579/5788/5880/7454	12
32	C1	hsa05202	Transcriptional misregulation in cancer	19/334	187/7276	0.000907375	0.0067486	0.00525322	894/929/958/942/1436/2078/2313/3002/3479/4005/4066/4094/4208/5371/5468/6688/7048/7185/7102	19
33	C1	hsa04664	Fc epsilon RI signaling pathway	10/334	68/7276	0.000980828	0.00707385	0.0055064	695/2207/2534/3635/27040/3937/4067/5293/5336/5880	10
34	C1	hsa05200	Pathways in cancer	32/334	395/7276	0.00113345	0.00793418	0.00617609	196883/1436/1438/6387/2113/355/356/8817/2252/2323/2771/2791/54331/2793/3479/10161/5293/5330/5336/5371/5468/5579/5734/5880/10235/25780/115727/6688/7048/7185/7424/7471	32
35	C1	hsa04621	NOD-like receptor signaling pathway	17/334	168/7276	0.00174598	0.0118726	0.00924185	114769/84674/834/837/6347/6352/2634/115361/3428/58484/22861/114548/5330/9051/7099/340061/51393	17
36	C1	hsa05145	Toxoplasmosis	13/334	113/7276	0.00191912	0.0126765	0.00986759	1234/958/959/4261/2771/3586/3587/3588/23643/23533/146850/8651/7099	13
37	C1	hsa04151	PI3K-Akt signaling pathway	28/334	342/7276	0.00197072	0.0126765	0.00986759	894/1435/1436/356/8817/2252/2324/2791/54331/2793/3479/3558/3561/3563/3718/3791/10161/4846/5293/23533/146850/5521/6446/7010/7099/7148/7424/7450	28
38	C1	hsa05032	Morphine addiction	11/334	91/7276	0.0028444	0.0178149	0.0138674	196883/409/2771/2791/54331/2793/2869/5136/5153/5138/5579	11
39	C1	hsa05418	Fluid shear stress and atherosclerosis	14/334	139/7276	0.00452694	0.0276259	0.0215045	857/6347/1003/3791/10365/4208/653361/4846/5175/5293/5880/6401/7056/7412	14
40	C1	hsa04630	Jak-STAT signaling pathway	15/334	156/7276	0.00518678	0.0301256	0.0234502	894/1438/1439/3586/3587/3588/3594/3601/3558/3561/3563/3718/5293/8651/6775	15
41	C1	hsa05416	Viral myocarditis	8/334	59/7276	0.0051897	0.0301256	0.0234502	857/940/958/959/942/2534/5551/5880	8
42	C1	hsa04933	AGE-RAGE signaling pathway in diabetic complications	11/334	99/7276	0.00547163	0.0310059	0.0241355	6347/4846/5293/5330/5336/5579/6401/7048/7056/7412/7424	11
43	C1	hsa05323	Rheumatoid arthritis	10/334	90/7276	0.00792382	0.0438574	0.0341393	6347/6352/940/942/1435/6387/4050/7010/7099/10673	10
44	C1	hsa04144	Endocytosis	21/334	260/7276	0.00815272	0.0440988	0.0343273	9744/154/116986/409/274/857/1234/1436/3579/27128/1601/30844/2350/2869/3561/3791/5371/30011/7048/7454/7456	21
45	C1	hsa04924	Renin secretion	8/334	65/7276	0.00931688	0.0492759	0.0383572	154/358/2771/4881/5136/5153/5330/5734	8
46	C13	hsa04060	Cytokine-cytokine receptor interaction	49/365	270/7276	1.00498e-15	2.42201e-13	2.08402e-13	6346/6356/6361/6367/10344/6348/6349/414062/9560/2826/1232/1233/1235/1236/1237/970/1524/3627/6373/10563/9547/4283/643/2688/3458/3593/3596/3606/3554/50615/55801/3559/3560/3566/3574/3581/5008/7040/23495/115650/8764/608/8718/8771/3604/8995/7292/8744/2829	49
47	C13	hsa04062	Chemokine signaling pathway	29/365	185/7276	3.24171e-08	3.90626e-06	3.36114e-06	6346/6356/6361/6367/10344/6348/6349/414062/9560/2826/1232/1233/1235/1236/1237/1524/3627/6373/10563/9547/4283/643/2787/3055/3717/2185/6773/7409/2829	29
48	C13	hsa04612	Antigen processing and presentation	16/365	77/7276	9.54929e-07	7.60569e-05	6.54432e-05	1508/10437/3458/3804/3805/3809/3811/3812/3821/3822/3823/8302/5720/5721/6891/6892	16
49	C13	hsa04380	Osteoclast differentiation	21/365	128/7276	1.26236e-06	7.60569e-05	6.54432e-05	29760/814/1513/1535/2209/2212/2214/3458/3554/3727/11027/23547/11025/11006/10990/4688/126014/6773/6850/7040/54209	21
50	C13	hsa05323	Rheumatoid arthritis	17/365	90/7276	1.79542e-06	8.65394e-05	7.44628e-05	8992/526/9296/6348/6349/414062/941/1493/1513/3383/3458/3606/3683/3689/10312/7040/7097	17
51	C13	hsa04620	Toll-like receptor signaling pathway	18/365	104/7276	3.34129e-06	0.000134208	0.00011548	6348/6349/414062/9560/941/1513/3627/6373/4283/3593/3661/3663/3665/353376/7097/7098/51284/54106	18
52	C13	hsa04640	Hematopoietic cell lineage	17/365	97/7276	5.25589e-06	0.000180953	0.000155701	930/910/913/933/952/1380/2209/2811/2814/3554/3559/3566/3574/3581/3676/3684/931	17
53	C13	hsa05140	Leishmaniasis	14/365	74/7276	1.4503e-05	0.000436903	0.000375933	1535/2209/2212/2214/3458/3593/3676/3684/3689/3717/4688/5777/7040/7097	14
54	C13	hsa04672	Intestinal immune network for IgA production	11/365	49/7276	2.26565e-05	0.000606692	0.000522028	57379/2826/941/29851/3676/3695/8174/7040/23495/115650/608	11
55	C13	hsa04650	Natural killer cell mediated cytotoxicity	19/365	133/7276	3.15833e-05	0.000761157	0.000654937	2214/3383/3458/3683/3689/3804/3805/3809/3811/3812/3821/3822/3823/9437/2185/5777/117157/6850/7409	19
56	C13	hsa05150	Staphylococcus aureus infection	11/365	56/7276	8.4373e-05	0.00184854	0.00159057	717/728/2209/2212/2214/2357/2359/3383/3683/3684/3689	11
57	C13	hsa05340	Primary immunodeficiency	8/365	37/7276	0.000397818	0.00798951	0.00687458	57379/29760/930/973/29851/6891/23495/115650	8
58	C13	hsa04670	Leukocyte transendothelial migration	15/365	112/7276	0.000439007	0.00813852	0.00700279	4267/1535/3383/3676/3683/3684/3689/10627/4636/4688/2185/83593/7070/7294/7409	15
59	C13	hsa05152	Tuberculosis	20/365	179/7276	0.000607726	0.0104616	0.00900165	581/801/64170/64581/2209/2212/2214/3458/3593/3606/3684/3687/3689/3717/6850/10312/7040/7097/54106/8717	20
60	C13	hsa04621	NOD-like receptor signaling pathway	19/365	168/7276	0.000712821	0.0111186	0.00956704	9447/330/440068/64170/838/1508/1535/11337/115362/388646/3606/3661/3665/4210/4938/4939/10616/11035/6773	19
61	C13	hsa04662	B cell receptor signaling pathway	11/365	71/7276	0.000738167	0.0111186	0.00956704	29760/930/933/973/1380/8519/11025/4794/5777/6850/7409	11
62	C13	hsa04514	Cell adhesion molecules (CAMs)	17/365	145/7276	0.000896602	0.0127107	0.0109369	933/10666/29126/941/4267/1493/3383/3385/29851/3676/3683/3684/3689/3695/8174/84628/6614	17
63	C13	hsa05162	Measles	16/365	134/7276	0.00103518	0.0138599	0.0119258	896/3458/3593/3596/3559/3560/3661/3665/3717/4938/4939/6773/6776/7097/51284/54106	16
64	C13	hsa04142	Lysosome	15/365	123/7276	0.00118689	0.0150547	0.0129539	967/968/1508/1512/1513/1519/1522/58511/2517/2760/84572/27074/3988/4125/10312	15
65	C13	hsa05143	African trypanosomiasis	7/365	35/7276	0.00149867	0.0174359	0.0150027	3383/3620/169355/3458/3593/3606/54106	7
66	C13	hsa04145	Phagosome	17/365	152/7276	0.00151931	0.0174359	0.0150027	8992/526/9296/64581/1535/2209/2212/2214/3684/3689/4353/4481/4688/10952/6891/10312/7097	17
67	C13	hsa05144	Malaria	8/365	49/7276	0.00274699	0.0300921	0.0258927	3383/3458/3606/3683/3689/7040/7097/54106	8
68	C13	hsa04810	Regulation of actin cytoskeleton	20/365	212/7276	0.00468503	0.047499	0.0408705	9138/10095/10109/10094/2259/3676/3681/3682/3683/3684/3687/3689/3695/3984/10627/4636/5216/5305/54776/7409	20
69	C13	hsa05321	Inflammatory bowel disease (IBD)	9/365	65/7276	0.00482302	0.047499	0.0408705	50943/3458/3593/3596/3606/50615/3566/7040/7097	9
70	C13	hsa04630	Jak-STAT signaling pathway	16/365	156/7276	0.00494883	0.047499	0.0408705	896/2688/3458/3593/3596/50615/3559/3560/3566/3574/3581/3717/5008/5777/6773/6776	16
71	C13	hsa04974	Protein digestion and absorption	11/365	90/7276	0.00512437	0.047499	0.0408705	1305/80781/1277/1286/1291/1292/131873/1506/3784/4224/5547	11
72	C13	hsa05221	Acute myeloid leukemia	9/365	66/7276	0.00534457	0.0477052	0.0410479	1053/2209/3684/51176/4353/11040/6776/6932/7704	9
73	C13	hsa05202	Transcriptional misregulation in cancer	18/365	187/7276	0.00579886	0.0499116	0.0429464	581/330/1236/1053/51513/2209/4616/3087/3560/3684/3695/4149/4353/4914/5079/171558/7030/7704	18
74	C18	hsa04014	Ras signaling pathway	23/327	227/7276	0.000204806	0.0292654	0.0257118	284/51378/1969/2114/2321/3082/3363/22808/4803/4804/5154/80310/5156/5159/5228/5320/5321/5322/5906/22821/5924/23179/6237	23
75	C18	hsa05144	Malaria	9/327	49/7276	0.000279933	0.0292654	0.0257118	948/975/1378/3040/3043/3082/3553/4035/7060	9
76	C18	hsa04022	cGMP-PKG signaling pathway	18/327	163/7276	0.00035518	0.0292654	0.0257118	148/477/482/1910/2770/2983/3779/10335/10398/4772/5140/5294/5350/5533/5997/6546/6547/7225	18
77	C18	hsa04015	Rap1 signaling pathway	21/327	210/7276	0.000460872	0.0292654	0.0257118	284/51378/64411/1969/2321/2770/3082/3397/2846/5600/22808/4803/4804/5154/80310/5156/5159/5228/5906/10411/6237	21
78	C18	hsa04974	Protein digestion and absorption	12/327	90/7276	0.000645091	0.0295583	0.0259692	477/482/7373/1282/1284/1357/1803/2006/10008/643834/6546/6547	12
79	C18	hsa00350	Tyrosine metabolism	7/327	35/7276	0.000785993	0.0295583	0.0259692	124/125/126/127/8639/316/7173	7
80	C18	hsa04072	Phospholipase D signaling pathway	16/327	146/7276	0.0008146	0.0295583	0.0259692	552/1608/2205/2912/2846/22808/2206/5154/80310/5156/5159/5294/5321/5737/10411/6237	16
81	C18	hsa04060	Cytokine-cytokine receptor interaction	24/327	270/7276	0.00102704	0.0326084	0.0286489	650/6357/6358/6360/6366/6368/6355/729230/6376/2920/2321/3082/3455/3459/3590/3600/3553/7850/3575/3953/4804/5154/5156/5159	24
82	C18	hsa04510	Focal adhesion	19/327	199/7276	0.00148605	0.0419397	0.0368472	858/1282/1284/2318/2321/3082/3672/3678/3679/3725/3910/10398/5154/80310/5156/5159/5228/5906/7060	19
83	C18	hsa00590	Arachidonic acid metabolism	9/327	62/7276	0.00165404	0.0420126	0.0369112	8644/113612/2878/2882/5320/5321/5322/151056/5740	9
84	C5	hsa03010	Ribosome	50/457	154/7276	1.51041e-23	4.21404e-21	4.21404e-21	65008/54948/29074/51069/55052/29093/6150/64983/64981/64960/54460/64968/6134/6135/6136/6137/23521/9045/6138/6141/6143/6144/6146/6152/6154/6155/6157/6159/6156/6160/11224/25873/6168/6169/6128/6176/6181/6208/6209/6210/6222/6223/6224/6227/6228/6229/6230/6235/6202/6203	50
85	C5	hsa00190	Oxidative phosphorylation	39/457	133/7276	7.79715e-17	1.0877e-14	1.0877e-14	509/513/514/517/518/10476/521/522/9551/539/9377/1329/1340/1350/126328/55967/51079/4697/4700/4702/54539/4708/4709/4710/4712/4713/4714/4717/4722/4724/4725/374291/4729/4731/6390/29796/10975/7381/27089	39
86	C5	hsa05012	Parkinson's disease	40/457	142/7276	1.45868e-16	1.35657e-14	1.35657e-14	509/513/514/517/518/10476/522/539/9377/1329/1340/1350/126328/55967/51079/4697/4700/4702/54539/4708/4709/4710/4712/4713/4714/4717/4722/4724/4725/374291/4729/4731/6390/293/6531/118424/29796/10975/7381/27089	40
87	C5	hsa05010	Alzheimer's disease	40/457	171/7276	1.39708e-13	9.7446e-12	9.7446e-12	489/509/513/514/517/518/10476/522/539/572/9377/1329/1340/1350/126328/55967/51079/4697/4700/4702/54539/4708/4709/4710/4712/4713/4714/4717/4722/4724/4725/374291/4729/4731/6390/7124/29796/10975/7381/27089	40
88	C5	hsa05016	Huntington's disease	42/457	193/7276	4.63731e-13	2.58762e-11	2.58762e-11	509/513/514/517/518/10476/522/539/1211/1212/9377/1329/1340/1350/126328/55967/51079/4697/4700/4702/54539/4708/4709/4710/4712/4713/4714/4717/4722/4724/4725/374291/4729/4731/5435/5439/6390/293/29796/10975/7381/27089	42
89	C5	hsa04932	Non-alcoholic fatty liver disease (NAFLD)	31/457	149/7276	1.96039e-09	9.11582e-08	9.11582e-08	9377/1329/1340/1350/4296/126328/55967/51079/4697/4700/4702/54539/4708/4709/4710/4712/4713/4714/4717/4722/4724/4725/374291/4729/4731/6390/7124/29796/10975/7381/27089	31
90	C5	hsa04723	Retrograde endocannabinoid signaling	23/457	148/7276	4.36352e-05	0.00173917	0.00173917	108/2788/6300/126328/55967/51079/4697/4700/4702/54539/4708/4709/4710/4712/4713/4714/4717/4722/4724/4725/374291/4729/4731	23
91	C5	hsa03050	Proteasome	10/457	45/7276	0.000376101	0.0131165	0.0131165	51371/5683/5685/143471/5689/5691/5694/5695/5700/5702	10
92	C5	hsa03040	Spliceosome	19/457	134/7276	0.000657895	0.0203948	0.0203948	8896/151903/56259/51503/3310/57819/51690/4116/10084/26121/6100/9092/83443/6633/6636/6637/25949/7307/199746	19
93	C7	hsa05200	Pathways in cancer	30/253	395/7276	3.92911e-05	0.00412268	0.00369043	109/113/10000/1021/1030/1612/2247/2254/11211/8326/2950/3569/374654/3815/3908/3912/22798/4233/4843/5337/5578/5743/6608/83439/6934/7423/7480/7481/81029/7475	30
94	C7	hsa04916	Melanogenesis	13/253	101/7276	4.24729e-05	0.00412268	0.00369043	109/113/1906/11211/8326/3815/5578/83439/6934/7480/7481/81029/7475	13
95	C7	hsa05217	Basal cell carcinoma	10/253	63/7276	5.44004e-05	0.00412268	0.00369043	11211/8326/374654/6608/83439/6934/7480/7481/81029/7475	10
96	C7	hsa05224	Breast cancer	16/253	151/7276	6.49242e-05	0.00412268	0.00369043	10000/1021/28514/2247/2254/11211/8326/3714/3815/4851/83439/6934/7480/7481/81029/7475	16
97	C7	hsa04550	Signaling pathways regulating pluripotency of stem cells	14/253	139/7276	0.000317638	0.016136	0.0144442	92/10000/1749/2247/11211/8326/3400/9314/3976/4093/7480/7481/81029/7475	14
98	C7	hsa04020	Calcium signaling pathway	16/253	182/7276	0.000567174	0.0240103	0.0214929	109/113/773/1139/2774/3269/3356/3707/3973/4638/4843/5137/5578/6261/6263/57620	16
99	C7	hsa04390	Hippo signaling pathway	14/253	154/7276	0.000897265	0.0310346	0.0277807	1490/79981/11211/8326/8200/26524/4092/83439/6934/7480/7481/81029/7475/126374	14
100	C7	hsa04360	Axon guidance	15/253	175/7276	0.00109034	0.0310346	0.0277807	1073/1808/1948/2047/4233/4690/91584/5578/6091/10500/80031/9353/6608/7220/81029	15
101	C7	hsa04060	Cytokine-cytokine receptor interaction	20/253	270/7276	0.00109965	0.0310346	0.0277807	92/6362/6369/1440/2919/2921/1896/8200/3595/53342/53833/3569/3815/3952/3976/4233/5196/5473/85480/7423	20
102	C7	hsa04668	TNF signaling pathway	11/253	108/7276	0.00126128	0.0314279	0.0281327	10000/8837/9586/2919/2921/1906/3569/3726/3976/9020/5743	11
103	C7	hsa04310	Wnt signaling pathway	13/253	143/7276	0.00136105	0.0314279	0.0281327	8061/11211/8326/144165/5578/6422/6425/83439/6934/7480/7481/81029/7475	13
104	C11	hsa04924	Renin secretion	13/389	65/7276	3.08244e-05	0.0069433	0.00602369	1636/111/117/153/155/185/775/91860/9635/22802/1909/2982/5567	13
105	C11	hsa05031	Amphetamine addiction	13/389	68/7276	5.08667e-05	0.0069433	0.00602369	111/775/91860/815/817/1812/2890/2893/116443/4128/4129/5567/6571	13
106	C11	hsa04080	Neuroactive ligand-receptor interaction	30/389	278/7276	0.000169345	0.0154104	0.0133694	117/135/146/152/153/155/185/624/799/57053/1395/10800/1812/1909/2149/2151/9002/2358/2587/2690/2890/2893/116443/2917/3274/3360/1902/4887/5733/5746	30
107	C11	hsa05414	Dilated cardiomyopathy (DCM)	14/389	90/7276	0.000268988	0.0183584	0.0159269	60/111/153/775/55799/785/10368/8516/3688/4634/5567/6444/7043/7273	14
108	C11	hsa04024	cAMP signaling pathway	23/389	198/7276	0.000341568	0.0186496	0.0161795	111/117/135/153/491/775/91860/815/817/1812/1909/2149/2890/2893/116443/3360/5602/5295/5567/5733/5879/5908/56670	23
109	C11	hsa04713	Circadian entrainment	14/389	96/7276	0.000531549	0.0229098	0.0198755	111/117/775/8913/91860/815/817/2790/94235/2890/2893/2982/5567/51655	14
110	C11	hsa04261	Adrenergic signaling in cardiomyocytes	18/389	144/7276	0.000624794	0.0229098	0.0198755	111/146/153/185/491/775/55799/785/10368/91860/815/817/3753/4634/5502/5567/6324/6332	18
111	C11	hsa04020	Calcium signaling pathway	21/389	182/7276	0.000671349	0.0229098	0.0198755	135/146/153/155/185/491/624/775/8913/91860/815/817/10800/1812/1909/2149/9630/3274/3360/5567/5733	21
112	C11	hsa04614	Renin-angiotensin system	6/389	23/7276	0.00104209	0.0316099	0.0274233	1636/59272/185/290/1359/4311	6
113	C11	hsa05410	Hypertrophic cardiomyopathy (HCM)	12/389	83/7276	0.00141513	0.038633	0.0335162	1636/60/775/55799/785/10368/8516/3688/4634/6444/7043/7273	12
114	C11	hsa04630	Jak-STAT signaling pathway	18/389	156/7276	0.00159936	0.0396932	0.034436	1026/64109/1441/2690/3454/338376/3592/59067/50616/149233/3568/3570/3716/3977/4170/5295/6777/6778	18
115	C11	hsa04923	Regulation of lipolysis in adipocytes	9/389	54/7276	0.00202812	0.0454055	0.0393917	111/153/155/11343/5295/11145/5567/5733/5742	9
116	C11	hsa00350	Tyrosine metabolism	7/389	35/7276	0.00216217	0.0454055	0.0393917	128/220/1621/1638/3242/4128/4129	7
117	C15	hsa00190	Oxidative phosphorylation	23/397	133/7276	6.54807e-07	0.000182691	0.000182657	498/515/516/533/245972/525/90423/1352/1337/1339/1345/1347/1351/1537/4705/4701/4704/4715/4726/4728/7384/7388/440567	23
118	C15	hsa03010	Ribosome	23/397	154/7276	8.78457e-06	0.00122545	0.00122522	6182/64928/29088/219927/10573/64979/51073/64963/6183/51373/55168/64965/51121/6122/6173/6171/6132/6175/6187/6231/6188/6193/3921	23
119	C15	hsa05016	Huntington's disease	26/397	193/7276	1.54931e-05	0.00144086	0.00144059	498/515/516/1337/1339/1345/1347/1351/1537/10540/4705/4701/4704/4715/4726/4728/5434/5436/5438/548644/5441/6647/7350/7384/7388/440567	26
120	C15	hsa05012	Parkinson's disease	21/397	142/7276	2.5211e-05	0.00175847	0.00175813	498/515/516/1337/1339/1345/1347/1351/1537/27429/4705/4701/4704/4715/4726/4728/5568/7327/7384/7388/440567	21
121	C15	hsa05010	Alzheimer's disease	21/397	171/7276	0.000379298	0.0211648	0.0211608	498/515/516/51806/1337/1339/1345/1347/1351/1537/2905/5595/4705/4701/4704/4715/4726/4728/7384/7388/440567	21
122	C15	hsa04141	Protein processing in endoplasmic reticulum	20/397	166/7276	0.000666382	0.0309867	0.0309809	573/811/1409/1649/1650/51726/3300/55741/23640/5609/7841/10956/5034/5589/5886/6184/6396/10273/7327/80700	20
123	C6	hsa05034	Alcoholism	35/349	180/7276	5.66845e-13	1.55882e-10	1.5275e-10	808/163688/84254/2783/55766/3020/83933/55869/8334/3012/8330/8336/8347/3017/8344/8339/8346/8970/85236/8348/8350/8358/8352/8351/8355/8366/8367/8365/8294/8363/8337/317772/440689/121504/6570	35
124	C6	hsa05322	Systemic lupus erythematosus	29/349	133/7276	3.06484e-12	4.21416e-10	4.12947e-10	720/55766/3020/8334/3012/8330/8336/8347/3017/8344/8339/8346/8970/85236/8348/8350/8358/8352/8351/8355/8366/8367/8365/8294/8363/8337/317772/440689/121504	29
125	C6	hsa04721	Synaptic vesicle cycle	11/349	63/7276	0.000171893	0.0157569	0.0154402	160/1175/527/9114/51382/9550/10815/8775/6570/140679/6616	11
126	C14	hsa03460	Fanconi anemia pathway	11/305	55/7276	1.34504e-05	0.00326844	0.00295908	545/672/675/83990/2072/2187/2177/55215/79728/80010/7398	11
127	C14	hsa03440	Homologous recombination	8/305	41/7276	0.000247731	0.0263956	0.0238972	580/672/675/83990/79728/10111/11073/7516	8
128	C14	hsa04919	Thyroid hormone signaling pathway	14/305	116/7276	0.000325871	0.0263956	0.0238972	488/1387/2033/2932/3845/116931/9969/23389/9282/10499/5170/5291/25942/6513	14
129	C14	hsa03022	Basal transcription factors	8/305	45/7276	0.000483003	0.0265325	0.0240212	2071/2957/2967/2969/6872/138474/6873/27097	8
130	C14	hsa04120	Ubiquitin mediated proteolysis	15/305	137/7276	0.000581559	0.0265325	0.0240212	64682/57448/672/8452/8451/10075/83737/9063/4591/7328/7337/89910/9690/51366/7428	15
131	C14	hsa03420	Nucleotide excision repair	8/305	47/7276	0.000655123	0.0265325	0.0240212	8451/2071/2072/2074/2967/5887/5981/5985	8
132	C14	hsa03013	RNA transport	17/305	171/7276	0.000784772	0.0272428	0.0246643	8661/1981/1983/51068/55746/9972/9631/23279/23165/10762/4928/10605/10419/5903/59343/7175/7514	17
133	C14	hsa04141	Protein processing in endoplasmic reticulum	16/305	166/7276	0.00154557	0.0402486	0.036439	22926/80267/9451/2081/3320/3312/3998/5599/10299/51360/5887/10427/9632/201595/29979/56886	16
134	C14	hsa05211	Renal cell carcinoma	9/305	66/7276	0.00159967	0.0402486	0.036439	673/1387/1399/2033/3845/5291/5781/6513/7428	9
135	C14	hsa04910	Insulin signaling pathway	14/305	138/7276	0.00185191	0.0402486	0.036439	673/1399/2932/3098/3845/5599/5170/5255/5291/5565/5576/5584/5792/122809	14
136	C14	hsa03020	RNA polymerase	6/305	32/7276	0.0018594	0.0402486	0.036439	25885/84172/5431/5433/11128/55703	6
137	C14	hsa04110	Cell cycle	13/305	124/7276	0.00198758	0.0402486	0.036439	64682/545/701/890/1387/2033/2932/4085/5591/5933/8243/9126/7465	13
138	C16	hsa04110	Cell cycle	27/345	124/7276	1.4061e-11	2.86284e-09	2.78448e-09	699/9184/891/9133/9134/993/8318/990/8317/983/1017/1111/1869/1870/1875/9700/4171/4172/4173/4175/4176/5111/5347/5885/6502/7027/7272	27
139	C16	hsa03030	DNA replication	15/345	36/7276	2.29027e-11	2.86284e-09	2.78448e-09	4171/4172/4173/4175/4176/5111/23649/5425/10714/5426/5427/5558/5983/5984/6117	15
140	C16	hsa03013	RNA transport	26/345	171/7276	1.04191e-07	8.68258e-06	8.44495e-06	22794/8893/8663/1977/9513/50628/3837/4686/57122/23511/23225/4927/5042/51808/9883/10940/8480/5901/5905/9939/10250/11171/96764/5976/57510/11260	26
141	C16	hsa03440	Homologous recombination	12/345	41/7276	2.42776e-07	1.51735e-05	1.47582e-05	641/79184/146956/4683/5425/10714/5888/25788/8438/5932/6117/7156	12
142	C16	hsa03430	Mismatch repair	8/345	23/7276	6.17607e-06	0.000308804	0.000300352	4292/4436/5111/5425/10714/5983/5984/6117	8
143	C16	hsa00240	Pyrimidine metabolism	15/345	102/7276	8.20236e-05	0.00341765	0.00332411	790/124583/79077/29922/87178/23649/5425/10714/5426/5427/5430/5558/6241/7371/7372	15
144	C16	hsa03410	Base excision repair	8/345	33/7276	0.000115244	0.00411586	0.00400322	3980/55247/5111/5425/10714/5426/5427/7374	8
145	C16	hsa03460	Fanconi anemia pathway	10/345	55/7276	0.000218421	0.00682565	0.00663884	641/146956/2175/2176/2188/4292/5888/6117/7156/29089	10
146	C16	hsa03420	Nucleotide excision repair	9/345	47/7276	0.000300209	0.00833915	0.00811092	1642/5111/5425/10714/5426/5427/5983/5984/6117	9
147	C16	hsa04218	Cellular senescence	18/345	160/7276	0.000538727	0.0134682	0.0130996	776/891/9133/9134/993/983/1017/1111/1869/1870/1875/2305/3710/132660/2475/4683/5928/7249	18
148	C16	hsa03015	mRNA surveillance pathway	12/345	91/7276	0.00114123	0.0259369	0.0252271	22794/51692/1477/1478/81608/4686/5042/9939/8731/23381/10250/5976	12
149	C16	hsa04914	Progesterone-mediated oocyte maturation	12/345	99/7276	0.00238073	0.0495985	0.048241	112/6790/699/891/9133/993/983/1017/3326/3835/5347/27330	12
150	C2+C12	hsa04120	Ubiquitin mediated proteolysis	27/689	137/7276	0.000167353	0.0274025	0.0256505	51434/991/51343/51588/27339/11065/7329/27338/65264/8945/23624/8697/23291/4193/23295/8554/10401/25898/64326/10055/6500/7317/7326/3093/55284/11059/331	27
151	C2+C12	hsa04914	Progesterone-mediated oocyte maturation	21/689	99/7276	0.000307745	0.0274025	0.0256505	107/207/51434/995/51343/5296/8503/9088/6195/115/85417/8697/132864/22849/80315/5603/5601/5241/285955/442590/729597	21
152	C2+C12	hsa05034	Alcoholism	32/689	180/7276	0.000322363	0.0274025	0.0256505	1388/51764/2785/9555/3015/3065/10013/8969/8341/8356/8360/8362/126961/653604/92815/1644/2782/2792/2885/2902/79885/8331/8343/8340/8353/8357/8369/8349/8370/128312/8290/7054	32
153	C2+C12	hsa04141	Protein processing in endoplasmic reticulum	30/689	166/7276	0.000367819	0.0274025	0.0256505	1388/823/23193/7184/3303/3304/10525/55666/9601/10130/29927/55176/3703/7186/267/92552/821/5611/9695/27102/27248/3305/5601/55768/9871/6400/6500/7326/29978/7494	30
