# Supplementary material for: A comprehensive function analysis of LMO2 in different breast cancer subtypes
Source: Oncotarget. 2017 Dec 21;9(10):8911–26. doi: 10.18632/oncotarget.23542 (PMC5823636; doi:10.18632/oncotarget.23542)
Supplement: Supplementary file 11 [file oncotarget-09-8911-s011.xlsx]

## Sheet: 18_Clustered_genes_GO_BP_all
	Cluster	ID	Description	GeneRatio	BgRatio	pvalue	p.adjust	qvalue	geneID	Count
1	C1	GO:0042110	T cell activation	100/605	453/16992	2.30223e-51	9.46447e-48	7.04725e-48	199/54518/567/660/151888/84433/857/283234/6363/6347/6352/911/912/914/51744/919/939/940/915/916/917/920/959/921/923/924/972/9308/942/925/926/11151/54567/1794/81704/10148/8320/355/2207/2534/2841/1880/9402/84868/3142/3479/3586/3594/8809/3558/3702/3718/22914/27040/3932/3965/10859/10288/4063/4067/4478/3071/114548/5133/80380/5293/146850/639/5588/5734/26191/5788/5880/64926/54440/55423/27240/84174/6504/1…	100
2	C1	GO:0002694	regulation of leukocyte activation	94/605	489/16992	9.4194e-43	1.93616e-39	1.44166e-39	199/55024/695/151888/84433/857/283234/6363/6347/6352/912/914/4345/51744/919/939/940/915/916/917/920/958/959/921/923/972/9308/942/11151/10148/355/2207/2242/2268/2323/2534/1880/9402/84868/3142/3479/3586/3594/3558/90865/3635/3718/22914/27040/3932/3965/10859/10288/7940/4067/4208/4332/3071/114548/5133/80380/146850/84106/639/5588/26191/5788/5880/64926/64092/54440/55423/27240/84174/6504/8651/6693/26228/…	94
3	C1	GO:0050867	positive regulation of cell activation	78/605	336/16992	1.24623e-41	1.70774e-38	1.27159e-38	199/695/151888/84433/857/283234/6363/6347/6352/912/914/51744/919/939/940/915/916/917/920/958/959/921/923/972/9308/942/11151/10148/2207/2268/2323/2534/1880/9402/84868/3142/3479/3586/3594/3558/90865/3635/3718/22914/3932/3965/10859/10288/4067/4208/3071/114548/5133/80380/146850/5341/639/5588/5788/64926/54440/6403/55423/6504/8651/6693/26228/30009/7048/7099/126259/7293/10673/8740/7412/8876/6375/7535	78
4	C1	GO:0002696	positive regulation of leukocyte activation	76/605	327/16992	1.33362e-40	1.37063e-37	1.02057e-37	199/695/151888/84433/857/283234/6363/6347/6352/912/914/51744/919/939/940/915/916/917/920/958/959/921/923/972/9308/942/11151/10148/2207/2268/2323/2534/1880/9402/84868/3142/3479/3586/3594/3558/90865/3635/3718/22914/3932/3965/10859/10288/4067/4208/3071/114548/5133/80380/146850/639/5588/5788/64926/54440/55423/6504/8651/6693/26228/30009/7048/7099/126259/7293/10673/8740/7412/8876/6375/7535	76
5	C1	GO:0051249	regulation of lymphocyte activation	86/605	430/16992	1.77484e-40	1.45927e-37	1.08658e-37	199/55024/695/151888/84433/857/283234/6363/6347/6352/912/914/51744/919/939/940/915/916/917/920/958/959/921/923/972/9308/942/11151/10148/355/2323/2534/1880/9402/84868/3142/3479/3586/3594/3558/3635/3718/22914/27040/3932/3965/10859/10288/7940/4067/4208/4332/3071/114548/5133/80380/146850/639/5588/26191/5788/5880/64926/64092/54440/55423/27240/84174/6504/8651/6693/374403/30009/7048/201633/7099/126259/7…	86
6	C1	GO:0007159	leukocyte cell-cell adhesion	77/605	349/16992	2.07337e-39	1.42061e-36	1.05778e-36	199/151888/84433/857/283234/6363/6347/6352/912/914/51744/919/939/940/915/916/917/920/959/921/923/972/9308/942/11151/6387/10148/2113/83706/2534/9402/84868/3142/3479/3586/3594/3558/3718/22914/27040/3932/3965/10859/10288/4067/4478/3071/114548/5133/80380/146850/639/5588/26191/5788/5880/64926/54440/6401/6403/6404/55423/27240/6504/8651/6693/7048/201633/126259/79626/10673/8740/7412/8876/6375/7535/257101	77
7	C1	GO:0002250	adaptive immune response	87/605	468/16992	2.45363e-38	1.44098e-35	1.07295e-35	567/695/151888/712/713/714/715/716/718/6363/911/51744/939/940/920/958/959/962/923/924/972/974/942/925/926/3426/10462/50856/1075/1520/10148/8320/355/2207/2208/2534/202309/1880/84868/3142/3586/3594/10068/8809/3558/90865/3635/3702/3718/89857/22914/3903/27040/7462/10859/10288/4049/4063/4067/4208/259197/114548/5293/5452/639/5579/5588/5788/23180/64092/54440/710/4068/27240/84174/6504/114836/6693/30009/3…	87
8	C1	GO:0050870	positive regulation of T cell activation	60/605	211/16992	1.57286e-37	7.45714e-35	5.55259e-35	199/151888/84433/857/283234/6363/6347/6352/912/51744/919/939/940/915/916/917/920/959/921/923/972/9308/942/11151/10148/2534/9402/84868/3142/3479/3594/3558/3718/22914/3932/3965/10859/10288/4067/3071/114548/5133/80380/146850/5588/5788/64926/54440/55423/6504/8651/6693/7048/126259/10673/8740/7412/8876/6375/7535	60
9	C1	GO:1903037	regulation of leukocyte cell-cell adhesion	72/605	320/16992	1.83615e-37	7.45714e-35	5.55259e-35	199/151888/84433/857/283234/6363/6347/6352/912/914/51744/919/939/940/915/916/917/920/959/921/923/972/9308/942/11151/6387/10148/2113/2534/9402/84868/3142/3479/3586/3594/3558/3718/22914/27040/3932/3965/10859/10288/4067/3071/114548/5133/80380/146850/639/5588/26191/5788/5880/64926/54440/55423/27240/6504/8651/6693/7048/201633/126259/79626/10673/8740/7412/8876/6375/7535/257101	72
10	C1	GO:1903039	positive regulation of leukocyte cell-cell adhesion	61/605	220/16992	1.93246e-37	7.45714e-35	5.55259e-35	199/151888/84433/857/283234/6363/6347/6352/912/51744/919/939/940/915/916/917/920/959/921/923/972/9308/942/11151/10148/2113/2534/9402/84868/3142/3479/3594/3558/3718/22914/3932/3965/10859/10288/4067/3071/114548/5133/80380/146850/5588/5788/64926/54440/55423/6504/8651/6693/7048/126259/10673/8740/7412/8876/6375/7535	61
11	C1	GO:0051251	positive regulation of lymphocyte activation	70/605	301/16992	1.99534e-37	7.45714e-35	5.55259e-35	199/695/151888/84433/857/283234/6363/6347/6352/912/51744/919/939/940/915/916/917/920/958/959/921/923/972/9308/942/11151/10148/2323/2534/1880/9402/84868/3142/3479/3594/3558/3635/3718/22914/3932/3965/10859/10288/4067/4208/3071/114548/5133/80380/146850/639/5588/5788/64926/54440/55423/6504/8651/6693/30009/7048/7099/126259/7293/10673/8740/7412/8876/6375/7535	70
12	C1	GO:0050863	regulation of T cell activation	70/605	305/16992	5.00992e-37	1.71632e-34	1.27797e-34	199/151888/84433/857/283234/6363/6347/6352/912/914/51744/919/939/940/915/916/917/920/959/921/923/972/9308/942/11151/10148/2534/9402/84868/3142/3479/3586/3594/3558/3718/22914/27040/3932/3965/10859/10288/4067/3071/114548/5133/80380/146850/639/5588/26191/5788/5880/64926/54440/55423/27240/6504/8651/6693/7048/201633/126259/79626/10673/8740/7412/8876/6375/7535/257101	70
13	C1	GO:0002521	leukocyte differentiation	84/605	464/16992	4.18683e-36	1.324e-33	9.85854e-34	567/55509/660/695/714/84433/6363/1230/912/914/939/940/915/916/920/959/972/974/9308/942/925/1435/1436/54567/1794/8320/355/2207/2323/139716/2841/1880/3059/3142/3428/10320/3586/3594/8809/3558/3635/3702/9452/3718/3932/3965/10859/10288/4063/4066/4067/4208/4242/3071/114548/5153/5293/146850/5336/5452/5468/639/5734/26191/5788/54440/6504/114836/8651/6688/6693/6886/30009/54997/7048/387357/7099/944/7305/741…	84
14	C1	GO:0022409	positive regulation of cell-cell adhesion	62/605	249/16992	4.74694e-35	1.39391e-32	1.0379e-32	199/151888/84433/857/283234/6363/6347/6352/912/51744/919/939/940/915/916/917/920/959/921/923/972/9308/942/11151/10148/2113/2534/9402/84868/3142/3479/3586/3594/3558/3718/22914/3932/3965/10859/10288/4067/3071/114548/5133/80380/146850/5588/5788/64926/54440/55423/6504/8651/6693/7048/126259/10673/8740/7412/8876/6375/7535	62
15	C1	GO:0030098	lymphocyte differentiation	67/605	316/16992	3.43102e-33	9.40328e-31	7.00169e-31	567/660/695/84433/6363/912/914/939/940/915/916/920/959/972/974/9308/942/925/54567/1794/8320/355/2207/2323/2841/1880/3142/10320/3586/3594/8809/3558/3635/3702/9452/3718/3932/3965/10288/4063/4066/4242/3071/114548/5293/146850/5336/5452/639/5734/26191/5788/54440/6504/114836/8651/6688/6693/30009/7048/387357/944/7412/8876/7471/7535/257101	67
16	C1	GO:0022407	regulation of cell-cell adhesion	74/605	394/16992	6.52588e-33	1.67674e-30	1.2485e-30	199/151888/84433/857/283234/6363/6347/6352/912/914/51744/919/939/940/915/916/917/920/959/921/923/972/9308/942/11151/6387/10148/2113/83706/2534/9402/84868/3142/3479/3586/3594/3558/3718/22914/27040/3932/3965/10859/10288/4067/3071/114548/5133/80380/146850/639/5588/26191/5788/5880/64926/54440/55423/27240/6504/8651/6693/7048/201633/126259/79626/10673/8740/7412/8876/7471/6375/7535/257101	74
17	C1	GO:0070661	leukocyte proliferation	62/605	270/16992	7.36675e-33	1.78145e-30	1.32647e-30	199/695/84433/283234/6363/6352/912/51744/940/916/920/958/959/923/972/942/11151/1435/1794/81704/10148/2323/2534/202309/1880/84868/3479/3586/3594/3558/90865/3635/3718/3965/10859/10288/7940/4067/4208/4332/4478/3071/80380/639/5588/26191/5788/5880/64926/54440/6504/114836/6693/7048/7099/126259/7293/10673/8740/7412/6375/7535	62
18	C1	GO:0070663	regulation of leukocyte proliferation	54/605	202/16992	2.51265e-32	5.73861e-30	4.27297e-30	199/695/84433/283234/6363/6352/912/51744/940/916/920/958/959/923/972/942/11151/1435/10148/2323/1880/84868/3479/3586/3594/3558/3635/3718/3965/10859/10288/7940/4067/4208/4332/3071/80380/639/5588/26191/5788/5880/64926/54440/6504/6693/7048/7099/126259/7293/10673/7412/6375/7535	54
19	C1	GO:0032943	mononuclear cell proliferation	60/605	257/16992	3.00916e-32	6.51087e-30	4.848e-30	199/695/84433/283234/6363/6352/912/51744/940/916/920/958/959/923/972/942/11151/1435/1794/81704/10148/2534/202309/1880/84868/3479/3586/3594/3558/3635/3718/3965/10859/10288/7940/4067/4208/4332/4478/3071/80380/639/5588/26191/5788/5880/64926/54440/6504/114836/6693/7048/7099/126259/7293/10673/8740/7412/6375/7535	60
20	C1	GO:0032944	regulation of mononuclear cell proliferation	53/605	195/16992	3.86367e-32	7.94178e-30	5.91345e-30	199/695/84433/283234/6363/6352/912/51744/940/916/920/958/959/923/972/942/11151/1435/10148/1880/84868/3479/3586/3594/3558/3635/3718/3965/10859/10288/7940/4067/4208/4332/3071/80380/639/5588/26191/5788/5880/64926/54440/6504/6693/7048/7099/126259/7293/10673/7412/6375/7535	53
21	C1	GO:0070665	positive regulation of leukocyte proliferation	45/605	133/16992	4.81617e-32	9.42824e-30	7.02027e-30	199/84433/283234/6363/6352/912/51744/940/916/920/958/959/923/972/942/11151/1435/10148/2323/1880/84868/3479/3594/3558/3718/3965/10288/4067/4208/3071/80380/5588/5788/64926/54440/6504/6693/7048/7099/126259/7293/10673/7412/6375/7535	45
22	C1	GO:0046651	lymphocyte proliferation	59/605	255/16992	1.71574e-31	3.20609e-29	2.38726e-29	199/695/84433/283234/6363/6352/912/51744/940/916/920/958/959/923/972/942/11151/1794/81704/10148/2534/202309/1880/84868/3479/3586/3594/3558/3635/3718/3965/10859/10288/7940/4067/4208/4332/4478/3071/80380/639/5588/26191/5788/5880/64926/54440/6504/114836/6693/7048/7099/126259/7293/10673/8740/7412/6375/7535	59
23	C1	GO:0050670	regulation of lymphocyte proliferation	52/605	194/16992	3.19632e-31	5.71308e-29	4.25396e-29	199/695/84433/283234/6363/6352/912/51744/940/916/920/958/959/923/972/942/11151/10148/1880/84868/3479/3586/3594/3558/3635/3718/3965/10859/10288/7940/4067/4208/4332/3071/80380/639/5588/26191/5788/5880/64926/54440/6504/6693/7048/7099/126259/7293/10673/7412/6375/7535	52
24	C1	GO:0032946	positive regulation of mononuclear cell proliferation	43/605	128/16992	1.62645e-30	2.78597e-28	2.07444e-28	199/84433/283234/6363/6352/912/51744/940/916/920/958/959/923/972/942/11151/1435/10148/1880/84868/3479/3594/3558/3718/3965/10288/4208/3071/80380/5588/5788/64926/54440/6504/6693/7048/7099/126259/7293/10673/7412/6375/7535	43
25	C1	GO:0045785	positive regulation of cell adhesion	70/605	385/16992	3.1248e-30	5.13843e-28	3.82608e-28	199/54518/151888/84433/857/283234/6363/6347/6352/912/51744/919/939/940/915/916/917/920/959/921/923/972/9308/942/11151/1435/6387/10148/133584/2113/2534/9402/84868/3142/3479/3586/3594/3558/3718/3791/22914/3932/3965/10859/10288/4067/3071/114548/5133/80380/146850/5588/5788/64926/54440/55423/6504/8651/6693/9806/7010/7048/126259/10673/8740/7412/7424/8876/6375/7535	70
26	C1	GO:0002697	regulation of immune effector process	64/605	328/16992	1.6193e-29	2.49651e-27	1.8589e-27	60489/409/567/695/718/719/6363/6347/51744/919/940/920/958/959/972/942/926/10225/3075/3426/5199/56253/1794/9844/2207/2208/2242/2865/2268/2534/84868/3142/3586/3594/3558/90865/3718/22914/3932/3965/10859/4049/4067/259197/114548/146850/84106/5788/5880/54440/5272/710/4068/6504/114836/6693/30009/7099/340061/7293/10077/7454/6375/257101	64
27	C1	GO:0050671	positive regulation of lymphocyte proliferation	42/605	127/16992	1.63964e-29	2.49651e-27	1.8589e-27	199/84433/283234/6363/6352/912/51744/940/916/920/958/959/923/972/942/11151/10148/1880/84868/3479/3594/3558/3718/3965/10288/4208/3071/80380/5588/5788/64926/54440/6504/6693/7048/7099/126259/7293/10673/7412/6375/7535	42
28	C1	GO:0030217	T cell differentiation	52/605	216/16992	9.60598e-29	1.41036e-26	1.05016e-26	567/660/84433/6363/912/914/939/940/915/916/920/972/9308/942/925/54567/1794/8320/355/2207/2841/1880/3142/3594/8809/3558/3702/3718/3932/3965/10288/4063/3071/114548/5293/146850/639/5734/26191/5788/54440/114836/8651/6693/30009/7048/387357/944/8876/7471/7535/257101	52
29	C1	GO:0042102	positive regulation of T cell proliferation	36/605	95/16992	7.23292e-28	1.02533e-25	7.6346e-26	199/84433/283234/6363/6352/912/51744/940/916/920/959/923/942/11151/10148/84868/3479/3594/3558/3718/3965/10288/3071/80380/5588/5788/64926/54440/6504/6693/7048/126259/10673/7412/6375/7535	36
30	C1	GO:0042098	T cell proliferation	45/605	173/16992	1.53615e-26	2.10504e-24	1.56741e-24	199/84433/283234/6363/6352/912/51744/940/916/920/959/923/942/11151/1794/81704/10148/2534/84868/3479/3586/3594/3558/3718/3965/10859/10288/4478/3071/80380/5588/5788/5880/64926/54440/6504/6693/7048/126259/7293/10673/8740/7412/6375/7535	45
31	C1	GO:0050900	leukocyte migration	71/605	454/16992	1.83e-26	2.42681e-24	1.80701e-24	199/683/719/857/6363/6347/6351/6352/1230/1234/914/51744/947/962/972/9023/1240/11151/1435/6387/3579/2833/81704/9046/90952/2207/2534/2841/1880/63940/2995/3586/3603/90865/3635/58494/22914/3932/3965/4067/4354/4478/3071/64805/5175/5293/83483/10544/5734/5880/5919/1901/6401/6402/6403/6404/140885/55423/6504/9056/6693/26228/30009/7010/7056/8740/7412/7424/6375/6846/7535	71
32	C1	GO:0001819	positive regulation of cytokine production	64/605	391/16992	4.94299e-25	6.3502e-23	4.72836e-23	567/718/719/84433/834/283234/6363/6347/929/914/51744/940/947/916/920/958/959/923/972/9308/942/283420/56253/1436/10148/2207/2865/2268/2324/63940/84868/3357/8692/3428/3586/3594/8809/3558/90865/3394/22914/3965/10288/4049/4050/4063/23643/22861/114548/5336/5588/5734/26191/54440/6504/114836/6693/201633/7099/340061/126259/943/6375/81030	64
33	C1	GO:0002460	adaptive immune response based on somatic recombination of immune receptors built from immunoglobulin superfamily domains	55/605	301/16992	5.25966e-24	6.55226e-22	4.87882e-22	567/695/712/713/714/715/716/718/6363/939/940/920/958/959/972/925/3426/1075/10148/355/2207/2208/202309/84868/3142/3586/3594/10068/8809/3558/90865/3635/3718/89857/10859/4049/4063/4208/259197/114548/5452/5588/5788/23180/54440/710/84174/6504/114836/6693/30009/7099/10673/7454/6375	55
34	C1	GO:0042129	regulation of T cell proliferation	39/605	147/16992	1.7171e-23	2.07618e-21	1.54592e-21	199/84433/283234/6363/6352/912/51744/940/916/920/959/923/942/11151/10148/84868/3479/3586/3594/3558/3718/3965/10859/10288/3071/80380/5588/5788/5880/64926/54440/6504/6693/7048/126259/10673/7412/6375/7535	39
35	C1	GO:0046631	alpha-beta T cell activation	34/605	116/16992	3.57328e-22	4.19707e-20	3.12514e-20	660/6363/51744/940/916/9308/942/1794/10148/8320/2841/1880/3142/3594/8809/3558/3702/3718/3965/10859/4063/3071/114548/639/5588/5734/64926/54440/114836/7048/944/6375/7535/257101	34
36	C1	GO:0002449	lymphocyte mediated immunity	52/605	300/16992	1.17545e-21	1.3423e-19	9.9948e-20	409/567/695/712/713/714/715/716/718/939/940/958/959/972/925/10225/3426/11151/56253/1075/355/2207/2208/202309/3002/84868/3586/3594/3558/3635/3824/22914/3965/10859/4049/259197/114548/146850/5452/5788/23180/54440/5272/710/4068/84174/6504/114836/6693/30009/7454/6375	52
37	C1	GO:0002703	regulation of leukocyte mediated immunity	38/605	155/16992	1.36849e-21	1.5205e-19	1.13217e-19	409/567/695/718/940/958/10225/56253/2207/2208/2242/2268/84868/3586/3594/3558/3718/22914/3965/10859/4049/4067/259197/114548/146850/84106/5788/5880/54440/5272/4068/6504/114836/6693/30009/7099/7454/6375	38
38	C1	GO:0060326	cell chemotaxis	45/605	250/16992	1.49367e-19	1.61592e-17	1.20321e-17	199/409/51411/683/719/6363/6347/6351/6352/1230/1234/972/9023/1240/11151/1435/6387/3579/2833/2207/8817/2841/1880/63940/3586/3603/3791/22914/3965/4067/4354/3071/5293/5588/5880/5919/391/1901/6504/26228/8740/7412/7424/6375/6846	45
39	C1	GO:0002706	regulation of lymphocyte mediated immunity	31/605	118/16992	8.71579e-19	9.18734e-17	6.8409e-17	409/567/695/718/940/958/10225/56253/2207/2208/84868/3586/3594/3558/22914/3965/10859/4049/259197/114548/146850/5788/54440/5272/4068/6504/114836/6693/30009/7454/6375	31
40	C1	GO:0002819	regulation of adaptive immune response	32/605	130/16992	1.97428e-18	2.02906e-16	1.51084e-16	567/695/718/6363/940/920/958/962/2207/2208/84868/3142/3586/3594/3558/90865/3718/10859/4049/4208/259197/114548/5588/5788/64092/54440/6504/6693/30009/10673/7454/6375	32
41	C1	GO:0030595	leukocyte chemotaxis	38/605	191/16992	3.15522e-18	3.16368e-16	2.35568e-16	199/683/719/6363/6347/6351/6352/1230/1234/972/9023/1240/11151/1435/6387/3579/2833/2207/2841/1880/63940/3586/3603/22914/3965/4067/4354/3071/5293/5880/5919/1901/6504/26228/8740/7424/6375/6846	38
42	C1	GO:0002699	positive regulation of immune effector process	35/605	164/16992	6.65985e-18	6.51873e-16	4.85385e-16	567/695/718/6363/6347/51744/940/958/972/942/56253/2207/2208/2242/2865/2268/3142/3594/3558/90865/22914/3965/10859/4049/4067/259197/114548/5880/54440/4068/114836/30009/7099/7293/6375	35
43	C1	GO:0002822	regulation of adaptive immune response based on somatic recombination of immune receptors built from immunoglobulin superfamily domains	30/605	119/16992	1.13096e-17	1.08125e-15	8.051e-16	567/695/718/6363/940/920/958/2207/2208/84868/3142/3586/3594/3558/90865/3718/10859/4049/4208/259197/114548/5588/5788/54440/6504/6693/30009/10673/7454/6375	30
44	C1	GO:0002683	negative regulation of immune system process	53/605	382/16992	1.38439e-17	1.29346e-15	9.63114e-16	409/55024/695/714/6347/929/4345/972/942/10225/6387/355/2207/29909/2841/84868/3142/3428/3586/3558/90865/3635/3718/22914/3965/10859/10288/9404/7940/23643/4067/4332/5133/80380/5468/639/5734/26191/5788/64092/5272/710/84174/6504/6693/26228/374403/201633/7099/79626/10077/53347/6375	53
45	C1	GO:0032103	positive regulation of response to external stimulus	43/605	261/16992	3.05552e-17	2.79139e-15	2.07847e-15	199/695/718/719/6363/6347/6351/6352/1230/940/923/972/1240/1435/6387/2113/2207/2865/8817/63940/84868/8692/3603/3558/90865/3791/3965/4049/9450/23643/3071/5138/5734/5880/5919/1901/8578/6504/7056/7099/8740/7424/6375	43
46	C1	GO:0002237	response to molecule of bacterial origin	47/605	319/16992	9.43609e-17	8.43299e-15	6.27921e-15	567/834/6347/6352/1234/929/939/958/923/942/10225/1439/355/356/2672/84868/3586/3587/10068/3394/3764/22914/3965/10859/10288/100130733/4049/9450/23643/4067/4208/114548/4846/5336/639/5734/5739/26191/6401/6403/26228/7056/7099/7133/7293/943/7412	47
47	C1	GO:0032609	interferon-gamma production	27/605	101/16992	9.72384e-17	8.50525e-15	6.33302e-15	554/929/914/51744/916/10225/10148/8320/84868/3586/3594/8809/3558/90865/3394/3702/22914/3965/10859/4049/80380/26191/54440/6504/114836/7099/6375	27
48	C1	GO:0002685	regulation of leukocyte migration	33/605	158/16992	1.18049e-16	1.01104e-14	7.52821e-15	199/683/719/6363/6347/6351/6352/1230/972/1240/1435/6387/2833/2841/63940/90865/22914/3965/4067/4354/4478/3071/64805/83483/5734/5880/5919/6403/6504/26228/8740/7424/6375	33
49	C1	GO:0031295	T cell costimulation	24/605	79/16992	1.99286e-16	1.67197e-14	1.24495e-14	151888/84433/857/6363/919/940/915/916/917/920/959/921/942/2534/9402/22914/3932/4067/5133/80380/6693/126259/10673/8740	24
50	C1	GO:0032496	response to lipopolysaccharide	45/605	304/16992	3.64533e-16	2.99719e-14	2.23171e-14	834/6347/6352/1234/929/939/958/923/942/10225/1439/355/356/2672/84868/3586/3587/10068/3394/3764/22914/3965/10859/10288/4049/9450/23643/4067/4208/114548/4846/5336/639/5734/5739/26191/6401/6403/26228/7056/7099/7133/7293/943/7412	45
51	C1	GO:0046634	regulation of alpha-beta T cell activation	23/605	74/16992	4.82591e-16	3.89006e-14	2.89654e-14	6363/51744/940/916/9308/942/10148/3142/3594/3558/3718/3965/10859/3071/114548/639/5588/64926/54440/7048/6375/7535/257101	23
52	C1	GO:0046632	alpha-beta T cell differentiation	25/605	90/16992	4.99475e-16	3.94873e-14	2.94023e-14	660/6363/9308/942/8320/2841/1880/3142/3594/8809/3558/3702/3718/3965/4063/3071/114548/639/5734/54440/114836/7048/944/7535/257101	25
53	C1	GO:0031294	lymphocyte costimulation	24/605	82/16992	5.17407e-16	4.01332e-14	2.98832e-14	151888/84433/857/6363/919/940/915/916/917/920/959/921/942/2534/9402/22914/3932/4067/5133/80380/6693/126259/10673/8740	24
54	C1	GO:0002285	lymphocyte activation involved in immune response	32/605	156/16992	5.99148e-16	4.5613e-14	3.39634e-14	54518/6363/911/51744/940/958/959/942/11151/8320/2207/202309/1880/84868/3142/3586/3594/8809/3558/9452/3718/3965/10859/4063/4242/114548/5336/5734/114836/30009/7099/257101	32
55	C1	GO:0042113	B cell activation	41/605	258/16992	6.30532e-16	4.71294e-14	3.50926e-14	55024/695/84433/939/940/958/959/972/974/942/355/202309/1880/3586/3558/3635/9452/3718/7462/4066/4067/4208/4242/4332/3071/5293/5336/5452/639/5579/5788/64092/54440/84174/374403/30009/7099/7293/10673/7412/7535	41
56	C1	GO:0050851	antigen receptor-mediated signaling pathway	40/605	246/16992	6.42832e-16	4.71907e-14	3.51383e-14	695/84433/919/940/915/916/917/920/974/2533/2534/9402/3635/3702/89857/27040/7462/3932/3937/9404/4067/4208/4332/3071/5293/5336/5579/5588/5699/26191/5788/23180/130132/84174/26228/387357/50852/53347/7454/7535	40
57	C1	GO:1902105	regulation of leukocyte differentiation	39/605	239/16992	1.3264e-15	9.56637e-14	7.12312e-14	695/714/84433/6363/1230/914/939/940/920/972/9308/942/1435/355/2323/3059/3142/3594/3558/3635/3718/3965/10859/10288/4067/3071/114548/146850/639/54440/8651/6886/54997/7048/7099/7305/8876/7535/257101	39
58	C1	GO:0002688	regulation of leukocyte chemotaxis	26/605	103/16992	1.66511e-15	1.18022e-13	8.78789e-14	199/683/719/6363/6347/6351/6352/1230/972/1240/1435/6387/2841/63940/22914/3965/4067/4354/3071/5880/5919/6504/26228/8740/7424/6375	26
59	C1	GO:0050866	negative regulation of cell activation	32/605	163/16992	2.26199e-15	1.57611e-13	1.17357e-13	348/55024/695/4345/972/114757/355/84868/3142/3586/3558/3635/3718/3965/10859/10288/7940/4067/4332/4846/80380/639/26191/64092/84174/6693/374403/7056/201633/79626/10077/6375	32
60	C1	GO:1903706	regulation of hemopoiesis	45/605	324/16992	4.12189e-15	2.82418e-13	2.10288e-13	567/695/714/84433/6363/1230/914/939/940/920/972/9308/942/1435/2113/355/2242/2323/29909/3059/3142/3594/3558/3635/3718/3965/10859/10288/4067/4208/3071/114548/146850/639/54440/8651/6688/6886/54997/7048/7099/7305/8876/7535/257101	45
61	C1	GO:0032649	regulation of interferon-gamma production	24/605	92/16992	9.18652e-15	6.19112e-13	4.60991e-13	929/914/51744/916/10225/10148/84868/3586/3594/8809/3558/90865/3394/22914/3965/10859/4049/80380/26191/54440/6504/114836/7099/6375	24
62	C1	GO:0002768	immune response-regulating cell surface receptor signaling pathway	53/605	446/16992	1.08287e-14	7.18014e-13	5.34633e-13	695/719/84433/919/940/915/916/917/920/958/974/10462/50856/9844/2207/2268/2533/2534/9402/3384/3635/3702/89857/22914/27040/7462/3932/3937/10859/10288/9404/4067/4208/4332/3071/259197/5293/5336/5579/5588/5699/26191/5788/23180/130132/84174/26228/387357/50852/53347/7454/7456/7535	53
63	C1	GO:0009615	response to virus	43/605	313/16992	2.54055e-14	1.65781e-12	1.23441e-12	27350/60489/164668/567/55509/55337/6363/6351/6352/919/940/920/958/942/925/926/6387/1794/9844/8547/2268/2534/8692/3428/3588/3594/90865/3764/3932/3965/10859/4208/114548/10577/5371/5551/5788/6693/30009/340061/10346/10077/6375	43
64	C1	GO:0002429	immune response-activating cell surface receptor signaling pathway	50/605	414/16992	3.37744e-14	2.16948e-12	1.61539e-12	695/719/84433/919/940/915/916/917/920/974/10462/50856/9844/2207/2268/2533/2534/9402/3384/3635/3702/89857/22914/27040/7462/3932/3937/9404/4067/4208/4332/3071/259197/5293/5336/5579/5588/5699/26191/5788/23180/130132/84174/26228/387357/50852/53347/7454/7456/7535	50
65	C1	GO:2000106	regulation of leukocyte apoptotic process	22/605	80/16992	3.65384e-14	2.31092e-12	1.72071e-12	695/6363/6352/939/917/972/6387/81704/355/2207/155038/3059/3586/3558/3718/3965/10859/4067/4208/5133/5293/5588	22
66	C1	GO:0046635	positive regulation of alpha-beta T cell activation	18/605	50/16992	4.11275e-14	2.56174e-12	1.90748e-12	6363/51744/940/916/9308/942/10148/3142/3594/3965/3071/114548/5588/64926/54440/7048/6375/7535	18
67	C1	GO:0050920	regulation of chemotaxis	31/605	172/16992	7.25985e-14	4.45452e-12	3.31683e-12	199/683/719/6363/6347/6351/6352/1230/972/1240/1435/6387/8817/2841/1880/63940/3603/3791/22914/3965/4067/4354/3071/5880/5919/1901/6504/26228/8740/7424/6375	31
68	C1	GO:0050663	cytokine secretion	31/605	174/16992	1.00663e-13	6.08565e-12	4.53138e-12	55024/84433/834/6363/929/914/51744/947/283420/56253/1436/2268/84868/3357/8692/3586/90865/3937/3965/10859/4067/58484/22861/114548/5371/5734/26191/6504/8651/5552/7099	31
69	C1	GO:1903708	positive regulation of hemopoiesis	30/605	163/16992	1.03731e-13	6.18029e-12	4.60185e-12	695/6363/1230/939/920/972/9308/942/1435/2113/2242/2323/3059/3142/3594/3558/3635/3965/10288/3071/114548/146850/639/54440/8651/6886/54997/7048/8876/7535	30
70	C1	GO:0045621	positive regulation of lymphocyte differentiation	22/605	84/16992	1.10582e-13	6.49433e-12	4.83568e-12	695/6363/939/972/9308/942/2323/3142/3594/3558/3635/3965/10288/3071/114548/146850/639/54440/8651/7048/8876/7535	22
71	C1	GO:1902107	positive regulation of leukocyte differentiation	27/605	132/16992	1.25181e-13	7.24813e-12	5.39696e-12	695/6363/1230/939/920/972/9308/942/1435/2323/3059/3142/3594/3558/3635/3965/10288/3071/114548/146850/639/54440/8651/54997/7048/8876/7535	27
72	C1	GO:0045619	regulation of lymphocyte differentiation	28/605	143/16992	1.39046e-13	7.93915e-12	5.9115e-12	695/84433/6363/914/939/940/972/9308/942/355/2323/3142/3594/3558/3635/3718/3965/10288/3071/114548/146850/639/54440/8651/7048/8876/7535/257101	28
73	C1	GO:0051250	negative regulation of lymphocyte activation	26/605	123/16992	1.57956e-13	8.89533e-12	6.62347e-12	55024/695/972/355/84868/3142/3586/3558/3635/3718/3965/10859/10288/7940/4067/4332/80380/639/26191/64092/84174/6693/374403/201633/79626/6375	26
74	C1	GO:0002695	negative regulation of leukocyte activation	28/605	145/16992	2.00081e-13	1.11153e-11	8.27648e-12	55024/695/4345/972/355/84868/3142/3586/3558/3635/3718/3965/10859/10288/7940/4067/4332/80380/639/26191/64092/84174/6693/374403/201633/79626/10077/6375	28
75	C1	GO:0030888	regulation of B cell proliferation	18/605	56/16992	3.96196e-13	2.15285e-11	1.60301e-11	695/84433/958/972/1880/3586/3558/3635/4067/4208/4332/3071/639/5788/54440/7099/7293/10673	18
76	C1	GO:0001525	angiogenesis	48/605	411/16992	3.97996e-13	2.15285e-11	1.60301e-11	94/358/83478/718/719/10203/857/6347/947/1306/2833/54567/641700/2022/2113/356/8817/2324/91010/2702/2828/126393/3791/4162/4327/79812/4846/4855/4881/146850/5371/26051/5579/5787/10266/54538/84870/1901/5176/64321/23166/6886/7010/7048/7075/126259/8742/7424	48
77	C1	GO:0050727	regulation of inflammatory response	39/605	285/16992	4.78328e-13	2.55377e-11	1.90154e-11	348/255877/683/695/718/719/10203/834/837/6352/940/923/3075/3426/5199/2113/2207/2865/63940/8692/3586/3558/90865/4049/4067/22861/114548/5138/5468/5734/6401/5176/710/6693/7010/7099/79626/7133/6375	39
78	C1	GO:0071887	leukocyte apoptotic process	23/605	99/16992	4.85932e-13	2.56111e-11	1.907e-11	695/6363/6352/939/917/972/6387/81704/355/356/2207/155038/3059/3586/3558/3718/3965/10859/4067/4208/5133/5293/5588	23
79	C1	GO:0050707	regulation of cytokine secretion	28/605	151/16992	5.73606e-13	2.98493e-11	2.22258e-11	55024/834/6363/929/914/51744/947/283420/56253/1436/2268/84868/3357/8692/3586/90865/3965/10859/4067/22861/114548/5371/5734/26191/6504/8651/5552/7099	28
80	C1	GO:0031341	regulation of cell killing	18/605	58/16992	7.85606e-13	4.03704e-11	3.00598e-11	409/567/6347/56253/2208/84868/3594/22914/3965/10859/259197/146850/5788/5272/4068/114836/26228/6375	18
81	C1	GO:0001910	regulation of leukocyte mediated cytotoxicity	17/605	51/16992	9.10624e-13	4.6217e-11	3.44132e-11	409/567/6347/56253/84868/3594/22914/3965/10859/259197/146850/5788/5272/4068/114836/26228/6375	17
82	C1	GO:0002824	positive regulation of adaptive immune response based on somatic recombination of immune receptors built from immunoglobulin superfamily domains	20/605	76/16992	1.32872e-12	6.66144e-11	4.96011e-11	567/695/718/6363/940/920/958/2207/2208/3142/3594/3558/4049/259197/114548/5588/54440/30009/10673/6375	20
83	C1	GO:0048514	blood vessel morphogenesis	52/605	492/16992	2.05615e-12	1.01842e-10	7.58313e-11	94/348/358/83478/718/719/10203/857/6347/947/1306/2833/54567/641700/2022/2113/356/8817/2324/91010/2702/2828/126393/3791/4162/4327/79812/4846/4855/4881/146850/5371/26051/639/5579/5787/10266/54538/84870/1901/5176/64321/6688/23166/6886/6909/7010/7048/7075/126259/8742/7424	52
84	C1	GO:0030168	platelet activation	28/605	159/16992	2.1498e-12	1.05212e-10	7.83412e-11	348/409/958/959/2207/83706/2534/54331/27040/3932/3937/4067/4846/64805/23533/146850/5336/5341/5579/5588/5880/391/6403/7056/7099/340205/10077/7450	28
85	C1	GO:0035710	CD4-positive, alpha-beta T cell activation	19/605	70/16992	2.65279e-12	1.28302e-10	9.55335e-11	6363/9308/942/1880/3142/3594/8809/3558/3718/3965/4063/3071/114548/5588/5734/54440/114836/7048/6375	19
86	C1	GO:0001906	cell killing	23/605	107/16992	2.78139e-12	1.32957e-10	9.89996e-11	8542/409/567/6347/11151/56253/1075/2208/10578/3002/84868/3594/22914/3965/10859/259197/146850/5788/5272/4068/114836/26228/6375	23
87	C1	GO:0045580	regulation of T cell differentiation	24/605	118/16992	3.31021e-12	1.56417e-10	1.16468e-10	84433/6363/914/939/940/972/9308/942/3142/3594/3558/3718/3965/10288/3071/114548/146850/639/54440/8651/7048/8876/7535/257101	24
88	C1	GO:0002821	positive regulation of adaptive immune response	20/605	80/16992	3.77175e-12	1.76201e-10	1.31199e-10	567/695/718/6363/940/920/958/2207/2208/3142/3594/3558/4049/259197/114548/5588/54440/30009/10673/6375	20
89	C1	GO:0032729	positive regulation of interferon-gamma production	18/605	63/16992	3.82744e-12	1.76794e-10	1.31641e-10	929/914/51744/916/10148/84868/3594/8809/3558/3394/22914/3965/4049/26191/54440/6504/114836/7099	18
90	C1	GO:0001909	leukocyte mediated cytotoxicity	20/605	82/16992	6.19697e-12	2.83064e-10	2.10769e-10	409/567/6347/11151/56253/1075/3002/84868/3594/22914/3965/10859/259197/146850/5788/5272/4068/114836/26228/6375	20
91	C1	GO:0018108	peptidyl-tyrosine phosphorylation	43/605	367/16992	6.27752e-12	2.83592e-10	2.11163e-10	409/660/683/695/857/6352/916/920/958/972/1436/1438/1439/30844/2242/8817/2252/2268/2324/2534/10750/9402/3059/8692/3479/3594/3558/3563/3702/3718/3791/3932/4067/653361/64092/6503/84174/8651/26228/7010/7075/7424/7535	43
92	C1	GO:0050864	regulation of B cell activation	26/605	144/16992	7.34561e-12	3.28237e-10	2.44405e-10	55024/695/84433/939/940/958/972/355/1880/3586/3558/3635/4067/4208/4332/3071/639/5788/64092/54440/84174/374403/30009/7099/7293/10673	26
93	C1	GO:0018212	peptidyl-tyrosine modification	43/605	369/16992	7.52694e-12	3.32723e-10	2.47746e-10	409/660/683/695/857/6352/916/920/958/972/1436/1438/1439/30844/2242/8817/2252/2268/2324/2534/10750/9402/3059/8692/3479/3594/3558/3563/3702/3718/3791/3932/4067/653361/64092/6503/84174/8651/26228/7010/7075/7424/7535	43
94	C1	GO:0002708	positive regulation of lymphocyte mediated immunity	19/605	75/16992	1.01487e-11	4.43846e-10	3.30488e-10	567/695/718/940/958/56253/2207/2208/3594/3558/22914/4049/259197/114548/54440/4068/114836/30009/6375	19
95	C1	GO:0002690	positive regulation of leukocyte chemotaxis	20/605	86/16992	1.59809e-11	6.91552e-10	5.1493e-10	199/719/6363/6347/6351/6352/1230/972/1240/1435/6387/63940/3965/3071/5880/5919/6504/8740/7424/6375	20
96	C1	GO:0038083	peptidyl-tyrosine autophosphorylation	16/605	52/16992	1.7274e-11	7.33436e-10	5.46117e-10	660/695/857/2242/2268/2534/10750/9402/3702/3718/3791/3932/4067/6503/84174/7535	16
97	C1	GO:0050921	positive regulation of chemotaxis	24/605	127/16992	1.73056e-11	7.33436e-10	5.46117e-10	199/719/6363/6347/6351/6352/1230/972/1240/1435/6387/8817/63940/3603/3791/3965/3071/5880/5919/1901/6504/8740/7424/6375	24
98	C1	GO:0019722	calcium-mediated signaling	26/605	151/16992	2.24833e-11	9.43153e-10	7.02272e-10	683/695/6351/1234/916/920/925/1193/1240/2833/3270/3357/3479/84502/3791/27040/7462/5336/5341/10231/6401/6403/84174/50852/7412/7535	26
99	C1	GO:0042100	B cell proliferation	20/605	88/16992	2.51238e-11	1.04327e-09	7.76821e-10	695/84433/958/959/972/202309/1880/3586/3558/3635/4067/4208/4332/3071/639/5788/54440/7099/7293/10673	20
100	C1	GO:0045058	T cell selection	15/605	46/16992	2.90418e-11	1.19391e-09	8.88986e-10	84433/912/940/915/916/920/972/1794/355/3594/4063/114836/6693/387357/7535	15
101	C1	GO:0002705	positive regulation of leukocyte mediated immunity	20/605	89/16992	3.13444e-11	1.27439e-09	9.48908e-10	567/695/718/940/958/56253/2207/2208/2268/3594/3558/22914/4049/259197/114548/54440/4068/114836/30009/6375	20
102	C1	GO:0098542	defense response to other organism	50/605	496/16992	3.16194e-11	1.27439e-09	9.48908e-10	27350/60489/164668/567/55337/283234/919/940/920/958/942/925/926/5199/23406/1794/9844/2207/8547/2268/2534/10578/84868/8692/3428/3586/3588/3594/90865/3394/3764/22914/3932/10859/4049/58484/22861/114548/51316/5371/5551/5788/6403/6693/23166/7099/340061/944/10346/10077	50
103	C1	GO:0097529	myeloid leukocyte migration	27/605	166/16992	3.63731e-11	1.45175e-09	1.08097e-09	199/683/719/6363/6347/6351/6352/1230/972/1240/1435/6387/3579/2207/4067/4354/3071/64805/5293/5734/5880/5919/6504/26228/7424/6375/6846	27
104	C1	GO:0002440	production of molecular mediator of immune response	30/605	204/16992	4.03336e-11	1.59434e-09	1.18715e-09	567/695/84433/51744/940/958/959/972/10225/355/2207/2865/202309/3586/3558/90865/9452/3718/10859/114548/5452/5788/54440/6504/30009/7099/126259/7293/10673/6375	30
105	C1	GO:0031349	positive regulation of defense response	45/605	420/16992	4.26833e-11	1.67115e-09	1.24434e-09	409/695/718/84433/857/6352/929/912/940/923/942/10462/50856/56253/1520/2113/2207/2865/2534/2672/63940/84868/8692/3384/3428/3558/90865/22914/100130733/4049/23643/4067/4208/259197/58484/5138/5336/5699/5734/26191/23180/4068/114836/7099/340061	45
106	C1	GO:0002700	regulation of production of molecular mediator of immune response	22/605	111/16992	4.55414e-11	1.76623e-09	1.31514e-09	567/695/51744/940/958/959/972/10225/2207/2865/3586/3558/90865/3718/10859/114548/54440/6504/30009/7099/7293/6375	22
107	C1	GO:0050715	positive regulation of cytokine secretion	21/605	101/16992	4.8573e-11	1.8662e-09	1.38957e-09	834/6363/929/914/51744/947/283420/56253/1436/2268/84868/3357/8692/3586/90865/3965/22861/114548/5734/26191/6504	21
108	C1	GO:0045582	positive regulation of T cell differentiation	18/605	73/16992	5.83166e-11	2.21981e-09	1.65287e-09	6363/939/972/9308/942/3142/3594/3558/3965/10288/3071/114548/146850/54440/8651/7048/8876/7535	18
109	C1	GO:0030099	myeloid cell differentiation	39/605	333/16992	6.2843e-11	2.35778e-09	1.75561e-09	567/55509/714/6363/1230/920/972/942/1435/1436/2113/355/2242/2313/139716/29909/1880/3059/3428/10320/3635/3394/3718/10365/10859/4067/4208/3071/5153/5293/5371/5468/115727/6688/6886/54997/7048/7099/7305	39
110	C1	GO:0051607	defense response to virus	32/605	234/16992	6.30884e-11	2.35778e-09	1.75561e-09	27350/60489/164668/567/55337/919/940/920/958/942/925/926/1794/9844/8547/2534/8692/3428/3588/3594/90865/3764/3932/10859/114548/5371/5551/5788/6693/340061/10346/10077	32
111	C1	GO:0002687	positive regulation of leukocyte migration	22/605	115/16992	9.43622e-11	3.4948e-09	2.60223e-09	199/719/6363/6347/6351/6352/1230/972/1240/1435/6387/63940/3965/3071/83483/5880/5919/6403/6504/8740/7424/6375	22
112	C1	GO:0050852	T cell receptor signaling pathway	27/605	173/16992	9.66122e-11	3.54619e-09	2.64049e-09	84433/919/940/915/916/917/920/2533/2534/9402/3635/3702/27040/3932/3937/5293/5336/5588/5699/26191/5788/23180/387357/50852/53347/7454/7535	27
113	C1	GO:0001773	myeloid dendritic cell activation	12/605	29/16992	1.1108e-10	4.00569e-09	2.98264e-09	55509/914/51744/942/1794/2323/84868/3586/6504/6688/7048/10077	12
114	C1	GO:2000516	positive regulation of CD4-positive, alpha-beta T cell activation	12/605	29/16992	1.1108e-10	4.00569e-09	2.98264e-09	6363/9308/942/3142/3594/3965/3071/114548/5588/54440/7048/6375	12
115	C1	GO:0071222	cellular response to lipopolysaccharide	25/605	151/16992	1.31307e-10	4.69395e-09	3.49512e-09	6347/6352/1234/929/958/923/942/2672/84868/3586/3394/22914/10859/10288/9450/23643/4067/4208/114548/4846/639/26191/26228/7099/7133	25
116	C1	GO:0045765	regulation of angiogenesis	30/605	215/16992	1.52243e-10	5.39544e-09	4.01745e-09	94/358/718/719/6347/947/54567/641700/2022/2113/356/2828/126393/3791/79812/4846/4881/146850/5371/26051/5579/10266/5176/23166/7010/7048/7075/126259/8742/7424	30
117	C1	GO:2000514	regulation of CD4-positive, alpha-beta T cell activation	14/605	44/16992	1.94316e-10	6.82763e-09	5.08386e-09	6363/9308/942/3142/3594/3558/3718/3965/3071/114548/5588/54440/7048/6375	14
118	C1	GO:0046637	regulation of alpha-beta T cell differentiation	15/605	53/16992	2.81501e-10	9.80721e-09	7.30245e-09	6363/9308/942/3142/3594/3558/3718/3965/3071/114548/639/54440/7048/7535/257101	15
119	C1	GO:0071219	cellular response to molecule of bacterial origin	25/605	157/16992	3.09925e-10	1.07067e-08	7.97224e-09	6347/6352/1234/929/958/923/942/2672/84868/3586/3394/22914/10859/10288/9450/23643/4067/4208/114548/4846/639/26191/26228/7099/7133	25
120	C1	GO:0050777	negative regulation of immune response	22/605	122/16992	3.12637e-10	1.07104e-08	7.97498e-09	409/10225/84868/3142/3428/3586/3558/90865/3635/3718/3965/10859/10288/4067/5468/5788/64092/5272/710/6504/6693/6375	22
121	C1	GO:0007599	hemostasis	39/605	353/16992	3.59184e-10	1.22034e-08	9.08663e-09	348/409/554/857/947/958/959/81704/953/2207/83706/2313/2534/54331/27040/81606/3932/3937/4067/4846/64805/23533/146850/5336/5341/5579/5588/10544/5880/391/6403/710/10019/7056/7099/340205/10077/7450/7454	39
122	C1	GO:0070228	regulation of lymphocyte apoptotic process	15/605	54/16992	3.77113e-10	1.27075e-08	9.462e-09	695/6352/939/917/972/81704/355/155038/3586/3558/3718/3965/4067/5133/5588	15
123	C1	GO:0043367	CD4-positive, alpha-beta T cell differentiation	16/605	63/16992	4.24338e-10	1.41826e-08	1.05603e-08	6363/9308/942/1880/3142/3594/8809/3558/3718/3965/4063/3071/114548/5734/54440/114836	16
124	C1	GO:0032633	interleukin-4 production	12/605	32/16992	4.38164e-10	1.45266e-08	1.08165e-08	940/916/959/9308/942/84868/90865/3702/3965/114548/5588/54440	12
125	C1	GO:0002286	T cell activation involved in immune response	19/605	92/16992	4.59741e-10	1.512e-08	1.12583e-08	54518/6363/911/942/8320/2207/1880/84868/3142/3594/8809/3558/3718/3965/10859/4063/114548/5734/114836	19
126	C1	GO:0072676	lymphocyte migration	18/605	83/16992	5.68437e-10	1.85464e-08	1.38096e-08	199/6363/6347/6351/6352/9023/6387/2833/1880/22914/4478/5293/1901/30009/8740/6375/6846/7535	18
127	C1	GO:1903555	regulation of tumor necrosis factor superfamily cytokine production	20/605	104/16992	6.12723e-10	1.98339e-08	1.47683e-08	409/6363/6347/929/914/947/942/2207/2841/84868/3586/3965/10859/23643/26191/54440/6504/6693/7099/943	20
128	C1	GO:0045088	regulation of innate immune response	41/605	391/16992	6.19438e-10	1.98946e-08	1.48135e-08	409/695/84433/857/6352/929/912/942/10225/10462/50856/56253/1520/2207/2268/2534/2672/84868/3384/3428/22914/3965/10859/100130733/23643/4067/259197/58484/146850/5336/5468/5699/26191/23180/5272/710/4068/114836/8651/7099/340061	41
129	C1	GO:0048872	homeostasis of number of cells	30/605	228/16992	6.51165e-10	2.07515e-08	1.54516e-08	567/84433/924/972/11151/1435/2113/355/2207/2323/202309/1880/3059/10320/3558/3635/3718/10365/27040/3965/4067/4208/3071/5293/54440/27240/6688/6886/10673/8740	30
130	C1	GO:0071622	regulation of granulocyte chemotaxis	14/605	48/16992	7.14707e-10	2.26012e-08	1.68289e-08	683/719/6363/6347/6352/972/1240/1435/4354/3071/5880/5919/6504/6375	14
131	C1	GO:2000147	positive regulation of cell motility	42/605	410/16992	7.7964e-10	2.44664e-08	1.82177e-08	199/719/6363/6347/6351/6352/1230/972/1240/11151/1435/1436/6387/1601/2113/83706/8817/2252/2268/2324/152007/63940/3479/3791/3965/4067/4162/3071/5293/83483/5788/5880/5919/1901/6403/6504/9806/7010/7048/8740/7424/6375	42
132	C1	GO:0019932	second-messenger-mediated signaling	30/605	230/16992	8.05985e-10	2.51015e-08	1.86906e-08	348/683/695/6351/1234/916/920/925/1193/1240/2833/3270/3357/3479/84502/3791/27040/7462/4846/5138/5336/5341/5739/10231/6401/6403/84174/50852/7412/7535	30
133	C1	GO:0032673	regulation of interleukin-4 production	11/605	27/16992	8.26749e-10	2.55546e-08	1.9028e-08	940/916/959/9308/942/84868/90865/3965/114548/5588/54440	11
134	C1	GO:0030335	positive regulation of cell migration	41/605	395/16992	8.41662e-10	2.58214e-08	1.92267e-08	199/719/6363/6347/6351/6352/1230/972/1240/11151/1435/1436/6387/1601/2113/83706/8817/2252/2268/2324/152007/63940/3479/3791/3965/4067/4162/3071/5293/83483/5788/5880/5919/1901/6403/6504/7010/7048/8740/7424/6375	41
135	C1	GO:0032655	regulation of interleukin-12 production	14/605	49/16992	9.68198e-10	2.94834e-08	2.19534e-08	409/6363/958/959/1240/3586/3394/3718/3965/10859/4050/6504/201633/7099	14
136	C1	GO:0002715	regulation of natural killer cell mediated immunity	12/605	34/16992	9.96819e-10	3.01318e-08	2.24361e-08	409/10225/56253/84868/22914/3965/10859/259197/146850/5272/4068/114836	12
137	C1	GO:0071216	cellular response to biotic stimulus	26/605	179/16992	1.07073e-09	3.21297e-08	2.39238e-08	695/6347/6352/1234/929/958/923/942/2672/84868/3586/3394/22914/10859/10288/9450/23643/4067/4208/114548/4846/639/26191/26228/7099/7133	26
138	C1	GO:0002228	natural killer cell mediated immunity	15/605	58/16992	1.13613e-09	3.38452e-08	2.52012e-08	409/10225/11151/56253/3002/84868/3824/22914/3965/10859/259197/146850/5272/4068/114836	15
139	C1	GO:0071706	tumor necrosis factor superfamily cytokine production	20/605	108/16992	1.23261e-09	3.64552e-08	2.71445e-08	409/6363/6347/929/914/947/942/2207/2841/84868/3586/3965/10859/23643/26191/54440/6504/6693/7099/943	20
140	C1	GO:0032653	regulation of interleukin-10 production	13/605	42/16992	1.28331e-09	3.76835e-08	2.80591e-08	940/947/959/9308/2207/3718/3965/10859/80380/54440/201633/7099/6375	13
141	C1	GO:0032753	positive regulation of interleukin-4 production	10/605	22/16992	1.33649e-09	3.89668e-08	2.90147e-08	940/916/959/942/84868/90865/3965/114548/5588/54440	10
142	C1	GO:0002292	T cell differentiation involved in immune response	15/605	59/16992	1.474e-09	4.26734e-08	3.17747e-08	6363/942/8320/2207/1880/3142/3594/8809/3558/3718/3965/4063/114548/5734/114836	15
143	C1	GO:0051272	positive regulation of cellular component movement	42/605	420/16992	1.62082e-09	4.65957e-08	3.46952e-08	199/719/6363/6347/6351/6352/1230/972/1240/11151/1435/1436/6387/1601/2113/83706/8817/2252/2268/2324/152007/63940/3479/3791/3965/4067/4162/3071/5293/83483/5788/5880/5919/1901/6403/6504/9806/7010/7048/8740/7424/6375	42
144	C1	GO:0032615	interleukin-12 production	14/605	51/16992	1.73549e-09	4.95457e-08	3.68918e-08	409/6363/958/959/1240/3586/3394/3718/3965/10859/4050/6504/201633/7099	14
145	C1	GO:0040017	positive regulation of locomotion	43/605	438/16992	1.81438e-09	5.11593e-08	3.80932e-08	199/719/6363/6347/6351/6352/1230/972/1240/11151/1435/1436/6387/1601/2113/83706/8817/2252/2268/2324/152007/63940/3479/3603/3791/3965/4067/4162/3071/5293/83483/5788/5880/5919/1901/6403/6504/9806/7010/7048/8740/7424/6375	43
146	C1	GO:0070227	lymphocyte apoptotic process	16/605	69/16992	1.8169e-09	5.11593e-08	3.80932e-08	695/6352/939/917/972/81704/355/356/155038/3586/3558/3718/3965/4067/5133/5588	16
147	C1	GO:0006968	cellular defense response	15/605	60/16992	1.90155e-09	5.31788e-08	3.9597e-08	1234/3579/10578/3702/10219/10288/4046/23643/4332/653361/5551/4068/6693/50852/7305	15
148	C1	GO:1901342	regulation of vasculature development	30/605	239/16992	2.03951e-09	5.65362e-08	4.20969e-08	94/358/718/719/6347/947/54567/641700/2022/2113/356/2828/126393/3791/79812/4846/4881/146850/5371/26051/5579/10266/5176/23166/7010/7048/7075/126259/8742/7424	30
149	C1	GO:0042119	neutrophil activation	46/605	490/16992	2.04911e-09	5.65362e-08	4.20969e-08	64333/567/51411/683/718/719/6352/929/945/963/22918/978/5199/23406/1075/1520/3579/1794/79930/2207/10875/2268/2512/11010/9535/84329/3903/10288/4033/4332/3071/10577/5175/51316/80301/84106/5787/5788/391/6402/140885/374403/340061/7133/7305/8876	46
150	C1	GO:0002573	myeloid leukocyte differentiation	26/605	185/16992	2.20368e-09	6.03955e-08	4.49705e-08	55509/714/6363/1230/920/972/942/1435/1436/139716/1880/3059/3428/3635/10859/4067/4208/5153/5293/5468/6688/6886/54997/7048/7099/7305	26
151	C1	GO:0032680	regulation of tumor necrosis factor production	19/605	101/16992	2.429e-09	6.61296e-08	4.92401e-08	409/6363/6347/929/914/947/2207/2841/84868/3586/3965/10859/23643/26191/54440/6504/6693/7099/943	19
152	C1	GO:0032613	interleukin-10 production	13/605	44/16992	2.44507e-09	6.61296e-08	4.92401e-08	940/947/959/9308/2207/3718/3965/10859/80380/54440/201633/7099/6375	13
153	C1	GO:0043383	negative T cell selection	8/605	13/16992	2.71217e-09	7.28741e-08	5.42621e-08	940/916/972/1794/355/6693/387357/7535	8
154	C1	GO:0036230	granulocyte activation	46/605	495/16992	2.83033e-09	7.55551e-08	5.62584e-08	64333/567/51411/683/718/719/6352/929/945/963/22918/978/5199/23406/1075/1520/3579/1794/79930/2207/10875/2268/2512/11010/9535/84329/3903/10288/4033/4332/3071/10577/5175/51316/80301/84106/5787/5788/391/6402/140885/374403/340061/7133/7305/8876	46
155	C1	GO:0050853	B cell receptor signaling pathway	17/605	81/16992	2.9278e-09	7.76529e-08	5.78204e-08	695/974/89857/7462/3932/9404/4067/4208/4332/3071/5293/5336/5579/26191/5788/23180/26228	17
156	C1	GO:0007596	blood coagulation	37/605	348/16992	2.97384e-09	7.83684e-08	5.83531e-08	348/409/857/947/958/959/81704/953/2207/83706/2534/54331/27040/81606/3932/3937/4067/4846/64805/23533/146850/5336/5341/5579/5588/10544/5880/391/6403/710/10019/7056/7099/340205/10077/7450/7454	37
157	C1	GO:0002287	alpha-beta T cell activation involved in immune response	14/605	53/16992	3.0219e-09	7.86268e-08	5.85456e-08	6363/942/8320/1880/3142/3594/8809/3558/3718/3965/4063/114548/5734/114836	14
158	C1	GO:0002293	alpha-beta T cell differentiation involved in immune response	14/605	53/16992	3.0219e-09	7.86268e-08	5.85456e-08	6363/942/8320/1880/3142/3594/8809/3558/3718/3965/4063/114548/5734/114836	14
159	C1	GO:0019724	B cell mediated immunity	26/605	188/16992	3.12371e-09	8.07381e-08	6.01176e-08	695/712/713/714/715/716/718/939/940/958/959/972/3426/355/2207/2208/202309/3586/3558/3635/4049/5452/710/84174/30009/6375	26
160	C1	GO:0050869	negative regulation of B cell activation	11/605	30/16992	3.14232e-09	8.07381e-08	6.01176e-08	55024/695/355/3586/3635/4067/4332/639/64092/84174/374403	11
161	C1	GO:0032640	tumor necrosis factor production	19/605	103/16992	3.42485e-09	8.74507e-08	6.51158e-08	409/6363/6347/929/914/947/2207/2841/84868/3586/3965/10859/23643/26191/54440/6504/6693/7099/943	19
162	C1	GO:0050817	coagulation	37/605	352/16992	4.06488e-09	1.03153e-07	7.68075e-08	348/409/857/947/958/959/81704/953/2207/83706/2534/54331/27040/81606/3932/3937/4067/4846/64805/23533/146850/5336/5341/5579/5588/10544/5880/391/6403/710/10019/7056/7099/340205/10077/7450/7454	37
163	C1	GO:0030890	positive regulation of B cell proliferation	12/605	38/16992	4.31922e-09	1.0827e-07	8.0618e-08	84433/958/972/1880/3558/4208/3071/5788/54440/7099/7293/10673	12
164	C1	GO:0042088	T-helper 1 type immune response	12/605	38/16992	4.31922e-09	1.0827e-07	8.0618e-08	6363/10148/84868/3142/3594/10068/8809/90865/3718/6504/7099/6375	12
165	C1	GO:0001776	leukocyte homeostasis	17/605	83/16992	4.34713e-09	1.08309e-07	8.06472e-08	972/11151/355/2207/202309/1880/3558/3718/27040/3965/4067/4208/3071/5293/27240/10673/8740	17
166	C1	GO:0002283	neutrophil activation involved in immune response	45/605	485/16992	4.44744e-09	1.09482e-07	8.152e-08	64333/567/51411/683/718/719/929/945/963/22918/978/5199/23406/1075/1520/3579/1794/79930/2207/10875/2268/2512/11010/9535/84329/3903/10288/4033/4332/3071/10577/5175/51316/80301/84106/5787/5788/391/6402/140885/374403/340061/7133/7305/8876	45
167	C1	GO:0043312	neutrophil degranulation	45/605	485/16992	4.44744e-09	1.09482e-07	8.152e-08	64333/567/51411/683/718/719/929/945/963/22918/978/5199/23406/1075/1520/3579/1794/79930/2207/10875/2268/2512/11010/9535/84329/3903/10288/4033/4332/3071/10577/5175/51316/80301/84106/5787/5788/391/6402/140885/374403/340061/7133/7305/8876	45
168	C1	GO:0032945	negative regulation of mononuclear cell proliferation	15/605	64/16992	4.99756e-09	1.21568e-07	9.05195e-08	695/84868/3586/3558/3635/3965/10859/10288/7940/4067/4332/80380/639/6693/6375	15
169	C1	GO:0050672	negative regulation of lymphocyte proliferation	15/605	64/16992	4.99756e-09	1.21568e-07	9.05195e-08	695/84868/3586/3558/3635/3965/10859/10288/7940/4067/4332/80380/639/6693/6375	15
170	C1	GO:0046641	positive regulation of alpha-beta T cell proliferation	9/605	19/16992	5.81994e-09	1.4074e-07	1.04795e-07	51744/940/916/10148/3965/64926/7048/6375/7535	9
171	C1	GO:0097530	granulocyte migration	20/605	118/16992	6.14925e-09	1.47834e-07	1.10077e-07	683/719/6363/6347/6351/6352/972/1240/1435/3579/2207/4354/3071/5293/5734/5880/5919/6504/6375/6846	20
172	C1	GO:0042269	regulation of natural killer cell mediated cytotoxicity	11/605	32/16992	6.95522e-09	1.66238e-07	1.23781e-07	409/56253/84868/22914/3965/10859/259197/146850/5272/4068/114836	11
173	C1	GO:0071621	granulocyte chemotaxis	19/605	108/16992	7.78964e-09	1.85105e-07	1.37829e-07	683/719/6363/6347/6351/6352/972/1240/1435/3579/2207/4354/3071/5293/5880/5919/6504/6375/6846	19
174	C1	GO:0070664	negative regulation of leukocyte proliferation	15/605	67/16992	9.81269e-09	2.31839e-07	1.72627e-07	695/84868/3586/3558/3635/3965/10859/10288/7940/4067/4332/80380/639/6693/6375	15
175	C1	GO:0002446	neutrophil mediated immunity	45/605	498/16992	1.00289e-08	2.35592e-07	1.75422e-07	64333/567/51411/683/718/719/929/945/963/22918/978/5199/23406/1075/1520/3579/1794/79930/2207/10875/2268/2512/11010/9535/84329/3903/10288/4033/4332/3071/10577/5175/51316/80301/84106/5787/5788/391/6402/140885/374403/340061/7133/7305/8876	45
176	C1	GO:0072678	T cell migration	12/605	41/16992	1.14257e-08	2.65464e-07	1.97665e-07	199/6347/6352/6387/2833/1880/4478/5293/1901/8740/6375/7535	12
177	C1	GO:0043900	regulation of multi-organism process	38/605	382/16992	1.14296e-08	2.65464e-07	1.97665e-07	27350/60489/164668/348/567/55337/857/6351/6352/919/940/920/972/926/1794/9844/2208/8547/2534/84868/27306/3428/3479/3586/3594/3394/3932/3965/10859/4049/9450/23643/2494/5371/639/6693/340061/10077	38
178	C1	GO:0046633	alpha-beta T cell proliferation	10/605	27/16992	1.48385e-08	3.42702e-07	2.55176e-07	51744/940/916/1794/10148/3965/64926/7048/6375/7535	10
179	C1	GO:0002791	regulation of peptide secretion	40/605	419/16992	1.49535e-08	3.4343e-07	2.55718e-07	55024/834/6363/6352/929/914/51744/947/958/959/972/283420/1393/56253/1436/2865/2268/2702/84868/3357/8692/3479/3586/3558/90865/3741/3965/10859/4067/22861/114548/5371/5734/26191/6504/8651/5552/7099/7293/7424	40
180	C1	GO:0045061	thymic T cell selection	9/605	21/16992	1.73701e-08	3.96713e-07	2.95393e-07	84433/940/915/916/972/1794/355/6693/7535	9
181	C1	GO:2000107	negative regulation of leukocyte apoptotic process	12/605	43/16992	2.07869e-08	4.72126e-07	3.51545e-07	6363/6352/939/972/6387/81704/2207/3059/3558/3718/10859/5588	12
182	C1	GO:0002831	regulation of response to biotic stimulus	21/605	139/16992	2.13473e-08	4.8219e-07	3.59039e-07	60489/567/919/940/920/926/56253/1794/9844/2534/84868/3594/3932/10859/9450/23643/259197/639/6693/340061/10077	21
183	C1	GO:0002294	CD4-positive, alpha-beta T cell differentiation involved in immune response	13/605	52/16992	2.30117e-08	5.16947e-07	3.84919e-07	6363/942/1880/3142/3594/8809/3558/3718/3965/4063/114548/5734/114836	13
184	C1	GO:0001818	negative regulation of cytokine production	27/605	222/16992	2.58408e-08	5.77346e-07	4.29892e-07	409/55024/695/947/9308/10225/1240/2841/84868/3586/90865/3635/3718/10365/3965/10859/3071/114548/80380/5371/5734/26191/6504/5552/201633/7099/6375	27
185	C1	GO:1905521	regulation of macrophage migration	9/605	22/16992	2.84703e-08	6.32655e-07	4.71076e-07	719/6347/6352/1240/1435/64805/5919/6504/26228	9
186	C1	GO:0032733	positive regulation of interleukin-10 production	10/605	29/16992	3.30307e-08	7.3005e-07	5.43596e-07	940/947/959/9308/2207/3965/54440/201633/7099/6375	10
187	C1	GO:0002260	lymphocyte homeostasis	14/605	63/16992	3.38313e-08	7.36622e-07	5.48489e-07	972/11151/355/202309/3558/3718/27040/3965/4067/4208/3071/27240/10673/8740	14
188	C1	GO:0002718	regulation of cytokine production involved in immune response	14/605	63/16992	3.38313e-08	7.36622e-07	5.48489e-07	567/695/972/10225/2207/2865/3586/3718/10859/114548/54440/6504/7099/6375	14
189	C1	GO:0002702	positive regulation of production of molecular mediator of immune response	15/605	73/16992	3.38656e-08	7.36622e-07	5.48489e-07	567/51744/940/958/972/2207/2865/3558/90865/114548/54440/30009/7099/7293/6375	15
190	C1	GO:0042267	natural killer cell mediated cytotoxicity	13/605	54/16992	3.76131e-08	8.13828e-07	6.05977e-07	409/11151/56253/3002/84868/22914/3965/10859/259197/146850/5272/4068/114836	13
191	C1	GO:0031343	positive regulation of cell killing	11/605	37/16992	3.91873e-08	8.43449e-07	6.28033e-07	567/6347/56253/2208/3594/22914/259197/4068/114836/26228/6375	11
192	C1	GO:0050871	positive regulation of B cell activation	18/605	107/16992	3.98179e-08	8.52558e-07	6.34815e-07	695/84433/939/940/958/972/1880/3558/3635/4208/3071/639/5788/54440/30009/7099/7293/10673	18
193	C1	GO:0043903	regulation of symbiosis, encompassing mutualism through parasitism	31/605	287/16992	4.02142e-08	8.56582e-07	6.37812e-07	27350/60489/164668/348/567/55337/857/6351/6352/919/940/920/972/926/1794/9844/8547/2534/3428/3586/3594/3394/3932/3965/10859/4049/2494/5371/6693/340061/10077	31
194	C1	GO:0046640	regulation of alpha-beta T cell proliferation	9/605	23/16992	4.53008e-08	9.59956e-07	7.14784e-07	51744/940/916/10148/3965/64926/7048/6375/7535	9
195	C1	GO:0009306	protein secretion	43/605	489/16992	4.73593e-08	9.96588e-07	7.4206e-07	55024/84433/834/6363/6352/929/914/51744/947/958/959/283420/56253/1436/2268/2702/84868/3357/8692/3479/3586/3558/90865/3741/3937/3965/10859/4067/58484/22861/114548/5341/5371/5452/5734/26191/6504/8651/5552/7099/7293/10673/7424	43
196	C1	GO:0045060	negative thymic T cell selection	7/605	12/16992	4.75143e-08	9.96588e-07	7.4206e-07	940/916/972/1794/355/6693/7535	7
197	C1	GO:0016064	immunoglobulin mediated immune response	24/605	186/16992	4.94891e-08	1.03274e-06	7.68979e-07	695/712/713/714/715/716/718/939/940/958/959/972/3426/2207/2208/202309/3586/3558/3635/4049/5452/710/30009/6375	24
198	C1	GO:0043370	regulation of CD4-positive, alpha-beta T cell differentiation	11/605	38/16992	5.33927e-08	1.103e-06	8.21297e-07	6363/9308/942/3142/3594/3558/3718/3965/3071/114548/54440	11
199	C1	GO:0046638	positive regulation of alpha-beta T cell differentiation	11/605	38/16992	5.33927e-08	1.103e-06	8.21297e-07	6363/9308/942/3142/3594/3965/3071/114548/54440/7048/7535	11
200	C1	GO:0055074	calcium ion homeostasis	38/605	405/16992	5.46277e-08	1.12287e-06	8.36092e-07	348/719/857/6363/6347/6352/1230/1234/920/958/1043/1193/11151/6387/2833/54757/356/2534/2841/2828/8477/3270/3357/3558/84502/3741/9365/3932/10161/4067/286530/5336/5371/5579/5788/1901/8698/6375	38
201	C1	GO:0030101	natural killer cell activation	15/605	76/16992	5.99261e-08	1.22565e-06	9.12622e-07	914/51744/11151/2323/84868/8809/3558/22914/259197/5293/639/26191/6504/114836/257101	15
202	C1	GO:0045766	positive regulation of angiogenesis	19/605	122/16992	6.08108e-08	1.23759e-06	9.2151e-07	94/358/718/719/947/2022/2113/126393/3791/4846/146850/26051/5579/10266/7010/7048/126259/8742/7424	19
203	C1	GO:0032689	negative regulation of interferon-gamma production	10/605	31/16992	6.85749e-08	1.38873e-06	1.03405e-06	10225/84868/3586/90865/3965/10859/80380/6504/7099/6375	10
204	C1	GO:0050708	regulation of protein secretion	37/605	392/16992	7.03795e-08	1.41829e-06	1.05606e-06	55024/834/6363/6352/929/914/51744/947/958/959/283420/56253/1436/2268/2702/84868/3357/8692/3479/3586/3558/90865/3741/3965/10859/4067/22861/114548/5371/5734/26191/6504/8651/5552/7099/7293/7424	37
205	C1	GO:0007204	positive regulation of cytosolic calcium ion concentration	29/605	264/16992	7.6546e-08	1.53503e-06	1.14298e-06	719/857/6363/1230/1234/920/1043/1193/11151/2833/356/2534/2841/2828/8477/3270/3357/3558/84502/3932/10161/4067/286530/5336/5371/5788/1901/8698/6375	29
206	C1	GO:0014065	phosphatidylinositol 3-kinase signaling	22/605	163/16992	7.95639e-08	1.5878e-06	1.18228e-06	6352/940/942/8817/2252/2268/2534/3059/10870/3357/3479/3791/9365/3932/653361/5293/23533/146850/26051/6403/7010/50852	22
207	C1	GO:0050848	regulation of calcium-mediated signaling	15/605	78/16992	8.62713e-08	1.7051e-06	1.26962e-06	683/6351/916/920/925/1193/1240/3270/3479/84502/5341/10231/84174/50852/7535	15
208	C1	GO:0071674	mononuclear cell migration	15/605	78/16992	8.62713e-08	1.7051e-06	1.26962e-06	199/719/6363/6347/6351/6352/1230/1240/1435/6387/4067/5919/6504/6375/6846	15
209	C1	GO:0006816	calcium ion transport	36/605	379/16992	9.05006e-08	1.78013e-06	1.32549e-06	409/10203/857/6363/6347/6351/6352/1230/1234/920/1193/11151/6387/356/2534/2701/2771/3270/3357/3603/84502/3932/10859/10288/4067/4846/64805/5138/5336/5371/5579/5788/10266/140738/51393/6375	36
210	C1	GO:0031348	negative regulation of defense response	21/605	151/16992	9.30631e-08	1.82182e-06	1.35653e-06	348/409/10203/10225/2113/84868/3428/3586/3558/3965/10859/114548/5468/5734/5272/5176/710/6693/7010/79626/7133	21
211	C1	GO:0071675	regulation of mononuclear cell migration	11/605	40/16992	9.6138e-08	1.86411e-06	1.38802e-06	199/719/6347/6352/1230/1240/1435/6387/4067/5919/6504	11
212	C1	GO:0002714	positive regulation of B cell mediated immunity	10/605	32/16992	9.65839e-08	1.86411e-06	1.38802e-06	695/718/940/958/2207/2208/3558/4049/30009/6375	10
213	C1	GO:0002891	positive regulation of immunoglobulin mediated immune response	10/605	32/16992	9.65839e-08	1.86411e-06	1.38802e-06	695/718/940/958/2207/2208/3558/4049/30009/6375	10
214	C1	GO:0001771	immunological synapse formation	7/605	13/16992	9.97834e-08	1.91687e-06	1.4273e-06	6363/923/1794/81704/84868/4478/5551	7
215	C1	GO:0043372	positive regulation of CD4-positive, alpha-beta T cell differentiation	9/605	25/16992	1.0624e-07	2.0314e-06	1.51258e-06	6363/9308/942/3142/3594/3965/3071/114548/54440	9
216	C1	GO:1903557	positive regulation of tumor necrosis factor superfamily cytokine production	13/605	59/16992	1.16641e-07	2.21996e-06	1.65298e-06	6363/6347/929/914/942/2207/84868/3965/23643/54440/6693/7099/943	13
217	C1	GO:0070374	positive regulation of ERK1 and ERK2 cascade	23/605	181/16992	1.24879e-07	2.3658e-06	1.76157e-06	409/6363/6347/6351/6352/1230/920/972/1436/8817/2324/152007/1880/84868/3357/3791/3965/26191/6504/7010/7099/6375/6846	23
218	C1	GO:0072507	divalent inorganic cation homeostasis	39/605	436/16992	1.29755e-07	2.4469e-06	1.82196e-06	348/719/857/6363/6347/6352/1230/1234/920/958/1043/1193/11151/6387/2833/54757/356/2534/2841/2828/8477/3270/3357/3558/84502/3741/9365/3932/10161/4067/286530/5336/5371/5579/5788/1901/8698/147138/6375	39
219	C1	GO:0042093	T-helper cell differentiation	12/605	50/16992	1.30963e-07	2.4584e-06	1.83052e-06	6363/942/1880/3142/3594/8809/3558/3718/4063/114548/5734/114836	12
220	C1	GO:0001912	positive regulation of leukocyte mediated cytotoxicity	10/605	33/16992	1.34186e-07	2.4961e-06	1.8586e-06	567/6347/56253/3594/22914/259197/4068/114836/26228/6375	10
221	C1	GO:0002707	negative regulation of lymphocyte mediated immunity	10/605	33/16992	1.34186e-07	2.4961e-06	1.8586e-06	409/10225/84868/3965/10859/5788/5272/6504/6693/6375	10
222	C1	GO:0034612	response to tumor necrosis factor	30/605	288/16992	1.4907e-07	2.76048e-06	2.05545e-06	83643/6363/6347/6351/6352/929/939/958/959/1393/355/8692/10068/10365/4049/4050/83483/5699/6401/7133/7293/943/8742/10673/8740/944/7185/7412/6375/6846	30
223	C1	GO:0006874	cellular calcium ion homeostasis	36/605	392/16992	2.09222e-07	3.85701e-06	2.87193e-06	348/719/857/6363/6347/6352/1230/1234/920/958/1043/1193/11151/6387/2833/356/2534/2841/2828/8477/3270/3357/3558/84502/3741/3932/10161/4067/286530/5336/5371/5579/5788/1901/8698/6375	36
224	C1	GO:0010758	regulation of macrophage chemotaxis	8/605	20/16992	2.12708e-07	3.90377e-06	2.90675e-06	719/6347/6352/1240/1435/5919/6504/26228	8
225	C1	GO:0002377	immunoglobulin production	19/605	132/16992	2.19329e-07	4.00739e-06	2.9839e-06	695/84433/940/958/959/355/202309/3586/3558/90865/9452/5452/5788/54440/30009/126259/7293/10673/6375	19
226	C1	GO:0050714	positive regulation of protein secretion	25/605	216/16992	2.23357e-07	4.06293e-06	3.02526e-06	834/6363/929/914/51744/947/283420/56253/1436/2268/84868/3357/8692/3479/3586/3558/90865/3965/22861/114548/5734/26191/6504/7293/7424	25
227	C1	GO:0045089	positive regulation of innate immune response	32/605	327/16992	2.4199e-07	4.38246e-06	3.26318e-06	409/695/84433/857/6352/929/912/942/10462/50856/56253/1520/2207/2534/2672/84868/3384/3428/22914/100130733/23643/4067/259197/58484/5336/5699/26191/23180/4068/114836/7099/340061	32
228	C1	GO:0034341	response to interferon-gamma	21/605	160/16992	2.53556e-07	4.57178e-06	3.40415e-06	199/567/55337/6363/6347/6351/6352/958/942/4261/2634/3594/3394/3965/5371/5468/8651/10346/7412/6375/6846	21
229	C1	GO:0002704	negative regulation of leukocyte mediated immunity	11/605	44/16992	2.80174e-07	5.02967e-06	3.74509e-06	409/10225/84868/3718/3965/10859/5788/5272/6504/6693/6375	11
230	C1	GO:0072511	divalent inorganic cation transport	38/605	432/16992	2.88701e-07	5.16022e-06	3.8423e-06	409/567/10203/857/6363/6347/6351/6352/1230/1234/920/1193/11151/6387/356/2534/2701/2771/3270/3357/3603/84502/3932/10859/10288/4067/4846/64805/5138/5336/5371/5579/5788/10266/6948/140738/51393/6375	38
231	C1	GO:0051480	regulation of cytosolic calcium ion concentration	30/605	298/16992	3.13714e-07	5.5794e-06	4.15442e-06	719/857/6363/1230/1234/920/1043/1193/11151/2833/356/2534/2841/2828/8477/3270/3357/3558/84502/3741/3932/10161/4067/286530/5336/5371/5788/1901/8698/6375	30
232	C1	GO:0051924	regulation of calcium ion transport	24/605	205/16992	3.14868e-07	5.5794e-06	4.15442e-06	409/857/6347/6351/6352/1230/920/1193/11151/6387/2534/2771/3270/3603/84502/10859/10288/4067/4846/64805/5336/5371/51393/6375	24
233	C1	GO:0050690	regulation of defense response to virus by virus	9/605	28/16992	3.26364e-07	5.75829e-06	4.28763e-06	567/919/940/920/926/1794/9844/2534/3932	9
234	C1	GO:1903038	negative regulation of leukocyte cell-cell adhesion	16/605	98/16992	3.45425e-07	6.06855e-06	4.51864e-06	972/6387/84868/3142/3586/3558/3718/3965/10859/10288/80380/26191/6693/201633/79626/6375	16
235	C1	GO:0010759	positive regulation of macrophage chemotaxis	7/605	15/16992	3.51555e-07	6.12391e-06	4.55987e-06	719/6347/6352/1240/1435/5919/6504	7
236	C1	GO:0032695	negative regulation of interleukin-12 production	7/605	15/16992	3.51555e-07	6.12391e-06	4.55987e-06	409/1240/3586/3718/10859/6504/201633	7
237	C1	GO:0002712	regulation of B cell mediated immunity	11/605	45/16992	3.59004e-07	6.20112e-06	4.61736e-06	695/718/940/958/2207/2208/3586/3558/4049/30009/6375	11
238	C1	GO:0002889	regulation of immunoglobulin mediated immune response	11/605	45/16992	3.59004e-07	6.20112e-06	4.61736e-06	695/718/940/958/2207/2208/3586/3558/4049/30009/6375	11
239	C1	GO:0036005	response to macrophage colony-stimulating factor	6/605	10/16992	3.69486e-07	6.32898e-06	4.71256e-06	6347/1435/1436/5153/5138/26228	6
240	C1	GO:0036006	cellular response to macrophage colony-stimulating factor stimulus	6/605	10/16992	3.69486e-07	6.32898e-06	4.71256e-06	6347/1435/1436/5153/5138/26228	6
241	C1	GO:0071356	cellular response to tumor necrosis factor	28/605	270/16992	4.24733e-07	7.24513e-06	5.39472e-06	83643/6363/6347/6351/6352/939/958/959/1393/355/8692/10068/10365/4049/4050/83483/5699/7133/7293/943/8742/10673/8740/944/7185/7412/6375/6846	28
242	C1	GO:0032715	negative regulation of interleukin-6 production	10/605	37/16992	4.43984e-07	7.54223e-06	5.61595e-06	409/55024/84868/3586/3635/10365/3071/26191/6504/7099	10
243	C1	GO:0030593	neutrophil chemotaxis	15/605	88/16992	4.50987e-07	7.59839e-06	5.65776e-06	683/719/6363/6347/6351/6352/972/3579/2207/4354/3071/5293/5880/6375/6846	15
244	C1	GO:0050688	regulation of defense response to virus	15/605	88/16992	4.50987e-07	7.59839e-06	5.65776e-06	60489/567/919/940/920/926/1794/9844/2534/3594/3932/10859/6693/340061/10077	15
245	C1	GO:0002456	T cell mediated immunity	14/605	77/16992	4.80091e-07	8.05573e-06	5.9983e-06	567/925/1075/3594/10859/259197/114548/5788/23180/54440/6504/6693/7454/6375	14
246	C1	GO:0048247	lymphocyte chemotaxis	12/605	56/16992	4.95504e-07	8.28055e-06	6.1657e-06	6363/6347/6351/6352/9023/2833/1880/22914/5293/8740/6375/6846	12
247	C1	GO:1904018	positive regulation of vasculature development	19/605	139/16992	4.9873e-07	8.30073e-06	6.18073e-06	94/358/718/719/947/2022/2113/126393/3791/4846/146850/26051/5579/10266/7010/7048/126259/8742/7424	19
248	C1	GO:0002367	cytokine production involved in immune response	14/605	78/16992	5.66239e-07	9.38632e-06	6.98906e-06	567/695/972/10225/2207/2865/3586/3718/10859/114548/54440/6504/7099/6375	14
249	C1	GO:0002448	mast cell mediated immunity	11/605	47/16992	5.77393e-07	9.49466e-06	7.06973e-06	695/2207/2242/2268/27040/7462/3965/4067/5293/5880/5272	11
250	C1	GO:0045123	cellular extravasation	11/605	47/16992	5.77393e-07	9.49466e-06	7.06973e-06	683/6347/6387/5175/5293/83483/5734/6401/6403/6404/7412	11
251	C1	GO:0002820	negative regulation of adaptive immune response	10/605	38/16992	5.83481e-07	9.55654e-06	7.1158e-06	84868/3558/90865/3718/10859/5788/64092/6504/6693/6375	10
252	C1	GO:1905523	positive regulation of macrophage migration	7/605	16/16992	6.05804e-07	9.8721e-06	7.35077e-06	719/6347/6352/1240/1435/5919/6504	7
253	C1	GO:0032760	positive regulation of tumor necrosis factor production	12/605	57/16992	6.07551e-07	9.8721e-06	7.35077e-06	6363/6347/929/914/2207/84868/3965/23643/54440/6693/7099/943	12
254	C1	GO:0010543	regulation of platelet activation	9/605	30/16992	6.34245e-07	1.01865e-05	7.58485e-06	348/2207/4067/4846/5341/5588/6403/7056/7099	9
255	C1	GO:0036336	dendritic cell migration	9/605	30/16992	6.34245e-07	1.01865e-05	7.58485e-06	6363/6352/1230/1234/3579/81704/1880/3965/6504	9
256	C1	GO:0070838	divalent metal ion transport	37/605	428/16992	6.34332e-07	1.01865e-05	7.58485e-06	409/567/10203/857/6363/6347/6351/6352/1230/1234/920/1193/11151/6387/356/2534/2701/2771/3270/3357/3603/84502/3932/10859/10288/4067/4846/64805/5138/5336/5371/5579/5788/10266/140738/51393/6375	37
257	C1	GO:0030183	B cell differentiation	17/605	115/16992	6.45662e-07	1.03281e-05	7.6903e-06	695/84433/939/959/974/1880/3586/3635/9452/3718/4066/4242/3071/5336/5452/639/7412	17
258	C1	GO:0050868	negative regulation of T cell activation	15/605	91/16992	7.0614e-07	1.12517e-05	8.37802e-06	972/84868/3142/3586/3558/3718/3965/10859/10288/80380/26191/6693/201633/79626/6375	15
259	C1	GO:0002716	negative regulation of natural killer cell mediated immunity	6/605	11/16992	7.88357e-07	1.24651e-05	9.28155e-06	409/10225/84868/3965/10859/5272	6
260	C1	GO:0035747	natural killer cell chemotaxis	6/605	11/16992	7.88357e-07	1.24651e-05	9.28155e-06	6347/6351/6352/22914/5293/6375	6
261	C1	GO:0002698	negative regulation of immune effector process	16/605	104/16992	7.93597e-07	1.24999e-05	9.30744e-06	409/10225/84868/3142/3586/3558/90865/3718/3965/10859/5788/5272/710/6504/6693/6375	16
262	C1	GO:0070371	ERK1 and ERK2 cascade	27/605	263/16992	8.3273e-07	1.30662e-05	9.72912e-06	409/6363/6347/6351/6352/1230/920/972/1436/8817/2324/152007/1880/84868/3357/3479/3791/3965/4067/5734/26191/6504/374403/7010/7099/6375/6846	27
263	C1	GO:0072503	cellular divalent inorganic cation homeostasis	36/605	416/16992	8.78596e-07	1.37335e-05	1.0226e-05	348/719/857/6363/6347/6352/1230/1234/920/958/1043/1193/11151/6387/2833/356/2534/2841/2828/8477/3270/3357/3558/84502/3741/3932/10161/4067/286530/5336/5371/5579/5788/1901/8698/6375	36
264	C1	GO:0070098	chemokine-mediated signaling pathway	14/605	81/16992	9.14043e-07	1.42334e-05	1.05982e-05	6363/6347/6351/6352/1230/1234/9034/1240/6387/3579/2833/10663/6375/6846	14
265	C1	GO:0014066	regulation of phosphatidylinositol 3-kinase signaling	19/605	145/16992	9.64808e-07	1.49313e-05	1.11179e-05	6352/940/942/8817/2252/2268/2534/3059/10870/3479/3791/9365/3932/653361/5293/26051/6403/7010/50852	19
266	C1	GO:0050792	regulation of viral process	27/605	265/16992	9.66124e-07	1.49313e-05	1.11179e-05	27350/60489/164668/348/567/55337/6351/6352/919/940/920/972/926/1794/9844/8547/2534/3428/3594/3932/3965/10859/2494/5371/6693/340061/10077	27
267	C1	GO:0036037	CD8-positive, alpha-beta T cell activation	7/605	17/16992	9.98273e-07	1.53704e-05	1.14448e-05	51744/8320/2841/10859/3071/944/6375	7
268	C1	GO:0002793	positive regulation of peptide secretion	25/605	235/16992	1.10094e-06	1.68879e-05	1.25748e-05	834/6363/929/914/51744/947/283420/56253/1436/2268/84868/3357/8692/3479/3586/3558/90865/3965/22861/114548/5734/26191/6504/7293/7424	25
269	C1	GO:0031663	lipopolysaccharide-mediated signaling pathway	11/605	50/16992	1.12379e-06	1.71107e-05	1.27406e-05	6347/6352/929/923/9450/23643/4067/4846/639/26191/7099	11
270	C1	GO:0032663	regulation of interleukin-2 production	11/605	50/16992	1.12379e-06	1.71107e-05	1.27406e-05	84433/940/947/916/920/9308/942/84868/5588/54440/6375	11
271	C1	GO:1905517	macrophage migration	9/605	32/16992	1.1666e-06	1.7697e-05	1.31772e-05	719/6347/6352/1240/1435/64805/5919/6504/26228	9
272	C1	GO:1990266	neutrophil migration	15/605	95/16992	1.24628e-06	1.88362e-05	1.40254e-05	683/719/6363/6347/6351/6352/972/3579/2207/4354/3071/5293/5880/6375/6846	15
273	C1	GO:0048015	phosphatidylinositol-mediated signaling	23/605	206/16992	1.27986e-06	1.92729e-05	1.43506e-05	6352/940/942/1436/8817/2252/2268/2534/3059/10870/3357/3479/3791/9365/3932/653361/5293/23533/146850/26051/6403/7010/50852	23
274	C1	GO:0045086	positive regulation of interleukin-2 biosynthetic process	6/605	12/16992	1.5292e-06	2.29436e-05	1.70838e-05	84433/940/916/920/942/5588	6
275	C1	GO:0030224	monocyte differentiation	9/605	33/16992	1.55375e-06	2.29797e-05	1.71107e-05	920/972/1435/1436/3428/3635/4208/5153/5468	9
276	C1	GO:1903131	mononuclear cell differentiation	9/605	33/16992	1.55375e-06	2.29797e-05	1.71107e-05	920/972/1435/1436/3428/3635/4208/5153/5468	9
277	C1	GO:0006959	humoral immune response	28/605	288/16992	1.55789e-06	2.29797e-05	1.71107e-05	683/712/713/714/715/716/718/719/6347/940/9308/3075/3426/5199/10148/2208/8547/10578/1880/4049/9450/4208/5133/5452/5699/6039/710/4068	28
278	C1	GO:0002407	dendritic cell chemotaxis	8/605	25/16992	1.55956e-06	2.29797e-05	1.71107e-05	6363/6352/1230/1234/3579/1880/3965/6504	8
279	C1	GO:0002507	tolerance induction	8/605	25/16992	1.55956e-06	2.29797e-05	1.71107e-05	916/942/84868/3965/10288/4067/5133/7048	8
280	C1	GO:0001936	regulation of endothelial cell proliferation	15/605	97/16992	1.63614e-06	2.40221e-05	1.78869e-05	94/8854/348/857/6347/6387/54567/2324/3357/3586/3791/26051/7010/8742/7424	15
281	C1	GO:0048017	inositol lipid-mediated signaling	23/605	209/16992	1.64616e-06	2.40832e-05	1.79323e-05	6352/940/942/1436/8817/2252/2268/2534/3059/10870/3357/3479/3791/9365/3932/653361/5293/23533/146850/26051/6403/7010/50852	23
282	C1	GO:0002709	regulation of T cell mediated immunity	11/605	52/16992	1.70346e-06	2.4833e-05	1.84907e-05	567/3594/10859/259197/114548/5788/54440/6504/6693/7454/6375	11
283	C1	GO:0010959	regulation of metal ion transport	30/605	323/16992	1.72056e-06	2.49936e-05	1.86103e-05	154/409/567/857/6347/6351/6352/1230/920/1193/11151/6387/5348/486/2534/2771/3270/3603/84502/3741/10859/10288/4067/4846/64805/5336/5371/54997/51393/6375	30
284	C1	GO:0003158	endothelium development	16/605	111/16992	1.93686e-06	2.80367e-05	2.08762e-05	94/947/1003/7122/54567/2022/2701/2702/3791/4478/4855/5138/5175/26051/1901/64321	16
285	C1	GO:0071346	cellular response to interferon-gamma	18/605	138/16992	1.98568e-06	2.86425e-05	2.13272e-05	199/567/6363/6347/6351/6352/4261/2634/3594/3394/3965/5371/5468/8651/10346/7412/6375/6846	18
286	C1	GO:0032720	negative regulation of tumor necrosis factor production	10/605	43/16992	2.01527e-06	2.89677e-05	2.15694e-05	409/947/2841/84868/3586/3965/10859/26191/6504/7099	10
287	C1	GO:0002312	B cell activation involved in immune response	12/605	64/16992	2.24703e-06	3.21865e-05	2.39661e-05	940/958/959/202309/1880/3586/3558/9452/4242/5336/30009/7099	12
288	C1	GO:0050729	positive regulation of inflammatory response	15/605	100/16992	2.42725e-06	3.46474e-05	2.57984e-05	695/718/940/923/2113/2207/2865/63940/8692/3558/90865/4049/5138/5734/7099	15
289	C1	GO:0001935	endothelial cell proliferation	16/605	113/16992	2.46463e-06	3.49944e-05	2.60569e-05	94/8854/348/857/6347/947/6387/54567/2324/3357/3586/3791/26051/7010/8742/7424	16
290	C1	GO:0007264	small GTPase mediated signal transduction	39/605	490/16992	2.46859e-06	3.49944e-05	2.60569e-05	199/348/55843/83478/9938/257106/57514/64333/22899/1435/27128/1794/81704/9046/79930/9844/221472/2841/2828/8477/10750/9402/3479/27040/10161/286530/5880/64926/10235/25780/115727/266747/391/57381/10044/6494/9754/117289/7454	39
291	C1	GO:0050818	regulation of coagulation	14/605	88/16992	2.56382e-06	3.62195e-05	2.6969e-05	348/857/947/2207/81606/4067/4846/5341/5588/10544/6403/710/7056/7099	14
292	C1	GO:0002823	negative regulation of adaptive immune response based on somatic recombination of immune receptors built from immunoglobulin superfamily domains	9/605	35/16992	2.66897e-06	3.75758e-05	2.7979e-05	84868/3558/90865/3718/10859/5788/6504/6693/6375	9
293	C1	GO:0070372	regulation of ERK1 and ERK2 cascade	25/605	247/16992	2.73954e-06	3.84377e-05	2.86208e-05	409/6363/6347/6351/6352/1230/920/972/1436/8817/2324/152007/1880/84868/3357/3791/3965/4067/26191/6504/374403/7010/7099/6375/6846	25
294	C1	GO:0001911	negative regulation of leukocyte mediated cytotoxicity	6/605	13/16992	2.75442e-06	3.8515e-05	2.86783e-05	409/84868/3965/10859/5788/5272	6
295	C1	GO:0045637	regulation of myeloid cell differentiation	21/605	185/16992	2.8259e-06	3.93805e-05	2.93228e-05	567/714/1230/920/972/1435/2113/355/2242/29909/3059/3635/10859/4067/4208/3071/6688/6886/54997/7099/7305	21
296	C1	GO:0043410	positive regulation of MAPK cascade	38/605	475/16992	2.94721e-06	4.09324e-05	3.04783e-05	154/409/55024/6363/6347/6351/6352/1230/939/920/958/959/972/1436/221472/8817/2324/152007/2771/1880/84868/3357/3479/3791/9365/3965/11184/653361/5148/23533/146850/26191/6504/7010/7099/6375/6846/9839	38
297	C1	GO:0060402	calcium ion transport into cytosol	17/605	128/16992	2.96326e-06	4.10167e-05	3.0541e-05	857/6363/1234/920/1193/11151/356/2534/3270/3357/84502/3932/4067/5336/5371/5788/6375	17
298	C1	GO:0002279	mast cell activation involved in immune response	10/605	45/16992	3.14461e-06	4.30917e-05	3.20861e-05	695/2207/2242/2268/27040/7462/3965/4067/5293/5880	10
299	C1	GO:0043303	mast cell degranulation	10/605	45/16992	3.14461e-06	4.30917e-05	3.20861e-05	695/2207/2242/2268/27040/7462/3965/4067/5293/5880	10
300	C1	GO:1903556	negative regulation of tumor necrosis factor superfamily cytokine production	10/605	45/16992	3.14461e-06	4.30917e-05	3.20861e-05	409/947/2841/84868/3586/3965/10859/26191/6504/7099	10
301	C1	GO:0032675	regulation of interleukin-6 production	15/605	103/16992	3.54486e-06	4.8415e-05	3.60498e-05	409/55024/2207/84868/8692/3586/90865/3635/10365/3965/10288/3071/26191/6504/7099	15
302	C1	GO:0045576	mast cell activation	11/605	56/16992	3.69016e-06	5.02326e-05	3.74032e-05	695/2207/2242/2268/27040/7462/3937/3965/4067/5293/5880	11
303	C1	GO:0032612	interleukin-1 production	12/605	68/16992	4.37549e-06	5.91698e-05	4.40579e-05	409/834/6363/84868/3428/3586/3965/58484/22861/114548/5371/7099	12
304	C1	GO:0033077	T cell differentiation in thymus	12/605	68/16992	4.37549e-06	5.91698e-05	4.40579e-05	567/84433/940/915/916/972/1794/355/6693/8876/7471/7535	12
305	C1	GO:0045824	negative regulation of innate immune response	9/605	37/16992	4.41239e-06	5.94733e-05	4.42838e-05	409/10225/84868/3428/3965/10859/5468/5272/710	9
306	C1	GO:0032623	interleukin-2 production	11/605	57/16992	4.42731e-06	5.94793e-05	4.42883e-05	84433/940/947/916/920/9308/942/84868/5588/54440/6375	11
307	C1	GO:0035589	G-protein coupled purinergic nucleotide receptor signaling pathway	6/605	14/16992	4.67515e-06	6.26044e-05	4.66152e-05	29909/2857/64805/53829/9934/286530	6
308	C1	GO:0002381	immunoglobulin production involved in immunoglobulin mediated immune response	10/605	47/16992	4.78686e-06	6.38921e-05	4.75741e-05	695/940/958/959/202309/3586/3558/5452/30009/6375	10
309	C1	GO:0048305	immunoglobulin secretion	7/605	21/16992	5.27009e-06	7.01144e-05	5.22072e-05	958/959/3558/90865/5452/7293/10673	7
310	C1	GO:0032652	regulation of interleukin-1 production	11/605	58/16992	5.28994e-06	7.01514e-05	5.22348e-05	409/834/6363/84868/3428/3586/3965/22861/114548/5371/7099	11
311	C1	GO:0048246	macrophage chemotaxis	8/605	29/16992	5.4558e-06	7.21183e-05	5.36993e-05	719/6347/6352/1240/1435/5919/6504/26228	8
312	C1	GO:0006875	cellular metal ion homeostasis	38/605	488/16992	5.54849e-06	7.31085e-05	5.44366e-05	348/719/857/6363/6347/6352/1230/1234/920/958/1043/1193/11151/6387/2833/356/2512/2534/2841/2828/8477/3270/3357/3558/23479/84502/3741/3932/10161/4067/286530/5336/5371/5579/5788/1901/8698/6375	38
313	C1	GO:0002886	regulation of myeloid leukocyte mediated immunity	9/605	38/16992	5.60067e-06	7.35603e-05	5.4773e-05	695/718/2207/2242/2268/3965/4067/84106/5880	9
314	C1	GO:0006898	receptor-mediated endocytosis	30/605	343/16992	5.81414e-06	7.61208e-05	5.66796e-05	154/348/8542/409/432/433/567/10203/857/6363/929/921/923/1071/3426/283420/8029/3579/1601/2207/2350/3357/10859/10577/5336/10266/8578/6401/23166/7048	30
315	C1	GO:0050710	negative regulation of cytokine secretion	10/605	48/16992	5.85572e-06	7.61799e-05	5.67236e-05	55024/947/3586/10859/114548/5371/5734/26191/6504/5552	10
316	C1	GO:0070231	T cell apoptotic process	10/605	48/16992	5.85572e-06	7.61799e-05	5.67236e-05	6352/939/81704/355/356/155038/3718/3965/5133/5588	10
317	C1	GO:0002673	regulation of acute inflammatory response	12/605	71/16992	6.9792e-06	9.05094e-05	6.73933e-05	695/718/719/3075/3426/5199/2207/2865/114548/5468/710/6693	12
318	C1	GO:2000401	regulation of lymphocyte migration	9/605	39/16992	7.05292e-06	9.11778e-05	6.78911e-05	199/6347/6351/6352/6387/22914/4478/8740/6375	9
319	C1	GO:0032743	positive regulation of interleukin-2 production	8/605	30/16992	7.20909e-06	9.26143e-05	6.89606e-05	84433/940/916/920/9308/942/5588/54440	8
320	C1	GO:2000108	positive regulation of leukocyte apoptotic process	8/605	30/16992	7.20909e-06	9.26143e-05	6.89606e-05	6352/355/3586/3965/4067/4208/5133/5293	8
321	C1	GO:0032635	interleukin-6 production	15/605	109/16992	7.24087e-06	9.27328e-05	6.90489e-05	409/55024/2207/84868/8692/3586/90865/3635/10365/3965/10288/3071/26191/6504/7099	15
322	C1	GO:0042108	positive regulation of cytokine biosynthetic process	11/605	60/16992	7.46428e-06	9.50722e-05	7.07908e-05	84433/940/916/920/942/10148/4050/5588/6693/7099/943	11
323	C1	GO:0002825	regulation of T-helper 1 type immune response	7/605	22/16992	7.49292e-06	9.50722e-05	7.07908e-05	6363/84868/3142/3594/90865/3718/6375	7
324	C1	GO:0002861	regulation of inflammatory response to antigenic stimulus	7/605	22/16992	7.49292e-06	9.50722e-05	7.07908e-05	695/718/940/2207/3586/4049/6693	7
325	C1	GO:0022408	negative regulation of cell-cell adhesion	17/605	137/16992	7.5449e-06	9.53039e-05	7.09633e-05	972/6387/84868/3142/3586/3558/3718/3965/10859/10288/80380/26191/6693/201633/79626/7471/6375	17
326	C1	GO:0030889	negative regulation of B cell proliferation	6/605	15/16992	7.55755e-06	9.53039e-05	7.09633e-05	695/3586/3635/4067/4332/639	6
327	C1	GO:0030193	regulation of blood coagulation	13/605	84/16992	7.97481e-06	9.99526e-05	7.44248e-05	348/857/947/2207/81606/4067/4846/5341/5588/6403/710/7056/7099	13
328	C1	GO:1900046	regulation of hemostasis	13/605	84/16992	7.97481e-06	9.99526e-05	7.44248e-05	348/857/947/2207/81606/4067/4846/5341/5588/6403/710/7056/7099	13
329	C1	GO:0042035	regulation of cytokine biosynthetic process	14/605	97/16992	8.30446e-06	0.000103768	7.72656e-05	84433/940/916/920/942/10148/3586/3635/10859/4050/5588/6693/7099/943	14
330	C1	GO:0007249	I-kappaB kinase/NF-kappaB signaling	25/605	263/16992	8.35498e-06	0.000104083	7.75001e-05	80833/554/695/84433/834/843/6363/929/939/920/958/972/356/2534/3357/3586/8809/3965/23643/114548/5579/6275/7099/8740/10346	25
331	C1	GO:0051222	positive regulation of protein transport	36/605	460/16992	8.7701e-06	0.000108924	8.11049e-05	8536/834/6363/6347/929/914/51744/939/947/283420/56253/1436/1601/2268/2534/84868/3059/3357/8692/3479/3586/8809/3558/90865/3965/22861/114548/5734/26191/5880/6504/7099/340061/7293/8740/7424	36
332	C1	GO:0097028	dendritic cell differentiation	9/605	40/16992	8.81571e-06	0.000109161	8.12812e-05	55509/6363/942/3965/10859/10288/4067/6688/7048	9
333	C1	GO:0060401	cytosolic calcium ion transport	17/605	139/16992	9.17861e-06	0.000113313	8.4373e-05	857/6363/1234/920/1193/11151/356/2534/3270/3357/84502/3932/4067/5336/5371/5788/6375	17
334	C1	GO:0043368	positive T cell selection	8/605	31/16992	9.4155e-06	0.00011589	8.62915e-05	915/972/1794/3594/4063/114836/387357/7535	8
335	C1	GO:0045807	positive regulation of endocytosis	15/605	112/16992	1.01446e-05	0.000124491	9.26961e-05	348/409/567/718/6363/6347/929/1601/1794/2207/3071/5336/5468/6401/26228	15
336	C1	GO:0046777	protein autophosphorylation	23/605	233/16992	1.0321e-05	0.000126279	9.40273e-05	660/695/857/1436/2022/2242/2268/2324/2534/10750/9402/2869/3702/3718/3791/3932/4067/11184/6503/84174/7010/7424/7535	23
337	C1	GO:0035588	G-protein coupled purinergic receptor signaling pathway	7/605	23/16992	1.04416e-05	0.000127375	9.48437e-05	2771/29909/2857/64805/53829/9934/286530	7
338	C1	GO:0016525	negative regulation of angiogenesis	12/605	74/16992	1.08536e-05	0.000131777	9.81214e-05	6347/54567/641700/356/2828/79812/4881/5371/5176/23166/7010/7075	12
339	C1	GO:0002218	activation of innate immune response	26/605	284/16992	1.08666e-05	0.000131777	9.81214e-05	409/695/84433/857/929/942/10462/50856/1520/2207/2534/2672/84868/3384/3428/22914/100130733/23643/4067/58484/5336/5699/26191/23180/7099/340061	26
340	C1	GO:0031342	negative regulation of cell killing	6/605	16/16992	1.17286e-05	0.000141812	0.000105594	409/84868/3965/10859/5788/5272	6
341	C1	GO:0090022	regulation of neutrophil chemotaxis	8/605	32/16992	1.21651e-05	0.000146521	0.0001091	683/719/6363/972/4354/3071/5880/6375	8
342	C1	GO:0045953	negative regulation of natural killer cell mediated cytotoxicity	5/605	10/16992	1.2225e-05	0.000146521	0.0001091	409/84868/3965/10859/5272	5
343	C1	GO:1902713	regulation of interferon-gamma secretion	5/605	10/16992	1.2225e-05	0.000146521	0.0001091	914/51744/3965/26191/6504	5
344	C1	GO:0002637	regulation of immunoglobulin production	10/605	52/16992	1.24591e-05	0.000148894	0.000110867	940/958/959/3586/3558/90865/54440/30009/7293/6375	10
345	C1	GO:0032102	negative regulation of response to external stimulus	24/605	254/16992	1.395e-05	0.000166227	0.000123773	199/348/10203/6347/947/2113/2841/84868/3586/3558/22914/114548/4846/5468/639/5734/5176/710/6693/26228/7010/7056/79626/7133	24
346	C1	GO:2000181	negative regulation of blood vessel morphogenesis	12/605	76/16992	1.43807e-05	0.000170864	0.000127226	6347/54567/641700/356/2828/79812/4881/5371/5176/23166/7010/7075	12
347	C1	GO:0050730	regulation of peptidyl-tyrosine phosphorylation	22/605	222/16992	1.50497e-05	0.000178297	0.00013276	409/683/857/6352/916/920/958/972/1436/30844/2252/2534/3059/8692/3479/3558/4067/653361/64092/8651/26228/7424	22
348	C1	GO:0070232	regulation of T cell apoptotic process	8/605	33/16992	1.55608e-05	0.000183823	0.000136875	6352/939/81704/155038/3718/3965/5133/5588	8
349	C1	GO:0050798	activated T cell proliferation	9/605	43/16992	1.65278e-05	0.000194687	0.000144964	942/2534/3479/3594/3558/3965/80380/6504/126259	9
350	C1	GO:0014068	positive regulation of phosphatidylinositol 3-kinase signaling	11/605	65/16992	1.65927e-05	0.000194893	0.000145118	6352/940/2268/2534/3059/10870/3479/3791/653361/6403/7010	11
351	C1	GO:0002643	regulation of tolerance induction	6/605	17/16992	1.75815e-05	0.000205334	0.000152892	916/942/84868/10288/5133/7048	6
352	C1	GO:0072643	interferon-gamma secretion	6/605	17/16992	1.75815e-05	0.000205334	0.000152892	914/51744/3965/10859/26191/6504	6
353	C1	GO:0032620	interleukin-17 production	7/605	25/16992	1.92413e-05	0.000224082	0.000166852	3558/4063/3071/5588/23180/114836/7099	7
354	C1	GO:0042092	type 2 immune response	8/605	34/16992	1.97189e-05	0.000228996	0.00017051	255877/972/942/3142/3586/90865/114548/6375	8
355	C1	GO:0007162	negative regulation of cell adhesion	22/605	226/16992	1.99083e-05	0.000230544	0.000171663	94/972/6387/84868/3142/3586/3558/3718/58494/3965/10859/10288/9404/80380/26191/5788/6494/6693/201633/79626/7471/6375	22
356	C1	GO:0002863	positive regulation of inflammatory response to antigenic stimulus	5/605	11/16992	2.17555e-05	0.000251227	0.000187063	695/718/940/2207/4049	5
357	C1	GO:0043123	positive regulation of I-kappaB kinase/NF-kappaB signaling	19/605	179/16992	2.1851e-05	0.000251624	0.000187359	80833/84433/834/843/6363/939/920/958/972/356/2534/3357/8809/3965/5579/6275/7099/8740/10346	19
358	C1	GO:0048010	vascular endothelial growth factor receptor signaling pathway	13/605	92/16992	2.19304e-05	0.000251833	0.000187515	6347/9844/8817/2324/2534/3791/79812/653361/4689/3071/5579/79652/7424	13
359	C1	GO:2000021	regulation of ion homeostasis	20/605	195/16992	2.21488e-05	0.000253632	0.000188854	554/857/6363/1234/920/1193/11151/2534/2702/3270/3357/84502/3791/3932/4067/4881/5336/5371/5788/6375	20
360	C1	GO:0007157	heterophilic cell-cell adhesion via plasma membrane cell adhesion molecules	9/605	45/16992	2.43742e-05	0.00027834	0.000207252	4345/923/56253/2995/259197/6401/6403/201633/7412	9
361	C1	GO:0032611	interleukin-1 beta production	10/605	56/16992	2.46722e-05	0.00027976	0.000208309	409/834/6363/3428/3965/58484/22861/114548/5371/7099	10
362	C1	GO:0002720	positive regulation of cytokine production involved in immune response	8/605	35/16992	2.47708e-05	0.00027976	0.000208309	567/972/2207/2865/114548/54440/7099/6375	8
363	C1	GO:0050702	interleukin-1 beta secretion	8/605	35/16992	2.47708e-05	0.00027976	0.000208309	834/6363/3965/58484/22861/114548/5371/7099	8
364	C1	GO:1902622	regulation of neutrophil migration	8/605	35/16992	2.47708e-05	0.00027976	0.000208309	683/719/6363/972/4354/3071/5880/6375	8
365	C1	GO:0006909	phagocytosis	26/605	298/16992	2.52168e-05	0.000284017	0.00021148	199/51411/718/6347/929/919/917/22918/11151/1794/9844/2207/8547/2268/2534/3394/4067/3071/375033/5175/5336/5468/6504/26228/7454/7456	26
366	C1	GO:0045076	regulation of interleukin-2 biosynthetic process	6/605	18/16992	2.55805e-05	0.000287326	0.000213943	84433/940/916/920/942/5588	6
367	C1	GO:1903034	regulation of response to wounding	17/605	151/16992	2.74847e-05	0.000307874	0.000229243	348/857/6347/947/2207/3586/81606/4067/4846/5341/5588/8578/6403/710/7048/7056/7099	17
368	C1	GO:0042089	cytokine biosynthetic process	14/605	108/16992	2.89714e-05	0.00032286	0.000240401	84433/940/916/920/942/10148/3586/3635/10859/4050/5588/6693/7099/943	14
369	C1	GO:0042116	macrophage activation	10/605	57/16992	2.89796e-05	0.00032286	0.000240401	199/4345/972/22918/84868/3586/90865/26228/7099/7305	10
370	C1	GO:0050854	regulation of antigen receptor-mediated signaling pathway	9/605	46/16992	2.93566e-05	0.000326176	0.000242871	3932/9404/4067/5579/26191/5788/26228/50852/53347	9
371	C1	GO:0032844	regulation of homeostatic process	34/605	449/16992	3.06582e-05	0.00033972	0.000252955	554/567/857/6363/1234/920/972/1193/11151/1436/2113/2207/2534/2702/3270/3357/3558/3635/84502/3791/3932/3965/4067/3071/4881/5293/5336/5371/5588/5788/1901/6688/6886/6375	34
372	C1	GO:0002639	positive regulation of immunoglobulin production	8/605	36/16992	3.08632e-05	0.000340157	0.000253281	940/958/3558/90865/54440/30009/7293/6375	8
373	C1	GO:0032732	positive regulation of interleukin-1 production	8/605	36/16992	3.08632e-05	0.000340157	0.000253281	834/6363/84868/3428/3965/22861/114548/7099	8
374	C1	GO:0001938	positive regulation of endothelial cell proliferation	11/605	70/16992	3.41477e-05	0.000375351	0.000279487	94/6347/6387/2324/3357/3586/3791/26051/7010/8742/7424	11
375	C1	GO:0072577	endothelial cell apoptotic process	9/605	47/16992	3.51757e-05	0.00038562	0.000287133	57124/958/959/641700/356/3586/3791/10266/7010	9
376	C1	GO:0042107	cytokine metabolic process	14/605	110/16992	3.56826e-05	0.000390136	0.000290496	84433/940/916/920/942/10148/3586/3635/10859/4050/5588/6693/7099/943	14
377	C1	GO:1901343	negative regulation of vasculature development	12/605	83/16992	3.57922e-05	0.000390296	0.000290615	6347/54567/641700/356/2828/79812/4881/5371/5176/23166/7010/7075	12
378	C1	GO:0050857	positive regulation of antigen receptor-mediated signaling pathway	6/605	19/16992	3.62652e-05	0.000394408	0.000293677	3932/4067/5579/5788/26228/50852	6
379	C1	GO:0007260	tyrosine phosphorylation of STAT protein	11/605	71/16992	3.91286e-05	0.000424427	0.000316029	857/6352/958/1436/2534/3059/3479/3558/3718/4067/8651	11
380	C1	GO:0002548	monocyte chemotaxis	10/605	59/16992	3.95515e-05	0.000427885	0.000318603	199/6363/6347/6351/6352/1230/6387/4067/6375/6846	10
381	C1	GO:0051047	positive regulation of secretion	29/605	362/16992	4.28051e-05	0.000461868	0.000343907	358/834/6363/929/914/51744/947/283420/56253/1436/6387/2207/2268/84868/3357/8692/3479/3586/3558/90865/3965/22861/114548/4881/5734/26191/6504/7293/7424	29
382	C1	GO:0070229	negative regulation of lymphocyte apoptotic process	7/605	28/16992	4.31852e-05	0.00046475	0.000346053	6352/939/972/81704/3558/3718/5588	7
383	C1	GO:0008037	cell recognition	18/605	173/16992	4.66274e-05	0.000500484	0.00037266	6363/4345/921/923/56253/1794/81704/8547/2995/84868/84329/4478/259197/51294/375033/5175/5551/201633	18
384	C1	GO:0030100	regulation of endocytosis	20/605	206/16992	4.87684e-05	0.000522101	0.000388757	348/409/567/274/718/857/6363/6347/929/1601/1794/30844/2207/2268/10859/3071/5336/5468/6401/26228	20
385	C1	GO:0001779	natural killer cell differentiation	6/605	20/16992	5.02542e-05	0.000533837	0.000397495	2323/5293/639/6504/114836/257101	6
386	C1	GO:0010818	T cell chemotaxis	6/605	20/16992	5.02542e-05	0.000533837	0.000397495	6352/2833/1880/5293/8740/6375	6
387	C1	GO:1901623	regulation of lymphocyte chemotaxis	6/605	20/16992	5.02542e-05	0.000533837	0.000397495	6347/6351/6352/22914/8740/6375	6
388	C1	GO:0061041	regulation of wound healing	15/605	128/16992	5.05827e-05	0.000535942	0.000399063	348/857/6347/947/2207/81606/4067/4846/5341/5588/6403/710/7048/7056/7099	15
389	C1	GO:0008360	regulation of cell shape	16/605	143/16992	5.07227e-05	0.000536044	0.000399139	55843/6347/11151/1436/2242/221472/2268/752/91010/2534/3791/7940/4478/51177/57381/30011	16
390	C1	GO:0001913	T cell mediated cytotoxicity	7/605	29/16992	5.51901e-05	0.00058176	0.000433179	567/1075/3594/10859/259197/5788/6375	7
391	C1	GO:0045579	positive regulation of B cell differentiation	5/605	13/16992	5.7108e-05	0.000597411	0.000444832	695/939/3635/3071/639	5
392	C1	GO:2000484	positive regulation of interleukin-8 secretion	5/605	13/16992	5.7108e-05	0.000597411	0.000444832	929/914/51744/8692/3965	5
393	C1	GO:0046006	regulation of activated T cell proliferation	8/605	39/16992	5.71108e-05	0.000597411	0.000444832	942/3479/3594/3558/3965/80380/6504/126259	8
394	C1	GO:1903532	positive regulation of secretion by cell	27/605	331/16992	5.74089e-05	0.000599005	0.00044602	834/6363/929/914/51744/947/283420/56253/1436/6387/2207/2268/84868/3357/8692/3479/3586/3558/90865/3965/22861/114548/5734/26191/6504/7293/7424	27
395	C1	GO:0002576	platelet degranulation	15/605	130/16992	6.06078e-05	0.000630781	0.00046968	7123/1521/2207/83706/3479/3699/4067/5175/5341/5919/6403/710/5552/7424/7450	15
396	C1	GO:0032418	lysosome localization	10/605	62/16992	6.14987e-05	0.000638438	0.000475381	695/2207/2242/2268/27040/7462/3965/4067/5293/5880	10
397	C1	GO:0001562	response to protozoan	6/605	21/16992	6.82478e-05	0.000699668	0.000520973	283234/958/3586/3394/6693/10077	6
398	C1	GO:0009595	detection of biotic stimulus	6/605	21/16992	6.82478e-05	0.000699668	0.000520973	912/56253/23643/58484/114548/7099	6
399	C1	GO:0042094	interleukin-2 biosynthetic process	6/605	21/16992	6.82478e-05	0.000699668	0.000520973	84433/940/916/920/942/5588	6
400	C1	GO:0072538	T-helper 17 type immune response	6/605	21/16992	6.82478e-05	0.000699668	0.000520973	3594/3558/4063/114548/5588/114836	6
401	C1	GO:2000482	regulation of interleukin-8 secretion	6/605	21/16992	6.82478e-05	0.000699668	0.000520973	929/914/51744/8692/3965/26191	6
402	C1	GO:0043029	T cell homeostasis	8/605	40/16992	6.91846e-05	0.000704004	0.000524202	11151/355/3558/3718/3965/3071/27240/8740	8
403	C1	GO:0050701	interleukin-1 secretion	8/605	40/16992	6.91846e-05	0.000704004	0.000524202	834/6363/3965/58484/22861/114548/5371/7099	8
404	C1	GO:2000351	regulation of endothelial cell apoptotic process	8/605	40/16992	6.91846e-05	0.000704004	0.000524202	57124/958/959/641700/356/3791/10266/7010	8
405	C1	GO:0002701	negative regulation of production of molecular mediator of immune response	7/605	30/16992	6.9793e-05	0.000706697	0.000526207	10225/3586/90865/3718/10859/6504/6375	7
406	C1	GO:0045622	regulation of T-helper cell differentiation	7/605	30/16992	6.9793e-05	0.000706697	0.000526207	6363/942/3142/3594/3558/3718/114548	7
407	C1	GO:0002526	acute inflammatory response	15/605	132/16992	7.23327e-05	0.000730613	0.000544015	695/718/719/923/3075/3426/5199/2207/2865/114548/5468/710/6693/7412/8876	15
408	C1	GO:0051056	regulation of small GTPase mediated signal transduction	25/605	300/16992	7.608e-05	0.000766581	0.000570797	348/55843/83478/9938/257106/57514/64333/22899/1435/27128/221472/2841/2828/8477/3479/10161/286530/5880/64926/115727/391/57381/6494/9754/117289	25
409	C1	GO:0050728	negative regulation of inflammatory response	13/605	104/16992	8.13661e-05	0.000817839	0.000608963	348/10203/2113/3586/3558/114548/5468/5734/5176/6693/7010/79626/7133	13
410	C1	GO:0050855	regulation of B cell receptor signaling pathway	5/605	14/16992	8.62374e-05	0.000862583	0.00064228	9404/4067/5579/26191/26228	5
411	C1	GO:2000353	positive regulation of endothelial cell apoptotic process	5/605	14/16992	8.62374e-05	0.000862583	0.00064228	57124/958/959/641700/356	5
412	C1	GO:0019835	cytolysis	7/605	31/16992	8.74031e-05	0.00087001	0.00064781	8542/3001/3002/2999/3004/10859/5551	7
413	C1	GO:0035587	purinergic receptor signaling pathway	7/605	31/16992	8.74031e-05	0.00087001	0.00064781	2771/29909/2857/64805/53829/9934/286530	7
414	C1	GO:0001914	regulation of T cell mediated cytotoxicity	6/605	22/16992	9.10309e-05	0.000895282	0.000666628	567/3594/10859/259197/5788/6375	6
415	C1	GO:0002544	chronic inflammatory response	6/605	22/16992	9.10309e-05	0.000895282	0.000666628	6347/6352/3586/4049/7412/8876	6
416	C1	GO:0032660	regulation of interleukin-17 production	6/605	22/16992	9.10309e-05	0.000895282	0.000666628	3558/4063/3071/5588/114836/7099	6
417	C1	GO:0035590	purinergic nucleotide receptor signaling pathway	6/605	22/16992	9.10309e-05	0.000895282	0.000666628	29909/2857/64805/53829/9934/286530	6
418	C1	GO:0090025	regulation of monocyte chemotaxis	6/605	22/16992	9.10309e-05	0.000895282	0.000666628	199/6347/6352/1230/6387/4067	6
419	C1	GO:0033209	tumor necrosis factor-mediated signaling pathway	17/605	167/16992	9.87453e-05	0.000966529	0.000719678	83643/939/958/959/355/4049/4050/83483/5699/7133/7293/943/8742/10673/8740/944/7185	17
420	C1	GO:0050731	positive regulation of peptidyl-tyrosine phosphorylation	17/605	167/16992	9.87453e-05	0.000966529	0.000719678	409/6352/916/920/958/972/1436/30844/2252/2534/3059/3479/3558/4067/653361/26228/7424	17
421	C1	GO:0002437	inflammatory response to antigenic stimulus	8/605	42/16992	9.97308e-05	0.000971548	0.000723415	695/718/940/923/2207/3586/4049/6693	8
422	C1	GO:0097300	programmed necrotic cell death	8/605	42/16992	9.97308e-05	0.000971548	0.000723415	834/857/929/355/356/23643/197259/7099	8
423	C1	GO:0032735	positive regulation of interleukin-12 production	7/605	32/16992	0.00010847	0.00105418	0.000784944	6363/958/959/3394/3965/4050/7099	7
424	C1	GO:0043122	regulation of I-kappaB kinase/NF-kappaB signaling	21/605	236/16992	0.000112646	0.00109218	0.000813241	80833/84433/834/843/6363/939/920/958/972/356/2534/3357/3586/8809/3965/114548/5579/6275/7099/8740/10346	21
425	C1	GO:0002719	negative regulation of cytokine production involved in immune response	6/605	23/16992	0.000119474	0.00115567	0.00086051	10225/3586/3718/10859/6504/6375	6
426	C1	GO:0045639	positive regulation of myeloid cell differentiation	11/605	80/16992	0.000119901	0.00115707	0.000861557	1230/920/972/1435/2113/2242/3059/3635/3071/6886/54997	11
427	C1	GO:0042509	regulation of tyrosine phosphorylation of STAT protein	10/605	67/16992	0.000120929	0.00116426	0.000866912	857/6352/958/1436/2534/3059/3479/3558/4067/8651	10
428	C1	GO:0002830	positive regulation of type 2 immune response	5/605	15/16992	0.000125577	0.00120619	0.000898128	972/942/90865/114548/6375	5
429	C1	GO:0046068	cGMP metabolic process	9/605	55/16992	0.000127401	0.00122085	0.000909046	196883/348/358/3357/4846/4881/5136/5153/5138	9
430	C1	GO:0097553	calcium ion transmembrane import into cytosol	13/605	109/16992	0.000132239	0.00126133	0.00093919	6363/1234/1193/11151/2534/3270/3357/84502/3932/4067/5336/5788/6375	13
431	C1	GO:1902656	calcium ion import into cytosol	13/605	109/16992	0.000132239	0.00126133	0.00093919	6363/1234/1193/11151/2534/3270/3357/84502/3932/4067/5336/5788/6375	13
432	C1	GO:0002686	negative regulation of leukocyte migration	7/605	33/16992	0.000133484	0.00127026	0.000945834	6347/6387/2841/90865/22914/5734/26228	7
433	C1	GO:0052652	cyclic purine nucleotide metabolic process	16/605	156/16992	0.000143704	0.00136436	0.0010159	196883/154/348/358/554/10203/2771/8477/3357/4846/4881/53829/5138/5739/10266/7253	16
434	C1	GO:0002761	regulation of myeloid leukocyte differentiation	13/605	110/16992	0.00014518	0.00137519	0.00102397	714/1230/920/972/1435/3059/3635/10859/4067/6886/54997/7099/7305	13
435	C1	GO:0002758	innate immune response-activating signal transduction	23/605	277/16992	0.000153763	0.00145016	0.00107979	409/695/84433/857/929/942/10462/50856/1520/2207/2534/2672/84868/3384/22914/100130733/23643/4067/5336/5699/26191/23180/7099	23
436	C1	GO:0042346	positive regulation of NF-kappaB import into nucleus	6/605	24/16992	0.000154535	0.00145016	0.00107979	6363/939/8809/3965/7099/8740	6
437	C1	GO:0045577	regulation of B cell differentiation	6/605	24/16992	0.000154535	0.00145016	0.00107979	695/84433/939/3635/3071/639	6
438	C1	GO:0061756	leukocyte adhesion to vascular endothelial cell	6/605	24/16992	0.000154535	0.00145016	0.00107979	6387/2113/6401/6403/6404/7412	6
439	C1	GO:0009190	cyclic nucleotide biosynthetic process	16/605	157/16992	0.000154857	0.00145016	0.00107979	196883/154/348/358/554/10203/2771/8477/3357/4846/4881/53829/5138/5739/10266/7253	16
440	C1	GO:0042345	regulation of NF-kappaB import into nucleus	8/605	45/16992	0.000165808	0.00154566	0.0011509	6363/939/3586/8809/3965/114548/7099/8740	8
441	C1	GO:0042348	NF-kappaB import into nucleus	8/605	45/16992	0.000165808	0.00154566	0.0011509	6363/939/3586/8809/3965/114548/7099/8740	8
442	C1	GO:0043901	negative regulation of multi-organism process	16/605	158/16992	0.000166758	0.001551	0.00115487	27350/60489/164668/55337/6351/6352/8547/84868/27306/3428/3479/3586/3394/4049/5371/639	16
443	C1	GO:0002792	negative regulation of peptide secretion	13/605	112/16992	0.000174359	0.00161804	0.00120479	55024/947/972/1393/3586/90865/10859/114548/5371/5734/26191/6504/5552	13
444	C1	GO:0002710	negative regulation of T cell mediated immunity	5/605	16/16992	0.000177327	0.00163818	0.00121979	10859/5788/6504/6693/6375	5
445	C1	GO:0034138	toll-like receptor 3 signaling pathway	5/605	16/16992	0.000177327	0.00163818	0.00121979	857/942/84868/26191/23180	5
446	C1	GO:0070509	calcium ion import	16/605	159/16992	0.000179447	0.00165405	0.0012316	6363/6347/1234/1193/11151/6387/2534/3270/3357/84502/3932/4067/5336/5788/51393/6375	16
447	C1	GO:0048771	tissue remodeling	15/605	144/16992	0.000193628	0.00178077	0.00132596	94/154/857/1436/54567/2078/2324/2702/3558/3635/4208/4846/5880/84870/1901	15
448	C1	GO:0032651	regulation of interleukin-1 beta production	8/605	46/16992	0.000194535	0.00178114	0.00132624	409/834/6363/3428/3965/22861/114548/5371	8
449	C1	GO:0046579	positive regulation of Ras protein signal transduction	8/605	46/16992	0.000194535	0.00178114	0.00132624	1435/2841/2828/8477/3479/10161/286530/115727	8
450	C1	GO:0072606	interleukin-8 secretion	6/605	25/16992	0.00019726	0.00179808	0.00133885	929/914/51744/8692/3965/26191	6
451	C1	GO:2000403	positive regulation of lymphocyte migration	6/605	25/16992	0.00019726	0.00179808	0.00133885	199/6351/6352/6387/8740/6375	6
452	C1	GO:0046854	phosphatidylinositol phosphorylation	12/605	99/16992	0.000203772	0.00185334	0.00138	940/942/8817/2252/2534/3628/9365/3932/5293/23533/146850/50852	12
453	C1	GO:0002224	toll-like receptor signaling pathway	14/605	130/16992	0.000221401	0.00200923	0.00149607	409/695/857/929/942/1520/2672/84868/100130733/23643/4067/26191/23180/7099	14
454	C1	GO:0046427	positive regulation of JAK-STAT cascade	10/605	72/16992	0.000222969	0.00201456	0.00150004	231/6352/958/1436/2534/3059/3479/3558/4067/8651	10
455	C1	GO:1904894	positive regulation of STAT cascade	10/605	72/16992	0.000222969	0.00201456	0.00150004	231/6352/958/1436/2534/3059/3479/3558/4067/8651	10
456	C1	GO:0042993	positive regulation of transcription factor import into nucleus	8/605	47/16992	0.000227224	0.0020485	0.00152531	6363/939/3059/8809/3965/7099/340061/8740	8
457	C1	GO:0051023	regulation of immunoglobulin secretion	5/605	17/16992	0.000243887	0.00218436	0.00162647	958/959/3558/90865/7293	5
458	C1	GO:0070233	negative regulation of T cell apoptotic process	5/605	17/16992	0.000243887	0.00218436	0.00162647	6352/939/81704/3718/5588	5
459	C1	GO:0090026	positive regulation of monocyte chemotaxis	5/605	17/16992	0.000243887	0.00218436	0.00162647	199/6347/6352/1230/6387	5
460	C1	GO:0009187	cyclic nucleotide metabolic process	18/605	197/16992	0.000246147	0.0021998	0.00163798	196883/154/348/358/554/10203/2771/8477/3357/4846/4881/53829/5136/5153/5138/5739/10266/7253	18
461	C1	GO:0007202	activation of phospholipase C activity	6/605	26/16992	0.00024878	0.00221851	0.00165191	3357/3702/5330/115727/8698/6401	6
462	C1	GO:0007265	Ras protein signal transduction	25/605	324/16992	0.000253838	0.00225872	0.00168185	199/348/22899/1435/27128/9046/79930/9844/221472/2841/2828/8477/10750/9402/3479/27040/10161/286530/64926/10235/25780/115727/391/57381/7454	25
463	C1	GO:0031532	actin cytoskeleton reorganization	11/605	87/16992	0.000256046	0.00227344	0.00169281	1436/2242/2252/9535/8477/3059/64098/5341/1901/26228/7010	11
464	C1	GO:0045059	positive thymic T cell selection	4/605	10/16992	0.000281521	0.00248889	0.00185323	915/972/1794/7535	4
465	C1	GO:0048304	positive regulation of isotype switching to IgG isotypes	4/605	10/16992	0.000281521	0.00248889	0.00185323	940/958/3558/30009	4
466	C1	GO:0070266	necroptotic process	7/605	37/16992	0.000284333	0.00250836	0.00186772	857/929/355/356/23643/197259/7099	7
467	C1	GO:0051209	release of sequestered calcium ion into cytosol	12/605	103/16992	0.000296337	0.00260308	0.00193825	6363/1234/1193/11151/3270/3357/84502/3932/4067/5336/5788/6375	12
468	C1	GO:0051283	negative regulation of sequestering of calcium ion	12/605	103/16992	0.000296337	0.00260308	0.00193825	6363/1234/1193/11151/3270/3357/84502/3932/4067/5336/5788/6375	12
469	C1	GO:0070265	necrotic cell death	8/605	49/16992	0.000306135	0.00268341	0.00199807	834/857/929/355/356/23643/197259/7099	8
470	C1	GO:0002828	regulation of type 2 immune response	6/605	27/16992	0.000310315	0.00269136	0.00200399	972/942/3142/90865/114548/6375	6
471	C1	GO:0032814	regulation of natural killer cell activation	6/605	27/16992	0.000310315	0.00269136	0.00200399	51744/2323/84868/639/26191/257101	6
472	C1	GO:0042104	positive regulation of activated T cell proliferation	6/605	27/16992	0.000310315	0.00269136	0.00200399	942/3479/3594/3558/6504/126259	6
473	C1	GO:0046636	negative regulation of alpha-beta T cell activation	6/605	27/16992	0.000310315	0.00269136	0.00200399	3142/3558/3718/3965/10859/6375	6
474	C1	GO:0090023	positive regulation of neutrophil chemotaxis	6/605	27/16992	0.000310315	0.00269136	0.00200399	719/6363/972/3071/5880/6375	6
475	C1	GO:0042990	regulation of transcription factor import into nucleus	11/605	89/16992	0.000313176	0.00270022	0.00201059	6363/939/3059/3586/8809/3965/114548/374403/7099/340061/8740	11
476	C1	GO:1904019	epithelial cell apoptotic process	11/605	89/16992	0.000313176	0.00270022	0.00201059	57124/958/959/641700/355/356/3586/3791/10266/7010/7048	11
477	C1	GO:0071260	cellular response to mechanical stimulus	10/605	75/16992	0.000313307	0.00270022	0.00201059	358/834/958/2022/355/5138/5734/7099/943/8740	10
478	C1	GO:0051282	regulation of sequestering of calcium ion	12/605	104/16992	0.000324377	0.00278977	0.00207727	6363/1234/1193/11151/3270/3357/84502/3932/4067/5336/5788/6375	12
479	C1	GO:0002902	regulation of B cell apoptotic process	5/605	18/16992	0.000327851	0.00280791	0.00209077	695/972/3586/3558/4067	5
480	C1	GO:2000515	negative regulation of CD4-positive, alpha-beta T cell activation	5/605	18/16992	0.000327851	0.00280791	0.00209077	3142/3558/3718/3965/6375	5
481	C1	GO:0051235	maintenance of location	23/605	292/16992	0.000330615	0.00282569	0.00210401	348/718/857/6363/1234/939/920/1193/11151/2512/3270/3357/3586/84502/3932/4067/5336/5371/5468/5788/5552/8740/6375	23
482	C1	GO:0045646	regulation of erythrocyte differentiation	7/605	38/16992	0.00033796	0.00287651	0.00214185	567/2113/3635/4067/3071/6688/6886	7
483	C1	GO:0050850	positive regulation of calcium-mediated signaling	7/605	38/16992	0.00033796	0.00287651	0.00214185	6351/916/920/925/3479/50852/7535	7
484	C1	GO:0042991	transcription factor import into nucleus	11/605	90/16992	0.000345543	0.00293498	0.00218538	6363/939/3059/3586/8809/3965/114548/374403/7099/340061/8740	11
485	C1	GO:0002920	regulation of humoral immune response	8/605	50/16992	0.000353244	0.0029942	0.00222948	718/719/3075/3426/5199/2208/4049/710	8
486	C1	GO:0001782	B cell homeostasis	6/605	28/16992	0.000383168	0.00322788	0.00240348	972/202309/4067/4208/3071/10673	6
487	C1	GO:0050706	regulation of interleukin-1 beta secretion	6/605	28/16992	0.000383168	0.00322788	0.00240348	834/6363/3965/22861/114548/5371	6
488	C1	GO:0051482	positive regulation of cytosolic calcium ion concentration involved in phospholipase C-activating G-protein coupled signaling pathway	6/605	28/16992	0.000383168	0.00322788	0.00240348	2841/2828/8477/10161/286530/1901	6
489	C1	GO:0043300	regulation of leukocyte degranulation	7/605	39/16992	0.000399396	0.0033577	0.00250015	2207/2242/2268/3965/4067/84106/5880	7
490	C1	GO:0034121	regulation of toll-like receptor signaling pathway	8/605	51/16992	0.000406093	0.0034001	0.00253171	409/857/929/2672/23643/4067/26191/7099	8
491	C1	GO:0042130	negative regulation of T cell proliferation	8/605	51/16992	0.000406093	0.0034001	0.00253171	84868/3586/3965/10859/10288/80380/6693/6375	8
492	C1	GO:0051208	sequestering of calcium ion	12/605	107/16992	0.000422348	0.00352901	0.0026277	6363/1234/1193/11151/3270/3357/84502/3932/4067/5336/5788/6375	12
493	C1	GO:0002664	regulation of T cell tolerance induction	4/605	11/16992	0.000429958	0.00353063	0.00262891	916/942/10288/7048	4
494	C1	GO:0043374	CD8-positive, alpha-beta T cell differentiation	4/605	11/16992	0.000429958	0.00353063	0.00262891	8320/2841/3071/944	4
495	C1	GO:0046133	pyrimidine ribonucleoside catabolic process	4/605	11/16992	0.000429958	0.00353063	0.00262891	27350/60489/164668/978	4
496	C1	GO:0006925	inflammatory cell apoptotic process	5/605	19/16992	0.000431989	0.00353063	0.00262891	6352/355/356/4208/5293	5
497	C1	GO:0042533	tumor necrosis factor biosynthetic process	5/605	19/16992	0.000431989	0.00353063	0.00262891	3586/10859/6693/7099/943	5
498	C1	GO:0042534	regulation of tumor necrosis factor biosynthetic process	5/605	19/16992	0.000431989	0.00353063	0.00262891	3586/10859/6693/7099/943	5
499	C1	GO:0042832	defense response to protozoan	5/605	19/16992	0.000431989	0.00353063	0.00262891	283234/958/3586/3394/10077	5
500	C1	GO:0045589	regulation of regulatory T cell differentiation	5/605	19/16992	0.000431989	0.00353063	0.00262891	940/3558/3965/10288/8651	5
501	C1	GO:0045624	positive regulation of T-helper cell differentiation	5/605	19/16992	0.000431989	0.00353063	0.00262891	6363/942/3142/3594/114548	5
502	C1	GO:0045954	positive regulation of natural killer cell mediated cytotoxicity	5/605	19/16992	0.000431989	0.00353063	0.00262891	56253/22914/259197/4068/114836	5
503	C1	GO:0072539	T-helper 17 cell differentiation	5/605	19/16992	0.000431989	0.00353063	0.00262891	3594/3558/4063/114548/114836	5
504	C1	GO:0030851	granulocyte differentiation	6/605	29/16992	0.000468728	0.00380818	0.00283557	714/3059/3635/6688/6886/54997	6
505	C1	GO:0033006	regulation of mast cell activation involved in immune response	6/605	29/16992	0.000468728	0.00380818	0.00283557	2207/2242/2268/3965/4067/5880	6
506	C1	GO:0043304	regulation of mast cell degranulation	6/605	29/16992	0.000468728	0.00380818	0.00283557	2207/2242/2268/3965/4067/5880	6
507	C1	GO:0045860	positive regulation of protein kinase activity	32/605	478/16992	0.000489124	0.00396605	0.00295312	196883/154/8536/6363/6352/894/920/958/959/972/1435/1436/54757/221472/8817/2771/3357/3479/27040/3937/11184/653361/3071/5148/23533/146850/5788/8651/26228/7048/7099/9839	32
508	C1	GO:0051238	sequestering of metal ion	13/605	125/16992	0.000516046	0.00417611	0.00310953	6363/1234/1193/11151/2512/3270/3357/84502/3932/4067/5336/5788/6375	13
509	C1	GO:0051057	positive regulation of small GTPase mediated signal transduction	8/605	53/16992	0.000531074	0.00428284	0.00318901	1435/2841/2828/8477/3479/10161/286530/115727	8
510	C1	GO:0038093	Fc receptor signaling pathway	20/605	246/16992	0.000531318	0.00428284	0.00318901	695/84433/919/917/9844/2207/2268/2534/9402/3702/27040/7462/3937/4067/3071/5336/5588/5699/7454/7456	20
511	C1	GO:0030802	regulation of cyclic nucleotide biosynthetic process	14/605	142/16992	0.000549997	0.00442473	0.00329466	196883/154/348/554/10203/2771/8477/4846/4881/53829/5138/5739/10266/7253	14
512	C1	GO:0042307	positive regulation of protein import into nucleus	11/605	95/16992	0.000552676	0.0044376	0.00330424	6363/939/1601/3059/8692/3479/8809/3965/7099/340061/8740	11
513	C1	GO:0002262	myeloid cell homeostasis	13/605	126/16992	0.000557128	0.0044641	0.00332397	567/2113/2207/3059/10320/3635/3718/10365/4067/3071/5293/6688/6886	13
514	C1	GO:0070230	positive regulation of lymphocyte apoptotic process	5/605	20/16992	0.000559234	0.0044641	0.00332397	6352/355/3586/3965/5133	5
515	C1	GO:2000406	positive regulation of T cell migration	5/605	20/16992	0.000559234	0.0044641	0.00332397	199/6352/6387/8740/6375	5
516	C1	GO:0032731	positive regulation of interleukin-1 beta production	6/605	30/16992	0.000568462	0.00451148	0.00335925	834/6363/3428/3965/22861/114548	6
517	C1	GO:0071624	positive regulation of granulocyte chemotaxis	6/605	30/16992	0.000568462	0.00451148	0.00335925	719/6363/972/3071/5880/6375	6
518	C1	GO:1902624	positive regulation of neutrophil migration	6/605	30/16992	0.000568462	0.00451148	0.00335925	719/6363/972/3071/5880/6375	6
519	C1	GO:0046834	lipid phosphorylation	12/605	111/16992	0.000590858	0.00468019	0.00348487	940/942/8817/2252/2534/3628/9365/3932/5293/23533/146850/50852	12
520	C1	GO:0050918	positive chemotaxis	8/605	54/16992	0.000604308	0.0047704	0.00355204	6352/11151/6387/2252/3603/3791/1901/7424	8
521	C1	GO:0030218	erythrocyte differentiation	11/605	96/16992	0.000604568	0.0047704	0.00355204	567/2113/3059/10320/3635/3718/10365/4067/3071/6688/6886	11
522	C1	GO:0001787	natural killer cell proliferation	4/605	12/16992	0.000626836	0.00491779	0.00366179	51744/26191/6504/114836	4
523	C1	GO:0045346	regulation of MHC class II biosynthetic process	4/605	12/16992	0.000626836	0.00491779	0.00366179	4261/3586/6688/7099	4
524	C1	GO:0045591	positive regulation of regulatory T cell differentiation	4/605	12/16992	0.000626836	0.00491779	0.00366179	3558/3965/10288/8651	4
525	C1	GO:0001974	blood vessel remodeling	7/605	42/16992	0.000638782	0.00500196	0.00372446	94/54567/2078/2324/4208/4846/84870	7
526	C1	GO:0008277	regulation of G-protein coupled receptor protein signaling pathway	13/605	128/16992	0.000647626	0.00506158	0.00376886	154/409/718/6352/2869/3357/5148/5341/10266/115727/6003/64407/8490	13
527	C1	GO:1904591	positive regulation of protein import	11/605	97/16992	0.000660458	0.00515207	0.00383624	6363/939/1601/3059/8692/3479/8809/3965/7099/340061/8740	11
528	C1	GO:0007187	G-protein coupled receptor signaling pathway, coupled to cyclic nucleotide second messenger	16/605	179/16992	0.000679968	0.00529422	0.00394208	196883/154/554/10203/6347/1230/2865/2771/54331/2869/64805/5734/5739/1901/8698/7253	16
529	C1	GO:0030449	regulation of complement activation	6/605	31/16992	0.000683916	0.00530486	0.00395	718/719/3075/3426/5199/710	6
530	C1	GO:0043030	regulation of macrophage activation	6/605	31/16992	0.000683916	0.00530486	0.00395	4345/972/84868/3586/90865/26228	6
531	C1	GO:0048660	regulation of smooth muscle cell proliferation	12/605	113/16992	0.000694314	0.00537538	0.00400251	199/231/10203/6352/3479/3586/4881/5136/5468/5739/1901/7048	12
532	C1	GO:0002335	mature B cell differentiation	5/605	21/16992	0.000712667	0.0054589	0.0040647	1880/9452/4242/5336/5452	5
533	C1	GO:0002438	acute inflammatory response to antigenic stimulus	5/605	21/16992	0.000712667	0.0054589	0.0040647	695/718/923/2207/6693	5
534	C1	GO:0002717	positive regulation of natural killer cell mediated immunity	5/605	21/16992	0.000712667	0.0054589	0.0040647	56253/22914/259197/4068/114836	5
535	C1	GO:0045066	regulatory T cell differentiation	5/605	21/16992	0.000712667	0.0054589	0.0040647	940/3558/3965/10288/8651	5
536	C1	GO:0050901	leukocyte tethering or rolling	5/605	21/16992	0.000712667	0.0054589	0.0040647	6387/6401/6403/6404/7412	5
537	C1	GO:0031623	receptor internalization	10/605	83/16992	0.00071307	0.0054589	0.0040647	409/10203/857/3579/2207/3357/10859/5336/10266/6401	10
538	C1	GO:0051928	positive regulation of calcium ion transport	11/605	98/16992	0.000720581	0.00550615	0.00409988	409/857/6347/6351/6352/1230/920/6387/5336/51393/6375	11
539	C1	GO:0002040	sprouting angiogenesis	9/605	69/16992	0.000730182	0.00556916	0.0041468	94/54567/2324/3791/79812/26051/10266/84870/7010	9
540	C1	GO:0046488	phosphatidylinositol metabolic process	18/605	216/16992	0.000744093	0.00566476	0.00421798	660/940/942/1436/8817/2252/2534/3357/3628/3635/9365/3932/5293/23533/146850/5336/5341/50852	18
541	C1	GO:1901655	cellular response to ketone	10/605	84/16992	0.000784166	0.00595879	0.00443692	231/358/6347/54331/10365/4478/5468/5729/5734/5176	10
542	C1	GO:0046824	positive regulation of nucleocytoplasmic transport	12/605	115/16992	0.00081252	0.00614926	0.00457874	8536/6363/939/1601/3059/8692/3479/8809/3965/7099/340061/8740	12
543	C1	GO:0070555	response to interleukin-1	12/605	115/16992	0.00081252	0.00614926	0.00457874	6363/6347/6351/6352/958/2113/8692/10365/3965/6401/6375/6846	12
544	C1	GO:0002711	positive regulation of T cell mediated immunity	6/605	32/16992	0.000816711	0.00614926	0.00457874	567/3594/259197/114548/54440/6375	6
545	C1	GO:0050704	regulation of interleukin-1 secretion	6/605	32/16992	0.000816711	0.00614926	0.00457874	834/6363/3965/22861/114548/5371	6
546	C1	GO:2000257	regulation of protein activation cascade	6/605	32/16992	0.000816711	0.00614926	0.00457874	718/719/3075/3426/5199/710	6
547	C1	GO:0030804	positive regulation of cyclic nucleotide biosynthetic process	11/605	100/16992	0.000854515	0.00642214	0.00478193	196883/154/348/554/10203/8477/4846/4881/5739/10266/7253	11
548	C1	GO:0032845	negative regulation of homeostatic process	16/605	183/16992	0.000863309	0.00647639	0.00482232	554/6363/1234/972/1193/11151/2207/3270/3357/3635/84502/3932/4067/5336/5788/6375	16
549	C1	GO:0048659	smooth muscle cell proliferation	12/605	116/16992	0.000877648	0.0065187	0.00485383	199/231/10203/6352/3479/3586/4881/5136/5468/5739/1901/7048	12
550	C1	GO:0002517	T cell tolerance induction	4/605	13/16992	0.000880049	0.0065187	0.00485383	916/942/10288/7048	4
551	C1	GO:0002864	regulation of acute inflammatory response to antigenic stimulus	4/605	13/16992	0.000880049	0.0065187	0.00485383	695/718/2207/6693	4
552	C1	GO:0032740	positive regulation of interleukin-17 production	4/605	13/16992	0.000880049	0.0065187	0.00485383	3558/4063/5588/114836	4
553	C1	GO:0045342	MHC class II biosynthetic process	4/605	13/16992	0.000880049	0.0065187	0.00485383	4261/3586/6688/7099	4
554	C1	GO:0048302	regulation of isotype switching to IgG isotypes	4/605	13/16992	0.000880049	0.0065187	0.00485383	940/958/3558/30009	4
555	C1	GO:2000316	regulation of T-helper 17 type immune response	4/605	13/16992	0.000880049	0.0065187	0.00485383	3594/3558/114548/5588	4
556	C1	GO:0002724	regulation of T cell cytokine production	5/605	22/16992	0.000895501	0.00657394	0.00489496	567/114548/54440/6504/6375	5
557	C1	GO:0035162	embryonic hemopoiesis	5/605	22/16992	0.000895501	0.00657394	0.00489496	2323/3791/10019/6886/7048	5
558	C1	GO:0050718	positive regulation of interleukin-1 beta secretion	5/605	22/16992	0.000895501	0.00657394	0.00489496	834/6363/3965/22861/114548	5
559	C1	GO:0071677	positive regulation of mononuclear cell migration	5/605	22/16992	0.000895501	0.00657394	0.00489496	199/6347/6352/1230/6387	5
560	C1	GO:0071800	podosome assembly	5/605	22/16992	0.000895501	0.00657394	0.00489496	51411/4478/653361/654816/654817	5
561	C1	GO:0008015	blood circulation	32/605	496/16992	0.00091139	0.00667865	0.00497293	94/154/348/554/719/857/947/1193/6387/54567/2865/2313/5348/486/2702/3270/3357/3558/3741/3764/4846/4881/5138/64091/5468/10266/710/6446/6909/7010/7424/6846	32
562	C1	GO:2000249	regulation of actin cytoskeleton reorganization	6/605	33/16992	0.000968539	0.00708481	0.00527535	1436/2242/9535/3059/26228/7010	6
563	C1	GO:0050766	positive regulation of phagocytosis	7/605	45/16992	0.000979905	0.00715522	0.00532778	718/6347/1794/2207/3071/5468/26228	7
564	C1	GO:0042531	positive regulation of tyrosine phosphorylation of STAT protein	8/605	58/16992	0.000982973	0.0071649	0.00533499	6352/958/1436/2534/3059/3479/3558/4067	8
565	C1	GO:0001667	ameboidal-type cell migration	23/605	316/16992	0.000985458	0.0071703	0.00533901	94/348/114757/54567/2113/8817/2252/2324/152007/3357/8692/3791/79812/4846/5371/5176/83442/64321/7010/7048/8742/7424/9839	23
566	C1	GO:0042306	regulation of protein import into nucleus	15/605	168/16992	0.00100035	0.00726578	0.00541011	6363/939/1601/3059/8692/3479/3586/8809/3965/114548/5138/374403/7099/340061/8740	15
567	C1	GO:1900371	regulation of purine nucleotide biosynthetic process	14/605	151/16992	0.00101175	0.00733562	0.00546211	196883/154/348/554/10203/2771/8477/4846/4881/53829/5138/5739/10266/7253	14
568	C1	GO:0010594	regulation of endothelial cell migration	12/605	118/16992	0.00102101	0.00738011	0.00549524	94/348/54567/2113/8817/2324/3791/79812/5176/83442/7010/7424	12
569	C1	GO:0043270	positive regulation of ion transport	18/605	222/16992	0.00102148	0.00738011	0.00549524	5243/348/409/567/857/6347/6351/6352/1230/920/1520/6387/5348/64805/5336/54997/51393/6375	18
570	C1	GO:0003013	circulatory system process	32/605	500/16992	0.00104014	0.00750176	0.00558581	94/154/348/554/719/857/947/1193/6387/54567/2865/2313/5348/486/2702/3270/3357/3558/3741/3764/4846/4881/5138/64091/5468/10266/710/6446/6909/7010/7424/6846	32
571	C1	GO:0007188	adenylate cyclase-modulating G-protein coupled receptor signaling pathway	14/605	152/16992	0.00107891	0.00775417	0.00577376	196883/154/554/10203/2865/2771/54331/2869/64805/5734/5739/1901/8698/7253	14
572	C1	GO:0030808	regulation of nucleotide biosynthetic process	14/605	152/16992	0.00107891	0.00775417	0.00577376	196883/154/348/554/10203/2771/8477/4846/4881/53829/5138/5739/10266/7253	14
573	C1	GO:0009612	response to mechanical stimulus	17/605	205/16992	0.00108979	0.0078187	0.00582181	358/834/6347/958/6387/2022/2113/355/2534/3741/5138/5468/5734/7048/7099/943/8740	17
574	C1	GO:0001783	B cell apoptotic process	5/605	23/16992	0.00111106	0.00794363	0.00591483	695/972/3586/3558/4067	5
575	C1	GO:0002691	regulation of cellular extravasation	5/605	23/16992	0.00111106	0.00794363	0.00591483	683/6347/6387/83483/5734	5
576	C1	GO:0002532	production of molecular mediator involved in inflammatory response	7/605	46/16992	0.00112087	0.00799981	0.00595666	695/923/10225/2207/63940/4067/7099	7
577	C1	GO:0010522	regulation of calcium ion transport into cytosol	10/605	88/16992	0.00112935	0.0080464	0.00599135	857/920/1193/11151/2534/3270/84502/4067/5371/6375	10
578	C1	GO:0097305	response to alcohol	16/605	188/16992	0.00115014	0.0081803	0.00609106	6363/6347/1234/929/939/1393/2534/54331/3558/10365/5468/5729/5734/6688/7048/7412	16
579	C1	GO:0034101	erythrocyte homeostasis	11/605	104/16992	0.00118456	0.00840141	0.00625569	567/2113/3059/10320/3635/3718/10365/4067/3071/6688/6886	11
580	C1	GO:1904589	regulation of protein import	15/605	171/16992	0.0011973	0.00840141	0.00625569	6363/939/1601/3059/8692/3479/3586/8809/3965/114548/5138/374403/7099/340061/8740	15
581	C1	GO:0002418	immune response to tumor cell	4/605	14/16992	0.00119757	0.00840141	0.00625569	56253/84868/259197/5551	4
582	C1	GO:0002689	negative regulation of leukocyte chemotaxis	4/605	14/16992	0.00119757	0.00840141	0.00625569	6347/2841/22914/26228	4
583	C1	GO:0002726	positive regulation of T cell cytokine production	4/605	14/16992	0.00119757	0.00840141	0.00625569	567/114548/54440/6375	4
584	C1	GO:0030852	regulation of granulocyte differentiation	4/605	14/16992	0.00119757	0.00840141	0.00625569	714/3059/3635/54997	4
585	C1	GO:0048291	isotype switching to IgG isotypes	4/605	14/16992	0.00119757	0.00840141	0.00625569	940/958/3558/30009	4
586	C1	GO:0051770	positive regulation of nitric-oxide synthase biosynthetic process	4/605	14/16992	0.00119757	0.00840141	0.00625569	6347/2208/3791/7099	4
587	C1	GO:0032677	regulation of interleukin-8 production	8/605	60/16992	0.00123304	0.0086355	0.00643	929/914/51744/8692/3586/3965/26191/7099	8
588	C1	GO:0043112	receptor metabolic process	14/605	155/16992	0.00130324	0.00911162	0.00678452	348/409/10203/857/3579/2207/3357/3586/10859/5336/5468/10266/6401/50852	14
589	C1	GO:0010712	regulation of collagen metabolic process	6/605	35/16992	0.00133639	0.00931171	0.00693351	6347/4261/114757/2022/4239/5468	6
590	C1	GO:0010863	positive regulation of phospholipase C activity	6/605	35/16992	0.00133639	0.00931171	0.00693351	3357/3702/5330/115727/8698/6401	6
591	C1	GO:0034695	response to prostaglandin E	5/605	24/16992	0.00136278	0.00944756	0.00703465	6363/54331/5468/5729/5734	5
592	C1	GO:0050716	positive regulation of interleukin-1 secretion	5/605	24/16992	0.00136278	0.00944756	0.00703465	834/6363/3965/22861/114548	5
593	C1	GO:0050927	positive regulation of positive chemotaxis	5/605	24/16992	0.00136278	0.00944756	0.00703465	6387/3603/3791/1901/7424	5
594	C1	GO:2000146	negative regulation of cell motility	18/605	228/16992	0.00138266	0.00956141	0.00711943	94/199/348/6347/6387/114757/54567/2022/2841/8692/90865/22914/79812/5734/5176/26228/7075/7454	18
595	C1	GO:0050709	negative regulation of protein secretion	11/605	106/16992	0.00138525	0.00956141	0.00711943	55024/947/3586/90865/10859/114548/5371/5734/26191/6504/5552	11
596	C1	GO:0043542	endothelial cell migration	14/605	156/16992	0.00138618	0.00956141	0.00711943	94/348/54567/2113/8817/2324/3791/79812/4846/5176/83442/7010/8742/7424	14
597	C1	GO:2000116	regulation of cysteine-type endopeptidase activity	17/605	210/16992	0.00141777	0.00976288	0.00726944	358/409/834/939/355/356/3428/3932/3965/58484/22861/114548/5371/5468/5272/83595/8740	17
598	C1	GO:0030810	positive regulation of nucleotide biosynthetic process	11/605	107/16992	0.00149558	0.0102643	0.00764281	196883/154/348/554/10203/8477/4846/4881/5739/10266/7253	11
599	C1	GO:1900373	positive regulation of purine nucleotide biosynthetic process	11/605	107/16992	0.00149558	0.0102643	0.00764281	196883/154/348/554/10203/8477/4846/4881/5739/10266/7253	11
600	C1	GO:0010631	epithelial cell migration	18/605	230/16992	0.00152491	0.0104482	0.00777974	94/348/54567/2113/8817/2252/2324/152007/3791/79812/4846/5176/83442/7010/7048/8742/7424/9839	18
601	C1	GO:0030225	macrophage differentiation	6/605	36/16992	0.00155612	0.0106266	0.00791256	714/1435/1436/139716/3059/6688	6
602	C1	GO:0044246	regulation of multicellular organismal metabolic process	6/605	36/16992	0.00155612	0.0106266	0.00791256	6347/4261/114757/2022/4239/5468	6
603	C1	GO:0010952	positive regulation of peptidase activity	14/605	158/16992	0.00156533	0.0106718	0.00794622	834/857/355/356/3428/3932/3965/58484/22861/114548/5118/5371/5468/83595	14
604	C1	GO:0060627	regulation of vesicle-mediated transport	29/605	450/16992	0.00158396	0.0107312	0.00799045	348/409/567/274/718/857/6363/6347/929/11151/1601/1794/30844/2207/2242/2268/3965/10859/4067/4478/3071/5336/5468/84106/5880/6401/6504/26228/374403	29
605	C1	GO:0001916	positive regulation of T cell mediated cytotoxicity	4/605	15/16992	0.00158739	0.0107312	0.00799045	567/3594/259197/6375	4
606	C1	GO:0002827	positive regulation of T-helper 1 type immune response	4/605	15/16992	0.00158739	0.0107312	0.00799045	6363/3142/3594/6375	4
607	C1	GO:0043032	positive regulation of macrophage activation	4/605	15/16992	0.00158739	0.0107312	0.00799045	84868/3586/90865/26228	4
608	C1	GO:2000251	positive regulation of actin cytoskeleton reorganization	4/605	15/16992	0.00158739	0.0107312	0.00799045	2242/3059/26228/7010	4
609	C1	GO:0007229	integrin-mediated signaling pathway	10/605	92/16992	0.00158971	0.0107312	0.00799045	683/2207/83706/2268/27040/55679/5341/84106/10077/7305	10
610	C1	GO:0010632	regulation of epithelial cell migration	15/605	176/16992	0.00159781	0.0107682	0.00801801	94/348/54567/2113/8817/2252/2324/152007/3791/79812/5176/83442/7010/7048/7424	15
611	C1	GO:0050678	regulation of epithelial cell proliferation	21/605	289/16992	0.00163997	0.0110342	0.00821608	94/8854/348/857/6347/6352/6387/54567/2252/2324/3357/3479/3586/3791/55679/4208/26051/5176/7010/8742/7424	21
612	C1	GO:0050926	regulation of positive chemotaxis	5/605	25/16992	0.00165416	0.0110754	0.00824671	6387/3603/3791/1901/7424	5
613	C1	GO:1904037	positive regulation of epithelial cell apoptotic process	5/605	25/16992	0.00165416	0.0110754	0.00824671	57124/958/959/641700/356	5
614	C1	GO:2000404	regulation of T cell migration	5/605	25/16992	0.00165416	0.0110754	0.00824671	199/6352/6387/8740/6375	5
615	C1	GO:0051048	negative regulation of secretion	16/605	195/16992	0.00168406	0.0112572	0.00838213	554/55024/947/972/1393/3586/90865/3965/10859/114548/64805/5371/5734/26191/6504/5552	16
616	C1	GO:0006809	nitric oxide biosynthetic process	8/605	63/16992	0.00170047	0.01133	0.00843635	199/857/947/3586/10365/22914/4846/7099	8
617	C1	GO:0060193	positive regulation of lipase activity	8/605	63/16992	0.00170047	0.01133	0.00843635	6352/338328/3357/3702/5330/115727/8698/6401	8
618	C1	GO:0045446	endothelial cell differentiation	10/605	93/16992	0.00172582	0.0114803	0.00854826	94/1003/7122/2022/4478/4855/5138/26051/1901/64321	10
619	C1	GO:0030336	negative regulation of cell migration	17/605	214/16992	0.00173693	0.0115046	0.0085663	94/199/348/6347/6387/114757/54567/2022/2841/8692/90865/22914/79812/5734/5176/26228/7075	17
620	C1	GO:0071560	cellular response to transforming growth factor beta stimulus	17/605	214/16992	0.00173693	0.0115046	0.0085663	94/409/857/6347/1003/7122/7123/1601/2022/2534/8692/4208/5138/5371/7048/7471/6375	17
621	C1	GO:0030801	positive regulation of cyclic nucleotide metabolic process	11/605	109/16992	0.00173786	0.0115046	0.0085663	196883/154/348/554/10203/8477/4846/4881/5739/10266/7253	11
622	C1	GO:0051051	negative regulation of transport	29/605	453/16992	0.00174931	0.0115617	0.00860888	554/55024/857/939/947/972/1193/11151/1393/3270/3586/90865/3741/3965/10859/10288/114548/4846/64805/5138/5371/5579/5734/26191/6504/5552/374403/8740/50852	29
623	C1	GO:0090132	epithelium migration	18/605	233/16992	0.00176142	0.0116231	0.00865457	94/348/54567/2113/8817/2252/2324/152007/3791/79812/4846/5176/83442/7010/7048/8742/7424/9839	18
624	C1	GO:0043281	regulation of cysteine-type endopeptidase activity involved in apoptotic process	16/605	196/16992	0.00177508	0.0116945	0.00870771	358/409/834/939/355/356/3932/3965/58484/22861/114548/5371/5468/5272/83595/8740	16
625	C1	GO:1900274	regulation of phospholipase C activity	6/605	37/16992	0.00180227	0.0118232	0.00880353	3357/3702/5330/115727/8698/6401	6
626	C1	GO:1900182	positive regulation of protein localization to nucleus	12/605	126/16992	0.00180324	0.0118232	0.00880353	6363/939/1601/2534/3059/8692/3479/8809/3965/7099/340061/8740	12
627	C1	GO:2001056	positive regulation of cysteine-type endopeptidase activity	12/605	126/16992	0.00180324	0.0118232	0.00880353	834/355/356/3428/3932/3965/58484/22861/114548/5371/5468/83595	12
628	C1	GO:0010518	positive regulation of phospholipase activity	7/605	50/16992	0.0018505	0.0120944	0.00900552	6352/3357/3702/5330/115727/8698/6401	7
629	C1	GO:0032722	positive regulation of chemokine production	7/605	50/16992	0.0018505	0.0120944	0.00900552	972/1436/2865/84868/90865/3965/7099	7
630	C1	GO:0050679	positive regulation of epithelial cell proliferation	14/605	161/16992	0.00186994	0.0122021	0.0090857	94/6347/6352/6387/2252/2324/3357/3479/3586/3791/26051/7010/8742/7424	14
631	C1	GO:1904035	regulation of epithelial cell apoptotic process	8/605	64/16992	0.00188406	0.0122748	0.00913979	57124/958/959/641700/356/3791/10266/7010	8
632	C1	GO:0071559	response to transforming growth factor beta	17/605	216/16992	0.00191793	0.0124757	0.00928939	94/409/857/6347/1003/7122/7123/1601/2022/2534/8692/4208/5138/5371/7048/7471/6375	17
633	C1	GO:0030947	regulation of vascular endothelial growth factor receptor signaling pathway	5/605	26/16992	0.00198878	0.0128957	0.00960214	8817/79812/5579/79652/7424	5
634	C1	GO:0035025	positive regulation of Rho protein signal transduction	5/605	26/16992	0.00198878	0.0128957	0.00960214	2841/2828/8477/10161/286530	5
635	C1	GO:0002577	regulation of antigen processing and presentation	4/605	16/16992	0.00205741	0.0133197	0.00991786	6363/972/10288/7454	4
636	C1	GO:0033003	regulation of mast cell activation	6/605	38/16992	0.00207683	0.0134005	0.00997801	2207/2242/2268/3965/4067/5880	6
637	C1	GO:0045744	negative regulation of G-protein coupled receptor protein signaling pathway	6/605	38/16992	0.00207683	0.0134005	0.00997801	154/409/6352/3357/5341/6003	6
638	C1	GO:0009988	cell-cell recognition	8/605	65/16992	0.00208293	0.0134005	0.00997801	6363/923/1794/81704/84868/84329/4478/5551	8
639	C1	GO:0050764	regulation of phagocytosis	8/605	65/16992	0.00208293	0.0134005	0.00997801	718/6347/1794/2207/2268/3071/5468/26228	8
640	C1	GO:0030799	regulation of cyclic nucleotide metabolic process	14/605	163/16992	0.00209915	0.0134837	0.01004	196883/154/348/554/10203/2771/8477/4846/4881/53829/5138/5739/10266/7253	14
641	C1	GO:0003014	renal system process	11/605	112/16992	0.0021605	0.0138562	0.0103173	196883/231/358/554/947/355/2702/8692/4162/4881/6446	11
642	C1	GO:0052547	regulation of peptidase activity	26/605	397/16992	0.00217261	0.0139121	0.010359	358/409/718/114769/834/857/939/8530/355/356/3428/3699/3932/3965/58484/22861/114548/5118/5371/5468/5272/5176/710/83595/9806/8740	26
643	C1	GO:0040013	negative regulation of locomotion	19/605	257/16992	0.0022035	0.014088	0.01049	94/199/348/6347/6387/114757/54567/2022/2841/8692/90865/22914/79812/5371/5734/5176/26228/7075/7454	19
644	C1	GO:0032637	interleukin-8 production	8/605	66/16992	0.00229793	0.014669	0.0109225	929/914/51744/8692/3586/3965/26191/7099	8
645	C1	GO:0046718	viral entry into host cell	11/605	113/16992	0.00231862	0.014778	0.0110037	857/1234/920/972/942/8547/8692/3965/6404/6504/7293	11
646	C1	GO:0090130	tissue migration	18/605	239/16992	0.00232809	0.0148144	0.0110308	94/348/54567/2113/8817/2252/2324/152007/3791/79812/4846/5176/83442/7010/7048/8742/7424/9839	18
647	C1	GO:0045428	regulation of nitric oxide biosynthetic process	7/605	52/16992	0.00233153	0.0148144	0.0110308	199/857/947/3586/10365/22914/7099	7
648	C1	GO:0033628	regulation of cell adhesion mediated by integrin	6/605	39/16992	0.00238182	0.0150873	0.011234	6352/83706/9404/4067/3071/54997	6
649	C1	GO:0061028	establishment of endothelial barrier	6/605	39/16992	0.00238182	0.0150873	0.011234	1003/7122/2022/4478/5138/26051	6
650	C1	GO:0001894	tissue homeostasis	16/605	202/16992	0.00241205	0.0152553	0.0113591	154/231/567/947/924/11151/1435/1436/8029/2323/3635/9079/5880/1901/54440/7099	16
651	C1	GO:0007259	JAK-STAT cascade	14/605	166/16992	0.00248617	0.0156519	0.0116544	231/857/6347/6352/958/1436/2534/3059/3479/3558/3718/4067/8651/6775	14
652	C1	GO:0033002	muscle cell proliferation	14/605	166/16992	0.00248617	0.0156519	0.0116544	199/231/10203/6352/3479/3586/4208/4881/5136/5468/5739/1901/6909/7048	14
653	C1	GO:0097696	STAT cascade	14/605	166/16992	0.00248617	0.0156519	0.0116544	231/857/6347/6352/958/1436/2534/3059/3479/3558/3718/4067/8651/6775	14
654	C1	GO:0006919	activation of cysteine-type endopeptidase activity involved in apoptotic process	9/605	82/16992	0.00251141	0.0157866	0.0117547	834/355/356/3932/58484/22861/114548/5371/5468	9
655	C1	GO:1901653	cellular response to peptide	22/605	320/16992	0.00257126	0.0161381	0.0120164	196883/231/837/857/6347/1393/2865/2534/2791/54331/3718/9365/10365/4067/5468/5579/5588/26191/5919/8651/7253/7471	22
656	C1	GO:0043491	protein kinase B signaling	13/605	149/16992	0.00260094	0.0162909	0.0121302	409/55024/6363/6347/6352/940/958/3059/8692/3479/64805/23533/7010	13
657	C1	GO:0002313	mature B cell differentiation involved in immune response	4/605	17/16992	0.00261542	0.0162909	0.0121302	1880/9452/4242/5336	4
658	C1	GO:0002347	response to tumor cell	4/605	17/16992	0.00261542	0.0162909	0.0121302	56253/84868/259197/5551	4
659	C1	GO:0045063	T-helper 1 cell differentiation	4/605	17/16992	0.00261542	0.0162909	0.0121302	6363/3142/8809/3718	4
660	C1	GO:0071380	cellular response to prostaglandin E stimulus	4/605	17/16992	0.00261542	0.0162909	0.0121302	54331/5468/5729/5734	4
661	C1	GO:0009268	response to pH	6/605	40/16992	0.0027193	0.0169123	0.0125929	1520/2828/8477/84329/3764/5176	6
662	C1	GO:0030282	bone mineralization	10/605	99/16992	0.00275365	0.0171001	0.0127327	154/433/1230/7123/3479/9365/4208/1901/5552/338773	10
663	C1	GO:0032642	regulation of chemokine production	8/605	68/16992	0.00277993	0.0172113	0.0128155	972/1436/2865/84868/3586/90865/3965/7099	8
664	C1	GO:0046209	nitric oxide metabolic process	8/605	68/16992	0.00277993	0.0172113	0.0128155	199/857/947/3586/10365/22914/4846/7099	8
665	C1	GO:0051271	negative regulation of cellular component movement	18/605	243/16992	0.00278508	0.0172172	0.01282	94/199/348/6347/6387/114757/54567/2022/2841/8692/90865/22914/79812/5734/5176/26228/7075/7454	18
666	C1	GO:0001885	endothelial cell development	7/605	54/16992	0.00290356	0.0179227	0.0133453	1003/7122/2022/4478/4855/5138/26051	7
667	C1	GO:1901652	response to peptide	28/605	448/16992	0.00293056	0.0180622	0.0134492	196883/231/554/837/857/6347/958/1393/6387/2865/2534/2791/54331/3586/3718/9365/10365/4067/22861/5468/5579/5588/26191/5919/8651/7010/7253/7471	28
668	C1	GO:1902106	negative regulation of leukocyte differentiation	9/605	84/16992	0.00296365	0.0182179	0.013565	714/972/3142/3558/3635/3718/10859/4067/7099	9
669	C1	GO:0090279	regulation of calcium ion import	10/605	100/16992	0.00296467	0.0182179	0.013565	6347/1193/11151/6387/2534/3270/84502/4067/51393/6375	10
670	C1	GO:0051092	positive regulation of NF-kappaB transcription factor activity	12/605	134/16992	0.00302173	0.0185408	0.0138055	695/84433/958/959/3965/58484/114548/5579/5588/7099/7185/10346	12
671	C1	GO:0043280	positive regulation of cysteine-type endopeptidase activity involved in apoptotic process	11/605	117/16992	0.00304749	0.0186509	0.0138875	834/355/356/3932/3965/58484/22861/114548/5371/5468/83595	11
672	C1	GO:0071300	cellular response to retinoic acid	8/605	69/16992	0.00304875	0.0186509	0.0138875	8854/358/6347/4067/4208/5468/5176/54997	8
673	C1	GO:0002204	somatic recombination of immunoglobulin genes involved in immune response	6/605	41/16992	0.00309136	0.0187719	0.0139776	940/958/959/3586/3558/30009	6
674	C1	GO:0002208	somatic diversification of immunoglobulins involved in immune response	6/605	41/16992	0.00309136	0.0187719	0.0139776	940/958/959/3586/3558/30009	6
675	C1	GO:0006182	cGMP biosynthetic process	6/605	41/16992	0.00309136	0.0187719	0.0139776	196883/348/358/3357/4846/4881	6
676	C1	GO:0043551	regulation of phosphatidylinositol 3-kinase activity	6/605	41/16992	0.00309136	0.0187719	0.0139776	6363/2268/4067/23533/146850/7010	6
677	C1	GO:0045190	isotype switching	6/605	41/16992	0.00309136	0.0187719	0.0139776	940/958/959/3586/3558/30009	6
678	C1	GO:0060333	interferon-gamma-mediated signaling pathway	9/605	85/16992	0.00321264	0.0194485	0.0144813	567/4261/2634/3394/5371/5468/8651/10346/7412	9
679	C1	GO:0045862	positive regulation of proteolysis	24/605	367/16992	0.00321723	0.0194485	0.0144813	348/718/834/857/7123/1075/1601/641700/355/356/3428/90865/3932/3965/58484/22861/114548/5118/5371/5468/5699/115992/83595/7133	24
680	C1	GO:1903036	positive regulation of response to wounding	7/605	55/16992	0.00322703	0.0194485	0.0144813	6347/5341/8578/6403/7048/7056/7099	7
681	C1	GO:0046822	regulation of nucleocytoplasmic transport	16/605	208/16992	0.00322869	0.0194485	0.0144813	8536/6363/939/1601/3059/8692/3479/3586/8809/3965/114548/5138/374403/7099/340061/8740	16
682	C1	GO:1903531	negative regulation of secretion by cell	14/605	171/16992	0.00326083	0.0194485	0.0144813	55024/947/1393/3586/90865/3965/10859/114548/64805/5371/5734/26191/6504/5552	14
683	C1	GO:0002888	positive regulation of myeloid leukocyte mediated immunity	4/605	18/16992	0.00326901	0.0194485	0.0144813	695/718/2207/2268	4
684	C1	GO:0032692	negative regulation of interleukin-1 production	4/605	18/16992	0.00326901	0.0194485	0.0144813	409/3586/114548/5371	4
685	C1	GO:0033622	integrin activation	4/605	18/16992	0.00326901	0.0194485	0.0144813	83706/5341/5734/6403	4
686	C1	GO:0042454	ribonucleoside catabolic process	4/605	18/16992	0.00326901	0.0194485	0.0144813	27350/60489/164668/978	4
687	C1	GO:0045655	regulation of monocyte differentiation	4/605	18/16992	0.00326901	0.0194485	0.0144813	920/972/1435/3635	4
688	C1	GO:0051767	nitric-oxide synthase biosynthetic process	4/605	18/16992	0.00326901	0.0194485	0.0144813	6347/2208/3791/7099	4
689	C1	GO:0051769	regulation of nitric-oxide synthase biosynthetic process	4/605	18/16992	0.00326901	0.0194485	0.0144813	6347/2208/3791/7099	4
690	C1	GO:0060055	angiogenesis involved in wound healing	4/605	18/16992	0.00326901	0.0194485	0.0144813	947/2113/2828/4162	4
691	C1	GO:0098581	detection of external biotic stimulus	4/605	18/16992	0.00326901	0.0194485	0.0144813	912/23643/58484/7099	4
692	C1	GO:0002369	T cell cytokine production	5/605	29/16992	0.00328837	0.0195072	0.0145251	567/114548/54440/6504/6375	5
693	C1	GO:0045191	regulation of isotype switching	5/605	29/16992	0.00328837	0.0195072	0.0145251	940/958/3586/3558/30009	5
694	C1	GO:0045981	positive regulation of nucleotide metabolic process	12/605	136/16992	0.00341257	0.0201857	0.0150303	196883/154/348/554/10203/8477/3479/4846/4881/5739/10266/7253	12
695	C1	GO:1900544	positive regulation of purine nucleotide metabolic process	12/605	136/16992	0.00341257	0.0201857	0.0150303	196883/154/348/554/10203/8477/3479/4846/4881/5739/10266/7253	12
696	C1	GO:0003018	vascular process in circulatory system	13/605	154/16992	0.00346432	0.0204624	0.0152363	154/348/554/857/2702/3357/3741/3764/4846/4881/5138/10266/7010	13
697	C1	GO:0052548	regulation of endopeptidase activity	24/605	370/16992	0.00356563	0.0210306	0.0156594	358/409/718/114769/834/939/8530/355/356/3428/3699/3932/3965/58484/22861/114548/5371/5468/5272/5176/710/83595/9806/8740	24
698	C1	GO:0071695	anatomical structure maturation	7/605	56/16992	0.00357729	0.0210691	0.0156881	94/8854/1003/3479/4066/1901/7471	7
699	C1	GO:0002221	pattern recognition receptor signaling pathway	14/605	173/16992	0.00362139	0.0212983	0.0158588	409/695/857/929/942/1520/2672/84868/100130733/23643/4067/26191/23180/7099	14
700	C1	GO:2001057	reactive nitrogen species metabolic process	8/605	71/16992	0.00364674	0.0214168	0.0159469	199/857/947/3586/10365/22914/4846/7099	8
701	C1	GO:0046058	cAMP metabolic process	13/605	155/16992	0.00366217	0.0214767	0.0159916	196883/154/554/10203/2771/8477/53829/5136/5153/5138/5739/10266/7253	13
702	C1	GO:1903901	negative regulation of viral life cycle	9/605	87/16992	0.00375989	0.0220184	0.0163949	27350/60489/164668/55337/6351/6352/8547/3428/5371	9
703	C1	GO:0032965	regulation of collagen biosynthetic process	5/605	30/16992	0.00383235	0.0223472	0.0166397	6347/4261/114757/2022/5468	5
704	C1	GO:0034142	toll-like receptor 4 signaling pathway	5/605	30/16992	0.00383235	0.0223472	0.0166397	929/23643/4067/26191/7099	5
705	C1	GO:0034694	response to prostaglandin	5/605	30/16992	0.00383235	0.0223472	0.0166397	6363/54331/5468/5729/5734	5
706	C1	GO:0001960	negative regulation of cytokine-mediated signaling pathway	6/605	43/16992	0.00394772	0.0229042	0.0170545	857/83643/6352/5468/5788/26228	6
707	C1	GO:0031529	ruffle organization	6/605	43/16992	0.00394772	0.0229042	0.0170545	199/857/1436/5341/391/26228	6
708	C1	GO:0032757	positive regulation of interleukin-8 production	6/605	43/16992	0.00394772	0.0229042	0.0170545	929/914/51744/8692/3965/7099	6
709	C1	GO:0032768	regulation of monooxygenase activity	7/605	57/16992	0.00395573	0.0229042	0.0170545	348/857/114757/2208/2672/3357/4846	7
710	C1	GO:0048844	artery morphogenesis	7/605	57/16992	0.00395573	0.0229042	0.0170545	94/348/54567/2022/2702/639/6909	7
711	C1	GO:0001570	vasculogenesis	8/605	72/16992	0.00397784	0.0229676	0.0171017	857/947/2022/3791/10266/64321/7048/7075	8
712	C1	GO:0048661	positive regulation of smooth muscle cell proliferation	8/605	72/16992	0.00397784	0.0229676	0.0171017	199/231/10203/6352/3479/3586/1901/7048	8
713	C1	GO:0002230	positive regulation of defense response to virus by host	4/605	19/16992	0.00402555	0.0230809	0.0171861	60489/3594/10859/340061	4
714	C1	GO:0036296	response to increased oxygen levels	4/605	19/16992	0.00402555	0.0230809	0.0171861	857/355/3741/5468	4
715	C1	GO:0042522	regulation of tyrosine phosphorylation of Stat5 protein	4/605	19/16992	0.00402555	0.0230809	0.0171861	857/2534/3479/3558	4
716	C1	GO:0043011	myeloid dendritic cell differentiation	4/605	19/16992	0.00402555	0.0230809	0.0171861	55509/942/6688/7048	4
717	C1	GO:0055093	response to hyperoxia	4/605	19/16992	0.00402555	0.0230809	0.0171861	857/355/3741/5468	4
718	C1	GO:0030817	regulation of cAMP biosynthetic process	11/605	122/16992	0.00420625	0.0240834	0.0179325	196883/154/554/10203/2771/8477/53829/5138/5739/10266/7253	11
719	C1	GO:0051224	negative regulation of protein transport	15/605	195/16992	0.00427524	0.0244105	0.018176	55024/939/947/3586/90865/10859/114548/5138/5371/5734/26191/6504/5552/374403/8740	15
720	C1	GO:0071229	cellular response to acid chemical	15/605	195/16992	0.00427524	0.0244105	0.018176	8854/358/6347/2865/2350/54331/4067/4208/5468/5729/5734/5176/6494/8651/54997	15
721	C1	GO:0010950	positive regulation of endopeptidase activity	12/605	140/16992	0.00431657	0.0246122	0.0183263	834/355/356/3428/3932/3965/58484/22861/114548/5371/5468/83595	12
722	C1	GO:0016447	somatic recombination of immunoglobulin gene segments	6/605	44/16992	0.00443632	0.0251319	0.0187132	940/958/959/3586/3558/30009	6
723	C1	GO:0034122	negative regulation of toll-like receptor signaling pathway	5/605	31/16992	0.00443781	0.0251319	0.0187132	409/929/23643/4067/7099	5
724	C1	GO:0048873	homeostasis of number of cells within a tissue	5/605	31/16992	0.00443781	0.0251319	0.0187132	924/11151/1435/2323/54440	5
725	C1	GO:0071353	cellular response to interleukin-4	5/605	31/16992	0.00443781	0.0251319	0.0187132	11151/3561/3718/5371/6375	5
726	C1	GO:0001867	complement activation, lectin pathway	3/605	10/16992	0.00446884	0.0251319	0.0187132	716/8547/710	3
727	C1	GO:0002475	antigen processing and presentation via MHC class Ib	3/605	10/16992	0.00446884	0.0251319	0.0187132	567/911/912	3
728	C1	GO:0010820	positive regulation of T cell chemotaxis	3/605	10/16992	0.00446884	0.0251319	0.0187132	6352/8740/6375	3
729	C1	GO:0033623	regulation of integrin activation	3/605	10/16992	0.00446884	0.0251319	0.0187132	5341/5734/6403	3
730	C1	GO:0045625	regulation of T-helper 1 cell differentiation	3/605	10/16992	0.00446884	0.0251319	0.0187132	6363/3142/3718	3
731	C1	GO:2001214	positive regulation of vasculogenesis	3/605	10/16992	0.00446884	0.0251319	0.0187132	947/3791/10266	3
732	C1	GO:0032526	response to retinoic acid	10/605	106/16992	0.00451645	0.0253649	0.0188867	8854/358/6347/3490/4067/4208/5468/5176/54997/7075	10
733	C1	GO:0006956	complement activation	12/605	141/16992	0.00457016	0.0256315	0.0190853	712/713/714/715/716/718/719/3075/3426/5199/8547/710	12
734	C1	GO:1900180	regulation of protein localization to nucleus	16/605	216/16992	0.00466017	0.0261008	0.0194347	6363/939/1601/2534/3059/8692/3479/3586/8809/3965/114548/5138/374403/7099/340061/8740	16
735	C1	GO:0071347	cellular response to interleukin-1	9/605	90/16992	0.00471472	0.0263703	0.0196354	6363/6347/6351/6352/958/8692/10365/6375/6846	9
736	C1	GO:0035809	regulation of urine volume	4/605	20/16992	0.00489213	0.0273255	0.0203465	231/554/8692/4881	4
737	C1	GO:1903900	regulation of viral life cycle	14/605	179/16992	0.00490241	0.0273457	0.0203616	27350/60489/164668/55337/6351/6352/940/920/972/8547/3428/3965/2494/5371	14
738	C1	GO:0048260	positive regulation of receptor-mediated endocytosis	6/605	45/16992	0.00496808	0.027637	0.0205785	409/567/6363/1601/5336/6401	6
739	C1	GO:0060443	mammary gland morphogenesis	6/605	45/16992	0.00496808	0.027637	0.0205785	857/1435/1436/5371/6909/7048	6
740	C1	GO:0006171	cAMP biosynthetic process	11/605	125/16992	0.00505448	0.0280797	0.0209082	196883/154/554/10203/2771/8477/53829/5138/5739/10266/7253	11
741	C1	GO:0032602	chemokine production	8/605	75/16992	0.00511145	0.0283579	0.0211153	972/1436/2865/84868/3586/90865/3965/7099	8
742	C1	GO:0051604	protein maturation	18/605	258/16992	0.00521655	0.0289019	0.0215204	715/718/719/834/3075/3426/5199/7123/8532/1520/3002/2999/3428/23479/58484/710/5552/54997	18
743	C1	GO:0010517	regulation of phospholipase activity	7/605	60/16992	0.00527426	0.0291824	0.0217292	6352/3357/3702/5330/115727/8698/6401	7
744	C1	GO:1901654	response to ketone	14/605	181/16992	0.0054028	0.0298534	0.0222288	231/358/857/6363/6347/54331/3490/10365/4478/5468/5729/5734/10266/5176	14
745	C1	GO:0050999	regulation of nitric-oxide synthase activity	6/605	46/16992	0.00554516	0.0305989	0.0227839	348/857/114757/2208/3357/4846	6
746	C1	GO:0050673	epithelial cell proliferation	22/605	343/16992	0.00584823	0.032228	0.023997	94/8854/348/857/6347/6352/947/6387/54567/2252/2324/3357/3479/3586/3791/55679/4208/26051/5176/7010/8742/7424	22
747	C1	GO:0019079	viral genome replication	10/605	110/16992	0.00586426	0.0322487	0.0240124	27350/60489/164668/55337/6347/6352/940/10663/3428/2494	10
748	C1	GO:0045830	positive regulation of isotype switching	4/605	21/16992	0.00587553	0.0322487	0.0240124	940/958/3558/30009	4
749	C1	GO:0046135	pyrimidine nucleoside catabolic process	4/605	21/16992	0.00587553	0.0322487	0.0240124	27350/60489/164668/978	4
750	C1	GO:0060348	bone development	14/605	183/16992	0.0059435	0.032323	0.0240677	2022/8817/2313/3479/10859/4208/5734/5788/6886/7010/7048/338773/7305/7471	14
751	C1	GO:0002043	blood vessel endothelial cell proliferation involved in sprouting angiogenesis	3/605	11/16992	0.00598342	0.032323	0.0240677	94/54567/26051	3
752	C1	GO:0002676	regulation of chronic inflammatory response	3/605	11/16992	0.00598342	0.032323	0.0240677	6352/3586/4049	3
753	C1	GO:0007253	cytoplasmic sequestering of NF-kappaB	3/605	11/16992	0.00598342	0.032323	0.0240677	939/3586/8740	3
754	C1	GO:0010819	regulation of T cell chemotaxis	3/605	11/16992	0.00598342	0.032323	0.0240677	6352/8740/6375	3
755	C1	GO:0019371	cyclooxygenase pathway	3/605	11/16992	0.00598342	0.032323	0.0240677	27306/5730/6916	3
756	C1	GO:0019883	antigen processing and presentation of endogenous antigen	3/605	11/16992	0.00598342	0.032323	0.0240677	567/912/972	3
757	C1	GO:0042535	positive regulation of tumor necrosis factor biosynthetic process	3/605	11/16992	0.00598342	0.032323	0.0240677	6693/7099/943	3
758	C1	GO:0051024	positive regulation of immunoglobulin secretion	3/605	11/16992	0.00598342	0.032323	0.0240677	3558/90865/7293	3
759	C1	GO:0060099	regulation of phagocytosis, engulfment	3/605	11/16992	0.00598342	0.032323	0.0240677	3071/5468/26228	3
760	C1	GO:0061081	positive regulation of myeloid leukocyte cytokine production involved in immune response	3/605	11/16992	0.00598342	0.032323	0.0240677	972/2207/7099	3
761	C1	GO:2000319	regulation of T-helper 17 cell differentiation	3/605	11/16992	0.00598342	0.032323	0.0240677	3594/3558/114548	3
762	C1	GO:0019216	regulation of lipid metabolic process	19/605	282/16992	0.00604145	0.0325937	0.0242693	225/154/348/718/857/83643/6363/50846/2268/2672/3357/3490/4067/10577/23533/146850/5468/5919/7010	19
763	C1	GO:0046456	icosanoid biosynthetic process	6/605	47/16992	0.00616973	0.0331552	0.0246874	972/2687/27306/4056/5730/6916	6
764	C1	GO:0060761	negative regulation of response to cytokine stimulus	6/605	47/16992	0.00616973	0.0331552	0.0246874	857/83643/6352/5468/5788/26228	6
765	C1	GO:1901570	fatty acid derivative biosynthetic process	6/605	47/16992	0.00616973	0.0331552	0.0246874	972/2687/27306/4056/5730/6916	6
766	C1	GO:0072376	protein activation cascade	13/605	165/16992	0.00618979	0.0332196	0.0247353	712/713/714/715/716/718/719/3075/3426/5199/8547/710/7450	13
767	C1	GO:0032963	collagen metabolic process	10/605	111/16992	0.00624575	0.0334762	0.0249264	6347/4261/1306/1520/114757/2022/4239/4327/5468/7148	10
768	C1	GO:1903725	regulation of phospholipid metabolic process	7/605	62/16992	0.00632032	0.0338318	0.0251912	6363/2268/3357/4067/23533/146850/7010	7
769	C1	GO:0030260	entry into host cell	11/605	129/16992	0.00638985	0.0340268	0.0253363	857/1234/920/972/942/8547/8692/3965/6404/6504/7293	11
770	C1	GO:0044409	entry into host	11/605	129/16992	0.00638985	0.0340268	0.0253363	857/1234/920/972/942/8547/8692/3965/6404/6504/7293	11
771	C1	GO:0051806	entry into cell of other organism involved in symbiotic interaction	11/605	129/16992	0.00638985	0.0340268	0.0253363	857/1234/920/972/942/8547/8692/3965/6404/6504/7293	11
772	C1	GO:0051828	entry into other organism involved in symbiotic interaction	11/605	129/16992	0.00638985	0.0340268	0.0253363	857/1234/920/972/942/8547/8692/3965/6404/6504/7293	11
773	C1	GO:0042742	defense response to bacterium	18/605	264/16992	0.00658315	0.0350108	0.026069	920/5199/2207/2268/10578/84868/3586/3394/22914/4049/58484/22861/51316/6403/6693/23166/7099/944	18
774	C1	GO:0031589	cell-substrate adhesion	20/605	305/16992	0.0066081	0.0350981	0.0261341	94/683/947/10225/11151/1435/133584/10516/83706/3791/10894/146183/64098/5880/9806/7010/7412/7424/7450/7471	20
775	C1	GO:0070670	response to interleukin-4	5/605	34/16992	0.00665911	0.0353234	0.0263018	11151/3561/3718/5371/6375	5
776	C1	GO:0031214	biomineral tissue development	11/605	130/16992	0.0067634	0.0358303	0.0266793	154/433/1230/7123/54757/3479/9365/4208/1901/5552/338773	11
777	C1	GO:0000768	syncytium formation by plasma membrane fusion	6/605	48/16992	0.00684395	0.0361508	0.0269179	8536/963/2323/51177/8740/7471	6
778	C1	GO:0090303	positive regulation of wound healing	6/605	48/16992	0.00684395	0.0361508	0.0269179	6347/5341/6403/7048/7056/7099	6
779	C1	GO:0006140	regulation of nucleotide metabolic process	16/605	225/16992	0.00685027	0.0361508	0.0269179	196883/154/348/554/10203/978/2771/8477/3479/4846/4881/53829/5138/5739/10266/7253	16
780	C1	GO:0010447	response to acidic pH	4/605	22/16992	0.0069822	0.0365977	0.0272507	1520/2828/8477/5176	4
781	C1	GO:0042347	negative regulation of NF-kappaB import into nucleus	4/605	22/16992	0.0069822	0.0365977	0.0272507	939/3586/114548/8740	4
782	C1	GO:0042506	tyrosine phosphorylation of Stat5 protein	4/605	22/16992	0.0069822	0.0365977	0.0272507	857/2534/3479/3558	4
783	C1	GO:0055094	response to lipoprotein particle	4/605	22/16992	0.0069822	0.0365977	0.0272507	348/6347/2207/5468	4
784	C1	GO:0071379	cellular response to prostaglandin stimulus	4/605	22/16992	0.0069822	0.0365977	0.0272507	54331/5468/5729/5734	4
785	C1	GO:0060191	regulation of lipase activity	8/605	79/16992	0.00698838	0.0365977	0.0272507	6352/338328/3357/3702/5330/115727/8698/6401	8
786	C1	GO:0051090	regulation of sequence-specific DNA binding transcription factor activity	23/605	371/16992	0.0073015	0.0381889	0.0284355	409/695/84433/958/959/1240/2307/2672/84868/3586/3965/58484/114548/5468/5579/5588/6446/7099/7293/7185/10346/7471/6375	23
787	C1	GO:1904950	negative regulation of establishment of protein localization	15/605	207/16992	0.00734804	0.0383835	0.0285804	55024/939/947/3586/90865/10859/114548/5138/5371/5734/26191/6504/5552/374403/8740	15
788	C1	GO:0021700	developmental maturation	17/605	247/16992	0.00743564	0.0387917	0.0288844	94/8854/22899/695/6363/1003/3479/10365/163175/4066/5452/5468/1901/8578/5414/6886/7471	17
789	C1	GO:0035821	modification of morphology or physiology of other organism	10/605	114/16992	0.00750685	0.0391136	0.029124	348/8542/358/6351/6352/920/2208/10578/8692/5272	10
790	C1	GO:0003091	renal water homeostasis	5/605	35/16992	0.00754623	0.0392194	0.0292028	196883/231/358/554/8692	5
791	C1	GO:0050922	negative regulation of chemotaxis	5/605	35/16992	0.00754623	0.0392194	0.0292028	199/6347/2841/22914/26228	5
792	C1	GO:0016485	protein processing	16/605	228/16992	0.00774164	0.039724	0.0295785	715/718/719/834/3075/3426/5199/7123/8532/1520/3002/2999/3428/58484/710/5552	16
793	C1	GO:0019882	antigen processing and presentation	16/605	228/16992	0.00774164	0.039724	0.0295785	567/6363/911/912/972/925/1520/2207/10288/653361/4689/5699/9363/23180/83547/7454	16
794	C1	GO:0002551	mast cell chemotaxis	3/605	12/16992	0.00776894	0.039724	0.0295785	5293/5880/7424	3
795	C1	GO:0002834	regulation of response to tumor cell	3/605	12/16992	0.00776894	0.039724	0.0295785	56253/84868/259197	3
796	C1	GO:0002837	regulation of immune response to tumor cell	3/605	12/16992	0.00776894	0.039724	0.0295785	56253/84868/259197	3
797	C1	GO:0003376	sphingosine-1-phosphate signaling pathway	3/605	12/16992	0.00776894	0.039724	0.0295785	1901/8698/201305	3
798	C1	GO:0032691	negative regulation of interleukin-1 beta production	3/605	12/16992	0.00776894	0.039724	0.0295785	409/114548/5371	3
799	C1	GO:0032823	regulation of natural killer cell differentiation	3/605	12/16992	0.00776894	0.039724	0.0295785	2323/639/257101	3
800	C1	GO:0045019	negative regulation of nitric oxide biosynthetic process	3/605	12/16992	0.00776894	0.039724	0.0295785	857/947/3586	3
801	C1	GO:0045628	regulation of T-helper 2 cell differentiation	3/605	12/16992	0.00776894	0.039724	0.0295785	942/3142/114548	3
802	C1	GO:0072540	T-helper 17 cell lineage commitment	3/605	12/16992	0.00776894	0.039724	0.0295785	3594/4063/114836	3
803	C1	GO:1904406	negative regulation of nitric oxide metabolic process	3/605	12/16992	0.00776894	0.039724	0.0295785	857/947/3586	3
804	C1	GO:1905153	regulation of membrane invagination	3/605	12/16992	0.00776894	0.039724	0.0295785	3071/5468/26228	3
805	C1	GO:0030258	lipid modification	18/605	269/16992	0.00793245	0.0405097	0.0301635	225/348/940/942/114757/8817/2252/2534/26301/3628/3635/9365/3932/5293/23533/146850/5468/50852	18
806	C1	GO:0007189	adenylate cyclase-activating G-protein coupled receptor signaling pathway	7/605	65/16992	0.00816893	0.0416656	0.0310242	196883/154/10203/54331/5739/8698/7253	7
807	C1	GO:0001516	prostaglandin biosynthetic process	4/605	23/16992	0.00821823	0.0417101	0.0310573	972/27306/5730/6916	4
808	C1	GO:0031579	membrane raft organization	4/605	23/16992	0.00821823	0.0417101	0.0310573	857/914/1794/23180	4
809	C1	GO:0045648	positive regulation of erythrocyte differentiation	4/605	23/16992	0.00821823	0.0417101	0.0310573	2113/3635/3071/6886	4
810	C1	GO:0046457	prostanoid biosynthetic process	4/605	23/16992	0.00821823	0.0417101	0.0310573	972/27306/5730/6916	4
811	C1	GO:0002763	positive regulation of myeloid leukocyte differentiation	6/605	50/16992	0.00834988	0.0422739	0.0314771	1230/920/972/1435/3059/54997	6
812	C1	GO:0043550	regulation of lipid kinase activity	6/605	50/16992	0.00834988	0.0422739	0.0314771	6363/2268/4067/23533/146850/7010	6
813	C1	GO:0098742	cell-cell adhesion via plasma-membrane adhesion molecules	16/605	230/16992	0.00838586	0.0424038	0.0315739	4345/923/1003/1004/7122/56253/90952/2995/3586/259197/51294/6401/6403/7048/201633/7412	16
814	C1	GO:0038094	Fc-gamma receptor signaling pathway	11/605	134/16992	0.0084314	0.0425817	0.0317063	919/917/9844/2207/2268/2534/4067/3071/5336/7454/7456	11
815	C1	GO:0044259	multicellular organismal macromolecule metabolic process	10/605	116/16992	0.00845102	0.0426284	0.0317411	6347/4261/1306/1520/114757/2022/4239/4327/5468/7148	10
816	C1	GO:0032964	collagen biosynthetic process	5/605	36/16992	0.00851238	0.0428742	0.0319241	6347/4261/114757/2022/5468	5
817	C1	GO:0006606	protein import into nucleus	18/605	271/16992	0.00853103	0.0428742	0.0319241	6363/939/1601/2533/3059/8692/3479/3586/8809/3718/3965/114548/5138/5371/374403/7099/340061/8740	18
818	C1	GO:0044744	protein targeting to nucleus	18/605	271/16992	0.00853103	0.0428742	0.0319241	6363/939/1601/2533/3059/8692/3479/3586/8809/3718/3965/114548/5138/5371/374403/7099/340061/8740	18
819	C1	GO:0070482	response to oxygen levels	22/605	355/16992	0.00861007	0.0432186	0.0321806	94/358/834/857/6347/947/84701/6387/114757/2113/355/3741/4049/5371/5468/5579/5699/10266/7010/7048/7412/7424	22
820	C1	GO:0030819	positive regulation of cAMP biosynthetic process	8/605	82/16992	0.00870657	0.0435435	0.0324225	196883/154/554/10203/8477/5739/10266/7253	8
821	C1	GO:0032091	negative regulation of protein binding	8/605	82/16992	0.00870657	0.0435435	0.0324225	154/409/567/8536/857/1601/3586/147138	8
822	C1	GO:0045069	regulation of viral genome replication	8/605	82/16992	0.00870657	0.0435435	0.0324225	27350/60489/164668/55337/6352/940/3428/2494	8
823	C1	GO:0045071	negative regulation of viral genome replication	6/605	51/16992	0.00918583	0.0458288	0.0341242	27350/60489/164668/55337/6352/3428	6
824	C1	GO:0050819	negative regulation of coagulation	6/605	51/16992	0.00918583	0.0458288	0.0341242	348/947/4846/10544/710/7056	6
825	C1	GO:0002431	Fc receptor mediated stimulatory signaling pathway	11/605	136/16992	0.00937678	0.0466682	0.0347492	919/917/9844/2207/2268/2534/4067/3071/5336/7454/7456	11
826	C1	GO:0044236	multicellular organism metabolic process	11/605	136/16992	0.00937678	0.0466682	0.0347492	154/6347/4261/1306/1520/114757/2022/4239/4327/5468/7148	11
827	C1	GO:0097191	extrinsic apoptotic signaling pathway	15/605	213/16992	0.00943981	0.0469251	0.0349404	857/939/355/356/2534/8692/3479/3558/90865/4846/5371/147138/7133/8742/7185	15
828	C1	GO:0032479	regulation of type I interferon production	10/605	118/16992	0.00948382	0.0470869	0.0350609	929/84868/3428/3586/10859/5336/26191/7099/340061/81030	10
829	C1	GO:1902593	single-organism nuclear import	18/605	274/16992	0.0094965	0.047093	0.0350655	6363/939/1601/2533/3059/8692/3479/3586/8809/3718/3965/114548/5138/5371/374403/7099/340061/8740	18
830	C1	GO:0048662	negative regulation of smooth muscle cell proliferation	5/605	37/16992	0.00956083	0.0472682	0.0351959	199/3586/4881/5468/5739	5
831	C1	GO:0006066	alcohol metabolic process	19/605	295/16992	0.00957666	0.0472682	0.0351959	231/216/8854/348/8542/51744/1071/9023/8029/2672/3479/3628/3635/10577/5330/5336/122618/5341/8578	19
832	C1	GO:0001945	lymph vessel development	4/605	24/16992	0.00958932	0.0472682	0.0351959	94/2324/79652/7424	4
833	C1	GO:0060143	positive regulation of syncytium formation by plasma membrane fusion	4/605	24/16992	0.00958932	0.0472682	0.0351959	8536/963/2323/8740	4
834	C1	GO:0072012	glomerulus vasculature development	4/605	24/16992	0.00958932	0.0472682	0.0351959	947/2828/5175/7010	4
835	C1	GO:0002674	negative regulation of acute inflammatory response	3/605	13/16992	0.00983561	0.048136	0.0358421	114548/5468/6693	3
836	C1	GO:0010528	regulation of transposition	3/605	13/16992	0.00983561	0.048136	0.0358421	27350/60489/164668	3
837	C1	GO:0010529	negative regulation of transposition	3/605	13/16992	0.00983561	0.048136	0.0358421	27350/60489/164668	3
838	C1	GO:0035743	CD4-positive, alpha-beta T cell cytokine production	3/605	13/16992	0.00983561	0.048136	0.0358421	114548/6504/6375	3
839	C1	GO:0090520	sphingolipid mediated signaling pathway	3/605	13/16992	0.00983561	0.048136	0.0358421	1901/8698/201305	3
840	C1	GO:0098543	detection of other organism	3/605	13/16992	0.00983561	0.048136	0.0358421	912/58484/7099	3
841	C1	GO:0070613	regulation of protein processing	8/605	84/16992	0.0100157	0.0489372	0.0364387	718/719/3075/3426/5199/7123/58484/710	8
842	C1	GO:0032606	type I interferon production	10/605	119/16992	0.010035	0.0489372	0.0364387	929/84868/3428/3586/10859/5336/26191/7099/340061/81030	10
843	C1	GO:0046330	positive regulation of JNK cascade	10/605	119/16992	0.010035	0.0489372	0.0364387	6363/939/959/221472/2324/11184/653361/6504/7099/9839	10
844	C1	GO:0006949	syncytium formation	6/605	52/16992	0.0100799	0.0490395	0.0365148	8536/963/2323/51177/8740/7471	6
845	C1	GO:0071398	cellular response to fatty acid	6/605	52/16992	0.0100799	0.0490395	0.0365148	6347/2865/54331/5468/5729/5734	6
846	C13	GO:0034341	response to interferon-gamma	37/663	160/16992	8.71896e-19	3.80583e-15	3.12689e-15	684/6346/6356/6361/6367/10344/6348/6349/414062/2209/2210/115362/163351/3055/3383/10437/8519/10581/10410/3458/3593/3659/3660/3661/3663/3665/3717/4210/84166/10062/4938/4939/8638/6672/7098/6737/7294	37
847	C13	GO:0002250	adaptive immune response	62/663	468/16992	2.07258e-17	2.38671e-14	1.96094e-14	177/57379/10538/11119/11118/79908/717/814/1235/910/913/10666/973/941/8832/1380/1445/1493/1512/10563/83953/2210/83417/50943/3383/3458/3593/3606/9173/246778/3566/3659/3665/3717/27074/54900/51176/11027/23547/11025/11006/10990/54923/64005/25865/2185/5777/11035/91543/117157/8631/57823/6850/6891/7030/7040/23495/115650/608/8995/7292/7294	62
848	C13	GO:0060337	type I interferon signaling pathway	26/663	81/16992	2.18713e-17	2.38671e-14	1.96094e-14	684/3429/3430/3434/3433/3437/8519/10581/10410/3659/3660/3661/3663/3665/9636/3669/84166/4938/4939/8638/5696/5777/91543/6672/6773/54739	26
849	C13	GO:0071357	cellular response to type I interferon	26/663	81/16992	2.18713e-17	2.38671e-14	1.96094e-14	684/3429/3430/3434/3433/3437/8519/10581/10410/3659/3660/3661/3663/3665/9636/3669/84166/4938/4939/8638/5696/5777/91543/6672/6773/54739	26
850	C13	GO:0034340	response to type I interferon	26/663	85/16992	8.39745e-17	7.33097e-14	6.02318e-14	684/3429/3430/3434/3433/3437/8519/10581/10410/3659/3660/3661/3663/3665/9636/3669/84166/4938/4939/8638/5696/5777/91543/6672/6773/54739	26
851	C13	GO:0071346	cellular response to interferon-gamma	32/663	138/16992	1.86329e-16	1.35554e-13	1.11372e-13	6346/6356/6361/6367/10344/6348/6349/414062/2209/2210/115362/163351/3055/3383/10437/3458/3593/3659/3660/3661/3663/3665/3717/84166/10062/4938/4939/8638/6672/7098/6737/7294	32
852	C13	GO:0031349	positive regulation of defense response	56/663	420/16992	6.0379e-16	3.76506e-13	3.0934e-13	9447/330/64170/6348/1236/4064/10666/146722/64581/1268/84699/1508/1513/1535/115362/3055/3385/3620/3593/3606/9173/3659/3661/3665/3684/3689/3717/3902/84166/10062/5008/11315/7941/5696/5698/5720/5721/91543/117157/6850/7040/7052/353376/81793/7097/7098/51284/54106/8995/7292/10318/79155/79931/7294/7316/7409	56
853	C13	GO:0070098	chemokine-mediated signaling pathway	24/663	81/16992	2.92387e-15	1.59534e-12	1.31074e-12	6346/6356/6361/6367/10344/6348/6349/414062/2826/1232/1233/1235/1236/1237/1524/3627/6373/10563/4283/643/2859/2185/54209/2829	24
854	C13	GO:0072676	lymphocyte migration	24/663	83/16992	5.4026e-15	2.62026e-12	2.15282e-12	6346/6356/6361/6367/10344/6348/6349/414062/1235/1236/51192/3627/6373/10563/9547/4283/2838/3676/3695/64005/2185/11035/6793/8764	24
855	C13	GO:0002237	response to molecule of bacterial origin	46/663	319/16992	1.44004e-14	6.28576e-12	5.16443e-12	57379/728/64170/6348/1236/4064/941/1053/129607/1268/1269/1524/3627/6373/10563/4283/2326/57817/3055/3383/3620/3458/3593/3596/3606/3661/3663/3717/3727/4016/4353/10062/5732/284297/7040/353376/7097/54106/8764/8718/8771/3604/7292/79155/79931/54209	46
856	C13	GO:0032103	positive regulation of response to external stimulus	41/663	261/16992	2.15328e-14	8.54461e-12	7.02031e-12	177/728/6346/10344/6348/1233/1235/1236/4064/1268/84699/3627/6373/10563/9547/4283/1535/115362/3620/3593/3606/9173/3717/5008/11315/7941/25865/2185/7857/5345/6810/7040/7052/81793/7097/7098/51284/54106/8995/7292/10318	41
857	C13	GO:0002521	leukocyte differentiation	56/663	464/16992	4.70139e-14	1.71013e-11	1.40506e-11	177/57379/10538/116071/581/64919/29760/814/6348/1235/1236/9398/973/941/1053/112616/1380/1493/55619/50943/2529/3087/3458/3593/3606/246778/3559/3566/3574/3659/3665/3676/51176/11025/11006/150372/4914/26279/27166/2185/5777/11035/91543/6850/6932/7030/7040/7098/55365/28959/8995/7292/8744/54209/7409/7704	56
858	C13	GO:0001819	positive regulation of cytokine production	50/663	391/16992	1.22611e-13	4.11689e-11	3.38246e-11	150/177/9447/330/728/64170/838/6348/1236/10666/29126/941/1535/1545/50943/115362/11148/3162/3620/3458/3593/3596/3606/9173/55801/246778/3566/3659/3661/3663/3665/3717/4060/150372/11315/25865/91543/8482/5345/6850/7040/353376/7097/7098/51284/54106/115650/8764/7292/7294	50
859	C13	GO:0030098	lymphocyte differentiation	44/663	316/16992	1.93402e-13	6.03e-11	4.95429e-11	57379/10538/581/64919/29760/814/1235/1236/973/941/112616/1380/1493/55619/50943/2529/3087/3458/3593/3606/246778/3559/3566/3574/3659/3676/51176/11006/150372/4914/26279/27166/2185/5777/11035/91543/6850/6932/7040/8995/7292/8744/7409/7704	44
860	C13	GO:0098542	defense response to other organism	57/663	496/16992	2.25702e-13	6.56792e-11	5.39625e-11	57379/9447/200315/140564/10538/116071/330/684/728/64170/1053/64581/1401/3627/10563/4283/1535/163351/57817/3055/51191/10964/3434/3433/3437/8519/10581/10410/3458/3593/246778/3559/3566/3659/3661/3663/3665/9636/3669/4069/4353/84166/4938/4939/8638/91543/284297/6773/6850/7040/353376/7097/7098/51284/54106/8764/7292	57
861	C13	GO:0009615	response to virus	43/663	313/16992	5.85196e-13	1.59649e-10	1.31169e-10	9447/200315/140564/330/684/64170/6356/6367/3627/4283/50943/3055/51191/10561/10964/3434/3433/3437/8519/10581/10410/3458/3593/246778/3559/3659/3661/3663/3665/9636/3669/84166/4938/4939/8638/11040/91543/6773/353376/7098/51284/7292/7178	43
862	C13	GO:0032496	response to lipopolysaccharide	42/663	304/16992	9.05334e-13	2.32458e-10	1.90989e-10	57379/728/6348/1236/4064/941/1053/129607/1268/1269/1524/3627/6373/10563/4283/2326/57817/3055/3383/3620/3458/3593/3596/3606/3661/3717/3727/4016/4353/10062/5732/7040/353376/7097/8764/8718/8771/3604/7292/79155/79931/54209	42
863	C13	GO:0007159	leukocyte cell-cell adhesion	45/663	349/16992	1.61092e-12	3.72945e-10	3.06414e-10	177/10385/814/1236/29126/941/1445/1493/50943/11148/3383/29851/3620/3458/3593/3606/246778/3559/3566/3574/3659/3676/3683/3689/3695/3902/54900/11006/8174/26279/27166/5777/11035/6793/6850/7040/7070/115650/8764/8995/7292/8744/10318/7409/7704	45
864	C13	GO:0051607	defense response to virus	36/663	234/16992	1.62336e-12	3.72945e-10	3.06414e-10	9447/200315/140564/330/684/64170/3627/4283/3055/51191/10964/3434/3433/3437/8519/10581/10410/3458/3593/246778/3559/3659/3661/3663/3665/9636/3669/84166/4938/4939/8638/91543/6773/353376/7098/51284	36
865	C13	GO:0042110	T cell activation	52/663	453/16992	2.8031e-12	6.11776e-10	5.0264e-10	177/10538/581/64919/10385/11119/814/896/1235/1236/29126/941/64581/1445/1493/50943/2529/11148/3383/29851/3620/3458/3593/3606/246778/3559/3566/3574/3659/3683/3902/54900/3936/51176/11006/197358/26279/27166/5777/11035/91543/6850/6932/7040/7070/115650/8764/8995/7292/8744/7409/7704	52
866	C13	GO:0050900	leukocyte migration	52/663	454/16992	3.05185e-12	6.29546e-10	5.1724e-10	728/6346/6356/6361/6367/10344/6348/6349/414062/1235/1236/8832/51192/1269/1277/3627/6373/10563/9547/4283/83953/2357/2359/2529/2838/3055/3162/3383/3458/3554/3676/3683/3684/3687/3689/3695/8174/64005/7941/2185/5777/5800/11035/7857/6793/6850/7040/7070/8764/8995/7409/29802	52
867	C13	GO:0007204	positive regulation of cytosolic calcium ion concentration	38/663	264/16992	3.17297e-12	6.29546e-10	5.1724e-10	147/581/728/801/825/6346/6348/2826/1232/1233/1235/1236/1237/930/952/3627/6373/10563/4283/1535/2357/2359/2769/2859/9446/3596/3717/8620/5026/27334/2185/5777/7040/7052/7070/7222/10911/2829	38
868	C13	GO:0045088	regulation of innate immune response	47/663	391/16992	6.4437e-12	1.2229e-09	1.00475e-09	9447/330/64170/4064/10666/146722/64581/1508/1513/1535/115362/3055/3385/3458/3593/3659/3661/3665/3684/3689/3717/3902/9437/197358/84166/10062/5696/5698/5720/5721/5777/91543/117157/6773/6850/353376/81793/7097/7098/51284/54106/10318/79155/79931/7294/7316/7409	47
869	C13	GO:0050727	regulation of inflammatory response	39/663	285/16992	8.1238e-12	1.47752e-09	1.21394e-09	177/330/717/728/838/6348/1236/1268/1269/84699/1524/50943/115362/2876/3055/3620/3593/3606/3554/9173/3559/3717/4210/197358/10062/5008/11315/7941/8482/7052/81793/7097/7098/51284/54106/8995/7292/10318/7791	39
870	C13	GO:0002768	immune response-regulating cell surface receptor signaling pathway	50/663	446/16992	1.79278e-11	3.13019e-09	2.57179e-09	10095/10109/10094/581/640/11119/728/801/64170/1236/930/10666/952/973/64581/1380/1445/1493/2209/2210/2212/2214/2217/50943/2357/2359/3055/3385/3458/54900/11006/54923/3984/64005/150372/5583/25865/5696/5698/5720/5721/5777/79037/10616/8631/6850/7070/7294/7316/7409	50
871	C13	GO:0046651	lymphocyte proliferation	36/663	255/16992	2.11378e-11	3.54871e-09	2.91564e-09	177/581/10385/11119/896/4064/29126/952/973/941/1380/1493/50943/11148/3620/3458/3593/3596/3606/246778/3559/3574/3659/51176/931/26279/5777/11035/6850/7040/23495/115650/8764/8995/7292/8744	36
872	C13	GO:0032943	mononuclear cell proliferation	36/663	257/16992	2.65724e-11	4.29587e-09	3.52951e-09	177/581/10385/11119/896/4064/29126/952/973/941/1380/1493/50943/11148/3620/3458/3593/3596/3606/246778/3559/3574/3659/51176/931/26279/5777/11035/6850/7040/23495/115650/8764/8995/7292/8744	36
873	C13	GO:0050729	positive regulation of inflammatory response	22/663	100/16992	3.02354e-11	4.71348e-09	3.87263e-09	6348/1236/1268/84699/115362/3620/3593/3606/9173/3717/5008/11315/7941/7052/81793/7097/7098/51284/54106/8995/7292/10318	22
874	C13	GO:0045089	positive regulation of innate immune response	41/663	327/16992	3.95854e-11	5.88452e-09	4.83477e-09	9447/330/64170/4064/10666/146722/64581/1508/1513/1535/115362/3055/3385/3593/3659/3661/3665/3684/3689/3902/84166/10062/5696/5698/5720/5721/91543/117157/6850/353376/81793/7097/7098/51284/54106/10318/79155/79931/7294/7316/7409	41
875	C13	GO:0007229	integrin-mediated signaling pathway	21/663	92/16992	4.04435e-11	5.88452e-09	4.83477e-09	83605/967/1307/3055/3676/3681/3682/3683/3684/3687/3689/3695/8174/2185/8482/6850/7070/7076/7294/7409/7791	21
876	C13	GO:0002429	immune response-activating cell surface receptor signaling pathway	47/663	414/16992	4.80205e-11	6.7616e-09	5.55538e-09	10095/10109/10094/581/640/11119/728/64170/1236/930/10666/952/973/64581/1380/1445/1493/2209/2212/2214/50943/2357/2359/3055/3385/3458/54900/11006/54923/3984/64005/150372/5583/25865/5696/5698/5720/5721/5777/79037/10616/8631/6850/7070/7294/7316/7409	47
877	C13	GO:0002694	regulation of leukocyte activation	52/663	489/16992	5.04357e-11	6.87974e-09	5.65244e-09	177/10385/814/1236/10666/29126/146722/952/941/8832/1268/1269/1445/1493/50943/11148/3162/29851/3620/3458/3593/3596/3606/9173/246778/3559/3566/3574/3659/3902/54900/11006/150372/10062/26279/27166/5777/5791/11035/6810/6850/7040/7070/23495/115650/8764/8995/7292/8744/79155/7409/7704	52
878	C13	GO:0060333	interferon-gamma-mediated signaling pathway	20/663	85/16992	6.54177e-11	8.65298e-09	7.10935e-09	2209/2210/3055/3383/10437/3458/3659/3660/3661/3663/3665/3717/84166/10062/4938/4939/8638/6672/6737/7294	20
879	C13	GO:0070661	leukocyte proliferation	36/663	270/16992	1.1076e-10	1.38134e-08	1.13492e-08	177/581/10385/11119/896/4064/29126/952/973/941/1380/1493/50943/11148/3620/3458/3593/3596/3606/246778/3559/3574/3659/51176/931/26279/5777/11035/6850/7040/23495/115650/8764/8995/7292/8744	36
880	C13	GO:0071356	cellular response to tumor necrosis factor	36/663	270/16992	1.1076e-10	1.38134e-08	1.13492e-08	9447/330/6346/6356/6361/6367/10344/6348/6349/414062/970/25999/1277/1535/57817/3383/3717/5696/5698/5720/5721/2185/10616/6850/23495/115650/8764/608/8718/8771/3604/8995/7292/8744/8717/7316	36
881	C13	GO:0051480	regulation of cytosolic calcium ion concentration	38/663	298/16992	1.26535e-10	1.53423e-08	1.26054e-08	147/581/728/801/825/6346/6348/2826/1232/1233/1235/1236/1237/930/952/3627/6373/10563/4283/1535/2357/2359/2769/2859/9446/3596/3717/8620/5026/27334/2185/5777/7040/7052/7070/7222/10911/2829	38
882	C13	GO:1903037	regulation of leukocyte cell-cell adhesion	39/663	320/16992	2.8007e-10	3.30407e-08	2.71465e-08	177/10385/814/1236/29126/941/1445/1493/50943/11148/3383/29851/3620/3458/3593/3606/246778/3559/3566/3574/3659/3676/3902/54900/11006/26279/27166/5777/11035/6850/7040/7070/115650/8764/8995/7292/8744/7409/7704	39
883	C13	GO:0030217	T cell differentiation	31/663	216/16992	3.50494e-10	4.02607e-08	3.30785e-08	10538/64919/814/1235/1236/941/1493/50943/2529/3458/3593/3606/246778/3559/3566/3574/3659/51176/11006/26279/27166/11035/91543/6850/6932/7040/8995/7292/8744/7409/7704	31
884	C13	GO:0045785	positive regulation of cell adhesion	43/663	385/16992	5.4899e-10	6.14446e-08	5.04834e-08	177/10109/1236/29126/941/1307/1445/1493/10563/25975/50943/11148/3383/29851/3458/3593/3606/3559/3566/3574/3676/3717/11006/25865/2185/5777/5345/6423/8631/64094/6810/6850/7030/7040/7052/7070/115650/8764/8995/7292/8744/7409/7704	43
885	C13	GO:0034612	response to tumor necrosis factor	36/663	288/16992	6.835e-10	7.44848e-08	6.11972e-08	9447/330/6346/6356/6361/6367/10344/6348/6349/414062/970/25999/1277/1535/57817/3383/3717/5696/5698/5720/5721/2185/10616/6850/23495/115650/8764/608/8718/8771/3604/8995/7292/8744/8717/7316	36
886	C13	GO:0006968	cellular defense response	16/663	60/16992	7.28277e-10	7.44848e-08	6.11972e-08	728/1232/1235/930/10871/1524/4283/3805/3812/3822/3823/8302/4688/9437/2185/10312	16
887	C13	GO:0036230	granulocyte activation	50/663	495/16992	7.29599e-10	7.44848e-08	6.11972e-08	240/272/25798/684/728/6348/967/968/160364/29099/1471/1508/1512/1522/1535/23071/2212/2357/2517/2760/53831/2896/3683/3684/3687/3689/8514/11025/4069/4125/4353/150372/126014/26578/5547/5777/53917/326624/53916/8635/8778/27180/6727/6793/6810/6850/10312/353376/7097/58485	50
888	C13	GO:0042098	T cell proliferation	27/663	173/16992	7.33756e-10	7.44848e-08	6.11972e-08	177/581/10385/11119/896/29126/941/1493/50943/11148/3620/3458/3593/3606/246778/3559/3659/26279/5777/11035/6850/7040/115650/8764/8995/7292/8744	27
889	C13	GO:0050863	regulation of T cell activation	37/663	305/16992	9.22255e-10	9.14919e-08	7.51704e-08	177/10385/814/1236/29126/941/1445/1493/50943/11148/29851/3620/3458/3593/3606/246778/3559/3566/3574/3659/3902/54900/11006/26279/27166/5777/11035/6850/7040/7070/115650/8764/8995/7292/8744/7409/7704	37
890	C13	GO:0002224	toll-like receptor signaling pathway	23/663	130/16992	1.0923e-09	1.03792e-07	8.52759e-08	330/4064/146722/1508/1513/1535/3659/3661/3665/3684/3689/10062/91543/353376/81793/7097/7098/51284/54106/10318/79155/79931/7316	23
891	C13	GO:1902105	regulation of leukocyte differentiation	32/663	239/16992	1.09379e-09	1.03792e-07	8.52759e-08	177/814/6348/9398/941/1493/50943/3458/3593/3606/246778/3559/3566/3574/3659/3665/51176/11025/11006/150372/27166/5777/6850/7030/7040/7098/55365/28959/8995/7292/8744/7704	32
892	C13	GO:0022407	regulation of cell-cell adhesion	43/663	394/16992	1.12815e-09	1.04774e-07	8.60827e-08	177/10385/814/1236/29126/941/1445/1493/10563/50943/11148/3383/29851/3620/3458/3593/3606/246778/3559/3566/3574/3659/3676/3717/3902/54900/51176/11006/26279/27166/5777/11035/5345/6850/7040/7070/115650/8764/8995/7292/8744/7409/7704	43
893	C13	GO:0002683	negative regulation of immune system process	42/663	382/16992	1.41427e-09	1.26545e-07	1.0397e-07	684/10385/6348/29126/146722/8832/1268/1269/1493/50943/2876/3162/3620/3434/3593/9173/3559/3566/3659/3902/54900/11025/11006/197358/84166/10062/26279/2185/5777/79037/7040/7070/353376/7098/54106/55365/28959/23495/8764/8995/7292/7704	42
894	C13	GO:0046632	alpha-beta T cell differentiation	19/663	90/16992	1.42055e-09	1.26545e-07	1.0397e-07	10538/64919/941/50943/2529/3458/3593/3606/246778/3566/3659/51176/26279/91543/6850/6932/8995/7292/7704	19
895	C13	GO:0042113	B cell activation	33/663	258/16992	1.96759e-09	1.7177e-07	1.41128e-07	57379/10538/581/29760/684/1235/4064/952/973/112616/1380/1493/643/55619/50943/3087/3458/3596/3574/3676/54900/51176/931/150372/4914/2185/5777/6850/7040/23495/115650/7292/79155	33
896	C13	GO:0050670	regulation of lymphocyte proliferation	28/663	194/16992	2.20902e-09	1.89066e-07	1.55338e-07	177/10385/29126/952/941/1493/50943/11148/3620/3458/3593/3596/3606/246778/3559/3574/3659/26279/5777/11035/6850/7040/23495/115650/8764/8995/7292/8744	28
897	C13	GO:0048247	lymphocyte chemotaxis	15/663	56/16992	2.32181e-09	1.94898e-07	1.6013e-07	6346/6356/6361/6367/10344/6348/6349/414062/51192/3627/6373/10563/9547/4283/2185	15
898	C13	GO:0032944	regulation of mononuclear cell proliferation	28/663	195/16992	2.48616e-09	2.04756e-07	1.68229e-07	177/10385/29126/952/941/1493/50943/11148/3620/3458/3593/3596/3606/246778/3559/3574/3659/26279/5777/11035/6850/7040/23495/115650/8764/8995/7292/8744	28
899	C13	GO:0042129	regulation of T cell proliferation	24/663	147/16992	2.56545e-09	2.07374e-07	1.7038e-07	177/10385/29126/941/1493/50943/11148/3620/3458/3593/3606/246778/3559/3659/26279/5777/11035/6850/7040/115650/8764/8995/7292/8744	24
900	C13	GO:0072678	T cell migration	13/663	41/16992	2.77841e-09	2.20505e-07	1.81168e-07	10344/6348/1235/3627/6373/10563/4283/2838/3676/3695/64005/11035/8764	13
901	C13	GO:0002283	neutrophil activation involved in immune response	48/663	485/16992	3.16508e-09	2.42378e-07	1.9914e-07	240/272/25798/684/728/967/968/160364/29099/1471/1508/1512/1522/1535/23071/2212/2357/2517/2760/53831/2896/3683/3684/3687/3689/8514/11025/4069/4125/4353/150372/126014/26578/5547/5777/53917/326624/53916/8635/8778/27180/6727/6793/6850/10312/353376/7097/58485	48
902	C13	GO:0043312	neutrophil degranulation	48/663	485/16992	3.16508e-09	2.42378e-07	1.9914e-07	240/272/25798/684/728/967/968/160364/29099/1471/1508/1512/1522/1535/23071/2212/2357/2517/2760/53831/2896/3683/3684/3687/3689/8514/11025/4069/4125/4353/150372/126014/26578/5547/5777/53917/326624/53916/8635/8778/27180/6727/6793/6850/10312/353376/7097/58485	48
903	C13	GO:0046631	alpha-beta T cell activation	21/663	116/16992	3.76675e-09	2.8348e-07	2.32909e-07	177/10538/64919/941/50943/2529/3458/3593/3606/246778/3566/3659/51176/26279/91543/6850/6932/8764/8995/7292/7704	21
904	C13	GO:0042119	neutrophil activation	48/663	490/16992	4.41948e-09	3.26966e-07	2.68638e-07	240/272/25798/684/728/967/968/160364/29099/1471/1508/1512/1522/1535/23071/2212/2357/2517/2760/53831/2896/3683/3684/3687/3689/8514/11025/4069/4125/4353/150372/126014/26578/5547/5777/53917/326624/53916/8635/8778/27180/6727/6793/6850/10312/353376/7097/58485	48
905	C13	GO:0070663	regulation of leukocyte proliferation	28/663	202/16992	5.55479e-09	4.04111e-07	3.3202e-07	177/10385/29126/952/941/1493/50943/11148/3620/3458/3593/3596/3606/246778/3559/3574/3659/26279/5777/11035/6850/7040/23495/115650/8764/8995/7292/8744	28
906	C13	GO:0030595	leukocyte chemotaxis	27/663	191/16992	6.77062e-09	4.84488e-07	3.98059e-07	728/6346/6356/6361/6367/10344/6348/6349/414062/1235/1236/51192/1269/3627/6373/10563/9547/4283/3458/3689/7941/2185/5800/7857/6850/8995/7409	27
907	C13	GO:0002446	neutrophil mediated immunity	48/663	498/16992	7.45343e-09	5.24746e-07	4.31135e-07	240/272/25798/684/728/967/968/160364/29099/1471/1508/1512/1522/1535/23071/2212/2357/2517/2760/53831/2896/3683/3684/3687/3689/8514/11025/4069/4125/4353/150372/126014/26578/5547/5777/53917/326624/53916/8635/8778/27180/6727/6793/6850/10312/353376/7097/58485	48
908	C13	GO:0006874	cellular calcium ion homeostasis	41/663	392/16992	9.59666e-09	6.63833e-07	5.4541e-07	147/581/728/801/825/6346/6356/6348/2826/1232/1233/1235/1236/1237/930/952/3627/6373/10563/4283/1535/2357/2359/2769/2859/9446/3596/3717/3792/8620/5026/27334/2185/5777/7040/7052/7070/7178/7222/10911/2829	41
909	C13	GO:0002695	negative regulation of leukocyte activation	23/663	145/16992	9.73317e-09	6.63833e-07	5.4541e-07	10385/29126/146722/8832/1268/1269/1493/50943/3162/3620/3559/3566/3659/3902/54900/10062/26279/5777/7040/23495/8764/8995/7292	23
910	C13	GO:0032609	interferon-gamma production	19/663	101/16992	1.07846e-08	7.24226e-07	5.9503e-07	11119/11118/1236/10666/29126/50943/3593/3606/9173/246778/9636/11035/353376/7098/51284/54106/115650/7292/7294	19
911	C13	GO:0006875	cellular metal ion homeostasis	47/663	488/16992	1.10033e-08	7.2772e-07	5.979e-07	147/475/581/728/801/825/6346/6356/6348/2826/1232/1233/1235/1236/1237/930/952/3627/6373/10563/4283/1535/2357/2359/2769/2859/9446/57817/3162/3596/3717/3792/8620/4682/5026/27334/2185/5777/1318/91252/7040/7052/7070/7178/7222/10911/2829	47
912	C13	GO:0001818	negative regulation of cytokine production	29/663	222/16992	1.16888e-08	7.61518e-07	6.25668e-07	177/684/10385/29126/8832/1445/50943/51191/3162/3620/3458/3593/3596/9173/3661/9636/3902/51176/4210/197358/84166/284297/7040/54106/3604/7292/7318/7316/9246	29
913	C13	GO:0060326	cell chemotaxis	31/663	250/16992	1.28335e-08	8.23795e-07	6.76836e-07	728/6346/6356/6361/6367/10344/6348/6349/414062/1235/1236/51192/1269/3627/6373/10563/9547/4283/2357/2359/3458/3689/51176/7941/25865/2185/5800/7857/6850/8995/7409	31
914	C13	GO:0072503	cellular divalent inorganic cation homeostasis	42/663	416/16992	1.77048e-08	1.11125e-06	9.1301e-07	147/581/728/801/825/6346/6356/6348/2826/1232/1233/1235/1236/1237/930/952/3627/6373/10563/4283/1535/2357/2359/2769/2859/9446/3596/3717/3792/8620/5026/27334/2185/5777/91252/7040/7052/7070/7178/7222/10911/2829	42
915	C13	GO:0032735	positive regulation of interleukin-12 production	11/663	32/16992	1.79363e-08	1.11125e-06	9.1301e-07	177/1236/3620/3458/3593/3659/3663/7097/7098/54106/7292	11
916	C13	GO:0002687	positive regulation of leukocyte migration	20/663	115/16992	1.80753e-08	1.11125e-06	9.1301e-07	728/6346/6348/1235/1236/3627/6373/10563/9547/4283/3383/3554/3676/8174/7941/2185/7040/7070/8764/8995	20
917	C13	GO:0002218	activation of innate immune response	33/663	284/16992	2.20034e-08	1.33396e-06	1.09599e-06	9447/330/64170/4064/146722/64581/1508/1513/1535/3055/3385/3659/3661/3665/3684/3689/10062/5696/5698/5720/5721/91543/6850/353376/81793/7097/7098/51284/54106/10318/79155/79931/7316	33
918	C13	GO:0002697	regulation of immune effector process	36/663	328/16992	2.25759e-08	1.34991e-06	1.1091e-06	177/9447/330/684/717/728/10666/941/8832/50943/3055/51191/3162/3434/3458/3593/3596/3606/246778/3559/3566/3902/9437/5777/11035/91543/8482/117157/6810/6850/7040/7098/8764/8995/7292/7409	36
919	C13	GO:0055074	calcium ion homeostasis	41/663	405/16992	2.4343e-08	1.43591e-06	1.17975e-06	147/581/728/801/825/6346/6356/6348/2826/1232/1233/1235/1236/1237/930/952/3627/6373/10563/4283/1535/2357/2359/2769/2859/9446/3596/3717/3792/8620/5026/27334/2185/5777/7040/7052/7070/7178/7222/10911/2829	41
920	C13	GO:0030198	extracellular matrix organization	35/663	315/16992	2.59819e-08	1.51215e-06	1.24239e-06	9719/633/649/1305/1307/80781/1310/1277/1286/1291/1292/1471/1513/1545/25975/3383/3385/3676/3681/3682/3683/3684/3687/3689/3695/3936/4016/4060/8174/22795/5345/6423/64094/7040/7076	35
921	C13	GO:0043062	extracellular structure organization	35/663	316/16992	2.8161e-08	1.61126e-06	1.32382e-06	9719/633/649/1305/1307/80781/1310/1277/1286/1291/1292/1471/1513/1545/25975/3383/3385/3676/3681/3682/3683/3684/3687/3689/3695/3936/4016/4060/8174/22795/5345/6423/64094/7040/7076	35
922	C13	GO:0045580	regulation of T cell differentiation	20/663	118/16992	2.84231e-08	1.61126e-06	1.32382e-06	814/941/1493/50943/3458/3593/3606/246778/3559/3566/3574/3659/11006/27166/6850/7040/8995/7292/8744/7704	20
923	C13	GO:0032655	regulation of interleukin-12 production	13/663	49/16992	3.10398e-08	1.73174e-06	1.42281e-06	177/1236/3620/3458/3593/3659/3663/4210/7097/7098/54106/3604/7292	13
924	C13	GO:0071216	cellular response to biotic stimulus	25/663	179/16992	3.13419e-08	1.73174e-06	1.42281e-06	57379/6348/4064/941/1053/64581/129607/1524/3627/57817/3055/3383/3458/3593/3606/3661/10062/6850/7040/353376/7097/7292/79155/79931/54209	25
925	C13	GO:0033209	tumor necrosis factor-mediated signaling pathway	24/663	167/16992	3.37558e-08	1.8418e-06	1.51323e-06	9447/330/970/25999/3717/5696/5698/5720/5721/2185/10616/6850/23495/115650/8764/608/8718/8771/3604/8995/7292/8744/8717/7316	24
926	C13	GO:0045619	regulation of lymphocyte differentiation	22/663	143/16992	3.60561e-08	1.94302e-06	1.5964e-06	814/941/1493/50943/3458/3593/3606/246778/3559/3566/3574/3659/11006/150372/27166/5777/6850/7040/8995/7292/8744/7704	22
927	C13	GO:1903039	positive regulation of leukocyte cell-cell adhesion	28/663	220/16992	3.69706e-08	1.96801e-06	1.61693e-06	177/1236/29126/941/1445/1493/50943/11148/3383/29851/3458/3593/3606/3559/3566/3574/3676/11006/5777/6850/7040/7070/115650/8764/7292/8744/7409/7704	28
928	C13	GO:0045066	regulatory T cell differentiation	9/663	21/16992	3.83179e-08	2.01515e-06	1.65566e-06	1493/50943/2529/3458/3659/11006/26279/7040/7292	9
929	C13	GO:0002758	innate immune response-activating signal transduction	32/663	277/16992	4.1339e-08	2.14815e-06	1.76494e-06	330/64170/4064/146722/64581/1508/1513/1535/3055/3385/3659/3661/3665/3684/3689/10062/5696/5698/5720/5721/91543/6850/353376/81793/7097/7098/51284/54106/10318/79155/79931/7316	32
930	C13	GO:0022409	positive regulation of cell-cell adhesion	30/663	249/16992	4.25982e-08	2.18754e-06	1.7973e-06	177/1236/29126/941/1445/1493/10563/50943/11148/3383/29851/3458/3593/3606/3559/3566/3574/3676/11006/5777/5345/6850/7040/7070/115650/8764/7292/8744/7409/7704	30
931	C13	GO:0071219	cellular response to molecule of bacterial origin	23/663	157/16992	4.5251e-08	2.28913e-06	1.88077e-06	57379/6348/4064/941/1053/129607/1524/3627/57817/3055/3383/3458/3593/3606/3661/10062/7040/353376/7097/7292/79155/79931/54209	23
932	C13	GO:0051249	regulation of lymphocyte activation	42/663	430/16992	4.56253e-08	2.28913e-06	1.88077e-06	177/10385/814/1236/29126/952/941/1445/1493/50943/11148/29851/3620/3458/3593/3596/3606/246778/3559/3566/3574/3659/3902/54900/11006/150372/26279/27166/5777/11035/6850/7040/7070/23495/115650/8764/8995/7292/8744/79155/7409/7704	42
933	C13	GO:0002685	regulation of leukocyte migration	23/663	158/16992	5.10524e-08	2.53232e-06	2.08057e-06	728/6346/6348/1235/1236/3627/6373/10563/9547/4283/3162/3383/3554/3676/8174/7941/2185/11035/6793/7040/7070/8764/8995	23
934	C13	GO:0032615	interleukin-12 production	13/663	51/16992	5.23855e-08	2.5407e-06	2.08745e-06	177/1236/3620/3458/3593/3659/3663/4210/7097/7098/54106/3604/7292	13
935	C13	GO:0045071	negative regulation of viral genome replication	13/663	51/16992	5.23855e-08	2.5407e-06	2.08745e-06	200315/140564/684/3434/8519/10581/10410/9636/3669/4938/8638/91543/10318	13
936	C13	GO:0050798	activated T cell proliferation	12/663	43/16992	5.69395e-08	2.73122e-06	2.24399e-06	177/10385/11119/29126/50943/11148/3593/3606/3559/11035/7292/8744	12
937	C13	GO:0035710	CD4-positive, alpha-beta T cell activation	15/663	70/16992	6.20419e-08	2.94362e-06	2.4185e-06	177/10538/941/50943/2529/3458/3593/3606/246778/3566/51176/26279/91543/8995/7292	15
938	C13	GO:0002221	pattern recognition receptor signaling pathway	24/663	173/16992	6.73028e-08	3.13046e-06	2.57201e-06	330/4064/146722/64581/1508/1513/1535/3659/3661/3665/3684/3689/10062/91543/353376/81793/7097/7098/51284/54106/10318/79155/79931/7316	24
939	C13	GO:0072507	divalent inorganic cation homeostasis	42/663	436/16992	6.74144e-08	3.13046e-06	2.57201e-06	147/581/728/801/825/6346/6356/6348/2826/1232/1233/1235/1236/1237/930/952/3627/6373/10563/4283/1535/2357/2359/2769/2859/9446/3596/3717/3792/8620/5026/27334/2185/5777/91252/7040/7052/7070/7178/7222/10911/2829	42
940	C13	GO:0050663	cytokine secretion	24/663	174/16992	7.52569e-08	3.45786e-06	2.841e-06	9447/10385/11119/11118/838/6348/1236/29126/1401/50943/115362/3458/9173/55801/3566/3661/284297/6850/81793/7097/54106/8764/3604/7292	24
941	C13	GO:0032649	regulation of interferon-gamma production	17/663	92/16992	8.41884e-08	3.82794e-06	3.14506e-06	1236/10666/29126/50943/3593/3606/9173/246778/9636/11035/353376/7098/51284/54106/115650/7292/7294	17
942	C13	GO:0042095	interferon-gamma biosynthetic process	8/663	17/16992	9.16476e-08	4.09144e-06	3.36156e-06	50943/3593/3606/246778/7098/51284/54106/115650	8
943	C13	GO:0050866	negative regulation of cell activation	23/663	163/16992	9.18583e-08	4.09144e-06	3.36156e-06	10385/29126/146722/8832/1268/1269/1493/50943/3162/3620/3559/3566/3659/3902/54900/10062/26279/5777/7040/23495/8764/8995/7292	23
944	C13	GO:0071222	cellular response to lipopolysaccharide	22/663	151/16992	9.79431e-08	4.3184e-06	3.54803e-06	57379/6348/4064/941/1053/129607/1524/3627/57817/3055/3383/3458/3593/3606/3661/10062/7040/353376/7097/7292/79155/79931	22
945	C13	GO:0050921	positive regulation of chemotaxis	20/663	127/16992	1.01087e-07	4.41243e-06	3.62529e-06	177/728/6346/10344/6348/1233/1235/1236/3627/6373/10563/9547/4283/7941/25865/2185/7857/6810/7040/8995	20
946	C13	GO:0043367	CD4-positive, alpha-beta T cell differentiation	14/663	63/16992	1.05195e-07	4.5463e-06	3.73527e-06	10538/941/50943/2529/3458/3593/3606/246778/3566/51176/26279/91543/8995/7292	14
947	C13	GO:0050851	antigen receptor-mediated signaling pathway	29/663	246/16992	1.15185e-07	4.92924e-06	4.0499e-06	581/640/11119/1236/930/952/973/1445/1493/50943/3458/54900/11006/54923/150372/5583/25865/5696/5698/5720/5721/5777/79037/10616/8631/6850/7070/7294/7316	29
948	C13	GO:0032479	regulation of type I interferon production	19/663	118/16992	1.46717e-07	6.21768e-06	5.10849e-06	51191/3659/3661/3663/3665/9636/197358/84166/147945/6850/7097/7098/51284/54106/11277/6737/7318/7316/9246	19
949	C13	GO:0002703	regulation of leukocyte mediated immunity	22/663	155/16992	1.5706e-07	6.59199e-06	5.41603e-06	177/684/10666/8832/50943/3162/3458/3593/3596/3566/3902/9437/5777/11035/91543/117157/6810/6850/7040/7098/7292/7409	22
950	C13	GO:1903706	regulation of hemopoiesis	34/663	324/16992	1.65233e-07	6.86715e-06	5.6421e-06	177/814/6348/9398/941/1493/50943/3458/3593/3606/246778/3559/3566/3574/3659/3665/9636/51176/11025/11006/150372/27166/2185/5777/6850/7030/7040/7098/55365/28959/8995/7292/8744/7704	34
951	C13	GO:0010524	positive regulation of calcium ion transport into cytosol	12/663	47/16992	1.68076e-07	6.86715e-06	5.6421e-06	581/801/825/930/3627/6373/4283/9446/3596/5026/7070/7222	12
952	C13	GO:0032606	type I interferon production	19/663	119/16992	1.68336e-07	6.86715e-06	5.6421e-06	51191/3659/3661/3663/3665/9636/197358/84166/147945/6850/7097/7098/51284/54106/11277/6737/7318/7316/9246	19
953	C13	GO:0046006	regulation of activated T cell proliferation	11/663	39/16992	1.81551e-07	7.29264e-06	5.99168e-06	177/10385/29126/50943/11148/3593/3606/3559/11035/7292/8744	11
954	C13	GO:0042089	cytokine biosynthetic process	18/663	108/16992	1.82107e-07	7.29264e-06	5.99168e-06	64170/941/1053/50943/3162/3458/3593/3606/246778/3659/3661/3665/3902/6850/7098/51284/54106/115650	18
955	C13	GO:0050870	positive regulation of T cell activation	26/663	211/16992	2.16982e-07	8.61023e-06	7.07423e-06	177/1236/29126/941/1445/1493/50943/11148/29851/3458/3593/3606/3559/3566/3574/11006/5777/6850/7040/7070/115650/8764/7292/8744/7409/7704	26
956	C13	GO:0042107	cytokine metabolic process	18/663	110/16992	2.42476e-07	9.53521e-06	7.8342e-06	64170/941/1053/50943/3162/3458/3593/3606/246778/3659/3661/3665/3902/6850/7098/51284/54106/115650	18
957	C13	GO:0010522	regulation of calcium ion transport into cytosol	16/663	88/16992	2.54773e-07	9.92934e-06	8.15802e-06	581/801/825/930/3627/6373/4283/1535/9446/3596/5026/2185/5777/7040/7070/7222	16
958	C13	GO:0050867	positive regulation of cell activation	34/663	336/16992	3.90764e-07	1.50946e-05	1.24018e-05	177/825/1236/10666/29126/952/941/1445/1493/50943/11148/29851/3458/3593/3596/3606/9173/3559/3566/3574/3717/11006/5777/6810/6850/7040/7070/115650/8764/7292/8744/79155/7409/7704	34
959	C13	GO:0050868	negative regulation of T cell activation	16/663	91/16992	4.11104e-07	1.5741e-05	1.29329e-05	10385/29126/1493/50943/3620/3559/3566/3659/3902/54900/26279/5777/7040/8764/8995/7292	16
960	C13	GO:0050707	regulation of cytokine secretion	21/663	151/16992	4.24646e-07	1.61181e-05	1.32427e-05	9447/10385/838/6348/1236/29126/1401/50943/3458/9173/55801/3566/3661/284297/6850/81793/7097/54106/8764/3604/7292	21
961	C13	GO:0010959	regulation of metal ion transport	33/663	323/16992	4.65353e-07	1.75109e-05	1.43871e-05	150/581/801/825/117144/6348/930/967/8832/150684/3627/6373/4283/1535/2259/53827/2745/2859/9446/57817/3383/3596/8514/3784/3792/5026/2185/5777/1318/7040/7070/54106/7222	33
962	C13	GO:0051279	regulation of release of sequestered calcium ion into cytosol	14/663	71/16992	5.07505e-07	1.89338e-05	1.55562e-05	581/801/825/930/3627/6373/4283/1535/9446/3596/2185/5777/7040/7070	14
963	C13	GO:0097529	myeloid leukocyte migration	22/663	166/16992	5.28839e-07	1.95626e-05	1.60727e-05	728/6346/6356/6361/6367/10344/6348/6349/414062/1236/51192/3627/3458/3554/3689/7941/2185/5800/7857/6850/8995/7409	22
964	C13	GO:0050792	regulation of viral process	29/663	265/16992	5.62783e-07	2.05269e-05	1.68651e-05	9447/200315/140564/330/684/6348/27243/3055/51191/3434/8519/10581/10410/3458/3593/246778/3559/9636/3669/27074/51176/4938/8638/5216/5479/91543/6891/10318/6737	29
965	C13	GO:0040017	positive regulation of locomotion	40/663	438/16992	5.64314e-07	2.05269e-05	1.68651e-05	150/177/728/6346/6356/10344/6348/1233/1235/1236/29126/27243/80781/1277/1512/3627/6373/10563/9547/4283/3383/3458/3554/3640/3676/3717/51176/8174/5216/7941/25865/2185/7857/6776/6810/7040/7070/8764/8995/10911	40
966	C13	GO:0097530	granulocyte migration	18/663	118/16992	7.12274e-07	2.56949e-05	2.11111e-05	728/6346/6356/6361/6367/10344/6348/6349/414062/1236/51192/3458/3554/3689/7857/6850/8995/7409	18
967	C13	GO:0045582	positive regulation of T cell differentiation	14/663	73/16992	7.25279e-07	2.59495e-05	2.13203e-05	941/50943/3458/3593/3606/3559/3566/3574/11006/6850/7040/7292/8744/7704	14
968	C13	GO:1990266	neutrophil migration	16/663	95/16992	7.53463e-07	2.67388e-05	2.19688e-05	728/6346/6356/6361/6367/10344/6348/6349/414062/1236/51192/3458/3554/3689/6850/7409	16
969	C13	GO:0051281	positive regulation of release of sequestered calcium ion into cytosol	10/663	36/16992	7.7433e-07	2.72577e-05	2.23951e-05	581/801/825/930/3627/6373/4283/9446/3596/7070	10
970	C13	GO:0046634	regulation of alpha-beta T cell activation	14/663	74/16992	8.62847e-07	3.01306e-05	2.47555e-05	177/941/50943/3458/3593/3606/246778/3566/3659/6850/8764/8995/7292/7704	14
971	C13	GO:0043901	negative regulation of multi-organism process	21/663	158/16992	9.11008e-07	3.15599e-05	2.59299e-05	200315/140564/397/684/6348/3434/8519/10581/10410/3458/3593/3559/9636/3669/4353/4938/8638/91543/7076/10318/6737	21
972	C13	GO:0071621	granulocyte chemotaxis	17/663	108/16992	9.19572e-07	3.16058e-05	2.59675e-05	728/6346/6356/6361/6367/10344/6348/6349/414062/1236/51192/3458/3689/7857/6850/8995/7409	17
973	C13	GO:0043903	regulation of symbiosis, encompassing mutualism through parasitism	30/663	287/16992	9.5699e-07	3.26349e-05	2.6813e-05	9447/200315/140564/330/684/6348/27243/3055/51191/3434/8519/10581/10410/3458/3593/246778/3559/9636/3669/27074/51176/4353/4938/8638/5216/5479/91543/6891/10318/6737	30
974	C13	GO:0043900	regulation of multi-organism process	36/663	382/16992	9.97036e-07	3.37369e-05	2.77185e-05	9447/200315/140564/397/330/684/6348/4064/27243/1268/1535/3055/51191/3434/8519/10581/10410/3458/3593/246778/3559/9636/3669/27074/51176/4353/4938/8638/5216/5479/91543/6691/6891/7076/10318/6737	36
975	C13	GO:0045072	regulation of interferon-gamma biosynthetic process	7/663	16/16992	1.12189e-06	3.76696e-05	3.09496e-05	50943/3593/246778/7098/51284/54106/115650	7
976	C13	GO:1903038	negative regulation of leukocyte cell-cell adhesion	16/663	98/16992	1.16071e-06	3.86755e-05	3.17761e-05	10385/29126/1493/50943/3620/3559/3566/3659/3902/54900/26279/5777/7040/8764/8995/7292	16
977	C13	GO:1903901	negative regulation of viral life cycle	15/663	87/16992	1.22368e-06	4.0465e-05	3.32463e-05	200315/140564/684/6348/3434/8519/10581/10410/9636/3669/4938/8638/91543/10318/6737	15
978	C13	GO:1903169	regulation of calcium ion transmembrane transport	18/663	123/16992	1.32866e-06	4.36059e-05	3.58269e-05	150/581/801/825/930/3627/6373/4283/1535/2259/2859/9446/3596/2185/5777/7040/7070/54106	18
979	C13	GO:0033003	regulation of mast cell activation	10/663	38/16992	1.34186e-06	4.37107e-05	3.5913e-05	10666/146722/8832/1268/1269/3162/3596/3566/5791/6850	10
980	C13	GO:0030593	neutrophil chemotaxis	15/663	88/16992	1.42277e-06	4.6003e-05	3.77964e-05	728/6346/6356/6361/6367/10344/6348/6349/414062/1236/51192/3458/3689/6850/7409	15
981	C13	GO:0035456	response to interferon-beta	8/663	23/16992	1.50088e-06	4.81718e-05	3.95783e-05	9447/684/8519/10581/10410/3659/7098/54739	8
982	C13	GO:0051924	regulation of calcium ion transport	24/663	205/16992	1.60421e-06	5.11122e-05	4.19941e-05	150/581/801/825/117144/6348/930/8832/3627/6373/4283/1535/2259/2859/9446/3383/3596/5026/2185/5777/7040/7070/54106/7222	24
983	C13	GO:0071674	mononuclear cell migration	14/663	78/16992	1.67715e-06	5.30489e-05	4.35854e-05	728/6346/6356/6361/6367/10344/6348/6349/414062/3627/7941/5800/7040/8995	14
984	C13	GO:2000401	regulation of lymphocyte migration	10/663	39/16992	1.74197e-06	5.47029e-05	4.49443e-05	6348/1235/3627/10563/9547/3676/2185/11035/6793/8764	10
985	C13	GO:0002696	positive regulation of leukocyte activation	32/663	327/16992	1.78142e-06	5.55421e-05	4.56338e-05	177/1236/10666/29126/952/941/1445/1493/50943/11148/29851/3458/3593/3596/3606/9173/3559/3566/3574/11006/5777/6810/6850/7040/7070/115650/8764/7292/8744/79155/7409/7704	32
986	C13	GO:0030335	positive regulation of cell migration	36/663	395/16992	2.18274e-06	6.7572e-05	5.55176e-05	150/728/6346/6356/10344/6348/1235/1236/29126/80781/1277/1512/3627/6373/10563/9547/4283/3383/3458/3554/3640/3676/3717/51176/8174/5216/7941/25865/2185/6776/6810/7040/7070/8764/8995/10911	36
987	C13	GO:0051209	release of sequestered calcium ion into cytosol	16/663	103/16992	2.29438e-06	7.00347e-05	5.7541e-05	581/801/825/6348/1236/930/3627/6373/4283/1535/9446/3596/2185/5777/7040/7070	16
988	C13	GO:0051283	negative regulation of sequestering of calcium ion	16/663	103/16992	2.29438e-06	7.00347e-05	5.7541e-05	581/801/825/6348/1236/930/3627/6373/4283/1535/9446/3596/2185/5777/7040/7070	16
989	C13	GO:0002548	monocyte chemotaxis	12/663	59/16992	2.34471e-06	7.10741e-05	5.8395e-05	6346/6356/6361/6367/10344/6348/6349/414062/3627/7941/5800/8995	12
990	C13	GO:0060402	calcium ion transport into cytosol	18/663	128/16992	2.39444e-06	7.20808e-05	5.92221e-05	581/801/825/6348/1236/930/3627/6373/4283/1535/9446/3596/5026/2185/5777/7040/7070/7222	18
991	C13	GO:0045078	positive regulation of interferon-gamma biosynthetic process	6/663	12/16992	2.60682e-06	7.76528e-05	6.38001e-05	3593/246778/7098/51284/54106/115650	6
992	C13	GO:0051282	regulation of sequestering of calcium ion	16/663	104/16992	2.61511e-06	7.76528e-05	6.38001e-05	581/801/825/6348/1236/930/3627/6373/4283/1535/9446/3596/2185/5777/7040/7070	16
993	C13	GO:0002285	lymphocyte activation involved in immune response	20/663	156/16992	2.91361e-06	8.48126e-05	6.96826e-05	57379/10538/1235/4064/941/55619/50943/3383/3458/3593/3606/246778/3566/3683/3936/51176/2185/7040/8995/7292	20
994	C13	GO:0034123	positive regulation of toll-like receptor signaling pathway	7/663	18/16992	2.91452e-06	8.48126e-05	6.96826e-05	1535/10062/91543/353376/7097/7098/54106	7
995	C13	GO:0035455	response to interferon-alpha	7/663	18/16992	2.91452e-06	8.48126e-05	6.96826e-05	684/3433/3437/8519/10581/10410/27074	7
996	C13	GO:0002819	regulation of adaptive immune response	18/663	130/16992	3.00338e-06	8.68196e-05	7.13316e-05	177/10666/941/50943/3458/3593/9173/246778/3566/3659/3665/5777/11035/91543/7040/115650/8995/7292	18
997	C13	GO:0045069	regulation of viral genome replication	14/663	82/16992	3.11895e-06	8.95671e-05	7.3589e-05	200315/140564/684/3434/8519/10581/10410/9636/3669/4938/8638/5479/91543/10318	14
998	C13	GO:0051051	negative regulation of transport	39/663	453/16992	3.33501e-06	9.48194e-05	7.79043e-05	150/341/344/684/10385/801/146722/8832/1268/150684/1445/51009/91319/50943/2859/9446/57817/3162/3383/3792/4794/8620/10062/5008/11315/8682/11142/2185/91543/6343/283514/6672/284297/7040/497189/54106/3604/7292/10911	39
999	C13	GO:0034121	regulation of toll-like receptor signaling pathway	11/663	51/16992	3.36701e-06	9.48194e-05	7.79043e-05	330/146722/1535/3659/3665/10062/91543/353376/7097/7098/54106	11
1000	C13	GO:0090280	positive regulation of calcium ion import	11/663	51/16992	3.36701e-06	9.48194e-05	7.79043e-05	581/801/825/6348/930/3627/6373/4283/9446/3596/7070	11
1001	C13	GO:0009306	protein secretion	41/663	489/16992	3.62106e-06	0.00010132	8.32452e-05	150/9447/640/10385/11119/11118/838/140689/6348/1236/29126/952/1268/1401/50943/115362/3458/3596/9173/55801/3566/3661/3717/54900/8620/10062/81285/326624/91543/7857/284297/6810/6850/7040/81793/7097/54106/8764/3604/7292/10911	41
1002	C13	GO:0050920	regulation of chemotaxis	21/663	172/16992	3.65523e-06	0.000101625	8.34957e-05	177/728/6346/10344/6348/1233/1235/1236/3627/6373/10563/9547/4283/7941/25865/2185/5800/7857/6810/7040/8995	21
1003	C13	GO:0001959	regulation of cytokine-mediated signaling pathway	19/663	145/16992	3.70514e-06	0.00010236	8.41001e-05	330/146722/25999/3458/3554/3661/3665/3717/84166/10062/5777/10616/6773/6850/353376/8717/54209/7294/7316	19
1004	C13	GO:0051208	sequestering of calcium ion	16/663	107/16992	3.83294e-06	0.000105225	8.64536e-05	581/801/825/6348/1236/930/3627/6373/4283/1535/9446/3596/2185/5777/7040/7070	16
1005	C13	GO:0002294	CD4-positive, alpha-beta T cell differentiation involved in immune response	11/663	52/16992	4.12143e-06	0.000112438	9.23796e-05	10538/941/50943/3458/3593/3606/246778/3566/51176/8995/7292	11
1006	C13	GO:0045621	positive regulation of lymphocyte differentiation	14/663	84/16992	4.18952e-06	0.000113586	9.33227e-05	941/50943/3458/3593/3606/3559/3566/3574/11006/6850/7040/7292/8744/7704	14
1007	C13	GO:0045589	regulation of regulatory T cell differentiation	7/663	19/16992	4.4596e-06	0.000120161	9.87255e-05	1493/50943/3458/3659/11006/7040/7292	7
1008	C13	GO:0007249	I-kappaB kinase/NF-kappaB signaling	27/663	263/16992	4.67382e-06	0.000125161	0.000102833	330/684/825/64170/1236/3162/3593/9173/3661/197358/11040/65018/10616/11035/51246/7052/353376/497189/7097/7098/51284/54106/10318/79155/79931/8717/7316	27
1009	C13	GO:0048525	negative regulation of viral process	16/663	109/16992	4.90546e-06	0.00012899	0.000105979	200315/140564/684/6348/3434/8519/10581/10410/3559/9636/3669/4938/8638/91543/10318/6737	16
1010	C13	GO:0097553	calcium ion transmembrane import into cytosol	16/663	109/16992	4.90546e-06	0.00012899	0.000105979	581/801/825/6348/1236/930/3627/6373/4283/1535/9446/3596/2185/5777/7040/7070	16
1011	C13	GO:1902656	calcium ion import into cytosol	16/663	109/16992	4.90546e-06	0.00012899	0.000105979	581/801/825/6348/1236/930/3627/6373/4283/1535/9446/3596/2185/5777/7040/7070	16
1012	C13	GO:0002287	alpha-beta T cell activation involved in immune response	11/663	53/16992	5.01951e-06	0.000129646	0.000106518	10538/941/50943/3458/3593/3606/246778/3566/51176/8995/7292	11
1013	C13	GO:0002293	alpha-beta T cell differentiation involved in immune response	11/663	53/16992	5.01951e-06	0.000129646	0.000106518	10538/941/50943/3458/3593/3606/246778/3566/51176/8995/7292	11
1014	C13	GO:0046637	regulation of alpha-beta T cell differentiation	11/663	53/16992	5.01951e-06	0.000129646	0.000106518	941/50943/3458/3593/3606/246778/3566/6850/8995/7292/7704	11
1015	C13	GO:2000147	positive regulation of cell motility	36/663	410/16992	5.11261e-06	0.000131274	0.000107856	150/728/6346/6356/10344/6348/1235/1236/29126/80781/1277/1512/3627/6373/10563/9547/4283/3383/3458/3554/3640/3676/3717/51176/8174/5216/7941/25865/2185/6776/6810/7040/7070/8764/8995/10911	36
1016	C13	GO:0050777	negative regulation of immune response	17/663	122/16992	5.15624e-06	0.00013162	0.00010814	684/8832/1493/50943/2876/3162/3593/9173/3559/3566/197358/84166/10062/5777/7040/8995/7292	17
1017	C13	GO:2000514	regulation of CD4-positive, alpha-beta T cell activation	10/663	44/16992	5.69941e-06	0.000144639	0.000118837	177/941/50943/3458/3593/3606/246778/3566/8995/7292	10
1018	C13	GO:0051250	negative regulation of lymphocyte activation	17/663	123/16992	5.7701e-06	0.000145587	0.000119615	10385/29126/1493/50943/3620/3559/3566/3659/3902/54900/26279/5777/7040/23495/8764/8995/7292	17
1019	C13	GO:0032602	chemokine production	13/663	75/16992	5.88206e-06	0.000147559	0.000121235	177/3162/3458/3606/9173/3566/4210/353376/7097/7098/51284/54106/7292	13
1020	C13	GO:0043122	regulation of I-kappaB kinase/NF-kappaB signaling	25/663	236/16992	6.02865e-06	0.000149627	0.000122935	330/684/825/64170/1236/3162/3593/9173/3661/197358/11040/65018/10616/51246/7052/353376/7097/7098/51284/54106/10318/79155/79931/8717/7316	25
1021	C13	GO:0006909	phagocytosis	29/663	298/16992	6.03306e-06	0.000149627	0.000122935	10095/10109/10094/717/146722/56990/1089/1053/64581/1401/1445/1535/2209/2212/2214/3055/3385/3683/3689/3984/64005/4647/10062/6850/7040/7052/84286/54209/7409	29
1022	C13	GO:0002699	positive regulation of immune effector process	20/663	164/16992	6.31279e-06	0.00015568	0.000127908	10666/941/8832/50943/3162/3458/3593/3596/3606/3566/3902/91543/8482/117157/6810/6850/7040/8764/7292/7409	20
1023	C13	GO:1904062	regulation of cation transmembrane transport	26/663	252/16992	6.38695e-06	0.000156624	0.000128683	150/581/801/825/930/150684/3627/6373/4283/1535/2259/53827/2745/2859/9446/57817/3596/8514/3784/3792/2185/5777/1318/7040/7070/54106	26
1024	C13	GO:0060759	regulation of response to cytokine stimulus	19/663	151/16992	6.77222e-06	0.000165144	0.000135683	330/146722/25999/3458/3554/3661/3665/3717/84166/10062/5777/10616/6773/6850/353376/8717/54209/7294/7316	19
1025	C13	GO:0002755	MyD88-dependent toll-like receptor signaling pathway	9/663	36/16992	7.25482e-06	0.000174738	0.000143566	146722/3659/3665/81793/7097/51284/54106/10318/7316	9
1026	C13	GO:0002460	adaptive immune response based on somatic recombination of immune receptors built from immunoglobulin superfamily domains	29/663	301/16992	7.33008e-06	0.000174738	0.000143566	177/57379/10538/11118/717/1235/10666/941/1380/1512/10563/50943/3383/3458/3593/3606/9173/246778/3566/3665/51176/64005/5777/11035/91543/7040/115650/8995/7292	29
1027	C13	GO:0051251	positive regulation of lymphocyte activation	29/663	301/16992	7.33008e-06	0.000174738	0.000143566	177/1236/29126/952/941/1445/1493/50943/11148/29851/3458/3593/3596/3606/3559/3566/3574/11006/5777/6850/7040/7070/115650/8764/7292/8744/79155/7409/7704	29
1028	C13	GO:1904427	positive regulation of calcium ion transmembrane transport	11/663	55/16992	7.3398e-06	0.000174738	0.000143566	581/801/825/930/3627/6373/4283/2259/9446/3596/7070	11
1029	C13	GO:0090279	regulation of calcium ion import	15/663	100/16992	7.36583e-06	0.000174738	0.000143566	581/801/825/6348/930/3627/6373/4283/1535/9446/3596/2185/5777/7040/7070	15
1030	C13	GO:0060401	cytosolic calcium ion transport	18/663	139/16992	7.85467e-06	0.000185328	0.000152267	581/801/825/6348/1236/930/3627/6373/4283/1535/9446/3596/5026/2185/5777/7040/7070/7222	18
1031	C13	GO:0002705	positive regulation of leukocyte mediated immunity	14/663	89/16992	8.41748e-06	0.000197539	0.0001623	10666/50943/3458/3593/3596/3566/3902/91543/117157/6810/6850/7040/7292/7409	14
1032	C13	GO:0051272	positive regulation of cellular component movement	36/663	420/16992	8.7551e-06	0.000204364	0.000167907	150/728/6346/6356/10344/6348/1235/1236/29126/80781/1277/1512/3627/6373/10563/9547/4283/3383/3458/3554/3640/3676/3717/51176/8174/5216/7941/25865/2185/6776/6810/7040/7070/8764/8995/10911	36
1033	C13	GO:0032647	regulation of interferon-alpha production	7/663	21/16992	9.61195e-06	0.000222534	0.000182836	3661/3663/3665/197358/7098/51284/54106	7
1034	C13	GO:0051090	regulation of sequence-specific DNA binding transcription factor activity	33/663	371/16992	9.6355e-06	0.000222534	0.000182836	177/9447/825/150684/1545/50943/3055/3162/3383/3689/3717/150372/197358/84166/4914/11315/65018/5583/25865/10616/11035/6672/6850/7040/7097/7098/54106/8995/7292/8717/6737/7316/7472	33
1035	C13	GO:0032728	positive regulation of interferon-beta production	8/663	29/16992	1.06739e-05	0.000245218	0.000201473	3659/3661/3663/3665/7097/7098/51284/54106	8
1036	C13	GO:0043370	regulation of CD4-positive, alpha-beta T cell differentiation	9/663	38/16992	1.17141e-05	0.000266312	0.000218804	941/50943/3458/3593/3606/246778/3566/8995/7292	9
1037	C13	GO:0046638	positive regulation of alpha-beta T cell differentiation	9/663	38/16992	1.17141e-05	0.000266312	0.000218804	941/50943/3458/3593/3606/3566/6850/7292/7704	9
1038	C13	GO:0050708	regulation of protein secretion	34/663	392/16992	1.21007e-05	0.000273677	0.000224855	150/9447/640/10385/838/6348/1236/29126/952/1268/1401/50943/3458/3596/9173/55801/3566/3661/3717/8620/10062/81285/91543/284297/6810/6850/7040/81793/7097/54106/8764/3604/7292/10911	34
1039	C13	GO:0002286	T cell activation involved in immune response	14/663	92/16992	1.24749e-05	0.000280686	0.000230613	10538/941/50943/3383/3458/3593/3606/246778/3566/3683/3936/51176/8995/7292	14
1040	C13	GO:0032604	granulocyte macrophage colony-stimulating factor production	6/663	15/16992	1.27682e-05	0.000284352	0.000233626	941/8832/3593/3606/6850/54106	6
1041	C13	GO:0032645	regulation of granulocyte macrophage colony-stimulating factor production	6/663	15/16992	1.27682e-05	0.000284352	0.000233626	941/8832/3593/3606/6850/54106	6
1042	C13	GO:0032607	interferon-alpha production	7/663	22/16992	1.36246e-05	0.000301886	0.000248031	3661/3663/3665/197358/7098/51284/54106	7
1043	C13	GO:0045622	regulation of T-helper cell differentiation	8/663	30/16992	1.40607e-05	0.000309975	0.000254677	941/50943/3593/3606/246778/3566/8995/7292	8
1044	C13	GO:0002292	T cell differentiation involved in immune response	11/663	59/16992	1.48985e-05	0.000326794	0.000268496	10538/941/50943/3458/3593/3606/246778/3566/51176/8995/7292	11
1045	C13	GO:1902107	positive regulation of leukocyte differentiation	17/663	132/16992	1.50236e-05	0.00032789	0.000269397	177/9398/941/50943/3458/3593/3606/3559/3566/3574/51176/11006/6850/7040/7292/8744/7704	17
1046	C13	GO:0002822	regulation of adaptive immune response based on somatic recombination of immune receptors built from immunoglobulin superfamily domains	16/663	119/16992	1.54108e-05	0.000334667	0.000274965	177/10666/941/50943/3458/3593/9173/246778/3566/5777/11035/91543/7040/115650/8995/7292	16
1047	C13	GO:0001906	cell killing	15/663	107/16992	1.70353e-05	0.000368115	0.000302446	177/10666/1512/57817/3383/3458/3593/3596/3811/3902/9437/5777/11035/57823/7409	15
1048	C13	GO:0042108	positive regulation of cytokine biosynthetic process	11/663	60/16992	1.76082e-05	0.000378619	0.000311076	941/3162/3458/3593/246778/3659/6850/7098/51284/54106/115650	11
1049	C13	GO:0097028	dendritic cell differentiation	9/663	40/16992	1.83242e-05	0.000390716	0.000321015	177/10538/116071/814/1236/7040/55365/28959/54209	9
1050	C13	GO:0051092	positive regulation of NF-kappaB transcription factor activity	17/663	134/16992	1.83498e-05	0.000390716	0.000321015	177/9447/825/3383/3689/4914/5583/25865/10616/11035/7040/7097/7098/54106/8995/8717/7316	17
1051	C13	GO:0002449	lymphocyte mediated immunity	28/663	300/16992	1.89175e-05	0.000398936	0.000327768	177/57379/10538/11118/717/1235/10666/1380/1512/50943/3383/3458/3593/3566/3665/3811/3822/3902/64005/9437/5777/11035/91543/117157/57823/7040/7292/7409	28
1052	C13	GO:0046640	regulation of alpha-beta T cell proliferation	7/663	23/16992	1.89288e-05	0.000398936	0.000327768	941/3593/3606/3659/6850/8764/7292	7
1053	C13	GO:0032722	positive regulation of chemokine production	10/663	50/16992	1.91014e-05	0.000398936	0.000327768	177/3162/3458/9173/3566/353376/7097/7098/51284/54106	10
1054	C13	GO:0042093	T-helper cell differentiation	10/663	50/16992	1.91014e-05	0.000398936	0.000327768	10538/941/50943/3593/3606/246778/3566/51176/8995/7292	10
1055	C13	GO:0032693	negative regulation of interleukin-10 production	6/663	16/16992	1.97559e-05	0.000408695	0.000335787	177/29126/50943/3620/3593/3604	6
1056	C13	GO:0032727	positive regulation of interferon-alpha production	6/663	16/16992	1.97559e-05	0.000408695	0.000335787	3661/3663/3665/7098/51284/54106	6
1057	C13	GO:0002791	regulation of peptide secretion	35/663	419/16992	2.01822e-05	0.000415544	0.000341414	150/9447/640/10385/838/6348/1236/29126/952/1268/1401/50943/3458/3596/9173/55801/3566/3661/3717/8620/10062/81285/91543/6343/284297/6810/6850/7040/81793/7097/54106/8764/3604/7292/10911	35
1058	C13	GO:0042130	negative regulation of T cell proliferation	10/663	51/16992	2.2939e-05	0.000470089	0.000386228	10385/29126/1493/50943/3620/3559/26279/5777/7040/8764	10
1059	C13	GO:0042035	regulation of cytokine biosynthetic process	14/663	97/16992	2.31393e-05	0.000471976	0.000387779	64170/941/50943/3162/3458/3593/246778/3659/3902/6850/7098/51284/54106/115650	14
1060	C13	GO:0043123	positive regulation of I-kappaB kinase/NF-kappaB signaling	20/663	179/16992	2.33743e-05	0.000472356	0.000388091	330/684/64170/1236/3162/3593/3661/11040/65018/10616/51246/7052/353376/7097/7098/51284/54106/79155/8717/7316	20
1061	C13	GO:1903900	regulation of viral life cycle	20/663	179/16992	2.33743e-05	0.000472356	0.000388091	200315/140564/684/6348/27243/3434/8519/10581/10410/9636/3669/27074/51176/4938/8638/5216/5479/91543/10318/6737	20
1062	C13	GO:0022408	negative regulation of cell-cell adhesion	17/663	137/16992	2.45722e-05	0.000494275	0.0004061	10385/29126/1493/50943/3620/3559/3566/3659/3717/3902/54900/26279/5777/7040/8764/8995/7292	17
1063	C13	GO:0051928	positive regulation of calcium ion transport	14/663	98/16992	2.60442e-05	0.000521481	0.000428452	581/801/825/6348/930/3627/6373/4283/2259/9446/3596/5026/7070/7222	14
1064	C13	GO:0002690	positive regulation of leukocyte chemotaxis	13/663	86/16992	2.728e-05	0.000543731	0.000446734	728/6346/6348/1235/1236/3627/6373/10563/9547/4283/7941/2185/8995	13
1065	C13	GO:0070374	positive regulation of ERK1 and ERK2 cascade	20/663	181/16992	2.74869e-05	0.000545364	0.000448075	728/6346/6356/6361/6367/10344/6348/6349/414062/1236/3383/55801/4835/4914/25865/2185/8482/5345/7040/54209	20
1066	C13	GO:0032653	regulation of interleukin-10 production	9/663	42/16992	2.78671e-05	0.000547927	0.000450181	177/29126/50943/3620/3593/7097/54106/3604/7292	9
1067	C13	GO:0097300	programmed necrotic cell death	9/663	42/16992	2.78671e-05	0.000547927	0.000450181	581/330/3661/10616/11035/353376/7098/8717/7316	9
1068	C13	GO:0032729	positive regulation of interferon-gamma production	11/663	63/16992	2.84518e-05	0.000556915	0.000457566	10666/3593/3606/246778/353376/7098/51284/54106/115650/7292/7294	11
1069	C13	GO:0051238	sequestering of metal ion	16/663	125/16992	2.8742e-05	0.000560085	0.00046017	581/801/825/6348/1236/930/3627/6373/4283/1535/9446/3596/2185/5777/7040/7070	16
1070	C13	GO:0002756	MyD88-independent toll-like receptor signaling pathway	8/663	33/16992	3.00714e-05	0.000583386	0.000479314	330/146722/3661/3665/353376/7098/79931/7316	8
1071	C13	GO:0051235	maintenance of location	27/663	292/16992	3.13005e-05	0.000604543	0.000496697	346/581/801/825/6348/1236/930/1401/3627/6373/4283/1535/10938/23136/2760/9446/3596/4481/4794/10062/65018/2185/5777/6672/7040/7070/11344	27
1072	C13	GO:0032845	negative regulation of homeostatic process	20/663	183/16992	3.22354e-05	0.000619856	0.000509278	150/581/801/825/6348/1236/930/952/1445/3627/6373/4283/1535/9446/3596/2185/5777/7040/7070/10911	20
1073	C13	GO:0032945	negative regulation of mononuclear cell proliferation	11/663	64/16992	3.31626e-05	0.000632116	0.000519351	10385/29126/1493/50943/3620/3559/26279/5777/7040/23495/8764	11
1074	C13	GO:0050672	negative regulation of lymphocyte proliferation	11/663	64/16992	3.31626e-05	0.000632116	0.000519351	10385/29126/1493/50943/3620/3559/26279/5777/7040/23495/8764	11
1075	C13	GO:0032700	negative regulation of interleukin-17 production	5/663	11/16992	3.38357e-05	0.000642142	0.000527589	50943/3458/3593/7040/7292	5
1076	C13	GO:0043372	positive regulation of CD4-positive, alpha-beta T cell differentiation	7/663	25/16992	3.46703e-05	0.000652309	0.000535942	941/50943/3458/3593/3606/3566/7292	7
1077	C13	GO:2000403	positive regulation of lymphocyte migration	7/663	25/16992	3.46703e-05	0.000652309	0.000535942	6348/3627/10563/9547/3676/2185/8764	7
1078	C13	GO:0050671	positive regulation of lymphocyte proliferation	16/663	127/16992	3.5045e-05	0.00065653	0.000539409	177/29126/952/941/50943/11148/3458/3593/3596/3606/3559/3574/6850/115650/7292/8744	16
1079	C13	GO:0070372	regulation of ERK1 and ERK2 cascade	24/663	247/16992	3.86315e-05	0.000709325	0.000582787	728/6346/6356/6361/6367/10344/6348/6349/414062/1236/1445/3383/55801/4835/4914/25865/2185/5777/8482/5345/6850/7040/10318/54209	24
1080	C13	GO:0032946	positive regulation of mononuclear cell proliferation	16/663	128/16992	3.86319e-05	0.000709325	0.000582787	177/29126/952/941/50943/11148/3458/3593/3596/3606/3559/3574/6850/115650/7292/8744	16
1081	C13	GO:0002562	somatic diversification of immune receptors via germline recombination within a single locus	10/663	54/16992	3.86616e-05	0.000709325	0.000582787	57379/10538/64919/1235/50943/3458/51176/6932/7040/7292	10
1082	C13	GO:0016444	somatic cell DNA recombination	10/663	54/16992	3.86616e-05	0.000709325	0.000582787	57379/10538/64919/1235/50943/3458/51176/6932/7040/7292	10
1083	C13	GO:0070371	ERK1 and ERK2 cascade	25/663	263/16992	3.86757e-05	0.000709325	0.000582787	728/6346/6356/6361/6367/10344/6348/6349/414062/1236/1445/1512/3383/55801/4835/4914/25865/2185/5777/8482/5345/6850/7040/10318/54209	25
1084	C13	GO:0032613	interleukin-10 production	9/663	44/16992	4.13226e-05	0.0007547	0.000620067	177/29126/50943/3620/3593/7097/54106/3604/7292	9
1085	C13	GO:0051091	positive regulation of sequence-specific DNA binding transcription factor activity	23/663	234/16992	4.65587e-05	0.000846786	0.000695726	177/9447/825/3383/3689/3717/150372/4914/11315/65018/5583/25865/10616/11035/7040/7097/7098/54106/8995/8717/6737/7316/7472	23
1086	C13	GO:0050852	T cell receptor signaling pathway	19/663	173/16992	4.71492e-05	0.000853968	0.000701626	11119/1236/1445/50943/3458/11006/54923/25865/5696/5698/5720/5721/5777/79037/10616/8631/7070/7294/7316	19
1087	C13	GO:0001961	positive regulation of cytokine-mediated signaling pathway	8/663	35/16992	4.75773e-05	0.000858161	0.000705071	146722/3554/3661/3665/84166/353376/54209/7294	8
1088	C13	GO:0032648	regulation of interferon-beta production	9/663	45/16992	4.98848e-05	0.000896078	0.000736224	3659/3661/3663/3665/197358/7097/7098/51284/54106	9
1089	C13	GO:0070664	negative regulation of leukocyte proliferation	11/663	67/16992	5.15424e-05	0.00092206	0.000757571	10385/29126/1493/50943/3620/3559/26279/5777/7040/23495/8764	11
1090	C13	GO:0031295	T cell costimulation	12/663	79/16992	5.26008e-05	0.000937153	0.000769972	1236/29126/941/1445/1493/11148/29851/5777/115650/8764/7292/7409	12
1091	C13	GO:0045576	mast cell activation	10/663	56/16992	5.36234e-05	0.000951488	0.00078175	10666/146722/8832/1268/1269/3162/3596/3566/5791/6850	10
1092	C13	GO:0034762	regulation of transmembrane transport	34/663	422/16992	5.48224e-05	0.000968825	0.000795994	150/581/93589/801/825/117144/930/1192/150684/3627/6373/4283/1535/2259/53827/2745/2859/9446/57817/3596/3738/8514/23415/3762/56659/3784/3792/11315/2185/5777/1318/7040/7070/54106	34
1093	C13	GO:0033004	negative regulation of mast cell activation	5/663	12/16992	5.6142e-05	0.000984176	0.000808606	146722/8832/1268/1269/3162	5
1094	C13	GO:0045351	type I interferon biosynthetic process	5/663	12/16992	5.6142e-05	0.000984176	0.000808606	3661/3665/7098/51284/54106	5
1095	C13	GO:0002526	acute inflammatory response	16/663	132/16992	5.64317e-05	0.000985298	0.000809528	23780/717/728/1236/9332/1268/84699/1401/57817/3383/8620/5008/11315/5547/5345/7292	16
1096	C13	GO:0060760	positive regulation of response to cytokine stimulus	8/663	36/16992	5.9098e-05	0.00102403	0.000841354	146722/3554/3661/3665/84166/353376/54209/7294	8
1097	C13	GO:0030574	collagen catabolic process	11/663	68/16992	5.93541e-05	0.00102403	0.000841354	1305/80781/1310/1277/1286/1291/1292/131873/1471/1508/1513	11
1098	C13	GO:0032642	regulation of chemokine production	11/663	68/16992	5.93541e-05	0.00102403	0.000841354	177/3162/3458/9173/3566/4210/353376/7097/7098/51284/54106	11
1099	C13	GO:0042104	positive regulation of activated T cell proliferation	7/663	27/16992	5.98343e-05	0.00102422	0.000841508	177/11148/3593/3606/3559/7292/8744	7
1100	C13	GO:0046633	alpha-beta T cell proliferation	7/663	27/16992	5.98343e-05	0.00102422	0.000841508	941/3593/3606/3659/6850/8764/7292	7
1101	C13	GO:0042832	defense response to protozoan	6/663	19/16992	6.05433e-05	0.00103231	0.000848153	10538/116071/64581/3458/3593/3566	6
1102	C13	GO:0070665	positive regulation of leukocyte proliferation	16/663	133/16992	6.18771e-05	0.00105095	0.000863466	177/29126/952/941/50943/11148/3458/3593/3596/3606/3559/3574/6850/115650/7292/8744	16
1103	C13	GO:0034765	regulation of ion transmembrane transport	33/663	407/16992	6.22073e-05	0.00105246	0.00086471	150/581/93589/801/825/117144/930/1192/150684/3627/6373/4283/1535/2259/53827/2745/2859/9446/57817/3596/3738/8514/23415/3762/56659/3784/3792/2185/5777/1318/7040/7070/54106	33
1104	C13	GO:0042116	macrophage activation	10/663	57/16992	6.27894e-05	0.00105821	0.00086943	1524/3596/9173/3566/10062/6850/7097/7098/51284/79155	10
1105	C13	GO:0070588	calcium ion transmembrane transport	25/663	272/16992	6.71735e-05	0.00112774	0.000926559	150/581/93589/801/825/117144/6348/1236/930/3627/6373/4283/1535/2259/2859/9446/3596/255231/9033/2185/5777/7040/7070/54106/7222	25
1106	C13	GO:1903708	positive regulation of hemopoiesis	18/663	163/16992	6.8952e-05	0.00115316	0.000947446	177/9398/941/50943/3458/3593/3606/3559/3566/3574/9636/51176/11006/6850/7040/7292/8744/7704	18
1107	C13	GO:0032608	interferon-beta production	9/663	47/16992	7.15479e-05	0.00119201	0.000979363	3659/3661/3663/3665/197358/7097/7098/51284/54106	9
1108	C13	GO:0002228	natural killer cell mediated immunity	10/663	58/16992	7.32542e-05	0.00121119	0.000995124	10666/3593/3811/3822/3902/9437/5777/117157/57823/7409	10
1109	C13	GO:0031341	regulation of cell killing	10/663	58/16992	7.32542e-05	0.00121119	0.000995124	177/10666/3383/3458/3593/3596/3902/9437/11035/7409	10
1110	C13	GO:0001909	leukocyte mediated cytotoxicity	12/663	82/16992	7.64966e-05	0.00125529	0.00103136	177/10666/1512/3383/3593/3811/3902/9437/5777/11035/57823/7409	12
1111	C13	GO:0031294	lymphocyte costimulation	12/663	82/16992	7.64966e-05	0.00125529	0.00103136	1236/29126/941/1445/1493/11148/29851/5777/115650/8764/7292/7409	12
1112	C13	GO:0035666	TRIF-dependent toll-like receptor signaling pathway	7/663	28/16992	7.71119e-05	0.00126065	0.00103576	330/146722/3661/3665/353376/7098/7316	7
1113	C13	GO:0007162	negative regulation of cell adhesion	22/663	226/16992	7.81179e-05	0.00127233	0.00104536	397/10385/29126/1277/1493/1545/50943/53827/3620/3559/3566/3659/3717/3902/54900/26279/5777/5800/7040/8764/8995/7292	22
1114	C13	GO:0042102	positive regulation of T cell proliferation	13/663	95/16992	7.93169e-05	0.001285	0.00105577	177/29126/941/50943/11148/3458/3593/3606/3559/6850/115650/7292/8744	13
1115	C13	GO:2000021	regulation of ion homeostasis	20/663	195/16992	7.94846e-05	0.001285	0.00105577	581/801/825/6348/1236/930/3627/6373/4283/1535/9446/3596/8620/5026/2185/5777/7040/7070/7222/10911	20
1116	C13	GO:0010818	T cell chemotaxis	6/663	20/16992	8.36487e-05	0.00134733	0.00110698	10344/6348/3627/6373/10563/4283	6
1117	C13	GO:0032725	positive regulation of granulocyte macrophage colony-stimulating factor production	5/663	13/16992	8.83049e-05	0.0014171	0.0011643	941/3593/3606/6850/54106	5
1118	C13	GO:0042088	T-helper 1 type immune response	8/663	38/16992	8.91493e-05	0.00142541	0.00117113	941/3593/3606/9173/246778/3566/51176/7292	8
1119	C13	GO:0019079	viral genome replication	14/663	110/16992	9.53856e-05	0.00151956	0.00124848	200315/140564/684/3434/8519/10581/10410/9636/3669/4938/8638/5479/91543/10318	14
1120	C13	GO:1902106	negative regulation of leukocyte differentiation	12/663	84/16992	9.71791e-05	0.0015425	0.00126733	6348/1493/50943/3566/3659/11025/11006/7098/55365/28959/8995/7292	12
1121	C13	GO:2000516	positive regulation of CD4-positive, alpha-beta T cell activation	7/663	29/16992	9.82513e-05	0.00155386	0.00127667	941/50943/3458/3593/3606/3566/7292	7
1122	C13	GO:0070265	necrotic cell death	9/663	49/16992	0.000100622	0.00158561	0.00130275	581/330/3661/10616/11035/353376/7098/8717/7316	9
1123	C13	GO:0046427	positive regulation of JAK-STAT cascade	11/663	72/16992	0.000101597	0.0015895	0.00130595	1545/2688/3458/3593/3596/3606/55801/3717/5008/2185/8995	11
1124	C13	GO:1904894	positive regulation of STAT cascade	11/663	72/16992	0.000101597	0.0015895	0.00130595	1545/2688/3458/3593/3596/3606/55801/3717/5008/2185/8995	11
1125	C13	GO:0002700	regulation of production of molecular mediator of immune response	14/663	111/16992	0.000105315	0.00163594	0.0013441	684/10666/50943/3162/3458/3596/3566/91543/8482/6810/7040/7098/8764/7292	14
1126	C13	GO:0032963	collagen metabolic process	14/663	111/16992	0.000105315	0.00163594	0.0013441	1305/80781/1310/1277/1286/1291/1292/131873/1471/1508/1513/5345/7040/10911	14
1127	C13	GO:0001562	response to protozoan	6/663	21/16992	0.000113263	0.00175317	0.00144042	10538/116071/64581/3458/3593/3566	6
1128	C13	GO:0043410	positive regulation of MAPK cascade	36/663	475/16992	0.000116523	0.00179725	0.00147664	147/150/177/728/64170/6346/6356/6361/6367/10344/6348/6349/414062/1236/1445/2357/4616/2688/3383/3487/55801/3717/4835/4914/5008/8682/25865/2185/8482/5345/6850/7040/7098/54106/54209/7316	36
1129	C13	GO:0046635	positive regulation of alpha-beta T cell activation	9/663	50/16992	0.000118517	0.00182157	0.00149661	941/50943/3458/3593/3606/3566/6850/7292/7704	9
1130	C13	GO:0018212	peptidyl-tyrosine modification	30/663	369/16992	0.000126527	0.00193786	0.00159216	150/640/941/1445/2048/2688/3055/3383/3458/3593/3596/3606/3689/3717/4145/4914/5008/2185/5777/6423/6776/6850/7040/7070/8764/8995/8459/54209/7294/57732	30
1131	C13	GO:0002440	production of molecular mediator of immune response	20/663	204/16992	0.000147973	0.0022584	0.00185552	57379/10538/684/1235/10666/50943/3162/3458/3596/3566/54900/91543/8482/6810/7040/7097/7098/8764/7292/29802	20
1132	C13	GO:0002260	lymphocyte homeostasis	10/663	63/16992	0.000150578	0.00226721	0.00186276	581/55619/50943/84636/3559/11035/7040/23495/115650/608	10
1133	C13	GO:0002718	regulation of cytokine production involved in immune response	10/663	63/16992	0.000150578	0.00226721	0.00186276	684/10666/50943/3162/91543/8482/7040/7098/8764/7292	10
1134	C13	GO:0002825	regulation of T-helper 1 type immune response	6/663	22/16992	0.000150628	0.00226721	0.00186276	941/3593/9173/246778/3566/7292	6
1135	C13	GO:0032660	regulation of interleukin-17 production	6/663	22/16992	0.000150628	0.00226721	0.00186276	50943/3458/3593/3606/7040/7292	6
1136	C13	GO:0042100	B cell proliferation	12/663	88/16992	0.000153264	0.00229896	0.00188884	581/4064/952/973/1380/1493/3596/3574/51176/931/23495/115650	12
1137	C13	GO:0030183	B cell differentiation	14/663	115/16992	0.000154545	0.00230235	0.00189163	57379/581/29760/973/112616/1380/55619/3087/3676/150372/4914/2185/5777/6850	14
1138	C13	GO:0070555	response to interleukin-1	14/663	115/16992	0.000154545	0.00230235	0.00189163	6346/6356/6361/6367/10344/6348/6349/414062/952/1535/3176/3383/3554/79155	14
1139	C13	GO:0038083	peptidyl-tyrosine autophosphorylation	9/663	52/16992	0.000162351	0.00241041	0.00198041	640/1445/3055/3717/4145/4914/2185/6850/7294	9
1140	C13	GO:1904064	positive regulation of cation transmembrane transport	13/663	102/16992	0.000165641	0.00245093	0.0020137	581/801/825/930/3627/6373/4283/2259/2745/9446/3596/3784/7070	13
1141	C13	GO:0044243	multicellular organismal catabolic process	11/663	76/16992	0.000167191	0.0024655	0.00202568	1305/80781/1310/1277/1286/1291/1292/131873/1471/1508/1513	11
1142	C13	GO:0050730	regulation of peptidyl-tyrosine phosphorylation	21/663	222/16992	0.000168799	0.00248083	0.00203827	150/941/2688/3383/3458/3593/3596/3606/3689/3717/5008/2185/5777/6423/6850/7040/7070/8764/8995/54209/57732	21
1143	C13	GO:0044259	multicellular organismal macromolecule metabolic process	14/663	116/16992	0.000169584	0.002484	0.00204087	1305/80781/1310/1277/1286/1291/1292/131873/1471/1508/1513/5345/7040/10911	14
1144	C13	GO:0002200	somatic diversification of immune receptors	10/663	64/16992	0.000172322	0.00250728	0.00206	57379/10538/64919/1235/50943/3458/51176/6932/7040/7292	10
1145	C13	GO:0002312	B cell activation involved in immune response	10/663	64/16992	0.000172322	0.00250728	0.00206	57379/10538/1235/4064/55619/50943/3458/2185/7040/7292	10
1146	C13	GO:0002688	regulation of leukocyte chemotaxis	13/663	103/16992	0.000182936	0.00265287	0.00217962	728/6346/6348/1235/1236/3627/6373/10563/9547/4283/7941/2185/8995	13
1147	C13	GO:0002437	inflammatory response to antigenic stimulus	8/663	42/16992	0.000187507	0.00271016	0.00222668	1236/1268/2876/3383/3593/3559/8620/11315	8
1148	C13	GO:0002830	positive regulation of type 2 immune response	5/663	15/16992	0.000193059	0.0027812	0.00228505	3620/3606/3566/91543/7292	5
1149	C13	GO:0006816	calcium ion transport	30/663	379/16992	0.000202063	0.00290133	0.00238376	150/581/93589/801/825/117144/6348/1236/930/8832/3627/6373/4283/1535/2259/2859/9446/3383/3596/255231/5026/9033/2185/5777/10268/7040/7070/54106/7178/7222	30
1150	C13	GO:0002706	regulation of lymphocyte mediated immunity	14/663	118/16992	0.000203485	0.00290265	0.00238484	177/10666/50943/3458/3593/3902/9437/5777/11035/91543/117157/7040/7292/7409	14
1151	C13	GO:0034764	positive regulation of transmembrane transport	14/663	118/16992	0.000203485	0.00290265	0.00238484	581/801/825/930/3627/6373/4283/2259/2745/9446/3596/3784/11315/7070	14
1152	C13	GO:0002367	cytokine production involved in immune response	11/663	78/16992	0.000211627	0.00300897	0.00247219	684/10666/50943/3162/91543/8482/7040/7097/7098/8764/7292	11
1153	C13	GO:0042590	antigen processing and presentation of exogenous peptide antigen via MHC class I	11/663	79/16992	0.000237352	0.00336378	0.0027637	1535/2209/2210/10437/4688/5696/5698/5720/5721/6891/6892	11
1154	C13	GO:0019882	antigen processing and presentation	21/663	228/16992	0.000243999	0.00344678	0.0028319	1236/910/913/1512/1535/2209/2210/2217/3383/10437/3458/3902/55016/4688/5696/5698/5720/5721/6891/6892/54209	21
1155	C13	GO:0042346	positive regulation of NF-kappaB import into nucleus	6/663	24/16992	0.000254204	0.00357936	0.00294083	3593/10616/7097/7098/51284/54106	6
1156	C13	GO:0018108	peptidyl-tyrosine phosphorylation	29/663	367/16992	0.000264099	0.00370673	0.00304547	150/640/941/1445/2048/2688/3055/3383/3458/3593/3596/3606/3689/3717/4145/4914/5008/2185/5777/6423/6776/6850/7040/7070/8764/8995/54209/7294/57732	29
1157	C13	GO:1903076	regulation of protein localization to plasma membrane	10/663	68/16992	0.000287574	0.00402328	0.00330555	25999/1445/3458/5583/10268/6810/9482/7040/54209/10490	10
1158	C13	GO:0008625	extrinsic apoptotic signaling pathway via death domain receptors	11/663	81/16992	0.000296785	0.0041257	0.0033897	581/11337/2876/3162/3383/11315/8682/6423/6672/6810/8717	11
1159	C13	GO:0050853	B cell receptor signaling pathway	11/663	81/16992	0.000296785	0.0041257	0.0033897	581/640/930/952/973/1493/54923/150372/5583/5777/6850	11
1160	C13	GO:0032480	negative regulation of type I interferon production	8/663	45/16992	0.000308917	0.0042807	0.00351705	51191/3661/9636/197358/84166/7318/7316/9246	8
1161	C13	GO:0002507	tolerance induction	6/663	25/16992	0.000323531	0.004427	0.00363725	1233/50943/29851/3620/3559/7040	6
1162	C13	GO:0032620	interleukin-17 production	6/663	25/16992	0.000323531	0.004427	0.00363725	50943/3458/3593/3606/7040/7292	6
1163	C13	GO:0042402	cellular biogenic amine catabolic process	6/663	25/16992	0.000323531	0.004427	0.00363725	3176/3620/169355/6303/112483/6999	6
1164	C13	GO:2000404	regulation of T cell migration	6/663	25/16992	0.000323531	0.004427	0.00363725	1235/3627/10563/3676/11035/8764	6
1165	C13	GO:1904375	regulation of protein localization to cell periphery	10/663	69/16992	0.000324763	0.00442998	0.0036397	25999/1445/3458/5583/10268/6810/9482/7040/54209/10490	10
1166	C13	GO:0032760	positive regulation of tumor necrosis factor production	9/663	57/16992	0.000333772	0.00452458	0.00371743	64170/6348/1535/3458/3593/3717/7097/7098/54106	9
1167	C13	GO:1902041	regulation of extrinsic apoptotic signaling pathway via death domain receptors	9/663	57/16992	0.000333772	0.00452458	0.00371743	2876/3162/3383/11315/8682/6423/6672/6810/8717	9
1168	C13	GO:0050854	regulation of antigen receptor-mediated signaling pathway	8/663	46/16992	0.000361342	0.00488315	0.00401203	1236/11006/150372/5583/25865/5777/79037/7070	8
1169	C13	GO:0001776	leukocyte homeostasis	11/663	83/16992	0.000368285	0.00496162	0.00407651	581/55619/50943/84636/3458/3559/11035/7040/23495/115650/608	11
1170	C13	GO:0045063	T-helper 1 cell differentiation	5/663	17/16992	0.000372794	0.00500691	0.00411371	941/246778/3566/51176/7292	5
1171	C13	GO:0045625	regulation of T-helper 1 cell differentiation	4/663	10/16992	0.000399608	0.00534793	0.0043939	941/246778/3566/7292	4
1172	C13	GO:0030041	actin filament polymerization	16/663	156/16992	0.000400635	0.00534793	0.0043939	10095/10109/10094/822/832/6356/10344/1236/89848/3055/3383/3717/22921/5216/2185/11344	16
1173	C13	GO:0009310	amine catabolic process	6/663	26/16992	0.000406833	0.00541411	0.00444827	3176/3620/169355/6303/112483/6999	6
1174	C13	GO:0090311	regulation of protein deacetylation	7/663	36/16992	0.000414479	0.00548243	0.0045044	50943/3458/65018/25865/11035/7040/10467	7
1175	C13	GO:1902042	negative regulation of extrinsic apoptotic signaling pathway via death domain receptors	7/663	36/16992	0.000414479	0.00548243	0.0045044	2876/3162/3383/11315/8682/6423/8717	7
1176	C13	GO:0045123	cellular extravasation	8/663	47/16992	0.000420787	0.00552656	0.00454066	3383/3554/3676/3689/3695/8174/11035/7070	8
1177	C13	GO:0070206	protein trimerization	8/663	47/16992	0.000420787	0.00552656	0.00454066	241/1277/1291/1292/11117/9033/3604/6737	8
1178	C13	GO:0034767	positive regulation of ion transmembrane transport	13/663	112/16992	0.000421614	0.00552656	0.00454066	581/801/825/930/3627/6373/4283/2259/2745/9446/3596/3784/7070	13
1179	C13	GO:1903557	positive regulation of tumor necrosis factor superfamily cytokine production	9/663	59/16992	0.000434985	0.00568475	0.00467064	64170/6348/1535/3458/3593/3717/7097/7098/54106	9
1180	C13	GO:0043270	positive regulation of ion transport	20/663	222/16992	0.000452944	0.00589432	0.00484282	150/581/801/825/6348/930/3627/6373/4283/2259/2745/9446/3596/3784/5026/11315/65018/27166/7070/7222	20
1181	C13	GO:2000379	positive regulation of reactive oxygen species metabolic process	11/663	85/16992	0.000453721	0.00589432	0.00484282	1401/1535/3383/3458/3689/3717/4835/11315/2185/11035/7040	11
1182	C13	GO:0070266	necroptotic process	7/663	37/16992	0.000494193	0.00639956	0.00525792	330/10616/11035/353376/7098/8717/7316	7
1183	C13	GO:0070509	calcium ion import	16/663	159/16992	0.000495544	0.00639956	0.00525792	581/801/825/6348/1236/930/3627/6373/4283/1535/9446/3596/2185/5777/7040/7070	16
1184	C13	GO:0001774	microglial cell activation	5/663	18/16992	0.000499702	0.00643422	0.0052864	1524/3596/7097/7098/51284	5
1185	C13	GO:0048771	tissue remodeling	15/663	144/16992	0.000510544	0.00655448	0.00538521	177/581/633/952/1445/1471/1513/3593/3606/3574/3988/2185/6850/7040/7052	15
1186	C13	GO:0002702	positive regulation of production of molecular mediator of immune response	10/663	73/16992	0.000516061	0.00660588	0.00542744	10666/3458/3596/3566/91543/8482/6810/7040/8764/7292	10
1187	C13	GO:1903707	negative regulation of hemopoiesis	14/663	131/16992	0.000600289	0.00766158	0.00629481	6348/1493/50943/3566/3659/11025/11006/2185/7098/55365/28959/8995/7292/7704	14
1188	C13	GO:0002708	positive regulation of lymphocyte mediated immunity	10/663	75/16992	0.0006421	0.00817133	0.00671363	10666/50943/3458/3593/3902/91543/117157/7040/7292/7409	10
1189	C13	GO:0051224	negative regulation of protein transport	18/663	195/16992	0.00064446	0.00817753	0.00671872	150/10385/1445/51009/91319/50943/4794/8620/10062/11315/11142/91543/283514/6672/284297/3604/7292/10911	18
1190	C13	GO:0045624	positive regulation of T-helper cell differentiation	5/663	19/16992	0.000656545	0.00828271	0.00680513	941/3593/3606/3566/7292	5
1191	C13	GO:0046641	positive regulation of alpha-beta T cell proliferation	5/663	19/16992	0.000656545	0.00828271	0.00680513	941/3593/3606/6850/7292	5
1192	C13	GO:0052548	regulation of endopeptidase activity	28/663	370/16992	0.000664831	0.00836308	0.00687117	9447/581/330/684/440068/1471/1512/1800/2876/3429/3697/3717/27074/51176/4210/11315/27166/5696/5698/5720/5721/5973/51065/5345/6423/6691/7076/8717	28
1193	C13	GO:0032675	regulation of interleukin-6 production	12/663	103/16992	0.00067123	0.0084193	0.00691736	64170/1445/1535/50943/3458/197358/353376/7097/7098/51284/54106/7292	12
1194	C13	GO:0097191	extrinsic apoptotic signaling pathway	19/663	213/16992	0.000702773	0.0087897	0.00722168	581/970/11337/2876/3162/3383/3458/3574/3717/11315/8682/10616/7857/6423/6672/6810/7040/7098/8717	19
1195	C13	GO:0002479	antigen processing and presentation of exogenous peptide antigen via MHC class I, TAP-dependent	10/663	76/16992	0.000714056	0.0089053	0.00731666	1535/2209/2210/4688/5696/5698/5720/5721/6891/6892	10
1196	C13	GO:0070838	divalent metal ion transport	31/663	428/16992	0.000731218	0.00908298	0.00746265	150/581/93589/801/825/117144/6348/1236/930/8832/3627/6373/4283/1535/2259/2859/9446/3383/3596/255231/5026/9033/2185/5777/10268/91252/7040/7070/54106/7178/7222	31
1197	C13	GO:1903555	regulation of tumor necrosis factor superfamily cytokine production	12/663	104/16992	0.000732465	0.00908298	0.00746265	64170/6348/29126/1535/50943/3458/3593/3717/197358/7097/7098/54106	12
1198	C13	GO:0071347	cellular response to interleukin-1	11/663	90/16992	0.000742292	0.00916177	0.00752737	6346/6356/6361/6367/10344/6348/6349/414062/3383/3554/79155	11
1199	C13	GO:0001910	regulation of leukocyte mediated cytotoxicity	8/663	51/16992	0.000743016	0.00916177	0.00752737	177/10666/3383/3593/3902/9437/11035/7409	8
1200	C13	GO:0002456	T cell mediated immunity	10/663	77/16992	0.000792527	0.00974473	0.00800634	177/11118/1512/50943/3383/3593/64005/11035/91543/7292	10
1201	C13	GO:0050714	positive regulation of protein secretion	19/663	216/16992	0.000832356	0.0102057	0.00838509	9447/640/838/6348/29126/952/3458/3596/9173/55801/3566/3661/3717/81285/6810/6850/7040/8764/7292	19
1202	C13	GO:0042508	tyrosine phosphorylation of Stat1 protein	5/663	20/16992	0.00084751	0.0102323	0.00840695	3458/3593/3717/5008/8995	5
1203	C13	GO:0060334	regulation of interferon-gamma-mediated signaling pathway	5/663	20/16992	0.00084751	0.0102323	0.00840695	3458/3717/84166/10062/7294	5
1204	C13	GO:0060544	regulation of necroptotic process	5/663	20/16992	0.00084751	0.0102323	0.00840695	330/10616/11035/8717/7316	5
1205	C13	GO:1901623	regulation of lymphocyte chemotaxis	5/663	20/16992	0.00084751	0.0102323	0.00840695	6348/3627/10563/9547/2185	5
1206	C13	GO:0050731	positive regulation of peptidyl-tyrosine phosphorylation	16/663	167/16992	0.000847923	0.0102323	0.00840695	150/941/2688/3383/3458/3593/3596/3606/3717/5008/2185/6850/7040/8764/8995/54209	16
1207	C13	GO:0006576	cellular biogenic amine metabolic process	8/663	52/16992	0.000848592	0.0102323	0.00840695	3067/3176/3620/169355/26002/6303/112483/6999	8
1208	C13	GO:0072511	divalent inorganic cation transport	31/663	432/16992	0.000851568	0.0102399	0.0084132	150/581/93589/801/825/117144/6348/1236/930/8832/3627/6373/4283/1535/2259/2859/9446/3383/3596/255231/5026/9033/2185/5777/10268/91252/7040/7070/54106/7178/7222	31
1209	C13	GO:0044236	multicellular organism metabolic process	14/663	136/16992	0.000872317	0.0104606	0.00859452	1305/80781/1310/1277/1286/1291/1292/131873/1471/1508/1513/5345/7040/10911	14
1210	C13	GO:1903729	regulation of plasma membrane organization	10/663	78/16992	0.000877953	0.0104994	0.00862635	25999/1445/3458/5583/10268/6810/9482/7040/54209/10490	10
1211	C13	GO:0002430	complement receptor mediated signaling pathway	4/663	12/16992	0.000884861	0.0105243	0.00864684	728/1380/2357/2359	4
1212	C13	GO:0045591	positive regulation of regulatory T cell differentiation	4/663	12/16992	0.000884861	0.0105243	0.00864684	50943/3458/11006/7040	4
1213	C13	GO:0043254	regulation of protein complex assembly	28/663	377/16992	0.00088745	0.0105264	0.00864858	9447/10095/10109/10094/581/822/832/6356/10344/1236/25999/10563/89848/115362/3055/3383/3458/3936/4210/197358/11315/5216/65018/2185/7040/11344/7453/54739	28
1214	C13	GO:1904063	negative regulation of cation transmembrane transport	9/663	65/16992	0.000899244	0.0106374	0.00873977	150/801/150684/2859/9446/57817/3792/7040/54106	9
1215	C13	GO:0002793	positive regulation of peptide secretion	20/663	235/16992	0.00092848	0.0109536	0.00899952	9447/640/838/6348/29126/952/3458/3596/9173/55801/3566/3661/3717/81285/6343/6810/6850/7040/8764/7292	20
1216	C13	GO:0052547	regulation of peptidase activity	29/663	397/16992	0.000938806	0.0110039	0.00904086	9447/581/330/684/440068/1471/1512/1800/2876/3429/3697/3717/27074/51176/4210/11315/65018/27166/5696/5698/5720/5721/5973/51065/5345/6423/6691/7076/8717	29
1217	C13	GO:0002204	somatic recombination of immunoglobulin genes involved in immune response	7/663	41/16992	0.000942828	0.0110039	0.00904086	57379/10538/1235/50943/3458/7040/7292	7
1218	C13	GO:0002208	somatic diversification of immunoglobulins involved in immune response	7/663	41/16992	0.000942828	0.0110039	0.00904086	57379/10538/1235/50943/3458/7040/7292	7
1219	C13	GO:0045190	isotype switching	7/663	41/16992	0.000942828	0.0110039	0.00904086	57379/10538/1235/50943/3458/7040/7292	7
1220	C13	GO:0002573	myeloid leukocyte differentiation	17/663	185/16992	0.000947527	0.0110292	0.00906169	10538/116071/814/6348/1236/9398/1053/3087/3458/3593/3665/51176/11025/11006/7030/7040/7098	17
1221	C13	GO:0072593	reactive oxygen species metabolic process	20/663	236/16992	0.000978416	0.0113585	0.00933221	1401/1535/1545/2876/3383/3458/3689/3717/4353/4688/4835/11315/65018/5547/2185/11035/6850/7040/7097/7409	20
1222	C13	GO:0032755	positive regulation of interleukin-6 production	9/663	66/16992	0.00100589	0.0116157	0.00954353	64170/1535/3458/353376/7097/7098/51284/54106/7292	9
1223	C13	GO:0034103	regulation of tissue remodeling	9/663	66/16992	0.00100589	0.0116157	0.00954353	177/581/952/1445/1471/3593/3606/6850/7040	9
1224	C13	GO:1901565	organonitrogen compound catabolic process	27/663	362/16992	0.00102245	0.0117757	0.00967498	57379/272/200315/341/633/1512/8528/1735/2517/2760/2876/3067/3162/3176/3620/169355/259307/4060/26002/79873/51268/152926/6303/112483/10993/6999/7040	27
1225	C13	GO:0071706	tumor necrosis factor superfamily cytokine production	12/663	108/16992	0.00102615	0.0117872	0.00968448	64170/6348/29126/1535/50943/3458/3593/3717/197358/7097/7098/54106	12
1226	C13	GO:0044106	cellular amine metabolic process	13/663	123/16992	0.00103161	0.0118189	0.00971046	3067/3176/3620/169355/26002/11315/5696/5698/5720/5721/6303/112483/6999	13
1227	C13	GO:0002438	acute inflammatory response to antigenic stimulus	5/663	21/16992	0.00107696	0.0121786	0.010006	1236/1268/3383/8620/11315	5
1228	C13	GO:0002717	positive regulation of natural killer cell mediated immunity	5/663	21/16992	0.00107696	0.0121786	0.010006	10666/3593/3902/117157/7409	5
1229	C13	GO:0042094	interleukin-2 biosynthetic process	5/663	21/16992	0.00107696	0.0121786	0.010006	64170/941/50943/3606/3902	5
1230	C13	GO:0060330	regulation of response to interferon-gamma	5/663	21/16992	0.00107696	0.0121786	0.010006	3458/3717/84166/10062/7294	5
1231	C13	GO:0090312	positive regulation of protein deacetylation	5/663	21/16992	0.00107696	0.0121786	0.010006	3458/65018/25865/11035/7040	5
1232	C13	GO:0042267	natural killer cell mediated cytotoxicity	8/663	54/16992	0.00109578	0.0123593	0.0101545	10666/3593/3811/3902/9437/5777/57823/7409	8
1233	C13	GO:2000377	regulation of reactive oxygen species metabolic process	15/663	155/16992	0.00109873	0.0123607	0.0101556	1401/1535/1545/3383/3458/3689/3717/4835/11315/65018/5547/2185/11035/6850/7040	15
1234	C13	GO:0032635	interleukin-6 production	12/663	109/16992	0.00111317	0.0124909	0.0102626	64170/1445/1535/50943/3458/197358/353376/7097/7098/51284/54106/7292	12
1235	C13	GO:0032386	regulation of intracellular transport	34/663	498/16992	0.00115867	0.0129682	0.0106547	684/801/8832/1513/51009/91319/2259/3162/3176/3429/3458/3593/3596/3566/3581/3687/3717/3936/4794/4924/11315/65018/11142/10616/6158/6423/283514/6672/6850/7040/7097/7098/51284/54106	34
1236	C13	GO:0002474	antigen processing and presentation of peptide antigen via MHC class I	11/663	95/16992	0.00116913	0.0130518	0.0107234	1535/2209/2210/10437/4688/5696/5698/5720/5721/6891/6892	11
1237	C13	GO:0051222	positive regulation of protein transport	32/663	460/16992	0.00118204	0.0131622	0.0108142	9447/640/838/6348/29126/952/1513/3176/3458/3593/3596/9173/55801/3566/3581/3661/3687/3717/81285/65018/10616/6158/6423/6810/6850/7040/7097/7098/51284/54106/8764/7292	32
1238	C13	GO:0002517	T cell tolerance induction	4/663	13/16992	0.00123889	0.0136559	0.0112198	50943/29851/3620/3559	4
1239	C13	GO:0002693	positive regulation of cellular extravasation	4/663	13/16992	0.00123889	0.0136559	0.0112198	3383/3554/3676/7070	4
1240	C13	GO:0032928	regulation of superoxide anion generation	4/663	13/16992	0.00123889	0.0136559	0.0112198	1401/1535/6850/7040	4
1241	C13	GO:0042976	activation of Janus kinase activity	4/663	13/16992	0.00123889	0.0136559	0.0112198	2688/3593/3717/2185	4
1242	C13	GO:0032088	negative regulation of NF-kappaB transcription factor activity	9/663	68/16992	0.00124994	0.013743	0.0112914	9447/150684/1545/50943/197358/84166/10616/54106/6737	9
1243	C13	GO:0051258	protein polymerization	20/663	241/16992	0.00126415	0.0138643	0.011391	10095/10109/10094/822/832/6356/10344/1236/27243/25999/89848/3055/3383/3717/22921/5216/65018/2185/51673/11344	20
1244	C13	GO:0032846	positive regulation of homeostatic process	18/663	207/16992	0.0012862	0.0140357	0.0115318	581/801/825/930/1268/3627/6373/4283/9446/3596/9636/10062/5026/6810/6850/7040/7070/7222	18
1245	C13	GO:1904950	negative regulation of establishment of protein localization	18/663	207/16992	0.0012862	0.0140357	0.0115318	150/10385/1445/51009/91319/50943/4794/8620/10062/11315/11142/91543/283514/6672/284297/3604/7292/10911	18
1246	C13	GO:0030833	regulation of actin filament polymerization	14/663	142/16992	0.00132931	0.0144699	0.0118886	10095/10109/10094/822/832/6356/10344/1236/89848/3055/3383/5216/2185/11344	14
1247	C13	GO:0002544	chronic inflammatory response	5/663	22/16992	0.00134941	0.0145797	0.0119788	6356/1524/10563/50943/3620	5
1248	C13	GO:0002861	regulation of inflammatory response to antigenic stimulus	5/663	22/16992	0.00134941	0.0145797	0.0119788	1236/1268/2876/3593/11315	5
1249	C13	GO:0071677	positive regulation of mononuclear cell migration	5/663	22/16992	0.00134941	0.0145797	0.0119788	6346/3627/7941/7040/8995	5
1250	C13	GO:0032611	interleukin-1 beta production	8/663	56/16992	0.0013973	0.0150598	0.0123732	9447/838/6348/1236/115362/3458/3717/4210	8
1251	C13	GO:0031334	positive regulation of protein complex assembly	19/663	226/16992	0.00142289	0.0152978	0.0125688	9447/10095/10109/10094/581/6356/10344/1236/10563/115362/3055/3383/3458/3936/5216/65018/2185/7040/7453	19
1252	C13	GO:0016447	somatic recombination of immunoglobulin gene segments	7/663	44/16992	0.00145259	0.0155787	0.0127996	57379/10538/1235/50943/3458/7040/7292	7
1253	C13	GO:0032271	regulation of protein polymerization	16/663	176/16992	0.00147956	0.0158291	0.0130053	10095/10109/10094/822/832/6356/10344/1236/25999/89848/3055/3383/5216/65018/2185/11344	16
1254	C13	GO:0050864	regulation of B cell activation	14/663	144/16992	0.0015203	0.0162252	0.0133308	952/1493/50943/3458/3596/3574/150372/5777/6850/7040/23495/115650/7292/79155	14
1255	C13	GO:0034381	plasma lipoprotein particle clearance	6/663	33/16992	0.00155184	0.0165215	0.0135742	341/344/1445/10938/3162/4481	6
1256	C13	GO:0048872	homeostasis of number of cells	19/663	228/16992	0.0015762	0.0166762	0.0137012	272/581/1233/1236/55619/50943/84636/3162/3458/3559/3574/9636/3717/3988/11035/7040/23495/115650/608	19
1257	C13	GO:0019058	viral life cycle	31/663	449/16992	0.00157784	0.0166762	0.0137012	200315/140564/684/6348/941/27243/1380/1508/3383/3434/8519/10581/10410/9636/3669/3695/27074/51176/4938/8638/5216/5479/6158/6164/6205/91543/6891/8764/10318/6737/7316	31
1258	C13	GO:0032844	regulation of homeostatic process	31/663	449/16992	0.00157784	0.0166762	0.0137012	150/581/801/825/6348/1236/930/952/1268/1445/3627/6373/4283/1535/9446/3596/3559/9636/8620/10062/5026/65018/2185/5777/11035/6810/6850/7040/7070/7222/10911	31
1259	C13	GO:0001525	angiogenesis	29/663	411/16992	0.00159462	0.0168129	0.0138136	728/6356/1232/80781/1512/1524/3627/10563/1545/2048/2876/3087/3162/3606/3689/51176/5547/25865/2185/6303/7857/6423/9047/6672/6850/7070/10911/22846/7453	29
1260	C13	GO:0002691	regulation of cellular extravasation	5/663	23/16992	0.0016695	0.0175599	0.0144273	3383/3554/3676/11035/7070	5
1261	C13	GO:0042033	chemokine biosynthetic process	4/663	14/16992	0.00168126	0.0175988	0.0144593	3162/3458/3606/7098	4
1262	C13	GO:0045623	negative regulation of T-helper cell differentiation	4/663	14/16992	0.00168126	0.0175988	0.0144593	50943/3566/8995/7292	4
1263	C13	GO:0042531	positive regulation of tyrosine phosphorylation of STAT protein	8/663	58/16992	0.00176123	0.0183479	0.0150747	2688/3458/3593/3596/3606/3717/5008/8995	8
1264	C13	GO:0097006	regulation of plasma lipoprotein particle levels	8/663	58/16992	0.00176123	0.0183479	0.0150747	341/344/1445/10938/3162/4353/4481/7941	8
1265	C13	GO:0048514	blood vessel morphogenesis	33/663	492/16992	0.00181588	0.018637	0.0153123	581/728/6356/83605/1232/80781/1512/1524/3627/10563/1545/2048/2876/3087/3162/3606/3689/51176/5547/25865/2185/6303/7857/5345/6423/9047/6672/6850/7040/7070/10911/22846/7453	33
1266	C13	GO:0002715	regulation of natural killer cell mediated immunity	6/663	34/16992	0.00182314	0.018637	0.0153123	10666/3593/3902/9437/117157/7409	6
1267	C13	GO:0010742	macrophage derived foam cell differentiation	6/663	34/16992	0.00182314	0.018637	0.0153123	1401/3606/4481/10062/5583/7040	6
1268	C13	GO:0042092	type 2 immune response	6/663	34/16992	0.00182314	0.018637	0.0153123	10538/3620/3606/3566/91543/7292	6
1269	C13	GO:0045581	negative regulation of T cell differentiation	6/663	34/16992	0.00182314	0.018637	0.0153123	1493/50943/3566/3659/8995/7292	6
1270	C13	GO:0050856	regulation of T cell receptor signaling pathway	6/663	34/16992	0.00182314	0.018637	0.0153123	1236/11006/25865/5777/79037/7070	6
1271	C13	GO:0090077	foam cell differentiation	6/663	34/16992	0.00182314	0.018637	0.0153123	1401/3606/4481/10062/5583/7040	6
1272	C13	GO:1903170	negative regulation of calcium ion transmembrane transport	6/663	34/16992	0.00182314	0.018637	0.0153123	150/801/2859/9446/7040/54106	6
1273	C13	GO:0009308	amine metabolic process	13/663	131/16992	0.00183804	0.0187454	0.0154014	3067/3176/3620/169355/26002/11315/5696/5698/5720/5721/6303/112483/6999	13
1274	C13	GO:0032481	positive regulation of type I interferon production	9/663	72/16992	0.00188088	0.0191376	0.0157236	3659/3661/3663/3665/6850/7097/7098/51284/54106	9
1275	C13	GO:0002532	production of molecular mediator involved in inflammatory response	7/663	46/16992	0.00189694	0.019167	0.0157478	240/115362/3620/3566/4210/197358/6850	7
1276	C13	GO:0032651	regulation of interleukin-1 beta production	7/663	46/16992	0.00189694	0.019167	0.0157478	9447/838/6348/1236/3458/3717/4210	7
1277	C13	GO:0045058	T cell selection	7/663	46/16992	0.00189694	0.019167	0.0157478	10538/64919/1236/50943/3593/6850/8995	7
1278	C13	GO:0032680	regulation of tumor necrosis factor production	11/663	101/16992	0.00192911	0.0194022	0.015941	64170/6348/1535/50943/3458/3593/3717/197358/7097/7098/54106	11
1279	C13	GO:0050715	positive regulation of cytokine secretion	11/663	101/16992	0.00192911	0.0194022	0.015941	9447/838/6348/29126/3458/9173/55801/3566/3661/6850/8764	11
1280	C13	GO:0045765	regulation of angiogenesis	18/663	215/16992	0.00196541	0.0197219	0.0162036	728/6356/1232/1512/1524/3627/10563/1545/3087/3162/3689/25865/2185/6423/6672/10911/22846/7453	18
1281	C13	GO:0002360	T cell lineage commitment	5/663	24/16992	0.00204194	0.0203495	0.0167193	10538/50943/3593/3574/8995	5
1282	C13	GO:0003071	renal system process involved in regulation of systemic arterial blood pressure	5/663	24/16992	0.00204194	0.0203495	0.0167193	1535/81285/5800/5345/10911	5
1283	C13	GO:0042554	superoxide anion generation	5/663	24/16992	0.00204194	0.0203495	0.0167193	1401/1535/4688/6850/7040	5
1284	C13	GO:0007015	actin filament organization	25/663	343/16992	0.00211453	0.0210239	0.0172734	70/10095/10109/10094/55909/822/832/6356/10344/1236/89848/3055/3383/3717/3936/3984/22921/127294/5216/2185/5345/9168/7169/11344/7791	25
1285	C13	GO:0002823	negative regulation of adaptive immune response based on somatic recombination of immune receptors built from immunoglobulin superfamily domains	6/663	35/16992	0.00212888	0.0210239	0.0172734	50943/9173/3566/5777/8995/7292	6
1286	C13	GO:0045777	positive regulation of blood pressure	6/663	35/16992	0.00212888	0.0210239	0.0172734	147/1268/1535/8620/81285/10911	6
1287	C13	GO:0050702	interleukin-1 beta secretion	6/663	35/16992	0.00212888	0.0210239	0.0172734	9447/838/6348/1236/115362/3458	6
1288	C13	GO:0002381	immunoglobulin production involved in immunoglobulin mediated immune response	7/663	47/16992	0.00215527	0.021141	0.0173696	57379/10538/1235/50943/3458/7040/7292	7
1289	C13	GO:0043113	receptor clustering	7/663	47/16992	0.00215527	0.021141	0.0173696	3676/3683/3689/3695/8174/7040/7070	7
1290	C13	GO:1903428	positive regulation of reactive oxygen species biosynthetic process	7/663	47/16992	0.00215527	0.021141	0.0173696	1535/3383/3458/3689/3717/11315/2185	7
1291	C13	GO:0032677	regulation of interleukin-8 production	8/663	60/16992	0.00219618	0.021494	0.0176596	1401/11315/25865/284297/7097/7098/51284/54106	8
1292	C13	GO:0007252	I-kappaB phosphorylation	4/663	15/16992	0.00222242	0.0215575	0.0177118	7097/7098/51284/54106	4
1293	C13	GO:0043032	positive regulation of macrophage activation	4/663	15/16992	0.00222242	0.0215575	0.0177118	3596/9173/3566/79155	4
1294	C13	GO:0043371	negative regulation of CD4-positive, alpha-beta T cell differentiation	4/663	15/16992	0.00222242	0.0215575	0.0177118	50943/3566/8995/7292	4
1295	C13	GO:0050755	chemokine metabolic process	4/663	15/16992	0.00222242	0.0215575	0.0177118	3162/3458/3606/7098	4
1296	C13	GO:0032640	tumor necrosis factor production	11/663	103/16992	0.00225744	0.0218486	0.0179509	64170/6348/1535/50943/3458/3593/3717/197358/7097/7098/54106	11
1297	C13	GO:0008154	actin polymerization or depolymerization	16/663	184/16992	0.00233613	0.0225602	0.0185356	10095/10109/10094/822/832/6356/10344/1236/89848/3055/3383/3717/22921/5216/2185/11344	16
1298	C13	GO:0003013	circulatory system process	33/663	500/16992	0.00234843	0.0226289	0.0185921	70/140/147/150/93589/801/952/1268/1401/1522/3627/1535/2876/9446/3162/3383/3458/3717/3762/3784/3792/4624/4635/8620/81285/5547/5800/10268/5973/5345/7040/7136/10911	33
1299	C13	GO:0002698	negative regulation of immune effector process	11/663	104/16992	0.00243781	0.0234384	0.0192572	684/8832/50943/3162/3434/3559/3566/5777/7040/8995/7292	11
1300	C13	GO:0031063	regulation of histone deacetylation	5/663	25/16992	0.00247155	0.0236088	0.0193972	50943/65018/25865/7040/10467	5
1301	C13	GO:0090322	regulation of superoxide metabolic process	5/663	25/16992	0.00247155	0.0236088	0.0193972	1401/1535/11315/6850/7040	5
1302	C13	GO:0002639	positive regulation of immunoglobulin production	6/663	36/16992	0.00247176	0.0236088	0.0193972	3458/3596/3566/6810/7040/7292	6
1303	C13	GO:0002431	Fc receptor mediated stimulatory signaling pathway	13/663	136/16992	0.00256619	0.0244572	0.0200942	10095/10109/10094/10666/1445/2209/2212/2214/3055/3984/64005/6850/7409	13
1304	C13	GO:1901342	regulation of vasculature development	19/663	239/16992	0.00269289	0.0256088	0.0210404	728/6356/1232/1512/1524/3627/10563/1545/3087/3162/3458/3689/25865/2185/6423/6672/10911/22846/7453	19
1305	C13	GO:0002824	positive regulation of adaptive immune response based on somatic recombination of immune receptors built from immunoglobulin superfamily domains	9/663	76/16992	0.00274374	0.0259792	0.0213447	10666/941/50943/3458/3593/91543/7040/115650/7292	9
1306	C13	GO:0034766	negative regulation of ion transmembrane transport	9/663	76/16992	0.00274374	0.0259792	0.0213447	150/801/150684/2859/9446/57817/3792/7040/54106	9
1307	C13	GO:0034113	heterotypic cell-cell adhesion	7/663	49/16992	0.00275267	0.0260074	0.0213679	3676/3681/3687/3689/3695/8174/7070	7
1308	C13	GO:0030838	positive regulation of actin filament polymerization	10/663	91/16992	0.00285478	0.0267926	0.022013	10095/10109/10094/6356/10344/1236/3055/3383/5216/2185	10
1309	C13	GO:0033005	positive regulation of mast cell activation	4/663	16/16992	0.00287261	0.0267926	0.022013	10666/3596/3566/6850	4
1310	C13	GO:0033194	response to hydroperoxide	4/663	16/16992	0.00287261	0.0267926	0.022013	952/2876/3717/6810	4
1311	C13	GO:0043373	CD4-positive, alpha-beta T cell lineage commitment	4/663	16/16992	0.00287261	0.0267926	0.022013	10538/50943/3593/8995	4
1312	C13	GO:0045064	T-helper 2 cell differentiation	4/663	16/16992	0.00287261	0.0267926	0.022013	10538/3606/3566/7292	4
1313	C13	GO:0048535	lymph node development	4/663	16/16992	0.00287261	0.0267926	0.022013	10563/643/11035/7040	4
1314	C13	GO:0045766	positive regulation of angiogenesis	12/663	122/16992	0.00291914	0.0271685	0.0223219	728/6356/1232/1512/1524/1545/3162/3689/25865/2185/6423/10911	12
1315	C13	GO:0045670	regulation of osteoclast differentiation	8/663	63/16992	0.00300189	0.0278792	0.0229058	814/6348/3458/3593/11025/11006/7030/7098	8
1316	C13	GO:0031663	lipopolysaccharide-mediated signaling pathway	7/663	50/16992	0.00309525	0.0286853	0.023568	6348/4064/3055/3606/3661/7040/7097	7
1317	C13	GO:0001667	ameboidal-type cell migration	23/663	316/16992	0.00317826	0.0293921	0.0241488	397/1235/1512/10563/1545/2876/3458/3640/3676/3689/3695/51176/5216/5547/25865/2185/7857/6672/6776/7040/7076/10911/22846	23
1318	C13	GO:0033157	regulation of intracellular protein transport	26/663	373/16992	0.00320151	0.0295446	0.024274	1513/51009/91319/3176/3429/3458/3593/3581/3687/3717/3936/4794/4924/11315/65018/11142/10616/6158/6423/283514/6672/7040/7097/7098/51284/54106	26
1319	C13	GO:0002820	negative regulation of adaptive immune response	6/663	38/16992	0.00327992	0.0300775	0.0247119	50943/9173/3566/5777/8995/7292	6
1320	C13	GO:0002886	regulation of myeloid leukocyte mediated immunity	6/663	38/16992	0.00327992	0.0300775	0.0247119	8832/3162/3596/3566/6810/6850	6
1321	C13	GO:0050850	positive regulation of calcium-mediated signaling	6/663	38/16992	0.00327992	0.0300775	0.0247119	801/6348/9446/5026/6850/54209	6
1322	C13	GO:0043271	negative regulation of ion transport	12/663	124/16992	0.00333865	0.0305518	0.0251016	150/801/1268/150684/2859/9446/57817/3383/3792/2185/7040/54106	12
1323	C13	GO:0002675	positive regulation of acute inflammatory response	5/663	27/16992	0.00352159	0.0319007	0.0262098	1236/1268/84699/5008/11315	5
1324	C13	GO:0002828	regulation of type 2 immune response	5/663	27/16992	0.00352159	0.0319007	0.0262098	3620/3606/3566/91543/7292	5
1325	C13	GO:0010939	regulation of necrotic cell death	5/663	27/16992	0.00352159	0.0319007	0.0262098	330/10616/11035/8717/7316	5
1326	C13	GO:0046636	negative regulation of alpha-beta T cell activation	5/663	27/16992	0.00352159	0.0319007	0.0262098	50943/3566/8764/8995/7292	5
1327	C13	GO:1903305	regulation of regulated secretory pathway	11/663	109/16992	0.00352259	0.0319007	0.0262098	150/801/8832/3162/3596/3566/22895/6810/6850/148281/94120	11
1328	C13	GO:0002363	alpha-beta T cell lineage commitment	4/663	17/16992	0.00364179	0.0327086	0.0268737	10538/50943/3593/8995	4
1329	C13	GO:0033630	positive regulation of cell adhesion mediated by integrin	4/663	17/16992	0.00364179	0.0327086	0.0268737	10563/5777/6423/6850	4
1330	C13	GO:0060457	negative regulation of digestive system process	4/663	17/16992	0.00364179	0.0327086	0.0268737	57817/10062/6343/497189	4
1331	C13	GO:0090026	positive regulation of monocyte chemotaxis	4/663	17/16992	0.00364179	0.0327086	0.0268737	6346/3627/7941/8995	4
1332	C13	GO:0042742	defense response to bacterium	20/663	264/16992	0.00366976	0.0328922	0.0270245	57379/728/64170/1053/1401/10563/1535/163351/57817/3458/3593/9636/4069/4353/284297/6850/7097/7098/54106/8764	20
1333	C13	GO:0038093	Fc receptor signaling pathway	19/663	246/16992	0.00370202	0.0331134	0.0272062	10095/10109/10094/801/2209/2210/2212/2214/2217/3055/3984/64005/5696/5698/5720/5721/6850/7316/7409	19
1334	C13	GO:0043300	regulation of leukocyte degranulation	6/663	39/16992	0.00375081	0.0334811	0.0275083	8832/3162/3596/3566/6810/6850	6
1335	C13	GO:0002761	regulation of myeloid leukocyte differentiation	11/663	110/16992	0.00377997	0.0336726	0.0276656	814/6348/9398/3458/3593/3665/51176/11025/11006/7030/7098	11
1336	C13	GO:0008015	blood circulation	32/663	496/16992	0.00382904	0.0340403	0.0279677	70/140/147/150/93589/801/952/1268/1401/1522/3627/1535/2876/9446/3162/3383/3458/3717/3762/3784/3792/4624/4635/8620/81285/5547/5800/5973/5345/7040/7136/10911	32
1337	C13	GO:0002637	regulation of immunoglobulin production	7/663	52/16992	0.00387716	0.034398	0.0282616	50943/3458/3596/3566/6810/7040/7292	7
1338	C13	GO:0002821	positive regulation of adaptive immune response	9/663	80/16992	0.00389325	0.0344707	0.0283214	10666/941/50943/3458/3593/91543/7040/115650/7292	9
1339	C13	GO:0042307	positive regulation of protein import into nucleus	10/663	95/16992	0.00390821	0.0345331	0.0283727	3458/3593/3717/10616/6423/7040/7097/7098/51284/54106	10
1340	C13	GO:0032637	interleukin-8 production	8/663	66/16992	0.00402082	0.0354564	0.0291312	1401/11315/25865/284297/7097/7098/51284/54106	8
1341	C13	GO:0001782	B cell homeostasis	5/663	28/16992	0.00415173	0.0364105	0.0299152	581/55619/50943/23495/115650	5
1342	C13	GO:0050706	regulation of interleukin-1 beta secretion	5/663	28/16992	0.00415173	0.0364105	0.0299152	9447/838/6348/1236/3458	5
1343	C13	GO:0051048	negative regulation of secretion	16/663	195/16992	0.00415405	0.0364105	0.0299152	150/10385/8832/1268/50943/3162/8620/10062/5008/91543/6343/284297/497189/3604/7292/10911	16
1344	C13	GO:0008064	regulation of actin polymerization or depolymerization	14/663	161/16992	0.00426149	0.0369813	0.0303841	10095/10109/10094/822/832/6356/10344/1236/89848/3055/3383/5216/2185/11344	14
1345	C13	GO:0043029	T cell homeostasis	6/663	40/16992	0.00427001	0.0369813	0.0303841	581/50943/84636/3559/11035/7040	6
1346	C13	GO:0050701	interleukin-1 secretion	6/663	40/16992	0.00427001	0.0369813	0.0303841	9447/838/6348/1236/115362/3458	6
1347	C13	GO:0071675	regulation of mononuclear cell migration	6/663	40/16992	0.00427001	0.0369813	0.0303841	728/6346/3627/7941/7040/8995	6
1348	C13	GO:1903078	positive regulation of protein localization to plasma membrane	6/663	40/16992	0.00427001	0.0369813	0.0303841	25999/3458/5583/10268/6810/54209	6
1349	C13	GO:1904377	positive regulation of protein localization to cell periphery	6/663	40/16992	0.00427001	0.0369813	0.0303841	25999/3458/5583/10268/6810/54209	6
1350	C13	GO:0031589	cell-substrate adhesion	22/663	305/16992	0.00429717	0.0371428	0.0305168	10109/1236/967/1305/1307/1277/25975/11117/3676/3683/3689/3695/3717/8174/64005/22795/2185/5800/6614/64094/7070/7791	22
1351	C13	GO:0016445	somatic diversification of immunoglobulins	7/663	53/16992	0.00432019	0.037268	0.0306197	57379/10538/1235/50943/3458/7040/7292	7
1352	C13	GO:0032273	positive regulation of protein polymerization	11/663	112/16992	0.00433972	0.0373627	0.0306975	10095/10109/10094/6356/10344/1236/3055/3383/5216/65018/2185	11
1353	C13	GO:0051701	interaction with host	16/663	196/16992	0.00436502	0.0375065	0.0308156	941/27243/1380/1508/3383/3434/8519/10581/10410/3695/6891/7040/8764/10318/6737/7316	16
1354	C13	GO:0042509	regulation of tyrosine phosphorylation of STAT protein	8/663	67/16992	0.00441381	0.0378512	0.0310988	2688/3458/3593/3596/3606/3717/5008/8995	8
1355	C13	GO:0046425	regulation of JAK-STAT cascade	13/663	145/16992	0.00446431	0.0381345	0.0313316	633/1545/2688/2811/3458/3593/3596/3606/55801/3717/5008/2185/8995	13
1356	C13	GO:1904892	regulation of STAT cascade	13/663	145/16992	0.00446431	0.0381345	0.0313316	633/1545/2688/2811/3458/3593/3596/3606/55801/3717/5008/2185/8995	13
1357	C13	GO:0030832	regulation of actin filament length	14/663	162/16992	0.00450256	0.0381793	0.0313684	10095/10109/10094/822/832/6356/10344/1236/89848/3055/3383/5216/2185/11344	14
1358	C13	GO:1904591	positive regulation of protein import	10/663	97/16992	0.00453921	0.0381793	0.0313684	3458/3593/3717/10616/6423/7040/7097/7098/51284/54106	10
1359	C13	GO:0002888	positive regulation of myeloid leukocyte mediated immunity	4/663	18/16992	0.00453953	0.0381793	0.0313684	3596/3566/6810/6850	4
1360	C13	GO:0043302	positive regulation of leukocyte degranulation	4/663	18/16992	0.00453953	0.0381793	0.0313684	3596/3566/6810/6850	4
1361	C13	GO:0045076	regulation of interleukin-2 biosynthetic process	4/663	18/16992	0.00453953	0.0381793	0.0313684	64170/941/50943/3902	4
1362	C13	GO:0046639	negative regulation of alpha-beta T cell differentiation	4/663	18/16992	0.00453953	0.0381793	0.0313684	50943/3566/8995/7292	4
1363	C13	GO:0050860	negative regulation of T cell receptor signaling pathway	4/663	18/16992	0.00453953	0.0381793	0.0313684	11006/5777/79037/7070	4
1364	C13	GO:2000515	negative regulation of CD4-positive, alpha-beta T cell activation	4/663	18/16992	0.00453953	0.0381793	0.0313684	50943/3566/8995/7292	4
1365	C13	GO:0034763	negative regulation of transmembrane transport	9/663	82/16992	0.00459402	0.0385632	0.0316838	150/801/150684/2859/9446/57817/3792/7040/54106	9
1366	C13	GO:0032612	interleukin-1 production	8/663	68/16992	0.00483566	0.0402407	0.033062	9447/838/6348/1236/115362/3458/3717/4210	8
1367	C13	GO:0090382	phagosome maturation	6/663	41/16992	0.00484038	0.0402407	0.033062	8992/526/9296/4647/10312/84286	6
1368	C13	GO:0010743	regulation of macrophage derived foam cell differentiation	5/663	29/16992	0.00485838	0.0402407	0.033062	1401/3606/4481/10062/5583	5
1369	C13	GO:0032733	positive regulation of interleukin-10 production	5/663	29/16992	0.00485838	0.0402407	0.033062	29126/3593/7097/54106/7292	5
1370	C13	GO:0033006	regulation of mast cell activation involved in immune response	5/663	29/16992	0.00485838	0.0402407	0.033062	8832/3162/3596/3566/6850	5
1371	C13	GO:0043304	regulation of mast cell degranulation	5/663	29/16992	0.00485838	0.0402407	0.033062	8832/3162/3596/3566/6850	5
1372	C13	GO:0048246	macrophage chemotaxis	5/663	29/16992	0.00485838	0.0402407	0.033062	728/6348/51192/2185/8995	5
1373	C13	GO:0071887	leukocyte apoptotic process	10/663	99/16992	0.00524774	0.0433833	0.0356441	581/1236/29126/3620/3458/3559/3661/3665/27166/11035	10
1374	C13	GO:0033627	cell adhesion mediated by integrin	7/663	55/16992	0.00531975	0.0438127	0.0359968	1307/10563/1545/3383/5777/6423/6850	7
1375	C13	GO:0051926	negative regulation of calcium ion transport	7/663	55/16992	0.00531975	0.0438127	0.0359968	150/801/2859/9446/3383/7040/54106	7
1376	C13	GO:0032570	response to progesterone	6/663	42/16992	0.0054648	0.044838	0.0368392	117144/952/10062/5732/7040/7097	6
1377	C13	GO:0045620	negative regulation of lymphocyte differentiation	6/663	42/16992	0.0054648	0.044838	0.0368392	1493/50943/3566/3659/8995/7292	6
1378	C13	GO:0002377	immunoglobulin production	12/663	132/16992	0.00552887	0.0449359	0.0369197	57379/10538/1235/50943/3458/3596/3566/54900/6810/7040/7292/29802	12
1379	C13	GO:0043433	negative regulation of sequence-specific DNA binding transcription factor activity	12/663	132/16992	0.00552887	0.0449359	0.0369197	9447/150684/1545/50943/3162/197358/84166/10616/6672/54106/7292/6737	12
1380	C13	GO:0034104	negative regulation of tissue remodeling	4/663	19/16992	0.00557499	0.0449359	0.0369197	177/952/1445/1471	4
1381	C13	GO:0034162	toll-like receptor 9 signaling pathway	4/663	19/16992	0.00557499	0.0449359	0.0369197	91543/51284/54106/79155	4
1382	C13	GO:0043011	myeloid dendritic cell differentiation	4/663	19/16992	0.00557499	0.0449359	0.0369197	10538/116071/814/7040	4
1383	C13	GO:0045954	positive regulation of natural killer cell mediated cytotoxicity	4/663	19/16992	0.00557499	0.0449359	0.0369197	10666/3593/3902/7409	4
1384	C13	GO:0050857	positive regulation of antigen receptor-mediated signaling pathway	4/663	19/16992	0.00557499	0.0449359	0.0369197	1236/150372/5583/25865	4
1385	C13	GO:0072539	T-helper 17 cell differentiation	4/663	19/16992	0.00557499	0.0449359	0.0369197	10538/50943/3593/8995	4
1386	C13	GO:0007259	JAK-STAT cascade	14/663	166/16992	0.00557967	0.0449359	0.0369197	633/1545/2688/2811/3458/3593/3596/3606/55801/3717/5008/6773/6776/8995	14
1387	C13	GO:0097696	STAT cascade	14/663	166/16992	0.00557967	0.0449359	0.0369197	633/1545/2688/2811/3458/3593/3596/3606/55801/3717/5008/6773/6776/8995	14
1388	C13	GO:0032731	positive regulation of interleukin-1 beta production	5/663	30/16992	0.0056463	0.0453053	0.0372232	9447/838/6348/3458/3717	5
1389	C13	GO:0034142	toll-like receptor 4 signaling pathway	5/663	30/16992	0.0056463	0.0453053	0.0372232	3684/3689/10062/353376/79931	5
1390	C13	GO:0001938	positive regulation of endothelial cell proliferation	8/663	70/16992	0.00577134	0.0456042	0.0374687	6356/10344/1232/1535/25865/7857/6776/7472	8
1391	C13	GO:0002475	antigen processing and presentation via MHC class Ib	3/663	10/16992	0.00577758	0.0456042	0.0374687	910/913/6891	3
1392	C13	GO:0032930	positive regulation of superoxide anion generation	3/663	10/16992	0.00577758	0.0456042	0.0374687	1401/1535/7040	3
1393	C13	GO:0045080	positive regulation of chemokine biosynthetic process	3/663	10/16992	0.00577758	0.0456042	0.0374687	3162/3458/7098	3
1394	C13	GO:0046007	negative regulation of activated T cell proliferation	3/663	10/16992	0.00577758	0.0456042	0.0374687	10385/29126/50943	3
1395	C13	GO:0060340	positive regulation of type I interferon-mediated signaling pathway	3/663	10/16992	0.00577758	0.0456042	0.0374687	3661/3665/84166	3
1396	C13	GO:0070189	kynurenine metabolic process	3/663	10/16992	0.00577758	0.0456042	0.0374687	3620/169355/6999	3
1397	C13	GO:1900225	regulation of NLRP3 inflammasome complex assembly	3/663	10/16992	0.00577758	0.0456042	0.0374687	115362/4210/197358	3
1398	C13	GO:2000508	regulation of dendritic cell chemotaxis	3/663	10/16992	0.00577758	0.0456042	0.0374687	1235/1236/8995	3
1399	C13	GO:0060627	regulation of vesicle-mediated transport	29/663	450/16992	0.00582624	0.0459053	0.0377161	150/341/344/717/801/146722/967/8832/27243/25999/1445/1535/10938/2259/3055/3162/3458/3596/3566/10062/65018/53916/22895/6810/6850/148281/94120/23216/7040	29
1400	C13	GO:0030099	myeloid cell differentiation	23/663	333/16992	0.00598536	0.047074	0.0386764	10538/116071/814/6348/1236/9398/1053/3087/3458/3593/3665/9636/3717/51176/11025/11006/5305/2185/5777/7030/7040/7098/7704	23
1401	C13	GO:0090130	tissue migration	18/663	239/16992	0.00602229	0.0472793	0.038845	70/1235/1512/10563/1545/2876/3458/3640/3689/5216/5547/25865/2185/7857/6672/6776/7040/22846	18
1402	C13	GO:0032757	positive regulation of interleukin-8 production	6/663	43/16992	0.00614612	0.0480785	0.0395016	11315/25865/7097/7098/51284/54106	6
1403	C13	GO:0045806	negative regulation of endocytosis	6/663	43/16992	0.00614612	0.0480785	0.0395016	341/344/146722/1445/10062/7040	6
1404	C13	GO:0038094	Fc-gamma receptor signaling pathway	12/663	134/16992	0.0062242	0.0486022	0.0399319	10095/10109/10094/2209/2212/2214/2217/3055/3984/64005/6850/7409	12
1405	C13	GO:1903409	reactive oxygen species biosynthetic process	9/663	86/16992	0.00628687	0.0489246	0.0401968	1535/1545/3383/3458/3689/3717/4353/11315/2185	9
1406	C13	GO:0007260	tyrosine phosphorylation of STAT protein	8/663	71/16992	0.0062879	0.0489246	0.0401968	2688/3458/3593/3596/3606/3717/5008/8995	8
1407	C18	GO:0048514	blood vessel morphogenesis	73/683	492/16992	1.57472e-22	7.16342e-19	5.58447e-19	284/51378/81575/58504/729/729230/1012/1215/1282/1284/6376/1536/3491/57105/1634/51162/2004/2028/5168/2034/1969/2321/2294/51738/57493/3082/3198/3202/3339/3397/3553/3678/182/83700/3725/3953/4035/4223/4313/93649/4804/4856/8829/4915/5140/5154/5156/5159/5228/5294/5311/57125/5396/5740/5764/5797/5906/10411/54922/6237/54345/6678/55576/6910/6915/6943/6997/7060/221981/7128/64102/7291/23414	73
1408	C18	GO:0001525	angiogenesis	62/683	411/16992	1.26423e-19	2.8755e-16	2.24169e-16	284/51378/81575/58504/729/729230/1012/1215/1282/1284/6376/1536/3491/57105/1634/51162/2004/2028/5168/2034/1969/2321/51738/3082/3202/3339/3397/3553/3678/182/83700/3725/3953/4223/4313/4804/4856/8829/5140/5154/5156/5159/5228/5294/57125/5740/5764/5797/10411/54922/6237/54345/6678/55576/6915/6943/6997/7060/221981/7128/64102/7291	62
1409	C18	GO:1901342	regulation of vasculature development	36/683	239/16992	7.25349e-12	1.09987e-08	8.57439e-09	51378/729/729230/1215/1284/6376/1536/57105/1634/5168/1969/2321/51738/3082/3202/3397/3553/3678/4223/93649/4804/5140/80310/5228/5740/5764/5797/5906/10411/6237/6678/6915/7060/7128/64102/7291	36
1410	C18	GO:0030198	extracellular matrix organization	41/683	315/16992	3.0305e-11	2.54179e-08	1.98154e-08	2/25890/54507/151887/1215/7373/1282/1284/83716/55790/1511/3491/1634/1803/1805/1842/2006/2192/23768/2294/2621/3339/5654/3386/3672/3678/3679/83700/3910/4035/8076/4313/4629/169611/5154/23187/8434/6678/6939/7092/7177	41
1411	C18	GO:0045765	regulation of angiogenesis	33/683	215/16992	3.27769e-11	2.54179e-08	1.98154e-08	51378/729/729230/1215/1284/6376/1536/57105/1634/5168/1969/2321/51738/3082/3202/3397/3553/3678/4223/4804/5140/5228/5740/5764/5797/10411/6237/6678/6915/7060/7128/64102/7291	33
1412	C18	GO:0043062	extracellular structure organization	41/683	316/16992	3.35255e-11	2.54179e-08	1.98154e-08	2/25890/54507/151887/1215/7373/1282/1284/83716/55790/1511/3491/1634/1803/1805/1842/2006/2192/23768/2294/2621/3339/5654/3386/3672/3678/3679/83700/3910/4035/8076/4313/4629/169611/5154/23187/8434/6678/6939/7092/7177	41
1413	C18	GO:0003013	circulatory system process	53/683	500/16992	1.10393e-10	7.17398e-08	5.5927e-08	10060/59/100/9370/148/284/287/477/482/552/845/10659/1215/1511/1674/1910/2006/2028/2034/53826/53822/2621/2983/3043/1839/57493/3363/3672/3750/10008/30820/30819/3759/3779/4223/5023/5125/5294/5350/5443/5724/5797/5997/55800/6330/59342/10371/6546/6547/6648/6869/6915/29953	53
1414	C18	GO:0043410	positive regulation of MAPK cascade	51/683	475/16992	1.59219e-10	9.0536e-08	7.05801e-08	148/284/650/114897/114898/858/6357/6358/6360/6366/6368/6355/948/975/6376/57105/56940/2043/2205/2321/2621/51738/9290/3082/3481/3486/3553/3656/3672/3725/5600/29969/4803/10392/8829/4915/5154/80310/5156/5159/57161/5294/5320/5322/5906/9770/9294/6288/6386/10174/6997	51
1415	C18	GO:0008015	blood circulation	52/683	496/16992	2.48543e-10	1.25625e-07	9.79349e-08	10060/59/100/9370/148/284/287/477/482/552/845/10659/1215/1511/1674/1910/2006/2028/2034/53826/53822/2621/2983/3043/1839/3363/3672/3750/10008/30820/30819/3759/3779/4223/5023/5125/5294/5350/5443/5724/5797/5997/55800/6330/59342/10371/6546/6547/6648/6869/6915/29953	52
1416	C18	GO:0070372	regulation of ERK1 and ERK2 cascade	34/683	247/16992	3.37819e-10	1.53674e-07	1.19801e-07	9370/148/284/467/650/6357/6358/6360/6366/6368/6355/948/6376/3491/57105/1843/1969/2192/2621/2633/9290/3725/10392/8829/5154/80310/5156/5159/5320/5322/5906/6237/10252/81848	34
1417	C18	GO:0070371	ERK1 and ERK2 cascade	35/683	263/16992	4.7186e-10	1.95136e-07	1.52124e-07	9370/148/284/467/650/6357/6358/6360/6366/6368/6355/948/6376/3491/57105/1843/1969/2192/2621/2633/9290/3725/10392/8829/5154/80310/5156/5159/5320/5322/5906/6237/10252/81848/678	35
1418	C18	GO:0044057	regulation of system process	49/683	493/16992	4.96554e-09	1.88235e-06	1.46745e-06	10060/100/9370/148/287/477/482/552/654/114897/845/10659/1264/1674/1910/2034/53826/53822/2621/51738/1839/3082/3553/3736/3750/10008/30820/30819/3759/10398/93649/4856/8013/5023/5294/5350/5724/5997/11280/55800/6330/10371/6442/6546/6547/6869/6915/7140/57616	49
1419	C18	GO:0060326	cell chemotaxis	32/683	250/16992	6.96021e-09	2.43554e-06	1.8987e-06	301/6357/6358/6360/6366/6368/6355/729230/6376/2920/1588/1910/1969/2321/2621/1839/3082/3553/3672/83700/79148/4856/8829/80310/5156/5159/5228/5294/6288/6289/6291/7060	32
1420	C18	GO:0000302	response to reactive oxygen species	30/683	228/16992	1.08519e-08	3.52608e-06	2.74886e-06	100/8644/301/558/948/1536/1843/2353/2308/2878/2882/2983/3040/3043/3082/3240/3725/8013/80310/5156/5159/5311/1263/6546/6648/6649/6869/7128/7225/10628	30
1421	C18	GO:0003012	muscle system process	41/683	402/16992	4.50117e-08	1.36505e-05	1.06417e-05	59/100/148/287/477/845/1264/1674/8291/1910/2934/3363/3600/3553/3672/3736/10008/30819/3759/28999/25802/4629/10398/4653/93649/8736/8013/5023/5294/5350/5724/5997/55800/6329/6330/6442/6546/6547/10174/6869/7140	41
1422	C18	GO:0097529	myeloid leukocyte migration	24/683	166/16992	5.25019e-08	1.4927e-05	1.16368e-05	301/6357/6358/6360/6366/6368/6355/729230/11314/6376/2920/1588/1910/2321/3553/3672/83700/79148/4856/80310/5228/5294/6288/7060	24
1423	C18	GO:0060485	mesenchyme development	29/683	238/16992	1.05269e-07	2.66303e-05	2.07605e-05	59/650/147906/55211/1910/1947/2294/2487/26508/3082/3202/182/84541/4487/8829/5159/23187/5311/6386/10371/6615/6591/10252/6910/6939/6943/7041/7291/23414	29
1424	C18	GO:0072001	renal system development	32/683	280/16992	1.05374e-07	2.66303e-05	2.07605e-05	59/9510/9370/284/650/654/1028/1282/1634/2018/2028/2043/79633/2294/2736/26508/3399/182/28999/93649/8829/5125/5154/80310/5156/5159/5228/5311/10252/9096/6943/7484	32
1425	C18	GO:0051271	negative regulation of cellular component movement	29/683	243/16992	1.65297e-07	3.84951e-05	3.00101e-05	100/9370/51378/64411/393/6366/11314/6376/1588/1634/10395/1809/2192/3486/10008/4035/4223/79148/93649/4856/8829/127435/5764/5797/5912/8434/6237/10371/6910	29
1426	C18	GO:0001655	urogenital system development	34/683	315/16992	1.69246e-07	3.84951e-05	3.00101e-05	59/9510/9370/284/301/650/654/1028/1282/1588/1634/2018/2028/2043/79633/2294/2736/26508/3399/182/28999/93649/8829/5125/5154/80310/5156/5159/5228/5311/10252/9096/6943/7484	34
1427	C18	GO:0006936	muscle contraction	35/683	331/16992	1.84349e-07	3.89806e-05	3.03886e-05	59/100/148/287/477/845/1264/1674/8291/1910/3363/3672/3736/10008/30819/3759/25802/4629/10398/93649/8736/5023/5294/5350/5724/5997/55800/6329/6330/6442/6546/6547/10174/6869/7140	35
1428	C18	GO:1903522	regulation of blood circulation	31/683	273/16992	1.92583e-07	3.89806e-05	3.03886e-05	10060/100/148/287/477/482/552/845/10659/1674/2034/53826/53822/1839/3750/10008/30820/30819/3759/5023/5294/5350/5724/5997/55800/6330/10371/6546/6547/6869/6915	31
1429	C18	GO:0016525	negative regulation of angiogenesis	15/683	74/16992	1.99119e-07	3.89806e-05	3.03886e-05	51378/729230/1284/1634/1969/51738/3202/4223/4804/5140/5764/5797/6678/7060/64102	15
1430	C18	GO:2000147	positive regulation of cell motility	40/683	410/16992	2.16777e-07	3.89806e-05	3.03886e-05	284/51378/84913/650/6366/729230/1012/2920/3491/1672/5168/2159/2321/2294/2621/1839/3082/3678/3725/4653/8829/5031/5154/80310/5156/5159/5228/9647/5724/6386/10371/6546/6615/6591/6648/6678/6869/6997/7060/7291	40
1431	C18	GO:0033002	muscle cell proliferation	23/683	166/16992	2.1904e-07	3.89806e-05	3.03886e-05	9370/284/1012/1264/1839/3486/3600/3725/5600/4313/93649/4856/8013/4969/80310/5159/5292/5724/348093/6869/6910/7128/23414	23
1432	C18	GO:0035637	multicellular organismal signaling	25/683	192/16992	2.22795e-07	3.89806e-05	3.03886e-05	10060/287/477/482/552/845/58524/53826/53822/83700/3736/3750/10008/30820/30819/3759/5023/5350/11280/6328/55800/6329/6330/6546/6547	25
1433	C18	GO:0070374	positive regulation of ERK1 and ERK2 cascade	24/683	181/16992	2.76094e-07	4.65167e-05	3.62635e-05	148/284/650/6357/6358/6360/6366/6368/6355/948/6376/57105/2621/9290/3725/10392/8829/5154/80310/5156/5159/5320/5322/5906	24
1434	C18	GO:2000181	negative regulation of blood vessel morphogenesis	15/683	76/16992	2.87798e-07	4.67569e-05	3.64508e-05	51378/729230/1284/1634/1969/51738/3202/4223/4804/5140/5764/5797/6678/7060/64102	15
1435	C18	GO:0048568	embryonic organ development	40/683	420/16992	4.07818e-07	6.13571e-05	4.78328e-05	100/1028/1050/3491/2034/1969/2294/2487/2735/2736/3198/3199/3202/3236/3232/3399/9935/4487/10763/8013/5125/5154/5156/5311/91461/5396/348093/6474/6615/55084/9021/54345/6913/6943/7942/7173/7291/7484/6935/23414	40
1436	C18	GO:0051272	positive regulation of cellular component movement	40/683	420/16992	4.07818e-07	6.13571e-05	4.78328e-05	284/51378/84913/650/6366/729230/1012/2920/3491/1672/5168/2159/2321/2294/2621/1839/3082/3678/3725/4653/8829/5031/5154/80310/5156/5159/5228/9647/5724/6386/10371/6546/6615/6591/6648/6678/6869/6997/7060/7291	40
1437	C18	GO:0001501	skeletal system development	44/683	485/16992	4.18129e-07	6.13571e-05	4.78328e-05	249/650/654/1028/55790/3491/54360/1969/2114/79633/158326/2487/2662/51738/2736/3198/3199/3202/3236/3232/3481/4313/4487/4653/4856/5125/5156/91461/5396/5745/9770/864/6424/6474/6615/6591/6678/124976/6913/6939/7092/7291/7484/6935	44
1438	C18	GO:0040017	positive regulation of locomotion	41/683	438/16992	4.61069e-07	6.41116e-05	4.99802e-05	284/51378/84913/650/858/6366/729230/1012/2920/3491/1672/5168/2159/2321/2294/2621/1839/3082/3678/3725/4653/8829/5031/5154/80310/5156/5159/5228/9647/5724/6386/10371/6546/6615/6591/6648/6678/6869/6997/7060/7291	41
1439	C18	GO:0006875	cellular metal ion homeostasis	44/683	488/16992	4.95605e-07	6.41116e-05	4.99802e-05	9429/148/287/477/482/552/654/83636/114897/730/845/6357/6358/6366/6368/6355/729230/948/64072/27185/1910/2280/51738/9290/3759/2846/5156/5294/5311/5350/23627/5745/22821/6288/286133/123041/6546/6547/6622/284612/6869/6915/7223/7225	44
1440	C18	GO:0050727	regulation of inflammatory response	31/683	285/16992	5.005e-07	6.41116e-05	4.99802e-05	2/100/9370/301/729/730/729230/1215/1378/6376/1588/1910/2167/2205/2294/51738/3082/3600/3553/7850/4023/4856/4907/118788/5294/5320/5627/5740/6288/9021/7128	31
1441	C18	GO:0030336	negative regulation of cell migration	26/683	214/16992	5.06637e-07	6.41116e-05	4.99802e-05	100/9370/51378/64411/393/6366/11314/6376/1588/1634/10395/1809/3486/4035/4223/79148/93649/4856/127435/5764/5797/5912/8434/6237/10371/6910	26
1442	C18	GO:2000146	negative regulation of cell motility	27/683	228/16992	5.13816e-07	6.41116e-05	4.99802e-05	100/9370/51378/64411/393/6366/11314/6376/1588/1634/10395/1809/2192/3486/4035/4223/79148/93649/4856/127435/5764/5797/5912/8434/6237/10371/6910	27
1443	C18	GO:0032680	regulation of tumor necrosis factor production	17/683	101/16992	5.21462e-07	6.41116e-05	4.99802e-05	9370/284/558/729230/948/1536/2621/51738/11213/10392/5443/5724/23208/7096/7128/7291/7538	17
1444	C18	GO:0040013	negative regulation of locomotion	29/683	257/16992	5.44173e-07	6.51433e-05	5.07845e-05	100/9370/51378/64411/393/6366/11314/6376/1588/1634/10395/1809/2192/51738/3486/4035/4223/79148/93649/4856/8829/127435/5764/5797/5912/8434/6237/10371/6910	29
1445	C18	GO:0008016	regulation of heart contraction	27/683	229/16992	5.6082e-07	6.54146e-05	5.0996e-05	10060/100/148/287/477/482/552/845/10659/1674/2034/53826/53822/1839/3750/10008/30820/30819/3759/5294/5350/5997/55800/6330/10371/6546/6547	27
1446	C18	GO:0010517	regulation of phospholipase activity	13/683	60/16992	5.75966e-07	6.55018e-05	5.1064e-05	148/301/552/3491/2321/9290/4035/5156/5159/5322/5724/5997/6622	13
1447	C18	GO:0030335	positive regulation of cell migration	38/683	395/16992	6.20217e-07	6.86338e-05	5.35056e-05	284/51378/84913/650/6366/729230/1012/2920/3491/5168/2159/2321/2294/2621/1839/3082/3678/3725/4653/8829/5031/5154/80310/5156/5159/5228/9647/5724/6386/10371/6546/6615/6591/6648/6678/6869/6997/7060	38
1448	C18	GO:0030323	respiratory tube development	23/683	176/16992	6.33682e-07	6.86338e-05	5.35056e-05	100/1050/83716/55211/2034/2294/2735/2736/57493/3202/3290/3397/93649/5125/5154/5159/91461/5764/6678/10252/6910/6943/23414	23
1449	C18	GO:0001933	negative regulation of protein phosphorylation	38/683	396/16992	6.60448e-07	6.98693e-05	5.44688e-05	9370/284/467/11314/1028/1050/1634/1843/56940/2167/2192/23768/2308/2633/2675/3082/3486/3553/11213/3725/94030/2122/93649/127435/9647/23645/80243/79899/9770/5997/5998/6622/8835/9021/10252/81848/7128/7291	38
1450	C18	GO:0032640	tumor necrosis factor production	17/683	103/16992	6.95326e-07	7.18872e-05	5.60419e-05	9370/284/558/729230/948/1536/2621/51738/11213/10392/5443/5724/23208/7096/7128/7291/7538	17
1451	C18	GO:1903555	regulation of tumor necrosis factor superfamily cytokine production	17/683	104/16992	8.00623e-07	8.09341e-05	6.30947e-05	9370/284/558/729230/948/1536/2621/51738/11213/10392/5443/5724/23208/7096/7128/7291/7538	17
1452	C18	GO:0048659	smooth muscle cell proliferation	18/683	116/16992	8.43982e-07	8.34625e-05	6.50658e-05	9370/1012/1264/1839/3486/3600/3725/4313/93649/4856/8013/4969/80310/5159/5724/348093/6869/7128	18
1453	C18	GO:1901343	negative regulation of vasculature development	15/683	83/16992	9.4935e-07	9.1127e-05	7.10409e-05	51378/729230/1284/1634/1969/51738/3202/4223/4804/5140/5764/5797/6678/7060/64102	15
1454	C18	GO:0051591	response to cAMP	16/683	94/16992	9.61551e-07	9.1127e-05	7.10409e-05	9370/1036/1843/2353/2354/2819/3725/5179/5294/5322/5724/5906/10411/6546/6547/6678	16
1455	C18	GO:0001503	ossification	36/683	373/16992	1.13546e-06	0.000105412	8.21774e-05	249/650/654/1050/91851/55790/3491/1959/1969/79633/2662/2735/2736/3082/3199/3397/3399/3481/3486/182/4313/4653/4958/5179/91461/5745/5764/9770/864/6474/6546/6615/6591/6678/6869/7291	36
1456	C18	GO:0010642	negative regulation of platelet-derived growth factor receptor signaling pathway	7/683	16/16992	1.36948e-06	0.000120895	9.42476e-05	9370/4035/93649/5154/5156/5159/6622	7
1457	C18	GO:0006874	cellular calcium ion homeostasis	37/683	392/16992	1.37895e-06	0.000120895	9.42476e-05	148/287/477/552/83636/114897/845/6357/6358/6366/6368/6355/729230/948/64072/27185/1910/2280/51738/9290/2846/5156/5294/5311/5350/5745/22821/6288/123041/6546/6547/6622/284612/6869/6915/7223/7225	37
1458	C18	GO:0071706	tumor necrosis factor superfamily cytokine production	17/683	108/16992	1.38196e-06	0.000120895	9.42476e-05	9370/284/558/729230/948/1536/2621/51738/11213/10392/5443/5724/23208/7096/7128/7291/7538	17
1459	C18	GO:0006979	response to oxidative stress	38/683	409/16992	1.45992e-06	0.000125305	9.76853e-05	100/9370/8644/301/558/83636/948/1536/1843/2034/2353/2308/2878/2882/2983/3040/3043/3082/3240/3725/253827/8013/80310/5156/5159/5179/5311/1263/79899/6546/6622/6648/6649/6869/7128/7173/7225/10628	38
1460	C18	GO:0030324	lung development	22/683	172/16992	1.59679e-06	0.000134515	0.000104866	100/1050/83716/55211/2034/2294/2735/2736/57493/3202/3290/3397/93649/5154/5159/91461/5764/6678/10252/6910/6943/23414	22
1461	C18	GO:0035150	regulation of tube size	19/683	134/16992	1.72524e-06	0.000142693	0.000111241	59/148/477/552/1910/3043/3363/3672/3779/5023/5724/5797/5997/59342/6546/6648/6869/6915/7484	19
1462	C18	GO:0048008	platelet-derived growth factor receptor signaling pathway	11/683	47/16992	1.89577e-06	0.000153998	0.000120054	9370/4035/93649/8829/5154/80310/5156/5159/5157/6622/10628	11
1463	C18	GO:0006937	regulation of muscle contraction	20/683	148/16992	1.99734e-06	0.000159402	0.000124267	100/148/287/477/845/1264/3736/10008/3759/10398/93649/5023/5294/5350/5724/5997/6546/6547/6869/7140	20
1464	C18	GO:0031589	cell-substrate adhesion	31/683	305/16992	2.15069e-06	0.000166259	0.000129613	25890/284/395/402/558/151887/6366/948/1012/3491/27185/10395/1842/2192/2199/2294/158326/2621/2633/3232/3397/3672/3678/3679/83700/3956/10461/4653/9647/5764/10174	31
1465	C18	GO:0042326	negative regulation of phosphorylation	39/683	432/16992	2.15636e-06	0.000166259	0.000129613	9370/284/467/11314/1028/1050/1634/1843/56940/2167/2192/23768/2308/2633/2675/3082/3486/3553/11213/3725/94030/2122/93649/113791/127435/9647/23645/80243/79899/9770/5997/5998/6622/8835/9021/10252/81848/7128/7291	39
1466	C18	GO:0007507	heart development	43/683	499/16992	2.21349e-06	0.000167819	0.000130829	9510/148/57538/287/650/3491/10395/79633/2280/23768/2294/2736/57493/26508/3397/3399/182/3725/5600/4487/4629/93649/91624/8829/5125/5156/5159/5292/5311/5350/5463/5764/6474/6546/6615/6591/54345/6678/10252/6910/6997/7291/23414	43
1467	C18	GO:1902532	negative regulation of intracellular signal transduction	41/683	468/16992	2.53087e-06	0.000188737	0.000147136	9370/148/64411/467/22900/845/11314/1634/10395/1843/56940/1969/2192/23768/2308/2633/3553/11213/94030/2122/4653/4856/5140/113791/5311/127435/80243/22821/9770/5997/5998/54941/6615/6591/8835/9021/6648/10252/81848/7128/7291	41
1468	C18	GO:0048660	regulation of smooth muscle cell proliferation	17/683	113/16992	2.63171e-06	0.000192622	0.000150164	9370/1012/1264/1839/3486/3600/3725/4313/93649/8013/4969/80310/5159/5724/348093/6869/7128	17
1469	C18	GO:0030595	leukocyte chemotaxis	23/683	191/16992	2.66765e-06	0.000192622	0.000150164	301/6357/6358/6360/6366/6368/6355/729230/6376/2920/1588/1910/2321/2621/3553/3672/83700/79148/4856/5228/5294/6288/7060	23
1470	C18	GO:0055074	calcium ion homeostasis	37/683	405/16992	2.98093e-06	0.000211097	0.000164567	148/287/477/552/83636/114897/845/6357/6358/6366/6368/6355/729230/948/64072/27185/1910/2280/51738/9290/2846/5156/5294/5311/5350/5745/22821/6288/123041/6546/6547/6622/284612/6869/6915/7223/7225	37
1471	C18	GO:1904018	positive regulation of vasculature development	19/683	139/16992	3.01633e-06	0.000211097	0.000164567	51378/729/1215/6376/1536/57105/2321/3082/3553/3678/93649/80310/5228/5740/5906/10411/6237/6915/7291	19
1472	C18	GO:0045446	endothelial cell differentiation	15/683	93/16992	4.19993e-06	0.000289477	0.000225671	81575/84913/654/57493/3397/3553/182/8829/5764/5906/10411/9294/54345/64102/6935	15
1473	C18	GO:0046683	response to organophosphorus	18/683	130/16992	4.54189e-06	0.000308374	0.000240402	9370/1036/1843/2353/2354/2819/3553/3725/5023/5179/5294/5322/5724/5906/10411/6546/6547/6678	18
1474	C18	GO:0014074	response to purine-containing compound	19/683	144/16992	5.12708e-06	0.000342987	0.000267386	9370/845/1036/1843/2353/2354/2819/3553/3725/5023/5179/5294/5322/5724/5906/10411/6546/6547/6678	19
1475	C18	GO:0061437	renal system vasculature development	8/683	26/16992	5.36877e-06	0.000346369	0.000270023	59/284/8829/80310/5156/5159/5311/6943	8
1476	C18	GO:0061440	kidney vasculature development	8/683	26/16992	5.36877e-06	0.000346369	0.000270023	59/284/8829/80310/5156/5159/5311/6943	8
1477	C18	GO:0048566	embryonic digestive tract development	9/683	34/16992	5.52086e-06	0.000346369	0.000270023	100/2294/2736/5125/5156/91461/348093/6474/6943	9
1478	C18	GO:0072503	cellular divalent inorganic cation homeostasis	37/683	416/16992	5.53876e-06	0.000346369	0.000270023	148/287/477/552/83636/114897/845/6357/6358/6366/6368/6355/729230/948/64072/27185/1910/2280/51738/9290/2846/5156/5294/5311/5350/5745/22821/6288/123041/6546/6547/6622/284612/6869/6915/7223/7225	37
1479	C18	GO:0035791	platelet-derived growth factor receptor-beta signaling pathway	6/683	13/16992	5.55836e-06	0.000346369	0.000270023	4035/93649/5154/5156/5159/5157	6
1480	C18	GO:0050678	regulation of epithelial cell proliferation	29/683	289/16992	5.86384e-06	0.000360468	0.000281014	84913/650/654/858/1012/1028/1910/51162/51738/2735/3202/5654/3397/3725/4804/8013/8829/5228/5764/5797/864/6591/6678/6869/7060/7128/64102/7291/7538	29
1481	C18	GO:0060047	heart contraction	27/683	259/16992	6.05065e-06	0.000365718	0.000285107	10060/100/148/287/477/482/552/845/10659/1674/2034/53826/53822/1839/3750/10008/30820/30819/3759/5294/5350/5997/55800/6330/10371/6546/6547	27
1482	C18	GO:0010035	response to inorganic substance	41/683	485/16992	6.11004e-06	0.000365718	0.000285107	100/8644/301/552/558/654/845/948/1050/221184/1536/1843/2167/2353/2354/2308/2934/2983/3040/3043/3082/3240/3725/3736/30819/3779/8013/80310/5159/5179/5311/5350/6546/6622/6648/6649/6678/6869/7128/7225/10628	41
1483	C18	GO:0050880	regulation of blood vessel size	18/683	133/16992	6.30114e-06	0.000372258	0.000290205	59/148/477/552/1910/3043/3363/3672/3779/5023/5724/5797/5997/59342/6546/6648/6869/6915	18
1484	C18	GO:0072507	divalent inorganic cation homeostasis	38/683	436/16992	6.64607e-06	0.000387602	0.000302168	148/287/477/552/83636/114897/845/6357/6358/6366/6368/6355/729230/948/64072/27185/1910/2280/51738/9290/3736/2846/5156/5294/5311/5350/5745/22821/6288/123041/6546/6547/6622/284612/6869/6915/7223/7225	38
1485	C18	GO:0014812	muscle cell migration	13/683	74/16992	6.95069e-06	0.000400237	0.000312017	9370/301/3486/4035/93649/4856/8829/5031/5154/80310/5159/6869/7060	13
1486	C18	GO:0001936	regulation of endothelial cell proliferation	15/683	97/16992	7.1694e-06	0.00040767	0.000317812	84913/650/654/858/1012/51162/51738/3725/4804/8829/5228/5797/6678/7060/64102	15
1487	C18	GO:0003015	heart process	27/683	262/16992	7.49435e-06	0.000420887	0.000328115	10060/100/148/287/477/482/552/845/10659/1674/2034/53826/53822/1839/3750/10008/30820/30819/3759/5294/5350/5997/55800/6330/10371/6546/6547	27
1488	C18	GO:0043405	regulation of MAP kinase activity	31/683	325/16992	7.9714e-06	0.000442218	0.000344745	9370/650/114898/11314/975/1843/56940/2043/2205/2321/51738/3082/3553/3656/11213/3672/5600/29969/4803/10392/5154/80310/5159/5294/5906/5997/5998/9294/6288/10252/6997	31
1489	C18	GO:0001649	osteoblast differentiation	23/683	204/16992	8.13589e-06	0.000445906	0.00034762	249/650/654/1050/3491/1969/2662/2735/2736/3082/3199/3397/3399/3486/182/4653/5179/5745/9770/6474/6615/6591/7291	23
1490	C18	GO:0043491	protein kinase B signaling	19/683	149/16992	8.49023e-06	0.000459786	0.000358441	1646/8644/284/558/114897/6366/1969/2159/2621/1839/3481/3553/10461/4653/4915/5154/5294/1263/6237	19
1491	C18	GO:0007204	positive regulation of cytosolic calcium ion concentration	27/683	264/16992	8.62465e-06	0.000461571	0.000359832	148/287/477/552/114897/845/6366/729230/948/1910/2280/51738/9290/2846/5156/5294/5311/5350/5745/22821/6288/6546/6547/6622/6869/6915/7225	27
1492	C18	GO:0050673	epithelial cell proliferation	32/683	343/16992	9.02514e-06	0.000477388	0.000372163	84913/650/654/858/1012/1028/1910/51162/1969/51738/2735/3202/5654/3397/3486/3725/4804/4856/8013/8829/5228/5764/5797/864/6591/6678/6869/7060/7128/64102/7291/7538	32
1493	C18	GO:0014068	positive regulation of phosphatidylinositol 3-kinase signaling	12/683	65/16992	9.19768e-06	0.000477968	0.000372615	284/1634/2321/3082/4653/4915/5154/80310/5156/5159/118788/79899	12
1494	C18	GO:0001822	kidney development	27/683	265/16992	9.24625e-06	0.000477968	0.000372615	59/9510/9370/284/650/654/1028/1634/2028/2043/79633/2736/26508/3399/182/28999/8829/5125/5154/80310/5156/5159/5228/5311/10252/6943/7484	27
1495	C18	GO:0061448	connective tissue development	25/683	236/16992	1.00499e-05	0.000508311	0.00039627	59/650/654/55790/3491/54360/64641/2487/51738/2736/3202/3232/4487/4856/80310/5159/91461/5396/5745/864/6474/6615/6591/64102/6935	25
1496	C18	GO:0030593	neutrophil chemotaxis	14/683	88/16992	1.02978e-05	0.000508311	0.00039627	6357/6358/6360/6366/6368/6355/6376/2920/3553/3672/83700/5294/6288/7060	14
1497	C18	GO:0031348	negative regulation of defense response	19/683	151/16992	1.03168e-05	0.000508311	0.00039627	2/100/9370/1378/1588/2294/51738/3082/5654/7850/11213/9111/4856/4907/5740/54941/6288/9021/7128	19
1498	C18	GO:0035296	regulation of tube diameter	17/683	125/16992	1.06127e-05	0.000508311	0.00039627	59/148/477/552/1910/3363/3672/3779/5023/5724/5797/5997/59342/6546/6648/6869/6915	17
1499	C18	GO:0042542	response to hydrogen peroxide	17/683	125/16992	1.06127e-05	0.000508311	0.00039627	100/301/558/1843/2308/3040/3043/3082/3240/3725/8013/80310/5159/6546/7128/7225/10628	17
1500	C18	GO:0097746	regulation of blood vessel diameter	17/683	125/16992	1.06127e-05	0.000508311	0.00039627	59/148/477/552/1910/3363/3672/3779/5023/5724/5797/5997/59342/6546/6648/6869/6915	17
1501	C18	GO:0051480	regulation of cytosolic calcium ion concentration	29/683	298/16992	1.06154e-05	0.000508311	0.00039627	148/287/477/552/114897/845/6366/729230/948/64072/1910/2280/51738/9290/2846/5156/5294/5311/5350/5745/22821/6288/6546/6547/6622/6869/6915/7223/7225	29
1502	C18	GO:0001935	endothelial cell proliferation	16/683	113/16992	1.14281e-05	0.000541526	0.000422163	84913/650/654/858/1012/51162/1969/51738/3725/4804/8829/5228/5797/6678/7060/64102	16
1503	C18	GO:0048247	lymphocyte chemotaxis	11/683	56/16992	1.16596e-05	0.000546801	0.000426276	6357/6358/6360/6366/6368/6355/729230/6376/2621/5294/6288	11
1504	C18	GO:0003018	vascular process in circulatory system	19/683	154/16992	1.37224e-05	0.000636973	0.000496572	59/148/284/477/552/1910/3043/3363/3672/3779/5023/5724/5797/5997/59342/6546/6648/6869/6915	19
1505	C18	GO:0048762	mesenchymal cell differentiation	21/683	182/16992	1.39928e-05	0.000638388	0.000497676	650/147906/1910/1947/2487/26508/3082/182/84541/4487/8829/23187/6386/10371/6615/6591/10252/6910/6943/7041/7291	21
1506	C18	GO:0008217	regulation of blood pressure	20/683	168/16992	1.40336e-05	0.000638388	0.000497676	59/9370/148/477/552/1215/1511/1910/2028/2621/3043/5023/5125/5443/5724/59342/6648/6869/6915/29953	20
1507	C18	GO:0060191	regulation of lipase activity	13/683	79/16992	1.4574e-05	0.000656409	0.000511724	148/301/552/3491/2321/9290/4035/5156/5159/5322/5724/5997/6622	13
1508	C18	GO:0060541	respiratory system development	22/683	197/16992	1.48183e-05	0.00065776	0.000512778	100/1050/83716/55211/2034/2294/2735/2736/57493/3202/3290/3397/93649/5154/5159/91461/5764/6678/10252/6910/6943/23414	22
1509	C18	GO:0032612	interleukin-1 production	12/683	68/16992	1.48932e-05	0.00065776	0.000512778	301/22900/948/1215/2621/51738/3553/7850/10392/6288/51311/7128	12
1510	C18	GO:0010640	regulation of platelet-derived growth factor receptor signaling pathway	7/683	22/16992	1.65267e-05	0.000722885	0.000563547	9370/4035/93649/5154/5156/5159/6622	7
1511	C18	GO:0045601	regulation of endothelial cell differentiation	8/683	30/16992	1.744e-05	0.000755566	0.000589025	81575/84913/654/3397/3553/182/9294/6935	8
1512	C18	GO:0007264	small GTPase mediated signal transduction	40/683	490/16992	1.79652e-05	0.000770979	0.000601041	2/148/64411/79658/57569/58504/57636/79822/393/395/54622/402/10123/148170/1012/10395/139818/9290/3725/2846/5600/22808/4653/4803/4804/5159/57480/80243/5906/5912/10411/22821/153020/5924/23179/23433/6236/6237/10252/85360	40
1513	C18	GO:0003197	endocardial cushion development	9/683	39/16992	1.86292e-05	0.000792002	0.00061743	650/2294/26508/182/4487/6615/6591/6910/7291	9
1514	C18	GO:0002548	monocyte chemotaxis	11/683	59/16992	1.96403e-05	0.000827257	0.000644914	301/6357/6358/6360/6366/6368/6355/729230/6376/2321/4856	11
1515	C18	GO:0097530	granulocyte migration	16/683	118/16992	1.99252e-05	0.000831555	0.000648265	301/6357/6358/6360/6366/6368/6355/11314/6376/2920/3553/3672/83700/5294/6288/7060	16
1516	C18	GO:0010811	positive regulation of cell-substrate adhesion	15/683	106/16992	2.14982e-05	0.000889047	0.000693085	25890/402/151887/6366/948/1012/3491/27185/1842/2199/2294/3678/4653/9647/5764	15
1517	C18	GO:2000586	regulation of platelet-derived growth factor receptor-beta signaling pathway	5/683	10/16992	2.20217e-05	0.000902495	0.000703568	4035/93649/5154/5156/5159	5
1518	C18	GO:0051897	positive regulation of protein kinase B signaling	13/683	83/16992	2.52026e-05	0.00100764	0.000785538	1646/8644/284/558/114897/6366/2159/2621/1839/3481/4653/5154/5294	13
1519	C18	GO:0007178	transmembrane receptor protein serine/threonine kinase signaling pathway	29/683	312/16992	2.52383e-05	0.00100764	0.000785538	11217/84913/650/654/858/1028/91851/3491/56940/2280/2353/11167/2662/64388/5654/3397/3725/7044/4053/4487/93649/4856/63976/348093/6386/6424/7041/6935/23090	29
1520	C18	GO:1990266	neutrophil migration	14/683	95/16992	2.52519e-05	0.00100764	0.000785538	6357/6358/6360/6366/6368/6355/6376/2920/3553/3672/83700/5294/6288/7060	14
1521	C18	GO:0031960	response to corticosteroid	19/683	161/16992	2.58825e-05	0.00102382	0.000798152	9370/8644/249/301/552/654/1036/1536/1843/2353/2354/2308/2908/5724/6285/6586/6678/7538/678	19
1522	C18	GO:0042692	muscle cell differentiation	32/683	362/16992	2.67062e-05	0.00104588	0.000815346	287/552/650/91653/845/858/6355/1910/30846/2034/2318/2294/3399/3486/182/3956/5600/4154/4487/4629/93649/8736/91624/4856/5156/5159/348093/6474/6546/23345/6910/6935	32
1523	C18	GO:0071621	granulocyte chemotaxis	15/683	108/16992	2.69578e-05	0.00104588	0.000815346	301/6357/6358/6360/6366/6368/6355/6376/2920/3553/3672/83700/5294/6288/7060	15
1524	C18	GO:0001570	vasculogenesis	12/683	72/16992	2.71298e-05	0.00104588	0.000815346	51162/1969/2294/57493/93649/4915/5159/5906/54922/54345/6910/23414	12
1525	C18	GO:0090257	regulation of muscle system process	22/683	205/16992	2.76496e-05	0.00105696	0.000823986	100/148/287/477/845/1264/3736/10008/3759/10398/93649/8013/5023/5294/5350/5724/5997/6442/6546/6547/6869/7140	22
1526	C18	GO:0045766	positive regulation of angiogenesis	16/683	122/16992	3.03542e-05	0.00115068	0.000897048	51378/729/1215/6376/1536/57105/2321/3082/3553/3678/5228/5740/10411/6237/6915/7291	16
1527	C18	GO:0002683	negative regulation of immune system process	33/683	382/16992	3.1883e-05	0.00118664	0.000925081	2/100/9370/284/301/558/6366/729230/11314/339390/1378/1588/56940/2294/2633/9290/3202/5654/3575/11213/3662/2615/9935/10461/79148/9111/4856/55824/23228/54941/7128/11326/7538	33
1528	C18	GO:0006939	smooth muscle contraction	14/683	97/16992	3.20854e-05	0.00118664	0.000925081	59/100/148/477/1264/1910/3363/4629/93649/5023/5724/5997/6546/6869	14
1529	C18	GO:0051899	membrane depolarization	14/683	97/16992	3.20854e-05	0.00118664	0.000925081	9370/287/477/1634/2273/3725/3759/4653/11280/6328/55800/6329/6330/6546	14
1530	C18	GO:0030856	regulation of epithelial cell differentiation	16/683	123/16992	3.36182e-05	0.0012333	0.000961458	9370/81575/84913/654/1028/79633/2487/3397/3553/182/8643/9294/6424/7484/6935/7538	16
1531	C18	GO:0001763	morphogenesis of a branching structure	21/683	193/16992	3.40622e-05	0.00123959	0.000966364	650/1282/1969/79633/2294/2736/3082/3202/8829/5154/5228/5311/54922/10371/6474/6591/9021/10252/6943/6997/7484	21
1532	C18	GO:0018108	peptidyl-tyrosine phosphorylation	32/683	367/16992	3.49521e-05	0.00126188	0.000983739	9370/284/51378/558/11314/948/975/5168/1969/2043/2205/2321/2621/51738/1839/3082/3481/3600/3678/10461/9542/8829/4915/5154/80310/5156/5159/91461/5912/9021/6997/7060	32
1533	C18	GO:0010810	regulation of cell-substrate adhesion	20/683	179/16992	3.55884e-05	0.00127039	0.000990375	25890/395/402/151887/6366/948/1012/3491/27185/10395/1842/2192/2199/2294/2633/3678/3956/4653/9647/5764	20
1534	C18	GO:0061337	cardiac conduction	17/683	137/16992	3.57464e-05	0.00127039	0.000990375	10060/287/477/482/845/53826/53822/3750/10008/30820/30819/3759/5350/55800/6330/6546/6547	17
1535	C18	GO:0050707	regulation of cytokine secretion	18/683	151/16992	3.66452e-05	0.00129224	0.00100741	284/301/22900/965/26253/2219/2621/2633/3553/7850/4023/2615/5600/6288/23208/7096/51311/7291	18
1536	C18	GO:0032835	glomerulus development	11/683	63/16992	3.73446e-05	0.00130014	0.00101356	59/9370/284/2028/26508/182/28999/80310/5156/5159/6943	11
1537	C18	GO:0003158	endothelium development	15/683	111/16992	3.74408e-05	0.00130014	0.00101356	81575/84913/654/57493/3397/3553/182/8829/5764/5906/10411/9294/54345/64102/6935	15
1538	C18	GO:0001101	response to acid chemical	29/683	319/16992	3.79796e-05	0.00130886	0.00102036	9370/1646/8644/552/654/6366/948/1036/1282/1536/1843/2308/2934/3199/3399/3779/4313/4915/5031/80310/5159/5311/5724/5737/5764/6678/6869/7484/6935	29
1539	C18	GO:0018212	peptidyl-tyrosine modification	32/683	369/16992	3.88533e-05	0.0013289	0.00103599	9370/284/51378/558/11314/948/975/5168/1969/2043/2205/2321/2621/51738/1839/3082/3481/3600/3678/10461/9542/8829/4915/5154/80310/5156/5159/91461/5912/9021/6997/7060	32
1540	C18	GO:0007517	muscle organ development	31/683	353/16992	4.03044e-05	0.00136825	0.00106666	467/650/858/1634/1959/2273/2280/2353/1839/57493/26508/3236/3399/3679/5600/4223/22808/4487/93649/8736/5292/5463/6285/6442/6474/6876/6910/6939/6943/7291/23414	31
1541	C18	GO:0051896	regulation of protein kinase B signaling	16/683	125/16992	4.10896e-05	0.00138457	0.00107938	1646/8644/284/558/114897/6366/1969/2159/2621/1839/3481/4653/4915/5154/5294/6237	16
1542	C18	GO:0032720	negative regulation of tumor necrosis factor production	9/683	43/16992	4.29327e-05	0.00142847	0.00111361	9370/558/2621/51738/11213/5443/23208/7128/7291	9
1543	C18	GO:0071900	regulation of protein serine/threonine kinase activity	38/683	474/16992	4.30206e-05	0.00142847	0.00111361	9370/650/114898/11314/975/1028/1050/1843/56940/2043/2205/2321/51738/3082/3481/3553/3656/11213/3672/5600/29969/93649/4803/10392/5154/80310/5159/5294/5311/5906/5997/5998/9294/6288/6622/10252/6997/7128	38
1544	C18	GO:0014909	smooth muscle cell migration	11/683	64/16992	4.34805e-05	0.00143328	0.00111736	9370/3486/4035/93649/4856/8829/5031/5154/80310/5159/6869	11
1545	C18	GO:0051216	cartilage development	20/683	182/16992	4.51835e-05	0.0014787	0.00115277	650/654/55790/3491/54360/2487/51738/2736/3202/3232/4487/4856/91461/5396/5745/864/6474/6615/6591/6935	20
1546	C18	GO:0003007	heart morphogenesis	23/683	230/16992	5.60269e-05	0.00180756	0.00140914	9510/650/3491/10395/79633/2280/23768/2294/57493/26508/182/3725/4487/5292/5311/6474/6615/6591/54345/10252/6910/7291/23414	23
1547	C18	GO:0019932	second-messenger-mediated signaling	23/683	230/16992	5.60269e-05	0.00180756	0.00140914	100/287/477/552/845/948/1012/1672/1910/2205/2280/2633/2770/2983/79772/4772/5140/5311/5350/5737/10411/5997/6546	23
1548	C18	GO:0002027	regulation of heart rate	13/683	90/16992	6.05038e-05	0.00193825	0.00151103	100/148/287/552/845/2034/10008/3759/5350/55800/6330/10371/6546	13
1549	C18	GO:0071559	response to transforming growth factor beta	22/683	216/16992	6.13866e-05	0.00194436	0.00151579	858/1028/1284/56940/2280/2353/2662/5654/3397/3725/7044/4053/93649/2908/80310/5179/63976/864/6386/7041/6935/678	22
1550	C18	GO:0071674	mononuclear cell migration	12/683	78/16992	6.15494e-05	0.00194436	0.00151579	301/6357/6358/6360/6366/6368/6355/729230/6376/2321/4856/80310	12
1551	C18	GO:1903556	negative regulation of tumor necrosis factor superfamily cytokine production	9/683	45/16992	6.27899e-05	0.00196987	0.00153568	9370/558/2621/51738/11213/5443/23208/7128/7291	9
1552	C18	GO:0006069	ethanol oxidation	5/683	12/16992	6.4707e-05	0.00201611	0.00157172	124/125/126/127/217	5
1553	C18	GO:0014910	regulation of smooth muscle cell migration	10/683	56/16992	6.87782e-05	0.00212838	0.00165925	9370/3486/4035/93649/8829/5031/5154/80310/5159/6869	10
1554	C18	GO:0051384	response to glucocorticoid	17/683	145/16992	7.38765e-05	0.0022707	0.0017702	9370/249/301/552/654/1036/1843/2353/2354/2308/2908/5724/6285/6586/6678/7538/678	17
1555	C18	GO:0019216	regulation of lipid metabolic process	26/683	282/16992	7.48328e-05	0.00228466	0.00178108	9370/8644/301/552/650/654/114898/6366/975/1581/3491/2321/345275/3553/85329/8013/5140/5154/5156/5159/5294/113791/6615/6591/6622/7291	26
1556	C18	GO:0050663	cytokine secretion	19/683	174/16992	7.57757e-05	0.00229803	0.0017915	284/301/22900/948/965/26253/2219/2621/2633/3553/7850/4023/2615/5600/6288/23208/7096/51311/7291	19
1557	C18	GO:0045444	fat cell differentiation	21/683	204/16992	7.68617e-05	0.00231552	0.00180514	9370/650/1050/64641/1959/2167/2308/2487/2662/182/85329/56246/8013/63976/5997/862/6591/7041/7538/678/23414	21
1558	C18	GO:0002526	acute inflammatory response	16/683	132/16992	8.00513e-05	0.00239486	0.00186699	2/729/730/1378/1672/1910/2205/3240/3553/5294/5359/5627/6288/6289/6291/6869	16
1559	C18	GO:0001667	ameboidal-type cell migration	28/683	316/16992	8.05483e-05	0.00239486	0.00186699	284/51378/393/84913/1012/1634/1803/1910/1947/5168/1969/1839/3397/3725/4223/4856/8829/9647/79899/5797/10371/6546/54345/6678/6869/6997/7145/7291	28
1560	C18	GO:0043583	ear development	21/683	205/16992	8.24783e-05	0.00243632	0.00189931	650/64072/1050/54360/1687/79633/2487/2736/3198/3199/182/9935/4487/8013/5159/5396/55084/6678/6939/7291/6935	21
1561	C18	GO:0050900	leukocyte migration	36/683	454/16992	8.50651e-05	0.00249652	0.00194624	100/284/51378/301/482/6357/6358/6360/6366/6368/6355/729230/11314/965/6376/2920/1588/1910/2321/2621/3553/3672/3678/83700/10461/79148/4856/80310/5228/5294/5627/5724/6288/124976/6869/7060	36
1562	C18	GO:0045785	positive regulation of cell adhesion	32/683	385/16992	8.74002e-05	0.0025427	0.00198224	25890/100/284/301/402/151887/6366/729230/948/1012/6376/3491/27185/1803/1842/1947/2199/2294/2736/3481/3600/3553/3575/3678/3956/4653/8013/9647/5724/5764/6288/6708	32
1563	C18	GO:0034614	cellular response to reactive oxygen species	17/683	147/16992	8.77564e-05	0.0025427	0.00198224	8644/301/558/948/2353/2308/2983/3082/3725/8013/80310/5156/5311/6648/6649/7128/7225	17
1564	C18	GO:0048015	phosphatidylinositol-mediated signaling	21/683	206/16992	8.84566e-05	0.00254677	0.00198541	284/1634/2321/2934/1839/3082/4653/4803/9542/4915/5154/80310/5156/5159/118788/5294/113791/80243/79899/5724/7291	21
1565	C18	GO:0010463	mesenchymal cell proliferation	9/683	47/16992	8.98656e-05	0.00257106	0.00200435	650/79633/2294/4487/5154/5396/5764/6474/6935	9
1566	C18	GO:0001818	negative regulation of cytokine production	22/683	222/16992	9.23237e-05	0.00260431	0.00203027	9370/284/301/558/1969/2621/2633/51738/3082/7850/11213/2615/10461/9111/5443/54941/23208/51311/7128/7291/11326/7538	22
1567	C18	GO:0050730	regulation of peptidyl-tyrosine phosphorylation	22/683	222/16992	9.23237e-05	0.00260431	0.00203027	9370/284/51378/11314/948/975/5168/2205/2621/51738/1839/3082/3481/3600/3678/8829/5154/80310/5912/9021/6997/7060	22
1568	C18	GO:0030203	glycosaminoglycan metabolic process	18/683	162/16992	9.27938e-05	0.00260431	0.00203027	284/337876/55790/54360/1634/3082/9957/3339/3600/3553/80760/4969/4958/5159/5292/6483/10402/55576	18
1569	C18	GO:0032387	negative regulation of intracellular transport	15/683	120/16992	9.33176e-05	0.00260431	0.00203027	9370/284/9478/11314/948/147906/2294/2621/29969/4856/5311/5350/5906/6591/23208	15
1570	C18	GO:0090092	regulation of transmembrane receptor protein serine/threonine kinase signaling pathway	21/683	207/16992	9.48167e-05	0.00263001	0.0020503	650/654/858/1028/91851/3491/2280/2662/64388/5654/7044/4487/93649/4856/63976/348093/6386/6424/7041/6935/23090	21
1571	C18	GO:0032102	negative regulation of response to external stimulus	24/683	254/16992	9.56996e-05	0.00263841	0.00205685	100/9370/114897/1588/2043/2294/51738/3082/5654/7850/79148/4856/8829/4907/5154/5156/5627/5740/54941/6288/10371/6591/9021/7128	24
1572	C18	GO:0014065	phosphatidylinositol 3-kinase signaling	18/683	163/16992	0.00010049	0.00274838	0.00214259	284/1634/2321/1839/3082/4653/9542/4915/5154/80310/5156/5159/118788/5294/113791/80243/79899/7291	18
1573	C18	GO:0090130	tissue migration	23/683	239/16992	0.000100897	0.00274838	0.00214259	59/284/51378/84913/1012/1634/1803/5168/1969/2294/1839/3397/3725/4223/4856/8829/9647/5797/10371/54345/6678/6869/6997	23
1574	C18	GO:0071320	cellular response to cAMP	9/683	48/16992	0.000106708	0.00285715	0.00222738	9370/2819/5179/5294/5724/5906/10411/6546/6547	9
1575	C18	GO:0086010	membrane depolarization during action potential	9/683	48/16992	0.000106708	0.00285715	0.00222738	287/477/3759/11280/6328/55800/6329/6330/6546	9
1576	C18	GO:0042089	cytokine biosynthetic process	14/683	108/16992	0.000106774	0.00285715	0.00222738	729230/1215/1536/2205/51738/3553/3662/9111/10392/5125/5724/7096/51311/7538	14
1577	C18	GO:0048017	inositol lipid-mediated signaling	21/683	209/16992	0.000108766	0.00289344	0.00225567	284/1634/2321/2934/1839/3082/4653/4803/9542/4915/5154/80310/5156/5159/118788/5294/113791/80243/79899/5724/7291	21
1578	C18	GO:0072676	lymphocyte migration	12/683	83/16992	0.000114296	0.00302286	0.00235656	6357/6358/6360/6366/6368/6355/729230/6376/2621/5294/6288/124976	12
1579	C18	GO:0045667	regulation of osteoblast differentiation	14/683	109/16992	0.00011807	0.00310463	0.00242032	650/654/1050/3491/2662/2735/3082/3199/3397/3399/182/9770/6591/7291	14
1580	C18	GO:0061138	morphogenesis of a branching epithelium	19/683	180/16992	0.000119425	0.0031222	0.00243401	650/1282/1969/79633/2294/2736/3082/3202/8829/5154/5228/5311/54922/10371/6591/9021/10252/6943/7484	19
1581	C18	GO:1901654	response to ketone	19/683	181/16992	0.000128534	0.00334115	0.00260469	552/6366/1536/1672/1843/2353/2354/2308/2621/2770/2908/5031/5350/5724/5764/6586/6869/6915/10628	19
1582	C18	GO:0042107	cytokine metabolic process	14/683	110/16992	0.000130388	0.00337009	0.00262726	729230/1215/1536/2205/51738/3553/3662/9111/10392/5125/5724/7096/51311/7538	14
1583	C18	GO:0097503	sialylation	6/683	21/16992	0.00013338	0.00342794	0.00267236	6483/10402/55808/256435/30815/6489	6
1584	C18	GO:0071346	cellular response to interferon-gamma	16/683	138/16992	0.000136163	0.00346712	0.0027029	6357/6358/6360/6366/6368/6355/965/6376/2633/3459/3662/4360/9111/5724/9021/6997	16
1585	C18	GO:0006022	aminoglycan metabolic process	18/683	167/16992	0.000137191	0.00346712	0.0027029	284/337876/55790/54360/1634/3082/9957/3339/3600/3553/80760/4969/4958/5159/5292/6483/10402/55576	18
1586	C18	GO:0050731	positive regulation of peptidyl-tyrosine phosphorylation	18/683	167/16992	0.000137191	0.00346712	0.0027029	9370/284/51378/948/975/5168/2205/2621/51738/1839/3082/3481/3600/3678/8829/9021/6997/7060	18
1587	C18	GO:0006942	regulation of striated muscle contraction	12/683	85/16992	0.000144312	0.00362695	0.0028275	148/287/477/845/10008/3759/5294/5350/5997/6546/6547/7140	12
1588	C18	GO:0072006	nephron development	16/683	139/16992	0.000148268	0.00368856	0.00287553	59/9370/284/650/2028/79633/26508/182/28999/80310/5156/5159/5228/5311/6943/7484	16
1589	C18	GO:0010518	positive regulation of phospholipase activity	9/683	50/16992	0.000148386	0.00368856	0.00287553	148/552/3491/2321/9290/5156/5159/5322/5724	9
1590	C18	GO:0071560	cellular response to transforming growth factor beta stimulus	21/683	214/16992	0.000151896	0.0037553	0.00292756	858/1028/1284/56940/2280/2353/2662/5654/3397/3725/7044/4053/93649/2908/80310/5179/63976/6386/7041/6935/678	21
1591	C18	GO:0045598	regulation of fat cell differentiation	14/683	112/16992	0.000158396	0.00389482	0.00303633	9370/650/1050/2308/2487/182/85329/63976/862/6591/7041/7538/678/23414	14
1592	C18	GO:0030278	regulation of ossification	19/683	184/16992	0.000159638	0.00389657	0.00303769	650/654/1050/3491/1959/2662/2735/3082/3199/3397/3399/182/4958/91461/9770/6546/6591/6869/7291	19
1593	C18	GO:0032970	regulation of actin filament-based process	28/683	329/16992	0.00016018	0.00389657	0.00303769	287/79822/395/477/6366/148170/10395/2934/3397/83700/10008/3759/25802/4035/54551/4653/5154/5156/5159/5350/9647/10411/23433/85358/10174/6708/11346/6869	28
1594	C18	GO:0045834	positive regulation of lipid metabolic process	15/683	126/16992	0.000162549	0.00393317	0.00306622	9370/301/552/654/114898/6366/975/3491/2321/345275/3553/8013/5156/5159/7291	15
1595	C18	GO:0042310	vasoconstriction	11/683	74/16992	0.00016983	0.0040876	0.00318662	59/148/477/552/1910/3363/5023/5724/6546/6869/6915	11
1596	C18	GO:0007596	blood coagulation	29/683	348/16992	0.000176853	0.00419835	0.00327295	2/558/114897/948/1608/139818/30846/2159/2192/2621/3043/10461/22915/10398/5023/5154/80310/5156/5294/5359/5627/5912/6288/286133/55576/6915/7035/7225/23414	29
1597	C18	GO:0042744	hydrogen peroxide catabolic process	6/683	22/16992	0.0001772	0.00419835	0.00327295	2878/3040/3043/3240/6622/7173	6
1598	C18	GO:0086012	membrane depolarization during cardiac muscle cell action potential	6/683	22/16992	0.0001772	0.00419835	0.00327295	287/477/3759/55800/6330/6546	6
1599	C18	GO:0043406	positive regulation of MAP kinase activity	21/683	217/16992	0.000184478	0.00433572	0.00338004	650/114898/975/2043/2205/2321/51738/3082/3553/3656/3672/5600/29969/10392/5154/80310/5159/5294/9294/6288/6997	21
1600	C18	GO:0001937	negative regulation of endothelial cell proliferation	7/683	31/16992	0.000185857	0.00433572	0.00338004	84913/858/51738/4804/5797/6678/64102	7
1601	C18	GO:0060317	cardiac epithelial to mesenchymal transition	7/683	31/16992	0.000185857	0.00433572	0.00338004	650/26508/4487/6615/6591/10252/7291	7
1602	C18	GO:1903510	mucopolysaccharide metabolic process	14/683	114/16992	0.000191455	0.00444352	0.00346409	284/337876/55790/1634/3082/3600/3553/80760/4969/4958/5292/6483/10402/55576	14
1603	C18	GO:0086009	membrane repolarization	8/683	41/16992	0.000192607	0.00444755	0.00346723	287/477/482/845/10008/30819/3759/6330	8
1604	C18	GO:0070555	response to interleukin-1	14/683	115/16992	0.000210105	0.00482712	0.00376313	301/6357/6358/6360/6366/6368/6355/6376/7850/3656/11213/5740/6622/7035	14
1605	C18	GO:0048562	embryonic organ morphogenesis	25/683	284/16992	0.000211417	0.00483285	0.0037676	1969/2294/2487/2735/2736/3198/3199/3202/3236/3232/9935/4487/8013/5156/5311/5396/348093/6474/55084/54345/6913/6943/7291/7484/6935	25
1606	C18	GO:0050817	coagulation	29/683	352/16992	0.000214759	0.00486146	0.00378991	2/558/114897/948/1608/139818/30846/2159/2192/2621/3043/10461/22915/10398/5023/5154/80310/5156/5294/5359/5627/5912/6288/286133/55576/6915/7035/7225/23414	29
1607	C18	GO:0034762	regulation of transmembrane transport	33/683	422/16992	0.000214806	0.00486146	0.00378991	287/477/482/845/53405/1536/2273/2280/53826/53822/3736/3742/3750/10008/30820/30819/3759/3779/5294/5311/5350/148811/5724/11280/6328/55800/6329/6330/85358/6546/6622/7225/7291	33
1608	C18	GO:0070293	renal absorption	5/683	15/16992	0.000221847	0.00499594	0.00389474	9370/8644/2621/2934/3043	5
1609	C18	GO:0007599	hemostasis	29/683	353/16992	0.000225299	0.0050487	0.00393587	2/558/114897/948/1608/139818/30846/2159/2192/2621/3043/10461/22915/10398/5023/5154/80310/5156/5294/5359/5627/5912/6288/286133/55576/6915/7035/7225/23414	29
1610	C18	GO:0002237	response to molecule of bacterial origin	27/683	319/16992	0.000227884	0.00508159	0.00396152	249/558/654/948/1511/2920/1634/1910/2353/3553/3656/11213/3725/4360/4804/5179/57048/57088/5724/5737/6622/6678/6915/7035/7096/7128/7538	27
1611	C18	GO:0009612	response to mechanical stimulus	20/683	205/16992	0.000233849	0.00518916	0.00404537	477/654/1634/2353/2354/2736/22927/3553/3725/3736/3759/125336/9379/5311/85358/6507/6546/6869/51311/10628	20
1612	C18	GO:0014066	regulation of phosphatidylinositol 3-kinase signaling	16/683	145/16992	0.00024253	0.00535567	0.00417518	284/1634/2321/1839/3082/4653/9542/4915/5154/80310/5156/5159/118788/113791/79899/7291	16
1613	C18	GO:0032675	regulation of interleukin-6 production	13/683	103/16992	0.000244407	0.00537104	0.00418717	948/2621/51738/3082/3553/11213/10392/5724/23208/7096/51311/7128/7291	13
1614	C18	GO:0034341	response to interferon-gamma	17/683	160/16992	0.00024774	0.00541812	0.00422387	6357/6358/6360/6366/6368/6355/965/6376/2633/3459/3662/4360/9111/5724/6622/9021/6997	17
1615	C18	GO:0022617	extracellular matrix disassembly	12/683	90/16992	0.000250265	0.00541832	0.00422402	2/1215/1511/1634/1803/2006/3339/5654/4035/4313/7092/7177	12
1616	C18	GO:0071347	cellular response to interleukin-1	12/683	90/16992	0.000250265	0.00541832	0.00422402	6357/6358/6360/6366/6368/6355/6376/7850/3656/11213/5740/7035	12
1617	C18	GO:0032496	response to lipopolysaccharide	26/683	304/16992	0.000251323	0.00541832	0.00422402	249/558/654/948/1511/2920/1634/1910/2353/3553/3656/11213/3725/4360/4804/5179/57048/57088/5724/5737/6622/6678/6915/7035/7128/7538	26
1618	C18	GO:1904950	negative regulation of establishment of protein localization	20/683	207/16992	0.000266024	0.00570823	0.00445003	9370/284/301/9478/948/147906/2621/2633/51738/3553/7850/2615/29969/4856/5311/91461/23433/6591/23208/51311	20
1619	C18	GO:0002698	negative regulation of immune effector process	13/683	104/16992	0.000269261	0.00572368	0.00446207	2/284/301/729230/11314/339390/1378/56940/2294/5654/3575/11213/54941	13
1620	C18	GO:0050728	negative regulation of inflammatory response	13/683	104/16992	0.000269261	0.00572368	0.00446207	100/9370/1588/2294/51738/3082/7850/4856/4907/5740/6288/9021/7128	13
1621	C18	GO:0050918	positive chemotaxis	9/683	54/16992	0.000272947	0.00577505	0.00450212	284/6360/1012/3082/8829/5228/6288/6289/6291	9
1622	C18	GO:0006469	negative regulation of protein kinase activity	22/683	240/16992	0.000283626	0.00597322	0.00465661	9370/11314/1028/1050/1634/1843/56940/2167/23768/3553/11213/94030/93649/127435/9647/80243/5997/5998/8835/9021/10252/7128	22
1623	C18	GO:0033673	negative regulation of kinase activity	23/683	257/16992	0.000294791	0.00617804	0.00481629	9370/11314/1028/1050/1634/1843/56940/2167/23768/3553/11213/94030/93649/113791/127435/9647/80243/5997/5998/8835/9021/10252/7128	23
1624	C18	GO:0001508	action potential	15/683	133/16992	0.000296068	0.00617804	0.00481629	148/287/477/3736/10008/30819/3759/5023/11280/6328/55800/6329/6330/6546/6869	15
1625	C18	GO:0072012	glomerulus vasculature development	6/683	24/16992	0.00029844	0.0061991	0.0048327	59/284/80310/5156/5159/6943	6
1626	C18	GO:0048705	skeletal system morphogenesis	20/683	209/16992	0.000302011	0.00624476	0.0048683	249/654/55790/158326/3198/3199/3202/3236/3232/4313/4487/5156/5396/6424/6474/6913/6939/7291/7484/6935	20
1627	C18	GO:0006940	regulation of smooth muscle contraction	9/683	55/16992	0.000314889	0.00645238	0.00503016	100/148/477/1264/93649/5023/5724/5997/6869	9
1628	C18	GO:0033627	cell adhesion mediated by integrin	9/683	55/16992	0.000314889	0.00645238	0.00503016	100/6366/1803/1969/3678/4856/5140/5294/6591	9
1629	C18	GO:0007162	negative regulation of cell adhesion	21/683	226/16992	0.000322054	0.00656961	0.00512154	9370/284/301/395/650/114897/6366/11314/1012/339390/10395/56940/2192/2633/3956/2615/4653/55824/5140/6591/11326	21
1630	C18	GO:0042391	regulation of membrane potential	30/683	379/16992	0.000334342	0.00678982	0.00529322	9370/148/287/477/482/845/1634/2273/51738/3725/3736/10008/30819/3759/4653/5023/5311/5350/5764/9294/11280/6328/55800/6329/6330/85358/6546/6547/6622/6869	30
1631	C18	GO:0051224	negative regulation of protein transport	19/683	195/16992	0.000337443	0.00682235	0.00531858	9370/284/301/9478/948/147906/2621/2633/51738/3553/7850/2615/29969/4856/5311/91461/6591/23208/51311	19
1632	C18	GO:0048704	embryonic skeletal system morphogenesis	12/683	93/16992	0.00034116	0.00683099	0.00532531	3198/3199/3202/3236/3232/5156/5396/6474/6913/7291/7484/6935	12
1633	C18	GO:0032409	regulation of transporter activity	20/683	211/16992	0.000342181	0.00683099	0.00532531	287/477/482/845/2273/2280/53826/53822/10008/30819/5311/5350/148811/5724/55800/6330/85358/6622/7225/7291	20
1634	C18	GO:0097756	negative regulation of blood vessel diameter	11/683	80/16992	0.000342375	0.00683099	0.00532531	59/148/477/552/1910/3363/5023/5724/6546/6869/6915	11
1635	C18	GO:0060291	long-term synaptic potentiation	9/683	56/16992	0.000362016	0.00717034	0.00558987	26045/4900/4915/5764/6285/85358/6547/6622/57616	9
1636	C18	GO:0002694	regulation of leukocyte activation	36/683	489/16992	0.000362537	0.00717034	0.00558987	100/301/558/6366/729230/30835/11314/975/339390/1803/56940/1947/2205/2294/2621/2736/2934/3481/3600/3553/3575/3662/3956/2615/10461/8013/55824/5359/5724/6622/6708/6869/7128/11326/6935/678	36
1637	C18	GO:0051051	negative regulation of transport	34/683	453/16992	0.000370014	0.00728655	0.00568046	100/9370/284/301/477/9478/845/729230/11314/948/147906/2294/2564/2621/2633/51738/3553/7850/10008/2615/26045/29969/4856/5311/91461/5350/5906/6386/6424/6591/6622/23208/51311/7291	34
1638	C18	GO:0022898	regulation of transmembrane transporter activity	19/683	197/16992	0.000383812	0.00751384	0.00585765	287/477/482/845/2273/2280/53826/53822/10008/30819/5311/5350/148811/5724/55800/6330/85358/7225/7291	19
1639	C18	GO:0019722	calcium-mediated signaling	16/683	151/16992	0.000384859	0.00751384	0.00585765	100/287/477/552/845/1012/1672/2205/2280/2633/79772/4772/5311/5350/5737/6546	16
1640	C18	GO:0048545	response to steroid hormone	30/683	383/16992	0.000398825	0.00775322	0.00604426	9370/8644/249/301/477/552/654/1036/1536/1843/2100/2353/2354/2308/26508/2908/8013/85315/5724/5764/6285/6586/6678/6869/6943/7041/10628/7538/678/167465	30
1641	C18	GO:0010631	epithelial cell migration	21/683	230/16992	0.000407708	0.00789219	0.0061526	284/51378/84913/1012/1634/1803/5168/1969/1839/3397/3725/4223/4856/8829/9647/5797/10371/54345/6678/6869/6997	21
1642	C18	GO:0010863	positive regulation of phospholipase C activity	7/683	35/16992	0.000413321	0.00796191	0.00620696	148/552/2321/9290/5156/5159/5724	7
1643	C18	GO:0048844	artery morphogenesis	9/683	57/16992	0.00041481	0.00796191	0.00620696	2294/3198/182/4035/93649/8829/5159/5311/5396	9
1644	C18	GO:0055119	relaxation of cardiac muscle	5/683	17/16992	0.000427533	0.00815508	0.00635755	477/3759/5350/5997/6546	5
1645	C18	GO:0032635	interleukin-6 production	13/683	109/16992	0.00042846	0.00815508	0.00635755	948/2621/51738/3082/3553/11213/10392/5724/23208/7096/51311/7128/7291	13
1646	C18	GO:0072132	mesenchyme morphogenesis	8/683	46/16992	0.000440703	0.00833478	0.00649764	59/650/2294/26508/4487/6615/6591/7291	8
1647	C18	GO:0055123	digestive system development	15/683	138/16992	0.000441566	0.00833478	0.00649764	100/1028/1910/79633/2294/2735/2736/3202/93649/5125/5156/91461/348093/6474/6943	15
1648	C18	GO:0060537	muscle tissue development	28/683	351/16992	0.000461238	0.00865476	0.00674709	467/650/858/1634/1959/2280/2353/57493/26508/3236/5600/4223/4629/93649/8736/91624/5156/5159/5292/5311/5350/6285/6474/6546/6910/6943/7291/23414	28
1649	C18	GO:1903779	regulation of cardiac conduction	10/683	70/16992	0.000462323	0.00865476	0.00674709	10060/287/477/482/845/53826/53822/5350/6546/6547	10
1650	C18	GO:0032652	regulation of interleukin-1 production	9/683	58/16992	0.00047378	0.00883288	0.00688595	301/22900/2621/51738/7850/10392/6288/51311/7128	9
1651	C18	GO:0090132	epithelium migration	21/683	233/16992	0.000484391	0.00899386	0.00701145	284/51378/84913/1012/1634/1803/5168/1969/1839/3397/3725/4223/4856/8829/9647/5797/10371/54345/6678/6869/6997	21
1652	C18	GO:0001837	epithelial to mesenchymal transition	14/683	125/16992	0.000500373	0.00925282	0.00721333	650/147906/26508/3082/84541/4487/23187/6386/6615/6591/10252/6910/7041/7291	14
1653	C18	GO:0034765	regulation of ion transmembrane transport	31/683	407/16992	0.000517452	0.00952992	0.00742935	287/477/482/845/53405/1536/2273/2280/53826/53822/3736/3742/3750/10008/30820/30819/3759/3779/5294/5311/5350/5724/11280/6328/55800/6329/6330/85358/6546/6622/7225	31
1654	C18	GO:0032231	regulation of actin filament bundle assembly	11/683	84/16992	0.000525016	0.00963024	0.00750755	79822/395/10395/3397/4653/9647/10411/85358/10174/11346/6869	11
1655	C18	GO:0071902	positive regulation of protein serine/threonine kinase activity	25/683	302/16992	0.000533321	0.00974328	0.00759568	9370/650/114898/975/2043/2205/2321/51738/3082/3481/3553/3656/3672/5600/29969/10392/5154/80310/5159/5294/5311/9294/6288/6622/6997	25
1656	C18	GO:1903531	negative regulation of secretion by cell	17/683	171/16992	0.000540629	0.00981079	0.00764831	9370/284/301/729230/11314/2294/2621/2633/51738/3553/7850/2615/4856/5906/6622/23208/51311	17
1657	C18	GO:0014706	striated muscle tissue development	27/683	337/16992	0.000541329	0.00981079	0.00764831	467/650/858/1634/1959/2280/2353/57493/26508/3236/5600/4223/4629/93649/8736/91624/5156/5159/5292/5350/6285/6474/6546/6910/6943/7291/23414	27
1658	C18	GO:0010881	regulation of cardiac muscle contraction by regulation of the release of sequestered calcium ion	5/683	18/16992	0.000572509	0.0102344	0.00797857	287/477/845/5350/6546	5
1659	C18	GO:0048557	embryonic digestive tract morphogenesis	5/683	18/16992	0.000572509	0.0102344	0.00797857	2294/5156/348093/6474/6943	5
1660	C18	GO:0007584	response to nutrient	17/683	172/16992	0.000578072	0.0102344	0.00797857	2182/100/9370/8644/249/1536/2621/2934/3600/5179/5292/5764/6546/6591/6678/6751/6915	17
1661	C18	GO:0050920	regulation of chemotaxis	17/683	172/16992	0.000578072	0.0102344	0.00797857	6366/729230/1012/2920/1588/2621/83700/79148/4856/8829/80310/5156/5159/5228/9647/10371/7060	17
1662	C18	GO:0055117	regulation of cardiac muscle contraction	10/683	72/16992	0.000581517	0.0102344	0.00797857	148/287/477/845/10008/3759/5294/5350/5997/6546	10
1663	C18	GO:0048565	digestive tract development	14/683	127/16992	0.000587819	0.0102344	0.00797857	100/1910/79633/2294/2735/2736/3202/93649/5125/5156/91461/348093/6474/6943	14
1664	C18	GO:0048286	lung alveolus development	7/683	37/16992	0.000590198	0.0102344	0.00797857	100/2294/3202/93649/5154/91461/6943	7
1665	C18	GO:0048662	negative regulation of smooth muscle cell proliferation	7/683	37/16992	0.000590198	0.0102344	0.00797857	9370/1264/3486/3600/93649/4969/7128	7
1666	C18	GO:1900274	regulation of phospholipase C activity	7/683	37/16992	0.000590198	0.0102344	0.00797857	148/552/2321/9290/5156/5159/5724	7
1667	C18	GO:0042445	hormone metabolic process	18/683	188/16992	0.000590391	0.0102344	0.00797857	127/1646/8644/650/654/1215/1511/1583/1588/2028/51170/4803/5125/151056/5443/5959/59342/7173	18
1668	C18	GO:0003044	regulation of systemic arterial blood pressure mediated by a chemical signal	8/683	48/16992	0.000593862	0.0102344	0.00797857	148/552/1215/1511/2028/5125/6648/6869	8
1669	C18	GO:0050710	negative regulation of cytokine secretion	8/683	48/16992	0.000593862	0.0102344	0.00797857	284/301/2621/2633/7850/2615/23208/51311	8
1670	C18	GO:0071219	cellular response to molecule of bacterial origin	16/683	157/16992	0.000593952	0.0102344	0.00797857	558/654/948/1511/1910/3553/3656/4360/57048/57088/5724/6915/7035/7096/7128/7538	16
1671	C18	GO:0006024	glycosaminoglycan biosynthetic process	13/683	113/16992	0.000607696	0.0103925	0.00810182	284/337876/55790/54360/1634/9957/3339/3553/4969/4958/5159/6483/10402	13
1672	C18	GO:0046718	viral entry into host cell	13/683	113/16992	0.000607696	0.0103925	0.00810182	558/858/30835/975/339390/1378/1803/2219/2621/2934/3678/3956/4360	13
1673	C18	GO:0002685	regulation of leukocyte migration	16/683	158/16992	0.000636875	0.0107701	0.00839614	100/301/6366/729230/11314/2920/1588/2621/83700/79148/4856/80310/5228/5724/6869/7060	16
1674	C18	GO:0071772	response to BMP	16/683	158/16992	0.000636875	0.0107701	0.00839614	650/654/91851/3491/11167/2662/64388/26508/5654/3397/7044/4487/348093/6424/64102/23090	16
1675	C18	GO:0071773	cellular response to BMP stimulus	16/683	158/16992	0.000636875	0.0107701	0.00839614	650/654/91851/3491/11167/2662/64388/26508/5654/3397/7044/4487/348093/6424/64102/23090	16
1676	C18	GO:0006023	aminoglycan biosynthetic process	13/683	114/16992	0.000661272	0.0111412	0.00868548	284/337876/55790/54360/1634/9957/3339/3553/4969/4958/5159/6483/10402	13
1677	C18	GO:0097485	neuron projection guidance	20/683	223/16992	0.000695662	0.0116774	0.00910346	91653/10752/1947/1959/2043/9638/23768/2675/2736/3199/4804/8013/8829/5797/64221/10371/54437/85358/6586/6708	20
1678	C18	GO:0090066	regulation of anatomical structure size	33/683	451/16992	0.000698702	0.0116853	0.00910962	59/148/393/477/552/6366/148170/27185/1910/2934/3043/3363/3575/57611/3672/3779/25802/54551/8829/5023/23645/5724/5797/5997/59342/10371/85358/6546/6648/6708/6869/6915/7484	33
1679	C18	GO:0051592	response to calcium ion	13/683	115/16992	0.000718773	0.0119769	0.00933699	8644/845/221184/1843/2353/2354/3725/30819/3779/5179/5311/6678/10628	13
1680	C18	GO:0021602	cranial nerve morphogenesis	6/683	28/16992	0.000728386	0.0120488	0.00939304	1959/3198/3232/9935/8829/10371	6
1681	C18	GO:0071295	cellular response to vitamin	6/683	28/16992	0.000728386	0.0120488	0.00939304	2621/3600/5179/5292/5764/6591	6
1682	C18	GO:0071305	cellular response to vitamin D	5/683	19/16992	0.000751462	0.0123408	0.00962065	3600/5179/5292/5764/6591	5
1683	C18	GO:2000505	regulation of energy homeostasis	5/683	19/16992	0.000751462	0.0123408	0.00962065	948/2308/51738/3953/8013	5
1684	C18	GO:0050679	positive regulation of epithelial cell proliferation	16/683	161/16992	0.000781902	0.0127598	0.00994732	650/654/858/1012/51162/5654/3397/3725/8013/8829/5228/5764/6869/7060/7128/7291	16
1685	C18	GO:0014031	mesenchymal cell development	9/683	62/16992	0.000782587	0.0127598	0.00994732	1910/1947/26508/182/84541/8829/10371/6591/7291	9
1686	C18	GO:0032663	regulation of interleukin-2 production	8/683	50/16992	0.000787366	0.0127919	0.00997232	301/729230/2633/3553/3662/7128/11326/7538	8
1687	C18	GO:0002697	regulation of immune effector process	26/683	328/16992	0.000797067	0.0129034	0.0100593	2/284/301/8905/729/730/729230/11314/948/339390/1378/56940/2205/2294/5654/3600/3553/3575/11213/3662/8013/5627/5724/5906/54941/7128	26
1688	C18	GO:0003170	heart valve development	7/683	39/16992	0.000822431	0.0132199	0.010306	650/3491/26508/182/6474/6910/7291	7
1689	C18	GO:0033628	regulation of cell adhesion mediated by integrin	7/683	39/16992	0.000822431	0.0132199	0.010306	100/6366/1803/1969/5140/5294/6591	7
1690	C18	GO:0000187	activation of MAPK activity	15/683	147/16992	0.000859318	0.0137159	0.0106927	650/114898/975/2205/51738/3082/3553/3656/3672/5600/29969/10392/9294/6288/6997	15
1691	C18	GO:0043409	negative regulation of MAPK cascade	15/683	147/16992	0.000859318	0.0137159	0.0106927	9370/467/11314/1843/56940/2192/2308/2633/3553/11213/2122/5997/5998/10252/81848	15
1692	C18	GO:0060193	positive regulation of lipase activity	9/683	63/16992	0.00088107	0.0139651	0.0108869	148/552/3491/2321/9290/5156/5159/5322/5724	9
1693	C18	GO:1901379	regulation of potassium ion transmembrane transport	9/683	63/16992	0.00088107	0.0139651	0.0108869	287/482/845/2273/10008/30820/30819/3759/3779	9
1694	C18	GO:0032103	positive regulation of response to external stimulus	22/683	261/16992	0.000887278	0.0139702	0.0108909	654/6366/729230/1012/6376/2920/2167/2205/2621/51738/3600/3553/4023/10392/8829/80310/5159/5228/5294/5320/9647/7060	22
1695	C18	GO:0003203	endocardial cushion morphogenesis	6/683	29/16992	0.000887536	0.0139702	0.0108909	650/26508/4487/6615/6591/7291	6
1696	C18	GO:0048863	stem cell differentiation	16/683	163/16992	0.000893474	0.0140152	0.010926	2/1910/1947/2487/182/84541/4487/93649/8829/5156/10371/6591/54345/6910/7291/678	16
1697	C18	GO:0051048	negative regulation of secretion	18/683	195/16992	0.000906656	0.014051	0.0109539	100/9370/284/301/729230/11314/2294/2621/2633/51738/3553/7850/2615/4856/5906/6622/23208/51311	18
1698	C18	GO:0048839	inner ear development	17/683	179/16992	0.000908059	0.014051	0.0109539	650/64072/1050/54360/1687/79633/2487/2736/3198/182/9935/8013/5159/5396/55084/6678/6935	17
1699	C18	GO:0071216	cellular response to biotic stimulus	17/683	179/16992	0.000908059	0.014051	0.0109539	558/654/948/1511/1910/3553/3656/4360/57048/57088/5724/6915/7035/7096/7128/10628/7538	17
1700	C18	GO:0061564	axon development	33/683	458/16992	0.000908113	0.014051	0.0109539	393/91653/10752/27185/1947/1959/2043/9638/23768/2675/2736/3199/57611/83700/3725/219527/4692/4803/4804/8013/8829/4915/4969/5797/64221/6285/10371/54437/85358/6474/6586/6708/10100	33
1701	C18	GO:0007159	leukocyte cell-cell adhesion	27/683	349/16992	0.000919961	0.0141861	0.0110592	100/301/6366/729230/30835/11314/339390/1803/56940/1947/2736/2934/3481/3600/3553/3575/3662/3678/3956/2615/8013/4907/55824/5724/6708/11326/6935	27
1702	C18	GO:0045860	positive regulation of protein kinase activity	34/683	478/16992	0.000954374	0.0146671	0.0114342	9370/284/51378/650/114898/6366/11314/975/3491/2043/2205/2321/2621/51738/3082/3481/3553/3656/3672/5600/29969/4803/10392/5154/80310/5159/5294/5311/5906/9770/9294/6288/6622/6997	34
1703	C18	GO:0050804	modulation of synaptic transmission	24/683	297/16992	0.000957621	0.0146674	0.0114344	9370/148/477/27185/1959/2770/2912/26045/4900/4915/23228/5764/5906/6285/9294/85358/6507/6547/6622/9627/11346/23208/6869/57616	24
1704	C18	GO:0050873	brown fat cell differentiation	7/683	40/16992	0.000962816	0.0146945	0.0114555	9370/1050/64641/2167/56246/63976/5997	7
1705	C18	GO:0007620	copulation	5/683	20/16992	0.00096908	0.0146945	0.0114555	100/552/1910/5023/6869	5
1706	C18	GO:0042359	vitamin D metabolic process	5/683	20/16992	0.00096908	0.0146945	0.0114555	1583/3553/5641/6615/6591	5
1707	C18	GO:0030656	regulation of vitamin metabolic process	4/683	12/16992	0.000989176	0.0147675	0.0115125	8644/3553/6615/6591	4
1708	C18	GO:0060536	cartilage morphogenesis	4/683	12/16992	0.000989176	0.0147675	0.0115125	3202/4487/6615/6591	4
1709	C18	GO:0042308	negative regulation of protein import into nucleus	9/683	64/16992	0.000989386	0.0147675	0.0115125	284/9478/948/147906/2621/29969/4856/5311/6591	9
1710	C18	GO:1904590	negative regulation of protein import	9/683	64/16992	0.000989386	0.0147675	0.0115125	284/9478/948/147906/2621/29969/4856/5311/6591	9
1711	C18	GO:0044708	single-organism behavior	30/683	405/16992	0.000990129	0.0147675	0.0115125	100/477/552/10752/58524/1803/1959/2043/2353/51738/9815/3198/3236/3678/3725/8013/4900/9379/4915/5179/80243/5764/6285/85358/6507/6547/6622/11346/6869/7060	30
1712	C18	GO:0034599	cellular response to oxidative stress	21/683	247/16992	0.00103167	0.0153368	0.0119563	8644/301/558/948/2034/2353/2308/2983/3082/3725/8013/80310/5156/5179/5311/79899/6622/6648/6649/7128/7225	21
1713	C18	GO:0045920	negative regulation of exocytosis	6/683	30/16992	0.00107217	0.0158353	0.0123449	301/729230/11314/2294/5906/6622	6
1714	C18	GO:0045923	positive regulation of fatty acid metabolic process	6/683	30/16992	0.00107217	0.0158353	0.0123449	9370/301/552/114898/8013/7291	6
1715	C18	GO:0051493	regulation of cytoskeleton organization	31/683	426/16992	0.00109525	0.0161239	0.0125699	79998/79822/395/402/827/6366/148170/10395/2934/3397/83700/25802/4035/54551/4653/10763/91624/5154/5156/5159/23187/9647/10411/5997/23433/85358/6622/10174/6708/11346/6869	31
1716	C18	GO:0006869	lipid transport	25/683	318/16992	0.0011199	0.0164026	0.0127871	10349/10351/9429/2182/9370/301/80832/80831/80830/81575/79895/654/114897/948/1066/1588/51738/3553/3931/3990/4035/5320/5321/5322/124976	25
1717	C18	GO:0031952	regulation of protein autophosphorylation	7/683	41/16992	0.00112139	0.0164026	0.0127871	9370/2675/3725/5154/80310/5912/9770	7
1718	C18	GO:0071222	cellular response to lipopolysaccharide	15/683	151/16992	0.00113207	0.0165058	0.0128676	558/654/948/1511/1910/3553/3656/4360/57048/57088/5724/6915/7035/7128/7538	15
1719	C18	GO:0072523	purine-containing compound catabolic process	8/683	53/16992	0.00116948	0.0169968	0.0132504	100/316/1806/4907/5140/27115/10411/25939	8
1720	C18	GO:0050886	endocrine process	10/683	79/16992	0.00121509	0.0176033	0.0137232	552/654/114897/1215/1511/2028/51738/3553/5125/6869	10
1721	C18	GO:1903037	regulation of leukocyte cell-cell adhesion	25/683	320/16992	0.00122272	0.017639	0.013751	100/301/6366/729230/30835/11314/339390/1803/56940/1947/2736/2934/3481/3600/3553/3575/3662/3956/2615/8013/55824/5724/6708/11326/6935	25
1722	C18	GO:0003181	atrioventricular valve morphogenesis	5/683	21/16992	0.00123024	0.017639	0.013751	650/3491/26508/6910/7291	5
1723	C18	GO:0006067	ethanol metabolic process	5/683	21/16992	0.00123024	0.017639	0.013751	124/125/126/127/217	5
1724	C18	GO:0007179	transforming growth factor beta receptor signaling pathway	16/683	168/16992	0.00123306	0.017639	0.013751	858/1028/56940/2280/2353/2662/5654/3397/3725/7044/4053/93649/63976/6386/7041/6935	16
1725	C18	GO:0014033	neural crest cell differentiation	9/683	66/16992	0.00123839	0.0176597	0.0137672	1910/1947/2487/182/84541/8829/10371/6591/7291	9
1726	C18	GO:0048706	embryonic skeletal system development	13/683	122/16992	0.00125117	0.0177307	0.0138225	3198/3199/3202/3236/3232/5125/5156/5396/6474/6913/7291/7484/6935	13
1727	C18	GO:0050777	negative regulation of immune response	13/683	122/16992	0.00125117	0.0177307	0.0138225	2/284/301/729230/11314/339390/1378/56940/2294/3575/11213/9111/7128	13
1728	C18	GO:0042743	hydrogen peroxide metabolic process	7/683	42/16992	0.00129974	0.0183618	0.0143145	1536/2878/3040/3043/3240/6622/7173	7
1729	C18	GO:0001885	endothelial cell development	8/683	54/16992	0.0013254	0.0185782	0.0144833	57493/3397/3553/5906/10411/9294/54345/64102	8
1730	C18	GO:0034308	primary alcohol metabolic process	8/683	54/16992	0.0013254	0.0185782	0.0144833	124/125/126/127/8644/217/151056/5959	8
1731	C18	GO:1904062	regulation of cation transmembrane transport	21/683	252/16992	0.00132731	0.0185782	0.0144833	287/477/482/845/2273/2280/53826/53822/10008/30820/30819/3759/3779/5294/5311/5350/55800/6330/85358/6546/6622	21
1732	C18	GO:0071901	negative regulation of protein serine/threonine kinase activity	13/683	123/16992	0.00134889	0.0188225	0.0146736	9370/11314/1028/1050/1843/56940/3553/11213/93649/5997/5998/10252/7128	13
1733	C18	GO:0001780	neutrophil homeostasis	4/683	13/16992	0.00138362	0.019073	0.014869	301/558/83700/10461	4
1734	C18	GO:0006883	cellular sodium ion homeostasis	4/683	13/16992	0.00138362	0.019073	0.014869	477/482/730/6546	4
1735	C18	GO:0050872	white fat cell differentiation	4/683	13/16992	0.00138362	0.019073	0.014869	1050/2167/63976/6591	4
1736	C18	GO:0071404	cellular response to low-density lipoprotein particle stimulus	4/683	13/16992	0.00138362	0.019073	0.014869	948/975/1012/4023	4
1737	C18	GO:0090287	regulation of cellular response to growth factor stimulus	20/683	236/16992	0.00139829	0.019217	0.0149812	858/1028/91851/3491/1634/2321/64388/5654/3553/3678/4487/93649/63976/348093/6386/6424/10252/7041/6935/23090	20
1738	C18	GO:0007265	Ras protein signal transduction	25/683	324/16992	0.001453	0.0199087	0.0155205	148/64411/393/395/148170/1012/10395/9290/3725/2846/5600/22808/4653/4803/4804/5159/57480/80243/5906/5912/10411/22821/5924/6237/10252	25
1739	C18	GO:0070098	chemokine-mediated signaling pathway	10/683	81/16992	0.00147465	0.0201447	0.0157044	6357/6358/6360/6366/6368/6355/729230/6376/2920/6586	10
1740	C18	GO:0032956	regulation of actin cytoskeleton organization	23/683	289/16992	0.00148096	0.0201703	0.0157244	79822/395/6366/148170/10395/2934/3397/83700/25802/4035/54551/4653/5154/5156/5159/9647/10411/23433/85358/10174/6708/11346/6869	23
1741	C18	GO:0045599	negative regulation of fat cell differentiation	7/683	43/16992	0.00149951	0.020362	0.0158739	9370/2308/182/862/7041/678/23414	7
1742	C18	GO:0045822	negative regulation of heart contraction	5/683	22/16992	0.00153995	0.020814	0.0162262	148/477/10008/5294/5350	5
1743	C18	GO:0007411	axon guidance	19/683	221/16992	0.00154194	0.020814	0.0162262	91653/10752/1947/1959/2043/9638/23768/2675/2736/3199/4804/8013/8829/5797/64221/10371/85358/6586/6708	19
1744	C18	GO:0043542	endothelial cell migration	15/683	156/16992	0.00157235	0.0211616	0.0164972	284/51378/84913/1012/1634/1803/1969/3397/4223/4856/8829/5797/54345/6678/6997	15
1745	C18	GO:0071496	cellular response to external stimulus	22/683	274/16992	0.00166182	0.0222997	0.0173844	8644/467/477/552/558/654/2353/2308/2621/22927/3600/3553/3725/3759/93649/5179/5292/5764/51100/6591/51311/7484	22
1746	C18	GO:0031099	regeneration	16/683	173/16992	0.00167574	0.0224205	0.0174786	301/558/10752/2043/2621/2735/2934/3082/83700/3725/4856/8013/5228/5396/5906/6442	16
1747	C18	GO:0032611	interleukin-1 beta production	8/683	56/16992	0.00168664	0.0224343	0.0174893	22900/948/1215/51738/3553/10392/51311/7128	8
1748	C18	GO:0097755	positive regulation of blood vessel diameter	8/683	56/16992	0.00168664	0.0224343	0.0174893	1910/3672/3779/5724/5797/5997/59342/6648	8
1749	C18	GO:0002040	sprouting angiogenesis	9/683	69/16992	0.00170437	0.022604	0.0176217	284/1012/1969/3678/4223/4804/8829/5228/6997	9
1750	C18	GO:0035239	tube morphogenesis	26/683	346/16992	0.00171545	0.0226454	0.0176539	84913/650/1282/10395/1969/2043/79633/2294/2735/2736/3198/3202/8013/8829/5156/5228/5311/54922/348093/6474/54345/10252/6943/7291/7484/6935	26
1751	C18	GO:0002704	negative regulation of leukocyte mediated immunity	7/683	44/16992	0.00172242	0.0226454	0.0176539	729230/11314/339390/1378/56940/2294/3575	7
1752	C18	GO:0055078	sodium ion homeostasis	7/683	44/16992	0.00172242	0.0226454	0.0176539	477/482/552/730/1910/6546/6869	7
1753	C18	GO:0042035	regulation of cytokine biosynthetic process	11/683	97/16992	0.00175749	0.0230398	0.0179614	729230/1536/2205/51738/3553/3662/9111/5724/7096/51311/7538	11
1754	C18	GO:0002686	negative regulation of leukocyte migration	6/683	33/16992	0.00180545	0.0233542	0.0182065	100/6366/11314/1588/79148/4856	6
1755	C18	GO:0097009	energy homeostasis	6/683	33/16992	0.00180545	0.0233542	0.0182065	948/2308/51738/3953/8013/148811	6
1756	C18	GO:0007389	pattern specification process	30/683	421/16992	0.00180684	0.0233542	0.0182065	650/23500/58524/1947/1959/2018/2114/2294/2735/2736/64388/3199/3202/3236/3232/9935/4223/4487/8829/5125/5311/10371/6615/54345/10252/9096/6910/6939/6997/6935	30
1757	C18	GO:0007272	ensheathment of neurons	12/683	112/16992	0.00181227	0.0233542	0.0182065	287/443/5010/1959/3082/83700/4118/7851/4359/4653/6547/10100	12
1758	C18	GO:0008366	axon ensheathment	12/683	112/16992	0.00181227	0.0233542	0.0182065	287/443/5010/1959/3082/83700/4118/7851/4359/4653/6547/10100	12
1759	C18	GO:0046717	acid secretion	12/683	112/16992	0.00181227	0.0233542	0.0182065	301/552/51738/2912/3553/4915/5320/5321/5322/6507/6622/7223	12
1760	C18	GO:0032412	regulation of ion transmembrane transporter activity	17/683	191/16992	0.00184648	0.0237277	0.0184977	287/477/482/845/2273/2280/53826/53822/10008/30819/5311/5350/5724/55800/6330/85358/7225	17
1761	C18	GO:0007409	axonogenesis	30/683	422/16992	0.00187313	0.0238524	0.0185949	393/91653/10752/27185/1947/1959/2043/9638/23768/2675/2736/3199/57611/219527/4692/4803/4804/8013/8829/4915/4969/5797/64221/6285/10371/54437/85358/6474/6586/6708	30
1762	C18	GO:0006957	complement activation, alternative pathway	4/683	14/16992	0.00187589	0.0238524	0.0185949	730/1675/1378/11326	4
1763	C18	GO:0060973	cell migration involved in heart development	4/683	14/16992	0.00187589	0.0238524	0.0185949	5159/6591/6910/7291	4
1764	C18	GO:0001938	positive regulation of endothelial cell proliferation	9/683	70/16992	0.00188762	0.0238524	0.0185949	650/654/858/1012/51162/3725/8829/5228/7060	9
1765	C18	GO:0032623	interleukin-2 production	8/683	57/16992	0.00189428	0.0238524	0.0185949	301/729230/2633/3553/3662/7128/11326/7538	8
1766	C18	GO:0030168	platelet activation	15/683	159/16992	0.00189949	0.0238524	0.0185949	558/114897/1608/2621/3043/10461/10398/5023/5154/5156/5294/5359/5912/6288/7225	15
1767	C18	GO:0010882	regulation of cardiac muscle contraction by calcium ion signaling	5/683	23/16992	0.00190337	0.0238524	0.0185949	287/477/845/5350/6546	5
1768	C18	GO:0060445	branching involved in salivary gland morphogenesis	5/683	23/16992	0.00190337	0.0238524	0.0185949	3082/8829/5154/10371/6591	5
1769	C18	GO:0072215	regulation of metanephros development	5/683	23/16992	0.00190337	0.0238524	0.0185949	9370/79633/5154/5159/7484	5
1770	C18	GO:0009991	response to extracellular stimulus	31/683	442/16992	0.00195684	0.0244551	0.0190648	2182/100/9370/8644/249/467/552/558/1536/2353/2308/11167/2621/51738/2934/3600/3725/93649/5179/5292/5443/5764/51100/6581/6546/6591/6678/6751/6915/7484/7538	31
1771	C18	GO:0048701	embryonic cranial skeleton morphogenesis	7/683	45/16992	0.00197023	0.0245551	0.0191427	3198/3199/5156/5396/6913/7291/7484	7
1772	C18	GO:0010632	regulation of epithelial cell migration	16/683	176/16992	0.00200035	0.0248291	0.0193563	284/51378/84913/1634/5168/1969/1839/3725/4223/8829/9647/5797/10371/6678/6869/6997	16
1773	C18	GO:0048771	tissue remodeling	14/683	144/16992	0.00200314	0.0248291	0.0193563	301/558/729230/2034/1969/9290/3600/182/3953/10461/5745/9770/7060/7128	14
1774	C18	GO:0090100	positive regulation of transmembrane receptor protein serine/threonine kinase signaling pathway	11/683	99/16992	0.00207226	0.025308	0.0197296	650/654/1028/3491/2662/7044/4487/93649/6386/7041/23090	11
1775	C18	GO:0030260	entry into host cell	13/683	129/16992	0.00207779	0.025308	0.0197296	558/858/30835/975/339390/1378/1803/2219/2621/2934/3678/3956/4360	13
1776	C18	GO:0044409	entry into host	13/683	129/16992	0.00207779	0.025308	0.0197296	558/858/30835/975/339390/1378/1803/2219/2621/2934/3678/3956/4360	13
1777	C18	GO:0051017	actin filament bundle assembly	13/683	129/16992	0.00207779	0.025308	0.0197296	79822/395/10395/1809/3397/4082/4653/9647/10411/85358/10174/11346/6869	13
1778	C18	GO:0051806	entry into cell of other organism involved in symbiotic interaction	13/683	129/16992	0.00207779	0.025308	0.0197296	558/858/30835/975/339390/1378/1803/2219/2621/2934/3678/3956/4360	13
1779	C18	GO:0051828	entry into other organism involved in symbiotic interaction	13/683	129/16992	0.00207779	0.025308	0.0197296	558/858/30835/975/339390/1378/1803/2219/2621/2934/3678/3956/4360	13
1780	C18	GO:0002673	regulation of acute inflammatory response	9/683	71/16992	0.00208628	0.025308	0.0197296	2/729/730/1378/1910/2205/3553/5294/5627	9
1781	C18	GO:0043407	negative regulation of MAP kinase activity	9/683	71/16992	0.00208628	0.025308	0.0197296	9370/11314/1843/56940/3553/11213/5997/5998/10252	9
1782	C18	GO:0010876	lipid localization	26/683	351/16992	0.00209377	0.0253313	0.0197478	10349/10351/9429/2182/9370/301/80832/80831/80830/81575/79895/654/114897/948/1066/1588/51738/3553/3931/3990/4023/4035/5320/5321/5322/124976	26
1783	C18	GO:0016486	peptide hormone processing	6/683	34/16992	0.00211896	0.0254644	0.0198515	1215/1511/2028/4803/5125/5443	6
1784	C18	GO:0038179	neurotrophin signaling pathway	6/683	34/16992	0.00211896	0.0254644	0.0198515	4692/4803/4804/4915/5906/10252	6
1785	C18	GO:0014032	neural crest cell development	8/683	58/16992	0.00212156	0.0254644	0.0198515	1910/1947/182/84541/8829/10371/6591/7291	8
1786	C18	GO:0042493	response to drug	29/683	408/16992	0.00221763	0.0265474	0.0206958	10351/10060/9429/100/9370/148/301/1536/2018/2353/2354/2621/3553/3725/3956/4023/5228/9647/94274/5764/5797/5906/11280/6507/6581/6546/6622/6915/10628	29
1787	C18	GO:0002576	platelet degranulation	13/683	130/16992	0.00222608	0.0265786	0.0207202	2/948/1675/2621/22927/3082/3481/7044/22915/5023/5154/5627/6678	13
1788	C18	GO:0006953	acute-phase response	7/683	46/16992	0.00224477	0.0267315	0.0208394	1910/3240/3553/5359/6288/6289/6291	7
1789	C18	GO:0071229	cellular response to acid chemical	17/683	195/16992	0.00230091	0.0271906	0.0211973	1646/8644/552/1282/1536/3199/3399/3779/4313/4915/5031/80310/5311/5724/5737/7484/6935	17
1790	C18	GO:2000021	regulation of ion homeostasis	17/683	195/16992	0.00230091	0.0271906	0.0211973	287/477/552/845/6366/1634/1910/2273/2280/4653/5311/5350/22821/55800/6546/6622/6869	17
1791	C18	GO:0048661	positive regulation of smooth muscle cell proliferation	9/683	72/16992	0.00230125	0.0271906	0.0211973	1012/1839/3725/4313/8013/80310/5159/5724/348093	9
1792	C18	GO:0003171	atrioventricular valve development	5/683	24/16992	0.00232572	0.0272673	0.0212571	650/3491/26508/6910/7291	5
1793	C18	GO:0032232	negative regulation of actin filament bundle assembly	5/683	24/16992	0.00232572	0.0272673	0.0212571	79822/395/10395/4653/85358	5
1794	C18	GO:0038084	vascular endothelial growth factor signaling pathway	5/683	24/16992	0.00232572	0.0272673	0.0212571	1634/2321/8829/5156/5159	5
1795	C18	GO:0051056	regulation of small GTPase mediated signal transduction	23/683	300/16992	0.00239678	0.0279746	0.0218085	2/148/64411/79658/57569/58504/57636/79822/393/395/10395/9290/2846/4653/4803/5159/57480/80243/22821/5924/23433/10252/85360	23
1796	C18	GO:0021700	developmental maturation	20/683	247/16992	0.00239835	0.0279746	0.0218085	558/650/6366/1028/1050/1672/27185/1910/2034/79633/3202/3600/30819/26468/4313/4653/5745/10981/8434/54345	20
1797	C18	GO:0050866	negative regulation of cell activation	15/683	163/16992	0.00242214	0.0281798	0.0219685	301/558/114897/729230/11314/339390/56940/2294/2615/10461/55824/5154/5156/7128/11326	15
1798	C18	GO:0003179	heart valve morphogenesis	6/683	35/16992	0.00247185	0.0284534	0.0221817	650/3491/26508/182/6910/7291	6
1799	C18	GO:0010464	regulation of mesenchymal cell proliferation	6/683	35/16992	0.00247185	0.0284534	0.0221817	2294/5154/5396/5764/6474/6935	6
1800	C18	GO:0033280	response to vitamin D	6/683	35/16992	0.00247185	0.0284534	0.0221817	249/3600/5179/5292/5764/6591	6
1801	C18	GO:0043277	apoptotic cell clearance	6/683	35/16992	0.00247185	0.0284534	0.0221817	558/948/2219/2621/4035/10461	6
1802	C18	GO:2000269	regulation of fibroblast apoptotic process	4/683	15/16992	0.00247737	0.0284534	0.0221817	2621/5294/9263/9262	4
1803	C18	GO:0051249	regulation of lymphocyte activation	30/683	430/16992	0.00248318	0.0284534	0.0221817	100/301/558/6366/729230/30835/11314/975/339390/1803/56940/1947/2621/2736/2934/3481/3600/3553/3575/3662/3956/2615/10461/55824/6708/6869/7128/11326/6935/678	30
1804	C18	GO:0046823	negative regulation of nucleocytoplasmic transport	9/683	73/16992	0.00253345	0.0289035	0.0225327	284/9478/948/147906/2621/29969/4856/5311/6591	9
1805	C18	GO:0045123	cellular extravasation	7/683	47/16992	0.00254788	0.0289035	0.0225327	6366/729230/6376/3672/80310/5294/5724	7
1806	C18	GO:0046456	icosanoid biosynthetic process	7/683	47/16992	0.00254788	0.0289035	0.0225327	8644/301/552/2205/5321/5322/5740	7
1807	C18	GO:1901570	fatty acid derivative biosynthetic process	7/683	47/16992	0.00254788	0.0289035	0.0225327	8644/301/552/2205/5321/5322/5740	7
1808	C18	GO:0030509	BMP signaling pathway	14/683	148/16992	0.00258631	0.0291938	0.022759	650/654/91851/3491/11167/2662/64388/5654/3397/7044/4487/348093/6424/23090	14
1809	C18	GO:0048754	branching morphogenesis of an epithelial tube	14/683	148/16992	0.00258631	0.0291938	0.022759	650/1282/1969/79633/2294/2736/3202/8829/5228/5311/54922/10252/6943/7484	14
1810	C18	GO:0019935	cyclic-nucleotide-mediated signaling	8/683	60/16992	0.00264009	0.0296538	0.0231175	948/1672/1910/2770/2983/5140/10411/5997	8
1811	C18	GO:0042108	positive regulation of cytokine biosynthetic process	8/683	60/16992	0.00264009	0.0296538	0.0231175	729230/1536/2205/3553/3662/5724/7096/51311	8
1812	C18	GO:0046890	regulation of lipid biosynthetic process	13/683	133/16992	0.00272399	0.0303091	0.0236284	9370/8644/301/552/650/654/1581/3491/345275/3553/5154/6615/6591	13
1813	C18	GO:0060078	regulation of postsynaptic membrane potential	13/683	133/16992	0.00272399	0.0303091	0.0236284	51738/5023/5311/9294/11280/6328/55800/6329/6330/85358/6546/6547/6622	13
1814	C18	GO:0061572	actin filament bundle organization	13/683	133/16992	0.00272399	0.0303091	0.0236284	79822/395/10395/1809/3397/4082/4653/9647/10411/85358/10174/11346/6869	13
1815	C18	GO:0006941	striated muscle contraction	15/683	165/16992	0.00272509	0.0303091	0.0236284	148/287/477/845/10008/3759/8736/5294/5350/5997/55800/6330/6546/6547/7140	15
1816	C18	GO:0001656	metanephros development	10/683	88/16992	0.00275841	0.0305304	0.0238009	9370/79633/3399/5154/5156/5159/5311/10252/6943/7484	10
1817	C18	GO:0060021	palate development	10/683	88/16992	0.00275841	0.0305304	0.0238009	4223/4487/91461/63976/5396/6615/6591/6943/7291/7484	10
1818	C18	GO:0003081	regulation of systemic arterial blood pressure by renin-angiotensin	5/683	25/16992	0.00281229	0.0309012	0.02409	1215/1511/2028/5125/6869	5
1819	C18	GO:0008045	motor neuron axon guidance	5/683	25/16992	0.00281229	0.0309012	0.02409	1959/2043/3199/8829/10371	5
1820	C18	GO:0010880	regulation of release of sequestered calcium ion into cytosol by sarcoplasmic reticulum	5/683	25/16992	0.00281229	0.0309012	0.02409	287/477/845/5350/6546	5
1821	C18	GO:0051962	positive regulation of nervous system development	31/683	453/16992	0.00284403	0.0311747	0.0243032	443/650/654/729230/27185/1809/2043/9638/23768/51738/2735/2736/26508/3082/3232/57611/94030/54674/26045/4803/4804/8829/4915/5764/5906/10371/85358/6474/6925/7225/6935	31
1822	C18	GO:0002755	MyD88-dependent toll-like receptor signaling pathway	6/683	36/16992	0.00286712	0.031277	0.024383	11314/948/3656/11213/7096/51311	6
1823	C18	GO:0030212	hyaluronan metabolic process	6/683	36/16992	0.00286712	0.031277	0.024383	3082/3600/3553/80760/5292/55576	6
1824	C18	GO:0010959	regulation of metal ion transport	24/683	323/16992	0.00293043	0.0318912	0.0248618	287/477/482/845/2273/2280/53826/53822/10008/30820/30819/3759/3779/5023/5159/5294/5311/5350/5957/55800/6330/6546/6622/7225	24
1825	C18	GO:0050863	regulation of T cell activation	23/683	305/16992	0.00295045	0.0320324	0.0249719	100/301/6366/729230/30835/11314/339390/1803/56940/1947/2736/2934/3481/3600/3553/3575/3662/3956/2615/55824/6708/11326/6935	23
1826	C18	GO:0032845	negative regulation of homeostatic process	16/683	183/16992	0.00296625	0.0321273	0.0250458	100/287/477/845/6366/2280/51738/3202/9935/5311/5350/22821/6546/6622/7128/7538	16
1827	C18	GO:1905954	positive regulation of lipid localization	9/683	75/16992	0.0030534	0.0329927	0.0257205	9370/654/114897/948/1588/51738/3553/4023/4035	9
1828	C18	GO:0032516	positive regulation of phosphoprotein phosphatase activity	4/683	16/16992	0.00319913	0.0340816	0.0265694	11314/3672/5159/23645	4
1829	C18	GO:0045408	regulation of interleukin-6 biosynthetic process	4/683	16/16992	0.00319913	0.0340816	0.0265694	51738/3553/5724/7096	4
1830	C18	GO:0055098	response to low-density lipoprotein particle	4/683	16/16992	0.00319913	0.0340816	0.0265694	948/975/1012/4023	4
1831	C18	GO:0061298	retina vasculature development in camera-type eye	4/683	16/16992	0.00319913	0.0340816	0.0265694	1282/8829/5156/5159	4
1832	C18	GO:0071402	cellular response to lipoprotein particle stimulus	4/683	16/16992	0.00319913	0.0340816	0.0265694	948/975/1012/4023	4
1833	C18	GO:0072224	metanephric glomerulus development	4/683	16/16992	0.00319913	0.0340816	0.0265694	9370/5156/5159/6943	4
1834	C18	GO:1902905	positive regulation of supramolecular fiber organization	15/683	168/16992	0.00323764	0.034118	0.0265978	79998/402/6366/148170/2934/3397/25802/54551/4653/9647/10411/5997/10174/11346/6869	15
1835	C18	GO:0072593	reactive oxygen species metabolic process	19/683	236/16992	0.00324105	0.034118	0.0265978	8644/316/948/1536/3491/2308/2878/3040/3043/3240/3553/5159/5311/5740/6622/6648/6649/9263/7173	19
1836	C18	GO:0021545	cranial nerve development	7/683	49/16992	0.00324756	0.034118	0.0265978	1959/3198/3232/9935/8829/10371/6507	7
1837	C18	GO:0048546	digestive tract morphogenesis	7/683	49/16992	0.00324756	0.034118	0.0265978	2294/2735/2736/5156/348093/6474/6943	7
1838	C18	GO:0048864	stem cell development	8/683	62/16992	0.00325268	0.034118	0.0265978	1910/1947/182/84541/8829/10371/6591/7291	8
1839	C18	GO:1904888	cranial skeletal system development	8/683	62/16992	0.00325268	0.034118	0.0265978	158326/3198/3199/5156/5396/6913/7291/7484	8
1840	C18	GO:0033273	response to vitamin	10/683	90/16992	0.00325505	0.034118	0.0265978	100/249/2621/2934/3600/5179/5292/5764/6591/6678	10
1841	C18	GO:0032715	negative regulation of interleukin-6 production	6/683	37/16992	0.00330781	0.0345289	0.0269181	2621/51738/3082/11213/23208/7128	6
1842	C18	GO:0043524	negative regulation of neuron apoptotic process	13/683	136/16992	0.00330943	0.0345289	0.0269181	284/558/10752/3725/5641/4035/10763/4803/8013/8829/4915/6622/6648	13
1843	C18	GO:0045987	positive regulation of smooth muscle contraction	5/683	26/16992	0.00336839	0.0350637	0.027335	100/148/93649/5724/6869	5
1844	C18	GO:0007266	Rho protein signal transduction	15/683	169/16992	0.00342514	0.035573	0.027732	148/64411/393/395/148170/1012/10395/9290/2846/4653/4804/5159/57480/80243/5924	15
1845	C18	GO:0035051	cardiocyte differentiation	12/683	121/16992	0.0034665	0.0359205	0.028003	650/182/4629/93649/91624/5156/5159/6546/54345/10252/6910/7291	12
1846	C18	GO:0048608	reproductive structure development	29/683	421/16992	0.00348656	0.0360462	0.028101	100/9510/8644/301/558/654/1028/1050/1588/3491/1634/2034/51738/2736/5654/10461/93649/5156/5159/5311/5740/10371/6586/6615/9021/6943/7942/7484/23414	29
1847	C18	GO:0007519	skeletal muscle tissue development	14/683	153/16992	0.00350486	0.0361533	0.0281844	467/858/1634/1959/2353/26508/3236/4223/93649/8736/6285/6474/6943/7291	14
1848	C18	GO:0090317	negative regulation of intracellular protein transport	10/683	91/16992	0.00352871	0.036317	0.028312	9370/284/9478/948/147906/2621/29969/4856/5311/6591	10
1849	C18	GO:0050709	negative regulation of protein secretion	11/683	106/16992	0.00355264	0.0364807	0.0284397	284/301/2621/2633/51738/3553/7850/2615/4856/23208/51311	11
1850	C18	GO:1903524	positive regulation of blood circulation	8/683	63/16992	0.00359764	0.0368596	0.028735	100/148/552/5724/5997/55800/6869/6915	8
1851	C18	GO:0045833	negative regulation of lipid metabolic process	9/683	77/16992	0.00365404	0.0372695	0.0290546	8644/650/3553/5140/5154/5294/113791/6615/6591	9
1852	C18	GO:1900181	negative regulation of protein localization to nucleus	9/683	77/16992	0.00365404	0.0372695	0.0290546	284/9478/948/147906/2621/29969/4856/5311/6591	9
1853	C18	GO:0050806	positive regulation of synaptic transmission	12/683	122/16992	0.00370818	0.0377371	0.0294191	148/26045/4900/4915/5764/6285/85358/6507/6547/6622/6869/57616	12
1854	C18	GO:0001990	regulation of systemic arterial blood pressure by hormone	6/683	38/16992	0.00379702	0.0384692	0.0299898	552/1215/1511/2028/5125/6869	6
1855	C18	GO:0035924	cellular response to vascular endothelial growth factor stimulus	6/683	38/16992	0.00379702	0.0384692	0.0299898	1634/2321/2619/8829/5156/5159	6
1856	C18	GO:0022604	regulation of cell morphogenesis	29/683	424/16992	0.00385409	0.0388741	0.0303056	301/64411/393/6357/148170/27185/10395/5168/2043/2192/2633/3397/57611/3679/4653/4803/4804/8829/4915/54873/5764/23433/6285/10371/85358/6474/6678/6708/7225	29
1857	C18	GO:0061458	reproductive system development	29/683	424/16992	0.00385409	0.0388741	0.0303056	100/9510/8644/301/558/654/1028/1050/1588/3491/1634/2034/51738/2736/5654/10461/93649/5156/5159/5311/5740/10371/6586/6615/9021/6943/7942/7484/23414	29
1858	C18	GO:0048469	cell maturation	14/683	155/16992	0.00393988	0.0396515	0.0309116	558/6366/1028/1050/1672/1910/2034/3202/3600/30819/26468/4653/5745/54345	14
1859	C18	GO:0060840	artery development	9/683	78/16992	0.00398717	0.0398096	0.0310349	2294/3198/182/4035/93649/8829/5159/5311/5396	9
1860	C18	GO:0070542	response to fatty acid	9/683	78/16992	0.00398717	0.0398096	0.0310349	9370/1646/8644/6366/948/3399/5031/5724/5737	9
1861	C18	GO:0003002	regionalization	24/683	331/16992	0.00399405	0.0398096	0.0310349	650/58524/1959/2018/2114/2294/2735/2736/64388/3199/3202/3236/3232/9935/4223/4487/8829/5125/10371/6615/10252/9096/6939/6997	24
1862	C18	GO:0010644	cell communication by electrical coupling	5/683	27/16992	0.00399934	0.0398096	0.0310349	477/482/845/3736/6546	5
1863	C18	GO:0036151	phosphatidylcholine acyl-chain remodeling	5/683	27/16992	0.00399934	0.0398096	0.0310349	54947/5320/5321/5322/151056	5
1864	C18	GO:0071241	cellular response to inorganic substance	15/683	172/16992	0.00404177	0.0400701	0.0312379	8644/654/1050/221184/1536/2167/2353/2354/2308/2934/2983/3725/3736/5311/6622	15
1865	C18	GO:0003198	epithelial to mesenchymal transition involved in endocardial cushion formation	4/683	17/16992	0.00405194	0.0400701	0.0312379	26508/4487/6615/6591	4
1866	C18	GO:0035024	negative regulation of Rho protein signal transduction	4/683	17/16992	0.00405194	0.0400701	0.0312379	148/64411/10395/4653	4
1867	C18	GO:0060048	cardiac muscle contraction	12/683	124/16992	0.0042322	0.041762	0.0325569	148/287/477/845/10008/3759/5294/5350/5997/55800/6330/6546	12
1868	C18	GO:0042063	gliogenesis	19/683	242/16992	0.0042611	0.0419562	0.0327083	301/147495/443/650/729230/27185/1959/2043/2934/28999/4653/4692/4915/5179/5764/6285/6547/7223/10100	19
1869	C18	GO:0031670	cellular response to nutrient	6/683	39/16992	0.00433786	0.0424011	0.0330551	2621/3600/5179/5292/5764/6591	6
1870	C18	GO:0035136	forelimb morphogenesis	6/683	39/16992	0.00433786	0.0424011	0.0330551	3236/4487/8434/6474/6910/7291	6
1871	C18	GO:0045843	negative regulation of striated muscle tissue development	6/683	39/16992	0.00433786	0.0424011	0.0330551	650/5600/93649/6285/6910/7291	6
1872	C18	GO:0045445	myoblast differentiation	9/683	79/16992	0.00434358	0.0424011	0.0330551	91653/6355/2034/3399/3486/182/3956/4154/93649	9
1873	C18	GO:0050764	regulation of phagocytosis	8/683	65/16992	0.00437193	0.0424049	0.0330581	9370/11314/948/2621/3553/10461/5906/23208	8
1874	C18	GO:0061035	regulation of cartilage development	8/683	65/16992	0.00437193	0.0424049	0.0330581	650/654/3491/2487/2736/91461/6474/6591	8
1875	C18	GO:0086001	cardiac muscle cell action potential	8/683	65/16992	0.00437193	0.0424049	0.0330581	287/477/10008/30819/3759/55800/6330/6546	8
1876	C18	GO:0042552	myelination	11/683	109/16992	0.00440281	0.0426135	0.0332207	287/443/1959/3082/83700/4118/7851/4359/4653/6547/10100	11
1877	C18	GO:0051495	positive regulation of cytoskeleton organization	16/683	191/16992	0.00451282	0.0434013	0.0338348	79998/402/6366/148170/2934/3397/25802/54551/4653/10763/9647/10411/5997/10174/11346/6869	16
1878	C18	GO:0071804	cellular potassium ion transport	16/683	191/16992	0.00451282	0.0434013	0.0338348	10060/287/477/482/845/2273/3736/3742/3750/10008/30820/30819/3759/3779/3782/5311	16
1879	C18	GO:0071805	potassium ion transmembrane transport	16/683	191/16992	0.00451282	0.0434013	0.0338348	10060/287/477/482/845/2273/3736/3742/3750/10008/30820/30819/3759/3779/3782/5311	16
1880	C18	GO:0051348	negative regulation of transferase activity	25/683	353/16992	0.00452528	0.0434294	0.0338567	9370/11314/1028/1050/1634/1843/56940/2167/23768/3553/11213/94030/93649/113791/127435/9647/80243/5997/5998/8835/9021/10252/7128/84101/7538	25
1881	C18	GO:0032233	positive regulation of actin filament bundle assembly	7/683	52/16992	0.00456045	0.043583	0.0339765	3397/4653/9647/10411/10174/11346/6869	7
1882	C18	GO:0050810	regulation of steroid biosynthetic process	7/683	52/16992	0.00456045	0.043583	0.0339765	8644/650/654/1581/3553/6615/6591	7
1883	C18	GO:0010922	positive regulation of phosphatase activity	5/683	28/16992	0.00471042	0.0449218	0.0350202	650/11314/3672/5159/23645	5
1884	C18	GO:0050708	regulation of protein secretion	27/683	392/16992	0.00472703	0.0449859	0.0350702	284/301/402/654/22900/965/26253/1803/2219/2621/2633/51738/3553/7850/4023/2615/5600/4082/8736/4856/5906/10411/6288/23208/7096/51311/7291	27
1885	C18	GO:0016051	carbohydrate biosynthetic process	16/683	192/16992	0.00474559	0.0450682	0.0351344	9370/467/8707/114898/55790/2308/83468/2819/3481/3953/5260/5724/5745/6622/55808/30815	16
1886	C18	GO:0045933	positive regulation of muscle contraction	6/683	40/16992	0.00493345	0.0465607	0.0362979	100/148/93649/5724/5997/6869	6
1887	C18	GO:0050701	interleukin-1 secretion	6/683	40/16992	0.00493345	0.0465607	0.0362979	22900/948/2621/7850/6288/51311	6
1888	C18	GO:0072210	metanephric nephron development	6/683	40/16992	0.00493345	0.0465607	0.0362979	9370/5156/5159/5311/6943/7484	6
1889	C18	GO:0032692	negative regulation of interleukin-1 production	4/683	18/16992	0.00504606	0.0469326	0.0365878	2621/51738/7850/7128	4
1890	C18	GO:0032703	negative regulation of interleukin-2 production	4/683	18/16992	0.00504606	0.0469326	0.0365878	2633/7128/11326/7538	4
1891	C18	GO:0035455	response to interferon-alpha	4/683	18/16992	0.00504606	0.0469326	0.0365878	558/2621/3455/4600	4
1892	C18	GO:0042226	interleukin-6 biosynthetic process	4/683	18/16992	0.00504606	0.0469326	0.0365878	51738/3553/5724/7096	4
1893	C18	GO:0044346	fibroblast apoptotic process	4/683	18/16992	0.00504606	0.0469326	0.0365878	2621/5294/9263/9262	4
1894	C18	GO:0010634	positive regulation of epithelial cell migration	11/683	111/16992	0.00505418	0.0469326	0.0365878	284/51378/84913/5168/1839/3725/8829/9647/6678/6869/6997	11
1895	C18	GO:0034754	cellular hormone metabolic process	11/683	111/16992	0.00505418	0.0469326	0.0365878	127/1646/8644/650/654/1583/1588/51170/151056/5959/59342	11
1896	C18	GO:0022407	regulation of cell-cell adhesion	27/683	394/16992	0.00505539	0.0469326	0.0365878	100/9370/301/114897/6366/729230/30835/11314/339390/1803/56940/1947/2736/2934/3481/3600/3553/3575/3662/3956/2615/8013/55824/5724/6708/11326/6935	27
1897	C18	GO:0086065	cell communication involved in cardiac conduction	7/683	53/16992	0.00507647	0.0469532	0.0366039	287/477/482/845/55800/6330/6546	7
1898	C18	GO:1903828	negative regulation of cellular protein localization	13/683	143/16992	0.00507826	0.0469532	0.0366039	9370/284/9478/948/147906/2621/2633/29969/4856/5311/91461/23433/6591	13
1899	C18	GO:0002062	chondrocyte differentiation	10/683	96/16992	0.00518248	0.0478196	0.0372793	650/654/54360/2736/4856/91461/5745/864/6474/6591	10
1900	C18	GO:1902903	regulation of supramolecular fiber organization	21/683	283/16992	0.00526492	0.048482	0.0377957	79998/79822/395/402/6366/148170/10395/2934/3397/25802/54551/4653/9647/10411/5997/85358/6622/10174/6708/11346/6869	21
1901	C18	GO:0044706	multi-multicellular organism process	17/683	212/16992	0.00540113	0.0494922	0.0385832	2182/552/53405/2192/2353/2354/51738/3553/4313/5023/5125/5228/5724/5737/5740/8434/6869	17
1902	C18	GO:0002792	negative regulation of peptide secretion	11/683	112/16992	0.00540726	0.0494922	0.0385832	284/301/2621/2633/51738/3553/7850/2615/4856/23208/51311	11
1903	C18	GO:0003014	renal system process	11/683	112/16992	0.00540726	0.0494922	0.0385832	9370/148/8644/552/1910/2621/2934/3043/5641/5125/6869	11
1904	C18	GO:0060402	calcium ion transport into cytosol	12/683	128/16992	0.00545794	0.0497559	0.0387888	148/287/477/845/6366/2280/5311/5350/22821/6546/6547/6622	12
1905	C18	GO:0061041	regulation of wound healing	12/683	128/16992	0.00545794	0.0497559	0.0387888	301/114897/948/2934/1839/5154/5156/5627/286133/55576/6915/7128	12
1906	C18	GO:0014808	release of sequestered calcium ion into cytosol by sarcoplasmic reticulum	5/683	29/16992	0.00550685	0.0498724	0.0388796	287/477/845/5350/6546	5
1907	C18	GO:0072604	interleukin-6 secretion	5/683	29/16992	0.00550685	0.0498724	0.0388796	2621/3553/23208/51311/7291	5
1908	C18	GO:0010817	regulation of hormone levels	31/683	474/16992	0.00550926	0.0498724	0.0388796	127/9370/1646/8644/301/402/650/654/114897/1215/1511/1583/1588/1803/2028/51738/51170/3553/4082/4803/4856/5125/151056/5443/5906/10411/5959/59342/6869/7173/7432	31
1909	C18	GO:0060538	skeletal muscle organ development	14/683	161/16992	0.00551458	0.0498724	0.0388796	467/858/1634/1959/2353/26508/3236/4223/93649/8736/6285/6474/6943/7291	14
1910	C5	GO:0006614	SRP-dependent cotranslational protein targeting to membrane	38/935	92/16992	3.97691e-24	1.73314e-20	1.73314e-20	6134/6135/6136/6137/23521/9045/6138/6141/6143/6144/6146/6152/6154/6155/6157/6159/6156/6160/11224/25873/6168/6169/6128/6176/6181/6208/6209/6210/6222/6223/6224/6227/6228/6229/6230/6235/6202/6203	38
1911	C5	GO:0006613	cotranslational protein targeting to membrane	38/935	97/16992	3.92793e-23	8.55895e-20	8.55895e-20	6134/6135/6136/6137/23521/9045/6138/6141/6143/6144/6146/6152/6154/6155/6157/6159/6156/6160/11224/25873/6168/6169/6128/6176/6181/6208/6209/6210/6222/6223/6224/6227/6228/6229/6230/6235/6202/6203	38
1912	C5	GO:0045047	protein targeting to ER	38/935	101/16992	2.17812e-22	3.16409e-19	3.16409e-19	6134/6135/6136/6137/23521/9045/6138/6141/6143/6144/6146/6152/6154/6155/6157/6159/6156/6160/11224/25873/6168/6169/6128/6176/6181/6208/6209/6210/6222/6223/6224/6227/6228/6229/6230/6235/6202/6203	38
1913	C5	GO:0072599	establishment of protein localization to endoplasmic reticulum	38/935	105/16992	1.09894e-21	1.1973e-18	1.1973e-18	6134/6135/6136/6137/23521/9045/6138/6141/6143/6144/6146/6152/6154/6155/6157/6159/6156/6160/11224/25873/6168/6169/6128/6176/6181/6208/6209/6210/6222/6223/6224/6227/6228/6229/6230/6235/6202/6203	38
1914	C5	GO:0000184	nuclear-transcribed mRNA catabolic process, nonsense-mediated decay	39/935	120/16992	2.7666e-20	2.41137e-17	2.41137e-17	4116/6134/6135/6136/6137/23521/9045/6138/6141/6143/6144/6146/6152/6154/6155/6157/6159/6156/6160/11224/25873/6168/6169/6128/6176/6181/6208/6209/6210/6222/6223/6224/6227/6228/6229/6230/6235/6202/6203	39
1915	C5	GO:0006119	oxidative phosphorylation	35/935	103/16992	4.75371e-19	3.33106e-16	3.33106e-16	509/513/400916/9377/1329/1340/1350/90480/126328/55967/51079/4697/4700/4702/54539/4708/4709/4710/4712/4713/4714/4717/4722/4724/4725/374291/4729/4731/54949/6834/6901/29796/10975/7381/27089	35
1916	C5	GO:0019080	viral gene expression	47/935	187/16992	5.35048e-19	3.33106e-16	3.33106e-16	1025/8665/8666/2959/5435/5439/5702/6134/6135/6136/6137/23521/9045/6138/6141/6143/6144/6146/6152/6154/6155/6157/6159/6156/6160/11224/25873/6168/6169/6128/6176/6181/6208/6209/6210/6222/6223/6224/6227/6228/6229/6230/6235/6202/6203/7391/7392	47
1917	C5	GO:0044033	multi-organism metabolic process	50/935	213/16992	9.26319e-19	5.04612e-16	5.04612e-16	89849/1025/8665/8666/2959/5606/5608/5435/5439/5702/6134/6135/6136/6137/23521/9045/6138/6141/6143/6144/6146/6152/6154/6155/6157/6159/6156/6160/11224/25873/6168/6169/6128/6176/6181/6208/6209/6210/6222/6223/6224/6227/6228/6229/6230/6235/6202/6203/7391/7392	50
1918	C5	GO:0006413	translational initiation	47/935	190/16992	1.07645e-18	5.21241e-16	5.21241e-16	8891/8665/8666/8668/9470/8637/9669/8440/6134/6135/6136/6137/23521/9045/6138/6141/6143/6144/6146/6152/6154/6155/6157/6159/6156/6160/11224/25873/6168/6169/6128/6176/6181/6208/6209/6210/6222/6223/6224/6227/6228/6229/6230/6235/6202/6203/7124	47
1919	C5	GO:0046034	ATP metabolic process	52/935	231/16992	1.31977e-18	5.75157e-16	5.75157e-16	83440/203/509/513/514/517/518/10476/521/522/9551/539/572/400916/9377/1329/1340/1350/1497/90480/2987/3101/126328/55967/51079/4697/4700/4702/54539/4708/4709/4710/4712/4713/4714/4717/4722/4724/4725/374291/4729/4731/5027/54949/51548/6834/6901/706/29796/10975/7381/27089	52
1920	C5	GO:0019083	viral transcription	45/935	176/16992	1.47144e-18	5.82959e-16	5.82959e-16	1025/2959/5435/5439/5702/6134/6135/6136/6137/23521/9045/6138/6141/6143/6144/6146/6152/6154/6155/6157/6159/6156/6160/11224/25873/6168/6169/6128/6176/6181/6208/6209/6210/6222/6223/6224/6227/6228/6229/6230/6235/6202/6203/7391/7392	45
1921	C5	GO:0070972	protein localization to endoplasmic reticulum	38/935	127/16992	2.10765e-18	7.65427e-16	7.65427e-16	6134/6135/6136/6137/23521/9045/6138/6141/6143/6144/6146/6152/6154/6155/6157/6159/6156/6160/11224/25873/6168/6169/6128/6176/6181/6208/6209/6210/6222/6223/6224/6227/6228/6229/6230/6235/6202/6203	38
1922	C5	GO:0009144	purine nucleoside triphosphate metabolic process	55/935	263/16992	4.64692e-18	1.55779e-15	1.55779e-15	83440/203/509/513/514/517/518/10476/521/522/9551/539/572/400916/9377/1329/1340/1350/1497/1716/90480/2987/3101/3704/126328/55967/51079/4697/4700/4702/54539/4708/4709/4710/4712/4713/4714/4717/4722/4724/4725/374291/4729/4731/4521/5027/54949/51548/6834/6901/706/29796/10975/7381/27089	55
1923	C5	GO:0022904	respiratory electron transport chain	33/935	99/16992	9.54854e-18	2.97232e-15	2.97232e-15	9377/1329/1340/1350/2109/126328/55967/51079/4697/4700/4702/91942/54539/4708/4709/4710/4712/4713/4714/4717/4722/4724/4725/374291/4729/4731/54949/6390/6901/29796/10975/7381/27089	33
1924	C5	GO:0009199	ribonucleoside triphosphate metabolic process	54/935	262/16992	1.85455e-17	5.18548e-15	5.18548e-15	83440/203/509/513/514/517/518/10476/521/522/9551/539/572/400916/9377/1329/1340/1350/1497/90480/2987/3101/3704/126328/55967/51079/4697/4700/4702/54539/4708/4709/4710/4712/4713/4714/4717/4722/4724/4725/374291/4729/4731/5027/54949/51548/6834/6901/706/83549/29796/10975/7381/27089	54
1925	C5	GO:0022900	electron transport chain	33/935	101/16992	1.9038e-17	5.18548e-15	5.18548e-15	9377/1329/1340/1350/2109/126328/55967/51079/4697/4700/4702/91942/54539/4708/4709/4710/4712/4713/4714/4717/4722/4724/4725/374291/4729/4731/54949/6390/6901/29796/10975/7381/27089	33
1926	C5	GO:0042775	mitochondrial ATP synthesis coupled electron transport	30/935	83/16992	2.21458e-17	5.67715e-15	5.67715e-15	9377/1329/1340/1350/126328/55967/51079/4697/4700/4702/54539/4708/4709/4710/4712/4713/4714/4717/4722/4724/4725/374291/4729/4731/54949/6901/29796/10975/7381/27089	30
1927	C5	GO:0009205	purine ribonucleoside triphosphate metabolic process	53/935	256/16992	3.02122e-17	7.11898e-15	7.11898e-15	83440/203/509/513/514/517/518/10476/521/522/9551/539/572/400916/9377/1329/1340/1350/1497/90480/2987/3101/3704/126328/55967/51079/4697/4700/4702/54539/4708/4709/4710/4712/4713/4714/4717/4722/4724/4725/374291/4729/4731/5027/54949/51548/6834/6901/706/29796/10975/7381/27089	53
1928	C5	GO:0009141	nucleoside triphosphate metabolic process	56/935	283/16992	3.24801e-17	7.11898e-15	7.11898e-15	83440/203/509/513/514/517/518/10476/521/522/9551/539/572/400916/9377/1329/1340/1350/1497/1716/90480/2987/3101/3704/126328/55967/51079/4697/4700/4702/54539/4708/4709/4710/4712/4713/4714/4717/4722/4724/4725/374291/4729/4731/4521/5027/54949/51548/6834/6901/706/83549/29796/10975/7381/27089	56
1929	C5	GO:0042773	ATP synthesis coupled electron transport	30/935	84/16992	3.26708e-17	7.11898e-15	7.11898e-15	9377/1329/1340/1350/126328/55967/51079/4697/4700/4702/54539/4708/4709/4710/4712/4713/4714/4717/4722/4724/4725/374291/4729/4731/54949/6901/29796/10975/7381/27089	30
1930	C5	GO:0009167	purine ribonucleoside monophosphate metabolic process	54/935	274/16992	1.45672e-16	3.02304e-14	3.02304e-14	83440/203/509/513/514/517/518/10476/521/522/9551/539/572/400916/9377/1329/1340/1350/1497/90480/2987/3101/126328/55967/51079/4697/4700/4702/54539/4708/4709/4710/4712/4713/4714/4717/4722/4724/4725/374291/4729/4731/170685/11165/5027/54949/51548/6834/6901/706/29796/10975/7381/27089	54
1931	C5	GO:0009126	purine nucleoside monophosphate metabolic process	54/935	275/16992	1.71937e-16	3.40591e-14	3.40591e-14	83440/203/509/513/514/517/518/10476/521/522/9551/539/572/400916/9377/1329/1340/1350/1497/90480/2987/3101/126328/55967/51079/4697/4700/4702/54539/4708/4709/4710/4712/4713/4714/4717/4722/4724/4725/374291/4729/4731/170685/11165/5027/54949/51548/6834/6901/706/29796/10975/7381/27089	54
1932	C5	GO:0009161	ribonucleoside monophosphate metabolic process	55/935	286/16992	2.34562e-16	4.44445e-14	4.44445e-14	83440/203/509/513/514/517/518/10476/521/522/9551/539/572/400916/9377/1329/1340/1350/1497/90480/2987/3101/126328/55967/51079/4697/4700/4702/54539/4708/4709/4710/4712/4713/4714/4717/4722/4724/4725/374291/4729/4731/170685/11165/5027/54949/51548/6834/6901/706/83549/29796/10975/7381/27089	55
1933	C5	GO:0009123	nucleoside monophosphate metabolic process	56/935	299/16992	4.24163e-16	7.70209e-14	7.70209e-14	83440/203/509/513/514/517/518/10476/521/522/9551/539/572/400916/9377/1329/1340/1350/1497/1716/90480/2987/3101/126328/55967/51079/4697/4700/4702/54539/4708/4709/4710/4712/4713/4714/4717/4722/4724/4725/374291/4729/4731/170685/11165/5027/54949/51548/6834/6901/706/83549/29796/10975/7381/27089	56
1934	C5	GO:0000956	nuclear-transcribed mRNA catabolic process	44/935	203/16992	2.68957e-15	4.68845e-13	4.68845e-13	51013/11340/57819/51690/4116/340719/6134/6135/6136/6137/23521/9045/6138/6141/6143/6144/6146/6152/6154/6155/6157/6159/6156/6160/11224/25873/6168/6169/6128/6176/6181/6208/6209/6210/6222/6223/6224/6227/6228/6229/6230/6235/6202/6203	44
1935	C5	GO:0006612	protein targeting to membrane	42/935	187/16992	3.09165e-15	5.18209e-13	5.18209e-13	84938/51024/56947/85409/6134/6135/6136/6137/23521/9045/6138/6141/6143/6144/6146/6152/6154/6155/6157/6159/6156/6160/11224/25873/6168/6169/6128/6176/6181/6208/6209/6210/6222/6223/6224/6227/6228/6229/6230/6235/6202/6203	42
1936	C5	GO:0033108	mitochondrial respiratory chain complex assembly	27/935	83/16992	1.81488e-14	2.92934e-12	2.92934e-12	126328/55967/51079/4700/4702/91942/54539/4708/4709/4710/4712/4713/4714/4717/4722/4724/4725/374291/4729/4731/5018/644096/54949/6834/6901/29796/7381	27
1937	C5	GO:0006364	rRNA processing	48/935	255/16992	4.59203e-14	7.14717e-12	7.14717e-12	51013/11340/2483/55272/65008/55505/10412/6134/6135/6136/6137/23521/9045/6138/6141/6143/6144/6146/6152/6154/6155/6157/6159/6156/6160/11224/25873/6168/6169/6128/6176/6181/79897/6208/6209/6210/6222/6223/6224/6227/6228/6229/6230/6235/6202/6203/9092/51504	48
1938	C5	GO:0010257	NADH dehydrogenase complex assembly	22/935	56/16992	5.51746e-14	7.75648e-12	7.75648e-12	126328/55967/51079/4700/4702/91942/54539/4708/4709/4710/4712/4713/4714/4717/4722/4724/4725/374291/4729/4731/5018/6901	22
1939	C5	GO:0032981	mitochondrial respiratory chain complex I assembly	22/935	56/16992	5.51746e-14	7.75648e-12	7.75648e-12	126328/55967/51079/4700/4702/91942/54539/4708/4709/4710/4712/4713/4714/4717/4722/4724/4725/374291/4729/4731/5018/6901	22
1940	C5	GO:0097031	mitochondrial respiratory chain complex I biogenesis	22/935	56/16992	5.51746e-14	7.75648e-12	7.75648e-12	126328/55967/51079/4700/4702/91942/54539/4708/4709/4710/4712/4713/4714/4717/4722/4724/4725/374291/4729/4731/5018/6901	22
1941	C5	GO:0006120	mitochondrial electron transport, NADH to ubiquinone	20/935	46/16992	7.61232e-14	1.0367e-11	1.0367e-11	126328/55967/51079/4697/4700/4702/54539/4708/4709/4710/4712/4713/4714/4717/4722/4724/4725/374291/4729/4731	20
1942	C5	GO:0006402	mRNA catabolic process	44/935	222/16992	8.00523e-14	1.05718e-11	1.05718e-11	51013/11340/57819/51690/4116/340719/6134/6135/6136/6137/23521/9045/6138/6141/6143/6144/6146/6152/6154/6155/6157/6159/6156/6160/11224/25873/6168/6169/6128/6176/6181/6208/6209/6210/6222/6223/6224/6227/6228/6229/6230/6235/6202/6203	44
1943	C5	GO:0016072	rRNA metabolic process	50/935	288/16992	3.53265e-13	4.52802e-11	4.52802e-11	51013/11340/2483/2971/55506/55272/65008/55505/10412/6134/6135/6136/6137/23521/9045/6138/6141/6143/6144/6146/6152/6154/6155/6157/6159/6156/6160/11224/25873/6168/6169/6128/6176/6181/79897/6208/6209/6210/6222/6223/6224/6227/6228/6229/6230/6235/6202/6203/9092/51504	50
1944	C5	GO:0045333	cellular respiration	36/935	167/16992	1.10426e-12	1.37497e-10	1.37497e-10	9377/1329/1340/1350/2109/3421/126328/55967/51079/4697/4700/4702/91942/54539/4708/4709/4710/4712/4713/4714/4717/4722/4724/4725/374291/4729/4731/5018/54949/6390/6834/6901/29796/10975/7381/27089	36
1945	C5	GO:0006401	RNA catabolic process	45/935	252/16992	1.98239e-12	2.38462e-10	2.38462e-10	51013/11340/57819/51690/4116/340719/79621/6134/6135/6136/6137/23521/9045/6138/6141/6143/6144/6146/6152/6154/6155/6157/6159/6156/6160/11224/25873/6168/6169/6128/6176/6181/6208/6209/6210/6222/6223/6224/6227/6228/6229/6230/6235/6202/6203	45
1946	C5	GO:0006414	translational elongation	32/935	137/16992	2.02457e-12	2.38462e-10	2.38462e-10	54998/1734/1933/1936/1984/90480/65008/54948/29074/51069/55052/29093/6150/64983/64981/64976/64975/84545/122704/116541/128308/64960/54460/64949/10240/92259/64968/6156/6176/6181/6203/54952	32
1947	C5	GO:0042254	ribosome biogenesis	51/935	312/16992	2.23408e-12	2.56214e-10	2.56214e-10	51013/11340/2483/55272/84769/65008/55505/51491/10412/6134/6135/6136/6137/23521/9045/6138/6141/6143/6144/6146/6152/6154/6155/6157/6159/6156/6160/11224/25873/6168/6169/6128/6176/6181/79897/6208/6209/6210/6222/6223/6224/6227/6228/6229/6230/6235/6202/6203/9092/51504/51042	51
1948	C5	GO:0090150	establishment of protein localization to membrane	56/935	371/16992	5.1443e-12	5.74843e-10	5.74843e-10	10139/84938/572/783/8292/8655/51024/56947/51079/85409/5018/9141/29098/11079/353116/6134/6135/6136/6137/23521/9045/6138/6141/6143/6144/6146/6152/6154/6155/6157/6159/6156/6160/11224/25873/6168/6169/6128/6176/6181/6208/6209/6210/6222/6223/6224/6227/6228/6229/6230/6235/6202/6203/26519/7124/7533	56
1949	C5	GO:0034655	nucleobase-containing compound catabolic process	55/935	373/16992	2.03885e-11	2.22133e-09	2.22133e-09	1267/1774/1807/51013/11340/84893/3094/3704/57819/51690/4116/340719/4521/170685/11165/79621/6134/6135/6136/6137/23521/9045/6138/6141/6143/6144/6146/6152/6154/6155/6157/6159/6156/6160/11224/25873/6168/6169/6128/6176/6181/6208/6209/6210/6222/6223/6224/6227/6228/6229/6230/6235/6202/6203/1890	55
1950	C5	GO:0006415	translational termination	26/935	103/16992	3.70947e-11	3.9429e-09	3.9429e-09	54998/91574/1984/90480/65008/54948/29074/51069/55052/29093/6150/64983/64981/64976/64975/84545/122704/116541/128308/64960/54460/64949/10240/92259/64968/51504	26
1951	C5	GO:1901361	organic cyclic compound catabolic process	62/935	465/16992	8.09458e-11	8.39909e-09	8.39909e-09	1267/1312/1774/1807/51013/11340/84893/3094/51171/3704/8942/57819/51690/4116/340719/4521/170685/11165/79621/6134/6135/6136/6137/23521/9045/6138/6141/6143/6144/6146/6152/6154/6155/6157/6159/6156/6160/11224/25873/6168/6169/6128/6176/6181/6208/6209/6210/6222/6223/6224/6227/6228/6229/6230/6235/6202/6203/6531/9784/6818/1890/7533	62
1952	C5	GO:0044270	cellular nitrogen compound catabolic process	58/935	421/16992	9.19205e-11	9.31603e-09	9.31603e-09	1267/1774/1807/51013/11340/84893/3094/3704/8942/57819/51690/4116/4357/340719/4521/170685/11165/5447/79621/6134/6135/6136/6137/23521/9045/6138/6141/6143/6144/6146/6152/6154/6155/6157/6159/6156/6160/11224/25873/6168/6169/6128/6176/6181/6208/6209/6210/6222/6223/6224/6227/6228/6229/6230/6235/6202/6203/1890	58
1953	C5	GO:0019439	aromatic compound catabolic process	59/935	433/16992	9.85028e-11	9.75625e-09	9.75625e-09	1267/1312/1774/1807/51013/11340/84893/3094/3704/8942/57819/51690/4116/340719/4521/170685/11165/79621/6134/6135/6136/6137/23521/9045/6138/6141/6143/6144/6146/6152/6154/6155/6157/6159/6156/6160/11224/25873/6168/6169/6128/6176/6181/6208/6209/6210/6222/6223/6224/6227/6228/6229/6230/6235/6202/6203/6531/6818/1890	59
1954	C5	GO:0070125	mitochondrial translational elongation	23/935	86/16992	1.41567e-10	1.371e-08	1.371e-08	54998/90480/65008/54948/29074/51069/55052/29093/6150/64983/64981/64976/64975/84545/122704/116541/128308/64960/54460/64949/10240/92259/64968	23
1955	C5	GO:0070126	mitochondrial translational termination	23/935	87/16992	1.82564e-10	1.72959e-08	1.72959e-08	54998/90480/65008/54948/29074/51069/55052/29093/6150/64983/64981/64976/64975/84545/122704/116541/128308/64960/54460/64949/10240/92259/64968	23
1956	C5	GO:0046700	heterocycle catabolic process	56/935	418/16992	5.69436e-10	5.28001e-08	5.28001e-08	1267/1774/1807/51013/11340/84893/3094/3704/8942/57819/51690/4116/340719/4521/170685/11165/79621/6134/6135/6136/6137/23521/9045/6138/6141/6143/6144/6146/6152/6154/6155/6157/6159/6156/6160/11224/25873/6168/6169/6128/6176/6181/6208/6209/6210/6222/6223/6224/6227/6228/6229/6230/6235/6202/6203/1890	56
1957	C5	GO:0042776	mitochondrial ATP synthesis coupled proton transport	11/935	19/16992	6.65048e-10	6.03808e-08	6.03808e-08	509/513/514/517/518/10476/521/522/9551/539/1329	11
1958	C5	GO:0034470	ncRNA processing	53/935	390/16992	9.9408e-10	8.84122e-08	8.84122e-08	348180/51013/11340/2483/55272/3735/65008/55505/10412/51367/6134/6135/6136/6137/23521/9045/6138/6141/6143/6144/6146/6152/6154/6155/6157/6159/6156/6160/11224/25873/6168/6169/6128/6176/6181/79897/6208/6209/6210/6222/6223/6224/6227/6228/6229/6230/6235/6202/6203/9092/54974/51504/81605	53
1959	C5	GO:0032543	mitochondrial translation	26/935	120/16992	1.36298e-09	1.18798e-07	1.18798e-07	54998/90480/3035/84769/65008/54948/29074/51069/55052/29093/6150/64983/64981/64976/64975/84545/122704/116541/128308/64960/54460/64949/10240/92259/64968/92170	26
1960	C5	GO:0006091	generation of precursor metabolites and energy	48/935	355/16992	7.30901e-09	6.24562e-07	6.24562e-07	37/83440/434/509/513/400916/9377/1329/1340/1350/2109/90480/2778/3101/3421/126328/55967/51079/4697/4700/4702/91942/54539/4708/4709/4710/4712/4713/4714/4717/4722/4724/4725/374291/4729/4731/5018/5027/89801/54949/6390/51548/6834/6901/29796/10975/7381/27089	48
1961	C5	GO:0015980	energy derivation by oxidation of organic compounds	39/935	260/16992	1.08683e-08	9.10849e-07	9.10849e-07	37/9377/1329/1340/1350/2109/2778/3421/126328/55967/51079/4697/4700/4702/91942/54539/4708/4709/4710/4712/4713/4714/4717/4722/4724/4725/374291/4729/4731/5018/89801/54949/6390/6834/6901/29796/10975/7381/27089	39
1962	C5	GO:0022613	ribonucleoprotein complex biogenesis	55/935	443/16992	1.28002e-08	1.05252e-06	1.05252e-06	51013/11340/2483/55272/84769/65008/55505/51491/10412/26121/6134/6135/6136/6137/23521/9045/6138/6141/6143/6144/6146/6152/6154/6155/6157/6159/6156/6160/11224/25873/6168/6169/6128/6176/6181/79897/6208/6209/6210/6222/6223/6224/6227/6228/6229/6230/6235/6202/6203/9092/6633/6636/6637/51504/51042	55
1963	C5	GO:0043624	cellular protein complex disassembly	32/935	199/16992	4.29483e-08	3.46609e-06	3.46609e-06	54998/91574/1072/1984/90480/64780/65008/54948/29074/51069/55052/29093/6150/64983/64981/64976/64975/84545/122704/116541/128308/64960/54460/64949/10240/92259/64968/57701/5195/6455/51504/50853	32
1964	C5	GO:0015985	energy coupled proton transport, down electrochemical gradient	11/935	26/16992	4.75799e-08	3.70274e-06	3.70274e-06	509/513/514/517/518/10476/521/522/9551/539/1329	11
1965	C5	GO:0015986	ATP synthesis coupled proton transport	11/935	26/16992	4.75799e-08	3.70274e-06	3.70274e-06	509/513/514/517/518/10476/521/522/9551/539/1329	11
1966	C5	GO:0019058	viral life cycle	54/935	449/16992	5.14311e-08	3.93223e-06	3.93223e-06	89849/8815/1025/79643/1487/8665/8666/2959/4599/5435/5439/5702/6134/6135/6136/6137/23521/9045/6138/6141/6143/6144/6146/6152/6154/6155/6157/6159/6156/6160/11224/25873/6168/6169/6128/6176/6181/6208/6209/6210/6222/6223/6224/6227/6228/6229/6230/6235/6202/6203/6890/7124/7391/7392	54
1967	C5	GO:1990542	mitochondrial transmembrane transport	17/935	76/16992	5.93979e-07	4.46304e-05	4.46304e-05	509/513/514/517/518/10476/521/522/9551/539/1329/1375/728489/51079/9141/26519/7352	17
1968	C5	GO:0043241	protein complex disassembly	33/935	235/16992	6.88503e-07	5.08558e-05	5.08558e-05	54998/91574/1072/1984/90480/64780/65008/54948/29074/51069/55052/29093/6150/64983/64981/64976/64975/84545/122704/116541/128308/64960/54460/64949/10240/92259/64968/57701/5195/6455/7124/51504/50853	33
1969	C5	GO:0006754	ATP biosynthetic process	13/935	46/16992	7.27689e-07	5.28545e-05	5.28545e-05	509/513/514/517/518/10476/521/522/9551/539/400916/1329/6834	13
1970	C5	GO:1902600	hydrogen ion transmembrane transport	20/935	108/16992	1.54269e-06	0.000110214	0.000110214	509/513/514/517/518/10476/521/522/9551/539/9377/1329/1340/1350/4697/6834/29796/10975/7381/27089	20
1971	C5	GO:0015992	proton transport	24/935	156/16992	4.571e-06	0.000321297	0.000321297	509/513/514/517/518/10476/521/522/9551/539/9377/1329/1340/1350/1815/4697/6565/11182/6834/7352/29796/10975/7381/27089	24
1972	C5	GO:0006818	hydrogen transport	24/935	158/16992	5.72837e-06	0.000396258	0.000396258	509/513/514/517/518/10476/521/522/9551/539/9377/1329/1340/1350/1815/4697/6565/11182/6834/7352/29796/10975/7381/27089	24
1973	C5	GO:0009201	ribonucleoside triphosphate biosynthetic process	14/935	64/16992	7.68091e-06	0.000523022	0.000523022	509/513/514/517/518/10476/521/522/9551/539/400916/1329/6834/83549	14
1974	C5	GO:0032984	macromolecular complex disassembly	33/935	266/16992	1.06398e-05	0.000713358	0.000713358	54998/91574/1072/1984/90480/64780/65008/54948/29074/51069/55052/29093/6150/64983/64981/64976/64975/84545/122704/116541/128308/64960/54460/64949/10240/92259/64968/57701/5195/6455/7124/51504/50853	33
1975	C5	GO:0009142	nucleoside triphosphate biosynthetic process	15/935	75/16992	1.17193e-05	0.000773831	0.000773831	203/509/513/514/517/518/10476/521/522/9551/539/400916/1329/6834/83549	15
1976	C5	GO:0009206	purine ribonucleoside triphosphate biosynthetic process	13/935	58/16992	1.22035e-05	0.000793777	0.000793777	509/513/514/517/518/10476/521/522/9551/539/400916/1329/6834	13
1977	C5	GO:0009145	purine nucleoside triphosphate biosynthetic process	13/935	59/16992	1.48724e-05	0.000953145	0.000953145	509/513/514/517/518/10476/521/522/9551/539/400916/1329/6834	13
1978	C5	GO:0033238	regulation of cellular amine metabolic process	15/935	78/16992	1.92374e-05	0.00121502	0.00121502	1312/1815/4946/4947/196743/5683/5685/143471/5689/5691/5694/5695/5700/5702/6531	15
1979	C5	GO:0006839	mitochondrial transport	35/935	311/16992	4.725e-05	0.00294165	0.00294165	9049/84266/509/513/514/517/518/10476/521/522/9551/539/572/1267/1329/1375/728489/8655/51024/23593/56947/29074/51079/9141/5695/115286/293/26519/26521/706/7307/118424/59286/7352/7533	35
1980	C5	GO:0009127	purine nucleoside monophosphate biosynthetic process	13/935	69/16992	8.52653e-05	0.00516092	0.00516092	509/513/514/517/518/10476/521/522/9551/539/400916/1329/6834	13
1981	C5	GO:0009168	purine ribonucleoside monophosphate biosynthetic process	13/935	69/16992	8.52653e-05	0.00516092	0.00516092	509/513/514/517/518/10476/521/522/9551/539/400916/1329/6834	13
1982	C5	GO:0042273	ribosomal large subunit biogenesis	12/935	60/16992	8.67249e-05	0.00517736	0.00517736	65008/51491/10412/6134/6135/6136/9045/6152/6154/11224/6169/6128	12
1983	C5	GO:0009124	nucleoside monophosphate biosynthetic process	15/935	89/16992	9.54918e-05	0.00562369	0.00562369	509/513/514/517/518/10476/521/522/9551/539/400916/1329/1716/6834/83549	15
1984	C5	GO:0009308	amine metabolic process	19/935	131/16992	9.9656e-05	0.00579068	0.00579068	438/1312/1815/8942/4946/4947/196743/5683/5685/143471/5689/5691/5694/5695/5700/5702/6531/6723/6819	19
1985	C5	GO:0006521	regulation of cellular amino acid metabolic process	12/935	61/16992	0.000102629	0.00588495	0.00588495	1312/4946/4947/5683/5685/143471/5689/5691/5694/5695/5700/5702	12
1986	C5	GO:0009156	ribonucleoside monophosphate biosynthetic process	14/935	81/16992	0.000122468	0.00693138	0.00693138	509/513/514/517/518/10476/521/522/9551/539/400916/1329/6834/83549	14
1987	C5	GO:0044106	cellular amine metabolic process	18/935	123/16992	0.000133992	0.00748637	0.00748637	438/1312/1815/8942/4946/4947/196743/5683/5685/143471/5689/5691/5694/5695/5700/5702/6531/6723	18
1988	C5	GO:0038061	NIK/NF-kappaB signaling	17/935	120/16992	0.000302739	0.0167005	0.0167005	238/1116/4791/5683/5685/143471/5689/5691/5694/5695/5700/5702/11156/5971/10333/7124/7105	17
1989	C5	GO:0002223	stimulatory C-type lectin receptor signaling pathway	17/935	124/16992	0.000447941	0.0244016	0.0244016	338339/93978/8517/10071/56667/4589/4792/5683/5685/143471/5689/5691/5694/5695/5700/5702/5971	17
1990	C5	GO:0002220	innate immune response activating cell surface receptor signaling pathway	17/935	126/16992	0.000540732	0.0290927	0.0290927	338339/93978/8517/10071/56667/4589/4792/5683/5685/143471/5689/5691/5694/5695/5700/5702/5971	17
1991	C5	GO:0042255	ribosome assembly	10/935	54/16992	0.00063613	0.033808	0.033808	84769/6134/6135/6136/6152/6169/6128/6208/6209/6223	10
1992	C7	GO:0048514	blood vessel morphogenesis	51/567	492/16992	6.07029e-13	2.59262e-09	2.12907e-09	347/168667/694/6369/1139/1464/1490/28514/1906/1948/2047/2247/2254/2296/2627/10052/10457/9464/64344/3200/3204/3373/3569/9270/3726/9314/3952/4240/4638/4643/4851/3164/8828/5196/5578/5587/84432/60675/5743/9444/6091/6422/9990/9353/4092/6608/7049/55273/7423/7481/677	51
1993	C7	GO:0001525	angiogenesis	41/567	411/16992	4.02518e-10	8.59578e-07	7.0589e-07	347/168667/694/6369/1139/1464/1490/28514/1906/1948/2047/2247/2254/2296/2627/10457/9464/64344/3200/3204/3373/3569/9270/9314/3952/4240/4851/3164/8828/5196/5578/5587/84432/60675/5743/6091/6422/9990/9353/55273/7423	41
1994	C7	GO:0007517	muscle organ development	36/567	353/16992	2.69189e-09	3.68152e-06	3.02328e-06	104/11149/1073/8837/56603/28514/1756/1906/1948/1958/2247/2254/2296/3344/2627/3131/3569/7881/401265/3908/3976/4607/4621/4638/9172/4851/5950/6261/8910/6445/6497/4092/6608/30812/7049/7480	36
1995	C7	GO:0001503	ossification	37/567	373/16992	3.44792e-09	3.68152e-06	3.02328e-06	92/56172/1021/1490/8642/4921/1749/56975/2254/2296/8326/2623/8200/2824/10457/9464/3400/285313/3569/3726/3952/9902/4851/4882/130497/5020/5587/5743/6096/6261/6422/6497/4091/6608/30812/7480/7481	37
1996	C7	GO:0001501	skeletal system development	43/567	485/16992	5.6358e-09	4.8141e-06	3.95336e-06	92/8092/56172/1302/1490/56603/8642/1749/10655/1906/2019/56975/2247/2254/2296/1112/8200/9464/404037/3200/3204/3233/3373/3714/3815/3952/25902/4781/4882/130497/5358/5549/5950/9104/6197/6261/6422/6497/4093/124857/7480/7481/81029	43
1997	C7	GO:0072073	kidney epithelium development	21/567	140/16992	7.88597e-09	5.61349e-06	4.60983e-06	168667/8642/28514/1948/2247/2296/79192/3976/4643/4851/130497/5420/6422/9353/4091/4092/4093/6608/30812/7481/7475	21
1998	C7	GO:0090287	regulation of cellular response to growth factor stimulus	27/567	236/16992	2.47597e-08	1.51069e-05	1.24059e-05	92/9508/168667/1030/8837/1149/28514/1848/56975/2247/2254/2627/8200/8425/4851/6233/6422/6497/10479/9353/4091/4092/23111/10253/7049/66000/7311	27
[truncated: 941 more rows]
