# Supplementary material for: A comprehensive function analysis of LMO2 in different breast cancer subtypes
Source: Oncotarget. 2017 Dec 21;9(10):8911–26. doi: 10.18632/oncotarget.23542 (PMC5823636; doi:10.18632/oncotarget.23542)
Supplement: Supplementary file 12 [file oncotarget-09-8911-s012.xlsx]

## Sheet: PAM50_pn_KEGG_all
	Cluster	ID	Description	GeneRatio	BgRatio	pvalue	p.adjust	qvalue	geneID	Count
1	LumA_pos	hsa04060	Cytokine-cytokine receptor interaction	194/2595	270/7276	6.5321e-35	1.99229e-32	1.3408e-32	90/92/269/650/655/659/6346/6356/6357/6358/6360/6361/6362/6363/6347/6366/6367/6368/6369/10344/56477/6348/6349/414062/6351/9560/6352/6355/1230/2826/729230/1232/1233/1234/1235/1236/1237/10803/939/958/959/970/1271/64109/1435/1436/1437/1438/1439/1440/1441/1489/6376/1524/2919/3627/6373/6387/10563/9547/58191/2920/2921/6374/6372/4283/3577/3579/2833/7852/643/10663/1896/60401/10913/1956/355/356/2321/2323/2…	194
2	LumA_pos	hsa04380	Osteoclast differentiation	90/2595	128/7276	9.39023e-16	1.43201e-13	9.63734e-14	10000/695/799/814/1435/1436/1513/1535/1540/2212/2213/9103/2214/2215/2353/2354/8061/2534/3454/3455/3458/3459/3460/8517/3552/3553/3554/3690/3716/3725/3726/3727/3932/3937/11024/11027/11026/23547/353514/79168/10859/10288/11025/11006/10990/5604/5608/9020/5602/5600/6300/4286/653361/4688/4689/4772/4773/4791/4792/126014/5293/5295/5336/5468/5530/5532/5533/5534/5535/5879/5971/140885/10326/55423/8651/9021/6…	90
3	LumA_pos	hsa04062	Chemokine signaling pathway	115/2595	185/7276	1.05679e-13	1.0744e-11	7.23064e-12	108/109/196883/111/113/10000/409/6346/6356/6357/6358/6360/6361/6362/6363/6347/6366/6367/6368/6369/10344/56477/6348/6349/414062/6351/9560/6352/6355/1230/2826/729230/1232/1233/1234/1235/1236/1237/10803/6376/1524/2919/3627/6373/6387/10563/9547/58191/2920/2921/6374/6372/4283/3577/3579/2833/7852/643/10663/1794/9844/2268/2309/2770/2771/2784/59345/10681/2790/2791/55970/54331/2787/2788/94235/2793/2869/30…	115
4	LumA_pos	hsa04020	Calcium signaling pathway	110/2595	182/7276	5.09588e-12	3.88561e-10	2.61499e-10	108/109/196883/113/135/136/148/147/146/153/154/155/185/489/491/493/552/553/623/624/773/775/777/8913/801/810/91860/815/817/818/814/886/952/1131/1133/1139/10800/57105/1812/1909/1910/1956/2149/9630/2769/2774/2776/2903/2915/3269/3274/3356/3357/3360/3363/3707/3973/4638/340156/4842/4843/4846/84876/5021/5023/5024/5026/9127/5027/5136/5153/5137/5156/5159/5260/23236/5330/5332/5333/113026/51196/5335/5336/89…	110
5	LumA_pos	hsa04015	Rap1 signaling pathway	118/2595	210/7276	6.1658e-10	3.76114e-08	2.53122e-08	60/108/109/196883/111/113/135/136/10000/284/285/51378/54518/64411/801/810/91860/1268/1435/1436/9732/1813/1946/1956/1969/2149/9002/2246/2256/2258/2259/8823/8822/8817/2247/26281/2252/2253/2254/2260/2321/2324/2357/2533/2770/2771/2775/2776/2903/2904/3082/3397/3479/3683/3684/3688/3689/3690/3791/3815/27040/3937/1902/2846/57121/9863/5604/5606/5608/5600/6300/4233/22808/4803/4804/5028/84552/5154/5155/5603…	118
6	LumA_pos	hsa05200	Pathways in cancer	198/2595	395/7276	1.00836e-09	5.12581e-08	3.44964e-08	25/108/109/196883/111/113/185/10000/9138/8313/623/624/637/330/79444/650/652/841/867/8900/1021/1026/1029/1030/1050/1282/1284/1285/1286/1436/1438/1441/29119/6387/7852/1612/23604/1630/1909/1910/1956/2034/2113/2149/9002/355/356/2246/2256/2258/2259/8823/8822/8817/2247/26281/2252/2253/2254/2260/2323/2353/2308/11211/8322/7855/8324/8325/8326/2735/2736/2768/2770/2771/2776/2784/59345/10681/2790/2791/55970/…	198
7	LumA_pos	hsa05340	Primary immunodeficiency	31/2595	37/7276	2.20302e-09	8.75252e-08	5.89039e-08	100/57379/326/695/930/915/916/920/958/959/973/925/926/4261/64421/29851/3543/8517/3561/3575/3718/3932/84876/5788/5896/5994/6890/6891/23495/115650/7535	31
8	LumA_pos	hsa05144	Malaria	38/2595	49/7276	2.29574e-09	8.75252e-08	5.89039e-08	6347/948/958/959/975/1378/1440/2995/3039/3040/3043/3082/3383/3458/3586/3592/3606/3553/3569/3683/3689/3820/22914/4035/4233/4615/5175/6401/6403/7040/7042/7043/7058/7060/7097/7099/54106/7412	38
9	LumA_pos	hsa05142	Chagas disease (American trypanosomiasis)	64/2595	102/7276	1.95807e-08	6.63569e-07	4.46578e-07	1636/10000/624/712/713/714/718/841/6347/6348/6349/414062/6352/919/915/916/917/8837/355/356/2353/9630/2769/2770/2771/2774/2775/2776/3458/3459/3460/8517/3586/3592/3593/3553/3558/3569/3725/5602/5600/6300/4615/4792/4843/5293/5295/23236/5330/5332/5519/5521/5054/4088/7040/7042/7043/7046/7048/7097/7099/10333/54106/7132	64
10	LumA_pos	hsa04659	Th17 cell differentiation	66/2595	107/7276	3.13918e-08	9.5745e-07	6.44358e-07	196/919/915/916/917/920/2353/50943/3091/3458/3459/3460/8517/3594/53342/3553/3554/3556/3558/59067/50615/50616/51561/149233/9466/3559/3560/3561/3566/3569/3570/3662/3716/3717/3718/3725/27040/3932/5602/5600/6300/4772/4773/4775/4792/4794/5335/5530/5532/5533/5534/5535/5588/6095/6256/6258/4088/6772/6776/6777/6778/30009/7040/7046/7048/7535	66
11	LumA_pos	hsa04080	Neuroactive ligand-receptor interaction	142/2595	278/7276	5.92167e-08	1.64192e-06	1.105e-06	117/135/136/140/148/147/146/150/151/152/153/154/155/185/186/187/552/553/554/623/624/719/728/799/10203/886/1131/1133/57053/1139/1145/1268/1269/1394/1395/1511/10800/57105/1812/1813/1814/1815/1909/1910/2149/2151/9002/2357/2358/2359/2492/9568/2555/2557/2562/2564/2565/2567/2568/2569/2570/2587/2688/2690/2740/9340/2859/9248/2890/2893/2894/2903/2904/116443/2912/2915/2916/2917/3001/3061/3269/3274/59340/33…	142
12	LumA_pos	hsa04658	Th1 and Th2 cell differentiation	58/2595	92/7276	7.09431e-08	1.80314e-06	1.2135e-06	919/915/916/917/920/28514/54567/2353/3458/3459/3460/8517/3592/3593/3594/3595/3596/3558/3559/3560/3561/3566/182/3714/3716/3717/3718/3725/27040/3932/4094/84441/5602/5600/6300/4772/4773/4775/4792/4794/4851/4854/5335/5530/5532/5533/5534/5535/5588/3516/864/6772/6775/6776/6777/6778/30009/7535	58
13	LumA_pos	hsa05143	African trypanosomiasis	28/2595	35/7276	9.54745e-08	2.23998e-06	1.50749e-06	8542/355/356/2776/3039/3040/3043/3250/3383/3620/169355/3458/3586/3592/3593/3606/3553/3569/3910/4615/23236/5330/5332/5578/5579/6401/54106/7412	28
14	LumA_pos	hsa04510	Focal adhesion	106/2595	199/7276	2.04216e-07	4.449e-06	2.99415e-06	60/87/10000/330/824/857/858/859/894/896/1277/1278/1282/1284/1285/1286/1291/1292/1293/131873/1297/1793/1956/2316/2318/2321/2324/2534/3082/3479/3611/3672/8515/3676/3678/3655/3679/8516/3680/3688/3690/3691/3693/3695/3725/3791/284217/3908/3910/3912/3913/3914/22798/3915/10319/5604/5602/4233/10627/4633/10398/4638/340156/5063/55742/29780/64098/5154/5155/56034/80310/5156/5159/5228/5293/5295/5501/4660/5477…	106
15	LumA_pos	hsa04640	Hematopoietic cell lineage	59/2595	97/7276	3.3942e-07	6.90153e-06	4.64469e-06	290/929/930/910/911/912/913/914/933/945/947/948/951/952/915/916/917/920/921/1604/966/924/925/926/1378/1380/1435/1436/1437/1438/1440/1441/2208/2323/2811/2814/2815/3590/3552/3553/3554/7850/3559/3563/3566/3568/3569/3570/3574/3575/3672/3676/3678/3655/3684/3690/3815/4311/931	59
16	LumA_pos	hsa04610	Complement and coagulation cascades	50/2595	79/7276	4.7545e-07	9.05375e-06	6.09312e-06	2/623/624/712/713/714/715/716/717/718/719/722/728/729/730/733/735/1604/966/1675/3075/3426/1191/1378/1380/2159/2162/2149/2151/9002/2152/2153/2157/3684/3687/3689/3818/5648/5329/10544/5627/5055/3053/5054/5345/710/7035/7056/11326/7450	50
17	LumA_pos	hsa04924	Renin secretion	43/2595	65/7276	5.04635e-07	9.05375e-06	6.09312e-06	1636/111/117/153/154/155/185/358/775/801/810/91860/9635/22802/1508/1909/2770/2771/2776/2977/2982/2983/3759/4881/84876/5136/5153/5137/5139/5140/23236/5330/5332/5530/5532/5533/5534/5535/5566/5567/5593/5732/5734	43
18	LumA_pos	hsa04151	PI3K-Akt signaling pathway	165/2595	342/7276	6.8038e-07	1.15287e-05	7.75872e-06	10000/284/285/51378/468/894/896/930/11140/1021/1026/1277/1278/1282/1284/1285/1286/1291/1292/1293/131873/1297/84699/9586/1435/1436/1440/1441/54541/1946/1956/9470/1969/2149/356/2246/2256/2258/2259/8823/8822/8817/2247/26281/2252/2253/2254/2260/2321/2324/2309/57818/2688/2690/2784/59345/10681/2790/2791/55970/54331/2787/2788/94235/2793/2998/3082/3454/3455/3479/8517/3558/3559/3560/3561/3563/3566/3569/35…	165
19	LumA_pos	hsa04933	AGE-RAGE signaling pathway in diabetic complications	59/2595	99/7276	9.07078e-07	1.4405e-05	9.69451e-06	177/185/10000/6347/1277/1278/1281/1282/1284/1285/1286/1536/1906/1958/2152/2308/3383/3552/3553/3569/3717/3725/5602/5600/6300/4313/4772/4846/50507/5293/5295/5292/23236/5330/5332/5333/113026/51196/5335/5336/5578/5579/5581/5879/6401/5054/4088/6772/6776/6777/7040/7042/7043/7046/7048/7056/7412/7423/7424	59
20	LumA_pos	hsa04514	Cell adhesion molecules (CAMs)	80/2595	145/7276	1.01205e-06	1.4405e-05	9.69451e-06	57863/914/933/10666/29126/940/947/920/958/959/965/923/941/942/925/926/4267/1002/1003/9071/5010/24146/10686/51208/149461/9075/137075/7122/1272/6900/8506/1493/90952/2734/3383/3384/3385/29851/3676/3655/8516/3680/3683/3684/3688/3689/3695/58494/83700/3897/64101/94030/57689/8174/4359/4684/257194/23114/22871/54413/57502/9378/9379/22854/84628/5133/80380/5175/5788/5797/9672/6401/6402/6403/6404/6614/6693/2…	80
21	LumA_pos	hsa04611	Platelet activation	70/2595	123/7276	1.03513e-06	1.4405e-05	9.69451e-06	60/108/109/196883/111/113/10000/54518/9138/695/1277/1278/1281/2149/9002/2207/2212/83706/2534/2770/2771/2776/2811/2814/2815/2977/2982/2983/3688/3690/3937/4067/5600/6300/10627/4638/340156/4846/84876/5023/5028/64805/5293/5294/5295/23533/146850/5321/8605/23236/5330/5332/5336/5501/5566/5567/5592/5593/5739/5742/5906/5908/10235/6850/6915/6916/7094/83660/7408/7450	70
22	LumA_pos	hsa04022	cGMP-PKG signaling pathway	88/2595	163/7276	1.03905e-06	1.4405e-05	9.69451e-06	108/109/196883/111/113/140/148/147/146/150/151/152/153/154/155/185/10000/468/477/482/483/489/491/493/624/775/801/810/91860/1259/84699/9586/1909/1910/486/2768/2770/2771/2776/2977/2982/2983/8660/3764/3779/10242/27345/5604/4205/100271849/4208/10335/10398/4638/340156/4772/4773/4775/4846/4881/4882/5138/5139/5140/8654/5294/23533/146850/23236/5330/5332/5350/5501/5530/5532/5533/5534/5535/5581/5592/5593/5…	88
23	LumA_pos	hsa05032	Morphine addiction	55/2595	91/7276	1.13136e-06	1.50028e-05	1.00968e-05	108/109/196883/111/113/409/773/1812/9568/2555/2557/2562/2564/2565/2567/2568/2569/2570/2770/2771/2775/2784/59345/10681/2790/2791/55970/54331/2787/2788/94235/2793/2869/3762/4988/10846/50940/5136/5153/5137/5138/5139/5140/5141/5142/5143/5144/27115/5151/8622/5566/5567/5578/5579/140679	55
24	LumA_pos	hsa04371	Apelin signaling pathway	76/2595	137/7276	1.41619e-06	1.79974e-05	1.21121e-05	59/108/109/196883/111/113/185/10000/187/801/810/91860/814/1490/1958/11337/23710/11345/2770/2771/2776/2784/59345/10681/2790/2791/55970/54331/2787/2788/94235/2793/9759/182/10365/3991/5604/4205/100271849/4208/22808/4633/4634/4635/4638/340156/4842/4843/4846/4854/5140/5294/23533/146850/23236/5330/5332/5346/10891/5562/5566/5567/53632/5581/6194/6237/22800/6261/6262/6263/5054/6546/6547/4088/8877/7046	76
25	LumA_pos	hsa05146	Amoebiasis	57/2595	96/7276	1.64069e-06	2.00164e-05	1.34709e-05	87/733/735/929/912/1277/1278/1281/1282/1284/1285/1286/1437/1511/2919/9630/2769/2774/2776/3458/3586/3592/3593/3553/3554/7850/3569/3684/3689/284217/3908/3910/3912/3913/3914/22798/3915/10319/4843/5293/5295/23236/5330/5332/5566/5567/5578/5579/1992/5269/5272/7040/7042/7043/7097/7099/7414	57
26	LumA_pos	hsa04630	Jak-STAT signaling pathway	84/2595	156/7276	2.1018e-06	2.46557e-05	1.65931e-05	10000/316/894/896/1026/1271/64109/1437/1438/1439/1440/1441/1489/2273/2670/2688/2690/3454/3455/338376/3458/3459/3460/3586/3587/3588/3590/3592/3593/3594/3595/3596/3598/3600/3601/53342/3558/53833/59067/50615/50616/58985/116379/51561/149233/9466/3559/3560/3561/3563/3566/3568/3569/3570/3574/3575/3716/3717/3718/3952/3953/3976/3977/4170/4352/5008/9180/5293/5295/5292/5617/5771/8651/8835/9021/9655/6654/67…	84
27	LumA_pos	hsa04014	Ras signaling pathway	114/2595	227/7276	3.54742e-06	4.00728e-05	2.69687e-05	25/10000/284/285/51378/801/810/91860/1435/1436/1946/1956/1969/2113/2114/356/2246/2256/2258/2259/8823/8822/8817/2247/26281/2252/2253/2254/2260/2321/2324/4303/2784/59345/10681/2790/2791/55970/54331/2787/2788/94235/2793/2903/2904/3082/3363/3479/8517/3791/3815/8844/27040/5604/5602/4233/22808/4803/4804/5063/5154/5155/56034/80310/5156/5159/5228/5293/5295/51365/11145/5319/5320/26279/5321/8605/5322/51196…	114
28	LumA_pos	hsa05414	Dilated cardiomyopathy (DCM)	53/2595	90/7276	5.33759e-06	5.81416e-05	3.9129e-05	60/70/108/109/196883/111/113/153/775/781/55799/93589/783/785/10368/1674/1756/3479/3672/8515/3676/3678/3655/3679/8516/3680/3688/3690/3691/3693/3695/3908/4000/4607/4633/4634/5350/5566/5567/6262/6442/6443/6444/6445/6546/7040/7042/7043/7134/7139/7169/7171/7273	53
29	LumA_pos	hsa04670	Leukocyte transendothelial migration	63/2595	112/7276	6.04532e-06	6.35801e-05	4.2789e-05	60/87/4267/1003/9071/5010/24146/10686/51208/149461/9075/137075/7122/29119/6387/7852/1535/1536/90952/2770/2771/3383/3676/3683/3684/3688/3689/3702/58494/83700/5600/6300/4313/4478/10627/4633/10398/653361/4688/4689/5175/5293/5295/5335/5336/5578/5579/2185/5829/5879/5880/5906/5908/10411/11069/83593/6494/7070/7294/7408/7409/7412/7414	63
30	LumA_pos	hsa04668	TNF signaling pathway	61/2595	108/7276	7.08297e-06	7.20102e-05	4.84624e-05	10000/468/330/843/841/6347/6352/1051/8837/84699/9586/1435/1437/6376/2919/3627/2920/2921/6374/153090/1906/355/2353/3383/8517/3600/8809/3553/3569/182/3725/3726/3976/4049/5604/5606/5608/9020/4217/1326/5602/5600/6300/197259/4314/4792/5293/5295/5743/8737/11035/8986/6401/9021/7128/7132/7133/8717/7185/7412/7424	61
31	LumA_pos	hsa04921	Oxytocin signaling pathway	81/2595	153/7276	7.57091e-06	7.4488e-05	5.013e-05	60/108/109/196883/111/113/775/781/55799/93589/783/785/10368/801/810/91860/8536/57118/57172/815/817/818/814/952/1026/1956/2353/2770/2771/2775/2776/2977/2982/2983/3725/3768/3759/3762/5604/5598/4208/4637/10398/4638/340156/4772/4773/4775/4846/4881/4882/5020/5021/5294/23533/146850/5321/8605/23236/5330/5332/5501/4660/54776/5530/5532/5533/5534/5535/5562/5566/5567/53632/5578/5579/5743/1827/5997/6261/6262…	81
32	LumA_pos	hsa03010	Ribosome	81/2595	154/7276	1.04609e-05	9.97054e-05	6.71011e-05	2197/65008/65003/54948/51069/9553/64981/64960/51023/64969/64968/64965/6134/6135/6136/6137/23521/9045/6138/6139/6141/6142/6143/6144/6146/200916/9349/6147/6152/6154/6155/6157/6158/6159/6156/6160/6161/6164/11224/6165/25873/6166/6167/6168/6169/6170/6124/6125/6128/6130/6176/6181/6204/6205/6206/6207/6208/6209/6210/6217/6218/6222/6223/6224/6227/6228/6229/6230/6233/51065/6234/6235/6188/6189/6191/6194/620…	81
33	LumA_pos	hsa04713	Circadian entrainment	55/2595	96/7276	1.12158e-05	0.000101394	6.82377e-05	108/109/196883/111/113/117/775/8913/801/810/91860/815/817/818/2353/2770/2771/2775/2776/2784/59345/10681/2790/2791/55970/54331/2787/2788/94235/2793/2890/2893/2903/2904/2977/2982/2983/3762/4842/5187/8864/8863/23236/5330/5332/5566/5567/5578/5579/5592/5593/51655/6261/6262/6263	55
34	LumA_pos	hsa04360	Axon guidance	90/2595	175/7276	1.1303e-05	0.000101394	6.82377e-05	25/3983/84448/22885/655/659/91653/815/817/818/1073/6387/7852/1630/1808/1946/1947/1948/1949/1969/2042/2043/2044/2047/2048/2051/2242/2534/151449/2770/2771/3611/3688/3897/3984/64101/57689/4233/4690/8440/4773/4775/8829/59277/22854/84628/5063/84552/5293/5295/5335/5336/5362/91584/10154/5530/5532/5533/5534/5535/5578/5727/5879/5880/5998/6091/64221/6237/10371/223117/56920/10507/9037/54437/57556/10501/1050…	90
35	LumA_pos	hsa04072	Phospholipase D signaling pathway	77/2595	146/7276	1.51456e-05	0.000131983	8.88238e-05	108/109/196883/111/113/10555/56895/185/10000/551/552/553/554/3577/3579/9267/9265/27128/1606/1607/1608/9162/139189/1759/26052/1956/2149/2205/2207/2534/2768/2912/2915/2916/2917/3815/1902/2846/57121/10161/5604/22808/2206/5154/5155/56034/80310/5156/5159/5293/5294/5295/23533/146850/8395/5321/8605/23236/5330/5332/5335/5336/5337/5578/5737/2185/5899/5900/10411/11069/6237/22800/25759/53358/6654/8877/6850	77
36	LumA_pos	hsa04261	Adrenergic signaling in cardiomyocytes	76/2595	144/7276	1.66104e-05	0.000140727	9.47086e-05	70/108/109/196883/111/113/148/147/146/153/154/185/186/10000/468/477/482/483/491/493/775/781/55799/93589/783/785/10368/801/810/91860/815/817/818/84699/9586/1390/486/2770/2771/2776/3753/3784/5600/6300/4633/4634/4635/5294/23533/146850/23236/5330/5332/5350/5501/5502/5519/5521/55012/5526/5527/5566/5567/5578/10411/11069/6262/6324/6330/6331/6332/6546/7134/7139/7169/7171	76
37	LumA_pos	hsa04064	NF-kappa B signaling pathway	54/2595	95/7276	1.83673e-05	0.000147642	9.93623e-05	472/597/330/695/84433/6357/6363/6366/6351/9560/929/958/959/8837/1459/6387/2920/4616/3383/8517/3553/3554/27040/3929/3932/4049/4050/23643/4067/10892/9020/4615/4791/4792/5335/5336/5579/5588/5743/5971/8737/6850/353376/7099/7128/8792/115650/7132/10673/8740/8717/7185/7412/7535	54
38	LumA_pos	hsa04010	MAPK signaling pathway	123/2595	255/7276	1.84825e-05	0.000147642	9.93623e-05	10000/409/468/773/775/777/8913/781/55799/93589/783/785/10368/929/1843/11221/1844/1845/1848/1849/51295/1956/355/356/2246/2256/2258/2259/8823/8822/8817/2247/26281/2252/2253/2254/2260/2316/2318/2353/1647/4616/10912/2768/55970/8517/3552/3553/3554/7850/3725/3727/5604/5606/5608/4296/9020/4215/4217/9064/1326/11184/9448/5602/5600/6300/5598/4149/2122/4208/8569/22808/4772/4775/4791/4803/3164/4908/4909/4914…	123
39	LumA_pos	hsa04650	Natural killer cell mediated cytotoxicity	71/2595	133/7276	1.88788e-05	0.000147642	9.93623e-05	637/51744/919/962/1437/355/356/2207/2214/2215/2534/3002/10870/3383/3384/3454/3455/3458/3459/3460/3683/3689/3802/3804/3805/3809/3811/3812/3821/3824/22914/27040/3932/3937/5604/100507436/9437/9436/259197/4772/4773/5293/5295/5335/5336/5530/5532/5533/5534/5535/5551/5578/5579/2185/5879/5880/353091/4068/117157/6452/25759/53358/6654/6850/8795/8793/8743/7305/79465/7409/7535	71
40	LumA_pos	hsa05410	Hypertrophic cardiomyopathy (HCM)	48/2595	83/7276	2.87015e-05	0.000218849	0.000147284	1636/60/70/775/781/55799/93589/783/785/10368/1674/1756/3479/3569/3672/8515/3676/3678/3655/3679/8516/3680/3688/3690/3691/3693/3695/3908/4000/4607/4633/4634/5562/53632/6262/6442/6443/6444/6445/6546/7040/7042/7043/7134/7139/7169/7171/7273	48
41	LumA_pos	hsa04662	B cell receptor signaling pathway	42/2595	71/7276	4.30496e-05	0.000320247	0.000215524	10000/695/84433/930/933/971/973/974/975/1380/27071/2213/2353/8519/8517/3635/3725/11025/4067/10892/5604/4772/4773/4775/4792/4794/118788/5293/5295/5336/5530/5532/5533/5534/5535/5579/5879/5880/25780/6654/6850/7409	42
42	LumA_pos	hsa05133	Pertussis	44/2595	76/7276	5.90924e-05	0.000429123	0.000288797	712/713/714/715/716/717/718/722/801/810/91860/834/929/1073/6374/6372/2353/2770/2771/3586/3592/3593/3552/3553/51561/3569/3659/3394/3678/3684/3688/3689/3725/23643/5602/5600/6300/4615/114548/10392/4843/710/353376/7099	44
43	LumA_pos	hsa04270	Vascular smooth muscle contraction	64/2595	121/7276	6.95376e-05	0.000493232	0.000331942	59/72/108/109/196883/111/113/135/136/148/147/146/185/9138/552/553/775/10203/800/801/810/91860/1909/2768/2776/2977/2982/2983/3779/10242/27345/5604/10335/4629/4637/10398/4638/340156/4881/4882/5319/5320/26279/5321/8605/5322/23236/5330/5332/5501/4660/54776/94274/5566/5567/5578/5579/5581/5583/5588/5592/5739/10266/10268	64
44	LumA_pos	hsa04660	T cell receptor signaling pathway	56/2595	103/7276	7.23889e-05	0.000501786	0.000337699	10000/84433/867/919/940/915/916/917/920/959/925/926/1437/1493/2353/2534/9402/29851/3458/8517/3586/3558/3702/3725/27040/3932/3937/10892/5604/9020/1326/5600/6300/4690/8440/4772/4773/4775/4792/4794/5063/5133/5293/5295/5335/5530/5532/5533/5534/5535/5588/5788/6654/7006/7409/7535	56
45	LumA_pos	hsa04512	ECM-receptor interaction	46/2595	82/7276	0.000116532	0.00078983	0.000531551	948/1277/1278/1282/1284/1285/1286/1291/1292/1293/131873/1297/2811/2814/2815/3339/3672/8515/3676/3678/3655/3679/8516/3680/3688/3690/3691/3693/3695/284217/3908/3910/3912/3913/3914/22798/3915/10319/5649/9900/9899/7058/7060/63923/7148/7450	46
46	LumA_pos	hsa05321	Inflammatory bowel disease (IBD)	38/2595	65/7276	0.000140232	0.0009298	0.00062575	50943/3458/3459/3460/3586/3592/3593/3594/3595/3596/3606/8809/8807/3552/3553/3558/59067/50615/50616/51561/149233/3561/3566/3569/3725/4094/4772/6095/4088/6772/6775/6778/30009/7040/7042/7043/7097/7099	38
47	LumA_pos	hsa03320	PPAR signaling pathway	41/2595	72/7276	0.000173501	0.00112591	0.000757731	33/51/23205/2180/2182/51703/23305/9370/51129/364/948/126129/1593/1581/1582/1622/1962/2169/2167/2171/2173/3611/4023/4199/10062/5105/5346/123/729359/5360/5465/5467/5468/6256/6258/79966/6342/376497/28965/10580/7316	41
48	LumA_pos	hsa04974	Protein digestion and absorption	49/2595	90/7276	0.00019223	0.00122146	0.000822035	59272/477/482/483/1302/1305/7373/1306/1308/80781/1277/1278/81578/1281/1282/1284/1285/1286/1289/1290/50509/1291/1292/1293/131873/1297/1357/1358/1359/1506/1803/2006/486/10008/8645/3783/3784/4224/4311/643834/643847/5222/5547/117247/206358/9056/6546/6547/7512	49
49	LumA_pos	hsa04024	cAMP signaling pathway	95/2595	198/7276	0.000206616	0.00127335	0.000856956	10257/51/108/109/196883/111/113/117/135/153/154/10000/64411/477/482/483/491/493/775/801/810/91860/815/817/818/814/1080/1259/84699/9586/1812/1813/1909/2149/2353/2492/5348/486/9568/51738/2735/2740/2770/2771/2890/2893/2903/2904/116443/64399/3351/3355/3360/3725/3991/5604/5602/10398/4772/4792/4881/84876/5021/5139/5140/5141/5142/5143/5144/5293/5295/51196/5337/5350/5465/5501/84152/5566/5567/5727/5732/58…	95
50	LumA_pos	hsa04750	Inflammatory mediator regulation of TRP channels	52/2595	97/7276	0.000208746	0.00127335	0.000856956	108/109/196883/111/113/239/623/624/801/810/91860/815/817/818/2776/3269/3356/3357/3479/3553/3554/3556/5606/5608/5602/5600/6300/4803/4914/5293/5295/5321/8605/23236/5330/5332/5335/5336/5501/5566/5567/5578/5579/5581/5583/5588/5732/5734/79054/51393/162514/59341	52
51	LumA_pos	hsa04926	Relaxin signaling pathway	66/2595	130/7276	0.000263948	0.00157851	0.00106233	59/108/109/196883/111/113/10000/409/468/1277/1278/1281/1282/1284/1285/1286/84699/9586/1906/1910/1956/2353/2769/2770/2771/2775/2784/59345/10681/2790/2791/55970/54331/2787/2788/94235/2793/3640/3725/5604/5602/5600/6300/4313/4792/4842/4843/4846/5293/5295/23236/5330/5332/5566/5567/5578/339403/25759/53358/4088/6654/7040/7046/7048/7423/7424	66
52	LumA_pos	hsa05418	Fluid shear stress and atherosclerosis	69/2595	139/7276	0.000448031	0.00262787	0.00176854	60/90/92/10000/445/652/659/801/810/91860/857/858/859/6347/1003/1535/1843/1906/2353/2938/2941/2946/2948/2949/9446/2950/3162/3383/3458/8517/3552/3553/3554/7850/3690/3725/3791/10365/5608/4217/5602/5600/6300/5598/4205/4208/4257/4258/4259/4313/653361/4688/4780/4846/5154/5155/5175/5293/5295/5562/5879/5880/6401/6612/7056/7132/59341/25828/7412	69
53	LumA_pos	hsa04728	Dopaminergic synapse	65/2595	130/7276	0.000504668	0.00290422	0.00195452	111/10000/409/468/773/775/801/810/91860/815/817/818/1312/84699/9586/1812/1813/1814/1815/2353/2770/2771/2774/2775/2776/2784/59345/10681/2790/2791/55970/54331/2787/2788/94235/2793/2890/2893/2903/2904/3762/4128/4129/5602/5600/6300/23236/5330/5332/5501/84152/5519/5521/55012/5526/5527/5530/5532/5533/5566/5567/5578/5579/6571/6531	65
54	LumA_pos	hsa05205	Proteoglycans in cancer	95/2595	203/7276	0.000611732	0.00345515	0.0023253	60/10000/286/287/9138/815/817/818/857/858/859/867/967/1026/81578/1634/1956/355/356/2247/2260/2316/2318/11211/8322/7855/8324/8325/8326/2719/1839/3059/3082/3091/3236/10855/60495/3316/3339/3479/3481/3593/3678/3688/3690/3693/3791/4060/5604/5600/6300/4233/4313/22808/4478/5293/5295/5329/51196/5335/5336/5501/4660/54776/5566/5567/5578/5579/5727/5829/5879/5962/6194/6237/22800/6608/6654/7040/7042/7078/7097…	95
55	LumA_pos	hsa05166	HTLV-I infection	116/2595	255/7276	0.000636478	0.00352956	0.00237537	108/109/196883/111/113/10000/10393/29945/467/468/472/894/896/915/916/917/958/246184/1026/1029/1030/1031/1390/64784/1437/1958/1959/2113/2114/2353/8061/11211/8322/7855/8324/8325/8326/3383/8517/3600/3601/3554/7850/3558/3559/3560/3561/3569/3683/3689/3716/3718/3725/8850/3932/4049/9020/4215/22808/4487/4772/4773/4775/4791/4792/4801/8829/5154/5155/5156/5159/5293/5295/56655/5530/5532/5533/5534/5535/5566/5…	116
56	LumA_pos	hsa04723	Retrograde endocannabinoid signaling	72/2595	148/7276	0.000715045	0.00389444	0.00262094	57406/108/109/196883/111/113/773/775/1268/2555/2557/2562/2564/2565/2567/2568/2569/2570/2770/2771/2775/2776/2784/59345/10681/2790/2791/55970/54331/2787/2788/94235/2793/2890/2893/2915/3762/5602/5600/6300/11343/4694/126328/55967/51079/4696/4697/56901/4700/4702/4707/4708/4709/4711/4712/4713/4714/4717/4724/4725/374291/4731/23236/5330/5332/5566/5567/5578/5579/5743/57030/140679	72
57	LumA_pos	hsa04923	Regulation of lipolysis in adipocytes	31/2595	54/7276	0.000872599	0.00454189	0.00305666	108/109/196883/111/113/153/154/155/10000/364/2167/2770/2771/8660/3991/11343/4881/5140/5293/5295/11145/5346/57104/5566/5567/5592/5593/5742/5743/7252/7253	31
58	LumA_pos	hsa05167	Kaposi's sarcoma-associated herpesvirus infection	82/2595	173/7276	0.000875316	0.00454189	0.00305666	10000/285/64422/637/718/841/1230/1232/1233/1234/1237/131450/344807/942/1021/1026/9976/1437/2919/2920/2921/355/2247/2353/11337/23710/11345/2784/59345/10681/2790/2791/55970/54331/2787/2788/94235/2793/3055/3091/3383/3454/3455/3459/8517/3569/3716/3717/3725/4067/5604/5608/9020/5602/5600/6300/100507436/4772/4773/4775/4792/5155/5293/5295/5335/5336/5530/5532/5533/5534/5535/5743/5879/5925/1827/6772/6773/6…	82
59	LumA_pos	hsa05140	Leishmaniasis	40/2595	74/7276	0.000878594	0.00454189	0.00305666	718/1378/1535/1536/2212/9103/2214/2215/2353/3458/3459/3460/3586/3592/3593/3552/3553/3676/3684/3688/3689/3716/3717/3725/5600/6300/4615/653361/4688/4689/4792/4843/5579/5743/6772/7040/7042/7043/7097/7099	40
60	LumA_pos	hsa05217	Basal cell carcinoma	35/2595	63/7276	0.000944995	0.00480372	0.00323288	8313/650/652/1026/1643/11211/8322/7855/8324/8325/8326/1647/4616/10912/2735/2736/64399/374654/5727/8643/6608/6932/83439/6934/7471/80326/7480/7481/51384/7472/7482/81029/7475/7476/7484	35
61	LumA_pos	hsa04310	Wnt signaling pathway	69/2595	143/7276	0.00120829	0.00604143	0.00406585	8313/815/817/818/894/896/9350/1459/23500/22943/27123/27121/8061/11211/8322/7855/8324/8325/8326/27130/3725/5602/4316/4772/4773/4775/85407/23236/5330/5332/64840/5467/5530/5532/5533/5534/5535/144165/166336/5566/5567/5578/5579/5879/5880/9978/5176/6422/6423/6424/6425/4088/64321/90665/6932/83439/6934/11197/7471/80326/7480/7481/51384/7472/7482/81029/7475/7476/7484	69
62	LumA_pos	hsa04916	Melanogenesis	51/2595	101/7276	0.00147927	0.00727707	0.00489742	108/109/196883/111/113/434/801/810/91860/815/817/818/84699/1638/1906/1910/11211/8322/7855/8324/8325/8326/2770/2771/2775/2776/3815/5604/4286/23236/5330/5332/5443/5566/5567/5578/5579/6932/83439/6934/7471/80326/7480/7481/51384/7472/7482/81029/7475/7476/7484	51
63	LumA_pos	hsa04970	Salivary secretion	46/2595	90/7276	0.00180216	0.00872472	0.00587168	108/109/196883/111/113/148/147/146/153/154/155/276/362/477/482/483/491/493/683/801/810/91860/952/1131/1471/486/2776/2977/2982/2983/3783/4069/4589/4842/23236/5330/5332/5554/5566/5567/5578/5579/5592/5593/6263/6844	46
64	LumA_pos	hsa05150	Staphylococcus aureus infection	31/2595	56/7276	0.00196386	0.00935901	0.00629856	712/713/714/715/716/717/718/719/728/1675/3075/3426/1828/2204/2212/2213/9103/2214/2215/2357/2358/2359/3383/3586/3683/3684/3689/5648/5724/6403/6404	31
65	LumA_pos	hsa05031	Amphetamine addiction	36/2595	68/7276	0.00252996	0.0118714	0.00798936	111/468/775/801/810/91860/815/817/818/814/84699/9586/1812/2353/2354/2890/2893/2903/2904/116443/3725/4128/4129/5501/84152/5530/5532/5533/5534/5535/5566/5567/5578/5579/6571/6531	36
66	LumA_pos	hsa04925	Aldosterone synthesis and secretion	42/2595	82/7276	0.00265569	0.0122184	0.00822293	108/109/196883/111/113/185/468/775/8913/801/810/91860/8536/57118/57172/815/817/818/814/84699/9586/1583/2776/3777/3991/4881/3164/4929/84876/5138/23236/5330/5332/5566/5567/5578/5579/5581/5587/25865/23683/949	42
67	LumA_pos	hsa04932	Non-alcoholic fatty liver disease (NAFLD)	70/2595	149/7276	0.00268405	0.0122184	0.00822293	9370/10000/468/637/841/1050/1327/84701/1329/1340/1346/1349/1350/341947/355/356/3552/3553/3569/3570/8660/3725/3952/3953/4296/4217/5602/22877/51085/4694/126328/55967/51079/4696/4697/56901/4700/4702/4707/4708/4709/4711/4712/4713/4714/4717/4724/4725/374291/4731/10062/5293/5295/5465/5562/53632/5879/6256/6390/6392/9021/7040/7132/29796/10975/7381/7386/7388/440567/27089	70
68	LumA_pos	hsa00350	Tyrosine metabolism	21/2595	35/7276	0.00280982	0.0124202	0.00835874	124/125/126/127/128/220/218/221/314/8639/316/1312/1621/1638/2184/3242/259307/4128/4129/6898/7173	21
69	LumA_pos	hsa05020	Prion diseases	21/2595	35/7276	0.00280982	0.0124202	0.00835874	712/713/714/729/730/733/735/100506742/6352/1958/2534/3552/3553/3569/3915/5604/4684/4851/5566/5567/5621	21
70	LumA_pos	hsa05145	Toxoplasmosis	55/2595	113/7276	0.00286129	0.012467	0.00839025	10000/240/330/79444/841/1234/958/959/4261/2770/2771/2775/3458/3459/3460/8517/3586/3587/3588/3592/3593/345611/3655/3688/3716/3717/284217/3908/3910/3912/3913/3914/22798/3915/10319/23643/5606/5608/5602/5600/6300/4615/4792/4843/5294/23533/146850/8651/6772/7040/7042/7043/7097/7099/7132	55
71	LumA_pos	hsa05152	Tuberculosis	82/2595	179/7276	0.00296731	0.0127469	0.00857858	10000/637/718/801/810/91860/815/817/818/64170/843/841/929/30835/972/1051/4261/26253/64581/11151/1378/1520/8411/2207/2212/2213/9103/2214/2215/3458/3459/3460/3586/3587/3588/3592/3593/3606/3552/3553/51561/3569/3656/3684/3687/3689/3716/3717/8844/3929/4046/10892/5602/5600/6300/4360/9902/4615/4801/4802/4843/22925/1263/5530/5532/5533/5534/5535/5994/8877/6772/6850/7040/7042/7043/7096/7097/7099/10333/5410…	82
72	LumA_pos	hsa04620	Toll-like receptor signaling pathway	51/2595	104/7276	0.00328684	0.0137619	0.00926166	10000/841/6348/6349/414062/6351/9560/6352/929/958/941/942/1513/3627/6373/4283/2353/3454/3455/8517/3592/3593/3553/3569/3663/3725/3929/23643/5604/5606/5608/1326/5602/5600/6300/4615/4792/5293/5295/5879/8737/6772/353376/7096/7097/7098/7099/10333/51284/51311/54106	51
73	LumA_pos	hsa05202	Transcriptional misregulation in cancer	85/2595	187/7276	0.00329383	0.0137619	0.00926166	472/597/604/330/8900/894/1236/929/958/942/1025/1026/1031/1050/1051/1053/1436/1437/1643/1848/1991/2078/2115/2119/2120/51513/2138/2313/2321/2308/1647/4616/10912/3002/3087/3206/3207/3205/3248/3398/3479/3486/7850/3560/3569/3684/3695/221037/51274/4005/4066/4094/4149/4208/4211/4233/4314/4353/4613/64332/4804/8013/4914/5077/5079/7849/5154/8864/5371/5468/8842/171558/862/6256/6258/6495/6688/8464/7030/7048/…	85
74	LumA_pos	hsa04614	Renin-angiotensin system	15/2595	23/7276	0.0036951	0.0152298	0.0102496	1636/59272/185/186/290/1215/1359/5476/1511/2028/3816/3817/4142/4311/5547	15
75	LumA_pos	hsa04725	Cholinergic synapse	54/2595	112/7276	0.00400839	0.0163008	0.0109703	43/108/109/196883/111/113/10000/468/773/775/815/817/818/814/1131/1133/1139/84699/9586/2353/2534/2770/2771/2775/2776/2784/59345/10681/2790/2791/55970/54331/2787/2788/94235/2793/3717/3768/3759/3784/9132/5604/5293/5294/5295/23533/146850/23236/5330/5332/5566/5567/5578/5579	54
76	LumA_pos	hsa04672	Intestinal immune network for IgA production	27/2595	49/7276	0.00410236	0.0164634	0.0110798	57379/56477/2826/10803/940/958/959/941/942/6387/7852/29851/3586/3600/3601/3558/3569/3676/3695/8174/9020/5284/7040/23495/115650/608/10673	27
77	LumA_pos	hsa05412	Arrhythmogenic right ventricular cardiomyopathy (ARVC)	37/2595	72/7276	0.0043235	0.0171255	0.0115254	60/88/89/775/781/55799/93589/783/785/10368/29119/1674/1756/3672/8515/3676/3678/3655/3679/8516/3680/3688/3690/3691/3693/3695/3908/4000/6262/6442/6443/6444/6445/6546/6932/83439/6934	37
78	LumA_pos	hsa05012	Parkinson's disease	66/2595	142/7276	0.00478833	0.0187236	0.0126009	111/135/513/514/518/522/539/1327/84701/1329/1340/1346/1349/1350/341947/1812/1813/2770/2771/2774/27429/120892/4694/126328/55967/51079/4696/4697/56901/4700/4702/4707/4708/4709/4711/4712/4713/4714/4717/4724/4725/374291/4731/65018/5566/5567/6390/6392/6571/293/6531/6622/9627/7318/7327/51465/7332/9246/7345/29796/10975/7381/7386/7388/440567/27089	66
79	LumA_pos	hsa04971	Gastric acid secretion	38/2595	75/7276	0.00525717	0.0202967	0.0136595	60/108/109/196883/111/113/477/482/483/495/801/810/91860/815/817/818/1080/1131/2770/2771/2776/3274/3758/3772/3773/3759/54207/3784/4638/340156/23236/5330/5332/5566/5567/5578/5579/115111	38
80	LumA_pos	hsa05010	Alzheimer's disease	77/2595	171/7276	0.006667	0.025418	0.0171061	322/348/489/513/514/518/522/539/23621/25825/637/775/801/810/91860/824/100506742/841/1327/84701/1329/1340/1346/1349/1350/341947/355/2776/2903/2904/3553/4023/4035/4311/4694/126328/55967/51079/4696/4697/56901/4700/4702/4707/4708/4709/4711/4712/4713/4714/4717/4724/4725/374291/4731/4842/23236/5330/5332/5530/5532/5533/5534/5535/57142/6263/6390/6392/6622/7132/29796/10975/7381/7386/7388/440567/27089	77
81	LumA_pos	hsa04720	Long-term potentiation	34/2595	67/7276	0.0078093	0.0294054	0.0197896	468/775/801/810/91860/815/817/818/814/2776/2890/2903/2904/2915/5604/23236/5330/5332/5501/5502/5530/5532/5533/5534/5535/5566/5567/5578/5579/5906/5908/10411/6196/6197	34
82	LumA_pos	hsa05132	Salmonella infection	42/2595	86/7276	0.007916	0.0294436	0.0198154	60/10095/10109/834/6348/6349/414062/6351/9560/929/1437/2919/2920/2921/1780/2316/2318/2353/3458/3459/3460/3606/3552/3553/3569/3725/3831/3929/5602/5600/6300/4615/58484/4843/29941/23207/5879/391/83547/7082/7099/7454	42
83	LumA_pos	hsa04350	TGF-beta signaling pathway	41/2595	84/7276	0.00873475	0.0320976	0.0216015	90/130399/92/269/650/652/653/654/655/659/1030/1634/1874/10468/8200/392255/151449/3397/3398/3399/3400/3458/3625/83729/7044/4052/4681/4838/9241/5308/5519/9978/4088/4091/4092/4093/7040/7042/7043/7046/7048	41
84	LumA_pos	hsa05224	Breast cancer	68/2595	151/7276	0.01033	0.0375076	0.0252424	10000/8313/1021/1026/1643/28514/54567/1956/2100/2246/2256/2258/2259/8823/8822/8817/2247/26281/2252/2253/2254/2260/2324/2353/11211/8322/7855/8324/8325/8326/1647/4616/10912/388585/23462/23493/26508/3479/182/3714/3725/3815/5604/4791/4851/4854/4855/5293/5295/5728/5925/25759/53358/6654/6932/83439/6934/7471/80326/7480/7481/51384/7472/7482/81029/7475/7476/7484	68
85	LumA_pos	hsa04810	Regulation of actin cytoskeleton	92/2595	212/7276	0.0110589	0.0396819	0.0267057	60/87/9138/50649/9459/8874/10095/10109/623/624/929/1073/1131/1133/1730/1793/1956/2149/2246/2256/2258/2259/8823/8822/8817/2247/26281/2252/2253/2254/2260/2768/55970/2934/3645/10788/3672/8515/3676/3678/3655/3679/8516/3680/3681/3682/3683/3684/3687/3688/3689/3690/3691/3693/3695/3984/5604/22808/4478/10627/4633/10398/4638/340156/3071/5063/5154/5155/56034/80310/5156/5159/5293/5295/200576/5305/8395/5501/4…	92
86	LumA_pos	hsa05323	Rheumatoid arthritis	43/2595	90/7276	0.0116224	0.041219	0.0277401	284/526/245973/9296/6347/6348/6349/414062/6352/940/941/942/1435/1437/1493/1513/2919/6387/6374/6372/2321/2353/3383/3458/3600/3606/3552/3553/51561/3569/3683/3689/3725/4050/4314/7010/7040/7042/7043/7097/7099/8792/10673	43
87	LumA_pos	hsa04540	Gap junction	42/2595	88/7276	0.0128122	0.0449165	0.0302285	108/109/196883/111/113/153/1812/1813/1956/2770/2771/2776/2915/2977/2982/2983/3356/3357/1902/5604/5598/5154/5155/56034/80310/5156/5159/23236/5330/5332/5566/5567/5578/5579/5592/5593/6654/7082/51807/7280/347733/84617	42
88	LumA_pos	hsa05218	Melanoma	37/2595	76/7276	0.0129744	0.0449679	0.0302631	10000/1021/1026/1029/1643/1956/2246/2256/2258/2259/8823/8822/8817/2247/26281/2252/2253/2254/2260/1647/4616/10912/3082/3479/5604/4233/4286/5154/5155/56034/80310/5156/5159/5293/5295/5728/5925	37
89	LumA_pos	hsa00360	Phenylalanine metabolism	11/2595	17/7276	0.013941	0.0477755	0.0321526	220/218/221/314/8639/10249/3242/259307/4128/4129/6898	11
90	LumB_pos	hsa04060	Cytokine-cytokine receptor interaction	160/1989	270/7276	3.43779e-29	1.04165e-26	8.2507e-27	650/655/6346/6356/6357/6358/6360/6361/6363/6347/6364/6366/6367/6368/6370/10344/10850/6348/6349/414062/6351/9560/6352/6355/1230/2826/729230/1232/1233/1234/1235/1236/1237/10803/939/958/959/970/1435/1436/1438/1439/1440/1441/6376/1524/2919/3627/6373/6387/10563/9547/58191/2920/2921/6374/4283/3579/2833/7852/643/10663/60401/355/356/2321/2322/2323/2324/3082/3455/3458/3459/3460/3586/3587/3588/3589/3590/35…	160
91	LumB_pos	hsa04380	Osteoclast differentiation	78/1989	128/7276	1.03811e-15	1.57274e-13	1.24573e-13	54/10000/29760/695/799/814/1435/1436/1513/1535/2209/2212/2213/9103/2214/2215/2353/2354/8061/2534/3455/3458/3459/3460/8517/3552/3553/3554/10379/3690/3726/3727/3932/3937/11024/11027/11026/23547/353514/79168/10859/10288/11025/11006/10990/9020/5600/653361/4688/4689/4772/4791/4792/27035/126014/5293/5336/5468/5533/5971/140885/10326/55423/8651/9021/6688/8878/6773/6850/7040/7048/7124/8792/4982/7132/54209…	78
92	LumB_pos	hsa03010	Ribosome	85/1989	154/7276	1.71044e-13	1.72754e-11	1.36835e-11	2197/65008/64928/54948/29074/51069/219927/29093/6150/10573/64983/64981/64979/65005/64963/6183/64960/55168/51023/54460/64968/6134/4736/6135/6136/6137/23521/9045/6138/6141/6142/6143/6144/200916/9349/6152/6154/51121/6155/6157/6158/6159/6156/6160/6161/6164/11224/6165/25873/6166/6167/6168/6169/6170/6124/6125/6128/6130/6133/6176/6181/6204/6205/6208/6210/6217/6218/6222/6223/6187/6224/6227/6228/6229/6230…	85
93	LumB_pos	hsa04640	Hematopoietic cell lineage	58/1989	97/7276	1.57626e-11	1.19402e-09	9.45758e-10	929/930/910/911/912/913/914/933/945/947/951/952/915/916/917/920/921/1604/966/924/925/926/1380/1435/1436/1438/1440/1441/1791/2208/2209/2322/2323/2814/3589/3590/3552/3553/3554/7850/3559/3562/3563/3565/3566/3569/3574/3575/3581/3672/3676/3678/3684/3690/3815/4311/931/7124	58
94	LumB_pos	hsa04062	Chemokine signaling pathway	92/1989	185/7276	4.75303e-11	2.88034e-09	2.28145e-09	196883/113/10000/409/6346/6356/6357/6358/6360/6361/6363/6347/6364/6366/6367/6368/6370/10344/10850/6348/6349/414062/6351/9560/6352/6355/1230/2826/729230/1232/1233/1234/1235/1236/1237/10803/6376/1524/2919/3627/6373/6387/10563/9547/58191/2920/2921/6374/4283/3579/2833/7852/643/10663/1794/9844/2268/2771/2790/2791/54331/2787/2788/94235/2793/2869/3055/8517/3702/3718/4067/653361/4792/4793/5293/5330/5473/…	92
95	LumB_pos	hsa05144	Malaria	35/1989	49/7276	1.48761e-10	7.51242e-09	5.95044e-09	6347/958/959/975/1311/1440/2995/3043/3082/3383/3458/3586/3592/3606/3553/3569/3683/3689/3820/22914/4035/4615/5175/6401/6403/7040/7043/7058/7059/7060/7097/7099/54106/7124/7412	35
96	LumB_pos	hsa05340	Primary immunodeficiency	28/1989	37/7276	1.20672e-09	5.22336e-08	4.13731e-08	100/57379/326/29760/695/930/915/916/920/958/959/973/925/926/4261/29851/8517/3561/3575/3718/3932/5788/8625/6890/6891/23495/115650/7535	28
97	LumB_pos	hsa00190	Oxidative phosphorylation	68/1989	133/7276	3.79668e-09	1.32633e-07	1.05056e-07	495/509/514/516/517/518/10476/521/522/9551/10632/539/527/245972/8992/526/9296/10063/1327/84701/9377/1329/1337/1340/1345/1346/1347/1349/1350/4694/126328/55967/51079/4695/4696/4697/56901/4701/4702/4707/4716/54539/4708/4709/4710/4711/4712/4713/4714/4715/4717/4718/4722/4724/4725/4726/374291/4728/4729/4731/5464/6392/10312/10975/7381/7384/7388/27089	68
98	LumB_pos	hsa04064	NF-kappa B signaling pathway	53/1989	95/7276	3.93959e-09	1.32633e-07	1.05056e-07	597/330/29760/695/84433/6357/6363/6366/6351/9560/929/958/959/1460/6387/2920/4616/3383/8517/3553/3554/27040/3929/3932/4049/4050/23643/4067/10892/9020/4615/4791/4792/5328/5336/5579/5588/5743/5971/6850/353376/7099/7124/7128/8792/115650/7132/10673/8740/8717/7185/7412/7535	53
99	LumB_pos	hsa05012	Parkinson's disease	70/1989	142/7276	1.61314e-08	4.88781e-07	3.87154e-07	509/514/516/517/518/10476/522/539/1327/84701/9377/1329/1337/1340/1345/1346/1347/1349/1350/2771/2774/120892/4694/126328/55967/51079/4695/4696/4697/56901/4701/4702/4707/4716/54539/4708/4709/4710/4711/4712/4713/4714/4715/4717/4718/4722/4724/4725/4726/374291/4728/4729/4731/11315/65018/5566/5567/6392/6571/293/6622/9627/7318/9246/7345/10975/7381/7384/7388/27089	70
100	LumB_pos	hsa04610	Complement and coagulation cascades	45/1989	79/7276	2.50173e-08	6.89113e-07	5.45832e-07	2/623/624/712/713/714/715/716/717/718/719/728/729/730/733/1604/966/3075/3426/1191/1380/2159/2160/2162/2149/2151/9002/2152/3684/3687/3689/3818/5648/5328/5329/5624/10544/5627/5054/5345/710/7035/7056/11326/7450	45
101	LumB_pos	hsa04974	Protein digestion and absorption	49/1989	90/7276	4.41423e-08	1.11459e-06	8.82846e-07	482/483/51032/1300/1302/1303/1305/7373/1306/1308/80781/1277/1278/81578/169044/85301/1281/1282/1284/1285/1286/1289/1290/50509/1291/1292/1293/131873/1294/1298/1357/1358/1359/1506/1803/2006/486/10008/8645/3783/3784/4311/643834/117247/9056/11136/6546/6547/7512	49
102	LumB_pos	hsa05133	Pertussis	43/1989	76/7276	6.69521e-08	1.5605e-06	1.23604e-06	712/713/714/715/716/717/718/801/91860/163688/834/929/1072/1073/6374/2353/2771/3586/3592/3593/3552/3553/51561/3569/3659/3661/3394/3678/3684/3688/3689/23643/5600/4615/114548/10392/4843/29108/387/710/353376/7099/7124	43
103	LumB_pos	hsa05010	Alzheimer's disease	76/1989	171/7276	8.98437e-07	1.94447e-05	1.54018e-05	348/509/514/516/517/518/10476/522/539/23621/637/801/91860/163688/100506742/1327/84701/9377/1329/1337/1340/1345/1346/1347/1349/1350/355/3028/3553/4023/4035/4311/4694/126328/55967/51079/4695/4696/4697/56901/4701/4702/4707/4716/54539/4708/4709/4710/4711/4712/4713/4714/4715/4717/4718/4722/4724/4725/4726/374291/4728/4729/4731/5330/5533/55851/6263/6392/6622/7124/7132/10975/7381/7384/7388/27089	76
104	LumB_pos	hsa05323	Rheumatoid arthritis	46/1989	90/7276	1.2862e-06	2.59812e-05	2.05792e-05	54/284/527/245972/8992/526/9296/6347/6364/6348/6349/414062/6352/940/941/942/1435/1493/1513/2919/6387/6374/2321/2353/3383/3458/3589/3600/3606/3552/3553/51561/3569/3683/3689/4050/4314/10312/7010/7040/7043/7097/7099/7124/8792/10673	46
105	LumB_pos	hsa04668	TNF signaling pathway	52/1989	108/7276	2.78619e-06	5.27634e-05	4.17928e-05	10000/330/843/6347/6364/6352/1051/84699/9586/1435/6376/2919/3627/2920/2921/6374/153090/1906/355/2353/3383/8517/3600/8809/3553/3569/3726/3976/4049/5606/9020/1326/5600/197259/4323/4314/4318/4792/5293/5743/11035/8986/6401/9021/7124/7128/7132/7133/8717/7185/7412/7424	52
106	LumB_pos	hsa04932	Non-alcoholic fatty liver disease (NAFLD)	66/1989	149/7276	5.36154e-06	9.55615e-05	7.56923e-05	10000/581/637/1050/1327/84701/9377/1329/1337/1340/1345/1346/1347/1349/1350/1571/355/356/3552/3553/3569/3953/4694/126328/55967/51079/4695/4696/4697/56901/4701/4702/4707/4716/54539/4708/4709/4710/4711/4712/4713/4714/4715/4717/4718/4722/4724/4725/4726/374291/4728/4729/4731/10062/5293/5313/6392/9021/7040/7124/7132/10975/7381/7384/7388/27089	66
107	LumB_pos	hsa05142	Chagas disease (American trypanosomiasis)	49/1989	102/7276	5.81813e-06	9.79386e-05	7.75751e-05	10000/624/712/713/714/718/6347/6348/6349/414062/6352/919/915/916/917/355/356/2353/2769/2771/2774/2778/3458/3459/3460/8517/3586/3592/3593/3553/3558/3569/5600/4615/4792/4843/5293/5330/5521/5054/7040/7043/7048/7097/7099/10333/54106/7124/7132	49
108	LumB_pos	hsa05016	Huntington's disease	81/1989	193/7276	6.31641e-06	0.00010073	7.97862e-05	1175/509/514/516/517/518/10476/522/539/581/27113/1211/1212/1327/84701/9377/1329/1337/1340/1345/1346/1347/1349/1350/84699/9586/25981/8632/1769/1770/2876/55081/4694/126328/55967/51079/4695/4696/4697/56901/4701/4702/4707/4716/54539/4708/4709/4710/4711/4712/4713/4714/4715/4717/4718/4722/4724/4725/4726/374291/4728/4729/4731/4899/5330/5435/5437/5439/5440/5441/5468/6392/293/6647/6648/7052/10975/7381/738…	81
109	LumB_pos	hsa05150	Staphylococcus aureus infection	31/1989	56/7276	8.47351e-06	0.000123446	9.77793e-05	712/713/714/715/716/717/718/719/728/3075/3426/2204/2209/2212/2213/9103/2214/2215/2357/2358/2359/3383/3586/3683/3684/3689/3858/5648/5724/6403/6404	31
110	LumB_pos	hsa04514	Cell adhesion molecules (CAMs)	64/1989	145/7276	8.55569e-06	0.000123446	9.77793e-05	57863/914/933/10666/29126/940/947/920/958/959/965/923/941/942/925/926/4267/1003/9076/9071/5010/23562/24146/10686/137075/7122/8506/1493/90952/3383/3384/3385/29851/3676/3680/3683/3684/3688/3689/3695/58494/83700/64101/94030/4359/4684/257194/9379/84628/5133/80380/5175/5788/5797/6401/6402/6403/6404/6614/6693/201633/7412/1462/79679	64
111	LumB_pos	hsa05140	Leishmaniasis	38/1989	74/7276	9.25235e-06	0.000124232	9.84015e-05	718/1535/1536/2209/2212/9103/2214/2215/2353/3458/3459/3460/3586/3592/3593/3552/3553/3565/3676/3684/3688/3689/5600/4615/653361/4688/4689/4792/4793/4843/5579/5743/5777/7040/7043/7097/7099/7124	38
112	LumB_pos	hsa05162	Measles	60/1989	134/7276	9.43014e-06	0.000124232	9.84015e-05	10000/27113/894/896/898/30835/940/915/916/917/1460/355/356/2213/2534/3310/64135/3455/3458/3459/3460/9641/3592/3593/3596/3552/3553/3558/3559/3560/3561/3565/3569/3661/3665/10379/3718/4478/4599/4615/4792/4793/4938/4939/5293/5588/4068/6504/6773/6776/6777/6869/7097/7099/51284/54106/7128/8794/8793/7297	60
113	LumB_pos	hsa05143	African trypanosomiasis	22/1989	35/7276	1.12896e-05	0.000142531	0.000112896	8542/355/356/3043/3383/3620/169355/3458/3586/3592/3593/3606/3553/3569/3910/4615/5330/5579/6401/54106/7124/7412	22
114	LumB_pos	hsa04611	Platelet activation	55/1989	123/7276	2.30655e-05	0.000279553	0.000221428	60/196883/113/10000/54518/9138/695/1277/1278/1281/2149/9002/2207/2212/83706/2534/2771/2778/2814/51206/2983/3688/3690/3937/4067/5600/10627/103910/4638/4846/5023/64805/5293/5294/23533/146850/5321/8605/5330/5336/5566/5567/5739/5742/5906/10125/10235/387/6850/6915/6916/7094/8673/7408/7450	55
115	LumB_pos	hsa04670	Leukocyte transendothelial migration	51/1989	112/7276	2.48011e-05	0.000289028	0.000228933	60/4267/1003/9076/9071/5010/23562/24146/10686/137075/7122/6387/7852/1535/1536/90952/2771/3383/3676/3683/3684/3688/3689/3702/58494/83700/5600/4313/4318/4478/10627/103910/10398/653361/4688/4689/5175/5293/5336/5579/2185/5880/5906/83593/387/6494/7070/7294/7408/7409/7412	51
116	LumB_pos	hsa05146	Amoebiasis	45/1989	96/7276	3.03034e-05	0.000340072	0.000269364	733/929/912/1277/1278/1281/1282/1284/1285/1286/1511/2919/2769/2774/2778/3458/3586/3592/3593/3553/3554/7850/3569/3684/3689/284217/3908/3910/3912/22798/10319/4843/5293/5330/5566/5567/5579/7879/1992/5272/7040/7043/7097/7099/7124	45
117	LumB_pos	hsa04621	NOD-like receptor signaling pathway	70/1989	168/7276	3.53107e-05	0.000382112	0.000302663	9447/84168/118429/330/114769/440068/84674/22900/64170/834/100506742/837/838/6347/6352/1508/2919/2920/2921/1535/1536/11337/23710/2633/2634/115361/115362/388646/79792/3428/3455/9641/8517/3606/3553/3569/3661/3665/10379/5600/4210/4615/4792/4793/58484/22861/114548/199713/10392/4938/4939/5027/5330/9051/29108/10616/387/11035/81858/6773/10910/7099/340061/7124/7128/7205/7226/51393/10628/7297	70
118	LumB_pos	hsa04660	T cell receptor signaling pathway	47/1989	103/7276	4.78447e-05	0.000479882	0.000380105	10000/84433/919/940/915/916/917/920/959/925/926/1493/2353/2534/9402/29851/3458/8517/3586/3558/3565/3702/27040/3932/3937/10892/5605/9020/1326/5600/4690/8440/4772/4792/4793/4794/5133/5293/5533/5588/5777/5788/10125/387/7124/7409/7535	47
119	LumB_pos	hsa05321	Inflammatory bowel disease (IBD)	33/1989	65/7276	4.79115e-05	0.000479882	0.000380105	50943/3458/3459/3460/3586/3592/3593/3594/3596/3606/8809/8807/3552/3553/3558/50615/50616/51561/149233/3561/3565/3566/3569/4094/4772/6095/6775/30009/7040/7043/7097/7099/7124	33
120	LumB_pos	hsa05020	Prion diseases	21/1989	35/7276	4.90969e-05	0.000479882	0.000380105	581/712/713/714/729/730/733/100506742/6352/1958/2534/3552/3553/3569/5605/4684/4851/5566/5567/5621/6647	21
121	LumB_pos	hsa05152	Tuberculosis	73/1989	179/7276	5.67245e-05	0.00053711	0.000425433	10000/527/245972/581/637/718/801/91860/163688/815/817/64170/843/929/30835/972/1051/4261/26253/64581/11151/1520/2207/2209/2212/2213/9103/2214/2215/3458/3459/3460/3586/3587/3588/3592/3593/3606/3552/3553/51561/3569/3656/3684/3687/3689/8844/3929/4046/10892/5600/4360/9902/4615/4843/1263/5533/7879/8625/387/8877/6850/10312/7040/7043/7096/7097/7099/10333/54106/7124/7132/8717	73
122	LumB_pos	hsa04662	B cell receptor signaling pathway	35/1989	71/7276	6.29835e-05	0.000578303	0.000458062	10000/29760/695/84433/930/933/971/973/974/975/1380/27071/2213/2353/8519/8517/3635/11025/4067/10892/5605/4772/4792/4793/4794/118788/5293/5336/5533/5579/5777/5880/25780/6850/7409	35
123	LumB_pos	hsa04672	Intestinal immune network for IgA production	26/1989	49/7276	0.0001173	0.00101721	0.000805715	57379/6370/2826/10803/940/958/959/941/942/6387/7852/29851/3586/3600/3601/3558/3565/3569/3676/3695/9020/7040/23495/115650/608/10673	26
124	LumB_pos	hsa04658	Th1 and Th2 cell differentiation	42/1989	92/7276	0.0001175	0.00101721	0.000805715	919/915/916/917/920/28514/54567/2353/3458/3459/3460/8517/3592/3593/3594/3596/3558/3559/3560/3561/3565/3566/3718/27040/3932/4094/84441/5600/4772/4792/4793/4794/4851/5533/5588/864/6775/6776/6777/30009/7297/7535	42
125	LumB_pos	hsa04650	Natural killer cell mediated cytotoxicity	56/1989	133/7276	0.000149312	0.00125671	0.00099541	637/51744/919/962/355/356/2207/2214/2215/2534/3002/10870/3383/3384/3455/3458/3459/3460/3683/3689/3802/3804/3805/3809/3811/3812/3821/3822/3823/3824/22914/27040/3932/3937/5605/4277/9437/259197/4772/5293/5336/5533/5551/5579/2185/5777/5880/4068/6850/7124/8794/8793/7305/80328/7409/7535	56
126	LumB_pos	hsa05202	Transcriptional misregulation in cancer	74/1989	187/7276	0.000159645	0.00130736	0.00103553	578/581/597/330/8900/894/1236/929/958/942/1025/1026/1031/1050/1051/1053/1436/1848/2078/2115/2119/51513/2209/2313/2321/2322/2308/4616/3002/3087/8354/8091/3206/3207/3205/3479/3486/7850/3560/3562/3569/3684/3695/4005/4066/4094/4149/4208/4314/4318/4353/4804/8013/26471/5077/5079/7849/5154/5328/5371/5468/171558/862/860/85414/6688/8464/8148/7030/7048/7185/7102/51384/6935	74
127	LumB_pos	hsa04512	ECM-receptor interaction	38/1989	82/7276	0.000166547	0.00132799	0.00105187	961/1277/1278/1282/1284/1285/1286/1291/1292/1293/131873/1298/1311/2814/51206/3339/3381/3672/3676/3678/3679/3680/3688/3690/3695/284217/3908/3910/3912/22798/10319/5649/7058/7059/7060/63923/7148/7450	38
128	LumB_pos	hsa04620	Toll-like receptor signaling pathway	45/1989	104/7276	0.000313211	0.00243341	0.00192745	10000/6348/6349/414062/6351/9560/6352/929/958/941/942/1513/3627/6373/4283/2353/3455/9641/8517/3592/3593/3553/3569/3661/3663/3665/3929/23643/5605/5606/1326/5600/4615/4792/5293/353376/7096/7097/7098/7099/10333/51284/51311/54106/7124	45
129	LumB_pos	hsa05414	Dilated cardiomyopathy (DCM)	40/1989	90/7276	0.000340166	0.00257675	0.00204099	60/70/196883/113/153/55799/93589/783/10368/1674/1756/2778/3479/3672/3676/3678/3679/3680/3688/3690/3695/3908/4000/4607/4624/4634/5350/5566/5567/6262/6442/6445/6546/7040/7043/7124/7139/7168/7169/7171	40
130	LumB_pos	hsa04933	AGE-RAGE signaling pathway in diabetic complications	43/1989	99/7276	0.000382265	0.00282503	0.00223765	177/10000/581/6347/1277/1278/1281/1282/1284/1285/1286/1536/1906/1958/2152/2308/3383/3552/3553/3569/5600/4313/4772/4846/27035/50507/5293/5292/5330/113026/5336/5579/6401/5054/6776/6777/7040/7043/7048/7056/7124/7412/7424	43
131	LumB_pos	hsa05132	Salmonella infection	38/1989	86/7276	0.000545687	0.00393674	0.00311821	60/10095/10109/10094/10093/10092/834/6348/6349/414062/6351/9560/929/2919/2920/2921/2318/2353/3458/3459/3460/3606/3552/3553/3569/3929/5600/4615/58484/4843/5216/23207/29108/7879/391/83547/7099/7454	38
132	LumB_pos	hsa04659	Th17 cell differentiation	45/1989	107/7276	0.000664773	0.00468433	0.00371036	919/915/916/917/920/2353/50943/3458/3459/3460/8517/3594/53342/3553/3554/3558/50615/50616/51561/149233/3559/3560/3561/3565/3566/3569/3662/3718/27040/3932/5600/4772/4792/4793/4794/5533/5588/6095/6776/6777/30009/7040/7048/7297/7535	45
133	LumB_pos	hsa04630	Jak-STAT signaling pathway	61/1989	156/7276	0.000836987	0.0057638	0.00456538	10000/894/896/1026/1438/1439/1440/1441/2273/2670/3455/3458/3459/3460/3586/3587/3588/3589/3590/3592/3593/3594/3596/3598/3600/3601/53342/3558/53833/50615/50616/116379/51561/149233/3559/3560/3561/3562/3563/3565/3566/3569/3574/3575/3581/10379/3718/3953/3976/5008/5293/5292/5777/8651/9021/6773/6775/6776/6777/85480/7297	61
134	LumB_pos	hsa05200	Pathways in cancer	136/1989	395/7276	0.000866925	0.0058373	0.0046236	196883/113/10000/9138/581/623/624/637/330/650/652/8900/898/1026/1029/1050/1282/1284/1285/1286/1436/1438/1441/1487/6387/7852/1612/23604/1909/1910/112399/2034/2113/2149/9002/355/356/2246/2259/8817/2247/2252/2322/2323/2353/2308/11211/2535/8324/2735/2736/2771/2778/2790/2791/54331/2787/2788/94235/2793/2950/3082/3479/8517/3569/3688/374654/3815/284217/3908/3910/3912/22798/10319/1902/2846/57121/10161/560…	136
135	LumB_pos	hsa05418	Fluid shear stress and atherosclerosis	55/1989	139/7276	0.0010673	0.00703027	0.00556853	60/10000/652/801/91860/163688/857/858/859/6347/1003/1535/1843/1906/2353/2941/2944/2946/2947/2948/2949/9446/2950/3162/3383/3458/8517/3552/3553/3554/7850/3690/3791/10365/5600/4208/4259/4313/4318/653361/4688/4846/27035/5154/5175/5293/5880/387/6401/8878/7056/7124/7132/59341/7412	55
136	LumB_pos	hsa04015	Rap1 signaling pathway	77/1989	210/7276	0.00172062	0.0110925	0.00878616	60/196883/113/10000/284/285/51378/54518/64411/801/91860/163688/1268/1435/1436/9732/1969/2149/9002/2246/2259/8817/2247/2252/2321/2324/2357/2533/2771/2778/3082/3397/3479/3683/3684/3688/3689/3690/3791/3815/27040/3937/1902/2846/57121/5605/5606/5600/22808/4803/4804/84552/5154/80310/5156/5159/5216/5228/5293/5330/5579/5587/25865/23683/5880/5906/10235/25780/83593/10636/387/6237/6494/7010/7094/7408/7424	77
137	LumB_pos	hsa04151	PI3K-Akt signaling pathway	117/1989	342/7276	0.00250449	0.0158096	0.0125225	10000/284/285/51378/894/896/898/930/11140/1026/1277/1278/1282/1284/1285/1286/1291/1292/1293/131873/1298/1311/84699/9586/1435/1436/1440/1441/1969/2149/356/2246/2259/8817/2247/2252/2321/2324/92579/2790/2791/54331/2787/2788/94235/2793/2998/3082/3381/3455/3479/8517/3558/3559/3560/3561/3562/3563/3565/3566/3569/3574/3575/3672/3676/3678/3679/3680/3688/3690/3695/3718/3791/3815/284217/3908/3910/3912/22798…	117
138	LumB_pos	hsa04260	Cardiac muscle contraction	33/1989	78/7276	0.00295316	0.0182614	0.0144645	70/482/483/55799/93589/783/10368/1327/84701/9377/1329/1337/1340/1345/1346/1347/1349/1350/486/4624/4634/4635/6262/6546/7139/7168/7169/7171/10975/7381/7384/7388/27089	33
139	LumB_pos	hsa04510	Focal adhesion	72/1989	199/7276	0.00353094	0.0213975	0.0169485	60/10000/330/857/858/859/894/896/1277/1278/1282/1284/1285/1286/1291/1292/1293/131873/1298/1311/2318/2321/2324/2534/3082/3381/3479/3611/3672/3676/3678/3679/3680/3688/3690/3695/3791/284217/3908/3910/3912/22798/10319/10627/103910/10398/4638/29780/64098/5154/80310/5156/5159/5228/5293/54776/5579/5880/5906/5649/387/7058/7059/7060/7094/63923/7148/7408/7409/7424/7450/7791	72
140	LumB_pos	hsa03050	Proteasome	21/1989	45/7276	0.00420685	0.0249937	0.019797	3458/51371/5684/5685/5686/5687/143471/5689/5699/5691/5692/5694/5695/5696/5698/5700/5704/5710/9861/5720/5721	21
141	LumB_pos	hsa04020	Calcium signaling pathway	66/1989	182/7276	0.00478138	0.02739	0.0216951	196883/113/148/147/153/154/623/624/773/777/8913/801/91860/163688/815/817/814/952/1133/1139/10800/57105/1909/1910/2149/2769/2774/2778/3269/3356/3357/3363/3707/4638/4843/4846/4923/5023/5026/5027/5136/5153/5137/5156/5159/5260/5330/113026/5336/5350/5533/5566/5567/5579/5724/5737/2185/6261/6262/6263/293/6546/6547/8877/6869/6915	66
142	LumB_pos	hsa05410	Hypertrophic cardiomyopathy (HCM)	34/1989	83/7276	0.004791	0.02739	0.0216951	60/70/55799/93589/783/10368/1674/1756/3479/3569/3672/3676/3678/3679/3680/3688/3690/3695/3908/4000/4607/4624/4634/6262/6442/6445/6546/7040/7043/7124/7139/7168/7169/7171	34
143	LumB_pos	hsa04371	Apelin signaling pathway	51/1989	137/7276	0.00689004	0.0383754	0.0303964	59/196883/113/10000/187/801/91860/163688/814/1490/1958/11337/23710/2771/2790/2791/54331/2787/2788/94235/2793/10014/10365/5605/100271849/4208/22808/4634/4635/4638/4843/4846/4899/5140/5294/23533/146850/5330/5346/5566/5567/6194/6237/22800/6261/6262/6263/5054/6546/6547/8877	51
144	LumB_pos	hsa05332	Graft-versus-host disease	19/1989	41/7276	0.00696584	0.0383754	0.0303964	940/941/942/355/356/3002/3458/3552/3553/3558/3569/3802/3804/3811/3812/3821/3824/5551/7124	19
145	LumB_pos	hsa04623	Cytosolic DNA-sensing pathway	27/1989	64/7276	0.00713013	0.0385791	0.0305577	9447/834/6351/9560/6352/3627/9641/8517/3606/3553/90865/3569/3661/3665/4792/4793/9533/51082/5435/5437/5440/5441/29108/11035/340061/11277/81030	27
146	LumB_pos	hsa05145	Toxoplasmosis	43/1989	113/7276	0.00808071	0.0429554	0.0340241	10000/240/330/1234/958/959/4261/2771/3310/3458/3459/3460/8517/3586/3587/3588/3592/3593/3688/284217/3908/3910/3912/22798/10319/23643/5606/5600/4615/4792/4793/4843/5294/23533/146850/8651/7040/7043/7097/7099/7124/7132/7297	43
147	Her2_pos	hsa04060	Cytokine-cytokine receptor interaction	122/1569	270/7276	8.8814e-19	2.68218e-16	2.25307e-16	650/6346/6356/6357/6358/6361/6362/6363/6347/6366/6367/6368/6370/10344/6348/6349/6351/9560/6352/6355/1230/2826/729230/1232/1233/1234/1235/1236/939/958/959/970/1271/1435/1436/1437/1438/1439/1524/3627/6373/6387/10563/9547/58191/4283/3579/2833/643/10663/1896/10913/355/356/2323/2324/2688/3082/3455/3456/3458/3460/3586/3587/3588/3593/3594/3595/3596/3600/3601/27190/112744/3606/8809/8807/7850/3558/50615/1…	122
148	Her2_pos	hsa04380	Osteoclast differentiation	62/1569	128/7276	1.03756e-11	1.56671e-09	1.31606e-09	54/29760/695/814/1435/1436/1513/1535/2209/2212/2214/2215/2534/3455/3456/3458/3460/8517/3725/3727/3932/3937/11024/11026/23547/353514/79168/10859/10288/11025/11006/10990/5608/9020/5600/653361/4688/4689/4772/4791/4792/126014/5293/5336/5468/5533/5971/140885/10326/55423/8651/9021/6688/6772/6773/6850/7040/7048/7124/54209/7297/7305	62
149	Her2_pos	hsa04062	Chemokine signaling pathway	80/1569	185/7276	1.76411e-11	1.77587e-09	1.49175e-09	109/196883/409/6346/6356/6357/6358/6361/6362/6363/6347/6366/6367/6368/6370/10344/6348/6349/6351/9560/6352/6355/1230/2826/729230/1232/1233/1234/1235/1236/998/1524/3627/6373/6387/10563/9547/58191/4283/3579/2833/643/10663/1794/9844/2268/2770/2771/2783/2791/54331/2787/2788/2793/2869/2870/3055/3265/8517/3702/3717/3718/4067/653361/4792/4793/5293/5330/5568/5579/2185/5880/10235/6772/6773/7409/7454/6375/6…	80
150	Her2_pos	hsa05012	Parkinson's disease	65/1569	142/7276	7.52058e-11	5.67804e-09	4.76963e-09	509/513/518/10476/522/539/842/1327/84701/1329/1337/1340/1345/1346/1349/1350/1351/1537/2770/2771/27429/4694/126328/55967/51079/4695/4696/4697/4700/4701/4702/4704/4707/4716/54539/4708/4709/4713/4714/4722/4724/4725/4726/374291/4729/11315/65018/5568/6390/6570/293/6531/6622/7318/7314/7327/118424/9246/7345/29796/10975/7384/7388/440567/27089	65
151	Her2_pos	hsa04064	NF-kappa B signaling pathway	46/1569	95/7276	5.02709e-09	3.03636e-07	2.55059e-07	597/330/29760/695/84433/6357/6363/6366/6351/9560/929/958/959/8837/1460/6387/4616/3383/8517/27040/3932/4049/4050/23643/4067/9020/4791/4792/5328/5336/5579/5588/5971/6850/148022/353376/7099/7124/7128/115650/10673/8740/8717/7185/7412/7535	46
152	Her2_pos	hsa00190	Oxidative phosphorylation	58/1569	133/7276	7.6065e-09	3.8286e-07	3.21608e-07	509/513/518/10476/521/522/9551/10632/539/533/527/8992/525/526/9296/1327/84701/1329/1337/1340/1345/1346/1349/1350/1351/1537/4694/126328/55967/51079/4695/4696/4697/4700/4701/4702/4704/4707/4716/54539/4708/4709/4713/4714/4722/4724/4725/4726/374291/4729/6390/10312/29796/10975/7384/7388/440567/27089	58
153	Her2_pos	hsa05340	Primary immunodeficiency	24/1569	37/7276	1.62876e-08	7.02695e-07	5.90274e-07	100/29760/695/930/915/916/920/958/959/973/925/926/4261/29851/8517/3561/3718/3932/5788/6890/6891/23495/115650/7535	24
154	Her2_pos	hsa05144	Malaria	27/1569	49/7276	2.77437e-07	1.01823e-05	8.55325e-06	6347/958/959/975/1311/2995/3040/3043/3082/3383/3458/3586/3606/3683/3689/3820/22914/5175/6383/6401/6403/7040/7097/7099/54106/7124/7412	27
155	Her2_pos	hsa04514	Cell adhesion molecules (CAMs)	58/1569	145/7276	3.03445e-07	1.01823e-05	8.55325e-06	23705/57863/914/933/10666/29126/940/947/920/958/959/923/941/942/925/926/4267/1002/1003/24146/7122/8506/1493/90952/3383/3384/3385/29851/3676/3683/3684/3689/3695/58494/83700/94030/8174/4359/4684/257194/57555/9379/84628/5133/80380/5175/5788/5797/6383/9672/6401/6402/6403/6404/6614/6693/201633/7412	58
156	Her2_pos	hsa04650	Natural killer cell mediated cytotoxicity	54/1569	133/7276	4.40364e-07	1.28508e-05	1.07949e-05	51744/919/962/1437/355/356/2207/2214/2215/2534/3002/10870/3265/3383/3384/3455/3456/3458/3460/3683/3689/3802/3804/3805/3809/3811/3812/3821/3822/3823/3824/22914/27040/3932/3937/5605/9437/259197/4772/5293/5336/5533/5551/5579/2185/5777/5880/4068/117157/6850/7124/7305/7409/7535	54
157	Her2_pos	hsa05133	Pertussis	36/1569	76/7276	4.68076e-07	1.28508e-05	1.07949e-05	712/713/714/715/716/717/718/801/808/834/840/929/1072/2770/2771/3586/3593/3659/3661/3394/3684/3689/3725/23643/5600/114548/10392/4843/29108/710/653509/729238/148022/353376/7099/7124	36
158	Her2_pos	hsa04621	NOD-like receptor signaling pathway	64/1569	168/7276	6.03564e-07	1.51897e-05	1.27595e-05	9447/330/114769/440068/84674/22900/64170/834/100506742/837/838/6347/6352/1508/1535/1536/11337/23710/2633/2634/2635/115361/115362/388646/79792/3428/3455/3456/9641/8517/3606/3661/3665/3725/5600/4210/4792/4793/58484/22861/114548/171389/199713/10392/4938/4939/5330/9051/29108/10616/8767/11035/81858/6772/6773/148022/7099/340061/7124/7128/7226/51393/7295/7297	64
159	Her2_pos	hsa04660	T cell receptor signaling pathway	44/1569	103/7276	9.88067e-07	2.29536e-05	1.92813e-05	84433/919/940/915/916/917/920/959/925/926/998/1437/1493/2534/9402/3265/29851/3458/8517/3586/3558/3702/3725/27040/3932/3937/5605/9020/5600/8440/4772/4792/4793/4794/5133/5293/5533/5588/5777/5788/10125/7124/7409/7535	44
160	Her2_pos	hsa05010	Alzheimer's disease	64/1569	171/7276	1.24552e-06	2.68676e-05	2.25691e-05	348/509/513/518/10476/522/539/572/801/808/100506742/840/842/1327/84701/1329/1337/1340/1345/1346/1349/1350/1351/1537/355/3028/4023/4694/126328/55967/51079/4695/4696/4697/4700/4701/4702/4704/4707/4716/54539/4708/4709/4713/4714/4722/4724/4725/4726/374291/4729/5330/5533/55851/6263/6390/6622/7124/29796/10975/7384/7388/440567/27089	64
161	Her2_pos	hsa04640	Hematopoietic cell lineage	41/1569	97/7276	3.19282e-06	6.21031e-05	5.21675e-05	929/930/910/911/912/913/914/933/945/947/951/952/915/916/917/920/921/924/925/926/1380/1435/1436/1437/1438/2208/2209/2323/2811/2814/7850/3559/3563/3566/3568/3574/3581/3676/3684/931/7124	41
162	Her2_pos	hsa05016	Huntington's disease	69/1569	193/7276	3.29023e-06	6.21031e-05	5.21675e-05	1175/509/513/518/10476/522/539/581/27113/842/1212/1327/84701/1329/1337/1340/1345/1346/1349/1350/1351/84699/1537/25981/1769/64446/2876/4694/126328/55967/51079/4695/4696/4697/4700/4701/4702/4704/4707/4716/54539/4708/4709/4713/4714/4722/4724/4725/4726/374291/4729/5330/5434/5435/5439/548644/5441/5468/6390/293/6647/6648/7052/29796/10975/7384/7388/440567/27089	69
163	Her2_pos	hsa04658	Th1 and Th2 cell differentiation	39/1569	92/7276	5.07439e-06	9.01451e-05	7.57231e-05	919/915/916/917/920/54567/3458/3460/8517/3593/3594/3595/3596/3558/3559/3560/3561/3566/182/3717/3718/3725/27040/3932/4094/5600/4772/4792/4793/4794/5533/5588/864/6772/6775/6776/30009/7297/7535	39
164	Her2_pos	hsa04662	B cell receptor signaling pathway	32/1569	71/7276	7.62722e-06	0.000127968	0.000107495	29760/695/84433/930/933/971/973/974/975/1380/3265/8519/8517/3635/3725/11025/4067/5605/4772/4792/4793/4794/118788/5293/5336/5533/5579/5777/5880/25780/6850/7409	32
165	Her2_pos	hsa04932	Non-alcoholic fatty liver disease (NAFLD)	55/1569	149/7276	1.11359e-05	0.000177002	0.000148684	581/840/998/1050/1327/84701/1329/1337/1340/1345/1346/1349/1350/1351/1537/355/356/3725/4296/4694/126328/55967/51079/4695/4696/4697/4700/4701/4702/4704/4707/4716/54539/4708/4709/4713/4714/4722/4724/4725/4726/374291/4729/10062/5293/6390/9021/7040/7124/29796/10975/7384/7388/440567/27089	55
166	Her2_pos	hsa05142	Chagas disease (American trypanosomiasis)	41/1569	102/7276	1.4184e-05	0.000214179	0.000179913	712/713/714/718/811/6347/6348/6349/6352/919/915/916/917/8837/355/356/2769/2770/2771/2778/3456/3458/3460/8517/3586/3593/3558/3725/5600/4792/4843/5293/5330/5521/7040/7048/148022/7097/7099/54106/7124	41
167	Her2_pos	hsa05143	African trypanosomiasis	19/1569	35/7276	2.20772e-05	0.000317492	0.000266697	8542/355/356/3040/3043/3383/3620/169355/3458/3586/3593/3606/3910/5330/5579/6401/54106/7124/7412	19
168	Her2_pos	hsa05150	Staphylococcus aureus infection	26/1569	56/7276	2.84882e-05	0.000391066	0.000328501	712/713/714/715/716/717/718/719/728/1675/3075/3426/2209/2212/2214/2215/2357/2359/3383/3586/3683/3684/3689/5648/6403/6404	26
169	Her2_pos	hsa05162	Measles	49/1569	134/7276	4.40306e-05	0.000578141	0.000485647	27113/894/896/30835/940/915/916/917/1460/1796/355/356/2534/64135/3455/3456/3458/3460/9641/3593/3596/3558/3559/3560/3561/3661/3665/3717/3718/4478/4599/4792/4793/4938/4939/5293/5588/4068/6504/6772/6773/6776/6869/7097/7099/51284/54106/7128/7297	49
170	Her2_pos	hsa04672	Intestinal immune network for IgA production	23/1569	49/7276	6.61899e-05	0.000832889	0.000699639	6370/2826/940/958/959/941/942/6387/29851/3586/3600/3601/3558/3676/3695/8174/9020/7040/23495/115650/608/8741/10673	23
171	Her2_pos	hsa04670	Leukocyte transendothelial migration	42/1569	112/7276	7.82843e-05	0.000945674	0.00079438	4267/998/1003/24146/7122/6387/1535/1536/90952/2770/2771/3383/3676/3683/3684/3689/3702/58494/83700/5600/4318/4478/10627/4636/10398/29895/653361/4688/4689/5175/5293/5336/5579/2185/5880/83593/399/6494/7070/7294/7409/7412	42
172	Her2_pos	hsa05323	Rheumatoid arthritis	35/1569	90/7276	0.000131078	0.00152252	0.00127894	54/533/527/8992/525/526/9296/6347/6348/6349/6352/940/941/942/1435/1437/1493/1513/6387/3383/3458/3600/3606/3683/3689/3725/4050/10312/7010/7040/7097/7099/7124/8741/10673	35
173	Her2_pos	hsa04620	Toll-like receptor signaling pathway	39/1569	104/7276	0.000139379	0.00155898	0.00130957	6348/6349/6351/9560/6352/929/958/941/942/1513/3627/6373/4283/3455/3456/9641/8517/3593/3661/3663/3665/3725/23643/5605/5606/5608/5600/4792/5293/6772/148022/353376/7097/7098/7099/51284/51311/54106/7124	39
174	Her2_pos	hsa05140	Leishmaniasis	30/1569	74/7276	0.000163601	0.00176455	0.00148225	718/1535/1536/2209/2212/2214/2215/3458/3460/3586/3593/3676/3684/3689/3717/3725/5600/653361/4688/4689/4792/4793/4843/5579/5777/6772/7040/7097/7099/7124	30
175	Her2_pos	hsa04612	Antigen processing and presentation	30/1569	77/7276	0.00037358	0.00389038	0.00326798	567/811/920/972/925/926/4261/1508/1520/10437/3458/3802/3804/3805/3809/3811/3812/115653/3821/3822/3823/8302/3824/5641/5720/5721/6890/6891/6892/7124	30
176	Her2_pos	hsa05202	Transcriptional misregulation in cancer	60/1569	187/7276	0.000463872	0.00466964	0.00392256	79058/581/597/330/894/1236/929/958/942/1025/1031/1050/1051/1053/1436/1437/2078/51513/2130/2209/2313/2521/4616/3002/3087/8350/8352/3479/7850/3560/3684/3695/4005/4066/4094/4149/4208/4318/4353/8013/4914/26471/5079/5090/5154/5328/5371/5468/171558/862/860/6688/8148/7030/7048/7185/7102/51384/7704/7709	60
177	Her2_pos	hsa05321	Inflammatory bowel disease (IBD)	26/1569	65/7276	0.000561189	0.00546707	0.00459241	50943/3458/3460/3586/3593/3594/3595/3596/112744/3606/8809/8807/3558/50615/3561/3566/3725/4094/4772/6772/6775/30009/7040/7097/7099/7124	26
178	Her2_pos	hsa04659	Th17 cell differentiation	38/1569	107/7276	0.000597895	0.00564263	0.00473989	919/915/916/917/920/50943/3458/3460/8517/3594/112744/3558/50615/9466/3559/3560/3561/3566/3662/3717/3718/3725/27040/3932/5600/4772/4792/4793/4794/5533/5588/6772/6776/30009/7040/7048/7297/7535	38
179	Her2_pos	hsa04668	TNF signaling pathway	38/1569	108/7276	0.000734432	0.00672116	0.00564587	330/843/840/6347/6352/1051/8837/84699/1435/1437/3627/355/3383/8517/3600/8809/182/3725/4049/5606/5608/9020/5600/197259/4318/4792/5293/11035/8986/6401/9021/7124/7128/7133/8717/7185/7412/7424	38
180	Her2_pos	hsa03010	Ribosome	50/1569	154/7276	0.000997097	0.00885657	0.00743964	2197/6182/64928/29088/54948/51069/55052/219927/29093/6150/10573/64983/64981/64979/64963/64960/55168/51023/64968/6135/6137/23521/9045/6152/51121/6157/6158/6156/6160/6164/11224/25873/6166/6167/6169/6171/6132/6176/6181/6205/6208/6209/6223/6224/6227/6230/6231/6235/6202/6203	50
181	Her2_pos	hsa05152	Tuberculosis	56/1569	179/7276	0.00138363	0.0119388	0.0100287	533/527/572/581/718/801/808/816/64170/843/842/929/30835/972/1051/4261/26253/64581/11151/1520/1594/2207/2209/2212/2214/2215/3456/3458/3460/3586/3587/3588/3593/3606/3684/3687/3689/3717/8844/4046/5600/9902/4843/1263/5533/8767/8877/6772/6850/10312/7040/7097/7099/54106/7124/8717	56
182	Her2_pos	hsa04610	Complement and coagulation cascades	29/1569	79/7276	0.00142363	0.0119427	0.010032	2/712/713/714/715/716/717/718/719/728/730/1675/3075/3426/1380/2159/3684/3687/3689/5648/5328/5624/10544/5627/5265/5345/710/7056/7450	29
183	Her2_pos	hsa05145	Toxoplasmosis	38/1569	113/7276	0.00191345	0.0156179	0.0131192	240/572/330/79444/842/1234/958/959/4261/2770/2771/3458/3460/8517/3586/3587/3588/3593/345611/3717/3910/23643/5606/5608/5600/4792/4793/4843/5294/23533/146850/8651/6772/7040/7097/7099/7124/7297	38
184	Her2_pos	hsa04260	Cardiac muscle contraction	28/1569	78/7276	0.00250388	0.0198993	0.0167157	70/477/482/483/93589/783/1327/84701/1329/1337/1340/1345/1346/1349/1350/1351/1537/486/4624/4625/4635/7169/29796/10975/7384/7388/440567/27089	28
185	Her2_pos	hsa04611	Platelet activation	40/1569	123/7276	0.00295841	0.0229087	0.0192436	109/196883/54518/9138/695/2207/2212/83706/2534/2770/2771/2778/2811/2814/2982/2983/3937/4067/5600/10627/85366/4846/5023/64805/5293/5294/23533/146850/8605/5330/5336/5568/5739/10125/10235/6850/6915/6916/8673/7450	40
186	Her2_pos	hsa04630	Jak-STAT signaling pathway	48/1569	156/7276	0.00423253	0.0319556	0.0268432	894/896/1271/1437/1438/1439/2273/2688/3265/3455/3456/3458/3460/3586/3587/3588/3593/3594/3595/3596/3600/3601/3558/50615/116379/9466/3559/3560/3561/3563/3566/3568/3574/3581/3717/3718/5293/5292/5771/5777/8651/8835/9021/6772/6773/6775/6776/7297	48
187	Her2_pos	hsa04623	Cytosolic DNA-sensing pathway	23/1569	64/7276	0.00576407	0.0424573	0.0356647	9447/834/6351/9560/6352/3627/3456/9641/8517/3606/90865/3661/3665/4792/4793/5434/5435/5441/29108/11035/340061/11277/81030	23
188	Basal_pos	hsa04060	Cytokine-cytokine receptor interaction	142/1646	270/7276	7.20521e-28	2.18318e-25	1.64582e-25	6346/6356/6357/6358/6360/6361/6363/6347/6366/6367/6368/6370/10344/56477/6348/6349/414062/6351/9560/6352/6355/1230/2826/729230/1232/1233/1234/1235/1236/1237/939/958/959/64109/1435/1436/1437/1438/1439/1441/6376/1524/3627/6373/6387/10563/9547/2920/4283/3577/3579/2833/643/10663/60401/355/356/2321/2322/2323/2324/3082/3456/3458/3459/3586/3587/3588/3590/3592/3593/3594/3596/3597/3600/3601/3605/8809/8807/…	142
189	Basal_pos	hsa04380	Osteoclast differentiation	70/1646	128/7276	2.0916e-15	3.16877e-13	2.38882e-13	29760/695/799/814/1435/1436/1513/1535/1540/2209/2212/2213/9103/2214/2215/2274/2353/2354/2534/3456/3458/3459/3553/3554/10379/3716/3725/3727/3932/3937/11024/11027/23547/353514/79168/10859/10288/11025/11006/10990/5608/5600/4286/653361/4688/4689/126014/5293/5295/5336/5468/5532/5533/5879/140885/55423/8651/9021/6688/8878/6772/6773/6850/7006/7040/7048/7132/7189/54209/7305	70
190	Basal_pos	hsa04062	Chemokine signaling pathway	90/1646	185/7276	3.21388e-15	3.24601e-13	2.44706e-13	196883/111/408/409/6346/6356/6357/6358/6360/6361/6363/6347/6366/6367/6368/6370/10344/56477/6348/6349/414062/6351/9560/6352/6355/1230/2826/729230/1232/1233/1234/1235/1236/1237/998/6376/1524/3627/6373/6387/10563/9547/2920/4283/3577/3579/2833/643/10663/1794/9844/2268/2770/2771/2790/2791/55970/54331/2787/94235/2793/2869/2870/3055/3702/3717/3718/4067/653361/5293/5295/5330/57580/5567/5579/2185/5879/588…	90
191	Basal_pos	hsa04640	Hematopoietic cell lineage	53/1646	97/7276	5.87355e-12	4.44922e-10	3.35411e-10	290/929/930/910/911/912/913/914/933/945/947/948/951/952/915/916/917/920/921/966/924/925/926/1378/1380/1435/1436/1437/1438/1441/2208/2209/2322/2323/2811/2814/2993/3590/3553/3554/3563/3565/3566/3568/3570/3574/3575/3581/3672/3676/3678/3684/931	53
192	Basal_pos	hsa04610	Complement and coagulation cascades	45/1646	79/7276	3.54825e-11	2.15024e-09	1.62099e-09	2/712/713/714/715/716/717/718/719/720/722/725/728/729/730/966/629/1675/3075/3426/1191/1378/1380/2159/2162/2149/2151/9002/2152/2153/2155/3684/3687/3689/5328/10544/5265/5104/5345/710/7035/7056/11326/7448/7450	45
193	Basal_pos	hsa05144	Malaria	32/1646	49/7276	1.82463e-10	9.21438e-09	6.9464e-09	6347/948/958/959/975/1378/2993/2995/3039/3040/3043/3082/3458/3586/3592/3553/3683/3689/3820/22914/4035/4615/5175/6401/6403/7040/7043/7060/7097/7099/54106/7412	32
194	Basal_pos	hsa05133	Pertussis	41/1646	76/7276	2.49696e-09	1.08083e-07	8.14798e-08	712/713/714/715/716/717/718/720/722/725/801/808/810/91860/834/840/929/2353/2770/2771/3586/3592/3593/3553/3659/3661/3394/3678/3684/3689/3725/23643/5600/4615/114548/10392/29108/710/353376/7099/7189	41
195	Basal_pos	hsa04621	NOD-like receptor signaling pathway	72/1646	168/7276	2.87314e-09	1.0882e-07	8.20357e-08	9447/118429/9140/330/820/114769/440068/84674/22900/64170/834/100506742/837/838/841/846/6347/6352/1508/2920/1535/1536/8772/11337/2633/2634/2635/115361/115362/388646/3428/3456/9641/3553/3661/3665/10379/3708/3716/3725/5600/4210/4615/4671/58484/22861/114548/171389/79671/10392/4938/4939/4940/5330/9051/29108/10616/8737/11035/6041/6772/6773/10010/7099/340061/7128/7188/7189/7226/51393/10628/331	72
196	Basal_pos	hsa05142	Chagas disease (American trypanosomiasis)	49/1646	102/7276	1.20169e-08	4.0457e-07	3.04991e-07	1636/712/713/714/718/841/6347/6348/6349/414062/6352/919/915/916/917/8772/355/356/2353/9630/2769/2770/2771/2776/3456/3458/3459/3586/3592/3593/3553/3558/3725/5600/4615/5293/5295/5330/5515/5516/5521/7040/7043/7048/7097/7099/54106/7132/7189	49
197	Basal_pos	hsa04064	NF-kappa B signaling pathway	46/1646	95/7276	2.4687e-08	7.48015e-07	5.63902e-07	330/29760/695/84433/6357/6363/6366/6351/9560/929/958/959/6387/2920/23586/4616/3553/3554/27040/3929/3932/4049/4050/23643/4067/4615/5328/5336/5579/5588/8737/6850/353376/7099/7128/115650/7132/10673/8740/8717/7185/7188/7189/7412/331/7535	46
198	Basal_pos	hsa05340	Primary immunodeficiency	24/1646	37/7276	4.39008e-08	1.20927e-06	9.11624e-07	100/57379/29760/695/930/915/916/920/958/959/973/925/926/4261/29851/3543/3561/3575/3718/3932/5788/23495/115650/7535	24
199	Basal_pos	hsa05143	African trypanosomiasis	23/1646	35/7276	5.87339e-08	1.48303e-06	1.11801e-06	8542/2150/355/356/2776/3039/3040/3043/3250/3620/169355/3458/3586/3592/3593/3553/3910/4615/5330/5579/6401/54106/7412	23
200	Basal_pos	hsa05162	Measles	58/1646	134/7276	6.59394e-08	1.53689e-06	1.15861e-06	894/896/30835/940/915/916/917/10332/23586/1796/355/356/2213/2534/64135/3456/3458/3459/9641/3592/3593/3596/3553/3558/3560/3561/3565/3661/3665/10379/3716/3717/3718/4478/4599/4615/4938/4939/4940/5293/5295/5588/9367/4068/6504/6772/6773/6776/6777/6869/7097/7099/51284/54106/7128/8794/8743/7189	58
201	Basal_pos	hsa04659	Th17 cell differentiation	49/1646	107/7276	8.24166e-08	1.78373e-06	1.34469e-06	196/919/915/916/917/920/2353/50943/2625/3091/3458/3459/3594/3605/3553/3554/3558/59067/50615/149233/3560/3561/3565/3566/3570/3662/3716/3717/3718/3725/27040/3932/5600/4794/5532/5533/5588/5914/6095/6097/6258/6772/6776/6777/6778/30009/7040/7048/7535	49
202	Basal_pos	hsa04670	Leukocyte transendothelial migration	50/1646	112/7276	1.64983e-07	3.33266e-06	2.51238e-06	60/4267/998/1003/9076/5010/137075/7122/6387/1535/1536/90952/2770/2771/3676/3683/3684/3689/3702/58494/83700/5600/4313/4478/10627/103910/4636/653361/4688/4689/5175/5293/5295/5336/5579/2185/5879/5880/5906/5908/10411/11069/83593/399/6494/7070/7294/7409/10451/7412	50
203	Basal_pos	hsa04630	Jak-STAT signaling pathway	63/1646	156/7276	3.89745e-07	7.3808e-06	5.56413e-06	316/894/896/1026/1154/64109/1437/1438/1439/1441/2273/3456/3458/3459/3586/3587/3588/3590/3592/3593/3594/3596/3597/3600/3601/3558/53832/59067/50615/116379/149233/11009/3560/3561/3563/3565/3566/3568/3570/3574/3575/3578/3581/10379/3716/3717/3718/3953/3977/5008/9180/5293/5295/5777/8651/8835/9021/6772/6773/6775/6776/6777/6778	63
204	Basal_pos	hsa04514	Cell adhesion molecules (CAMs)	59/1646	145/7276	6.74285e-07	1.13536e-05	8.5591e-06	57863/914/933/10666/29126/940/947/920/958/959/965/923/941/942/925/926/4267/1013/1003/9076/5010/137075/7122/1493/90952/3384/3385/29851/3676/8516/3683/3684/3689/3695/58494/83700/64101/94030/57689/8174/4099/57502/22829/9379/84628/5133/80380/5175/5788/5797/9672/6401/6402/6403/6404/6614/6693/201633/7412	59
205	Basal_pos	hsa05140	Leishmaniasis	36/1646	74/7276	7.07446e-07	1.13536e-05	8.5591e-06	718/1378/1535/1536/2209/2212/9103/2214/2215/2353/3458/3459/3586/3592/3593/3553/3565/3676/3684/3689/3716/3717/3725/5600/4615/653361/4688/4689/5579/5777/6772/7040/7043/7097/7099/7189	36
206	Basal_pos	hsa04620	Toll-like receptor signaling pathway	46/1646	104/7276	7.11944e-07	1.13536e-05	8.5591e-06	841/6348/6349/414062/6351/9560/6352/929/958/941/942/1513/3627/6373/4283/8772/2353/3456/9641/3592/3593/3553/3661/3663/3665/3725/3929/23643/5608/1326/5600/4615/5293/5295/5879/8737/6772/353376/7097/7098/7099/51284/51311/54106/54472/7189	46
207	Basal_pos	hsa04611	Platelet activation	52/1646	123/7276	7.681e-07	1.16367e-05	8.77251e-06	60/196883/111/54518/9138/695/1277/1278/1281/2149/9002/2207/2212/83706/2534/2770/2771/2776/2811/2814/2982/2983/3708/3937/4067/5600/10627/103910/4846/5023/64805/5293/5294/5295/23533/146850/8605/255189/5330/5336/5567/5592/5739/5742/5906/5908/10235/8773/6850/6916/8673/7450	52
208	Basal_pos	hsa05150	Staphylococcus aureus infection	29/1646	56/7276	1.68668e-06	2.43364e-05	1.83464e-05	712/713/714/715/716/717/718/719/720/728/629/1675/3075/3426/2209/2212/2213/9103/2214/2215/2357/2359/3586/3683/3684/3689/5724/6403/6404	29
209	Basal_pos	hsa05152	Tuberculosis	68/1646	179/7276	1.94004e-06	2.61659e-05	1.97255e-05	9114/581/718/801/808/810/91860/815/817/818/820/64170/843/841/842/929/30835/972/4261/10332/64581/11151/1378/1520/1594/8772/2207/2209/2212/2213/9103/2214/2215/3456/3458/3459/3586/3587/3588/3592/3593/3553/3656/3684/3687/3689/3716/3717/3929/4046/5600/4360/4615/22925/1263/5532/5533/6772/6850/10312/7040/7043/7097/7099/54106/7132/8717/7189	68
210	Basal_pos	hsa04924	Renin secretion	32/1646	65/7276	2.10278e-06	2.61659e-05	1.97255e-05	1636/111/153/154/155/185/775/801/808/810/91860/9635/22802/1508/1909/2770/2771/2776/2982/2983/3708/3759/3778/4881/5136/5153/5330/5532/5533/5567/5732/5734	32
211	Basal_pos	hsa05321	Inflammatory bowel disease (IBD)	32/1646	65/7276	2.10278e-06	2.61659e-05	1.97255e-05	50943/2625/3458/3459/3586/3592/3593/3594/3596/3605/8809/8807/3553/3558/59067/50615/149233/3561/3565/3566/3725/4094/6095/6097/6772/6775/6778/30009/7040/7043/7097/7099	32
212	Basal_pos	hsa04650	Natural killer cell mediated cytotoxicity	54/1646	133/7276	2.1589e-06	2.61659e-05	1.97255e-05	51744/919/962/1437/355/356/2207/2214/2215/2534/3002/10870/3384/3456/3458/3459/3683/3689/3804/3805/3809/3811/3812/3821/3822/3823/3824/22914/27040/3932/3937/4277/9437/259197/5293/5295/5336/5532/5533/5551/5579/2185/5777/5879/5880/4068/117157/6850/8794/8743/7305/7409/10451/7535	54
213	Basal_pos	hsa04672	Intestinal immune network for IgA production	26/1646	49/7276	3.20677e-06	3.73712e-05	2.81728e-05	57379/6370/56477/2826/940/958/959/941/942/6387/29851/3586/3600/3601/3558/3565/3676/3695/8174/5284/7040/23495/115650/608/8741/10673	26
214	Basal_pos	hsa04658	Th1 and Th2 cell differentiation	40/1646	92/7276	6.28735e-06	7.05581e-05	5.31913e-05	919/915/916/917/920/54567/2353/2625/3458/3459/3592/3593/3594/3596/3558/3560/3561/3565/3566/3716/3717/3718/3725/27040/3932/4094/55534/5600/4794/5532/5533/5588/3516/6772/6775/6776/6777/6778/30009/7535	40
215	Basal_pos	hsa04015	Rap1 signaling pathway	75/1646	210/7276	8.48038e-06	9.17698e-05	6.91821e-05	60/196883/111/135/285/51378/54518/64411/801/808/810/91860/998/1268/1435/1436/9732/2149/9002/2246/2255/2259/8817/2252/2321/2324/2357/2533/2770/2771/2776/3082/3397/3479/3683/3684/3689/3791/27040/3937/1902/2846/5608/5600/4804/5154/5155/56034/80310/5156/5159/5216/5228/5293/5295/5330/5579/25865/5879/5880/5899/5906/5908/10411/11069/10235/25780/83593/10636/6237/6494/26037/8631/7010/7424	75
216	Basal_pos	hsa04662	B cell receptor signaling pathway	32/1646	71/7276	2.16939e-05	0.000226664	0.000170874	29760/695/84433/930/933/971/973/974/975/1380/2213/2353/8519/3635/3725/11025/4067/4794/118788/5293/5295/5336/5532/5533/5579/5777/5879/5880/25780/6850/7409/10451	32
217	Basal_pos	hsa04217	Necroptosis	60/1646	164/7276	2.95101e-05	0.000298052	0.000224691	9131/246/581/330/815/817/818/834/841/27243/51510/91782/1536/1540/8772/355/356/2495/2512/2752/8334/3012/8337/3456/3458/3459/3553/90865/10379/3716/3717/3718/197259/114548/8605/255189/29108/5837/10616/8737/11035/6609/8878/6772/6773/6775/6776/6777/6778/353376/7098/7099/7128/8794/7132/8743/8717/7188/331/81030	60
218	Basal_pos	hsa04668	TNF signaling pathway	43/1646	108/7276	4.05111e-05	0.000395963	0.000298503	602/330/843/840/841/6347/6352/10488/90993/84699/1435/1437/6376/3627/2920/153090/8772/355/2353/3600/8809/3553/3725/4049/5608/1326/5600/197259/5293/5295/8737/11035/9252/6401/9021/7128/7132/7133/8717/7185/7188/7412/7424	43
219	Basal_pos	hsa04660	T cell receptor signaling pathway	41/1646	103/7276	6.11518e-05	0.000567531	0.000427841	84433/919/940/915/916/917/920/959/925/926/998/1437/1493/2353/2534/9402/29851/3458/3586/3558/3565/3702/3725/27040/3932/3937/1326/5600/4794/5133/5293/5295/5532/5533/5588/5777/5788/7006/7409/10451/7535	41
220	Basal_pos	hsa04142	Lysosome	47/1646	123/7276	6.18103e-05	0.000567531	0.000427841	53/162/8905/1176/10717/11154/411/427/9114/8763/967/968/1497/5476/1508/1075/1510/1511/1512/1513/1519/1520/1521/1522/58511/2517/2581/2717/2760/84572/3074/3423/3425/27074/7805/5641/3988/9516/4668/4669/10577/23659/5660/6448/6609/10312/1200	47
221	Basal_pos	hsa04261	Adrenergic signaling in cardiomyocytes	53/1646	144/7276	7.05103e-05	0.000628371	0.000473707	70/196883/111/147/146/153/154/185/477/480/482/775/55799/93589/785/10368/801/808/810/91860/815/817/818/10488/90993/84699/1390/2770/2771/2776/3753/3784/5600/4624/4634/5294/23533/146850/5330/5350/5502/5515/5516/5521/5525/5567/10411/11069/9252/6324/6330/6332/6546	53
222	Basal_pos	hsa05323	Rheumatoid arthritis	36/1646	90/7276	0.000150327	0.00130141	0.000981084	9114/8992/526/9296/127124/6347/6348/6349/414062/6352/940/941/942/1435/1437/1493/1513/6387/2321/2353/3458/3600/3605/3553/3683/3689/3725/4050/10312/7010/7040/7043/7097/7099/8741/10673	36
223	Basal_pos	hsa05200	Pathways in cancer	119/1646	395/7276	0.000232009	0.00195274	0.0014721	196883/111/185/367/9138/8313/581/330/79444/652/841/842/998/1026/1050/1282/1288/1436/1438/1441/6387/1909/1910/2034/2113/2149/9002/8772/355/356/2246/2255/2259/8817/2252/2322/2323/2353/2308/8322/2736/2737/2770/2771/2776/2790/2791/55970/54331/2787/94235/2793/3082/3091/3479/3716/3725/3910/51176/1902/2846/10161/4149/2122/4286/4313/8031/4914/5154/5155/5156/5159/5228/5293/5295/5330/5336/5371/5468/5567/55…	119
224	Basal_pos	hsa05167	Kaposi's sarcoma-associated herpesvirus infection	59/1646	173/7276	0.000321645	0.00263401	0.00198569	285/581/718/841/842/1230/1232/1233/1234/1237/131450/344807/942/1026/9976/1437/2920/8772/355/2353/11337/2790/2791/55970/54331/2787/94235/2793/3055/3091/3456/3459/9641/3661/3665/10379/3708/3716/3717/3725/4067/5608/5600/4277/5155/5293/5295/5336/5532/5533/5879/5925/6772/6773/6850/7098/7132/8717/7538	59
225	Basal_pos	hsa04974	Protein digestion and absorption	35/1646	90/7276	0.000351562	0.00280325	0.00211327	59272/477/480/482/1305/7373/1306/1308/1277/1278/81578/1281/1282/1288/1289/1290/1291/1292/1293/131873/1357/1359/1360/1803/10008/3784/4224/643834/5547/6505/9056/23428/6546/6547/7512	35
226	Basal_pos	hsa05202	Transcriptional misregulation in cancer	62/1646	187/7276	0.000541009	0.00420322	0.00316866	4299/581/330/894/1236/929/958/942/1025/1026/1050/1053/1436/1437/1848/2078/2115/2209/2313/2321/2322/2308/2530/4616/10912/3002/3087/8351/3206/3205/3479/3486/3560/3684/3695/4005/4066/4094/4149/4208/4804/8013/4914/5079/5154/5328/5371/51426/5468/171558/5914/862/6258/6688/7030/7048/7185/7102/51384/7490/7704/6935	62
227	Basal_pos	hsa04925	Aldosterone synthesis and secretion	32/1646	82/7276	0.0005774	0.00437381	0.00329726	196883/111/185/775/8913/8912/8911/801/808/810/91860/8536/57172/815/817/818/814/10488/90993/84699/1589/2776/3708/3777/3991/4881/5138/5330/5567/5579/5581/25865	32
228	Basal_pos	hsa04151	PI3K-Akt signaling pathway	103/1646	342/7276	0.000612473	0.00452632	0.00341224	285/51378/842/894/896/930/1026/1277/1278/1282/1288/1291/1292/1293/131873/10488/90993/84699/1435/1436/1441/2149/356/2246/2255/2259/8817/2252/2321/2324/92579/2790/2791/55970/54331/2787/94235/2793/2997/3082/3456/3479/3558/3560/3561/3563/3565/3566/3570/3574/3575/3672/3676/3678/8516/3694/3695/3716/3717/3718/3791/3910/1902/2846/10161/4804/4846/5008/9180/5154/5155/56034/80310/5156/5159/5228/118788/5293/…	103
229	Basal_pos	hsa05031	Amphetamine addiction	27/1646	68/7276	0.00111342	0.00803253	0.00605544	111/775/801/808/810/91860/815/817/818/814/10488/90993/84699/2353/2354/2890/2893/116443/3725/4128/4129/5532/5533/5567/5579/6570/6571	27
230	Basal_pos	hsa04933	AGE-RAGE signaling pathway in diabetic complications	36/1646	99/7276	0.00126049	0.00888208	0.00669589	185/581/6347/998/1277/1278/1281/1282/1288/1536/2152/2308/3553/3717/3725/5600/4313/4846/50507/5293/5295/5330/5336/5579/5581/5879/6401/6772/6776/6777/7040/7043/7048/7056/7412/7424	36
231	Basal_pos	hsa04020	Calcium signaling pathway	59/1646	182/7276	0.00135631	0.00934006	0.00704114	196883/135/147/146/153/154/155/185/552/775/8913/8912/8911/801/808/810/91860/815/817/818/814/952/10800/57105/1909/1910/2066/2149/9630/2769/2776/2925/3357/3360/3363/3708/4846/93129/5023/22953/5025/5026/5136/5153/5156/5159/5330/5336/5350/5532/5533/5567/5579/5724/5733/2185/6546/6547/6869	59
232	Basal_pos	hsa04713	Circadian entrainment	35/1646	96/7276	0.00138842	0.00934872	0.00704767	196883/111/775/8913/8912/8911/801/808/810/91860/815/817/818/2353/2770/2771/2776/2790/2791/55970/54331/2787/94235/2793/2890/2893/2982/2983/3708/3762/5330/5567/5579/5592/9252	35
233	Basal_pos	hsa04270	Vascular smooth muscle contraction	42/1646	121/7276	0.00151394	0.00997223	0.00751772	59/196883/111/135/147/146/185/9138/552/775/10203/801/808/810/91860/1579/284541/1909/2776/2982/2983/3708/3778/10335/4629/4881/5320/26279/8605/255189/5322/5330/4660/5567/5579/5581/5583/5588/5592/5739/10266/10268	42
234	Basal_pos	hsa04750	Inflammatory mediator regulation of TRP channels	35/1646	97/7276	0.001709	0.0110176	0.00830576	196883/111/801/808/810/91860/815/817/818/1573/2150/2776/3357/3479/3553/3554/3708/5608/5600/4914/5029/5293/5295/8605/255189/5330/5336/5567/5579/5581/5583/5588/5732/5734/51393	35
235	Basal_pos	hsa04666	Fc gamma R-mediated phagocytosis	33/1646	91/7276	0.00207877	0.0131222	0.00989239	10095/10109/10094/10092/274/998/1794/2209/2212/2213/2214/3055/3635/27040/3984/4067/4082/653361/5293/5295/23396/255189/5336/5579/5581/5788/5879/5880/85477/6850/7409/10451/7454	33
236	Basal_pos	hsa04664	Fc epsilon RI signaling pathway	26/1646	68/7276	0.00257426	0.0159184	0.0120003	240/241/695/1437/2205/2207/2534/3596/3565/3635/27040/3937/4067/5608/5600/2206/5293/5295/8605/255189/5336/5879/5880/6850/7409/10451	26
237	Basal_pos	hsa05146	Amoebiasis	34/1646	96/7276	0.00281629	0.0170667	0.012866	929/912/1277/1278/1281/1282/1288/1437/1511/9630/2769/2776/3315/3458/3586/3592/3593/3553/3554/3684/3689/3910/5293/5295/5330/5567/5579/1992/5269/5272/7040/7043/7097/7099	34
238	Basal_pos	hsa05132	Salmonella infection	31/1646	86/7276	0.00311202	0.018489	0.0139382	60/10095/10109/10094/10092/834/6348/6349/414062/6351/9560/929/998/1437/2920/2353/3458/3459/3553/3725/3929/5600/4615/58484/5216/29108/5879/391/83547/7099/7454	31
239	Basal_pos	hsa04970	Salivary secretion	32/1646	90/7276	0.0034446	0.0200714	0.0151311	196883/111/147/146/153/154/155/276/477/480/482/683/801/808/810/91860/820/952/1470/1471/1755/2776/2982/2983/3708/3778/4069/5330/5567/5579/5592/6844	32
240	Basal_pos	hsa04014	Ras signaling pathway	69/1646	227/7276	0.00361648	0.0206754	0.0155864	285/51378/801/808/810/91860/998/1435/1436/2113/356/2246/2255/2259/8817/2252/2321/2324/2790/2791/55970/54331/2787/94235/2793/3082/3363/3479/3791/27040/4804/5154/5155/56034/80310/5156/5159/5228/5293/5295/51365/11145/5320/26279/8605/255189/5322/5336/5567/5579/5879/5880/5899/5906/5908/22821/10156/64926/5924/10235/25780/115727/83593/23179/6237/6789/7010/7424/7535	69
241	Basal_pos	hsa04080	Neuroactive ligand-receptor interaction	82/1646	278/7276	0.00399957	0.022442	0.0169182	135/140/147/146/150/152/153/154/155/185/187/552/554/719/728/799/10203/1134/57053/8973/1268/1269/1511/10800/57105/1909/1910/2149/2150/2151/9002/2357/2359/2564/2587/2696/8001/2890/2893/2894/2899/116443/2917/2925/3001/3355/3357/3360/3363/3953/1902/2846/10161/4887/2908/5023/22953/5025/5026/27334/53829/9934/5029/5031/286530/5724/5729/5732/5733/5734/5739/5745/1901/8698/6751/6752/6753/134864/6869/7068/7…	82
242	Basal_pos	hsa04130	SNARE interactions in vesicular transport	15/1646	34/7276	0.00432374	0.0238199	0.017957	10282/8773/9342/8676/53407/2054/6810/10228/9482/6844/9341/8674/10791/8673/10490	15
243	Basal_pos	hsa05145	Toxoplasmosis	38/1646	113/7276	0.00461195	0.024954	0.0188119	240/330/79444/841/842/1234/958/959/4261/2770/2771/3458/3459/3586/3587/3588/3592/3593/345611/3716/3717/3910/23643/5608/5600/4615/5294/23533/146850/8651/6772/7040/7043/7097/7099/7132/7189/331	38
244	Basal_pos	hsa04510	Focal adhesion	61/1646	199/7276	0.00488831	0.0259852	0.0195893	60/330/857/894/896/998/1277/1278/1282/1288/1291/1292/1293/131873/2321/2324/2534/3082/3479/3611/3672/3676/3678/8516/3694/3695/3725/3791/3910/10627/103910/4636/64098/5154/5155/56034/80310/5156/5159/5228/5293/5295/23396/4660/5579/5879/5880/5906/5908/7060/3371/63923/7143/7148/7409/10451/7424/7448/7450/331/7791	61
245	Basal_pos	hsa04923	Regulation of lipolysis in adipocytes	21/1646	54/7276	0.00510632	0.0266761	0.0201102	196883/111/153/154/155/364/2167/2770/2771/3991/11343/4881/5293/5295/11145/5346/5567/5592/5733/5742/7253	21
246	Basal_pos	hsa04971	Gastric acid secretion	27/1646	75/7276	0.00569516	0.029248	0.0220491	60/196883/111/477/480/482/801/808/810/91860/815/817/818/2770/2771/2776/3708/3766/3773/3759/3784/5330/5567/5579/115111/389015/6752	27
247	Basal_pos	hsa04022	cGMP-PKG signaling pathway	51/1646	163/7276	0.00617501	0.0311838	0.0235084	196883/111/140/147/146/150/152/153/154/155/185/477/480/482/775/801/808/810/91860/10488/90993/84699/1909/1910/2770/2771/2776/2982/2983/3708/3764/3778/100271849/4208/10335/4846/4881/5138/8654/5294/23533/146850/5330/5350/5532/5533/5581/5592/6546/6547/7225	51
248	Basal_pos	hsa05134	Legionellosis	21/1646	55/7276	0.00653555	0.0323185	0.0243638	718/834/840/841/842/929/1378/2920/3592/3593/3553/3684/3689/4615/4671/58484/29108/56681/51128/7097/7099	21
249	Basal_pos	hsa04728	Dopaminergic synapse	42/1646	130/7276	0.00669797	0.0323185	0.0243638	111/409/775/801/808/810/91860/815/817/818/10488/90993/84699/2353/2770/2771/2776/2790/2791/55970/54331/2787/94235/2793/2890/2893/3708/3762/4128/4129/5600/5330/5515/5516/5521/5525/5532/5533/5567/5579/6570/6571	42
250	Basal_pos	hsa04614	Renin-angiotensin system	11/1646	23/7276	0.0067576	0.0323185	0.0243638	1636/59272/185/290/10159/1215/1359/5476/1511/2028/5547	11
251	Basal_pos	hsa00590	Arachidonic acid metabolism	23/1646	62/7276	0.00682635	0.0323185	0.0243638	8644/246/240/1559/1573/113612/1579/2053/2678/2687/2878/27306/4056/11145/5320/26279/8605/255189/5322/151056/5730/5742/6916	23
252	Basal_pos	hsa04622	RIG-I-like receptor signaling pathway	25/1646	70/7276	0.00855393	0.0398745	0.03006	9140/843/841/3627/1540/23586/79132/8772/64135/3456/9641/3592/3593/3661/3665/9636/4214/5600/79671/8737/54941/10010/340061/8717/7189	25
253	Basal_pos	hsa00340	Histidine metabolism	11/1646	24/7276	0.00996602	0.0457531	0.0344917	220/217/223/443/57571/55748/3067/3176/4128/4129/131669	11
254	Basal_pos	hsa04024	cAMP signaling pathway	59/1646	198/7276	0.0106542	0.0481824	0.036323	196883/111/135/153/154/64411/477/480/482/775/801/808/810/91860/815/817/818/814/1260/10488/90993/84699/1909/2149/2867/2353/5348/51738/2696/2737/2770/2771/2890/2893/116443/3355/3360/3725/3991/4881/5293/5295/5350/5567/5732/5733/5879/5880/5906/5908/10411/11069/6237/6751/6752/56670/7253/7409/10451	59
255	LumA_neg	hsa03013	RNA transport	77/1654	171/7276	5.80083e-11	1.76345e-08	1.55707e-08	8086/22794/11218/1917/1964/8890/8893/1965/1968/8661/8662/8663/728689/8667/8669/1973/9775/1977/253314/1981/1982/1983/2332/8087/9513/50628/25929/54960/3837/4686/22916/51068/57122/55746/9972/9631/23279/23511/23165/23225/129401/348995/23636/79902/4927/4928/55916/26986/80336/5042/10605/51808/9883/100101267/10940/10419/8480/5901/5903/5905/9939/10921/81929/59343/11171/10460/96764/57187/84321/79228/7175/…	77
256	LumA_neg	hsa04110	Cell cycle	59/1654	124/7276	7.62362e-10	1.15879e-07	1.02317e-07	64682/51434/545/699/701/9184/890/891/9133/85417/595/9134/991/8697/993/995/8318/990/8317/983/1017/1022/1111/11200/1387/10926/1869/1870/1875/2033/9700/51343/2932/3065/4085/4171/4172/4173/4176/4193/5111/9088/5347/5591/9232/5885/5933/2810/6500/6502/8243/9126/10735/7027/7272/7465/7529/7531/7534	59
257	LumA_neg	hsa03030	DNA replication	25/1654	36/7276	2.97113e-09	3.01075e-07	2.65838e-07	1763/2237/3978/4171/4172/4173/4176/5111/5422/23649/5424/5425/5426/5427/54107/5557/5558/5981/5982/5983/5984/5985/10535/6117/6119	25
258	LumA_neg	hsa03430	Mismatch repair	18/1654	23/7276	2.48028e-08	1.88501e-06	1.6644e-06	9156/3978/4292/27030/4436/4437/2956/5111/5395/5424/5425/5981/5982/5983/5984/5985/6117/6119	18
259	LumA_neg	hsa03420	Nucleotide excision repair	28/1654	47/7276	5.52944e-08	3.3619e-06	2.96844e-06	1022/1069/8451/8450/1642/2068/2071/2072/2074/728340/2967/2968/3978/5111/5424/5425/5426/5427/54107/5887/5981/5982/5983/5984/5985/6117/6119/7508	28
260	LumA_neg	hsa05203	Viral carcinogenesis	77/1654	201/7276	3.38014e-07	1.71261e-05	1.51217e-05	1386/1388/836/890/595/9134/991/983/1017/1108/1111/148327/1387/1642/1739/9093/2033/2885/2957/2960/728340/2967/2968/3065/79885/10013/55869/8347/3017/8344/8343/8339/8345/8970/85236/8340/8341/8348/8360/8367/8369/8365/8294/8363/8362/8349/440689/8370/128312/121504/3190/3249/3572/2648/3845/9261/4193/28973/5291/5296/8503/5366/5423/5933/5966/23513/6502/27044/6714/7186/7337/23352/7874/7419/7529/7531/7534	77
261	LumA_neg	hsa04120	Ubiquitin mediated proteolysis	57/1654	137/7276	5.14338e-07	2.2337e-05	1.97227e-05	64682/51434/57448/672/8945/23624/991/8697/8453/8452/8451/8450/8065/9820/1642/26232/23291/26259/51343/26091/10075/83737/4193/23295/23327/9063/10401/51588/27339/64326/10055/6500/6502/10273/4591/9320/7317/9039/55236/11065/140739/7326/7328/7329/3093/63893/27338/55284/65264/7337/89910/9690/10277/51366/7428/11059/331	57
262	LumA_neg	hsa03460	Fanconi anemia pathway	29/1654	55/7276	1.1516e-06	4.3761e-05	3.86394e-05	545/84126/641/672/675/83990/146956/197342/2072/2175/2187/2176/2177/2188/2189/55215/4292/79728/5395/11201/5888/80010/6117/6119/9894/7156/29089/7398/57599	29
263	LumA_neg	hsa04141	Protein processing in endoplasmic reticulum	64/1654	166/7276	2.57311e-06	8.69138e-05	7.67418e-05	267/22926/1388/821/823/3301/54431/5611/80331/9695/80267/27102/9451/440275/1965/2081/26232/23193/3320/3326/7184/3303/3304/3305/22824/3309/3312/23640/10808/10525/3998/11253/5599/5601/10299/51360/7841/9601/10130/5589/5887/6185/10483/10802/10427/9632/9871/29927/55176/6500/6745/6747/3703/201595/10273/258010/7186/7326/10277/29979/29978/56893/56886/7494	64
264	LumA_neg	hsa05034	Alcoholism	67/1654	180/7276	6.24114e-06	0.000189731	0.000167525	1386/1388/673/148327/1644/2782/2783/51764/2785/2885/2902/116444/55766/94239/3014/9555/3015/440093/8520/3065/79885/10013/55869/8334/3013/3012/8969/8331/8330/8336/8347/3017/8344/8343/8339/8345/8970/85236/8340/8341/8348/8358/8351/8353/8355/8357/8356/8360/8367/8369/8365/8294/8363/8362/8337/8349/440689/126961/653604/8370/92815/128312/121504/3845/5499/5894/7054	67
265	LumA_neg	hsa00240	Pyrimidine metabolism	43/1654	102/7276	8.54215e-06	0.000236074	0.000208445	790/124583/56474/79077/1841/955/377841/4830/4832/4833/10201/29922/56953/87178/5422/23649/5424/5425/5426/5427/54107/25885/84172/9533/5430/5431/5433/5437/5440/11128/55703/55718/51728/5557/5558/6240/6241/50484/7083/7298/7371/54963/7372	43
266	LumA_neg	hsa03015	mRNA surveillance pathway	39/1654	91/7276	1.39786e-05	0.000342093	0.000302056	22794/29894/53981/51692/11052/1477/1478/1479/26528/9775/2107/81608/2935/10767/4440/124540/4686/22916/55916/26986/80336/5042/390748/10914/5499/5515/5518/5522/28227/5528/5529/9939/8731/10921/23049/23381/9887/8189/5976	39
267	LumA_neg	hsa03410	Base excision repair	19/1654	33/7276	1.57364e-05	0.000342093	0.000302056	328/27301/2237/3978/3980/4350/55247/4913/142/10038/5111/5423/5424/5425/5426/5427/54107/6996/7374	19
268	LumA_neg	hsa03440	Homologous recombination	22/1654	41/7276	1.57543e-05	0.000342093	0.000302056	580/641/672/675/79184/83990/146956/4683/79728/5424/5425/10111/5888/25788/8438/5932/6117/6119/7156/11073/7516/7517	22
269	LumA_neg	hsa04914	Progesterone-mediated oocyte maturation	40/1654	99/7276	5.65275e-05	0.00114562	0.00101155	107/112/115/207/64682/51434/6790/673/699/890/891/9133/85417/8697/993/995/983/1017/132864/80315/51343/3320/3326/3480/3835/3845/4085/5603/5599/5601/5241/5291/5296/8503/9088/5347/5894/6195/27330/387778	40
270	LumA_neg	hsa05322	Systemic lupus erythematosus	49/1654	133/7276	0.000144131	0.00273848	0.00241798	720/55766/94239/3014/9555/3015/440093/8334/3013/3012/8969/8331/8330/8336/8347/3017/8344/8343/8339/8345/8970/85236/8340/8341/8348/8358/8351/8353/8355/8357/8356/8360/8367/8369/8365/8294/8363/8362/8337/8349/440689/126961/653604/8370/92815/128312/121504/6632/6738	49
271	LumA_neg	hsa03040	Spliceosome	49/1654	134/7276	0.000178028	0.00318356	0.00281097	9716/988/10523/51340/9416/11325/9879/1665/8449/1659/9343/9775/3183/3190/4670/3192/3303/3304/3305/3312/25804/4686/22916/51645/27339/9129/9128/55660/25766/24148/10594/22827/9939/27316/23451/23450/10262/23020/9410/6627/6632/6635/10915/57187/84321/11338/10713/51729/153527	49
272	LumA_neg	hsa04114	Oocyte meiosis	45/1654	124/7276	0.000391395	0.00661022	0.00583659	107/112/115/64682/51434/367/6790/8945/699/816/891/9133/9134/991/8697/995/983/1017/132864/80315/9700/286151/26271/23291/3480/3710/4085/5241/9088/5347/5499/5515/5518/5528/5529/9232/6195/27330/6500/8243/9126/387778/7529/7531/7534	45
273	LumA_neg	hsa00970	Aminoacyl-tRNA biosynthesis	27/1654	66/7276	0.000699377	0.01119	0.0098804	57505/833/55157/124454/2058/2193/10056/2617/283459/23438/3376/55699/51520/23395/4141/92935/4677/79731/25973/5917/6301/51091/80222/7407/57176/8565/51067	27
274	LumA_neg	hsa00510	N-Glycan biosynthesis	21/1654	49/7276	0.00132564	0.0201497	0.0177915	56052/84920/144245/440138/10195/79053/2683/8703/57171/1798/8818/2530/23193/11253/11320/11282/4249/7841/6185/3703/201595	21
275	LumA_neg	hsa05215	Prostate cancer	32/1654	87/7276	0.00201313	0.0284971	0.0251619	207/367/673/595/9134/1017/1147/148327/1387/1499/1869/1870/1950/2033/2064/2263/2885/2932/3320/3326/7184/3480/3551/3845/4193/2475/5170/5291/5296/8503/5894/6716	32
276	LumA_neg	hsa04150	mTOR signaling pathway	50/1654	151/7276	0.00206229	0.0284971	0.0251619	207/523/525/528/51382/9550/534/51606/673/1147/9681/1855/1856/1857/1977/253314/96459/7976/2885/2932/3480/3551/3845/54468/64223/2475/10641/8131/5170/5291/5296/8503/5894/6195/27330/57521/10325/81929/6502/8140/51256/9894/7249/8408/9706/84219/7473/7477/7479/7483	50
277	LumA_neg	hsa00051	Fructose and mannose metabolism	15/1654	33/7276	0.00319929	0.0422863	0.0373373	226/55556/2203/8790/197258/29925/3098/4351/5208/5210/5211/5373/6652/7167/7264	15
278	LumB_neg	hsa03013	RNA transport	35/677	171/7276	5.35876e-06	0.000627627	0.000561206	8661/8663/1981/1982/8672/1983/25929/4686/51068/55746/9972/9631/23279/23511/23165/23225/8021/348995/10762/4927/4928/51808/9883/100101267/10940/5903/9939/653489/285190/59343/10250/57187/7175/26019/7514	35
279	LumB_neg	hsa03460	Fanconi anemia pathway	17/677	55/7276	5.57257e-06	0.000627627	0.000561206	545/675/83990/2072/2187/2176/2177/2188/55215/57697/79728/5395/5980/80010/6117/7156/7398	17
280	LumB_neg	hsa04110	Cell cycle	28/677	124/7276	6.74868e-06	0.000627627	0.000561206	64682/545/699/701/9184/9134/8317/1017/1111/1387/10926/2033/9700/2932/4085/4171/4173/4175/5591/5933/6502/4089/8243/9126/10274/10735/7465/10971	28
281	LumB_neg	hsa03030	DNA replication	12/677	36/7276	5.86396e-05	0.00409011	0.00365726	1763/4171/4173/4175/5422/23649/10714/5426/5557/5981/5985/6117	12
282	LumB_neg	hsa03430	Mismatch repair	9/677	23/7276	0.00012232	0.00659045	0.00589299	9156/4436/4437/2956/5395/10714/5981/5985/6117	9
283	LumB_neg	hsa04910	Insulin signaling pathway	27/677	138/7276	0.00014173	0.00659045	0.00589299	867/1399/2194/2932/3099/3845/5594/5599/2872/2475/5170/5255/5291/8503/5500/79660/5509/5563/5565/53632/5576/5584/5792/57521/122809/6654/6655	27
284	LumB_neg	hsa03440	Homologous recombination	12/677	41/7276	0.000239448	0.00954373	0.00853373	580/675/83990/4683/79728/10714/10111/8438/6117/7156/11073/7516	12
285	LumB_neg	hsa04120	Ubiquitin mediated proteolysis	26/677	137/7276	0.000311223	0.0108539	0.00970523	64682/57448/867/8452/8065/23291/8924/10075/83737/23327/9063/51588/6502/7189/4591/9320/55236/3093/389898/7337/89910/9690/10277/51366/7428/331	26
286	LumB_neg	hsa03015	mRNA surveillance pathway	19/677	91/7276	0.00058119	0.0180169	0.0161102	53981/11052/23283/2935/124540/4686/11051/10914/5500/5520/5525/5529/9939/8731/23049/23381/9887/10250/26019	19
287	LumB_neg	hsa04070	Phosphatidylinositol signaling system	20/677	99/7276	0.000658108	0.0183612	0.0164181	1040/8527/64768/3710/8897/9110/4952/55300/5297/5286/5289/5291/8503/200576/79837/8394/9677/23262/8867/8871	20
288	Her2_neg	hsa05211	Renal cell carcinoma	17/542	66/7276	4.20421e-06	0.000854109	0.000729866	405/9915/673/1387/1399/54583/2033/2549/3091/3845/5594/5062/5290/5291/5781/6513/6655	17
289	Her2_neg	hsa04140	Autophagy - animal	25/542	128/7276	6.30339e-06	0.000854109	0.000729866	55054/55102/9474/664/9451/2081/3091/3480/3708/3845/6885/5594/5599/8897/5170/5289/5290/5291/30849/5563/83452/9821/64121/9342/7248	25
290	Her2_neg	hsa04120	Ubiquitin mediated proteolysis	24/542	137/7276	6.29407e-05	0.00568565	0.00485858	64682/57448/672/996/8452/8451/8065/8925/8924/26091/10075/83737/55958/4214/4734/9063/4591/10054/7328/92912/7337/89910/9690/51366	24
291	Her2_neg	hsa04068	FoxO signaling pathway	23/542	132/7276	9.7129e-05	0.00658049	0.00562326	10018/664/673/1147/1387/2033/2309/9456/3480/3845/5594/5599/5170/5290/5291/5563/5565/5897/80854/23411/4089/6655/7874	23
292	Her2_neg	hsa03013	RNA transport	27/542	171/7276	0.00014242	0.00771917	0.0065963	1964/1968/1979/1981/1982/1983/8087/25929/51068/55746/9972/9631/23279/23165/8021/10762/4928/10605/10419/5903/653489/59343/11171/7175/51095/7514/57510	27
293	Her2_neg	hsa04910	Insulin signaling pathway	23/542	138/7276	0.000194187	0.00877078	0.00749494	673/1399/2932/3098/3099/3845/5594/5599/5170/5255/5257/5290/5291/5500/5563/5565/5573/5576/5584/5792/122809/6655/7248	23
294	Her2_neg	hsa04137	Mitophagy - animal	14/542	65/7276	0.000240009	0.00929179	0.00794016	9474/664/665/10370/9451/2309/3091/3845/5599/55669/4077/6667/8887/9101	14
295	Her2_neg	hsa03460	Fanconi anemia pathway	12/542	55/7276	0.000583977	0.0197822	0.0169046	545/672/675/2072/2187/2177/55215/57697/79728/5980/7398/57599	12
296	Her2_neg	hsa04144	Endocytosis	34/542	260/7276	0.000832898	0.0226787	0.0193797	23527/116987/10564/8853/830/25978/1213/8411/8729/3312/3480/9922/83737/3799/4734/56288/84612/10015/8394/5584/80223/9135/60682/29934/8723/58533/8027/10254/7037/9101/9559/55737/8976/9765	34
297	Her2_neg	hsa00562	Inositol phosphate metabolism	14/542	73/7276	0.000836852	0.0226787	0.0193797	4329/253430/8776/8897/4952/5297/5286/5289/5290/5291/200576/8394/5332/8871	14
298	Her2_neg	hsa05215	Prostate cancer	15/542	87/7276	0.00172941	0.0426063	0.0364085	673/1147/1385/1387/2033/2932/3320/3480/3845/5594/5170/5290/5291/5925/6655	15
299	Her2_neg	hsa04919	Thyroid hormone signaling pathway	18/542	116/7276	0.00217717	0.0455256	0.0389032	488/1387/2033/2932/3091/3845/5594/9969/23389/9282/10499/4853/5170/5290/5291/5332/25942/6513	18
300	Her2_neg	hsa04211	Longevity regulating pathway	15/542	89/7276	0.00218388	0.0455256	0.0389032	26060/1386/9474/1385/79813/2309/3480/3845/5290/5291/5563/5565/9821/23411/7248	15
301	Her2_neg	hsa04141	Protein processing in endoplasmic reticulum	23/542	166/7276	0.00267219	0.0491748	0.0420216	22926/80267/9451/2081/3320/3312/3998/10905/5599/10299/8720/51360/9373/5887/10802/10427/9632/9871/11231/201595/29979/56886/55757	23
302	Her2_neg	hsa03015	mRNA surveillance pathway	15/542	91/7276	0.00273341	0.0491748	0.0420216	53981/2107/2935/10767/124540/11051/10914/5500/5525/5527/5529/8732/23049/9887/55339	15
303	Her2_neg	hsa04722	Neurotrophin signaling pathway	18/542	119/7276	0.00290331	0.0491748	0.0420216	673/1399/2309/10818/2549/2932/57498/3845/5607/4214/5594/5599/5170/5290/5291/5781/6272/6655	18
304	Basal_neg	hsa04110	Cell cycle	43/718	124/7276	3.21605e-14	9.29438e-12	8.53099e-12	64682/51434/699/701/890/891/9133/9134/991/993/8318/990/8317/983/1017/1019/1027/1111/1387/1869/1870/1871/1875/9700/2932/3066/4085/4171/4172/4173/4175/4176/4609/5347/5591/5885/5933/6502/4089/27127/9126/7027/7272	43
305	Basal_neg	hsa03030	DNA replication	18/718	36/7276	1.05179e-09	1.51984e-07	1.39501e-07	1763/2237/4171/4172/4173/4175/4176/5424/5425/10714/5426/5427/5557/5558/5984/5985/10535/6117	18
306	Basal_neg	hsa03440	Homologous recombination	17/718	41/7276	1.03152e-07	9.38673e-06	8.61575e-06	580/641/83990/146956/79728/5424/5425/10714/5888/5893/25788/8438/5932/6117/7156/11073/7517	17
307	Basal_neg	hsa03013	RNA transport	40/718	171/7276	1.2992e-07	9.38673e-06	8.61575e-06	8086/22794/1207/8661/8663/728689/1974/9775/1981/8087/9513/50628/4686/57122/9972/9631/23511/23165/23225/10762/79902/4927/9688/80336/5042/10605/5411/9883/10940/10419/8480/5901/5905/81929/59343/11171/5976/7514/57510/11260	40
308	Basal_neg	hsa00970	Aminoacyl-tRNA biosynthesis	18/718	66/7276	4.57023e-05	0.0026416	0.00242463	16/124454/2058/2193/2617/283459/3376/55699/51520/23395/4141/92935/4677/79731/25973/6897/7407/8565	18
309	Basal_neg	hsa03430	Mismatch repair	9/718	23/7276	0.000192913	0.00803752	0.00737737	9156/4436/2956/5424/5425/10714/5984/5985/6117	9
310	Basal_neg	hsa03460	Fanconi anemia pathway	15/718	55/7276	0.00019468	0.00803752	0.00737737	641/83990/146956/2176/2177/2178/55215/55120/79728/5888/80010/6117/7156/7398/57599	15
311	Basal_neg	hsa04919	Thyroid hormone signaling pathway	24/718	116/7276	0.000328504	0.0118672	0.0108925	488/1387/1499/2932/3066/2648/3845/5594/5469/9969/9440/90390/4609/4851/5214/5331/51196/5894/1827/6257/25942/117247/6513/9882	24
312	Basal_neg	hsa05230	Central carbon metabolism in cancer	16/718	65/7276	0.000433962	0.013935	0.0127905	1956/2064/2744/27165/3845/3939/5594/4609/5163/5211/5213/5214/441531/5894/6513/8140	16
313	Basal_neg	hsa04914	Progesterone-mediated oocyte maturation	21/718	99/7276	0.000537483	0.0155333	0.0142575	112/64682/51434/6790/699/890/891/9133/993/983/1017/3320/3326/3835/3845/4085/5594/5599/5347/5894/387778	21
314	Basal_neg	hsa00240	Pyrimidine metabolism	21/718	102/7276	0.000813928	0.0213841	0.0196277	790/124583/79077/87178/5424/5425/10714/5426/5427/25885/84172/5430/5433/11128/55703/55718/10622/5557/5558/6240/7298	21
315	Basal_neg	hsa03410	Base excision repair	10/718	33/7276	0.000924335	0.0222611	0.0204327	2237/3980/55247/142/5424/5425/10714/5426/5427/7374	10
316	Basal_neg	hsa03040	Spliceosome	25/718	134/7276	0.00124418	0.0276592	0.0253874	988/10523/9416/9879/1665/8449/9343/9775/4670/4686/27339/9129/84950/9128/25766/10594/22827/10291/10946/10992/23450/23020/10713/51729/56949	25
317	Basal_neg	hsa04520	Adherens junction	16/718	72/7276	0.00143089	0.0295377	0.0271116	81/10458/1387/1499/1956/2064/4008/6885/5594/56288/5792/5881/4089/117178/8936/10163	16
318	Basal_neg	hsa03420	Nucleotide excision repair	12/718	47/7276	0.00157742	0.0301468	0.0276707	8451/2071/2968/5424/5425/10714/5426/5427/5886/5984/5985/6117	12
319	Basal_neg	hsa01230	Biosynthesis of amino acids	16/718	73/7276	0.00166903	0.0301468	0.0276707	875/1431/2026/2597/2805/5091/5211/5213/5214/441531/26227/29968/5723/22934/6472/7167	16
320	Basal_neg	hsa05166	HTLV-I infection	40/718	255/7276	0.0019491	0.0331347	0.0304132	112/64682/51434/466/701/9133/991/1019/1111/1387/1499/1856/1869/1870/1871/2224/8323/8324/2932/2648/3845/4085/5599/4602/4605/4609/5424/5425/10714/5426/5427/5901/5902/6513/4089/9519/6929/7015/7482/7514	40
