# Supplementary material for: A comprehensive function analysis of LMO2 in different breast cancer subtypes
Source: Oncotarget. 2017 Dec 21;9(10):8911–26. doi: 10.18632/oncotarget.23542 (PMC5823636; doi:10.18632/oncotarget.23542)
Supplement: Supplementary file 13 [file oncotarget-09-8911-s013.xlsx]

## Sheet: PAM50_pn_GO_BP_all
	Cluster	ID	Description	GeneRatio	BgRatio	pvalue	p.adjust	qvalue	geneID	Count
1	LumA_pos	GO:0048514	blood vessel morphogenesis	309/5492	492/16992	6.04852e-45	3.54806e-41	2.15136e-41	90/94/133/239/283/284/285/51378/51129/83854/290/302/306/338/347/348/81575/358/58504/83478/652/168667/659/694/56913/718/719/728/729/10203/857/147372/6356/6347/6369/83605/729230/1232/947/1012/1116/1139/25932/1215/1306/80781/1281/1282/1284/1285/1295/1296/1464/1490/1512/6376/1524/3627/10563/2833/1536/1545/3491/57105/153090/1634/28514/54567/641700/1906/1909/1948/51162/1960/2004/2022/2028/5168/2034/196…	309
2	LumA_pos	GO:0001525	angiogenesis	262/5492	411/16992	7.24214e-40	2.12412e-36	1.28796e-36	90/94/133/239/283/284/285/51378/51129/83854/290/302/306/347/81575/358/58504/83478/652/168667/694/56913/718/719/728/729/10203/857/147372/6356/6347/6369/729230/1232/947/1012/1116/1139/25932/1215/1306/80781/1282/1284/1285/1295/1296/1464/1490/1512/6376/1524/3627/10563/2833/1536/1545/3491/57105/153090/1634/28514/54567/641700/1906/1909/1948/51162/1960/2004/2022/2028/5168/2034/1969/2047/2048/51752/2113/…	262
3	LumA_pos	GO:0060326	cell chemotaxis	177/5492	250/16992	4.60542e-36	9.00514e-33	5.46025e-33	185/199/196527/301/409/51411/683/719/728/57118/6346/6356/6357/6358/6360/6361/6362/6363/6347/6366/6367/6368/6369/10344/56477/6348/6349/414062/6351/6352/6355/1230/729230/1234/1235/1236/972/9023/51192/1240/1269/11151/1435/1441/6376/2919/3627/6373/6387/10563/9547/58191/2920/2921/6374/6372/4283/3577/3579/2833/7852/1588/9420/23604/9732/1906/1908/1910/1960/1969/2047/2207/2246/8823/8817/2247/2260/2321/23…	177
4	LumA_pos	GO:0002237	response to molecule of bacterial origin	206/5492	319/16992	1.0449e-32	1.53234e-29	9.29133e-30	19/1244/25/128/133/57379/55122/210/249/338/558/567/623/654/728/64170/834/841/6347/6348/6352/1234/1236/929/4064/939/948/958/1604/923/941/942/10225/1051/1053/129607/1268/1269/1312/64506/1373/1437/1439/1440/1511/1524/2919/3627/6373/10563/58191/2920/2921/6374/6372/4283/1543/1544/153090/1634/11221/1906/1910/1991/2149/355/356/2326/2353/27086/7855/2672/55970/2796/2950/57817/84868/3055/3248/3383/3620/345…	206
5	LumA_pos	GO:0002521	leukocyte differentiation	272/5492	464/16992	3.54991e-32	4.16475e-29	2.52529e-29	25/100/9370/177/57379/326/301/302/472/286410/558/567/116071/55509/64919/604/652/660/695/714/814/84433/841/865/6363/6348/1230/1235/1236/10803/9398/135228/912/914/939/940/915/916/920/959/972/973/974/941/9308/942/925/1015/1021/1050/1051/1053/51208/338339/26253/112616/1380/1435/1436/1437/1440/1493/1540/56603/64421/28514/54567/55619/139818/1794/1840/11221/1958/1960/8320/1969/2101/56975/355/2200/25793/…	272
6	LumA_pos	GO:0032496	response to lipopolysaccharide	195/5492	304/16992	1.91168e-30	1.86899e-27	1.13326e-27	19/1244/25/128/133/57379/55122/210/249/338/558/623/654/728/834/841/6347/6348/6352/1234/1236/929/4064/939/948/958/1604/923/941/942/10225/1051/1053/129607/1268/1269/1312/64506/1373/1437/1439/1440/1511/1524/2919/3627/6373/10563/58191/2920/2921/6374/6372/4283/1543/1544/153090/1634/11221/1906/1910/1991/2149/355/356/2326/2353/27086/2672/55970/2796/2950/57817/84868/3055/3248/3383/3620/3454/3458/3586/358…	195
7	LumA_pos	GO:0003013	circulatory system process	284/5492	500/16992	2.62124e-30	2.1966e-27	1.33191e-27	10060/1636/59272/6296/59/70/94/100/170690/128/9370/133/135/136/140/148/147/146/150/151/152/153/154/155/185/186/11214/239/284/287/290/348/143872/477/482/483/489/491/493/551/552/553/554/623/624/27302/659/11149/719/84909/775/8913/781/55799/93589/783/785/10368/801/817/844/845/857/859/947/952/10659/1131/1193/1215/1268/1278/1285/1359/1373/1401/1490/29119/1511/1522/3627/6387/1727/1535/66002/10800/1621/1…	284
8	LumA_pos	GO:0030595	leukocyte chemotaxis	138/5492	191/16992	7.30219e-30	5.35433e-27	3.24659e-27	199/196527/301/683/719/728/57118/6346/6356/6357/6358/6360/6361/6362/6363/6347/6366/6367/6368/6369/10344/6348/6349/414062/6351/6352/6355/1230/729230/1234/1235/1236/972/9023/51192/1240/1269/11151/1435/1441/6376/2919/3627/6373/6387/10563/9547/58191/2920/2921/6374/6372/4283/3577/3579/2833/7852/1588/9420/23604/1906/1908/1910/2207/2321/2621/2841/1880/63940/3146/3269/3458/3586/3592/3603/23765/3553/51561…	138
9	LumA_pos	GO:0042110	T cell activation	262/5492	453/16992	1.00296e-29	6.5371e-27	3.96376e-27	25/100/135/177/199/326/301/54518/567/64919/604/652/660/151888/10385/11119/814/84433/841/857/283234/6363/6347/6366/6352/896/729230/1235/1236/10803/911/912/914/30835/51744/919/939/29126/940/11314/915/916/917/920/959/921/1604/966/923/924/972/941/9308/942/925/926/1051/1178/338339/26253/339390/64581/11151/1445/1493/1540/56603/54567/1794/81704/1803/1840/11221/56940/1845/10148/1947/1948/1949/1958/1960/2…	262
10	LumA_pos	GO:0008015	blood circulation	280/5492	496/16992	2.73664e-29	1.60531e-26	9.7338e-27	10060/1636/59272/6296/59/70/94/100/170690/128/9370/133/135/136/140/148/147/146/150/151/152/153/154/155/185/186/239/284/287/290/348/143872/477/482/483/489/491/493/551/552/553/554/623/624/27302/659/11149/719/84909/775/8913/781/55799/93589/783/785/10368/801/817/844/845/857/859/947/952/10659/1131/1193/1215/1268/1278/1285/1359/1373/1401/1490/29119/1511/1522/3627/6387/1727/1535/66002/1621/1674/28514/54…	280
11	LumA_pos	GO:0030335	positive regulation of cell migration	235/5492	395/16992	3.07347e-29	1.639e-26	9.93805e-27	90/150/199/239/154810/284/51378/196527/306/8874/84913/10396/623/650/652/659/719/728/57118/147372/6346/6356/6363/6347/6366/6369/10344/6348/6351/6352/1230/729230/1235/1236/29126/972/1012/1240/80781/1277/11151/64506/1435/1436/1512/2919/3627/6373/6387/10563/9547/58191/2920/2921/6374/6372/4283/3491/1601/153090/23604/4921/1793/9732/1812/1906/1908/1956/1991/5168/54566/2113/2159/2149/2152/79791/83706/224…	235
12	LumA_pos	GO:0032103	positive regulation of response to external stimulus	172/5492	261/16992	4.58518e-29	2.24139e-26	1.35906e-26	136/177/185/199/196527/654/659/695/718/719/728/57118/6346/6363/6347/6366/6369/10344/6348/6351/6352/1230/729230/1233/1235/1236/4064/940/923/972/1012/1240/1268/84699/1435/6376/2919/3627/6373/6387/10563/9547/2920/2921/6374/6372/4283/1535/23604/55601/55894/1826/1906/1908/1956/2113/2152/2167/2205/2207/2865/8823/8817/2247/2260/2281/2621/115362/51738/51704/63940/84868/3146/8692/3620/3592/3593/3600/3603/…	172
13	LumA_pos	GO:0007159	leukocyte cell-cell adhesion	213/5492	349/16992	1.00001e-28	4.51236e-26	2.73607e-26	100/119/135/177/199/301/445/604/652/655/151888/10385/814/84433/857/283234/6363/6347/6366/56477/6352/729230/1236/912/914/30835/51744/919/939/29126/940/11314/915/916/917/920/959/921/1604/966/923/972/941/9308/942/1051/51148/1178/339390/11151/1445/1493/6387/1540/56603/1803/1840/11221/56940/1845/10148/1947/1948/1949/1960/1991/2113/83706/50943/2534/2736/2796/57678/10457/9402/2934/3037/84868/11148/3142/…	213
14	LumA_pos	GO:0007204	positive regulation of cytosolic calcium ion concentration	172/5492	264/16992	3.54932e-28	1.48717e-25	9.01742e-26	25/111/117/133/148/147/146/185/9472/287/477/493/551/552/553/623/624/114897/719/728/773/775/781/801/817/825/844/845/857/859/886/6346/6363/6366/56477/6348/1230/2826/729230/1232/1233/1234/1235/1236/1237/10803/930/948/952/920/1043/1604/57053/10518/1193/11151/3627/6373/10563/4283/2833/7852/1535/10800/201140/1756/1812/1813/1906/1909/1910/2149/2151/9002/356/2247/2280/2281/2357/2358/2359/2534/2587/2624/5…	172
15	LumA_pos	GO:2000147	positive regulation of cell motility	239/5492	410/16992	6.87815e-28	2.68982e-25	1.63097e-25	90/150/199/239/154810/284/51378/196527/306/8874/84913/10396/623/650/652/659/719/728/57118/147372/6346/6356/6363/6347/6366/6369/10344/6348/6351/6352/1230/729230/1235/1236/29126/972/1012/1240/80781/1277/11151/64506/1435/1436/1512/2919/3627/6373/6387/10563/9547/58191/2920/2921/6374/6372/4283/3491/1601/153090/23604/4921/1672/1793/9732/1812/1906/1908/1956/1991/5168/54566/2113/2159/2149/2152/79791/8370…	239
16	LumA_pos	GO:0051272	positive regulation of cellular component movement	243/5492	420/16992	1.13532e-27	4.16236e-25	2.52384e-25	90/150/199/239/154810/284/51378/196527/306/8874/84913/10396/604/623/650/652/659/719/728/57118/147372/6346/6356/6363/6347/6366/6369/10344/6348/6351/6352/1230/729230/1235/1236/29126/972/1012/1240/80781/1277/11151/64506/1435/1436/1512/2919/3627/6373/6387/10563/9547/58191/2920/2921/6374/6372/4283/3491/1601/153090/23604/4921/1672/1793/9732/1812/1826/1906/1908/1956/1991/5168/54566/2113/2159/2149/2152/7…	243
17	LumA_pos	GO:1901342	regulation of vasculature development	158/5492	239/16992	4.99042e-27	1.72199e-24	1.04412e-24	94/133/239/285/51378/51129/306/358/652/655/694/718/719/728/729/147372/6356/6347/6369/729230/1232/947/8837/1116/1139/1215/1284/1285/1512/6376/1524/3627/10563/1536/1545/57105/153090/1634/28514/54567/641700/1948/1958/2022/5168/1969/51752/2113/2152/356/2246/2247/2321/2296/2303/4303/2624/2627/51738/10457/2828/51564/9734/23462/23493/3082/3087/3091/3162/3202/126393/3373/3397/3458/3552/3553/3569/3670/367…	158
18	LumA_pos	GO:0040017	positive regulation of locomotion	249/5492	438/16992	9.18524e-27	2.99337e-24	1.81502e-24	90/150/177/199/239/154810/284/51378/196527/306/8874/84913/10396/623/650/652/659/11149/719/728/57118/858/147372/6346/6356/6363/6347/6366/6369/10344/6348/6351/6352/1230/729230/1233/1235/1236/29126/972/1012/1240/80781/1277/11151/64506/1435/1436/1512/2919/3627/6373/6387/10563/9547/58191/2920/2921/6374/6372/4283/3491/1601/153090/23604/4921/1672/1793/9732/1812/1826/1906/1908/1956/1991/5168/54566/2113/2…	249
19	LumA_pos	GO:0051480	regulation of cytosolic calcium ion concentration	184/5492	298/16992	7.76227e-26	2.3965e-23	1.45311e-23	25/111/117/133/148/147/146/185/9472/287/477/491/493/551/552/553/623/624/114897/719/728/773/775/781/794/801/817/825/844/845/857/859/886/6346/6363/6366/56477/6348/1230/2826/729230/1232/1233/1234/1235/1236/1237/10803/930/948/952/920/1043/1604/64072/57053/10518/1193/11151/3627/6373/10563/4283/2833/7852/1535/10800/201140/1756/1812/1813/1906/1909/1910/2149/2151/9002/356/2247/2280/2281/2357/2358/2359/25…	184
20	LumA_pos	GO:0030098	lymphocyte differentiation	192/5492	316/16992	1.14771e-25	3.36625e-23	2.04112e-23	25/100/57379/326/301/472/286410/558/567/64919/604/652/660/695/814/84433/865/6363/1235/1236/10803/912/914/939/940/915/916/920/959/972/973/974/941/9308/942/925/1015/338339/26253/112616/1380/1493/1540/56603/64421/28514/54567/55619/139818/1794/1840/11221/1958/1960/8320/355/25793/2207/2323/27086/50943/2529/7855/8324/8325/8326/2621/2736/2841/1880/9759/9734/3087/3142/3146/3398/338376/3458/10320/22806/35…	192
21	LumA_pos	GO:0097529	myeloid leukocyte migration	119/5492	166/16992	1.96907e-25	5.50026e-23	3.33508e-23	199/196527/301/683/719/728/57118/6346/6356/6357/6358/6360/6361/6362/6363/6347/6366/6367/6368/6369/10344/6348/6349/414062/6351/6352/6355/1230/729230/1236/11314/972/51192/1240/1435/1441/6376/2919/3627/6387/2920/2921/6374/6372/3579/1588/23604/1906/1908/1910/2207/2321/3146/3269/3458/23765/3552/3553/3554/51561/3569/3570/3672/3680/3689/83700/3735/3815/3929/3958/4067/4286/79148/4354/4681/3071/4856/64805…	119
22	LumA_pos	GO:1903037	regulation of leukocyte cell-cell adhesion	193/5492	320/16992	3.11197e-25	8.29765e-23	5.03127e-23	100/135/177/199/301/445/604/652/151888/10385/814/84433/857/283234/6363/6347/6366/56477/6352/729230/1236/912/914/30835/51744/919/939/29126/940/11314/915/916/917/920/959/921/1604/966/923/972/941/9308/942/1051/1178/339390/11151/1445/1493/6387/1540/56603/1803/1840/11221/56940/1845/10148/1947/1948/1949/1960/1991/2113/50943/2534/2736/2796/57678/10457/9402/2934/3037/84868/11148/3142/3146/3383/29851/3620…	193
23	LumA_pos	GO:0045765	regulation of angiogenesis	143/5492	215/16992	5.51318e-25	1.3844e-22	8.39432e-23	94/133/239/285/51378/51129/306/358/694/718/719/728/729/147372/6356/6347/6369/729230/1232/947/1116/1139/1215/1284/1285/1512/6376/1524/3627/10563/1536/1545/57105/153090/1634/28514/54567/641700/2022/5168/1969/51752/2113/2152/356/2246/2247/2321/2296/2303/4303/2624/2627/51738/10457/2828/51564/9734/3082/3087/3091/3162/3202/126393/3373/3397/3552/3553/3569/3670/3678/9270/3689/3716/3791/9314/354/3848/3952…	143
24	LumA_pos	GO:0043410	positive regulation of MAPK cascade	261/5492	475/16992	5.66411e-25	1.3844e-22	8.39432e-23	25/136/148/147/150/151/152/154/155/177/11214/238/284/22881/10550/409/60370/55024/79444/650/652/168667/114897/114898/728/64170/858/6346/6356/6357/6358/6360/6361/6362/6363/6347/6366/6367/6368/6369/10344/6348/6349/414062/6351/6352/6355/1230/1236/939/948/920/958/959/972/975/8837/1116/1139/1436/1445/1464/1490/6376/7852/57105/153090/28988/1813/1815/142679/56940/1848/1849/60401/10913/1906/1908/1956/1991…	261
25	LumA_pos	GO:0002683	negative regulation of immune system process	220/5492	382/16992	8.6678e-25	2.03381e-22	1.2332e-22	2/100/9370/135/284/301/347/409/472/558/55024/604/652/653/671/695/10385/714/722/6347/6366/56477/6348/729230/929/4345/29126/11314/146722/1604/966/972/8832/942/10225/1021/1051/51208/339390/1268/1269/1281/1378/1493/6387/1540/1588/153090/28514/1813/1840/11221/56940/1845/284467/355/2200/25793/2207/2294/50943/2551/2624/2633/2796/57678/10457/2840/29909/2841/9290/2876/84868/388585/3142/3146/3162/3202/3204…	220
26	LumA_pos	GO:0050900	leukocyte migration	250/5492	454/16992	3.83063e-24	8.64249e-22	5.24036e-22	100/119/199/326/284/285/51378/196527/301/338/347/482/483/623/653/683/719/728/57118/857/6346/6356/6357/6358/6360/6361/6362/6363/6347/6366/6367/6368/6369/10344/56477/6348/6349/414062/6351/6352/6355/1230/729230/1234/1235/1236/57126/914/51744/11314/947/962/965/972/8832/1084/1088/9023/51192/1240/1269/1277/1278/11151/1435/1441/6376/2919/3627/6373/6387/10563/9547/58191/2920/2921/6374/6372/4283/3577/3579…	250
27	LumA_pos	GO:0050920	regulation of chemotaxis	120/5492	172/16992	5.9491e-24	1.2925e-21	7.83704e-22	177/199/285/196527/659/683/719/728/57118/6346/6363/6347/6366/10344/6348/6351/6352/1230/729230/1233/1235/1236/972/1012/1240/1435/2919/3627/6373/6387/10563/9547/2920/2921/6374/6372/4283/7852/1588/23604/1826/1906/1908/1948/1991/2152/55079/2246/8823/8817/2247/2260/2621/2841/1880/63940/2950/3146/3592/3603/51561/3569/3570/83700/3735/3791/22914/3929/3965/1902/4067/4233/79148/4354/4681/3071/4851/4856/882…	120
28	LumA_pos	GO:0050727	regulation of inflammatory response	173/5492	285/16992	3.48584e-23	7.30284e-21	4.42807e-21	2/59272/100/9370/135/136/177/185/301/347/348/604/255877/330/683/695/717/718/719/722/728/729/730/733/735/10203/834/837/838/6369/6348/6352/729230/1236/940/1604/966/923/3075/3426/5199/1215/1268/1269/1378/84699/6376/1524/1588/90527/405753/11221/1910/1956/1991/2113/2167/2205/2207/2865/2294/27086/50943/115362/51738/2840/51704/63940/2876/2950/3055/3082/8692/3620/3586/3593/3600/27190/23765/3606/3553/3554…	173
29	LumA_pos	GO:0050863	regulation of T cell activation	181/5492	305/16992	1.29758e-22	2.6247e-20	1.59148e-20	100/135/177/199/301/604/652/151888/10385/814/84433/857/283234/6363/6347/6366/6352/729230/1236/912/914/30835/51744/919/939/29126/940/11314/915/916/917/920/959/921/1604/966/923/972/941/9308/942/1051/1178/339390/11151/1445/1493/1540/56603/1803/1840/11221/56940/1845/10148/1947/1948/1949/1960/50943/2534/2736/2796/57678/10457/9402/2934/84868/11148/3142/3146/29851/3620/3458/3479/3481/3586/3592/3593/3594…	181
30	LumA_pos	GO:0002694	regulation of leukocyte activation	261/5492	489/16992	1.54466e-22	3.02032e-20	1.83137e-20	100/135/136/177/196/199/301/200558/472/286410/558/55024/604/652/671/695/151888/10385/814/84433/857/283234/6363/6347/6366/6352/729230/1236/912/914/4345/30835/10666/51744/919/939/29126/940/11314/146722/952/915/916/917/920/958/959/921/1604/966/923/972/941/975/9308/8832/942/1026/1051/1178/339390/1268/1269/11151/1445/1493/1540/56603/1803/1840/11221/56940/1845/10148/1947/1948/1949/1960/284467/355/25793…	261
31	LumA_pos	GO:0006874	cellular calcium ion homeostasis	219/5492	392/16992	2.37292e-22	4.37606e-20	2.65342e-20	25/111/117/133/148/147/146/185/9472/287/309/310/348/344905/477/491/493/551/552/553/623/624/83636/114897/719/728/773/775/781/794/801/817/825/844/845/857/859/886/6346/6356/6357/6358/6363/6347/6366/6368/56477/6348/6352/6355/1230/2826/729230/1232/1233/1234/1235/1236/1237/10803/930/948/952/920/958/1043/1604/64072/57053/1139/10518/1193/11151/3627/6373/6387/10563/4283/2833/7852/1535/10800/201140/27185/1…	219
32	LumA_pos	GO:0032944	regulation of mononuclear cell proliferation	129/5492	195/16992	2.38721e-22	4.37606e-20	2.65342e-20	100/177/196/199/301/472/604/652/695/10385/84433/283234/6363/6352/729230/912/30835/51744/29126/940/11314/952/916/920/958/959/1604/966/923/972/941/975/942/1026/1051/1178/339390/11151/1435/1493/10148/1947/50943/2796/57678/10457/1880/84868/11148/3146/3620/3458/3479/3481/22806/3586/3592/3593/3594/3596/3600/3606/3553/3558/53833/59067/51561/149233/3559/3569/3574/3635/3659/8660/3718/23240/3952/3958/3965/…	129
33	LumA_pos	GO:0072503	cellular divalent inorganic cation homeostasis	229/5492	416/16992	3.48978e-22	6.20336e-20	3.7614e-20	25/111/117/133/148/147/146/185/9472/287/309/310/348/344905/477/491/493/551/552/553/623/624/83636/114897/719/728/773/775/781/794/801/817/825/844/845/857/859/886/6346/6356/6357/6358/6363/6347/6366/6368/56477/6348/6352/6355/1230/2826/729230/1232/1233/1234/1235/1236/1237/10803/930/948/952/920/958/1043/1604/64072/57053/1139/10518/1193/11151/3627/6373/6387/10563/4283/2833/7852/1535/10800/201140/27185/1…	229
34	LumA_pos	GO:0070663	regulation of leukocyte proliferation	132/5492	202/16992	4.21489e-22	7.27192e-20	4.40932e-20	100/177/196/199/301/472/604/652/695/10385/84433/283234/6363/6352/729230/912/30835/51744/29126/940/11314/952/916/920/958/959/1604/966/923/972/941/975/942/1026/1051/1178/339390/11151/1435/1493/10148/1947/2323/50943/2796/57678/10457/1880/2950/84868/11148/3146/3620/3458/3479/3481/22806/3586/3592/3593/3594/3596/3600/3606/3553/3558/53833/59067/51561/149233/3559/3569/3574/3635/3659/8660/3718/23240/3952/…	132
35	LumA_pos	GO:0050670	regulation of lymphocyte proliferation	128/5492	194/16992	4.9576e-22	8.30894e-20	5.03812e-20	100/177/196/199/301/472/604/652/695/10385/84433/283234/6363/6352/729230/912/30835/51744/29126/940/11314/952/916/920/958/959/1604/966/923/972/941/975/942/1026/1051/1178/339390/11151/1493/10148/1947/50943/2796/57678/10457/1880/84868/11148/3146/3620/3458/3479/3481/22806/3586/3592/3593/3594/3596/3600/3606/3553/3558/53833/59067/51561/149233/3559/3569/3574/3635/3659/8660/3718/23240/3952/3958/3965/10859…	128
36	LumA_pos	GO:0002685	regulation of leukocyte migration	110/5492	158/16992	5.94631e-22	9.68918e-20	5.87502e-20	100/199/326/196527/301/347/623/653/683/719/728/57118/6346/6363/6347/6366/6369/56477/6348/6351/6352/1230/729230/1235/1236/11314/972/1240/1435/2919/3627/6373/6387/10563/9547/2920/2921/6374/6372/4283/2833/1588/23604/1906/1908/1991/2621/2841/63940/3146/3162/3204/3383/3592/3552/3554/51561/90865/3569/3570/3676/83700/3735/22914/3929/3958/3965/4067/8174/79148/4354/4478/4681/3071/4856/64805/11240/80310/51…	110
37	LumA_pos	GO:0070098	chemokine-mediated signaling pathway	68/5492	81/16992	9.00794e-22	1.42812e-19	8.65941e-20	6346/6356/6357/6358/6360/6361/6362/6363/6347/6366/6367/6368/6369/10344/6348/6349/414062/6351/6352/6355/1230/2826/729230/1232/1233/1234/1235/1236/1237/10803/9034/1240/6376/1524/2919/3627/6373/6387/10563/2920/2921/6374/6372/4283/3577/3579/2833/7852/643/10663/1906/2296/2840/2859/3091/4352/11240/5196/5197/5473/2185/6091/9353/6586/54209/6375/6846/2829	68
38	LumA_pos	GO:0022407	regulation of cell-cell adhesion	218/5492	394/16992	1.5205e-21	2.34717e-19	1.42321e-19	25/100/170692/9370/135/177/199/239/301/445/604/652/655/151888/10385/114897/814/84433/857/283234/6363/6347/6366/56477/6352/729230/1236/912/914/30835/51744/919/939/29126/940/11314/915/916/917/920/959/921/1604/966/923/972/941/9308/942/1051/1178/339390/11151/1445/1493/6387/10563/1540/56603/1803/1840/11221/56940/1845/10148/1946/1947/1948/1949/1960/1991/2113/83706/50943/2534/2736/2796/57678/10457/9402/…	218
39	LumA_pos	GO:0006875	cellular metal ion homeostasis	258/5492	488/16992	1.56438e-21	2.35299e-19	1.42673e-19	9429/25/48/111/117/133/148/147/146/185/186/9472/212/287/309/310/348/344905/477/482/483/491/493/551/552/553/623/624/654/83636/114897/719/728/730/773/775/781/794/801/817/825/844/845/857/859/886/6346/6356/6357/6358/6363/6347/6366/6368/56477/6348/6352/6355/1230/2826/729230/1232/1233/1234/1235/1236/1237/10803/930/948/952/920/958/1043/1604/64072/57053/1139/10518/10686/1193/11151/1356/3627/6373/6387/105…	258
40	LumA_pos	GO:0045785	positive regulation of cell adhesion	214/5492	385/16992	1.68311e-21	2.46829e-19	1.49664e-19	25890/100/177/199/239/284/301/54518/8874/402/10109/604/655/151888/84433/857/151887/283234/6363/6347/6366/56477/6352/729230/1236/912/51744/919/939/29126/940/948/915/916/917/920/959/921/1604/966/923/972/941/9308/942/1012/1021/1307/1295/11151/1435/1445/1493/6376/6387/10563/1540/3491/9265/27185/1793/1803/11221/78986/10148/1842/1947/1948/1949/25975/133584/1960/1991/54566/2113/2199/55612/2316/2303/2294…	214
41	LumA_pos	GO:0044057	regulation of system process	259/5492	493/16992	4.10677e-21	5.87568e-19	3.56271e-19	10060/64241/1636/59272/55/89/100/9370/133/135/136/140/148/147/146/150/151/152/153/154/185/186/199/11214/9472/287/309/358/143872/477/482/483/489/491/493/551/552/553/554/624/27302/654/659/11149/114897/775/8913/781/55799/93589/783/785/10368/10203/801/817/818/844/845/857/859/6348/952/1025/10659/1131/1193/1264/1312/1393/1394/1490/29119/1535/1621/1674/1756/9732/1813/1814/1889/1906/1908/1910/1956/30845/…	259
42	LumA_pos	GO:0030217	T cell differentiation	137/5492	216/16992	4.22331e-21	5.89855e-19	3.57658e-19	25/100/326/301/567/64919/604/652/660/814/84433/6363/1235/1236/10803/912/914/939/940/915/916/920/972/941/9308/942/925/338339/26253/1493/1540/56603/54567/1794/1840/11221/1958/1960/8320/355/2207/27086/50943/2529/7855/8324/8325/2736/2841/1880/3142/3146/3458/3592/3593/3594/3600/3606/8809/3558/51561/149233/3559/3566/3569/3574/3575/3659/3662/3702/3707/3714/3718/23240/3815/3932/3952/3953/3965/10288/11006…	137
43	LumA_pos	GO:0070661	leukocyte proliferation	162/5492	270/16992	4.67663e-21	6.37979e-19	3.86838e-19	25/1636/100/177/196/199/301/472/604/652/695/10385/11119/84433/283234/6363/6352/896/729230/4064/912/30835/51744/29126/940/11314/952/916/920/958/959/1604/966/923/972/973/941/975/942/1026/1051/1178/339390/1191/11151/1380/1435/1493/1794/81704/10148/1947/2000/2281/2323/50943/2534/202309/2796/57678/10457/1880/2950/84868/11148/3146/3620/338376/3458/3479/3481/22806/3586/3592/3593/3594/3596/3600/3606/3553…	162
44	LumA_pos	GO:0042098	T cell proliferation	116/5492	173/16992	5.84957e-21	7.79853e-19	4.72863e-19	25/177/199/301/652/10385/11119/84433/283234/6363/6352/896/729230/912/30835/51744/29126/940/916/920/959/1604/966/923/941/942/1051/1178/339390/11151/1493/1794/81704/10148/1947/2000/2281/50943/2534/2796/57678/10457/84868/11148/3146/3620/3458/3479/3481/3586/3592/3593/3594/3600/3606/3553/3558/53833/59067/51561/149233/3559/3569/3659/3718/23240/3952/3958/3965/10859/10288/2615/10892/4478/4690/8440/3071/5…	116
45	LumA_pos	GO:0055074	calcium ion homeostasis	221/5492	405/16992	8.16137e-21	1.06388e-18	6.45082e-19	25/111/117/133/148/147/146/185/9472/287/309/310/348/344905/477/491/493/551/552/553/623/624/83636/114897/719/728/773/775/781/794/801/817/825/844/845/857/859/886/6346/6356/6357/6358/6363/6347/6366/6368/56477/6348/6352/6355/1230/2826/729230/1232/1233/1234/1235/1236/1237/10803/930/948/952/920/958/1043/1604/64072/57053/1139/10518/1193/11151/3627/6373/6387/10563/4283/2833/7852/1535/10800/201140/27185/1…	221
46	LumA_pos	GO:0072507	divalent inorganic cation homeostasis	234/5492	436/16992	9.99323e-21	1.27435e-18	7.72703e-19	25/111/117/133/148/147/146/185/9472/287/309/310/348/344905/477/491/493/551/552/553/623/624/83636/114897/719/728/773/775/781/794/801/817/825/844/845/857/859/886/6346/6356/6357/6358/6363/6347/6366/6368/56477/6348/6352/6355/1230/2826/729230/1232/1233/1234/1235/1236/1237/10803/930/948/952/920/958/1043/1604/64072/57053/1139/10518/1193/11151/3627/6373/6387/10563/4283/2833/7852/1535/10800/201140/27185/1…	234
47	LumA_pos	GO:0030593	neutrophil chemotaxis	71/5492	88/16992	1.0596e-20	1.32247e-18	8.01878e-19	683/719/728/57118/6346/6356/6357/6358/6360/6361/6362/6363/6347/6366/6367/6368/6369/10344/6348/6349/414062/6351/6352/6355/1236/972/51192/1441/6376/2919/2920/2921/6374/6372/3579/23604/1906/1908/2207/3458/3553/51561/3672/3680/3689/83700/3929/3958/4354/3071/5142/5144/5196/5197/5293/5294/5319/5473/5879/5880/6283/6279/6280/6288/9353/6850/7042/7060/7409/6375/6846	71
48	LumA_pos	GO:0010959	regulation of metal ion transport	185/5492	323/16992	1.1289e-20	1.37961e-18	8.36527e-19	25/88/117/135/150/154/79026/9472/287/196527/409/468/477/482/483/491/493/567/623/7439/51719/775/781/783/785/801/815/817/818/825/844/845/117144/857/859/6347/6348/6351/6352/1230/930/920/967/8832/1193/154043/1272/150684/11151/1394/3627/6373/6387/4283/1535/201140/1756/1804/1812/1813/1814/1815/1908/30845/2149/9002/2259/2273/2280/2281/2316/5348/486/53827/53826/53822/2534/2645/2745/2771/2775/10681/2859/2…	185
49	LumA_pos	GO:0032943	mononuclear cell proliferation	155/5492	257/16992	1.62656e-20	1.94722e-18	1.18069e-18	25/1636/100/177/196/199/301/472/604/652/695/10385/11119/84433/283234/6363/6352/896/729230/4064/912/30835/51744/29126/940/11314/952/916/920/958/959/1604/966/923/972/973/941/975/942/1026/1051/1178/339390/11151/1380/1435/1493/1794/81704/10148/1947/2000/2281/50943/2534/202309/2796/57678/10457/1880/84868/11148/3146/3620/338376/3458/3479/3481/22806/3586/3592/3593/3594/3596/3600/3606/3553/3558/53833/590…	155
50	LumA_pos	GO:0050921	positive regulation of chemotaxis	92/5492	127/16992	1.74635e-20	2.04882e-18	1.2423e-18	177/199/196527/659/719/728/57118/6346/6363/6347/6366/10344/6348/6351/6352/1230/729230/1233/1235/1236/972/1012/1240/1435/2919/3627/6373/6387/10563/9547/2920/2921/6374/6372/4283/23604/1826/1906/1908/2152/8823/8817/2247/2260/2621/63940/3146/3592/3603/51561/3569/3570/3735/3791/3929/3965/1902/4233/3071/8829/4908/4916/5155/80310/5159/5196/5197/5228/7941/5473/9647/5587/25865/2185/5879/5880/5919/1901/903…	92
51	LumA_pos	GO:1904018	positive regulation of vasculature development	98/5492	139/16992	2.46839e-20	2.83913e-18	1.7215e-18	94/133/239/285/51378/51129/306/358/694/718/719/728/729/147372/6356/6369/1232/947/8837/1116/1139/1215/1512/6376/1524/1536/1545/57105/28514/1948/1958/2022/51752/2113/2152/2246/2247/2321/2303/2624/2627/51564/9734/3082/3091/3162/126393/3373/3552/3553/3670/3678/3689/3716/3791/3815/93649/4780/4838/4846/4851/5155/80310/5228/146850/5335/26051/5578/5579/5587/25865/5740/5743/2185/10266/5906/9693/10411/388/…	98
52	LumA_pos	GO:0003012	muscle system process	218/5492	402/16992	4.13994e-20	4.67017e-18	2.83175e-18	59272/59/70/72/88/89/100/136/148/147/146/150/151/152/154/186/199/11214/9472/287/26287/309/143872/477/493/624/27302/775/8913/781/783/10203/800/801/817/818/844/845/857/859/1025/8837/1131/1145/1160/1193/1264/10087/1410/1490/29119/1535/1674/1756/9732/1812/1813/8291/1906/1908/1909/1910/30845/2149/2281/2316/5348/2627/2702/10052/2775/2934/2946/9446/2982/57817/9464/9759/23493/3162/3270/126393/3356/3357/3…	218
53	LumA_pos	GO:1903039	positive regulation of leukocyte cell-cell adhesion	137/5492	220/16992	4.77568e-20	5.28568e-18	3.20497e-18	100/177/199/301/604/151888/84433/857/283234/6363/6347/6366/6352/729230/1236/912/51744/919/939/29126/940/915/916/917/920/959/921/1604/966/923/972/941/9308/942/11151/1445/1493/1540/1803/11221/10148/1947/1948/1949/1960/1991/2113/50943/2534/2736/57678/9402/3037/84868/11148/3142/3146/3383/29851/3458/3479/3481/3592/3593/3594/3600/3606/3553/3558/59067/51561/149233/3559/3566/3569/3574/3575/3676/3707/3718…	137
54	LumA_pos	GO:0030198	extracellular matrix organization	180/5492	315/16992	5.30602e-20	5.76391e-18	3.49494e-18	2/25890/25/176/9509/9508/9507/11096/9719/54507/84168/302/633/649/29113/824/84290/151887/8837/1215/1302/1305/7373/1307/80781/1310/1277/1278/1281/1282/1284/1285/1286/1289/1290/50509/1291/1292/1293/1295/1296/1297/83716/55790/1471/1490/1511/1513/1520/1545/3491/1634/4921/1803/1805/1842/25975/133584/1991/2006/2022/2113/2191/2192/10516/2200/55612/2247/23768/2331/2296/2303/2294/2295/6624/2621/2824/3036/3…	180
55	LumA_pos	GO:0033002	muscle cell proliferation	111/5492	166/16992	5.67943e-20	6.05737e-18	3.67288e-18	10257/9370/199/231/239/283/284/347/27302/652/205428/10203/6352/1012/8837/1264/1312/1535/1906/1956/1991/2247/26281/2254/2260/2296/2303/27086/2627/2950/1839/9759/388585/23493/3162/3248/3351/3398/3458/3479/3486/3488/3586/3592/3593/3596/3600/3606/3569/3570/3611/3717/3725/8997/9314/4217/5600/4208/4313/2660/93649/10135/57447/65009/9241/4851/4854/4856/4881/4883/4889/4835/8013/4969/5136/5155/80310/5159/5…	111
56	LumA_pos	GO:0046651	lymphocyte proliferation	153/5492	255/16992	5.83377e-20	6.11087e-18	3.70532e-18	25/100/177/196/199/301/472/604/652/695/10385/11119/84433/283234/6363/6352/896/729230/4064/912/30835/51744/29126/940/11314/952/916/920/958/959/1604/966/923/972/973/941/975/942/1026/1051/1178/339390/11151/1380/1493/1794/81704/10148/1947/2000/2281/50943/2534/202309/2796/57678/10457/1880/84868/11148/3146/3620/338376/3458/3479/3481/22806/3586/3592/3593/3594/3596/3600/3606/3553/3558/53833/59067/51561/1…	153
57	LumA_pos	GO:0043062	extracellular structure organization	180/5492	316/16992	8.43499e-20	8.68064e-18	5.26349e-18	2/25890/25/176/9509/9508/9507/11096/9719/54507/84168/302/633/649/29113/824/84290/151887/8837/1215/1302/1305/7373/1307/80781/1310/1277/1278/1281/1282/1284/1285/1286/1289/1290/50509/1291/1292/1293/1295/1296/1297/83716/55790/1471/1490/1511/1513/1520/1545/3491/1634/4921/1803/1805/1842/25975/133584/1991/2006/2022/2113/2191/2192/10516/2200/55612/2247/23768/2331/2296/2303/2294/2295/6624/2621/2824/3036/3…	180
58	LumA_pos	GO:0071621	granulocyte chemotaxis	81/5492	108/16992	9.16962e-20	9.27396e-18	5.62326e-18	301/683/719/728/57118/6346/6356/6357/6358/6360/6361/6362/6363/6347/6366/6367/6368/6369/10344/6348/6349/414062/6351/6352/6355/1236/972/51192/1240/1435/1441/6376/2919/2920/2921/6374/6372/3579/23604/1906/1908/2207/3269/3458/23765/3553/51561/3672/3680/3689/83700/3735/3929/3958/4354/3071/5142/5144/5196/5197/5293/5294/5319/5473/5879/5880/5919/6283/6279/6280/6288/6504/9353/6850/7042/7060/8995/59341/7409…	81
59	LumA_pos	GO:0001667	ameboidal-type cell migration	179/5492	316/16992	2.38718e-19	2.37343e-17	1.43913e-17	90/130399/94/186/239/8092/154810/284/285/51378/306/348/393/397/8874/411/84913/27302/652/168667/659/10487/147372/1235/1012/9350/23603/286204/1512/10563/114757/1545/153090/1634/4921/54567/1793/1803/1906/1908/1910/1947/1948/1960/5168/54566/1969/2113/2191/2196/55612/2246/8823/8817/2247/2252/2253/2260/2324/2348/2303/27086/152007/2768/2822/2876/9464/3036/3037/1839/51564/9734/3091/3146/3357/3373/8692/33…	179
60	LumA_pos	GO:0001819	positive regulation of cytokine production	211/5492	391/16992	3.57378e-19	3.49396e-17	2.11856e-17	25/9370/136/150/84632/177/10555/186/9447/55122/301/468/567/330/718/719/728/84433/22900/64170/834/838/147372/283234/6363/6347/6348/729230/1236/929/914/10666/51744/29126/940/947/948/916/920/958/959/965/923/972/941/9308/942/1051/26253/93978/283420/1191/56253/1436/1437/6376/1535/1536/1545/55601/1813/10148/1958/1991/2149/2205/2207/2219/55612/2865/2268/2324/50943/7855/115362/51704/63940/84868/57493/308…	211
61	LumA_pos	GO:1990266	neutrophil migration	73/5492	95/16992	5.46201e-19	5.25248e-17	3.18484e-17	683/719/728/57118/6346/6356/6357/6358/6360/6361/6362/6363/6347/6366/6367/6368/6369/10344/6348/6349/414062/6351/6352/6355/1236/972/51192/1441/6376/2919/2920/2921/6374/6372/3579/23604/1906/1908/2207/3458/3552/3553/3554/51561/3672/3680/3689/83700/3929/3958/4354/3071/5142/5144/5196/5197/5293/5294/5319/5473/5879/5880/6283/6279/6280/6288/9353/6850/7042/7060/7409/6375/6846	73
62	LumA_pos	GO:0051249	regulation of lymphocyte activation	227/5492	430/16992	5.56383e-19	5.2641e-17	3.19188e-17	100/135/177/196/199/301/200558/472/286410/558/55024/604/652/695/151888/10385/814/84433/857/283234/6363/6347/6366/6352/729230/1236/912/914/30835/51744/919/939/29126/940/11314/952/915/916/917/920/958/959/921/1604/966/923/972/941/975/9308/942/1026/1051/1178/339390/11151/1445/1493/1540/56603/1803/1840/11221/56940/1845/10148/1947/1948/1949/1960/355/25793/2323/50943/2534/2621/2736/2796/57678/10457/1880…	227
63	LumA_pos	GO:0097530	granulocyte migration	85/5492	118/16992	8.96145e-19	8.34411e-17	5.05944e-17	301/683/719/728/57118/6346/6356/6357/6358/6360/6361/6362/6363/6347/6366/6367/6368/6369/10344/6348/6349/414062/6351/6352/6355/1236/11314/972/51192/1240/1435/1441/6376/2919/2920/2921/6374/6372/3579/23604/1906/1908/2207/3269/3458/23765/3552/3553/3554/51561/3672/3680/3689/83700/3735/3929/3958/4354/3071/5142/5144/5196/5197/5293/5294/5319/5473/5734/5879/5880/5919/6283/6279/6280/6288/6504/9353/6850/7042…	85
64	LumA_pos	GO:0045766	positive regulation of angiogenesis	87/5492	122/16992	1.0142e-18	9.29582e-17	5.63651e-17	94/133/239/285/51378/51129/306/358/694/718/719/728/729/147372/6356/6369/1232/947/1116/1139/1215/1512/6376/1524/1536/1545/57105/28514/2022/51752/2113/2152/2246/2247/2321/2303/2624/2627/51564/9734/3082/3091/3162/126393/3373/3552/3553/3670/3678/3689/3716/3791/4780/4838/4846/5228/146850/5335/26051/5578/5579/5587/25865/5740/5743/2185/10266/10411/388/6237/23328/9037/5054/6423/8877/27286/6915/7010/7048/…	87
65	LumA_pos	GO:0050870	positive regulation of T cell activation	130/5492	211/16992	1.58491e-18	1.43032e-16	8.67274e-17	100/177/199/301/604/151888/84433/857/283234/6363/6347/6366/6352/729230/1236/912/51744/919/939/29126/940/915/916/917/920/959/921/1604/966/923/972/941/9308/942/11151/1445/1493/1540/1803/11221/10148/1947/1948/1949/1960/50943/2534/2736/57678/9402/84868/11148/3142/3146/29851/3458/3479/3481/3592/3593/3594/3600/3606/3553/3558/59067/51561/149233/3559/3566/3569/3574/3575/3707/3718/22914/3932/3952/3956/396…	130
66	LumA_pos	GO:0042129	regulation of T cell proliferation	99/5492	147/16992	2.69754e-18	2.39754e-16	1.45375e-16	177/199/301/652/10385/84433/283234/6363/6352/729230/912/30835/51744/29126/940/916/920/959/1604/966/923/941/942/1051/1178/339390/11151/1493/10148/1947/50943/2796/57678/10457/84868/11148/3146/3620/3458/3479/3481/3586/3592/3593/3594/3600/3606/3553/3558/53833/59067/51561/149233/3559/3569/3659/3718/23240/3952/3958/3965/10859/10288/2615/4690/8440/3071/80380/8654/57162/26279/4860/5588/5621/5788/5880/649…	99
67	LumA_pos	GO:1903522	regulation of blood circulation	157/5492	273/16992	5.67937e-18	4.94049e-16	2.99566e-16	10060/1636/59272/100/133/140/148/147/146/150/151/152/153/185/186/287/143872/477/482/483/489/491/493/551/552/553/554/624/27302/659/11149/775/8913/781/55799/93589/783/785/10368/801/817/844/845/857/859/952/10659/1131/1193/1490/29119/1621/1674/1756/9732/1813/1889/1906/1908/1956/30845/2034/2149/2258/2281/2316/5348/486/53826/53822/2702/10052/2740/2775/2946/9446/1839/9759/23493/3270/3269/3274/27129/3356…	157
68	LumA_pos	GO:0032946	positive regulation of mononuclear cell proliferation	89/5492	128/16992	5.72712e-18	4.94049e-16	2.99566e-16	100/177/199/301/604/84433/283234/6363/6352/729230/912/51744/29126/940/952/916/920/958/959/1604/966/923/972/941/975/942/1026/11151/1435/10148/1947/50943/57678/1880/84868/11148/3146/3458/3479/3481/3592/3593/3594/3596/3600/3606/3553/3558/59067/51561/149233/3559/3569/3574/8660/3718/3952/3965/10288/4208/4690/8440/3071/4773/80380/57162/4860/5588/5788/64926/6188/54440/6504/6693/6708/6777/6850/6863/6869/…	89
69	LumA_pos	GO:0002688	regulation of leukocyte chemotaxis	76/5492	103/16992	6.29715e-18	5.35349e-16	3.24608e-16	199/196527/683/719/728/57118/6346/6363/6347/6366/6348/6351/6352/1230/729230/1235/1236/972/1240/1435/2919/3627/6373/6387/10563/9547/2920/2921/6374/6372/4283/1588/23604/1906/1908/2621/2841/63940/3146/3592/51561/3569/3570/83700/3735/22914/3929/3965/4067/79148/4354/4681/3071/4856/11240/5196/5197/5228/7941/5473/2185/5879/5880/5919/5054/6504/9353/26228/23075/7060/8740/8995/59341/7423/7424/6375	76
70	LumA_pos	GO:0050866	negative regulation of cell activation	106/5492	163/16992	8.62269e-18	7.22581e-16	4.38136e-16	170692/135/239/301/348/472/558/55024/604/652/671/695/10385/114897/729230/4345/29126/11314/146722/972/8832/1051/339390/1268/1269/1493/114757/1540/1840/56940/1845/284467/355/25793/2294/50943/2796/10457/84868/3142/3146/3162/3398/3620/3586/3598/3558/53833/3559/133396/3566/3635/3659/3718/23240/3902/54900/3958/3965/10859/10288/84695/2615/7940/4067/10461/100507436/4332/84807/4846/10062/55824/80380/8654/…	106
71	LumA_pos	GO:0018212	peptidyl-tyrosine modification	198/5492	369/16992	1.02774e-17	8.3956e-16	5.09066e-16	25/1636/9370/150/151/152/84632/238/284/51378/23568/409/558/640/660/683/695/857/867/6352/11314/948/916/920/958/972/941/975/11140/1195/57396/1272/9244/1436/1437/1438/1439/1440/1445/1464/1489/4921/8445/8444/8798/2202/1946/1956/30844/5168/1969/2042/2043/2044/2047/2048/2149/55294/2205/2242/2246/8823/8822/8817/2247/26281/2252/2253/2254/2260/26127/2268/2321/2324/2534/2621/2623/2688/2690/51738/51704/1075…	198
72	LumA_pos	GO:0070371	ERK1 and ERK2 cascade	152/5492	263/16992	1.03049e-17	8.3956e-16	5.09066e-16	25/9370/148/284/409/467/551/650/652/168667/338761/728/6346/6356/6357/6358/6360/6361/6362/6363/6347/6366/6367/6368/6369/10344/6348/6349/414062/6351/6352/6355/1230/1236/948/920/972/8837/1116/1139/154043/1436/1445/1490/1512/6376/3491/57105/153090/1813/1843/78986/1845/1848/1956/1969/2047/2149/2192/55294/2246/8817/2247/26281/2253/2324/2492/2621/2633/152007/10457/1880/9290/2950/9464/84868/3061/3146/335…	152
73	LumA_pos	GO:0019932	second-messenger-mediated signaling	137/5492	230/16992	1.2388e-17	9.87964e-16	5.99051e-16	89/100/108/117/133/153/185/186/9472/287/348/477/493/552/683/695/775/801/817/844/845/6348/6351/1234/1235/948/916/920/925/1012/1193/1240/64784/3627/6373/4283/2833/7852/1672/1756/1906/1908/1910/1956/1979/2044/2205/2280/2281/2357/2633/2740/2770/2946/9446/2982/2983/9759/3094/3270/3269/3357/3479/3632/57158/84502/126306/3791/8844/27040/7462/3973/29995/120892/5598/79772/55784/83988/4724/10725/4772/4773/1…	137
74	LumA_pos	GO:0050671	positive regulation of lymphocyte proliferation	88/5492	127/16992	1.24632e-17	9.87964e-16	5.99051e-16	100/177/199/301/604/84433/283234/6363/6352/729230/912/51744/29126/940/952/916/920/958/959/1604/966/923/972/941/975/942/1026/11151/10148/1947/50943/57678/1880/84868/11148/3146/3458/3479/3481/3592/3593/3594/3596/3600/3606/3553/3558/59067/51561/149233/3559/3569/3574/8660/3718/3952/3965/10288/4208/4690/8440/3071/4773/80380/57162/4860/5588/5788/64926/6188/54440/6504/6693/6708/6777/6850/6863/6869/7048/…	88
75	LumA_pos	GO:0070665	positive regulation of leukocyte proliferation	91/5492	133/16992	1.2791e-17	1.00043e-15	6.06607e-16	100/177/199/301/604/84433/283234/6363/6352/729230/912/51744/29126/940/952/916/920/958/959/1604/966/923/972/941/975/942/1026/11151/1435/10148/1947/2323/50943/57678/1880/84868/11148/3146/3458/3479/3481/3592/3593/3594/3596/3600/3606/3553/3558/59067/51561/149233/3559/3569/3574/8660/3718/3952/3965/10288/4067/4208/4690/8440/3071/4773/80380/57162/4860/5588/5788/64926/6188/54440/6504/6693/6708/6777/6850/…	91
76	LumA_pos	GO:1902105	regulation of leukocyte differentiation	141/5492	239/16992	1.34834e-17	1.0407e-15	6.31029e-16	100/9370/177/301/286410/558/604/652/695/714/814/84433/841/6363/6348/1230/9398/914/939/940/920/972/941/9308/942/1021/1051/51208/1435/1493/1540/56603/1840/11221/1960/2101/355/2200/25793/2323/2353/27086/50943/2492/2621/2624/2736/9290/3059/3142/3146/3204/3398/3458/22806/3592/3593/3594/3600/3606/3558/51561/149233/3559/146433/3566/3569/3574/3575/3635/3659/3662/3707/3718/3725/23240/7071/3965/3973/3976/1…	141
77	LumA_pos	GO:0002697	regulation of immune effector process	180/5492	328/16992	1.6051e-17	1.2228e-15	7.41441e-16	2/136/177/9447/284/301/8907/8905/200558/200316/60489/409/567/604/330/695/717/718/719/722/728/729/730/733/735/6363/6347/729230/10666/51744/919/940/11314/948/920/958/959/1604/966/972/941/8832/942/926/10225/3075/3426/5199/1178/339390/1378/56253/55601/55894/1794/11221/56940/9844/2205/2207/2208/2242/2865/2268/2294/50943/2534/7855/2624/51704/84868/3055/51191/3142/3146/3162/5654/3434/3458/3586/3592/3593…	180
78	LumA_pos	GO:0022409	positive regulation of cell-cell adhesion	145/5492	249/16992	2.33304e-17	1.75457e-15	1.06388e-15	100/177/199/301/604/655/151888/84433/857/283234/6363/6347/6366/6352/729230/1236/912/51744/919/939/29126/940/915/916/917/920/959/921/1604/966/923/972/941/9308/942/11151/1445/1493/10563/1540/1803/11221/10148/1947/1948/1949/1960/1991/2113/50943/2534/2736/57678/9402/3037/84868/11148/3142/3146/3383/29851/3458/3479/3481/3586/3592/3593/3594/3600/3606/3553/3558/59067/51561/149233/3559/3566/3569/3574/3575…	145
79	LumA_pos	GO:0070372	regulation of ERK1 and ERK2 cascade	144/5492	247/16992	2.61728e-17	1.94341e-15	1.17839e-15	25/9370/148/284/409/467/650/652/168667/338761/728/6346/6356/6357/6358/6360/6361/6362/6363/6347/6366/6367/6368/6369/10344/6348/6349/414062/6351/6352/6355/1230/1236/948/920/972/8837/1116/1139/154043/1436/1445/1490/6376/3491/57105/153090/1813/1843/78986/1845/1848/1956/1969/2047/2149/2192/55294/2246/8817/2247/26281/2253/2324/2492/2621/2633/152007/10457/1880/9290/2950/9464/84868/3061/3146/3356/3357/33…	144
80	LumA_pos	GO:0018108	peptidyl-tyrosine phosphorylation	196/5492	367/16992	2.92967e-17	2.14818e-15	1.30255e-15	25/1636/9370/150/151/152/84632/238/284/51378/23568/409/558/640/660/683/695/857/867/6352/11314/948/916/920/958/972/941/975/11140/1195/57396/1272/9244/1436/1437/1438/1439/1440/1445/1464/1489/4921/8445/8444/8798/2202/1946/1956/30844/5168/1969/2042/2043/2044/2047/2048/2149/55294/2205/2242/2246/8823/8822/8817/2247/26281/2252/2253/2254/2260/26127/2268/2321/2324/2534/2621/2623/2688/2690/51738/51704/1075…	196
81	LumA_pos	GO:0006936	muscle contraction	179/5492	331/16992	1.39486e-16	1.01016e-14	6.12507e-15	59272/59/70/72/88/89/100/136/148/147/146/150/151/152/154/287/26287/309/143872/477/624/27302/775/8913/781/783/10203/800/801/817/844/845/857/859/1131/1145/1160/1193/1264/10087/1410/1490/29119/1674/1756/9732/1812/1813/8291/1906/1908/1909/1910/30845/2149/2281/2316/5348/2702/10052/2775/2946/9446/2982/9759/3270/126393/3356/3357/3363/3672/3693/126306/3736/3741/9312/3753/10008/30819/3768/3759/3762/3764/3…	179
82	LumA_pos	GO:0042102	positive regulation of T cell proliferation	70/5492	95/16992	1.44457e-16	1.0334e-14	6.26598e-15	177/199/301/84433/283234/6363/6352/729230/912/51744/29126/940/916/920/959/1604/966/923/941/942/11151/10148/1947/50943/57678/84868/11148/3146/3458/3479/3481/3592/3593/3594/3600/3606/3553/3558/59067/51561/149233/3559/3569/3718/3952/3965/10288/4690/8440/3071/80380/4860/5588/5788/64926/6188/54440/6504/6693/6708/6777/6850/7048/126259/115650/10673/8744/7412/6375/7535	70
83	LumA_pos	GO:0070374	positive regulation of ERK1 and ERK2 cascade	112/5492	181/16992	2.37295e-16	1.67707e-14	1.01689e-14	25/148/284/409/650/652/168667/728/6346/6356/6357/6358/6360/6361/6362/6363/6347/6366/6367/6368/6369/10344/6348/6349/414062/6351/6352/6355/1230/1236/948/920/972/8837/1116/1139/1436/1490/6376/57105/1813/1956/2149/55294/2246/8817/2247/26281/2253/2324/2492/2621/152007/10457/1880/9290/9464/84868/3061/3146/3356/3357/3383/55801/3569/3725/3735/3791/3965/5604/65009/10392/4838/50507/4889/4835/8829/4914/4988…	112
84	LumA_pos	GO:0051924	regulation of calcium ion transport	123/5492	205/16992	2.56975e-16	1.79107e-14	1.08601e-14	25/117/135/150/79026/9472/287/409/477/491/623/7439/775/781/783/785/801/815/817/818/825/844/845/117144/857/859/6347/6348/6351/6352/1230/930/920/8832/1193/11151/1394/3627/6373/6387/4283/1535/201140/1756/1812/1813/1815/30845/2149/9002/2259/2280/2281/2534/2771/2775/10681/2859/2916/2946/9446/3270/3383/3596/3603/51763/57158/84502/126306/10008/3958/10859/10288/4067/4638/4842/4846/4878/84876/5023/5024/50…	123
85	LumA_pos	GO:0002687	positive regulation of leukocyte migration	80/5492	115/16992	2.59531e-16	1.79107e-14	1.08601e-14	199/196527/623/719/728/57118/6346/6363/6347/6366/6369/6348/6351/6352/1230/729230/1235/1236/972/1240/1435/2919/3627/6373/6387/10563/9547/2920/2921/6374/6372/4283/23604/1906/1908/1991/2621/63940/3146/3383/3592/3552/3554/51561/3569/3570/3676/3735/3929/3958/3965/8174/3071/80310/5196/5197/5228/7941/83483/5473/5724/2185/5879/5880/5919/6403/5054/6504/23075/6869/7040/7060/7070/8764/8740/8995/59341/7423/7…	80
86	LumA_pos	GO:0006614	SRP-dependent cotranslational protein targeting to membrane	68/5492	92/16992	2.99563e-16	2.0433e-14	1.23895e-14	6134/6135/6136/6137/23521/9045/6138/6139/6141/6142/6143/6144/6146/9349/6147/6152/6154/6155/6157/6158/6159/6156/6160/6161/6164/11224/6165/25873/6167/6168/6169/6170/6124/6125/6128/6130/6176/6181/6204/6205/6206/6207/6208/6209/6210/6217/6218/6222/6223/6224/6227/6228/6229/6230/6233/6234/6235/6188/6189/6191/6194/6201/6202/6203/10952/6727/7311/130617	68
87	LumA_pos	GO:0001501	skeletal system development	242/5492	485/16992	3.11655e-16	2.10134e-14	1.27415e-14	176/92/94/9507/11173/165/166/11214/249/8092/60529/56172/29123/196527/302/8313/649/27302/650/651/652/653/654/655/659/1009/1028/1044/9350/1116/50515/51208/1240/1302/1305/1310/1277/1278/1281/1290/55790/1490/56603/3491/54360/8642/9249/1749/1750/10655/1906/2202/2019/2022/1969/2101/2114/2121/2131/2138/56975/79633/2200/8817/2247/2253/2254/2260/2313/2296/2303/1112/27086/158326/2487/2662/9573/8200/392255/…	242
88	LumA_pos	GO:0003018	vascular process in circulatory system	99/5492	154/16992	3.304e-16	2.20242e-14	1.33543e-14	1636/59272/59/133/135/136/148/147/146/150/151/152/153/154/155/185/186/239/284/348/143872/477/551/552/553/554/624/659/857/952/1131/1373/1401/1621/9732/1812/1889/1906/1908/1909/1910/1956/2149/143282/2296/2303/2702/2876/2982/3043/3162/3269/3274/3351/3356/3357/3363/3383/3672/9270/3741/3764/3779/10242/27345/3952/8195/4842/4846/4878/4881/5021/5023/5028/5138/5139/8864/5467/5592/5724/5743/11156/5797/1026…	99
89	LumA_pos	GO:1903706	regulation of hemopoiesis	175/5492	324/16992	3.57611e-16	2.35701e-14	1.42917e-14	1636/92/100/9370/177/301/286410/558/567/604/652/695/714/56892/814/84433/841/6363/6348/1230/9398/914/939/940/920/972/941/9308/942/1021/1051/51208/1435/1440/1441/1493/1540/56603/28514/1840/11221/1960/2101/2113/355/2200/25793/2242/2323/2353/2296/2309/27086/50943/2492/2551/2621/2623/2624/2736/29909/9290/3059/388585/3091/3142/3146/3202/3204/3205/3218/3398/3458/22806/3592/3593/3594/3600/3606/3558/51561…	175
90	LumA_pos	GO:0090130	tissue migration	138/5492	239/16992	3.66692e-16	2.39001e-14	1.44918e-14	59/70/72/94/186/239/154810/284/285/51378/306/348/411/84913/27302/652/168667/659/147372/1235/1012/23603/1512/10563/1545/153090/1634/54567/1793/1803/1906/1948/1960/5168/54566/1969/2113/2191/2196/55612/2246/8823/8817/2247/2252/2253/2260/2324/2303/2294/27086/152007/2822/2876/3037/1839/51564/9734/3091/3146/3373/3397/3458/3640/3688/9270/3689/3690/3725/3791/3815/9314/3868/4017/4163/4223/4233/79812/34071…	138
91	LumA_pos	GO:0007517	muscle organ development	187/5492	353/16992	4.64727e-16	2.9957e-14	1.81644e-14	43/70/89/104/165/9472/60529/26287/409/51676/467/10409/55909/27302/650/652/7832/11149/825/844/857/858/859/1073/8837/140578/1271/1310/1281/1293/1489/3627/56603/1634/84976/22943/28514/54567/1756/63950/92737/1906/1948/1958/1959/1960/163126/126272/2022/8320/2115/2121/2247/26281/2253/2254/2260/2273/2275/2280/2353/2296/2303/3344/4303/93986/2483/8324/2627/56261/2876/145258/57817/1839/9759/9734/57493/2349…	187
92	LumA_pos	GO:0035150	regulation of tube size	89/5492	134/16992	5.1724e-16	3.29797e-14	1.99972e-14	1636/59272/59/133/135/136/148/147/146/150/151/152/153/154/155/185/186/239/348/143872/477/551/552/553/554/624/659/857/952/1131/1373/1401/1621/9732/1812/1889/1906/1908/1909/1910/1956/2149/2296/2303/2702/2876/2982/3043/3162/3269/3274/3351/3356/3357/3363/3383/3672/9270/3741/3764/3779/10242/27345/3952/8195/4842/4846/4878/4881/5021/5023/5028/8864/5467/5592/5724/5743/5797/5997/59342/5345/6546/219537/664…	89
93	LumA_pos	GO:0048659	smooth muscle cell proliferation	80/5492	116/16992	5.72224e-16	3.60932e-14	2.18851e-14	10257/9370/199/231/239/283/347/652/10203/6352/1012/1264/1312/1535/1906/1956/1991/27086/2950/1839/9759/388585/3162/3248/3351/3398/3458/3479/3486/3488/3586/3592/3593/3596/3600/3606/3569/3570/3611/3717/3725/8997/9314/4217/4313/93649/10135/57447/65009/4854/4856/4881/4883/4889/4835/8013/4969/5136/5155/80310/5159/5467/5468/10891/5724/5739/5743/348093/56729/1901/5345/6772/6869/6934/7043/7048/7052/7128/1…	80
94	LumA_pos	GO:0034341	response to interferon-gamma	101/5492	160/16992	1.01896e-15	6.35877e-14	3.85563e-14	199/361/567/55337/10241/815/817/818/6346/6356/6357/6358/6360/6361/6362/6363/6347/6366/6367/6368/6369/10344/6348/6349/414062/6351/6352/6355/958/965/942/11140/4261/6376/58191/1612/1906/2210/2633/2634/115362/163351/3055/3383/10437/8519/10581/10410/3458/3459/3460/3593/3594/149233/3659/3660/3662/3663/3394/3716/3717/8942/3965/4210/4281/4360/4502/4684/84166/9111/4843/7376/10062/51667/4938/4939/8638/5371…	101
95	LumA_pos	GO:0050880	regulation of blood vessel size	88/5492	133/16992	1.07543e-15	6.64051e-14	4.02647e-14	1636/59272/59/133/135/136/148/147/146/150/151/152/153/154/155/185/186/239/348/143872/477/551/552/553/554/624/659/857/952/1131/1373/1401/1621/9732/1812/1889/1906/1908/1909/1910/1956/2149/2296/2303/2702/2876/2982/3043/3162/3269/3274/3351/3356/3357/3363/3383/3672/9270/3741/3764/3779/10242/27345/3952/8195/4842/4846/4878/4881/5021/5023/5028/8864/5467/5592/5724/5743/5797/5997/59342/5345/6546/219537/664…	88
96	LumA_pos	GO:0048660	regulation of smooth muscle cell proliferation	78/5492	113/16992	1.22406e-15	7.47952e-14	4.5352e-14	10257/9370/199/231/239/283/347/652/10203/6352/1012/1264/1312/1535/1906/1956/1991/27086/2950/1839/9759/388585/3162/3248/3351/3398/3458/3479/3486/3488/3586/3592/3593/3596/3600/3606/3569/3570/3611/3717/3725/9314/4217/4313/93649/10135/57447/65009/4854/4881/4883/4889/4835/8013/4969/5136/5155/80310/5159/5467/5468/10891/5724/5739/5743/348093/56729/1901/5345/6772/6869/6934/7043/7048/7052/7128/10221/7434	78
97	LumA_pos	GO:0050729	positive regulation of inflammatory response	71/5492	100/16992	2.26516e-15	1.36984e-13	8.306e-14	136/185/695/718/6369/6348/729230/1236/940/923/1268/84699/6376/1956/2113/2167/2205/2207/2865/115362/51704/63940/8692/3620/3593/3600/27190/23765/3606/3553/9173/3558/59067/51561/90865/3569/3717/3735/3818/3929/4023/4049/4792/4889/5008/9180/5138/5294/5320/7941/5734/5743/6223/6283/6279/6280/5054/6777/6863/7052/81793/7097/7098/7099/51284/54106/8792/7132/8995/10318/59341	71
98	LumA_pos	GO:0050867	positive regulation of cell activation	178/5492	336/16992	2.36652e-15	1.41653e-13	8.58913e-14	100/136/177/199/301/286410/558/604/695/151888/825/84433/857/283234/6363/6347/6366/6352/729230/1236/912/914/10666/51744/919/939/29126/940/952/915/916/917/920/958/959/921/1604/966/923/972/941/975/9308/942/1026/11151/1445/1490/1493/1540/1803/11221/10148/1947/1948/1949/1960/284467/2205/2207/2268/2323/50943/2534/2621/2624/2736/57678/1880/9402/84868/11148/3142/3146/29851/3458/3479/3481/3543/3586/3592/3…	178
99	LumA_pos	GO:0046631	alpha-beta T cell activation	79/5492	116/16992	2.64844e-15	1.56927e-13	9.51523e-14	25/100/135/177/301/64919/604/660/6363/729230/51744/940/11314/916/1604/941/9308/942/1794/10148/2000/8320/27086/50943/2529/2841/1880/3142/3146/3458/3592/3593/3594/3600/3606/8809/3558/51561/149233/3566/3569/3659/3662/3702/3707/3718/3965/10859/84695/4063/3071/114548/26279/4860/639/5588/122706/5734/64926/5971/6095/6146/91543/54440/6304/114836/4092/9655/6778/6850/6932/7048/8764/8995/944/6375/7535/7704/…	79
100	LumA_pos	GO:0010631	epithelial cell migration	132/5492	230/16992	3.11119e-15	1.82502e-13	1.1066e-13	94/186/239/154810/284/285/51378/306/348/411/84913/27302/652/168667/659/147372/1235/1012/23603/1512/10563/1545/153090/1634/54567/1793/1803/1906/1948/1960/5168/54566/1969/2113/2191/2196/55612/2246/8823/8817/2247/2252/2260/2324/2303/27086/152007/2822/2876/3037/1839/51564/9734/3091/3146/3373/3397/3458/3640/3688/9270/3689/3690/3725/3791/3815/9314/3868/4017/4163/4223/4233/79812/340719/4780/4846/4851/48…	132
101	LumA_pos	GO:0002695	negative regulation of leukocyte activation	93/5492	145/16992	3.2249e-15	1.873e-13	1.13569e-13	135/301/472/558/55024/604/652/671/695/10385/729230/4345/29126/11314/146722/972/8832/1051/339390/1268/1269/1493/1540/1840/56940/1845/284467/355/25793/2294/50943/2796/10457/84868/3142/3146/3162/3398/3620/3586/3598/3558/53833/3559/133396/3566/3635/3659/3718/23240/3902/54900/3958/3965/10859/10288/84695/2615/7940/4067/10461/100507436/4332/84807/10062/55824/80380/8654/57162/26279/639/5621/5771/26191/64…	93
102	LumA_pos	GO:2000021	regulation of ion homeostasis	116/5492	195/16992	4.35741e-15	2.50316e-13	1.51779e-13	25/117/135/185/186/9472/239/287/477/551/552/554/623/775/8913/801/817/825/844/845/857/859/6363/6366/6348/1234/1236/930/920/1193/1312/11151/3627/6373/4283/1535/1634/201140/1756/1812/1813/1814/1906/1910/2149/9002/2247/2273/2280/2281/2534/8326/2702/2946/9446/3270/3356/3357/3596/57158/84502/126306/3791/3932/120892/4067/57192/4653/4842/8620/4881/5020/5024/5026/5027/5144/5311/5319/5335/5336/5350/5371/55…	116
103	LumA_pos	GO:0090132	epithelium migration	133/5492	233/16992	4.39526e-15	2.50316e-13	1.51779e-13	94/186/239/154810/284/285/51378/306/348/411/84913/27302/652/168667/659/147372/1235/1012/23603/1512/10563/1545/153090/1634/54567/1793/1803/1906/1948/1960/5168/54566/1969/2113/2191/2196/55612/2246/8823/8817/2247/2252/2253/2260/2324/2303/27086/152007/2822/2876/3037/1839/51564/9734/3091/3146/3373/3397/3458/3640/3688/9270/3689/3690/3725/3791/3815/9314/3868/4017/4163/4223/4233/79812/340719/4780/4846/48…	133
104	LumA_pos	GO:0071674	mononuclear cell migration	59/5492	78/16992	4.67102e-15	2.63463e-13	1.59751e-13	199/196527/301/653/719/728/6346/6356/6357/6358/6360/6361/6362/6363/6347/6366/6367/6368/6369/10344/6348/6349/414062/6351/6352/6355/1230/729230/1240/1435/6376/3627/6387/2321/3146/3569/3570/3735/3958/4067/4681/4856/5155/80310/7941/23236/5800/5919/6223/6283/5054/6504/9353/7040/8792/8995/59341/6375/6846	59
105	LumA_pos	GO:0006613	cotranslational protein targeting to membrane	69/5492	97/16992	4.80241e-15	2.68295e-13	1.6268e-13	6134/6135/6136/6137/23521/9045/6138/6139/6141/6142/6143/6144/6146/9349/6147/6152/6154/6155/6157/6158/6159/6156/6160/6161/6164/11224/6165/25873/6167/6168/6169/6170/6124/6125/6128/6130/6176/6181/6204/6205/6206/6207/6208/6209/6210/6217/6218/6222/6223/6224/6227/6228/6229/6230/6233/6234/6235/6188/6189/6191/6194/6201/6202/6203/10952/7095/6727/7311/130617	69
106	LumA_pos	GO:0035296	regulation of tube diameter	83/5492	125/16992	5.10998e-15	2.80142e-13	1.69864e-13	1636/59272/59/133/135/136/148/147/146/150/151/152/153/154/155/185/186/239/348/143872/477/551/552/553/554/624/659/857/952/1131/1373/1401/1621/9732/1812/1889/1906/1908/1909/1910/1956/2149/2702/2876/2982/3162/3269/3274/3351/3356/3357/3363/3383/3672/3741/3764/3779/10242/27345/3952/8195/4842/4846/4881/5021/5023/5028/8864/5467/5592/5724/5743/5797/5997/59342/5345/6546/219537/6648/6869/6915/10911/2837	83
107	LumA_pos	GO:0097746	regulation of blood vessel diameter	83/5492	125/16992	5.10998e-15	2.80142e-13	1.69864e-13	1636/59272/59/133/135/136/148/147/146/150/151/152/153/154/155/185/186/239/348/143872/477/551/552/553/554/624/659/857/952/1131/1373/1401/1621/9732/1812/1889/1906/1908/1909/1910/1956/2149/2702/2876/2982/3162/3269/3274/3351/3356/3357/3363/3383/3672/3741/3764/3779/10242/27345/3952/8195/4842/4846/4881/5021/5023/5028/8864/5467/5592/5724/5743/5797/5997/59342/5345/6546/219537/6648/6869/6915/10911/2837	83
108	LumA_pos	GO:0006816	calcium ion transport	195/5492	379/16992	5.33245e-15	2.89631e-13	1.75617e-13	25/117/135/148/150/79026/9472/287/196527/309/409/344905/477/489/491/493/623/7439/57685/773/775/777/8913/781/55799/93589/783/785/10368/10203/801/815/817/818/825/844/845/117144/857/859/6363/6347/6366/6348/6351/6352/6355/1230/1234/1236/930/920/8832/64072/57053/1139/1193/11151/1394/1490/3627/6373/6387/4283/1535/10800/23258/160518/201140/1756/1812/1813/1815/30845/2149/9002/356/2259/2247/2280/2281/2534…	195
109	LumA_pos	GO:0007599	hemostasis	184/5492	353/16992	6.29482e-15	3.38765e-13	2.0541e-13	2/60/170692/135/150/151/152/50808/239/196527/302/308/310/653145/348/409/554/558/114897/830/832/857/57126/947/948/958/959/966/1277/1278/1281/1465/1606/1607/1608/9162/139189/1793/139818/57572/81704/23348/1906/10938/30846/30845/22875/953/2159/2162/2149/2151/9002/2152/2153/2157/55603/2191/2192/2207/83706/2313/2316/2534/2621/2623/2624/2627/2768/9630/2769/2776/54331/2811/2814/2815/3043/3045/3046/3047/3…	184
110	LumA_pos	GO:0050663	cytokine secretion	106/5492	174/16992	6.91945e-15	3.68995e-13	2.2374e-13	19/25/186/9447/284/301/307/55024/10385/11119/11118/84433/22900/834/838/6363/6348/1236/929/914/51744/29126/947/948/965/1116/1149/26253/93978/283420/1401/56253/1436/1813/2149/2219/55612/2268/27086/50943/2621/2633/115362/57678/84868/3146/3357/8692/3454/3458/3586/23765/3552/3553/7850/3556/9173/55801/90865/3566/3569/3735/3937/3952/3965/55366/10859/4023/2615/4067/5600/4155/58484/22861/114548/4843/4851/…	106
111	LumA_pos	GO:0030168	platelet activation	99/5492	159/16992	7.19916e-15	3.80453e-13	2.30687e-13	60/170692/150/151/152/239/348/409/558/114897/958/959/1277/1278/1281/1465/1606/1607/1608/9162/139189/2149/2151/9002/2153/2157/2207/83706/2316/2534/2621/2623/2768/9630/2769/2776/54331/2811/2814/2815/3043/3569/3611/3690/27040/3932/3937/4067/10461/10627/10398/4846/5023/5028/64805/5154/5155/5156/10630/5196/5197/5294/5295/23533/146850/5336/5341/5359/5578/5579/5581/5583/5588/5592/5879/5880/5912/388/391/…	99
112	LumA_pos	GO:0002690	positive regulation of leukocyte chemotaxis	63/5492	86/16992	7.61178e-15	3.98667e-13	2.41731e-13	199/196527/719/728/57118/6346/6363/6347/6366/6348/6351/6352/1230/729230/1235/1236/972/1240/1435/2919/3627/6373/6387/10563/9547/2920/2921/6374/6372/4283/23604/1906/1908/2621/63940/3146/3592/51561/3569/3570/3735/3929/3965/3071/5196/5197/5228/7941/5473/2185/5879/5880/5919/5054/6504/23075/7060/8740/8995/59341/7423/7424/6375	63
113	LumA_pos	GO:0060402	calcium ion transport into cytosol	84/5492	128/16992	9.8524e-15	5.11453e-13	3.10119e-13	25/117/148/9472/287/477/493/623/775/781/801/817/825/844/845/857/6363/6366/6348/1234/1236/930/920/1193/11151/3627/6373/4283/1535/201140/1756/1812/1813/2149/9002/356/2247/2280/2281/2534/2946/9446/3270/3356/3357/3596/57158/84502/126306/3932/4067/57192/4842/5024/5026/5027/5144/5311/5319/5335/5336/5350/5371/5566/5581/5621/2185/5788/22821/6261/6262/6263/6546/6547/6622/7040/7070/53373/10345/7220/7222/43…	84
114	LumA_pos	GO:0031589	cell-substrate adhesion	163/5492	305/16992	1.29616e-14	6.66955e-13	4.04407e-13	25890/25/87/88/89/94/284/285/84168/347/395/8874/402/10109/558/604/683/11149/151887/6366/56477/1236/947/948/967/10225/1012/1021/1029/1305/1307/1308/1277/1281/50509/1295/11151/23603/1435/1490/50624/3491/27185/10395/1793/1842/1896/1946/25975/133584/11117/54749/2042/2047/2192/2199/10516/55612/10979/83706/2316/2294/158326/8322/8324/2621/2633/2824/3037/3204/3232/10855/3397/3611/3672/8515/3676/3678/3655…	163
115	LumA_pos	GO:0043542	endothelial cell migration	97/5492	156/16992	1.52475e-14	7.77754e-13	4.7159e-13	94/186/239/154810/284/285/51378/306/348/84913/27302/652/168667/659/147372/1012/10563/1545/153090/1634/54567/1803/1906/1948/1960/1969/2113/2191/2246/8823/8817/2247/2260/2324/2303/27086/2822/2876/51564/9734/3146/3397/3688/9270/3689/3690/3791/9314/4017/4223/4233/79812/4780/4846/4851/4856/7026/3164/8829/8828/5155/5335/57449/23129/5547/5578/5587/25865/5613/5629/5728/5743/2185/11156/5797/388/6091/23328…	97
116	LumA_pos	GO:0072676	lymphocyte migration	61/5492	83/16992	1.58626e-14	8.02154e-13	4.86385e-13	199/326/347/6346/6356/6357/6358/6360/6361/6362/6363/6347/6366/6367/6368/6369/10344/6348/6349/414062/6351/6352/6355/729230/1235/1236/9023/51192/6376/3627/6373/6387/10563/9547/58191/4283/2833/9420/2621/2838/1880/3676/3695/22914/4478/64005/11240/5293/5294/2185/11035/1901/6288/124976/6793/30009/8764/8740/6375/6846/7535	61
117	LumA_pos	GO:0072001	renal system development	152/5492	280/16992	1.79704e-14	9.00978e-13	5.46307e-13	1636/59/9510/170690/9370/185/186/231/8854/284/285/359/10409/650/652/654/655/168667/56913/847/947/1028/9350/8837/1282/1285/1286/9244/1512/168002/8642/54798/1634/28514/1948/1958/2018/2028/2043/2138/79633/2200/2246/2247/2253/2260/2296/2303/2297/2294/80144/51301/2736/2719/2828/3037/388585/26508/3207/3217/3237/3248/8692/3398/3399/3458/90410/3611/79192/3655/8516/3691/182/3764/84623/28999/26249/3913/553…	152
118	LumA_pos	GO:0007596	blood coagulation	180/5492	348/16992	3.17559e-14	1.57865e-12	9.57211e-13	2/60/170692/135/150/151/152/50808/239/196527/302/308/653145/348/409/558/114897/830/832/857/57126/947/948/958/959/966/1277/1278/1281/1465/1606/1607/1608/9162/139189/1793/139818/57572/81704/23348/1906/10938/30846/30845/22875/953/2159/2162/2149/2151/9002/2152/2153/2157/55603/2191/2192/2207/83706/2316/2534/2621/2623/2624/2627/2768/9630/2769/2776/54331/2811/2814/2815/3043/3045/3046/3047/3048/11234/108…	180
119	LumA_pos	GO:0002696	positive regulation of leukocyte activation	171/5492	327/16992	3.92417e-14	1.93439e-12	1.17291e-12	100/136/177/199/301/286410/558/604/695/151888/84433/857/283234/6363/6347/6366/6352/729230/1236/912/914/10666/51744/919/939/29126/940/952/915/916/917/920/958/959/921/1604/966/923/972/941/975/9308/942/1026/11151/1445/1493/1540/1803/11221/10148/1947/1948/1949/1960/284467/2205/2207/2268/2323/50943/2534/2621/2624/2736/57678/1880/9402/84868/11148/3142/3146/29851/3458/3479/3481/3543/3586/3592/3593/3594/…	171
120	LumA_pos	GO:1904062	regulation of cation transmembrane transport	139/5492	252/16992	4.48014e-14	2.19004e-12	1.32793e-12	25/88/150/79026/9472/287/196527/477/482/483/493/623/51719/775/781/783/785/10368/801/817/825/844/845/857/859/930/1193/149111/150684/11151/1393/1394/1520/3627/6373/4283/1535/1612/201140/1756/1804/1812/1813/1814/1815/1908/30845/2149/9002/2259/2273/2280/2281/2316/5348/486/53827/53826/53822/2534/2745/10681/2859/2946/9446/57817/3270/3596/57158/84502/126306/7881/8514/3753/10008/30820/30819/3759/3779/378…	139
121	LumA_pos	GO:0031349	positive regulation of defense response	209/5492	420/16992	4.85641e-14	2.35435e-12	1.42756e-12	136/185/9447/338/409/330/695/718/84433/64170/841/857/6369/6348/6352/729230/1236/929/4064/912/30835/10666/940/11314/146722/948/923/942/10462/50856/170482/338339/26253/93978/64581/10695/1268/1690/81035/84699/56253/1508/1513/1520/6376/1535/1540/153090/55601/55894/1956/2113/2167/2205/2207/2219/2865/2534/115362/2672/51704/63940/84868/3055/3146/8692/3384/3385/3620/3428/64135/8517/3592/3593/3600/27190/2…	209
122	LumA_pos	GO:0051051	negative regulation of transport	222/5492	453/16992	6.16884e-14	2.9661e-12	1.79849e-12	64241/10449/88/130399/100/9370/150/151/152/186/284/301/307/341/347/10550/468/64422/477/554/8313/55024/655/10385/51719/9478/801/817/845/857/859/729230/939/11314/146722/947/948/972/8832/1149/1193/1268/150684/1312/11151/51185/1393/1394/1410/1445/55917/1540/153090/147906/285381/1813/1814/1815/8445/1906/2149/131177/23625/55612/2281/2294/50943/8326/2564/2621/2633/51738/2775/10681/2824/2859/2917/2946/94…	222
123	LumA_pos	GO:0050673	epithelial cell proliferation	177/5492	343/16992	6.86045e-14	3.27182e-12	1.98386e-12	51146/92/94/8854/283/348/84913/64919/650/652/653/654/168667/659/728/857/858/6356/6347/6369/10344/6352/1232/135228/947/1012/1021/1028/1030/1051/8837/1295/1296/6387/1535/9420/153090/54567/1749/1750/55840/1910/1948/51162/1956/1960/1969/2138/2152/2173/2191/55294/55612/2246/2247/2252/2254/2324/93986/8324/8200/51738/2735/2719/2876/3037/388585/3091/3162/3202/3357/5654/3373/3397/3398/3458/3479/3486/3487/…	177
124	LumA_pos	GO:0001655	urogenital system development	165/5492	315/16992	9.10718e-14	4.30829e-12	2.61232e-12	1636/59/9510/170690/9370/185/186/231/8854/284/285/301/359/10409/650/652/654/655/168667/56913/847/947/1028/9350/8837/1282/1285/1286/9244/1512/1588/9420/168002/8642/54798/1634/28514/55840/1948/1958/2018/2028/2043/2048/2138/79633/2200/2246/2247/2253/2260/27023/2296/2303/2297/2294/80144/2624/51301/2736/2719/2828/3037/388585/26508/3207/3217/3237/3239/3248/8692/3398/3399/3400/3458/90410/3611/79192/3655…	165
125	LumA_pos	GO:0002548	monocyte chemotaxis	47/5492	59/16992	9.32954e-14	4.37816e-12	2.65469e-12	199/196527/301/6346/6356/6357/6358/6360/6361/6362/6363/6347/6366/6367/6368/6369/10344/6348/6349/414062/6351/6352/6355/1230/729230/6376/3627/6387/2321/3146/3569/3570/3958/4067/4681/4856/5155/7941/5800/6223/6283/5054/9353/8792/8995/6375/6846	47
126	LumA_pos	GO:0008217	regulation of blood pressure	101/5492	168/16992	9.94912e-14	4.63187e-12	2.80853e-12	1636/59272/6296/59/94/170690/128/9370/148/147/146/153/154/155/185/186/290/143872/477/551/552/553/554/623/659/84909/947/1215/1268/1278/1359/1511/1522/1535/66002/28514/1813/1814/1889/1906/1908/1909/1910/2028/51752/64167/2149/2865/2621/2702/2740/2784/2982/3043/3162/3398/3952/8195/4311/83988/4842/4843/4846/8620/4878/4881/4882/4883/7026/81285/5020/5021/5023/5125/5144/5155/5443/5465/5468/5547/5724/5742…	101
127	LumA_pos	GO:0071346	cellular response to interferon-gamma	87/5492	138/16992	1.09027e-13	5.03585e-12	3.05348e-12	199/361/567/815/817/818/6346/6356/6357/6358/6360/6361/6362/6363/6347/6366/6367/6368/6369/10344/6348/6349/414062/6351/6352/6355/965/11140/4261/6376/1612/1906/2210/2633/2634/115362/163351/3055/3383/10437/3458/3459/3460/3593/3594/3659/3660/3662/3663/3394/3716/3717/3965/4281/4360/4502/4684/84166/9111/4843/7376/10062/4938/4939/8638/5371/5468/5724/5771/23521/8651/9021/6672/6772/6997/7098/6737/10346/538…	87
128	LumA_pos	GO:0072599	establishment of protein localization to endoplasmic reticulum	71/5492	105/16992	1.18192e-13	5.41651e-12	3.2843e-12	22930/6134/6135/6136/6137/23521/9045/6138/6139/6141/6142/6143/6144/6146/9349/6147/6152/6154/6155/6157/6158/6159/6156/6160/6161/6164/11224/6165/25873/6167/6168/6169/6170/6124/6125/6128/6130/6176/6181/6204/6205/6206/6207/6208/6209/6210/6217/6218/6222/6223/6224/6227/6228/6229/6230/6233/6234/6235/6188/6189/6191/6194/6201/6202/6203/6262/10952/7095/6727/7311/130617	71
129	LumA_pos	GO:0045047	protein targeting to ER	69/5492	101/16992	1.19815e-13	5.44833e-12	3.30359e-12	6134/6135/6136/6137/23521/9045/6138/6139/6141/6142/6143/6144/6146/9349/6147/6152/6154/6155/6157/6158/6159/6156/6160/6161/6164/11224/6165/25873/6167/6168/6169/6170/6124/6125/6128/6130/6176/6181/6204/6205/6206/6207/6208/6209/6210/6217/6218/6222/6223/6224/6227/6228/6229/6230/6233/6234/6235/6188/6189/6191/6194/6201/6202/6203/10952/7095/6727/7311/130617	69
130	LumA_pos	GO:0019722	calcium-mediated signaling	93/5492	151/16992	1.21615e-13	5.48764e-12	3.32743e-12	89/100/185/9472/287/477/493/552/683/695/775/801/817/844/845/6348/6351/1234/1235/916/920/925/1012/1193/1240/2833/7852/1672/1756/1906/1956/2205/2280/2281/2633/2946/9446/9759/3094/3270/3357/3479/57158/84502/126306/3791/27040/7462/29995/120892/79772/55784/83988/10725/4772/4773/10316/4842/3084/5024/5026/5144/5311/51196/5335/5336/5341/5350/5530/5532/5534/5562/5566/5621/5737/2185/1827/10231/9104/6262/64…	93
131	LumA_pos	GO:0050817	coagulation	180/5492	352/16992	1.24101e-13	5.55708e-12	3.36953e-12	2/60/170692/135/150/151/152/50808/239/196527/302/308/653145/348/409/558/114897/830/832/857/57126/947/948/958/959/966/1277/1278/1281/1465/1606/1607/1608/9162/139189/1793/139818/57572/81704/23348/1906/10938/30846/30845/22875/953/2159/2162/2149/2151/9002/2152/2153/2157/55603/2191/2192/2207/83706/2316/2534/2621/2623/2624/2627/2768/9630/2769/2776/54331/2811/2814/2815/3043/3045/3046/3047/3048/11234/108…	180
132	LumA_pos	GO:0034765	regulation of ion transmembrane transport	202/5492	407/16992	1.79544e-13	7.97882e-12	4.83795e-12	5243/25/88/150/79026/9472/287/196527/477/482/483/493/623/51719/773/775/777/8913/781/55799/93589/783/785/10368/801/817/825/844/845/117144/857/859/930/1080/1183/1184/1185/1188/1193/25932/53405/149111/150684/11151/51185/1393/1394/1520/3627/6373/4283/1535/1536/1612/201140/1756/1804/1812/1813/1814/1815/1908/30845/2149/9002/2259/2273/2280/2281/2316/5348/486/53827/53826/53822/2534/2702/2745/10681/2859/2…	202
133	LumA_pos	GO:0034762	regulation of transmembrane transport	208/5492	422/16992	1.88133e-13	8.29764e-12	5.03126e-12	5243/25/88/150/79026/9472/287/196527/477/482/483/493/623/51719/773/775/777/8913/781/55799/93589/783/785/10368/801/817/825/844/845/117144/857/859/930/1080/1183/1184/1185/1188/1193/25932/53405/149111/150684/11151/51185/1393/1394/1520/55917/3627/6373/4283/1535/1536/1612/201140/1756/1804/1812/1813/1814/1815/1908/30845/2149/9002/2259/2273/2280/2281/2316/5348/486/53827/53826/53822/2534/2702/2745/10681/…	208
134	LumA_pos	GO:0072511	divalent inorganic cation transport	212/5492	432/16992	1.92054e-13	8.40737e-12	5.0978e-12	1244/25/117/135/148/150/79026/9472/287/196527/309/409/344905/477/489/491/493/567/623/7439/57685/773/775/777/8913/781/55799/93589/783/785/10368/10203/801/815/817/818/825/844/845/117144/857/859/6363/6347/6366/6348/6351/6352/6355/1230/1234/1236/930/920/8832/64072/57053/1139/10686/1193/11151/1394/1490/3627/6373/6387/4283/1535/10800/23258/160518/201140/1756/1812/1813/1815/30845/2149/9002/356/2259/2247…	212
135	LumA_pos	GO:0060537	muscle tissue development	179/5492	351/16992	1.99657e-13	8.67546e-12	5.26036e-12	70/88/89/90/186/11214/9472/8854/26287/409/51676/467/55909/27302/650/652/653/655/7832/11149/205428/825/844/857/858/859/1073/8837/1310/1281/56603/1634/22943/28514/54567/63950/92737/1906/1948/1958/1959/2022/8320/2138/2139/2247/26281/2253/2254/2260/80206/2280/2353/2296/2303/3344/93986/8324/2627/2702/10052/56261/2876/57817/9759/9734/57493/23493/26508/3131/3142/3236/3235/3398/3475/90410/3479/3488/3670/…	179
136	LumA_pos	GO:0036230	granulocyte activation	237/5492	495/16992	2.1371e-13	9.21784e-12	5.58922e-12	154664/55/10555/210/221/230/240/196527/290/302/306/8907/64333/411/23250/23200/10396/79895/567/51411/671/25798/683/718/719/728/387263/51719/10487/847/6348/6352/729230/929/57126/11314/945/948/963/1604/965/966/967/968/22918/978/1084/1088/1675/5199/1116/1118/160364/170482/338339/1265/29099/23406/1378/8804/83716/1471/1476/5476/1508/1075/1511/1512/1520/1522/2919/3577/3579/1727/1535/1536/28988/728358/16…	237
137	LumA_pos	GO:0019229	regulation of vasoconstriction	46/5492	58/16992	2.31741e-13	9.92256e-12	6.01653e-12	1636/59272/133/148/147/146/150/151/152/185/143872/477/551/552/553/554/624/659/857/952/1131/1621/9732/1889/1906/1908/1956/2149/2702/3269/3274/3356/3383/3741/10242/27345/3952/5021/5023/8864/5724/5743/219537/6869/6915/2837	46
138	LumA_pos	GO:0007162	negative regulation of cell adhesion	126/5492	226/16992	2.43149e-13	1.03356e-11	6.26698e-12	25/94/53616/170692/9370/135/239/284/285/301/347/395/397/445/604/650/652/10385/114897/6366/56477/29126/11314/972/1012/1029/1051/339390/1277/23603/1493/6387/1540/1545/168002/10395/1826/1840/56940/1845/1946/2192/50943/53827/8322/8324/2633/2796/10457/84868/3142/3146/3204/3620/3586/3558/53833/3559/3566/3659/9270/3717/3718/58494/23189/23240/9314/3902/54900/3956/3958/3965/10859/10288/84695/9404/2615/559…	126
139	LumA_pos	GO:0043405	regulation of MAP kinase activity	168/5492	325/16992	2.45037e-13	1.03409e-11	6.2702e-12	9370/136/150/151/152/177/64853/11214/238/348/60370/79444/650/652/655/114898/728/857/859/6363/11314/958/959/972/975/1139/1445/1464/7852/153090/28988/1815/1843/11221/142679/1844/56940/1845/1848/1849/1906/1908/1956/1991/2043/10595/2149/2205/221472/2246/8817/2247/2260/2321/2357/11211/8322/7855/8325/1647/4616/10912/2688/2690/51738/2771/2950/3082/3356/3357/8692/3479/8517/3553/3611/51763/3656/11213/3672…	168
140	LumA_pos	GO:0071219	cellular response to molecule of bacterial origin	95/5492	157/16992	3.08724e-13	1.29355e-11	7.84345e-12	19/1244/25/57379/558/654/6347/6348/6352/1234/929/4064/948/958/1604/923/941/942/1051/1053/129607/64506/1437/1440/1511/1524/3627/58191/153090/1910/7855/2672/2950/57817/84868/3055/3383/3458/3586/3592/3593/3606/3553/3569/3656/3394/22914/3929/10859/10288/4057/9450/23643/4067/4208/4360/4792/114548/4843/4846/10062/4986/5142/5144/57048/57088/5467/10891/639/5578/5581/5724/26191/23328/949/5054/22933/10417/…	95
141	LumA_pos	GO:0051250	negative regulation of lymphocyte activation	79/5492	123/16992	3.45211e-13	1.43618e-11	8.70824e-12	135/301/472/558/55024/604/652/695/10385/29126/11314/972/1051/339390/1493/1540/1840/56940/1845/355/25793/50943/2796/10457/84868/3142/3146/3398/3620/3586/3558/53833/3559/3566/3635/3659/3718/23240/3902/54900/3958/3965/10859/10288/84695/2615/7940/4067/10461/100507436/4332/84807/55824/80380/8654/57162/26279/639/5621/5771/26191/64092/6422/84174/4092/9655/6693/374403/7040/201633/7128/79626/23495/8764/27…	79
142	LumA_pos	GO:0002283	neutrophil activation involved in immune response	232/5492	485/16992	4.33953e-13	1.78012e-11	1.07937e-11	154664/55/10555/210/221/230/240/196527/290/302/306/8907/64333/411/23250/23200/10396/79895/567/51411/671/25798/683/718/719/728/387263/51719/10487/847/929/57126/11314/945/948/963/1604/965/966/967/968/22918/978/1084/1088/1675/5199/1116/1118/160364/170482/338339/1265/29099/23406/1378/8804/83716/1471/1476/5476/1508/1075/1511/1512/1520/1522/2919/3577/3579/1727/1535/1536/28988/728358/1669/8560/51071/179…	232
143	LumA_pos	GO:0043312	neutrophil degranulation	232/5492	485/16992	4.33953e-13	1.78012e-11	1.07937e-11	154664/55/10555/210/221/230/240/196527/290/302/306/8907/64333/411/23250/23200/10396/79895/567/51411/671/25798/683/718/719/728/387263/51719/10487/847/929/57126/11314/945/948/963/1604/965/966/967/968/22918/978/1084/1088/1675/5199/1116/1118/160364/170482/338339/1265/29099/23406/1378/8804/83716/1471/1476/5476/1508/1075/1511/1512/1520/1522/2919/3577/3579/1727/1535/1536/28988/728358/1669/8560/51071/179…	232
144	LumA_pos	GO:0002446	neutrophil mediated immunity	237/5492	498/16992	4.78017e-13	1.93833e-11	1.1753e-11	154664/1636/55/10555/210/221/230/240/196527/290/302/306/8907/64333/411/23250/23200/10396/79895/567/51411/671/25798/683/718/719/728/387263/51719/10487/847/929/57126/11314/945/948/963/1604/965/966/967/968/22918/978/1084/1088/1675/5199/1116/1118/160364/170482/338339/1265/29099/23406/1378/8804/83716/1471/1476/5476/1508/1075/1511/1512/1520/1522/2919/6374/6372/3577/3579/1727/1535/1536/28988/728358/1669…	237
145	LumA_pos	GO:0097553	calcium ion transmembrane import into cytosol	72/5492	109/16992	4.82435e-13	1.93833e-11	1.1753e-11	25/9472/287/477/493/623/775/781/801/817/825/844/845/6363/6366/6348/1234/1236/930/1193/11151/3627/6373/4283/1535/201140/1756/1812/1813/2149/9002/2247/2280/2281/2534/2946/9446/3270/3356/3357/3596/57158/84502/126306/3932/4067/57192/4842/5027/5144/5311/5335/5336/5350/5566/5581/5621/2185/5788/22821/6261/6262/6263/6546/6622/7040/7070/53373/10345/7220/84959/6375	72
146	LumA_pos	GO:1902656	calcium ion import into cytosol	72/5492	109/16992	4.82435e-13	1.93833e-11	1.1753e-11	25/9472/287/477/493/623/775/781/801/817/825/844/845/6363/6366/6348/1234/1236/930/1193/11151/3627/6373/4283/1535/201140/1756/1812/1813/2149/9002/2247/2280/2281/2534/2946/9446/3270/3356/3357/3596/57158/84502/126306/3932/4067/57192/4842/5027/5144/5311/5335/5336/5350/5566/5581/5621/2185/5788/22821/6261/6262/6263/6546/6622/7040/7070/53373/10345/7220/84959/6375	72
147	LumA_pos	GO:0070838	divalent metal ion transport	209/5492	428/16992	5.27887e-13	2.10652e-11	1.27729e-11	25/117/135/148/150/79026/9472/287/196527/309/409/344905/477/489/491/493/567/623/7439/57685/773/775/777/8913/781/55799/93589/783/785/10368/10203/801/815/817/818/825/844/845/117144/857/859/6363/6347/6366/6348/6351/6352/6355/1230/1234/1236/930/920/8832/64072/57053/1139/10686/1193/11151/1394/1490/3627/6373/6387/4283/1535/10800/23258/160518/201140/1756/1812/1813/1815/30845/2149/9002/356/2259/2247/2280…	209
148	LumA_pos	GO:0045619	regulation of lymphocyte differentiation	88/5492	143/16992	5.90408e-13	2.34009e-11	1.41891e-11	100/301/286410/558/604/652/695/814/84433/6363/914/939/940/972/941/9308/942/1493/1540/56603/1840/11221/1960/355/25793/2323/50943/2621/2736/3142/3146/3398/3458/22806/3592/3593/3594/3600/3606/3558/51561/149233/3559/3566/3569/3574/3575/3635/3659/3662/3707/3718/23240/3965/10288/11006/84695/3071/150372/84807/114548/146850/4860/55012/639/5771/5896/54440/6422/4092/8651/9655/6654/11005/6777/6850/7040/7048…	88
149	LumA_pos	GO:0042310	vasoconstriction	54/5492	74/16992	8.33154e-13	3.28005e-11	1.98886e-11	1636/59272/59/133/148/147/146/150/151/152/185/143872/477/551/552/553/554/624/659/857/952/1131/1621/9732/1889/1906/1908/1909/1910/1956/2149/2702/3269/3274/3351/3356/3357/3363/3383/3741/10242/27345/3952/8195/5021/5023/8864/5724/5743/6546/219537/6869/6915/2837	54
150	LumA_pos	GO:0042119	neutrophil activation	233/5492	490/16992	8.40539e-13	3.28707e-11	1.99311e-11	154664/55/10555/210/221/230/240/196527/290/302/306/8907/64333/411/23250/23200/10396/79895/567/51411/671/25798/683/718/719/728/387263/51719/10487/847/6352/929/57126/11314/945/948/963/1604/965/966/967/968/22918/978/1084/1088/1675/5199/1116/1118/160364/170482/338339/1265/29099/23406/1378/8804/83716/1471/1476/5476/1508/1075/1511/1512/1520/1522/2919/3577/3579/1727/1535/1536/28988/728358/1669/8560/5107…	233
151	LumA_pos	GO:0002703	regulation of leukocyte mediated immunity	93/5492	155/16992	1.10496e-12	4.29252e-11	2.60277e-11	136/177/200558/409/567/604/695/718/722/729230/10666/940/11314/958/8832/10225/1178/339390/1378/56253/56940/2205/2207/2208/2242/2268/2294/50943/7855/2624/84868/3146/3162/3458/3586/3592/3593/3594/3596/3598/3553/3558/53833/59067/51561/149233/9466/3566/3569/3575/3718/22914/3902/3952/3965/10859/4049/4067/10892/100507436/9437/259197/114548/5027/146850/5532/84106/5724/5788/5880/11035/91543/54440/5272/406…	93
152	LumA_pos	GO:0010522	regulation of calcium ion transport into cytosol	61/5492	88/16992	1.16137e-12	4.48199e-11	2.71765e-11	25/117/9472/287/477/623/775/801/817/825/844/845/857/930/920/1193/11151/3627/6373/4283/1535/201140/1756/1812/2149/9002/2280/2281/2534/2946/9446/3270/3596/57158/84502/126306/4067/4842/5024/5026/5027/5144/5311/5319/5335/5350/5371/5566/5581/5621/2185/6262/6546/6622/7040/7070/10345/7220/7222/84959/6375	61
153	LumA_pos	GO:0007507	heart development	236/5492	499/16992	1.21042e-12	4.64075e-11	2.81391e-11	32/70/88/90/94/8728/9510/11174/55803/133/148/186/11214/9472/8854/57538/287/187/200894/409/472/8313/10409/80114/27302/650/652/653/655/659/11149/205428/775/10203/859/83605/8814/9350/7122/1281/10087/1289/1363/3491/8642/9249/22943/10395/28514/54567/1848/1889/1906/1909/1948/1956/2022/8320/2078/2138/79633/2200/2247/26281/2253/2254/2260/80206/2280/23768/2348/2296/2303/2294/2300/8324/2627/2702/10052/2736…	236
154	LumA_pos	GO:1903169	regulation of calcium ion transmembrane transport	78/5492	123/16992	1.2983e-12	4.94533e-11	2.99859e-11	25/150/79026/9472/287/477/623/775/781/783/785/801/817/825/844/845/859/930/1193/11151/1394/3627/6373/4283/1535/201140/1756/1812/1813/1815/30845/2149/9002/2259/2280/2281/2534/10681/2859/2946/9446/3270/3596/57158/84502/126306/10008/4067/4842/4878/5142/5144/5294/5311/5335/5336/5350/5566/5581/5621/2185/9104/6262/6271/6546/6588/6622/6769/57620/7040/7070/54106/117531/117532/10345/7220/84959/6375	78
155	LumA_pos	GO:0050707	regulation of cytokine secretion	91/5492	151/16992	1.35032e-12	5.11032e-11	3.09864e-11	25/186/9447/284/301/307/55024/10385/22900/834/838/6363/6348/1236/929/914/51744/29126/947/965/1149/26253/93978/283420/1401/56253/1436/1813/2149/2219/55612/2268/27086/50943/2621/2633/57678/84868/3146/3357/8692/3454/3458/3586/23765/3552/3553/7850/3556/9173/55801/90865/3566/3569/3735/3965/55366/10859/4023/2615/4067/5600/4155/22861/114548/5027/5371/5734/26191/6288/6504/8651/6711/5552/284297/6850/23208…	91
156	LumA_pos	GO:0090257	regulation of muscle system process	115/5492	205/16992	1.53388e-12	5.76779e-11	3.49729e-11	59272/89/100/136/148/147/146/150/151/152/154/199/11214/9472/287/309/143872/477/493/27302/775/10203/801/817/818/844/845/857/859/1025/1131/1193/1264/1490/29119/1756/9732/1906/30845/2149/2258/2281/2316/2702/2946/9446/2982/57817/9464/9759/3270/126393/3479/3488/3736/9312/10008/3759/3784/9314/29995/4205/2660/4607/4633/4634/10398/93649/4842/4846/4878/4887/8013/5020/5021/5023/5142/5144/8654/5152/5294/511…	115
157	LumA_pos	GO:0032102	negative regulation of response to external stimulus	136/5492	254/16992	1.66946e-12	6.2376e-11	3.78216e-11	100/170692/9370/135/177/199/239/285/302/347/348/114897/10203/6347/135228/947/1269/1524/10563/1588/1812/1813/1814/11221/1906/1991/2043/2113/2173/2191/2247/2294/50943/51738/2811/2840/2841/2876/116443/2950/84868/3082/5654/3434/3586/3593/7850/3558/53833/116379/3559/3670/25959/9314/11202/3818/22914/3848/3952/4057/5598/4210/284207/8195/79148/4681/29937/197358/114548/79671/4846/4851/4856/8620/4889/10062…	136
158	LumA_pos	GO:0032970	regulation of actin filament-based process	167/5492	329/16992	2.12472e-12	7.88835e-11	4.78309e-11	25/88/10096/118/119/11214/287/116985/93663/79822/395/397/9639/22899/10095/10109/55616/477/80115/27302/683/775/817/830/93661/832/857/859/55704/6356/6366/6369/10344/1236/11135/10435/10602/148170/1073/1265/11151/1436/1440/1490/29119/6387/85458/10395/1906/1946/2042/2044/2059/89848/9873/2242/2258/29109/80206/2316/90167/6624/11211/2702/9535/2824/8477/2934/3055/3059/3383/3397/3611/51763/10788/9270/83700…	167
159	LumA_pos	GO:0051209	release of sequestered calcium ion into cytosol	68/5492	103/16992	2.22094e-12	8.1425e-11	4.9372e-11	25/9472/287/477/623/775/801/817/825/844/845/6363/6366/6348/1234/1236/930/1193/11151/3627/6373/4283/1535/201140/1756/1812/1813/2149/9002/2247/2280/2281/2946/9446/3270/3356/3357/3596/57158/84502/126306/3932/4067/57192/4842/5027/5144/5311/5335/5336/5350/5566/5581/2185/5788/22821/6261/6262/6263/6546/6622/7040/7070/53373/10345/7220/84959/6375	68
160	LumA_pos	GO:0051283	negative regulation of sequestering of calcium ion	68/5492	103/16992	2.22094e-12	8.1425e-11	4.9372e-11	25/9472/287/477/623/775/801/817/825/844/845/6363/6366/6348/1234/1236/930/1193/11151/3627/6373/4283/1535/201140/1756/1812/1813/2149/9002/2247/2280/2281/2946/9446/3270/3356/3357/3596/57158/84502/126306/3932/4067/57192/4842/5027/5144/5311/5335/5336/5350/5566/5581/2185/5788/22821/6261/6262/6263/6546/6622/7040/7070/53373/10345/7220/84959/6375	68
161	LumA_pos	GO:1903708	positive regulation of hemopoiesis	96/5492	163/16992	2.26851e-12	8.26527e-11	5.01164e-11	92/100/177/301/286410/558/604/695/841/6363/1230/9398/939/920/972/941/9308/942/1435/1440/1540/11221/1960/2113/2242/2323/2353/2296/2309/50943/2621/2623/2624/2736/3059/3091/3142/3146/3202/3398/3458/3592/3593/3594/3600/3606/3558/51561/149233/3559/146433/3566/3569/3574/3575/3635/3707/182/3725/7071/3952/3965/3976/10288/11006/3071/114548/5134/5196/146850/4860/133522/55012/639/5578/5896/5925/8737/54440/6…	96
162	LumA_pos	GO:0060401	cytosolic calcium ion transport	85/5492	139/16992	2.39409e-12	8.66896e-11	5.25641e-11	25/117/148/9472/287/477/493/623/775/781/801/817/825/844/845/857/6363/6366/6348/1234/1236/930/920/1193/11151/1490/3627/6373/4283/1535/201140/1756/1812/1813/2149/9002/356/2247/2280/2281/2534/2946/9446/3270/3356/3357/3596/57158/84502/126306/3932/4067/57192/4842/5024/5026/5027/5144/5311/5319/5335/5336/5350/5371/5566/5581/5621/2185/5788/22821/6261/6262/6263/6546/6547/6622/7040/7070/53373/10345/7220/72…	85
163	LumA_pos	GO:0071900	regulation of protein serine/threonine kinase activity	225/5492	474/16992	2.59329e-12	9.33267e-11	5.65886e-11	25/2180/9370/136/150/151/152/177/64853/11214/238/348/493/60370/79444/650/652/655/114898/728/56892/51719/801/8536/857/859/6363/894/896/900/902/57018/219771/151195/11314/958/959/972/975/11140/1026/1028/1029/1030/1031/1050/1116/1139/1436/1445/1464/7852/153090/28988/9077/1815/1843/11221/142679/1844/56940/1845/1848/1849/1906/1908/1956/1991/2043/10595/2149/54757/92002/25793/2205/221472/2246/8817/2247/2…	225
164	LumA_pos	GO:0014706	striated muscle tissue development	170/5492	337/16992	2.6498e-12	9.47788e-11	5.7469e-11	70/88/89/90/186/11214/9472/8854/26287/409/51676/467/55909/27302/650/652/653/655/7832/11149/205428/825/844/857/858/859/1073/8837/1310/56603/1634/22943/28514/54567/63950/92737/1906/1948/1958/1959/2022/8320/2138/2139/2247/26281/2253/2254/2260/80206/2280/2353/2296/2303/3344/93986/8324/2627/2702/10052/56261/2876/57817/9759/9734/57493/23493/26508/3131/3142/3236/3235/3398/3475/90410/3479/3670/3688/57158…	170
165	LumA_pos	GO:0002791	regulation of peptide secretion	203/5492	419/16992	2.91713e-12	1.03708e-10	6.28834e-11	25/43/130399/111/135/150/152/186/9447/283/284/301/307/322/8874/402/23568/55024/640/654/10385/773/775/777/22900/834/838/6363/6348/6352/1236/929/914/51744/29126/947/952/958/959/965/972/1080/1149/26253/93978/283420/1268/1393/1401/56253/1436/84976/8447/285381/1803/1813/1814/1815/1946/1956/2044/2149/131177/2219/55612/2865/2268/2281/27086/50943/57818/2621/2633/2645/51738/2702/2740/57678/2822/3033/84868…	203
166	LumA_pos	GO:0001822	kidney development	140/5492	265/16992	2.9779e-12	1.05231e-10	6.38067e-11	1636/59/9510/170690/9370/185/186/231/8854/284/285/359/10409/650/652/654/655/168667/56913/847/947/1028/9350/8837/1285/1286/9244/1512/168002/8642/54798/1634/28514/1948/1958/2028/2043/2138/79633/2200/2246/2247/2253/2260/2296/2303/2297/80144/51301/2736/2719/2828/3037/388585/26508/3207/3217/3237/3248/8692/3398/3399/3458/90410/3611/79192/8516/182/3764/84623/28999/26249/3913/55366/3976/4038/120892/9863/…	140
167	LumA_pos	GO:0051251	positive regulation of lymphocyte activation	155/5492	301/16992	3.05862e-12	1.07436e-10	6.51438e-11	100/177/199/301/286410/558/604/695/151888/84433/857/283234/6363/6347/6366/6352/729230/1236/912/51744/919/939/29126/940/952/915/916/917/920/958/959/921/1604/966/923/972/941/975/9308/942/1026/11151/1445/1493/1540/1803/11221/10148/1947/1948/1949/1960/2323/50943/2534/2621/2736/57678/1880/9402/84868/11148/3142/3146/29851/3458/3479/3481/3543/3592/3593/3594/3596/3600/3606/3553/3558/59067/51561/149233/35…	155
168	LumA_pos	GO:0050708	regulation of protein secretion	192/5492	392/16992	3.32281e-12	1.16021e-10	7.03494e-11	25/43/130399/111/135/150/152/186/9447/283/284/301/307/322/402/23568/55024/640/654/10385/773/775/777/22900/834/838/6363/6348/6352/1236/929/914/51744/29126/947/952/958/959/965/1080/1149/26253/93978/283420/1268/1401/56253/1436/84976/8447/285381/1803/1813/1814/1815/1946/1956/2044/2149/131177/2219/55612/2268/2281/27086/50943/57818/2621/2633/2645/51738/2702/2740/57678/2822/3033/84868/3091/3146/9324/335…	192
169	LumA_pos	GO:0048771	tissue remodeling	87/5492	144/16992	3.43775e-12	1.19325e-10	7.23524e-11	1636/94/154/177/186/301/558/633/659/857/729230/952/51208/1436/1445/1464/1471/115908/1513/1621/54567/1956/2034/1969/2078/2149/2253/2324/2296/2303/8200/2702/10457/9290/9464/3091/3146/3200/3351/3488/3593/3600/3606/3552/3558/59067/51561/3569/3574/3635/3690/182/3952/3953/55366/3976/3988/79705/4208/10461/4846/50507/5027/5166/133522/5530/5745/2185/5879/5880/9770/3516/84870/1901/6422/6850/7040/7042/7043/…	87
170	LumA_pos	GO:0002250	adaptive immune response	222/5492	468/16992	3.95377e-12	1.36428e-10	8.27232e-11	100/177/57379/326/301/200558/567/604/695/151888/11119/11118/10384/79908/712/713/714/715/51279/716/717/718/722/729/730/733/735/814/6363/729230/1235/910/911/913/30835/10666/51744/939/940/920/958/959/962/1604/923/924/972/973/974/941/8832/942/925/926/3426/1178/10462/50856/170482/338339/339390/93978/1191/1378/1380/1445/1493/1075/1512/1520/10563/28988/64421/11221/56940/10148/8320/51752/64167/355/83953/…	222
171	LumA_pos	GO:0071222	cellular response to lipopolysaccharide	90/5492	151/16992	4.31834e-12	1.48137e-10	8.98225e-11	19/1244/25/57379/558/654/6347/6348/6352/1234/929/4064/948/958/1604/923/941/942/1051/1053/129607/64506/1437/1440/1511/1524/3627/58191/153090/1910/2672/2950/57817/84868/3055/3383/3458/3586/3592/3593/3606/3553/3569/3656/3394/22914/3929/10859/10288/4057/9450/23643/4067/4208/4360/4792/114548/4843/4846/10062/4986/5142/5144/57048/57088/5467/10891/639/5578/5581/5724/26191/23328/949/5054/10417/26228/6915/…	90
172	LumA_pos	GO:0051282	regulation of sequestering of calcium ion	68/5492	104/16992	4.39425e-12	1.48998e-10	9.03448e-11	25/9472/287/477/623/775/801/817/825/844/845/6363/6366/6348/1234/1236/930/1193/11151/3627/6373/4283/1535/201140/1756/1812/1813/2149/9002/2247/2280/2281/2946/9446/3270/3356/3357/3596/57158/84502/126306/3932/4067/57192/4842/5027/5144/5311/5335/5336/5350/5566/5581/2185/5788/22821/6261/6262/6263/6546/6622/7040/7070/53373/10345/7220/84959/6375	68
173	LumA_pos	GO:1903555	regulation of tumor necrosis factor superfamily cytokine production	68/5492	104/16992	4.39425e-12	1.48998e-10	9.03448e-11	9370/284/409/558/671/64170/6363/6347/6348/729230/929/914/29126/947/948/942/1139/1149/1191/1535/1536/2207/27086/50943/2621/51738/10457/2841/2950/84868/3458/3586/3593/51561/11213/3670/3717/3929/3952/3965/10859/4057/23643/197358/10392/5196/5295/5443/5724/26191/8737/54440/6504/6693/10417/23208/7096/7097/7098/7099/54106/7128/943/706/7291/51465/26137/7538	68
174	LumA_pos	GO:0046634	regulation of alpha-beta T cell activation	53/5492	74/16992	4.58671e-12	1.5463e-10	9.37598e-11	100/135/177/301/604/6363/729230/51744/940/11314/916/1604/941/9308/942/10148/50943/3142/3146/3458/3592/3593/3594/3606/3558/51561/149233/3566/3569/3659/3662/3707/3718/3965/10859/84695/3071/114548/4860/639/5588/64926/54440/4092/9655/6850/7048/8764/8995/6375/7535/7704/257101	53
175	LumA_pos	GO:0090066	regulation of anatomical structure size	215/5492	451/16992	4.78628e-12	1.60436e-10	9.72802e-11	25/1636/59272/59/88/10096/118/119/133/135/136/148/147/146/150/151/152/153/154/155/185/186/10000/239/196527/310/348/358/93663/393/143872/10095/10109/477/491/551/552/553/554/80115/624/659/830/93661/832/857/859/6356/6366/6369/10344/1236/952/11135/10435/10602/148170/1002/1073/1131/1185/2055/6900/11151/1373/1401/1440/6387/1621/1630/27185/9732/1808/1812/1826/1874/1889/1906/1908/1909/1910/1946/1956/2059…	215
176	LumA_pos	GO:0002573	myeloid leukocyte differentiation	105/5492	185/16992	5.3644e-12	1.77561e-10	1.07664e-10	9370/302/116071/55509/652/714/814/841/6363/6348/1230/1236/9398/135228/920/972/942/1021/1050/1051/1053/51208/1435/1436/1437/1440/1969/2101/56975/2200/2353/27086/2492/139716/2623/2624/2719/1880/9290/3059/3087/3204/3398/3428/3458/3593/51561/149233/133396/146433/3635/3662/3725/3726/3815/7071/84456/3973/3976/10859/11025/11006/10234/79705/4057/4067/9935/4208/4286/28962/5153/5196/5293/5295/8544/5468/133…	105
177	LumA_pos	GO:0046632	alpha-beta T cell differentiation	61/5492	90/16992	5.3785e-12	1.77561e-10	1.07664e-10	25/100/301/64919/604/660/6363/941/9308/942/8320/27086/50943/2529/2841/1880/3142/3146/3458/3593/3594/3606/8809/3558/51561/149233/3566/3569/3659/3662/3702/3707/3718/3965/84695/4063/3071/114548/26279/4860/639/122706/5734/5971/6095/6146/91543/54440/6304/114836/4092/9655/6778/6850/6932/7048/8995/944/7535/7704/257101	61
178	LumA_pos	GO:0045621	positive regulation of lymphocyte differentiation	58/5492	84/16992	5.38797e-12	1.77561e-10	1.07664e-10	100/301/286410/558/604/695/6363/939/972/941/9308/942/1540/11221/1960/2323/50943/2621/2736/3142/3458/3592/3593/3594/3600/3606/3558/51561/149233/3559/3566/3569/3574/3575/3635/3707/3965/10288/11006/3071/114548/146850/4860/55012/639/5896/54440/8651/9655/6777/6850/7040/7048/8744/8876/7535/22890/7704	58
179	LumA_pos	GO:0010632	regulation of epithelial cell migration	101/5492	176/16992	5.49639e-12	1.80122e-10	1.09217e-10	94/186/239/154810/284/285/51378/306/348/411/84913/27302/652/168667/659/147372/1235/23603/1512/10563/153090/1634/54567/1793/1906/5168/54566/1969/2113/2246/8823/8817/2247/2252/2260/2324/2303/27086/152007/2822/3037/1839/51564/9734/3091/3146/3373/3458/3640/9270/3690/3725/3791/9314/4163/4223/4233/79812/4780/4851/7026/8829/8828/5155/5335/9647/5547/5578/5581/5587/25865/5629/5728/5743/2185/5793/5797/5801…	101
180	LumA_pos	GO:1902107	positive regulation of leukocyte differentiation	81/5492	132/16992	6.0381e-12	1.96775e-10	1.19314e-10	100/177/301/286410/558/604/695/841/6363/1230/9398/939/920/972/941/9308/942/1435/1540/11221/1960/2323/2353/50943/2621/2736/3059/3142/3146/3398/3458/3592/3593/3594/3600/3606/3558/51561/149233/3559/146433/3566/3569/3574/3575/3635/3707/3725/7071/3965/3976/10288/11006/3071/114548/5196/146850/4860/133522/55012/639/5578/5896/5925/8737/54440/8651/9655/6777/6850/54997/7040/7048/8744/10221/8876/7535/22890/…	81
181	LumA_pos	GO:0050678	regulation of epithelial cell proliferation	149/5492	289/16992	7.13454e-12	2.31222e-10	1.40201e-10	51146/94/8854/283/348/84913/64919/650/652/653/654/659/728/857/858/6356/6347/6369/10344/6352/1232/135228/1012/1021/1028/1030/8837/6387/1535/9420/153090/54567/1749/1750/55840/1910/1948/51162/1956/1960/2138/2152/55294/2246/2247/2252/2254/2324/93986/8324/8200/51738/2735/2719/2876/3037/388585/3091/3202/3357/5654/3373/3397/3458/3479/3586/55801/3569/3690/3725/3791/687/3912/3915/3952/55679/4163/4208/4781…	149
182	LumA_pos	GO:0003158	endothelium development	71/5492	111/16992	7.18573e-12	2.31602e-10	1.40431e-10	90/94/118/239/81575/84913/652/654/168667/659/694/83605/947/1003/7122/25932/80781/3627/28514/54567/2022/2246/2303/27086/2701/2702/2876/57493/23462/23493/3383/3397/3553/182/3791/55897/4233/4478/91663/4851/4855/7026/3084/8829/5138/5144/5175/26051/25865/5629/5764/5802/5906/5908/2889/9693/10411/3516/5962/388/1901/9294/64321/54345/7082/9414/55273/7132/64102/7476/6935	71
183	LumA_pos	GO:0045860	positive regulation of protein kinase activity	225/5492	478/16992	7.31549e-12	2.34496e-10	1.42186e-10	25/1636/2180/108/109/196883/111/113/9370/136/150/151/152/154/84632/177/11214/238/283/284/51378/493/60370/79444/650/652/114898/728/56892/51719/801/8536/55704/6363/6366/6352/894/896/902/57018/219771/1236/11314/920/958/959/972/975/1026/1116/1139/1191/1435/1436/1445/1464/7852/3491/153090/28988/4921/1813/1815/142679/1848/1849/1906/1908/1946/1956/1991/2043/10595/2149/54757/92002/55294/2205/221472/2246/…	225
184	LumA_pos	GO:0001503	ossification	183/5492	373/16992	8.91917e-12	2.83424e-10	1.71854e-10	43/90/92/154/249/56172/196527/433/54829/8313/55973/649/650/651/652/653/654/655/659/847/865/6348/1230/1009/1021/1050/1051/1052/9350/91851/7123/1305/1277/1290/1291/1435/55790/1490/115908/1513/3491/8642/4921/50846/9249/22943/1749/50506/1956/1959/1969/2101/2131/2132/56975/79633/8817/2254/2296/2303/8326/2623/2662/8200/2735/2736/2719/2822/2824/10457/9464/9759/51564/55363/3082/3091/3199/3397/3398/3399/3…	183
185	LumA_pos	GO:0006937	regulation of muscle contraction	88/5492	148/16992	8.96662e-12	2.83424e-10	1.71854e-10	59272/89/100/136/148/147/146/150/151/152/154/287/309/143872/477/27302/775/10203/801/817/844/845/857/859/1131/1193/1264/1490/29119/1756/9732/1906/30845/2149/2258/2281/2316/2702/2946/9446/2982/9759/3270/126393/3736/9312/10008/3759/3784/4607/4633/4634/10398/93649/4842/4878/4887/5020/5021/5023/5142/5144/8654/5294/51196/5350/4660/5566/5592/60675/5724/5743/29098/5997/6262/6331/6546/6547/4092/8877/6722/…	88
186	LumA_pos	GO:0032640	tumor necrosis factor production	67/5492	103/16992	8.98685e-12	2.83424e-10	1.71854e-10	9370/284/409/558/671/64170/6363/6347/6348/729230/929/914/947/948/1139/1149/1191/1535/1536/2207/27086/50943/2621/51738/10457/2841/2950/84868/3146/3458/3586/3593/51561/11213/3670/3717/3929/3952/3965/10859/4057/23643/197358/10392/5196/5295/5443/5724/26191/8737/54440/6504/6693/10417/23208/7096/7097/7098/7099/54106/7128/943/706/7291/51465/26137/7538	67
187	LumA_pos	GO:0050777	negative regulation of immune response	76/5492	122/16992	9.24318e-12	2.89949e-10	1.7581e-10	2/284/301/409/604/722/729230/11314/1604/966/8832/10225/339390/1281/1378/1493/1813/11221/56940/2294/50943/2840/2876/84868/3142/3162/3428/3586/3593/3598/9173/3558/53833/9466/3559/90865/3566/3575/3635/11213/3718/3958/3965/10859/10288/84695/4067/100507436/197358/84166/79671/9111/4889/7376/10062/5468/5532/5771/5788/6223/64092/5272/710/6504/4092/9655/11005/6693/6778/7040/7042/7043/7128/8995/7301/6375	76
188	LumA_pos	GO:0032680	regulation of tumor necrosis factor production	66/5492	101/16992	9.42094e-12	2.93953e-10	1.78238e-10	9370/284/409/558/671/64170/6363/6347/6348/729230/929/914/947/948/1139/1149/1191/1535/1536/2207/27086/50943/2621/51738/10457/2841/2950/84868/3458/3586/3593/51561/11213/3670/3717/3929/3952/3965/10859/4057/23643/197358/10392/5196/5295/5443/5724/26191/8737/54440/6504/6693/10417/23208/7096/7097/7098/7099/54106/7128/943/706/7291/51465/26137/7538	66
189	LumA_pos	GO:0030336	negative regulation of cell migration	117/5492	214/16992	9.85877e-12	3.05987e-10	1.85535e-10	57406/130399/94/100/104/9370/186/199/285/51378/347/348/64411/393/397/27302/653/6347/6366/56477/11314/25932/1281/23603/6376/1524/6387/10563/114757/1588/1545/153090/1634/10395/54567/1800/1809/1813/2022/2247/2796/54328/2841/2950/3036/3146/3162/3204/8692/8519/3486/3488/90865/3611/9270/23189/9314/22914/3868/4035/9863/4163/4223/60672/79148/79812/93649/4681/65009/4780/4838/9241/4851/4856/7026/3084/10718…	117
190	LumA_pos	GO:0048247	lymphocyte chemotaxis	43/5492	56/16992	1.02233e-11	3.15631e-10	1.91383e-10	6346/6356/6357/6358/6360/6361/6362/6363/6347/6366/6367/6368/6369/10344/6348/6349/414062/6351/6352/6355/729230/9023/51192/6376/3627/6373/10563/9547/58191/4283/2833/9420/2621/1880/22914/11240/5293/5294/2185/6288/8740/6375/6846	43
191	LumA_pos	GO:0009612	response to mechanical stimulus	113/5492	205/16992	1.10598e-11	3.39668e-10	2.05957e-10	285/63982/358/477/491/623/654/7832/834/838/841/859/6347/958/1116/57053/1185/1265/1277/1281/3627/6387/1535/1634/23258/160518/1756/1813/1906/1956/2022/2113/2115/355/2353/2354/8061/93986/2534/1647/8200/2736/22927/9759/3356/3596/3553/3569/3625/3659/3725/3726/3727/8997/3736/3741/3759/50801/3815/125336/9020/8932/4212/8195/4316/4353/4615/4792/4878/9378/9379/4914/5024/5027/5028/5138/168507/114780/342372/…	113
192	LumA_pos	GO:0003015	heart process	137/5492	262/16992	1.34651e-11	4.11387e-10	2.49444e-10	10060/1636/59272/70/100/133/140/148/147/153/186/11214/287/477/482/483/489/491/493/552/27302/11149/775/8913/781/55799/93589/783/785/10368/801/817/844/845/857/859/10659/1193/1490/29119/1674/1756/1813/1906/1908/30845/2034/2281/2316/5348/486/53826/53822/2702/10052/2740/2775/2876/2946/9446/1839/9759/23493/3270/27129/3458/3558/3717/3741/3750/3751/3753/10008/26251/30820/30819/3768/3759/3762/3764/3777/37…	137
193	LumA_pos	GO:0071706	tumor necrosis factor superfamily cytokine production	69/5492	108/16992	1.53423e-11	4.66311e-10	2.82747e-10	9370/284/409/558/671/64170/6363/6347/6348/729230/929/914/29126/947/948/942/1139/1149/1191/1535/1536/2207/27086/50943/2621/51738/10457/2841/2950/84868/3146/3458/3586/3593/51561/11213/3670/3717/3929/3952/3965/10859/4057/23643/197358/10392/5196/5295/5443/5724/26191/8737/54440/6504/6693/10417/23208/7096/7097/7098/7099/54106/7128/943/706/7291/51465/26137/7538	69
194	LumA_pos	GO:0070588	calcium ion transmembrane transport	141/5492	272/16992	1.55778e-11	4.71027e-10	2.85606e-10	25/150/79026/9472/287/196527/344905/477/489/491/493/623/773/775/777/8913/781/55799/93589/783/785/10368/801/817/825/844/845/117144/859/6363/6366/6348/1234/1236/930/57053/1139/1193/11151/1394/3627/6373/4283/1535/23258/160518/201140/1756/1812/1813/1815/30845/2149/9002/2259/2247/2280/2281/2534/2621/10681/2823/2859/2903/116443/2917/2946/9446/3270/3356/3357/3596/11141/57158/84502/126306/10008/3932/1253…	141
195	LumA_pos	GO:0002822	regulation of adaptive immune response based on somatic recombination of immune receptors built from immunoglobulin superfamily domains	74/5492	119/16992	1.95771e-11	5.8892e-10	3.57091e-10	100/177/301/200558/567/604/695/718/722/6363/729230/10666/940/920/958/941/1178/339390/1378/56940/2205/2207/2208/50943/7855/84868/3142/3146/3458/3586/3592/3593/3594/3553/9173/3558/53833/51561/149233/9466/90865/3566/3569/3575/3718/10859/84695/4049/10892/4208/259197/114548/5027/5532/5588/5788/11035/91543/54440/6504/4092/9655/6693/6778/8417/30009/7040/7128/115650/10673/8995/7454/6375/22890	74
196	LumA_pos	GO:1903038	negative regulation of leukocyte cell-cell adhesion	64/5492	98/16992	2.01994e-11	6.04539e-10	3.66561e-10	135/301/445/604/652/10385/6366/56477/29126/11314/972/1051/339390/1493/6387/1540/1840/56940/1845/50943/2796/10457/84868/3142/3146/3620/3586/3558/53833/3559/3566/3659/3718/23240/9314/3902/54900/3958/3965/10859/10288/84695/2615/84807/55824/80380/8654/57162/26279/5465/5621/5771/26191/4092/9655/6693/7040/201633/79626/8764/27242/8995/11326/6375	64
197	LumA_pos	GO:0071216	cellular response to biotic stimulus	101/5492	179/16992	2.17473e-11	6.47561e-10	3.92648e-10	19/5244/1244/25/57379/558/654/695/6347/6348/6352/1234/929/4064/948/958/1604/923/941/942/1051/1053/64581/129607/64506/1437/1440/1511/1524/3627/58191/153090/1910/84893/7855/2672/2950/57817/84868/3055/3383/3458/3586/3592/3593/3606/3553/3569/3656/3394/22914/3929/10859/10288/4057/9450/23643/4067/4208/4360/4792/114548/4843/4846/10062/4986/5142/5144/57048/57088/5467/10891/639/5578/5581/5724/26191/23328/…	101
198	LumA_pos	GO:0097756	negative regulation of blood vessel diameter	55/5492	80/16992	2.49287e-11	7.38543e-10	4.47815e-10	1636/59272/59/133/148/147/146/150/151/152/185/143872/477/551/552/553/554/624/659/857/952/1131/1401/1621/9732/1889/1906/1908/1909/1910/1956/2149/2702/3269/3274/3351/3356/3357/3363/3383/3741/10242/27345/3952/8195/5021/5023/8864/5724/5743/6546/219537/6869/6915/2837	55
199	LumA_pos	GO:0060047	heart contraction	135/5492	259/16992	2.54368e-11	7.49809e-10	4.54646e-10	10060/1636/59272/70/100/133/140/148/147/153/186/287/477/482/483/489/491/493/552/27302/11149/775/8913/781/55799/93589/783/785/10368/801/817/844/845/857/859/10659/1193/1490/29119/1674/1756/1813/1906/1908/30845/2034/2281/2316/5348/486/53826/53822/2702/10052/2740/2775/2876/2946/9446/1839/9759/23493/3270/27129/3458/3558/3717/3741/3750/3751/3753/10008/26251/30820/30819/3768/3759/3762/3764/3777/3781/378…	135
200	LumA_pos	GO:0010634	positive regulation of epithelial cell migration	70/5492	111/16992	2.66664e-11	7.82126e-10	4.74241e-10	239/154810/284/51378/306/84913/652/659/147372/1235/1512/1793/1906/5168/54566/2113/2246/8823/8817/2247/2252/2260/2324/2303/27086/152007/2822/3037/1839/51564/9734/3091/3373/3458/3640/9270/3690/3725/3791/4233/4780/8829/8828/5155/5335/9647/5578/5581/5587/25865/5629/5743/2185/388/57142/23328/949/9037/6678/27286/6776/6863/6869/6997/7010/7040/7042/7048/7424/7476	70
201	LumA_pos	GO:0040013	negative regulation of locomotion	134/5492	257/16992	2.92599e-11	8.53922e-10	5.17775e-10	57406/130399/94/100/104/9370/135/186/199/285/51378/347/348/64411/393/397/57561/27302/653/6347/6366/56477/11314/25932/1281/23603/6376/1524/6387/10563/114757/1588/1545/153090/1634/10395/54567/1800/1809/1813/1991/2022/2192/2247/51738/2796/54328/2841/2950/3036/3146/3162/3204/8692/8519/3486/3488/90865/3611/9270/23189/9314/22914/3868/4035/9863/4163/4223/60672/79148/79812/93649/4681/65009/4780/4838/9241…	134
202	LumA_pos	GO:0051208	sequestering of calcium ion	68/5492	107/16992	3.06685e-11	8.90601e-10	5.40015e-10	25/9472/287/477/623/775/801/817/825/844/845/6363/6366/6348/1234/1236/930/1193/11151/3627/6373/4283/1535/201140/1756/1812/1813/2149/9002/2247/2280/2281/2946/9446/3270/3356/3357/3596/57158/84502/126306/3932/4067/57192/4842/5027/5144/5311/5335/5336/5350/5566/5581/2185/5788/22821/6261/6262/6263/6546/6622/7040/7070/53373/10345/7220/84959/6375	68
203	LumA_pos	GO:0002699	positive regulation of immune effector process	94/5492	164/16992	3.25074e-11	9.39351e-10	5.69574e-10	136/301/567/695/718/729/6363/6347/729230/10666/51744/940/11314/948/958/972/941/8832/942/56253/55601/55894/2205/2207/2208/2242/2865/2268/2294/50943/7855/2624/51704/3142/3162/3458/3592/3593/3594/3596/3598/3606/3553/3558/59067/51561/149233/90865/3566/3569/3735/25818/5650/22914/3902/3929/3965/10859/4049/4067/10892/399687/259197/114548/8013/5027/5724/5880/5906/2889/5950/6223/91543/54440/8482/4068/1171…	94
204	LumA_pos	GO:0051271	negative regulation of cellular component movement	128/5492	243/16992	3.28687e-11	9.45135e-10	5.73081e-10	57406/87/130399/94/100/104/9370/186/199/285/51378/347/348/64411/393/397/27302/653/6347/6366/56477/11314/25932/1281/23603/6376/1524/6387/10563/114757/1588/1545/153090/1634/10395/54567/1800/1809/1813/2022/2192/2247/2796/54328/2841/2950/3036/3146/3162/3204/8692/8519/3486/3488/90865/3611/9270/23189/10008/9314/22914/3868/4035/9863/4163/4223/60672/79148/79812/93649/4681/65009/4780/4838/9241/4851/4856/7…	128
205	LumA_pos	GO:0030099	myeloid cell differentiation	165/5492	333/16992	3.50114e-11	1.00184e-09	6.07464e-10	87/92/118/9370/51327/212/302/5926/567/116071/55509/604/652/714/814/841/865/6363/6348/1230/1236/9398/135228/920/972/942/1021/1028/1030/1050/1051/1053/51208/1435/1436/1437/1440/1441/28514/8444/2034/2038/1969/2101/2113/56975/355/2200/2242/2313/2353/2309/27086/2492/139716/2551/2623/2624/2719/29909/1880/9290/3050/3059/3087/3091/3202/3204/3205/3217/3218/3398/3428/3458/10320/3593/51561/149233/133396/146…	165
206	LumA_pos	GO:0050730	regulation of peptidyl-tyrosine phosphorylation	119/5492	222/16992	3.68327e-11	1.04884e-09	6.35961e-10	25/1636/9370/150/151/152/84632/284/51378/23568/409/683/857/867/6352/11314/948/916/920/958/972/941/975/1272/9244/1436/1437/1440/1464/1489/1946/1956/30844/5168/55294/2205/2252/2534/2621/2623/2688/2690/51738/51704/1839/3059/388585/3082/3356/8692/3383/3454/3458/3479/3481/3592/3593/3596/3600/3606/3558/59067/116379/51561/149233/133396/3569/3570/3670/3678/3689/3690/3717/3815/3952/3976/4038/79705/4067/65…	119
207	LumA_pos	GO:0010594	regulation of endothelial cell migration	73/5492	118/16992	3.81065e-11	1.07468e-09	6.51629e-10	94/186/239/154810/284/285/51378/306/348/84913/27302/652/168667/659/147372/10563/153090/1634/54567/1906/1969/2113/2246/8823/8817/2247/2260/2324/2303/27086/2822/51564/9734/3146/9270/3690/3791/9314/4223/4233/79812/4780/4851/7026/8829/8828/5155/5335/5547/5578/5587/25865/5629/5743/2185/5797/388/23328/949/9037/5176/83442/9353/6672/6678/27286/6776/6997/7010/7040/22846/7424/7476	73
208	LumA_pos	GO:0045580	regulation of T cell differentiation	73/5492	118/16992	3.81065e-11	1.07468e-09	6.51629e-10	100/301/604/652/814/84433/6363/914/939/940/972/941/9308/942/1493/1540/56603/1840/11221/1960/50943/2736/3142/3146/3458/3592/3593/3594/3600/3606/3558/51561/149233/3559/3566/3569/3574/3575/3659/3662/3707/3718/23240/3965/10288/11006/84695/3071/84807/114548/146850/4860/639/5771/5896/54440/4092/8651/9655/6654/11005/6777/6850/7040/7048/8995/8744/8876/7535/22890/7704/6935/257101	73
209	LumA_pos	GO:0051235	maintenance of location	148/5492	292/16992	4.36645e-11	1.22553e-09	7.43099e-10	19/25/32/130399/9472/287/338/346/348/57584/402/23568/477/2583/623/718/775/801/817/825/844/845/857/6363/6366/6348/1234/1236/930/939/948/920/9350/1149/1193/11151/1401/3627/6373/4283/1535/84649/201140/1756/1812/1813/22873/10938/23136/2149/9002/2200/55294/2247/161247/2280/2281/2316/2495/2512/94033/2760/2934/2946/9446/3074/3270/3356/3357/3586/3596/3553/3569/3690/57158/84502/126306/11015/3932/3952/4023…	148
210	LumA_pos	GO:0070972	protein localization to endoplasmic reticulum	77/5492	127/16992	4.65117e-11	1.29923e-09	7.87785e-10	287/55973/11015/23645/22930/6134/6135/6136/6137/23521/9045/6138/6139/6141/6142/6143/6144/6146/9349/6147/6152/6154/6155/6157/6158/6159/6156/6160/6161/6164/11224/6165/25873/6167/6168/6169/6170/6124/6125/6128/6130/6176/6181/6204/6205/6206/6207/6208/6209/6210/6217/6218/6222/6223/6224/6227/6228/6229/6230/6233/6234/6235/6188/6189/6191/6194/6201/6202/6203/57142/6262/89866/10952/7095/6727/7311/130617	77
211	LumA_pos	GO:0009187	cyclic nucleotide metabolic process	108/5492	197/16992	4.9036e-11	1.36325e-09	8.26603e-10	19/49/108/109/196883/111/113/117/133/135/136/140/150/153/154/155/9590/9472/348/358/491/551/554/799/10203/801/10487/10486/729230/1394/3627/6373/4283/1812/1813/1814/1815/1906/1909/1910/1969/2492/9568/2587/2740/2771/2774/23432/11245/8477/2912/2917/2980/2977/2982/2983/2984/3351/3357/3973/1902/5598/56246/112609/4842/4843/4846/10886/27031/4878/4881/4882/4883/4887/4988/344901/165140/53829/5064/10846/509…	108
212	LumA_pos	GO:0051279	regulation of release of sequestered calcium ion into cytosol	50/5492	71/16992	5.04971e-11	1.39724e-09	8.47218e-10	25/9472/287/477/623/775/801/817/825/844/845/930/1193/11151/3627/6373/4283/1535/201140/1756/1812/2149/9002/2280/2281/2946/9446/3270/3596/57158/84502/126306/4067/4842/5144/5311/5335/5350/5566/5581/2185/6262/6546/6622/7040/7070/10345/7220/84959/6375	50
213	LumA_pos	GO:0051238	sequestering of metal ion	76/5492	125/16992	5.1172e-11	1.40927e-09	8.54511e-10	25/9472/287/477/623/775/801/817/825/844/845/6363/6366/6348/1234/1236/930/1193/11151/3627/6373/4283/1535/201140/1756/1812/1813/2149/9002/2247/2280/2281/2495/2512/94033/2946/9446/3270/3356/3357/3596/57158/84502/126306/3932/4067/57192/4842/5027/5144/5311/5335/5336/5350/5566/5581/2185/5788/22821/6261/6262/6263/6279/6280/55532/7781/7782/6546/6622/7040/7070/53373/10345/7220/84959/6375	76
214	LumA_pos	GO:0014065	phosphatidylinositol 3-kinase signaling	93/5492	163/16992	5.84009e-11	1.60084e-09	9.70668e-10	284/205428/847/867/6352/930/940/941/942/1440/153090/1634/1906/1956/2149/2246/8823/8822/8817/2247/26281/2252/2253/2254/2260/2268/2321/2492/2534/2688/1839/3059/10870/3082/3356/3357/29851/3479/3606/8660/3717/3791/3815/9365/152831/9314/3932/3952/4058/4233/4653/653361/4734/197358/3084/9542/4915/5154/5155/56034/80310/5156/5159/118788/5293/5294/113791/5295/23533/146850/5305/8395/5467/26051/5526/5527/802…	93
215	LumA_pos	GO:0009306	protein secretion	226/5492	489/16992	5.90327e-11	1.61063e-09	9.76604e-10	19/25/43/130399/111/135/150/152/186/9447/283/284/301/307/322/26286/402/23568/379/55024/640/654/10385/11119/11118/773/775/777/818/84433/22900/834/838/869/140689/6363/6348/6352/1236/929/914/51744/29126/947/948/952/958/959/965/1080/1116/1149/26253/93978/283420/1268/1401/56253/1436/84976/8447/285381/1803/1813/1814/1815/1946/1956/2044/2149/131177/2219/55612/2268/2281/27086/50943/57818/2621/2633/115362…	226
216	LumA_pos	GO:2000146	negative regulation of cell motility	121/5492	228/16992	5.98352e-11	1.62497e-09	9.85297e-10	57406/130399/94/100/104/9370/186/199/285/51378/347/348/64411/393/397/27302/653/6347/6366/56477/11314/25932/1281/23603/6376/1524/6387/10563/114757/1588/1545/153090/1634/10395/54567/1800/1809/1813/2022/2192/2247/2796/54328/2841/2950/3036/3146/3162/3204/8692/8519/3486/3488/90865/3611/9270/23189/9314/22914/3868/4035/9863/4163/4223/60672/79148/79812/93649/4681/65009/4780/4838/9241/4851/4856/7026/3084/…	121
217	LumA_pos	GO:0002819	regulation of adaptive immune response	78/5492	130/16992	7.22607e-11	1.95337e-09	1.18442e-09	100/177/301/200558/567/604/695/718/722/6363/729230/10666/940/920/958/962/941/1178/339390/1378/11221/56940/2205/2207/2208/50943/7855/84868/3142/3146/3458/3586/3592/3593/3594/3553/9173/3558/53833/51561/149233/9466/90865/3566/3569/3575/3659/3718/10859/84695/4049/10892/4208/259197/114548/5027/5532/5588/5788/11035/91543/64092/54440/6504/4092/9655/6693/6778/8417/30009/7040/7128/115650/10673/8995/7454/6…	78
218	LumA_pos	GO:0032956	regulation of actin cytoskeleton organization	146/5492	289/16992	8.01338e-11	2.15626e-09	1.30745e-09	25/88/10096/118/119/11214/116985/93663/79822/395/397/9639/22899/10095/10109/55616/80115/27302/683/830/93661/832/859/55704/6356/6366/6369/10344/1236/11135/10435/10602/148170/1073/11151/1436/1440/1490/6387/85458/10395/1906/1946/2042/2044/2059/89848/9873/2242/29109/80206/90167/6624/11211/9535/2824/8477/2934/3055/3059/3383/3397/3611/51763/10788/9270/83700/23189/55243/51474/3984/25802/1902/4035/54551/…	146
219	LumA_pos	GO:0043406	positive regulation of MAP kinase activity	116/5492	217/16992	8.14901e-11	2.18274e-09	1.3235e-09	136/150/151/152/177/11214/238/60370/79444/650/114898/728/6363/958/959/972/975/1139/1445/1464/7852/153090/28988/1815/142679/1848/1849/1906/1908/1956/1991/2043/10595/2205/221472/2246/8817/2247/2260/2321/2357/11211/8322/7855/8325/2688/2690/51738/3082/3356/3357/3479/8517/3553/3611/3656/3672/3735/3815/1902/120892/5604/5606/5608/4296/4217/9064/11184/5602/5600/29969/10392/50507/3084/4908/4916/5027/5063/…	116
220	LumA_pos	GO:0008016	regulation of heart contraction	121/5492	229/16992	8.67821e-11	2.31393e-09	1.40305e-09	10060/59272/100/133/140/148/147/153/186/287/477/482/483/489/491/493/552/27302/11149/775/8913/781/55799/93589/783/785/10368/801/817/844/845/857/859/10659/1193/1490/29119/1674/1756/1813/1906/1908/30845/2034/2258/2281/2316/5348/486/53826/53822/2702/10052/2740/2775/2946/9446/1839/9759/23493/3270/27129/3458/3558/3717/3741/3750/3751/3753/10008/26251/30820/30819/3768/3759/3762/3777/3781/3784/4205/4633/4…	121
221	LumA_pos	GO:0022408	negative regulation of cell-cell adhesion	81/5492	137/16992	8.8779e-11	2.35646e-09	1.42884e-09	25/170692/9370/135/239/301/445/604/652/10385/114897/6366/56477/29126/11314/972/1051/339390/1493/6387/1540/1840/56940/1845/50943/2796/10457/84868/3142/3146/3620/3586/3558/53833/3559/3566/3659/3717/3718/23240/9314/3902/54900/3958/3965/10859/10288/84695/2615/5598/4155/91663/84807/55824/80380/8654/57162/26279/5420/5465/5592/5621/5771/26191/5962/5270/4092/9655/6693/23075/7040/201633/79626/8764/27242/8…	81
222	LumA_pos	GO:0001818	negative regulation of cytokine production	118/5492	222/16992	9.04729e-11	2.3906e-09	1.44954e-09	9370/177/284/301/307/347/409/51665/558/55024/604/671/695/10385/29126/947/9308/8832/10225/1139/1149/1240/1445/1540/28514/1991/1969/2260/50943/2621/2627/2633/51738/10457/2841/2950/84868/51564/51191/3082/3146/3162/3620/64135/3458/3586/3592/3593/3596/7850/9173/53833/51561/149233/90865/3569/3625/3635/11213/3718/10365/9314/3902/3929/3965/55366/10859/2615/4057/4210/10461/3071/57447/197358/84166/114548/7…	118
223	LumA_pos	GO:1902622	regulation of neutrophil migration	30/5492	35/16992	9.17484e-11	2.41344e-09	1.46338e-09	683/719/728/57118/6363/6366/1236/972/2919/2920/2921/6374/6372/23604/1906/3552/3554/51561/83700/3929/4354/3071/5196/5197/5473/5879/5880/9353/7060/6375	30
224	LumA_pos	GO:0071356	cellular response to tumor necrosis factor	138/5492	270/16992	9.31014e-11	2.43809e-09	1.47833e-09	1244/11173/9370/9447/338/330/841/83643/6346/6356/6357/6358/6360/6361/6362/6363/6347/6366/6367/6368/6369/10344/6348/6349/414062/6351/6352/6355/939/958/959/965/970/1050/1116/51208/25999/1277/1393/6376/1535/1540/153090/1896/60401/10913/1906/2167/355/2309/2621/2819/2950/57817/3037/9759/3373/8692/3383/8517/10068/3569/3611/51763/3717/3735/10365/3987/4049/4050/9020/4217/4780/4792/4804/5105/55022/83483/1…	138
225	LumA_pos	GO:0050848	regulation of calcium-mediated signaling	53/5492	78/16992	1.14406e-10	2.98268e-09	1.80854e-09	89/100/9472/493/683/801/817/845/6348/6351/916/920/925/1012/1193/1240/1756/2205/2280/2281/2633/2946/9446/3094/3270/3479/57158/84502/126306/29995/120892/10725/4842/3084/5024/5026/5144/5311/5341/5350/5566/5621/2185/1827/10231/9104/84174/6850/55273/50852/10345/54209/7535	53
226	LumA_pos	GO:0042692	muscle cell differentiation	175/5492	362/16992	1.15989e-10	3.01059e-09	1.82547e-09	25/70/88/90/8038/133/186/11214/9472/287/26287/409/51676/552/79365/274/55909/27302/650/652/663/91653/694/11149/8536/824/825/844/845/858/859/6361/6355/963/1025/1073/8837/116173/3627/9547/4283/56603/22943/28514/1756/92737/1906/1910/1948/10938/30846/2022/2034/51725/80206/2318/2323/2294/4303/8324/2627/9573/2876/57817/9759/9734/23462/23493/3399/3475/90410/3479/3486/3488/3566/3611/3670/8516/3688/182/788…	175
227	LumA_pos	GO:0034612	response to tumor necrosis factor	145/5492	288/16992	1.2719e-10	3.28678e-09	1.99293e-09	1244/11173/9370/9447/338/330/841/83643/6346/6356/6357/6358/6360/6361/6362/6363/6347/6366/6367/6368/6369/10344/6348/6349/414062/6351/6352/6355/929/939/958/959/965/970/1050/1116/51208/25999/1277/1393/6376/58191/1535/1540/153090/1896/60401/10913/1906/2167/355/2309/2621/2819/2950/57817/3037/9759/3373/8692/3383/3476/8517/10068/3569/3611/51763/3717/3735/10365/3987/4049/4050/9020/4217/4780/4792/4804/516…	145
228	LumA_pos	GO:0002706	regulation of lymphocyte mediated immunity	72/5492	118/16992	1.29654e-10	3.33574e-09	2.02262e-09	177/200558/409/567/604/695/718/722/10666/940/958/10225/1178/339390/1378/56253/56940/2205/2207/2208/50943/7855/84868/3146/3458/3586/3592/3593/3594/3553/3558/53833/59067/51561/149233/9466/3569/3575/22914/3902/3952/3965/10859/4049/10892/100507436/9437/259197/114548/5027/146850/5532/5788/11035/91543/54440/5272/4068/117157/6504/114836/4092/6693/6777/6778/8417/30009/7040/7409/7454/6375/22890	72
229	LumA_pos	GO:0090022	regulation of neutrophil chemotaxis	28/5492	32/16992	1.42771e-10	3.65075e-09	2.21362e-09	683/719/728/57118/6363/6366/1236/972/2919/2920/2921/6374/6372/23604/1906/51561/83700/3929/4354/3071/5196/5197/5473/5879/5880/9353/7060/6375	28
230	LumA_pos	GO:0032844	regulation of homeostatic process	209/5492	449/16992	1.43142e-10	3.65075e-09	2.21362e-09	25/92/100/111/117/135/150/185/186/9472/239/287/301/57561/472/477/551/552/554/567/623/775/8913/801/817/825/844/845/857/859/6363/6366/6348/1234/1236/930/948/952/920/972/1021/1080/51208/1193/1268/1312/11151/1436/1445/3627/6373/4283/1535/1634/201140/28514/1756/1812/1813/1814/1906/1910/1946/1956/2044/2113/2149/9002/2207/2247/2273/2280/2281/2308/2309/2534/8326/2623/2624/51738/2702/57678/2822/2946/9446/…	209
231	LumA_pos	GO:0048662	negative regulation of smooth muscle cell proliferation	31/5492	37/16992	1.45396e-10	3.67627e-09	2.2291e-09	9370/199/283/347/1264/1312/2950/3162/3458/3486/3488/3586/3592/3593/3600/3611/9314/93649/57447/65009/4881/4883/4969/5467/5468/10891/5739/7043/7128/10221/7434	31
232	LumA_pos	GO:1900274	regulation of phospholipase C activity	31/5492	37/16992	1.45396e-10	3.67627e-09	2.2291e-09	25/117/148/283/552/553/636/728/1909/1956/2247/2260/2321/2769/2776/9290/3356/3357/3702/3815/1902/10316/5156/5159/5330/5581/5724/115727/8698/6401/7294	31
233	LumA_pos	GO:0044236	multicellular organism metabolic process	80/5492	136/16992	1.64422e-10	4.13948e-09	2.50997e-09	1636/59272/9509/9508/153/154/155/8644/57561/652/6347/4261/1302/1305/1306/80781/1310/1277/1278/84570/1281/1282/1284/1285/1286/1289/1290/50509/1291/1292/1293/131873/1295/1296/1471/1490/1508/1513/1520/114757/2022/2028/2149/2191/2690/3091/84681/3397/3569/3688/5653/4239/4325/4327/4313/9313/64066/4314/4316/9902/5027/5159/5184/5319/148811/5467/5468/10891/5906/56729/5345/871/7040/7043/7148/9697/59341/735…	80
234	LumA_pos	GO:0048844	artery morphogenesis	42/5492	57/16992	1.75607e-10	4.40218e-09	2.66925e-09	94/338/348/652/659/1281/54567/1948/2022/2138/2253/2348/2296/2303/2294/2702/9464/23462/23493/3198/3248/182/4035/4638/93649/9241/4851/4854/8829/5159/5311/639/5629/5396/3516/6495/4092/6722/6909/7042/7046/7481	42
235	LumA_pos	GO:0030278	regulation of ossification	101/5492	184/16992	1.86887e-10	4.66501e-09	2.82863e-09	90/92/154/56172/196527/8313/650/652/654/655/659/6348/1230/1021/1050/1051/1052/1435/115908/3491/4921/9249/22943/1959/2101/56975/8326/2623/2662/2735/2824/9464/9759/51564/55363/3082/3091/3199/3397/3398/3399/3400/8519/3479/3488/3569/3570/3611/182/3727/9365/83999/4038/4057/4146/4208/9241/4851/4958/130497/116039/344901/5020/5027/9260/162466/91461/5566/5587/5617/5727/5734/2185/9770/3516/6096/1901/10507/…	101
236	LumA_pos	GO:0072593	reactive oxygen species metabolic process	123/5492	236/16992	1.94468e-10	4.81328e-09	2.91852e-09	59272/185/186/199/8644/239/316/445/493/83875/655/683/847/857/947/948/1026/8837/1191/1373/1401/1410/1490/1535/1536/1544/1545/3491/54541/53905/50506/90527/405753/1906/1956/10516/2308/2309/1647/2644/2876/2878/2950/3039/3040/3043/9759/3091/3240/3383/3458/3586/3553/3569/83943/3689/3717/10365/9314/22914/3952/120892/4129/4314/4353/4613/653361/654816/654817/4688/51079/91942/4724/4780/4842/4843/4846/50507…	123
237	LumA_pos	GO:0090287	regulation of cellular response to growth factor stimulus	123/5492	236/16992	1.94468e-10	4.81328e-09	2.91852e-09	25/92/94/9508/9719/186/54829/652/168667/659/857/858/859/147372/135228/967/1028/1030/9350/8837/91851/50515/1149/286204/10563/3491/1601/153090/1634/22943/27122/28514/55816/1848/163126/2022/56975/23625/2200/55612/2246/8823/8817/2247/2254/9982/143282/2260/23770/2321/2348/2297/8322/2627/9573/8200/2734/2719/64388/388585/3087/64399/3091/5654/94031/203100/3553/3611/3678/8516/3690/375616/4052/8425/79812/4…	123
238	LumA_pos	GO:0071902	positive regulation of protein serine/threonine kinase activity	150/5492	302/16992	2.17509e-10	5.35747e-09	3.24849e-09	2180/9370/136/150/151/152/177/11214/238/493/60370/79444/650/114898/728/56892/51719/801/8536/6363/894/896/902/57018/219771/958/959/972/975/1116/1139/1436/1445/1464/7852/153090/28988/1815/142679/1848/1849/1906/1908/1956/1991/2043/10595/54757/92002/2205/221472/2246/8817/2247/2260/2321/2357/11211/8322/7855/8325/1647/4616/10912/2688/2690/51738/3082/3356/3357/3458/3479/3481/8517/3553/3611/3656/3672/373…	150
239	LumA_pos	GO:0043270	positive regulation of ion transport	117/5492	222/16992	2.18281e-10	5.35747e-09	3.24849e-09	5243/5244/25/88/117/135/150/9472/287/196527/348/409/482/483/491/10396/551/552/567/623/781/783/801/815/825/857/6347/6348/6351/6352/1230/930/920/1080/154043/1272/1520/3627/6373/6387/4283/1756/1812/1813/1815/1906/1908/30845/2149/9002/2259/2273/2316/5348/2745/2916/2946/9446/3596/3553/57158/3753/10008/3759/3779/3784/3952/3958/5608/4638/54413/4842/4878/4887/4986/84876/5020/5023/5024/5026/5027/5028/6480…	117
240	LumA_pos	GO:0003044	regulation of systemic arterial blood pressure mediated by a chemical signal	37/5492	48/16992	2.38224e-10	5.79844e-09	3.51588e-09	1636/59272/148/147/146/153/154/155/185/186/552/553/554/84909/1215/1359/1511/1522/1535/1814/1889/1906/1908/2028/2149/2702/4311/4846/81285/5021/5125/5144/91608/5345/6518/6648/6869	37
241	LumA_pos	GO:0071622	regulation of granulocyte chemotaxis	37/5492	48/16992	2.38224e-10	5.79844e-09	3.51588e-09	683/719/728/57118/6363/6347/6366/6352/1236/972/1240/1435/2919/2920/2921/6374/6372/23604/1906/51561/83700/3735/3929/4354/3071/5196/5197/5473/5879/5880/5919/6504/9353/7060/8995/59341/6375	37
242	LumA_pos	GO:0010595	positive regulation of endothelial cell migration	49/5492	71/16992	2.46013e-10	5.95056e-09	3.60811e-09	239/154810/284/51378/306/84913/652/659/147372/1906/2113/2246/8823/8817/2247/2260/2324/2303/27086/2822/51564/9734/9270/3690/3791/4233/4780/8829/8828/5155/5335/5578/5587/25865/5629/5743/2185/388/23328/949/9037/6678/27286/6776/6997/7010/7040/7424/7476	49
243	LumA_pos	GO:0006612	protein targeting to membrane	102/5492	187/16992	2.46503e-10	5.95056e-09	3.60811e-09	286/287/302/64422/84938/6347/30845/2534/2621/401647/51763/9270/3745/9312/3753/56947/85377/91663/4641/653361/23114/55690/5064/5593/5621/5727/51762/6134/6135/6136/6137/23521/9045/6138/6139/6141/6142/6143/6144/6146/9349/6147/6152/6154/6155/6157/6158/6159/6156/6160/6161/6164/11224/6165/25873/6167/6168/6169/6170/6124/6125/6128/6130/6176/6181/6204/6205/6206/6207/6208/6209/6210/6217/6218/6222/6223/6224/…	102
244	LumA_pos	GO:0090279	regulation of calcium ion import	63/5492	100/16992	2.7634e-10	6.64348e-09	4.02827e-09	25/9472/287/477/623/775/801/817/825/844/845/859/6347/6348/930/1193/11151/3627/6373/6387/4283/1535/201140/1756/1812/2149/9002/2280/2281/2534/2916/2946/9446/3270/3596/57158/84502/126306/3958/4067/4842/5144/5155/5159/5311/5335/5350/5566/5581/5621/2185/6262/6546/6588/6622/7040/7070/10345/7220/51393/162514/84959/6375	63
245	LumA_pos	GO:0007015	actin filament organization	166/5492	343/16992	3.12416e-10	7.48013e-09	4.53557e-09	25/70/87/88/10096/118/119/199/11217/283/116985/93663/79822/395/9639/22899/10095/10109/55616/80115/55909/10487/10486/830/93661/832/859/6356/6366/6369/10344/1236/11135/10435/10602/148170/1073/22837/11151/1440/1490/6387/1730/10395/1809/2059/339768/2195/89848/9873/29109/80206/2316/56776/90167/6624/51738/9535/8477/2934/3055/3059/3383/3397/51763/10788/9270/3693/3717/23189/55243/3936/51474/3984/25802/19…	166
246	LumA_pos	GO:0032845	negative regulation of homeostatic process	100/5492	183/16992	3.21729e-10	7.67179e-09	4.65178e-09	25/100/150/9472/287/57561/472/477/554/623/775/801/817/825/844/845/6363/6366/6348/1234/1236/930/952/972/51208/1193/1312/11151/1445/3627/6373/4283/1535/201140/1756/1812/1813/2149/9002/2207/2247/2280/2281/51738/57678/2946/9446/3202/3270/3356/3357/3596/3569/3635/3707/57158/84502/126306/51621/3932/4067/9935/57192/91942/4842/5027/5144/415116/54984/5311/5335/5336/5350/5566/5581/2185/5788/22821/6261/6262…	100
247	LumA_pos	GO:0031348	negative regulation of defense response	86/5492	151/16992	3.44756e-10	8.1876e-09	4.96454e-09	2/100/9370/135/177/347/348/409/10203/10225/1269/1378/1524/1588/1813/11221/1991/2113/2294/50943/51738/2840/2876/2950/84868/3082/5654/3428/3434/3586/3593/7850/3558/53833/116379/3559/11213/3670/9314/3848/3965/10859/5598/4210/284207/100507436/197358/84166/114548/79671/9111/4856/4889/7376/10062/4907/5465/5467/5468/5734/5740/5771/54941/6095/6223/6288/6397/5272/5176/710/22933/4088/9021/9655/11005/6693/7…	86
248	LumA_pos	GO:0050731	positive regulation of peptidyl-tyrosine phosphorylation	93/5492	167/16992	3.48033e-10	8.23211e-09	4.99153e-09	25/1636/9370/150/151/152/84632/284/51378/23568/409/6352/948/916/920/958/972/941/975/1272/9244/1436/1437/1440/1464/1489/1946/30844/5168/55294/2205/2252/2534/2621/2623/2688/2690/51738/51704/1839/3059/388585/3082/3356/3383/3458/3479/3481/3592/3593/3596/3600/3606/3558/59067/51561/149233/133396/3569/3570/3670/3678/3690/3717/3815/3952/3976/4038/79705/4067/653361/3084/8829/4908/5008/5155/5621/2185/5649/…	93
249	LumA_pos	GO:0061448	connective tissue development	122/5492	236/16992	4.50562e-10	1.06144e-08	6.43605e-09	59/94/11173/8092/84159/57561/8313/649/27302/650/651/652/653/654/655/659/947/9350/8837/1116/50515/1302/1277/1289/1435/55790/1490/3491/54360/84649/64641/1906/2202/1958/2101/2121/8817/2247/2254/2260/2303/2297/2487/8200/392255/151449/51738/2734/2736/2822/2828/9464/388585/3091/3207/3200/3202/3213/3232/3373/8692/3398/3400/3458/3952/4017/4060/4094/4146/4208/8195/4487/389125/4613/4781/9241/4851/4856/1304…	122
250	LumA_pos	GO:0032609	interferon-gamma production	63/5492	101/16992	5.03407e-10	1.1812e-08	7.16216e-09	25/554/558/11119/11118/729230/1236/929/914/10666/51744/29126/916/10225/10148/8320/50943/7855/2621/84868/3146/3454/3586/3592/3593/3594/3595/3606/8809/3553/9173/3558/53833/59067/51561/149233/9466/90865/3394/3670/3702/22914/3965/10859/4049/80380/5142/5144/5621/26191/11035/54440/6504/114836/353376/7098/7099/51284/51311/54106/115650/7294/6375	63
251	LumA_pos	GO:0045446	endothelial cell differentiation	59/5492	93/16992	6.79128e-10	1.58716e-08	9.62371e-09	90/94/118/239/81575/84913/652/654/168667/659/694/83605/1003/7122/25932/80781/28514/2022/2876/57493/23462/23493/3383/3397/3553/182/55897/4233/4478/91663/4851/4855/7026/3084/8829/5138/5144/26051/5629/5764/5802/5906/5908/2889/9693/10411/3516/5962/1901/9294/64321/54345/7082/9414/55273/7132/64102/7476/6935	59
252	LumA_pos	GO:0003007	heart morphogenesis	119/5492	230/16992	6.86759e-10	1.5923e-08	9.65491e-09	70/90/94/9510/8854/200894/8313/27302/650/652/653/655/659/859/7122/10087/1289/1363/3491/8642/9249/22943/10395/28514/54567/2022/2078/2138/79633/2253/2280/23768/2348/2296/2303/2294/2627/2702/2787/9464/3037/57493/23462/23493/26508/3091/3357/3398/3611/3670/182/3725/4208/55897/8195/4487/4607/4633/4634/65009/4734/4838/9241/4851/27031/4887/4889/3084/10439/55742/5292/5308/5311/23129/5629/5727/5915/5950/35…	119
253	LumA_pos	GO:0098742	cell-cell adhesion via plasma-membrane adhesion molecules	119/5492	230/16992	6.86759e-10	1.5923e-08	9.65491e-09	90/9370/650/57863/869/4345/30835/10666/923/8832/1008/1009/1012/1015/1016/28513/28316/64405/64072/64403/60437/1002/1003/1004/1006/92211/9071/5010/24146/10686/51208/149461/9075/137075/7122/56253/6376/8642/54798/1823/1825/1826/1828/1830/147409/90952/2195/2196/120114/79633/53827/2995/3383/3586/11141/3678/3683/3688/84623/9314/5598/4155/4359/10205/91663/259197/22871/27328/51294/27253/54510/57526/5100/5…	119
254	LumA_pos	GO:0072006	nephron development	80/5492	139/16992	7.11179e-10	1.64243e-08	9.95886e-09	59/170690/9370/186/284/285/10409/650/652/655/947/8837/1285/1286/8642/54798/28514/1958/2028/2138/79633/2246/2247/2253/2296/2303/2297/2719/2828/388585/26508/3207/3217/3237/3458/3611/79192/182/84623/28999/26249/3913/55366/3976/9863/4208/4643/4811/9241/4851/4854/130497/7849/5155/80310/5156/5159/5175/5228/5311/51196/5420/5455/8842/5727/5800/6495/6608/30812/6772/6943/7010/7040/7471/7481/7482/7475/7484/…	80
255	LumA_pos	GO:0050868	negative regulation of T cell activation	58/5492	91/16992	7.26478e-10	1.67118e-08	1.01332e-08	135/301/604/652/10385/29126/11314/972/1051/339390/1493/1540/1840/56940/1845/50943/2796/10457/84868/3142/3146/3620/3586/3558/53833/3559/3566/3659/3718/23240/3902/54900/3958/3965/10859/10288/84695/2615/84807/55824/80380/8654/57162/26279/5621/5771/26191/4092/9655/6693/7040/201633/79626/8764/27242/8995/11326/6375	58
256	LumA_pos	GO:0046058	cAMP metabolic process	87/5492	155/16992	7.48824e-10	1.71586e-08	1.04041e-08	19/49/108/109/196883/111/113/117/133/135/136/140/150/153/154/155/9590/9472/551/554/799/10203/801/10487/10486/729230/1394/3627/6373/4283/1812/1813/1814/1815/1906/1909/1910/1969/2492/9568/2587/2740/2771/2774/23432/11245/8477/2912/2917/3351/3973/1902/5598/56246/112609/10886/27031/4883/4887/4988/165140/53829/5064/10846/50940/5136/5153/5138/5139/5140/5141/5142/5143/5144/27115/5151/8622/5196/5311/5578/…	87
257	LumA_pos	GO:0048872	homeostasis of number of cells	118/5492	228/16992	7.90309e-10	1.80387e-08	1.09378e-08	25/92/100/118/51327/10000/212/301/5926/558/567/604/652/84433/1233/1236/924/972/1021/11151/1435/1540/55619/139818/8444/2034/2038/2113/2149/355/2207/2323/2309/50943/202309/2623/2624/51301/57678/84636/1880/3050/3059/3091/3146/3162/3202/3216/3398/3458/10320/3558/53833/3559/3569/3574/3575/3635/3707/3717/3718/83700/3815/51621/10365/84456/27040/3965/55366/3988/4067/9935/4208/10461/3071/4856/5027/5142/52…	118
258	LumA_pos	GO:0001935	endothelial cell proliferation	68/5492	113/16992	9.83783e-10	2.22946e-08	1.35183e-08	94/8854/283/348/84913/650/652/654/168667/659/857/858/6356/6347/6369/10344/1232/947/1012/6387/1535/54567/51162/1960/1969/2152/2247/2324/51738/3091/3162/3357/3586/9270/3690/3725/3791/3952/4017/4804/7026/3164/8829/8828/5155/5228/26051/5578/5587/25865/5613/5629/5797/949/9037/6678/6772/6776/7010/7046/7060/8742/64102/22846/79805/7423/7424/7472	68
259	LumA_pos	GO:0010863	positive regulation of phospholipase C activity	29/5492	35/16992	9.84368e-10	2.22946e-08	1.35183e-08	117/148/283/552/553/728/1909/1956/2247/2260/2321/2769/2776/9290/3356/3357/3702/3815/1902/10316/5156/5159/5330/5581/5724/115727/8698/6401/7294	29
260	LumA_pos	GO:1902624	positive regulation of neutrophil migration	26/5492	30/16992	1.05317e-09	2.37611e-08	1.44075e-08	719/728/57118/6363/6366/1236/972/2919/2920/2921/6374/6372/23604/1906/3552/3554/51561/3929/3071/5196/5197/5473/5879/5880/7060/6375	26
261	LumA_pos	GO:0051928	positive regulation of calcium ion transport	61/5492	98/16992	1.06764e-09	2.39954e-08	1.45496e-08	25/117/9472/287/409/491/623/781/783/801/815/825/857/6347/6348/6351/6352/1230/930/920/3627/6373/6387/4283/1812/30845/2149/9002/2259/2916/2946/9446/3596/57158/10008/3958/4638/84876/5024/5026/5027/5155/5159/5311/5319/5335/5336/9104/6262/6271/6622/57620/7070/10345/7220/7222/7225/51393/162514/706/6375	61
262	LumA_pos	GO:0045165	cell fate commitment	123/5492	241/16992	1.08162e-09	2.42167e-08	1.46838e-08	90/64919/650/652/1051/1540/56603/22943/28514/54567/58524/63950/1848/64641/8320/2034/2114/2138/2139/55079/2258/2247/2253/2260/23770/2303/2290/50943/8324/2596/2619/2623/2624/2627/9573/151449/2736/145258/170825/388585/23493/3207/3199/3236/3398/3475/3593/3594/51561/149233/3569/3574/3662/3670/64843/3688/182/3714/9314/26524/8543/84695/4063/4170/4208/55897/4618/4633/4838/4851/4854/4855/7026/3084/8829/49…	123
263	LumA_pos	GO:0045582	positive regulation of T cell differentiation	49/5492	73/16992	1.10353e-09	2.46132e-08	1.49242e-08	100/301/604/6363/939/972/941/9308/942/1540/11221/1960/50943/2736/3142/3458/3592/3593/3594/3606/3558/51561/149233/3559/3566/3569/3574/3575/3707/3965/10288/11006/3071/114548/146850/4860/5896/54440/8651/9655/6777/6850/7040/7048/8744/8876/7535/22890/7704	49
264	LumA_pos	GO:0032835	glomerulus development	44/5492	63/16992	1.11493e-09	2.47735e-08	1.50214e-08	59/9370/186/284/285/10409/652/655/947/8837/1285/1286/1958/2028/2296/2303/2828/26508/3458/182/84623/28999/3913/55366/9863/4208/4643/4811/9241/4851/4854/130497/5155/80310/5156/5159/5175/51196/5420/8842/5800/6943/7010/25937	44
265	LumA_pos	GO:0032147	activation of protein kinase activity	146/5492	298/16992	1.26465e-09	2.79941e-08	1.69742e-08	25/108/109/196883/111/113/136/150/151/152/154/11214/238/283/284/51378/60370/79444/650/652/114898/728/51719/55704/6363/6352/11314/959/972/975/1116/1139/1464/7852/153090/28988/1813/1815/142679/1848/1849/1946/1956/10595/2149/92002/2205/2246/2258/2247/2357/1647/4616/10912/2621/2688/2690/51738/2771/51704/3082/3479/8517/3593/3606/3553/51561/149233/3656/3672/9270/3690/3717/3735/3815/3952/1902/120892/108…	146
266	LumA_pos	GO:0007229	integrin-mediated signaling pathway	58/5492	92/16992	1.34802e-09	2.96161e-08	1.79577e-08	9510/683/83605/967/1015/1307/1281/1490/1793/667/2207/10979/83706/2268/2316/3055/3611/3672/8515/3676/3678/3655/3679/8516/3680/3681/3682/3683/3684/3687/3688/9270/3689/3690/3691/3693/3695/27040/55679/84695/8174/4739/5341/5354/84106/5587/2185/8482/6850/7006/7070/7076/7094/10077/7294/7305/7409/7791	58
267	LumA_pos	GO:0032649	regulation of interferon-gamma production	58/5492	92/16992	1.34802e-09	2.96161e-08	1.79577e-08	25/558/729230/1236/929/914/10666/51744/29126/916/10225/10148/50943/7855/2621/84868/3146/3454/3586/3592/3593/3594/3595/3606/8809/3553/9173/3558/53833/59067/51561/149233/9466/90865/3394/3670/22914/3965/10859/4049/80380/5142/5144/5621/26191/11035/54440/6504/114836/353376/7098/7099/51284/51311/54106/115650/7294/6375	58
268	LumA_pos	GO:0050679	positive regulation of epithelial cell proliferation	89/5492	161/16992	1.3716e-09	3.00216e-08	1.82036e-08	94/283/650/652/653/654/659/728/858/6356/6347/6369/10344/6352/1232/1012/8837/6387/1535/9420/1749/1750/51162/1956/1960/2138/2152/2246/2247/2252/2254/2324/93986/8324/3037/3091/3357/5654/3373/3397/3479/3586/3569/3690/3725/3791/3912/3915/4838/9241/4851/3164/8013/8829/8828/54959/130497/116039/5155/5228/26051/5578/5587/25865/5617/5629/5764/57142/6331/9037/6422/6608/6776/6869/7010/7039/7040/7046/7051/706…	89
269	LumA_pos	GO:0014066	regulation of phosphatidylinositol 3-kinase signaling	82/5492	145/16992	1.40344e-09	3.06044e-08	1.8557e-08	284/205428/847/867/6352/930/940/941/942/1440/153090/1634/1956/2149/2246/8823/8822/8817/2247/26281/2252/2253/2254/2260/2268/2321/2492/2534/2688/1839/3059/10870/3082/29851/3479/3606/8660/3717/3791/3815/9365/152831/9314/3932/3952/4233/4653/653361/4734/197358/3084/9542/4915/5154/5155/56034/80310/5156/5159/118788/5293/113791/5295/5305/8395/5467/26051/5526/5527/55615/79899/5728/5649/6403/10507/5270/701…	82
270	LumA_pos	GO:0070509	calcium ion import	88/5492	159/16992	1.5626e-09	3.3949e-08	2.05849e-08	25/9472/287/477/493/623/775/8913/781/783/801/817/825/844/845/859/6363/6347/6366/6348/1234/1236/930/1193/11151/3627/6373/6387/4283/1535/201140/1756/1812/1813/2149/9002/2247/2280/2281/2534/2645/2916/2946/9446/3270/3356/3357/3596/57158/84502/126306/3932/3958/4067/57192/4842/5027/5144/5155/5159/5311/5335/5336/5350/5566/5581/5621/2185/5788/22821/6261/6262/6263/6546/6547/6588/6622/7040/7070/53373/10345…	88
271	LumA_pos	GO:0090023	positive regulation of neutrophil chemotaxis	24/5492	27/16992	1.57446e-09	3.40803e-08	2.06646e-08	719/728/57118/6363/6366/1236/972/2919/2920/2921/6374/6372/23604/1906/51561/3929/3071/5196/5197/5473/5879/5880/7060/6375	24
272	LumA_pos	GO:0046635	positive regulation of alpha-beta T cell activation	37/5492	50/16992	1.76999e-09	3.81719e-08	2.31455e-08	100/301/6363/729230/51744/940/916/1604/941/9308/942/10148/50943/3142/3458/3592/3593/3594/3606/51561/149233/3566/3569/3707/3965/3071/114548/4860/5588/64926/54440/9655/6850/7048/6375/7535/7704	37
273	LumA_pos	GO:0060840	artery development	51/5492	78/16992	2.06638e-09	4.44008e-08	2.69224e-08	94/11174/338/348/652/659/1281/54567/1948/2022/2138/2253/2348/2296/2303/2294/2702/9464/23462/23493/3198/3248/182/4015/4016/4035/4052/7798/4638/93649/9241/4851/4854/8829/5159/5311/23129/639/144165/5629/5396/3516/6495/4091/4092/9784/6722/6909/7042/7046/7481	51
274	LumA_pos	GO:0001936	regulation of endothelial cell proliferation	60/5492	97/16992	2.07988e-09	4.45276e-08	2.69992e-08	94/8854/283/348/84913/650/652/654/659/857/858/6356/6347/6369/10344/1232/1012/6387/1535/54567/51162/1960/2152/2247/2324/51738/3091/3357/3586/3690/3725/3791/3952/4804/7026/3164/8829/8828/5155/5228/26051/5578/5587/25865/5629/5797/9037/6678/6772/6776/7010/7046/7060/8742/64102/22846/79805/7423/7424/7472	60
275	LumA_pos	GO:0045088	regulation of innate immune response	182/5492	391/16992	2.21308e-09	4.7207e-08	2.86239e-08	2/9447/338/409/330/695/84433/64170/841/857/6352/929/4064/912/30835/10666/11314/146722/948/942/10225/11140/10462/50856/170482/338339/26253/93978/64581/10695/1690/81035/1378/56253/1508/1513/1520/1535/1540/153090/55601/1813/11221/51752/2207/2219/2268/2534/115362/2672/84868/3055/3146/3384/3385/3428/64135/3454/3455/3458/3459/3460/8517/3592/3593/59067/3656/11213/3659/3662/3684/3689/3716/3717/22914/3902…	182
276	LumA_pos	GO:0048661	positive regulation of smooth muscle cell proliferation	48/5492	72/16992	2.31555e-09	4.92139e-08	2.98408e-08	10257/199/231/239/652/10203/6352/1012/1535/1906/1956/1991/27086/1839/9759/388585/3162/3248/3351/3398/3479/3586/3596/3606/3569/3570/3717/3725/4217/4313/10135/4854/4889/4835/8013/5155/80310/5159/10891/5724/5743/348093/56729/1901/5345/6772/7048/7052	48
277	LumA_pos	GO:0010517	regulation of phospholipase activity	42/5492	60/16992	2.38904e-09	5.05925e-08	3.06767e-08	25/117/148/185/283/301/653145/552/553/636/728/6352/3491/1909/1956/2247/2260/2321/2769/2776/9290/3356/3357/3702/3815/1902/4035/10316/5156/5159/5319/5322/22925/5330/5581/5724/115727/5997/8698/6401/6622/7294	42
278	LumA_pos	GO:1903034	regulation of response to wounding	84/5492	151/16992	2.62473e-09	5.53837e-08	3.35818e-08	170692/150/177/239/196527/301/302/348/114897/825/857/6347/135228/947/948/1906/22875/2043/2149/2152/55603/2191/2207/2247/2281/2303/2811/2934/1839/10855/3586/3640/23189/9314/11202/3818/3848/81606/4067/5604/4638/81565/4780/4846/4916/5154/5155/5156/90102/5329/5341/5467/5578/5581/5588/5592/5627/5728/5802/56963/6280/286133/8578/6403/5055/5054/5270/5345/710/4088/6665/55576/2054/6850/6915/7006/7048/7056/…	84
279	LumA_pos	GO:0015850	organic hydroxy compound transport	111/5492	215/16992	2.98544e-09	6.27691e-08	3.80599e-08	19/23461/8647/5244/1244/9429/64137/64241/9370/135/150/151/152/185/186/1645/1109/302/338/341/348/55937/358/89872/359/364/654/114897/8618/857/948/1066/1071/1080/1133/1191/1268/1394/6387/1588/1812/1813/1814/1815/133418/2205/2207/2865/26281/2587/51738/2824/3351/3356/3737/3745/3931/26119/3952/10859/3990/9388/4035/4129/4481/4792/4842/10577/4887/7376/10062/4986/26031/114881/114883/5020/5021/5023/5028/64…	111
280	LumA_pos	GO:0007178	transmembrane receptor protein serine/threonine kinase signaling pathway	150/5492	312/16992	3.92275e-09	8.21816e-08	4.98307e-08	25/90/130399/92/94/9719/174/11217/269/409/54829/84913/27302/650/651/652/653/654/655/168667/659/121551/857/858/859/867/6347/135228/1003/1028/1030/9350/91851/50515/1149/7122/1278/1281/286204/3491/1601/168002/22943/27122/1749/147409/56940/1958/163126/2022/23625/2200/55612/10979/2253/2254/2280/23770/2331/2348/2353/2297/10468/11167/2627/2662/9573/8200/392255/151449/2734/2719/64388/388585/3248/5654/940…	150
281	LumA_pos	GO:0045445	myoblast differentiation	51/5492	79/16992	4.00157e-09	8.35346e-08	5.06511e-08	26287/51676/652/91653/694/825/6361/6355/116173/3627/9547/4283/28514/2034/2323/9573/3399/3475/3479/3486/3611/3670/182/7881/3956/4217/6300/4154/55796/4208/2660/4618/93649/4851/3084/23236/5467/144165/5925/3516/150572/6665/30812/6722/6862/6909/6934/7040/8740/7480/677	51
282	LumA_pos	GO:0032655	regulation of interleukin-12 production	36/5492	49/16992	4.08796e-09	8.50355e-08	5.15612e-08	177/409/6363/1236/948/958/959/1240/27086/3146/3620/3458/3586/3593/51561/149233/11213/3659/3663/3394/3670/3718/3965/10859/4050/5600/4210/23236/6504/201633/7097/7098/7099/51311/54106/3604	36
283	LumA_pos	GO:0061437	renal system vasculature development	23/5492	26/16992	4.35213e-09	8.98929e-08	5.45064e-08	59/284/285/652/655/947/8837/1958/2303/2828/3458/4851/4854/8829/130497/5155/80310/5156/5159/5175/5311/6943/7010	23
284	LumA_pos	GO:0061440	kidney vasculature development	23/5492	26/16992	4.35213e-09	8.98929e-08	5.45064e-08	59/284/285/652/655/947/8837/1958/2303/2828/3458/4851/4854/8829/130497/5155/80310/5156/5159/5175/5311/6943/7010	23
285	LumA_pos	GO:0001910	regulation of leukocyte mediated cytotoxicity	37/5492	51/16992	4.43599e-09	9.09313e-08	5.51361e-08	177/409/567/6347/10666/56253/84868/3383/3592/3593/3594/59067/51561/149233/3575/22914/3902/3952/3965/10859/100507436/9437/259197/4843/5027/146850/5532/5788/11035/5272/4068/114836/26228/6777/8417/7409/6375	37
286	LumA_pos	GO:0032615	interleukin-12 production	37/5492	51/16992	4.43599e-09	9.09313e-08	5.51361e-08	177/409/6363/1236/948/958/959/1240/27086/3146/3620/3458/3586/3593/51561/149233/11213/3659/3663/3394/3670/3718/3952/3965/10859/4050/5600/4210/23236/6504/201633/7097/7098/7099/51311/54106/3604	37
287	LumA_pos	GO:0007264	small GTPase mediated signal transduction	219/5492	490/16992	4.44891e-09	9.09313e-08	5.51361e-08	2/19/137735/117/148/150/185/199/11214/259173/348/116985/116984/64411/79658/55843/55114/93663/57569/57584/58504/57636/83478/9938/23092/79822/9411/257106/57514/393/143872/395/64333/397/9138/9639/22899/50650/100271715/50649/9459/8874/285598/200894/54622/402/10124/10123/379/26225/390790/132946/604/11135/10435/10602/148170/1012/1026/1029/1123/1278/1281/1435/8727/9267/9265/27128/153090/28988/91614/9162…	219
288	LumA_pos	GO:0060317	cardiac epithelial to mesenchymal transition	26/5492	31/16992	4.50867e-09	9.18328e-08	5.56827e-08	90/650/2022/2078/2253/3037/23462/23493/26508/4487/9241/4851/10439/3516/57142/6615/6591/10252/7042/7046/7048/7049/55273/7291/51384/7472	26
289	LumA_pos	GO:0044259	multicellular organismal macromolecule metabolic process	68/5492	116/16992	4.63966e-09	9.4174e-08	5.71023e-08	1636/59272/9509/9508/8644/652/6347/4261/1302/1305/1306/80781/1310/1277/1278/84570/1281/1282/1284/1285/1286/1289/1290/50509/1291/1292/1293/131873/1295/1296/1471/1490/1508/1513/1520/114757/2022/2028/2149/2191/3091/3397/3569/3688/5653/4239/4325/4327/4313/9313/64066/4314/4316/9902/5027/5159/5184/5467/5468/5906/56729/5345/871/7040/7043/7148/9697/10911	68
290	LumA_pos	GO:0014068	positive regulation of phosphatidylinositol 3-kinase signaling	44/5492	65/16992	5.21233e-09	1.05197e-07	6.37862e-08	284/847/867/6352/940/1440/1634/2149/2260/2268/2321/2492/2534/2688/3059/10870/3082/3479/3606/3717/3791/3815/3952/4653/653361/4734/3084/4915/5154/5155/56034/80310/5156/5159/118788/5467/55615/79899/5649/6403/10507/7010/7042/51384	44
291	LumA_pos	GO:0051048	negative regulation of secretion	102/5492	195/16992	5.21861e-09	1.05197e-07	6.37862e-08	130399/100/9370/150/151/152/186/284/301/307/554/55024/10385/729230/11314/947/972/8832/1149/1268/1312/1393/285381/1813/1814/1815/1906/2149/131177/2281/2294/50943/2621/2633/51738/2917/3033/3162/3351/3586/3598/3553/7850/11141/90865/3569/3625/8997/3745/3952/3965/55366/3976/10859/2615/4129/91942/114548/4828/4851/4856/8620/4887/4889/10062/3084/4986/4988/5008/5020/5021/5028/64805/8622/415116/22925/5371/…	102
292	LumA_pos	GO:1903524	positive regulation of blood circulation	43/5492	63/16992	5.26579e-09	1.05785e-07	6.41424e-08	59272/100/133/148/147/146/152/153/551/552/553/554/857/952/1490/1621/1906/1908/1956/2149/2702/23493/3270/3269/3274/3356/3383/3784/4878/81285/5021/5144/5724/5743/5997/6262/55800/219537/6869/6915/7042/10911/2837	43
293	LumA_pos	GO:0046683	response to organophosphorus	74/5492	130/16992	5.9473e-09	1.19068e-07	7.21966e-08	9370/189/9472/1645/218/358/834/6347/1036/1080/10518/1277/1373/1393/54675/53905/50506/1843/2230/2353/2354/8061/2819/3488/3553/51763/3725/3726/3727/3753/3784/1902/4327/4724/50507/5020/5023/5024/5026/9127/5027/64805/5105/5138/5139/5179/5187/5207/5294/5322/133522/5724/5728/5743/2185/5906/5908/2889/9693/10411/6263/6402/6531/6546/6547/6678/54434/6772/7010/7056/10626/7222/7480/677	74
294	LumA_pos	GO:0061041	regulation of wound healing	73/5492	128/16992	6.72197e-09	1.34119e-07	8.13231e-08	170692/150/177/239/196527/301/302/348/114897/825/857/6347/135228/947/948/1906/22875/2149/2152/55603/2191/2207/2247/2303/2811/2934/1839/10855/3640/23189/3818/3848/81606/4067/4638/4780/4846/5154/5155/5156/90102/5329/5341/5467/5578/5581/5588/5592/5627/5728/6280/286133/6403/5055/5054/5270/5345/710/4088/6665/55576/2054/6850/6915/7006/7048/7056/7099/7128/7103/7294/84959/58189	73
295	LumA_pos	GO:0014074	response to purine-containing compound	80/5492	144/16992	6.7592e-09	1.34405e-07	8.14963e-08	9370/135/189/9472/218/358/834/845/6347/1036/1080/10518/1277/1373/1393/53905/50506/1843/2230/2353/2354/8061/2819/2946/3488/3553/3569/51763/3725/3726/3727/3753/3784/4327/4724/50507/5020/5023/5024/5026/9127/5027/64805/5105/5138/5139/5179/5187/5207/5294/5322/5468/10891/133522/5562/5724/5728/5743/2185/5906/5908/2889/9693/10411/6261/6262/6263/6402/6529/6531/6546/6547/6678/54434/6772/7010/7056/7222/7480…	80
296	LumA_pos	GO:2000514	regulation of CD4-positive, alpha-beta T cell activation	33/5492	44/16992	7.65537e-09	1.51711e-07	9.19897e-08	177/301/604/6363/1604/941/9308/942/50943/3142/3146/3458/3593/3594/3606/3558/51561/149233/3566/3569/3662/3718/3965/84695/3071/114548/5588/54440/4092/9655/7048/8995/6375	33
297	LumA_pos	GO:0045058	T cell selection	34/5492	46/16992	8.57203e-09	1.68943e-07	1.02438e-07	326/64919/84433/1236/912/940/915/916/920/972/1540/1794/355/50943/3593/3594/3600/51561/149233/3569/3662/3707/3714/84695/4063/5771/114836/6693/6722/6778/6850/387357/8995/7535	34
298	LumA_pos	GO:0043534	blood vessel endothelial cell migration	49/5492	76/16992	8.58249e-09	1.68943e-07	1.02438e-07	94/186/154810/284/285/51378/348/54567/1948/1960/1969/2247/2303/2822/2876/51564/9734/3146/3397/3688/9270/3791/9314/4223/79812/4780/4851/3164/8829/5155/5335/5547/5578/5587/25865/5743/2185/6091/949/83442/9353/54345/6722/27286/6776/6997/7040/22846/7424	49
299	LumA_pos	GO:0050728	negative regulation of inflammatory response	62/5492	104/16992	8.92051e-09	1.75009e-07	1.06117e-07	100/9370/135/177/347/348/10203/1269/1524/1588/11221/1991/2113/2294/50943/51738/2840/2876/2950/3082/3586/3593/7850/3558/53833/116379/3559/3670/9314/3848/5598/4210/284207/197358/114548/79671/4856/4889/10062/4907/5465/5467/5468/5734/5740/5771/6095/6223/6288/5176/4088/9021/9655/6693/7010/7128/7130/79626/7132/7133/7301/58189	62
300	LumA_pos	GO:0060485	mesenchyme development	119/5492	238/16992	9.52652e-09	1.86275e-07	1.12948e-07	59/70/72/90/94/8854/8092/8313/10409/650/652/653/655/659/54796/9350/1277/23603/286204/340665/1601/153090/147906/8642/55211/1906/1908/1909/1910/1947/2022/8320/2042/2078/2253/2254/2260/2348/2296/2303/2294/2295/2487/152007/145258/9464/3037/23462/23493/26508/3082/3091/3202/3357/3670/182/84541/4017/84695/4208/4222/55897/4487/4734/4838/9241/4851/3084/8829/10439/130497/5077/5159/23187/90102/5308/5311/553…	119
301	LumA_pos	GO:0001938	positive regulation of endothelial cell proliferation	46/5492	70/16992	9.99073e-09	1.94058e-07	1.17667e-07	94/283/650/652/654/659/858/6356/6347/6369/10344/1232/1012/6387/1535/51162/1960/2152/2247/2324/3091/3357/3586/3690/3725/3791/3164/8829/8828/5155/5228/26051/5578/5587/25865/5629/9037/6776/7010/7046/7060/8742/79805/7423/7424/7472	46
302	LumA_pos	GO:0035710	CD4-positive, alpha-beta T cell activation	46/5492	70/16992	9.99073e-09	1.94058e-07	1.17667e-07	177/301/604/6363/1604/941/9308/942/27086/50943/2529/1880/3142/3146/3458/3593/3594/3606/8809/3558/51561/149233/3566/3569/3662/3718/3965/84695/4063/3071/114548/26279/5588/5734/5971/6095/91543/54440/6304/114836/4092/9655/6778/7048/8995/6375	46
303	LumA_pos	GO:0032612	interleukin-1 production	45/5492	68/16992	1.03943e-08	2.01231e-07	1.22016e-07	19/9447/301/409/22900/834/838/6363/6348/1236/948/1215/1958/2149/27086/2621/115362/51738/2950/84868/3146/3428/3454/3458/3586/3553/7850/3670/3717/3965/4210/58484/22861/114548/10392/5027/5371/6288/4088/8877/7099/10333/51311/7128/10626	45
304	LumA_pos	GO:0000184	nuclear-transcribed mRNA catabolic process, nonsense-mediated decay	69/5492	120/16992	1.09021e-08	2.10368e-07	1.27557e-07	3646/23708/4116/10957/6134/6135/6136/6137/23521/9045/6138/6139/6141/6142/6143/6144/6146/9349/6147/6152/6154/6155/6157/6158/6159/6156/6160/6161/6164/11224/6165/25873/6167/6168/6169/6170/6124/6125/6128/6130/6176/6181/6204/6205/6206/6207/6208/6209/6210/6217/6218/6222/6223/6224/6227/6228/6229/6230/6233/6234/6235/6188/6189/6191/6194/6201/6202/6203/7311	69
305	LumA_pos	GO:0031341	regulation of cell killing	40/5492	58/16992	1.13442e-08	2.18181e-07	1.32294e-07	177/409/567/6347/10666/56253/2208/84868/3383/3458/3592/3593/3594/3596/59067/51561/149233/3575/22914/3902/3952/3965/10859/100507436/9437/259197/4843/5027/146850/5532/5788/11035/5272/4068/114836/26228/6777/8417/7409/6375	40
306	LumA_pos	GO:1903531	negative regulation of secretion by cell	91/5492	171/16992	1.1495e-08	2.20359e-07	1.33614e-07	130399/9370/150/151/152/186/284/301/307/55024/10385/729230/11314/947/8832/1149/1268/1393/285381/1813/1814/1815/1906/2149/131177/2281/2294/50943/2621/2633/51738/2917/3033/3162/3351/3586/3598/3553/7850/11141/90865/3569/3625/8997/3745/3952/3965/55366/3976/10859/2615/4129/91942/114548/4828/4851/4856/8620/4889/10062/4986/4988/5008/5028/64805/8622/415116/5371/25953/5530/5734/26191/5906/5908/91543/6422/…	91
307	LumA_pos	GO:1903514	calcium ion transport from endoplasmic reticulum to cytosol	25/5492	30/16992	1.17743e-08	2.24976e-07	1.36414e-07	9472/287/477/775/801/817/844/845/6348/1234/1193/201140/1756/356/2281/2946/9446/3270/5144/5350/5566/6261/6262/6546/10345	25
308	LumA_pos	GO:0001776	leukocyte homeostasis	52/5492	83/16992	1.30077e-08	2.47737e-07	1.50215e-07	25/100/301/558/972/11151/55619/139818/355/2207/50943/202309/57678/84636/1880/3091/3146/3458/3558/3559/3569/3707/3718/83700/27040/3965/4067/4208/10461/3071/5027/5142/5293/55012/5532/5896/11035/6194/27240/6654/124976/6708/6777/7040/7042/7128/23495/115650/608/10673/8740/1831	52
309	LumA_pos	GO:0003197	endocardial cushion development	30/5492	39/16992	1.35201e-08	2.56664e-07	1.55628e-07	90/94/650/652/653/655/659/8642/2022/2078/2253/2294/23462/26508/3670/182/4487/4734/9241/4851/3516/6615/6591/6909/6910/7042/7046/7048/55273/7291	30
310	LumA_pos	GO:0048738	cardiac muscle tissue development	97/5492	186/16992	1.49881e-08	2.83613e-07	1.71968e-07	70/88/90/186/11214/9472/8854/409/27302/650/652/653/655/11149/205428/859/22943/54567/1906/1948/2022/2247/26281/2253/2254/2260/80206/2280/2296/2303/8324/2627/2702/10052/57817/57493/23493/3398/90410/3479/3670/3688/57158/4000/5600/4205/4208/55897/4607/4629/4633/4634/93649/65009/91624/9241/4851/50507/4878/3084/5156/5159/5292/5308/5350/5629/5728/5915/5950/3516/6256/6262/1901/60485/6443/6444/6445/137868…	97
311	LumA_pos	GO:0042063	gliogenesis	120/5492	242/16992	1.52906e-08	2.88408e-07	1.74876e-07	25/53616/135/177/301/147495/9639/443/274/650/6347/6348/729230/1021/1031/1191/6900/1435/1445/1464/7852/153090/27185/28514/92737/1812/1814/1840/11221/1956/1959/8891/2043/2119/2290/2596/1880/2934/2950/170825/388585/3074/3398/3400/3458/90865/3611/28999/3908/3912/3913/10319/163175/3976/1902/4049/4067/5604/4147/54587/4613/4653/4664/4692/10397/4781/54413/9241/4851/3084/4915/4916/5028/64805/5179/26227/53…	120
312	LumA_pos	GO:0072678	T cell migration	31/5492	41/16992	1.58093e-08	2.97236e-07	1.80229e-07	199/326/347/6347/6366/10344/6348/6352/729230/1235/3627/6373/6387/10563/58191/4283/2833/2838/1880/3676/3695/4478/64005/5293/5294/11035/1901/8764/8740/6375/7535	31
313	LumA_pos	GO:0002456	T cell mediated immunity	49/5492	77/16992	1.62072e-08	3.03743e-07	1.84174e-07	177/326/567/11118/10384/1604/925/1178/339390/1075/1512/56940/50943/7855/2794/3146/3383/3592/3593/3594/3553/53833/51561/149233/133396/3569/3575/182/10859/10892/100507436/64005/259197/114548/5027/5532/5788/5873/23180/11035/91543/54440/6504/4092/6693/8417/7454/6375/22890	49
314	LumA_pos	GO:2000826	regulation of heart morphogenesis	26/5492	32/16992	1.66085e-08	3.10177e-07	1.88075e-07	90/27302/650/652/659/22943/2022/2138/2296/2303/2787/9464/3670/55897/9241/4851/5292/3516/6495/6608/6909/6910/7042/7046/7048/7291	26
315	LumA_pos	GO:0032675	regulation of interleukin-6 production	61/5492	103/16992	1.66563e-08	3.10177e-07	1.88075e-07	136/84632/55122/409/55024/671/64170/948/1051/1445/1535/2149/2207/50943/2621/51738/84868/3082/3146/8692/3458/3586/3552/3553/3556/90865/3569/3570/3635/11213/3670/10365/3929/3965/10288/4155/4615/3071/197358/79671/10392/5027/5724/26191/6504/9655/10417/23208/353376/7096/7097/7098/7099/10333/51284/51311/54106/7128/59341/7291/26137	61
316	LumA_pos	GO:0050798	activated T cell proliferation	32/5492	43/16992	1.79171e-08	3.326e-07	2.01672e-07	25/177/10385/11119/29126/942/1178/50943/2534/57678/11148/3146/3479/3481/3593/3594/3606/3558/51561/149233/3559/3965/2615/80380/5621/11035/6188/6304/6504/6777/126259/8744	32
317	LumA_pos	GO:0003206	cardiac chamber morphogenesis	68/5492	119/16992	1.96443e-08	3.62709e-07	2.19928e-07	90/9510/27302/652/653/655/659/859/1363/3491/9249/54567/2022/2253/2280/2296/2303/2294/2627/2702/9464/57493/23462/23493/26508/3091/3398/3670/182/4208/55897/4607/4633/4634/9241/4851/4887/4889/3084/55742/5308/5629/5915/5950/3516/6256/6262/60485/6423/6474/4091/4092/6608/6654/6722/6909/6910/7010/7040/7042/7046/7048/7049/7134/7139/7481/7472/23414	68
318	LumA_pos	GO:0009615	response to virus	148/5492	313/16992	1.96627e-08	3.62709e-07	2.19928e-07	10060/59/104/9447/8907/8905/338/200315/27350/140564/200316/60489/164668/567/55509/330/665/388419/55337/64170/6356/6363/6367/6351/6352/6355/50489/919/940/920/958/942/925/926/1021/1191/3627/6387/4283/7852/1543/9201/54541/55601/728358/1794/50506/1937/9844/8547/2268/8061/50943/2534/2633/57678/3055/51191/5654/3373/8692/3428/10561/10964/64135/3434/3433/3437/24138/8519/10581/10410/3454/3455/338376/3458/…	148
319	LumA_pos	GO:0002040	sprouting angiogenesis	45/5492	69/16992	2.05338e-08	3.7759e-07	2.28951e-07	94/284/652/168667/147372/1012/28514/54567/1948/1960/1969/2246/2247/2324/2303/2822/51564/9734/3678/3688/9270/3716/3791/9314/4017/4223/79812/4804/4851/3164/8829/55742/5228/26051/5743/2185/10266/6091/84870/9037/9353/6722/27286/6997/7010	45
320	LumA_pos	GO:0071559	response to transforming growth factor beta	109/5492	216/16992	2.08754e-08	3.82671e-07	2.32032e-07	90/94/9719/269/409/54829/857/858/859/867/6347/135228/1003/1028/1030/8837/50515/1149/7122/7123/1277/1278/1281/1284/1524/1601/27122/56940/1906/163126/2022/23625/2200/55612/10979/2280/2331/2348/2353/2534/2662/8200/2734/3248/5654/94031/203100/8692/3397/8516/3693/3725/7071/7044/3987/4052/4053/8425/5598/4208/2660/93649/4838/50507/2908/9141/5138/5139/5155/80310/5179/56937/5371/10891/63976/5829/6233/864/…	109
321	LumA_pos	GO:0042089	cytokine biosynthetic process	63/5492	108/16992	2.20197e-08	4.02391e-07	2.4399e-07	51665/84433/64170/729230/940/916/920/941/942/1051/1053/1215/1536/10148/1958/1991/2205/50943/51738/3162/3454/3458/10644/10643/3586/3593/3606/3552/3553/3556/59067/3569/3625/3635/3659/3662/9314/3902/3929/10859/4050/5606/9111/10392/5125/5553/5588/5724/6693/6777/6850/7096/7098/7099/10333/51284/51311/54106/115650/943/28951/51465/7538	63
322	LumA_pos	GO:0048017	inositol lipid-mediated signaling	106/5492	209/16992	2.30991e-08	4.20773e-07	2.55135e-07	284/205428/847/867/6352/930/940/941/942/1436/1440/153090/1634/1906/1956/2149/2246/8823/8822/8817/2247/26281/2252/2253/2254/2260/2268/2321/2492/2534/2688/2934/1839/3059/10870/3082/3356/3357/29851/3479/3606/8660/3717/3791/3815/9365/152831/9314/3932/3952/4058/79109/4233/4653/653361/4734/4803/197358/4883/3084/9542/4914/4915/5154/5155/56034/80310/5156/5159/728233/375133/118788/5287/5288/5293/5294/1137…	106
323	LumA_pos	GO:0032729	positive regulation of interferon-gamma production	42/5492	63/16992	2.31691e-08	4.20773e-07	2.55135e-07	25/729230/929/914/10666/51744/916/10148/7855/84868/3454/3592/3593/3594/3595/3606/8809/3553/3558/59067/51561/149233/9466/3394/3670/22914/3965/4049/5142/5144/26191/54440/6504/114836/353376/7098/7099/51284/51311/54106/115650/7294	42
324	LumA_pos	GO:0071560	cellular response to transforming growth factor beta stimulus	108/5492	214/16992	2.40505e-08	4.35406e-07	2.64008e-07	90/94/9719/269/409/54829/857/858/859/867/6347/135228/1003/1028/1030/8837/50515/1149/7122/7123/1277/1278/1281/1284/1524/1601/27122/56940/1906/163126/2022/23625/2200/55612/10979/2280/2331/2348/2353/2534/2662/8200/2734/3248/5654/94031/203100/8692/3397/8516/3693/3725/7071/7044/3987/4052/4053/8425/5598/4208/2660/93649/4838/50507/2908/9141/5138/5139/5155/80310/5179/56937/5371/10891/63976/5829/6233/6386…	108
325	LumA_pos	GO:0046637	regulation of alpha-beta T cell differentiation	37/5492	53/16992	2.41233e-08	4.35406e-07	2.64008e-07	100/301/604/6363/941/9308/942/50943/3142/3146/3458/3593/3594/3606/3558/51561/149233/3566/3569/3662/3707/3718/3965/84695/3071/114548/4860/639/54440/4092/9655/6850/7048/8995/7535/7704/257101	37
326	LumA_pos	GO:0032623	interleukin-2 production	39/5492	57/16992	2.44507e-08	4.39963e-07	2.66771e-07	25/301/84433/64170/729230/940/947/916/920/941/9308/942/50943/2633/57678/84868/51564/3606/3552/3553/3556/53833/3662/3902/10892/5142/5144/4860/5588/25865/5621/6188/54440/6711/6777/7128/11326/6375/7538	39
327	LumA_pos	GO:0070555	response to interleukin-1	66/5492	115/16992	2.50244e-08	4.48909e-07	2.72196e-07	1244/11173/166/301/6346/6356/6357/6358/6360/6361/6362/6363/6347/6366/6367/6368/6369/10344/6348/6349/414062/6351/6352/6355/952/958/1051/1116/6376/1535/153090/1906/1958/2113/3037/9759/3091/3176/3373/8692/3383/3476/3552/3554/7850/3569/3656/11213/10365/3965/4615/5105/23236/5578/5740/6095/8986/6401/6422/6622/10010/7035/8792/84676/6375/6846	66
328	LumA_pos	GO:0090092	regulation of transmembrane receptor protein serine/threonine kinase signaling pathway	105/5492	207/16992	2.66091e-08	4.75881e-07	2.8855e-07	25/90/92/94/9719/54829/27302/650/651/652/653/654/655/168667/659/857/858/859/135228/1028/1030/9350/91851/50515/1149/286204/3491/1601/168002/22943/27122/163126/2022/23625/2200/55612/2254/2280/23770/2348/2297/10468/2627/2662/9573/8200/392255/151449/2734/2719/64388/388585/5654/94031/203100/3611/3625/83729/8516/375616/7044/4052/8425/9863/2660/4487/93649/4681/4838/9241/4851/4856/56937/63976/3516/11030/…	105
329	LumA_pos	GO:2000106	regulation of leukocyte apoptotic process	50/5492	80/16992	2.76767e-08	4.9347e-07	2.99215e-07	100/301/558/604/79444/652/695/6363/6366/6352/1236/939/29126/917/972/1029/6387/81704/355/2207/27086/2621/155038/57678/3059/3091/3620/3586/3558/8660/3707/3718/3958/3965/10859/4067/4208/10461/84807/8013/5027/5133/5293/5588/5728/5896/9693/11035/7042/1831	50
330	LumA_pos	GO:0007156	homophilic cell adhesion via plasma membrane adhesion molecules	84/5492	157/16992	3.00355e-08	5.33903e-07	3.23732e-07	57863/4345/10666/8832/1008/1009/1012/1015/1016/28513/28316/64405/64072/64403/60437/1002/1003/1004/1006/92211/56253/8642/54798/1823/1825/1826/1828/1830/147409/90952/2195/2196/120114/79633/2995/3688/84623/10205/259197/27328/51294/27253/54510/57526/5100/5101/56135/56134/56126/56125/56124/56123/56122/56121/57717/56133/56132/56131/26167/56130/56129/56127/56106/56105/26025/56113/56112/56111/56110/56109…	84
331	LumA_pos	GO:0014808	release of sequestered calcium ion into cytosol by sarcoplasmic reticulum	24/5492	29/16992	3.05561e-08	5.39886e-07	3.27359e-07	9472/287/477/775/801/817/844/845/6348/1234/1193/201140/1756/2281/2946/9446/3270/5144/5350/5566/6261/6262/6546/10345	24
332	LumA_pos	GO:2000516	positive regulation of CD4-positive, alpha-beta T cell activation	24/5492	29/16992	3.05561e-08	5.39886e-07	3.27359e-07	301/6363/1604/941/9308/942/50943/3142/3458/3593/3594/3606/51561/149233/3566/3569/3965/3071/114548/5588/54440/9655/7048/6375	24
333	LumA_pos	GO:0032963	collagen metabolic process	64/5492	111/16992	3.17864e-08	5.59937e-07	3.39517e-07	9509/9508/652/6347/4261/1302/1305/1306/80781/1310/1277/1278/84570/1281/1282/1284/1285/1286/1289/1290/50509/1291/1292/1293/131873/1295/1296/1471/1490/1508/1513/1520/114757/2022/2149/2191/3091/3397/3569/3688/5653/4239/4325/4327/4313/9313/64066/4314/4316/9902/5027/5159/5184/5467/5468/5906/56729/5345/871/7040/7043/7148/9697/10911	64
334	LumA_pos	GO:0001763	morphogenesis of a branching structure	99/5492	193/16992	3.19855e-08	5.61758e-07	3.40621e-07	90/170690/133/186/53335/650/652/655/859/6356/25932/1305/1282/1435/1512/1522/8642/54567/1813/1906/1909/2022/1969/2119/2138/79633/2246/2247/2252/2253/2260/2303/2297/2294/7855/151449/2736/2719/3082/3087/64399/3207/3202/3217/3237/3239/3586/3569/3611/55366/120892/4233/4613/9241/4851/4855/8829/59277/7849/5154/5228/5308/5311/23129/5371/5534/639/5629/5727/54922/84870/57142/6256/10371/6422/6423/6474/6495/…	99
335	LumA_pos	GO:0072012	glomerulus vasculature development	21/5492	24/16992	3.27727e-08	5.73864e-07	3.47962e-07	59/284/285/652/655/947/8837/1958/2303/2828/3458/4851/4854/130497/5155/80310/5156/5159/5175/6943/7010	21
336	LumA_pos	GO:0032635	interleukin-6 production	63/5492	109/16992	3.57823e-08	6.24699e-07	3.78786e-07	136/84632/55122/409/55024/671/64170/948/1051/1445/1535/2149/2207/50943/2621/51738/84868/3082/3146/8692/3458/3586/3552/3553/3556/90865/3569/3570/3635/11213/3670/10365/3929/3952/3965/10288/4155/4615/3071/197358/79671/10392/4843/5027/5724/26191/6504/9655/10417/23208/353376/7096/7097/7098/7099/10333/51284/51311/54106/7128/59341/7291/26137	63
337	LumA_pos	GO:0046427	positive regulation of JAK-STAT cascade	46/5492	72/16992	3.70902e-08	6.43701e-07	3.90308e-07	231/23568/6352/11314/958/9244/51379/1436/1437/1489/1545/2149/2534/2688/2690/3059/388585/3458/3479/3592/3593/3596/3600/3606/3558/59067/51561/149233/55801/133396/3569/3570/3670/3717/3815/3952/3976/4067/4851/5008/5617/2185/8651/9021/7132/8995	46
338	LumA_pos	GO:1904894	positive regulation of STAT cascade	46/5492	72/16992	3.70902e-08	6.43701e-07	3.90308e-07	231/23568/6352/11314/958/9244/51379/1436/1437/1489/1545/2149/2534/2688/2690/3059/388585/3458/3479/3592/3593/3596/3600/3606/3558/59067/51561/149233/55801/133396/3569/3570/3670/3717/3815/3952/3976/4067/4851/5008/5617/2185/8651/9021/7132/8995	46
339	LumA_pos	GO:0071675	regulation of mononuclear cell migration	30/5492	40/16992	3.72988e-08	6.45413e-07	3.91345e-07	199/196527/653/719/728/6346/6347/6352/1230/729230/1240/1435/3627/6387/3146/3735/3958/4067/4681/4856/80310/7941/23236/5919/5054/6504/9353/7040/8995/59341	30
340	LumA_pos	GO:0002526	acute inflammatory response	73/5492	132/16992	3.93499e-08	6.78901e-07	4.11651e-07	2/90/196527/23780/695/717/718/719/722/728/729/730/733/735/1236/9332/1604/966/923/1051/3075/3426/5199/1268/1378/84699/1401/1672/1910/1991/2152/2157/2205/2207/2865/2950/57817/3240/3383/3552/3553/53833/50616/133396/3569/3570/3700/3818/3929/114548/8620/4889/4988/5008/9180/5294/5359/5468/5547/5627/5743/6279/6288/6289/6291/5345/710/6693/6863/6869/8792/7412/8876	73
341	LumA_pos	GO:1901652	response to peptide	199/5492	448/16992	4.00056e-08	6.8819e-07	4.17283e-07	5244/88/130399/108/109/196883/111/113/9370/133/185/186/231/301/1176/526/245973/9296/552/553/554/80115/655/7832/815/64170/837/847/857/858/886/6347/896/958/1036/8837/1139/1277/64506/1373/1393/1394/1395/1445/1490/6387/1535/1536/1906/1958/1959/8891/1979/2101/2200/2865/2303/2308/2309/4303/2534/2645/2688/2690/51738/2740/9340/2770/2784/59345/2790/2791/55970/54331/2787/2788/94235/2796/2822/54328/2844/288…	199
342	LumA_pos	GO:0003073	regulation of systemic arterial blood pressure	52/5492	85/16992	4.14509e-08	7.10969e-07	4.31095e-07	1636/59272/170690/148/147/146/153/154/155/185/186/143872/551/552/553/554/659/84909/1215/1359/1511/1522/1535/66002/1813/1814/1889/1906/1908/2028/2149/2621/2702/4311/83988/4846/4878/7026/81285/5021/5125/5144/5155/5547/5800/91608/5345/6518/6648/6869/10911/2837	52
343	LumA_pos	GO:0032653	regulation of interleukin-10 production	31/5492	42/16992	4.16185e-08	7.11761e-07	4.31576e-07	177/29126/940/947/959/9308/28514/2207/50943/3082/3146/3620/3593/53833/51561/149233/3662/3718/3965/10859/80380/5553/54440/201633/7097/7099/54106/27242/3604/28951/6375	31
344	LumA_pos	GO:0045907	positive regulation of vasoconstriction	25/5492	31/16992	4.20475e-08	7.17008e-07	4.34757e-07	148/147/146/152/551/552/553/554/857/952/1621/1956/2149/2702/3269/3274/3356/3383/5021/5724/5743/219537/6869/6915/2837	25
345	LumA_pos	GO:0048015	phosphatidylinositol-mediated signaling	104/5492	206/16992	4.23731e-08	7.20465e-07	4.36853e-07	284/205428/847/867/6352/930/940/941/942/1436/1440/153090/1634/1906/1956/2149/2246/8823/8822/8817/2247/26281/2252/2253/2254/2260/2268/2321/2492/2534/2688/2934/1839/3059/10870/3082/3356/3357/29851/3479/3606/8660/3717/3791/3815/9365/152831/9314/3932/3952/4058/79109/4233/4653/653361/4734/4803/197358/4883/3084/9542/4914/4915/5154/5155/56034/80310/5156/5159/728233/375133/118788/5287/5288/5293/5294/1137…	104
346	LumA_pos	GO:0048762	mesenchymal cell differentiation	94/5492	182/16992	4.59767e-08	7.79478e-07	4.72635e-07	90/8854/8092/8313/650/652/653/655/1277/23603/286204/340665/1601/153090/147906/1906/1908/1909/1910/1947/2022/8320/2042/2078/2253/2260/2348/2296/2303/2295/2487/152007/145258/9464/3037/23462/23493/26508/3082/3091/3357/3670/182/84541/4017/84695/4208/4487/9241/4851/3084/8829/10439/130497/5077/23187/90102/5308/5534/5728/3516/57142/6275/6386/10371/6422/6423/4088/4092/6608/6615/6591/6663/30812/10252/6772…	94
347	LumA_pos	GO:0072132	mesenchyme morphogenesis	33/5492	46/16992	4.82209e-08	8.14809e-07	4.94058e-07	59/70/72/90/94/650/653/655/8642/2022/2253/2260/2296/2303/2294/23462/26508/3670/4487/9241/4851/130497/3516/4088/6615/6591/6909/7042/7046/7048/55273/7291/7481	33
348	LumA_pos	GO:0030799	regulation of cyclic nucleotide metabolic process	86/5492	163/16992	4.83385e-08	8.14809e-07	4.94058e-07	19/49/108/109/196883/111/113/117/133/135/136/140/150/153/154/155/9590/9472/348/551/554/799/10203/801/10487/10486/729230/1394/3627/6373/4283/1812/1813/1814/1815/1906/1909/1910/2492/9568/2587/2740/2771/2774/23432/11245/8477/2912/2917/2980/2977/2982/3351/3973/1902/5598/56246/112609/4842/4843/4846/10886/27031/4881/4883/4887/4988/344901/165140/53829/5064/5138/5144/8654/5196/5311/5578/5739/2185/10266/1…	86
349	LumA_pos	GO:0006968	cellular defense response	40/5492	60/16992	4.99973e-08	8.40356e-07	5.09549e-07	135/136/728/729230/1232/1234/1235/10803/11126/930/10871/922/1524/4283/3579/8061/10578/3688/3702/3805/3812/8302/10219/3929/3959/10288/4046/23643/4332/653361/4688/9437/9436/5551/2185/51715/4068/6693/50852/7305	40
350	LumA_pos	GO:0032663	regulation of interleukin-2 production	35/5492	50/16992	5.18678e-08	8.69304e-07	5.27101e-07	25/301/84433/64170/729230/940/947/916/920/941/9308/942/50943/2633/84868/51564/3552/3553/53833/3662/3902/10892/5142/5144/5588/25865/5621/6188/54440/6711/6777/7128/11326/6375/7538	35
351	LumA_pos	GO:0032611	interleukin-1 beta production	38/5492	56/16992	5.22957e-08	8.73979e-07	5.29936e-07	19/9447/409/22900/834/838/6363/6348/1236/948/1215/1958/2149/27086/115362/51738/2950/3428/3454/3458/3553/3670/3717/3965/4210/58484/22861/114548/10392/5027/5371/4088/8877/7099/10333/51311/7128/10626	38
352	LumA_pos	GO:0007202	activation of phospholipase C activity	22/5492	26/16992	5.38904e-08	8.98071e-07	5.44544e-07	117/148/283/552/553/728/1909/1956/2769/2776/9290/3356/3357/3702/1902/10316/5330/5581/115727/8698/6401/7294	22
353	LumA_pos	GO:0031960	response to corticosteroid	85/5492	161/16992	5.55294e-08	9.20686e-07	5.58257e-07	5244/1244/23205/9370/133/186/189/199/11214/8644/210/218/249/301/306/358/552/590/654/799/801/6346/6347/1026/1036/8837/1277/1369/1373/1490/1535/1536/54541/1843/1906/1956/2022/355/2353/2354/8061/2308/2309/2796/2950/23462/3176/3351/3383/3490/3586/50616/3569/3670/687/4129/2660/4747/4851/266743/2908/4916/5020/5066/5069/5207/133522/5724/5743/6161/6285/5176/9353/6586/11063/6678/6753/6898/7040/84676/7332/…	85
354	LumA_pos	GO:0044708	single-organism behavior	182/5492	405/16992	5.55613e-08	9.20686e-07	5.58257e-07	100/53616/104/109/135/2334/186/238/409/434/477/10396/551/552/590/7832/814/894/1051/51286/10752/1139/7122/2055/1268/6900/85445/1312/1393/1437/1471/1476/1524/6387/1621/8528/9162/22943/58524/1759/1803/1812/1813/1814/1815/1949/1956/1959/1979/2019/2043/2048/2059/2115/2258/2353/8061/27023/93986/2395/2534/8326/51738/9815/2740/2760/54112/2890/2903/2904/2915/2917/3061/3091/3198/3218/3236/3235/3269/3274/33…	182
355	LumA_pos	GO:0050715	positive regulation of cytokine secretion	59/5492	101/16992	5.69488e-08	9.4102e-07	5.70586e-07	25/186/9447/22900/834/838/6363/6348/929/914/51744/29126/947/965/26253/93978/283420/56253/1436/1813/2149/2219/55612/2268/84868/3146/3357/8692/3454/3458/3586/23765/3552/3553/3556/9173/55801/90865/3566/3735/3965/4023/5600/4155/22861/114548/5027/5734/26191/6288/6504/6711/6850/51311/8764/10626/117854/59341/7291	59
356	LumA_pos	GO:0042107	cytokine metabolic process	63/5492	110/16992	5.74362e-08	9.46407e-07	5.73853e-07	51665/84433/64170/729230/940/916/920/941/942/1051/1053/1215/1536/10148/1958/1991/2205/50943/51738/3162/3454/3458/10644/10643/3586/3593/3606/3552/3553/3556/59067/3569/3625/3635/3659/3662/9314/3902/3929/10859/4050/5606/9111/10392/5125/5553/5588/5724/6693/6777/6850/7096/7098/7099/10333/51284/51311/54106/115650/943/28951/51465/7538	63
357	LumA_pos	GO:0072073	kidney epithelium development	76/5492	140/16992	6.01601e-08	9.88514e-07	5.99384e-07	170690/9370/186/10409/650/652/655/168667/847/947/9350/9244/8642/28514/1948/2043/2138/79633/2246/2247/2253/2260/2296/2303/2297/2719/388585/26508/3207/3217/3237/3611/79192/182/28999/26249/3913/55366/3976/9863/4208/4643/9241/4851/130497/7849/5175/5228/5311/5420/5455/8842/5727/5800/5915/6422/6492/6495/9353/4088/4091/4092/4093/6608/30812/10252/6772/6943/7040/7471/7481/7482/7475/7484/25937/10413	76
358	LumA_pos	GO:0010876	lipid localization	161/5492	351/16992	6.27017e-08	1.0274e-06	6.22961e-07	19/10349/154664/23461/23460/10351/10350/5243/8647/5244/1244/10257/225/9429/64137/64241/32/1636/2180/2182/130399/9370/185/186/1645/1109/63982/121601/196527/301/302/338/341/346/347/348/8542/23780/80833/80832/80831/80830/81575/55937/23120/57205/23250/23200/286410/10396/57198/79895/2583/624/654/114897/718/857/948/1066/1071/1080/1149/2055/1191/10087/1394/1401/1588/84649/1813/1814/1815/1906/10938/23344…	161
359	LumA_pos	GO:0007611	learning or memory	110/5492	222/16992	6.30328e-08	1.02994e-06	6.24506e-07	109/2334/477/10396/590/7832/814/894/1051/1139/7122/2055/1268/6900/1312/1393/1524/1621/9162/22943/1812/1813/1814/1956/1959/1979/2019/2048/2258/2353/8061/27023/93986/2534/8326/2740/2760/54112/2890/2903/2904/2915/2917/3091/3269/3274/3356/90410/3678/8516/3688/84502/3725/8997/7881/54207/50801/3815/11202/431707/4009/4208/4212/4593/65009/54413/57502/266743/4885/4835/4900/9378/9379/123803/4909/4914/4915/…	110
360	LumA_pos	GO:0071887	leukocyte apoptotic process	58/5492	99/16992	6.38039e-08	1.03965e-06	6.3039e-07	100/301/558/604/79444/652/695/6363/6366/6352/1236/939/29126/917/972/1029/1178/6387/81704/355/356/2207/27086/2621/155038/57678/3059/3091/3620/3458/3586/3558/3559/3569/8660/3707/3718/3958/3965/10859/4067/4208/10461/84807/8013/5027/5133/5293/5588/5728/5896/9693/8737/11035/6194/7042/27242/1831	58
361	LumA_pos	GO:0050818	regulation of coagulation	53/5492	88/16992	6.51359e-08	1.05841e-06	6.41768e-07	170692/239/196527/302/308/348/114897/857/947/948/1906/22875/2149/2152/55603/2191/2207/2811/10855/3818/3848/81606/4067/4780/4846/5154/5155/5156/5329/5341/5578/5588/5592/10544/5627/6280/286133/6403/5055/5054/5270/5345/710/55576/2054/6850/6915/7006/7056/7099/7103/7294/84959	53
362	LumA_pos	GO:1903707	negative regulation of hemopoiesis	72/5492	131/16992	6.82386e-08	1.10577e-06	6.70481e-07	9370/301/604/652/714/6348/972/1021/51208/1493/1540/28514/1840/2200/25793/50943/2551/2624/29909/9290/388585/3142/3146/3202/3204/3205/3218/3398/3558/3566/3635/3659/3707/3718/23240/51621/10859/11025/11006/84695/10234/4057/4067/9935/4211/4212/83881/4780/4792/84807/4851/5196/5295/2185/5771/6422/4092/9655/6777/9414/7098/7099/55365/28959/8995/10766/10221/84959/7704/140685/7538/677	72
363	LumA_pos	GO:0030193	regulation of blood coagulation	51/5492	84/16992	7.94095e-08	1.27621e-06	7.73828e-07	170692/239/196527/302/348/114897/857/947/948/1906/22875/2149/2152/55603/2191/2207/2811/10855/3818/3848/81606/4067/4780/4846/5154/5155/5156/5329/5341/5578/5588/5592/5627/6280/286133/6403/5055/5054/5270/5345/710/55576/2054/6850/6915/7006/7056/7099/7103/7294/84959	51
364	LumA_pos	GO:1900046	regulation of hemostasis	51/5492	84/16992	7.94095e-08	1.27621e-06	7.73828e-07	170692/239/196527/302/348/114897/857/947/948/1906/22875/2149/2152/55603/2191/2207/2811/10855/3818/3848/81606/4067/4780/4846/5154/5155/5156/5329/5341/5578/5588/5592/5627/6280/286133/6403/5055/5054/5270/5345/710/55576/2054/6850/6915/7006/7056/7099/7103/7294/84959	51
365	LumA_pos	GO:1902106	negative regulation of leukocyte differentiation	51/5492	84/16992	7.94095e-08	1.27621e-06	7.73828e-07	9370/301/604/652/714/6348/972/1021/51208/1493/1540/1840/2200/25793/50943/2624/9290/3142/3146/3204/3398/3558/3566/3635/3659/3718/23240/10859/11025/11006/84695/10234/4057/4067/9935/84807/5295/5771/6422/4092/9655/9414/7098/7099/55365/28959/8995/10766/10221/84959/140685	51
366	LumA_pos	GO:0032412	regulation of ion transmembrane transporter activity	97/5492	191/16992	8.25157e-08	1.32251e-06	8.019e-07	5243/88/150/79026/9472/287/477/482/483/51719/781/783/785/10368/801/817/845/857/859/1080/1193/149111/1393/1394/1520/1612/1756/1813/1814/1815/30845/2259/2273/2280/2281/5348/486/53827/53826/53822/2745/10681/2859/2946/9446/3270/57158/84502/126306/7881/3753/10008/30819/283518/3787/3788/4208/4734/22871/54413/4842/4878/4988/130497/5142/5144/5311/5336/5350/10891/5566/5581/5724/2185/29098/5923/5649/9104/8…	97
367	LumA_pos	GO:0001909	leukocyte mediated cytotoxicity	50/5492	82/16992	8.74076e-08	1.3933e-06	8.44823e-07	177/409/567/6347/10666/11151/56253/1075/1511/1512/1991/3002/84868/3383/3592/3593/3594/59067/51561/149233/3575/3811/22914/3902/3952/3965/10859/1130/100507436/9437/259197/4843/5027/146850/5532/5788/5873/353091/11035/5272/4068/114836/57823/26228/6777/8417/79465/201294/7409/6375	50
368	LumA_pos	GO:0045778	positive regulation of ossification	50/5492	82/16992	8.74076e-08	1.3933e-06	8.44823e-07	90/92/154/196527/650/652/654/655/659/1050/1051/1052/115908/3491/4921/56975/8326/2824/3082/3400/8519/3479/3569/3570/3611/182/3727/9365/4057/4208/130497/116039/5020/5027/9260/91461/5587/6423/6546/4088/6863/6869/7040/7042/7043/338773/10766/8626/7480/7704	50
369	LumA_pos	GO:0043367	CD4-positive, alpha-beta T cell differentiation	41/5492	63/16992	9.51449e-08	1.51252e-06	9.17115e-07	301/604/6363/941/9308/942/27086/50943/2529/1880/3142/3146/3458/3593/3594/3606/8809/3558/51561/149233/3566/3569/3662/3718/3965/84695/4063/3071/114548/26279/5734/5971/6095/91543/54440/6304/114836/4092/9655/6778/8995	41
370	LumA_pos	GO:0031032	actomyosin structure organization	86/5492	165/16992	9.95883e-08	1.57888e-06	9.57351e-07	70/88/11214/116985/79822/395/9639/22899/55616/27302/825/844/845/859/1073/8837/1264/1265/1266/1490/10395/1906/2037/23136/64097/54566/29109/80206/257019/90167/8477/51763/3688/9270/3693/11155/22998/3984/1902/4205/4208/4233/8195/4606/4607/4629/4621/4633/399687/4653/8736/9172/127294/58529/51778/50507/5156/5159/221692/90102/5295/9647/5629/5734/2185/5879/10411/6281/1901/5345/6422/285590/4088/10580/10174…	86
371	LumA_pos	GO:0045667	regulation of osteoblast differentiation	62/5492	109/16992	1.03109e-07	1.63029e-06	9.88522e-07	90/92/8313/650/652/654/655/659/1021/1050/1051/1052/115908/3491/4921/2101/56975/2662/2735/9464/9759/51564/55363/3082/3199/3397/3398/3399/3400/8519/3479/3488/3569/3570/3611/182/3727/4057/4208/9241/4851/344901/9260/5566/5587/5727/9770/6096/10507/6422/6423/6497/4088/64093/6591/338773/63923/8626/7291/117581/221044/7480	62
372	LumA_pos	GO:1903557	positive regulation of tumor necrosis factor superfamily cytokine production	39/5492	59/16992	1.04249e-07	1.64388e-06	9.96765e-07	64170/6363/6347/6348/729230/929/914/948/942/1191/1535/1536/2207/84868/3458/3593/51561/3670/3717/3929/3952/3965/23643/10392/5196/5295/5724/8737/54440/6693/10417/7096/7097/7098/7099/54106/943/7291/26137	39
373	LumA_pos	GO:0071624	positive regulation of granulocyte chemotaxis	24/5492	30/16992	1.05683e-07	1.66203e-06	1.00777e-06	719/728/57118/6363/6366/1236/972/2919/2920/2921/6374/6372/23604/1906/51561/3929/3071/5196/5197/5473/5879/5880/7060/6375	24
374	LumA_pos	GO:0032760	positive regulation of tumor necrosis factor production	38/5492	57/16992	1.07986e-07	1.6937e-06	1.02697e-06	64170/6363/6347/6348/729230/929/914/948/1191/1535/1536/2207/84868/3458/3593/51561/3670/3717/3929/3952/3965/23643/10392/5196/5295/5724/8737/54440/6693/10417/7096/7097/7098/7099/54106/943/7291/26137	38
375	LumA_pos	GO:0045123	cellular extravasation	33/5492	47/16992	1.11572e-07	1.74529e-06	1.05825e-06	119/683/6347/6366/56477/729230/6376/6387/1991/3383/3552/3554/3672/3676/3688/3689/3695/3952/8174/80310/5175/5293/5294/23236/83483/5724/5734/11035/6401/6403/6404/7070/7412	33
376	LumA_pos	GO:0002224	toll-like receptor signaling pathway	71/5492	130/16992	1.17623e-07	1.83505e-06	1.11268e-06	338/409/330/695/841/857/929/4064/11314/146722/948/942/10695/81035/1508/1513/1520/1535/153090/2672/84868/3146/8517/3656/11213/3659/3662/3684/3689/3929/5641/55366/100130733/4057/23643/4067/4615/4792/10062/57162/118788/5581/26191/5802/23180/8737/6233/6197/91543/6271/6279/6280/10010/353376/7096/81793/7097/7098/7099/10333/51284/51311/54106/7128/10318/79931/7301/7311/7316/7321/57590	71
377	LumA_pos	GO:0022898	regulation of transmembrane transporter activity	99/5492	197/16992	1.18385e-07	1.84204e-06	1.11692e-06	5243/88/150/79026/9472/287/477/482/483/51719/781/783/785/10368/801/817/845/857/859/1080/1193/149111/1393/1394/1520/1612/1756/1813/1814/1815/30845/2259/2273/2280/2281/5348/486/53827/53826/53822/2745/10681/2859/2946/9446/3270/57158/84502/126306/7881/3753/10008/30819/283518/3787/3788/4208/4734/22871/54413/4842/4878/4988/130497/5142/5144/5311/5336/5350/148811/10891/5566/5581/5724/2185/29098/5923/5649…	99
378	LumA_pos	GO:0052652	cyclic purine nucleotide metabolic process	82/5492	156/16992	1.21535e-07	1.88605e-06	1.1436e-06	19/49/108/109/196883/111/113/117/133/135/136/140/150/153/154/155/9590/9472/348/358/551/554/799/10203/801/10487/10486/729230/1394/1812/1813/1814/1815/1906/1909/1910/2492/9568/2587/2740/2771/2774/23432/11245/8477/2912/2917/2980/2977/2982/2983/2984/3351/3357/3973/1902/56246/112609/4842/4843/4846/10886/4878/4881/4882/4883/4887/4988/344901/165140/53829/5064/5138/5578/5739/2185/10266/5957/7077/7253/743…	82
379	LumA_pos	GO:0043491	protein kinase B signaling	79/5492	149/16992	1.27446e-07	1.97255e-06	1.19606e-06	1646/8644/284/409/558/55024/114897/859/6363/6347/6366/6348/6352/1236/940/958/1116/1440/1813/1814/1956/1969/2159/2152/2621/2876/1839/3059/10855/8692/3479/3481/3488/3606/3553/55801/3569/3611/51763/9270/6453/9314/3952/55788/9863/10461/2660/4653/50507/3084/4915/64805/5154/23612/5287/5294/23533/65018/5314/1263/5728/2889/6237/57142/9037/143686/23064/6425/22933/10253/6934/7010/7040/7046/55273/388121/854…	79
380	LumA_pos	GO:0030802	regulation of cyclic nucleotide biosynthetic process	76/5492	142/16992	1.31864e-07	2.03557e-06	1.23427e-06	19/49/108/109/196883/111/113/117/133/135/136/140/150/153/154/155/9590/9472/348/551/554/799/10203/801/10487/10486/729230/1394/1812/1813/1814/1815/1906/1909/1910/2492/9568/2587/2740/2771/2774/23432/11245/8477/2912/2917/2980/2977/2982/3351/3973/1902/56246/112609/4842/4843/4846/10886/4881/4883/4887/4988/344901/165140/53829/5064/5138/5578/5739/2185/10266/5957/7077/7253/7432/7434	76
381	LumA_pos	GO:0071229	cellular response to acid chemical	98/5492	195/16992	1.36411e-07	2.10023e-06	1.27347e-06	19/5244/1645/1646/8644/1109/8854/338/358/359/552/53335/824/6347/1051/1307/1277/1278/1281/1282/1290/1291/64506/1373/1535/1536/56603/84649/1906/1956/1958/2042/2865/2348/2350/11211/8322/8324/54331/57817/3199/27429/3399/55846/50801/3779/9314/3952/4058/4067/4208/4313/51079/4915/4916/81285/130497/5031/5105/5155/56034/80310/5166/55022/5311/5468/10891/5562/5581/5724/5729/5732/5734/5737/2185/6096/10670/58…	98
382	LumA_pos	GO:0010880	regulation of release of sequestered calcium ion into cytosol by sarcoplasmic reticulum	21/5492	25/16992	1.41969e-07	2.18008e-06	1.32189e-06	9472/287/477/775/801/817/844/845/1193/201140/1756/2281/2946/9446/3270/5144/5350/5566/6262/6546/10345	21
383	LumA_pos	GO:0048568	embryonic organ development	186/5492	420/16992	1.43071e-07	2.19127e-06	1.32868e-06	90/100/133/8854/220/8092/60529/200894/491/652/653/655/841/1028/1050/1051/57053/50515/286204/1437/115908/3491/28514/1749/1750/1906/2202/1956/2019/2022/8320/2034/1969/2048/2138/2200/2253/2254/2260/2323/2348/2296/2303/2304/2294/2295/2290/2487/7855/2623/2624/9573/2702/2735/2736/145258/9464/8820/23462/23493/3087/3091/3142/3198/3207/3199/3200/3202/3203/3204/3212/3213/3214/3216/3217/3218/3236/3232/3233/…	186
384	LumA_pos	GO:1902903	regulation of supramolecular fiber organization	133/5492	283/16992	1.57378e-07	2.40411e-06	1.45773e-06	25/88/10096/118/119/11214/79998/116985/93663/79822/395/9639/22899/402/10095/10109/55616/80115/27302/830/93661/832/859/6356/6366/6369/10344/1236/11135/10435/10602/148170/1073/1139/25999/1191/11151/1410/1440/1490/6387/10395/1906/2059/89848/9873/2242/2258/29109/80206/90167/9535/8477/2876/2934/3055/3059/3383/3397/51763/10788/9270/23189/55243/51474/3984/25802/1902/54551/4208/4233/4281/8195/91663/4641/…	133
385	LumA_pos	GO:0010742	macrophage derived foam cell differentiation	26/5492	34/16992	1.58888e-07	2.41461e-06	1.46409e-06	19/23461/9370/185/338/948/1071/1401/1435/1437/3606/3690/4023/4481/4792/7376/10062/5196/5320/5465/5468/5583/6646/8435/6772/7040	26
386	LumA_pos	GO:0090077	foam cell differentiation	26/5492	34/16992	1.58888e-07	2.41461e-06	1.46409e-06	19/23461/9370/185/338/948/1071/1401/1435/1437/3606/3690/4023/4481/4792/7376/10062/5196/5320/5465/5468/5583/6646/8435/6772/7040	26
387	LumA_pos	GO:0002761	regulation of myeloid leukocyte differentiation	62/5492	110/16992	1.62103e-07	2.45709e-06	1.48985e-06	9370/714/814/841/6348/1230/9398/920/972/1021/1051/51208/1435/2101/2200/2353/27086/2492/2624/9290/3059/3204/3398/3458/3593/51561/149233/146433/3635/3725/7071/3973/3976/10859/11025/11006/10234/4057/4067/9935/4286/5196/5295/133522/5578/5771/9770/5925/8737/6422/6886/54997/7030/9414/7098/7099/10766/10221/7305/84959/140685/677	62
388	LumA_pos	GO:0001101	response to acid chemical	147/5492	319/16992	1.63667e-07	2.47441e-06	1.50036e-06	19/5244/1244/2180/9370/231/1645/1646/8644/1109/210/8854/338/358/359/493/552/590/53335/654/824/847/6363/6347/6366/1236/948/952/1036/1051/1307/80781/1277/1278/1281/1282/1290/1291/64506/1373/54675/1490/1512/1535/1536/56603/84649/22943/1843/1906/1956/1958/2042/2865/2348/2350/2308/11211/8322/8324/441509/54331/2796/2934/2950/57817/3199/3294/27429/3383/3399/3490/3569/55846/50801/3779/9314/3952/4058/4067…	147
389	LumA_pos	GO:0007249	I-kappaB kinase/NF-kappaB signaling	125/5492	263/16992	1.69892e-07	2.56193e-06	1.55342e-06	25/9370/11214/284/80833/554/330/655/695/56892/825/84433/22900/64170/834/843/841/6363/6366/1236/929/939/948/920/958/972/8837/93978/1540/153090/1896/60401/10913/2149/356/2280/2316/2534/51704/2950/3162/3357/24138/8517/3586/3593/8809/3553/9173/51561/3656/3956/3965/1902/4057/23643/10892/9020/4215/57708/4615/4791/4792/84807/197358/114548/79671/10392/4856/10133/57162/57161/5187/11040/65018/57449/5579/55…	125
390	LumA_pos	GO:0030814	regulation of cAMP metabolic process	74/5492	138/16992	1.73393e-07	2.60801e-06	1.58137e-06	19/49/108/109/196883/111/113/117/133/135/136/140/150/153/154/155/9590/9472/551/554/799/10203/801/10487/10486/729230/1394/3627/6373/4283/1812/1813/1814/1815/1906/1909/1910/2492/9568/2587/2740/2771/2774/23432/11245/8477/2912/2917/3351/3973/1902/5598/56246/112609/10886/27031/4883/4887/4988/165140/53829/5064/5138/5144/5196/5311/5578/5739/10266/10411/7077/7253/7432/7434	74
391	LumA_pos	GO:0009190	cyclic nucleotide biosynthetic process	82/5492	157/16992	1.74309e-07	2.61509e-06	1.58565e-06	19/49/108/109/196883/111/113/117/133/135/136/140/150/153/154/155/9590/9472/348/358/551/554/799/10203/801/10487/10486/729230/1394/1812/1813/1814/1815/1906/1909/1910/2492/9568/2587/2740/2771/2774/23432/11245/8477/2912/2917/2980/2977/2982/2983/2984/3351/3357/3973/1902/56246/112609/4842/4843/4846/10886/4878/4881/4882/4883/4887/4988/344901/165140/53829/5064/5138/5578/5739/2185/10266/5957/7077/7253/743…	82
392	LumA_pos	GO:0042391	regulation of membrane potential	170/5492	379/16992	1.7577e-07	2.63027e-06	1.59486e-06	340273/25/88/9370/135/148/9472/239/287/10550/477/482/483/83875/637/665/11149/773/775/777/8913/781/783/785/817/834/845/117144/857/859/1080/57053/1139/1145/149461/1259/149111/1268/1269/8506/29119/1634/9162/1756/1812/1815/1906/30845/151647/2258/2259/2273/2281/2316/5348/8326/2562/51738/2702/10052/441509/2745/2776/2859/54112/2890/2893/2894/2903/2904/116443/2915/23593/3458/3569/3725/3736/3737/3741/3745…	170
393	LumA_pos	GO:0050890	cognition	122/5492	256/16992	1.98107e-07	2.95699e-06	1.79297e-06	109/2334/477/10396/590/7832/814/874/894/1051/10752/1139/7122/2055/1268/6900/1312/1393/1524/1621/9162/22943/1812/1813/1814/1956/1959/1979/2019/2048/2258/2353/8061/27023/93986/2534/8326/2740/2760/151556/54112/2890/2903/2904/2915/2917/11036/3091/3198/3269/3274/3356/90410/3678/8516/3688/152789/84502/3725/8997/7881/54207/50801/3815/11202/3973/431707/4009/4208/4212/4593/65009/54413/57502/266743/4885/48…	122
394	LumA_pos	GO:0032409	regulation of transporter activity	104/5492	211/16992	1.99081e-07	2.96398e-06	1.7972e-06	5243/88/150/79026/9472/287/477/482/483/51719/781/783/785/10368/801/817/845/857/859/1080/1193/149111/1393/1394/1520/55917/1612/1756/1813/1814/1815/30845/2259/2273/2280/2281/5348/486/53827/53826/53822/2745/10681/2859/2946/9446/3270/57158/84502/126306/7881/3753/10008/30819/283518/3787/3788/4208/4734/22871/54413/4842/4878/4988/130497/5142/5144/5311/5336/5350/148811/5468/10891/5566/5581/5724/2185/2909…	104
395	LumA_pos	GO:0001990	regulation of systemic arterial blood pressure by hormone	28/5492	38/16992	2.02695e-07	3.00255e-06	1.82059e-06	1636/59272/185/186/552/553/554/84909/1215/1359/1511/1522/1535/1814/1889/1906/1908/2028/2149/2702/4311/4846/81285/5021/5125/91608/5345/6869	28
396	LumA_pos	GO:0043370	regulation of CD4-positive, alpha-beta T cell differentiation	28/5492	38/16992	2.02695e-07	3.00255e-06	1.82059e-06	301/604/6363/941/9308/942/50943/3142/3146/3458/3593/3594/3606/3558/51561/149233/3566/3569/3662/3718/3965/84695/3071/114548/54440/4092/9655/8995	28
397	LumA_pos	GO:0043122	regulation of I-kappaB kinase/NF-kappaB signaling	114/5492	236/16992	2.04631e-07	3.0236e-06	1.83335e-06	25/9370/11214/284/80833/330/655/56892/825/84433/22900/64170/834/843/841/6363/6366/1236/939/948/920/958/972/8837/93978/1540/153090/1896/60401/10913/2149/356/2280/2316/2534/51704/2950/3162/3357/24138/8517/3586/3593/8809/3553/9173/51561/3956/3965/1902/4057/10892/9020/4215/57708/4615/4792/84807/197358/114548/79671/10392/4856/10133/57162/57161/5187/11040/65018/57449/5579/5581/5587/5743/10616/8737/6095…	114
398	LumA_pos	GO:0042035	regulation of cytokine biosynthetic process	56/5492	97/16992	2.13532e-07	3.14718e-06	1.90829e-06	51665/84433/64170/729230/940/916/920/941/942/1051/1536/10148/1958/1991/2205/50943/51738/3162/3458/10644/10643/3586/3593/3552/3553/59067/3569/3625/3635/3659/3662/9314/3902/3929/10859/4050/5606/9111/5553/5588/5724/6693/6777/6850/7096/7098/7099/10333/51284/51311/54106/115650/943/28951/51465/7538	56
399	LumA_pos	GO:0032652	regulation of interleukin-1 production	38/5492	58/16992	2.15587e-07	3.1695e-06	1.92182e-06	9447/301/409/22900/834/838/6363/6348/1236/1958/2149/27086/2621/51738/2950/84868/3146/3428/3454/3458/3586/7850/3670/3717/3965/4210/22861/114548/10392/5027/5371/6288/4088/8877/7099/51311/7128/10626	38
400	LumA_pos	GO:0030888	regulation of B cell proliferation	37/5492	56/16992	2.25195e-07	3.30248e-06	2.00246e-06	100/196/472/604/695/84433/11314/952/958/972/975/1026/1493/1880/22806/3586/3596/3558/59067/3574/3635/8660/4067/4208/4332/3071/4773/57162/639/5788/54440/7099/23495/115650/27242/7293/10673	37
401	LumA_pos	GO:0048705	skeletal system morphogenesis	103/5492	209/16992	2.29363e-07	3.34794e-06	2.03002e-06	249/8092/60529/29123/8313/649/652/654/655/659/1044/9350/50515/1305/1277/55790/1490/56603/9249/1749/2138/8817/2260/2296/2303/1112/158326/2734/145258/3037/64399/3198/3207/3199/3200/3202/3203/3204/3212/3213/3214/3216/3217/3218/3224/3236/3232/3233/3234/3235/3373/8692/4057/4146/4188/4208/4325/4313/4487/25902/4613/4664/4838/9241/130497/116039/5027/60676/5079/5156/162466/133522/5396/51715/5915/92129/871…	103
402	LumA_pos	GO:0001933	negative regulation of protein phosphorylation	176/5492	396/16992	2.29797e-07	3.34794e-06	2.03002e-06	25/104/9370/135/64853/284/348/409/54829/467/623/624/633/652/655/338761/801/857/859/867/135228/11314/1026/1028/1029/1030/1031/1050/154043/23603/1445/58190/153090/51339/1634/54541/22943/1756/1843/11221/142679/1844/56940/78986/1845/1848/1849/2022/2167/2192/25793/23770/23768/2308/1647/4616/2633/2675/9535/2776/2811/2950/3082/3087/8692/3476/3486/3553/3558/3569/3611/51763/11213/9270/3725/8850/55243/9314…	176
403	LumA_pos	GO:0051147	regulation of muscle cell differentiation	85/5492	165/16992	2.3018e-07	3.34794e-06	2.03002e-06	25/11214/9472/26287/409/79365/27302/650/652/663/91653/694/8536/825/859/6361/6355/963/1025/8837/116173/3627/9547/4283/56603/22943/28514/1906/1948/10938/30846/2022/2323/2294/4303/8324/9573/57817/9759/9734/23493/3399/3479/3486/3566/3611/3815/4217/5600/6300/55796/4205/4208/55897/2660/4487/4618/93649/4773/4851/4856/3084/93145/5155/23236/5467/93166/144165/5629/55544/3516/348093/92304/6474/150094/150572…	85
404	LumA_pos	GO:0048565	digestive tract development	69/5492	127/16992	2.30578e-07	3.34794e-06	2.03002e-06	100/8854/60529/652/56913/1026/51208/1281/1373/1543/51339/8642/1910/1956/79633/2254/2304/2294/2295/2300/2627/2735/2736/3091/3142/3202/3239/3274/3398/3655/3691/3815/688/55366/83881/93649/4838/4851/27031/5009/5021/5125/56034/5156/5308/91461/639/5915/5919/5925/348093/60485/6422/6423/6425/6474/4088/6608/6663/64321/6909/6943/6932/7040/7042/7043/7048/8626/7481	69
405	LumA_pos	GO:0006869	lipid transport	146/5492	318/16992	2.37112e-07	3.43432e-06	2.0824e-06	19/10349/154664/23461/23460/10351/10350/5243/8647/5244/1244/10257/225/9429/64137/64241/32/1636/2180/2182/9370/185/186/1645/1109/63982/121601/196527/301/302/338/341/346/347/348/8542/23780/80833/80832/80831/80830/81575/55937/23120/57205/23250/23200/286410/10396/57198/79895/624/654/114897/857/948/1066/1071/1080/2055/1191/10087/1394/1588/1813/1814/1815/1906/23344/8322/2587/51738/51228/2760/338328/514…	146
406	LumA_pos	GO:0032613	interleukin-10 production	31/5492	44/16992	2.40118e-07	3.4693e-06	2.1036e-06	177/29126/940/947/959/9308/28514/2207/50943/3082/3146/3620/3593/53833/51561/149233/3662/3718/3965/10859/80380/5553/54440/201633/7097/7099/54106/27242/3604/28951/6375	31
407	LumA_pos	GO:0010518	positive regulation of phospholipase activity	34/5492	50/16992	2.44364e-07	3.52196e-06	2.13554e-06	117/148/185/283/552/553/728/6352/3491/1909/1956/2247/2260/2321/2769/2776/9290/3356/3357/3702/3815/1902/10316/5156/5159/5319/5322/5330/5581/5724/115727/8698/6401/7294	34
408	LumA_pos	GO:0035637	multicellular organismal signaling	96/5492	192/16992	2.48057e-07	3.56643e-06	2.1625e-06	10060/59272/287/477/482/483/489/491/493/551/552/775/8913/781/55799/93589/783/785/10368/801/817/844/845/857/1133/149461/8506/29119/58524/1812/30845/2281/2316/5348/486/53826/53822/2702/10052/2859/54112/2917/3270/3458/3569/83700/3736/3737/3741/3750/3751/3753/10008/30820/30819/3768/3759/3762/3777/10242/27345/3781/3784/4205/23114/4842/4878/4881/4882/146183/5023/5024/5144/5350/5566/29098/6261/6262/6263…	96
409	LumA_pos	GO:0003203	endocardial cushion morphogenesis	23/5492	29/16992	2.63576e-07	3.78028e-06	2.29217e-06	90/94/650/653/655/8642/2022/2253/23462/26508/3670/4487/9241/4851/3516/6615/6591/6909/7042/7046/7048/55273/7291	23
410	LumA_pos	GO:1900371	regulation of purine nucleotide biosynthetic process	79/5492	151/16992	2.65173e-07	3.79392e-06	2.30044e-06	19/49/108/109/196883/111/113/117/133/135/136/140/150/153/154/155/9590/9472/348/551/554/799/10203/801/10487/10486/729230/1394/1812/1813/1814/1815/1906/1909/1910/2492/9568/2587/2740/2771/2774/23432/11245/8477/2912/2917/2980/2977/2982/3351/3973/1902/56246/112609/4842/4843/4846/10886/4881/4883/4887/4988/344901/165140/53829/5064/5138/55022/65018/10891/5578/5739/2185/10266/5957/7077/7253/7432/7434	79
411	LumA_pos	GO:0061138	morphogenesis of a branching epithelium	91/5492	180/16992	2.67164e-07	3.8131e-06	2.31207e-06	90/170690/133/186/650/652/655/859/6356/25932/1282/1435/1512/1522/8642/54567/1906/1909/2022/1969/2119/2138/79633/2246/2247/2252/2253/2260/2303/2297/2294/7855/151449/2736/2719/3082/3087/64399/3207/3202/3217/3237/3239/3586/3569/3611/55366/4233/4613/9241/4851/4855/8829/59277/7849/5154/5228/5308/5311/23129/5371/5534/5629/5727/54922/84870/6256/10371/6422/6423/6495/9353/6608/6591/9021/6663/30812/10252/1…	91
412	LumA_pos	GO:0045637	regulation of myeloid cell differentiation	93/5492	185/16992	2.77134e-07	3.9458e-06	2.39253e-06	92/9370/567/714/814/841/6348/1230/9398/920/972/1021/1051/51208/1435/1440/1441/28514/2101/2113/355/2200/2242/2353/2309/27086/2492/2551/2623/2624/29909/9290/3059/3091/3202/3204/3205/3218/3398/3458/3593/51561/149233/146433/3635/3707/182/3725/7071/51621/3952/3973/3976/10859/11025/11006/10234/4057/4067/9935/4208/4211/4212/4286/3071/4792/5196/5295/133522/5578/2185/5771/9770/5925/8737/6422/60682/6688/67…	93
413	LumA_pos	GO:0042306	regulation of protein import into nucleus	86/5492	168/16992	2.80595e-07	3.9854e-06	2.41655e-06	186/9472/284/347/8313/652/654/655/56892/9478/6363/939/948/1026/1440/1540/1601/153090/51339/147906/55929/8445/1896/10913/1956/23625/55612/2316/8324/2621/2776/3059/8692/3458/3479/3586/3593/8809/3553/51561/3569/3717/23189/3952/3965/5598/4188/29969/4792/4794/114548/4838/4856/5138/5295/5311/5569/11142/5530/5532/5534/5743/51715/10616/11030/9037/6423/6425/4088/6608/6591/8877/374403/7040/7043/7046/7067/7…	86
414	LumA_pos	GO:0003151	outflow tract morphogenesis	43/5492	69/16992	2.89568e-07	4.10291e-06	2.48779e-06	652/659/7122/9249/2022/2138/2253/2348/2296/2303/2627/2702/9464/23493/26508/3091/3611/3670/182/3725/4208/4734/9241/4887/4889/55742/5308/23129/5915/3516/6261/6423/6495/4091/64321/54345/6909/7042/7048/7049/7291/7481/23414	43
415	LumA_pos	GO:0051224	negative regulation of protein transport	97/5492	195/16992	2.93307e-07	4.14588e-06	2.51385e-06	130399/9370/150/284/301/307/347/8313/55024/655/10385/9478/939/947/948/1149/1445/1540/153090/147906/285381/1813/1814/1815/8445/2149/131177/23625/55612/2281/50943/2621/2633/51738/3033/3586/3553/7850/90865/3569/3625/51763/9270/3745/3753/55366/10859/2615/120892/5598/4188/29969/91942/4792/4794/114548/4856/8620/10062/4988/5138/8622/415116/5311/91461/5569/11142/5371/5530/5734/26191/51715/91543/6422/6425…	97
416	LumA_pos	GO:0031099	regeneration	88/5492	173/16992	2.94899e-07	4.15836e-06	2.52142e-06	133/285/301/306/347/348/558/55909/728/825/6347/1026/1051/8837/10752/1459/6387/1956/2043/2281/2348/8324/8326/2596/2621/2735/2876/2934/2950/57817/3082/3162/3475/3479/3586/3670/3717/83700/3725/9314/5653/11202/3913/3936/59352/23175/5604/4147/2660/389125/4618/81565/4747/4792/4815/4837/4851/4856/8013/4916/5207/5228/5467/5468/5396/5728/5802/5906/56963/9104/6143/6156/6161/8578/6442/6665/7006/7040/7048/70…	88
417	LumA_pos	GO:0070664	negative regulation of leukocyte proliferation	42/5492	67/16992	3.14093e-07	4.4184e-06	2.67909e-06	472/652/695/10385/29126/11314/1051/339390/1493/50943/2796/10457/2950/84868/3620/3586/3558/53833/3559/3635/23240/3965/10859/10288/2615/7940/4067/4332/80380/8654/57162/26279/639/5621/6693/7040/7128/23495/8764/27242/11326/6375	42
418	LumA_pos	GO:0060348	bone development	92/5492	183/16992	3.19358e-07	4.48171e-06	2.71748e-06	11214/249/29123/196527/302/8313/650/652/654/659/1044/9350/51208/1305/1277/55790/56603/8642/9249/1749/2022/56975/79633/2200/8817/2253/2313/2296/1112/27086/158326/2688/2734/3037/3207/3214/3479/3815/3952/10859/10234/79705/4057/4146/4208/4211/4325/4487/4653/4664/4882/116039/60676/56034/162466/5305/5308/5358/5479/5734/5788/51715/5915/9104/92129/6261/51119/10507/871/6423/6424/285590/6474/6497/124565/40…	92
419	LumA_pos	GO:0035587	purinergic receptor signaling pathway	24/5492	31/16992	3.23864e-07	4.53409e-06	2.74924e-06	55/100/111/135/136/140/196527/6900/2771/29909/2857/5023/5024/5026/9127/5027/5028/27334/64805/53829/9934/5031/286530/5724	24
420	LumA_pos	GO:0001906	cell killing	60/5492	107/16992	3.25647e-07	4.5482e-06	2.7578e-06	177/8542/409/567/735/6347/10666/11151/56253/1075/1511/1512/728358/1669/1991/2208/10578/3002/57817/84868/3383/3458/3592/3593/3594/3596/59067/51561/149233/3575/3811/22914/3902/3952/3965/10859/1130/100507436/9437/259197/4843/5027/146850/5532/5788/5873/353091/11035/6283/5272/4068/114836/57823/26228/6777/8417/79465/201294/7409/6375	60
421	LumA_pos	GO:1904589	regulation of protein import	87/5492	171/16992	3.39747e-07	4.73386e-06	2.87037e-06	186/9472/284/347/8313/652/654/655/56892/9478/6363/939/948/1026/1440/1540/1601/153090/51339/147906/55929/8445/1896/10913/1956/23625/55612/2316/8324/2621/2776/3059/8692/3458/3479/3586/3593/8809/3553/51561/3569/3717/23189/3952/3965/5598/4188/29969/4792/4794/114548/4838/4856/9141/5138/5295/5311/5569/11142/5530/5532/5534/5743/51715/10616/11030/9037/6423/6425/4088/6608/6591/8877/374403/7040/7043/7046/7…	87
422	LumA_pos	GO:0030048	actin filament-based movement	66/5492	121/16992	3.45062e-07	4.78519e-06	2.90149e-06	70/88/89/287/477/775/8913/781/783/817/857/859/29119/1674/1756/2316/2702/10052/3741/3753/10008/3759/3762/3764/3781/3784/4606/4607/4620/4621/4622/4626/4633/4634/4635/4637/4430/4643/4647/4650/4703/55742/5142/5144/5350/6262/6324/6327/55800/6330/6331/6640/25777/23224/7111/7134/7125/7136/7139/7140/7169/7171/7273/7431/7454/7456	66
423	LumA_pos	GO:0035051	cardiocyte differentiation	66/5492	121/16992	3.45062e-07	4.78519e-06	2.90149e-06	70/88/90/186/11214/9472/409/27302/650/652/11149/859/22943/1906/1948/1956/8320/80206/2348/8324/2627/57817/9464/23493/90410/3479/3670/3688/182/4000/4205/4208/55897/4629/4633/93649/91624/4851/50507/4878/3084/5156/5159/5308/144165/5629/5915/3516/6256/6443/150094/6546/8470/64321/54345/55553/10252/6722/6862/6909/6910/7040/7042/7049/7273/7291	66
424	LumA_pos	GO:0002260	lymphocyte homeostasis	40/5492	63/16992	3.65263e-07	5.05338e-06	3.06411e-06	25/100/972/11151/55619/139818/355/50943/202309/57678/84636/3091/3558/3559/3718/27040/3965/4067/4208/3071/5027/55012/5532/5896/11035/6194/27240/6654/124976/6708/6777/7040/7042/7128/23495/115650/608/10673/8740/1831	40
425	LumA_pos	GO:0042346	positive regulation of NF-kappaB import into nucleus	20/5492	24/16992	3.71377e-07	5.12587e-06	3.10807e-06	56892/6363/939/1896/10913/3593/8809/3553/51561/3965/5743/10616/8877/7097/7098/7099/51284/54106/8740/7205	20
426	LumA_pos	GO:0030808	regulation of nucleotide biosynthetic process	79/5492	152/16992	3.78402e-07	5.20893e-06	3.15843e-06	19/49/108/109/196883/111/113/117/133/135/136/140/150/153/154/155/9590/9472/348/551/554/799/10203/801/10487/10486/729230/1394/1812/1813/1814/1815/1906/1909/1910/2492/9568/2587/2740/2771/2774/23432/11245/8477/2912/2917/2980/2977/2982/3351/3973/1902/56246/112609/4842/4843/4846/10886/4881/4883/4887/4988/344901/165140/53829/5064/5138/55022/65018/10891/5578/5739/2185/10266/5957/7077/7253/7432/7434	79
427	LumA_pos	GO:0070296	sarcoplasmic reticulum calcium ion transport	25/5492	33/16992	3.79171e-07	5.20893e-06	3.15843e-06	9472/287/477/775/801/817/844/845/6348/1234/1193/201140/1756/2281/2946/9446/3270/5144/5350/5566/6261/6262/6546/6588/10345	25
428	LumA_pos	GO:0044243	multicellular organismal catabolic process	46/5492	76/16992	3.87536e-07	5.29903e-06	3.21306e-06	1636/59272/9509/9508/1302/1305/1306/80781/1310/1277/1278/84570/1281/1282/1284/1285/1286/1289/1290/50509/1291/1292/1293/131873/1295/1296/1471/1508/1513/1520/2028/2191/84681/3688/5653/4325/4327/4313/9313/64066/4314/4316/9902/5027/5184/5319	46
429	LumA_pos	GO:1901019	regulation of calcium ion transmembrane transporter activity	46/5492	76/16992	3.87536e-07	5.29903e-06	3.21306e-06	150/79026/9472/287/477/781/783/785/801/817/845/859/1193/1394/1756/1813/1815/30845/2259/2280/2281/10681/2859/2946/9446/3270/57158/84502/126306/10008/4842/4878/5142/5144/5311/5336/5350/5566/9104/6262/6271/6588/6769/57620/54106/10345	46
430	LumA_pos	GO:0002292	T cell differentiation involved in immune response	38/5492	59/16992	4.17055e-07	5.68941e-06	3.44977e-06	301/604/6363/941/942/338339/26253/8320/2207/27086/50943/1880/3142/3146/3458/3593/3594/3606/8809/3558/51561/149233/3566/3569/3662/3718/3965/84695/4063/114548/5734/5971/6095/114836/4092/9655/6778/8995	38
431	LumA_pos	GO:0043123	positive regulation of I-kappaB kinase/NF-kappaB signaling	90/5492	179/16992	4.24106e-07	5.77217e-06	3.49995e-06	25/9370/11214/80833/330/56892/84433/64170/834/843/841/6363/6366/1236/939/948/920/958/972/8837/93978/1896/60401/10913/2149/356/2280/2316/2534/51704/3162/3357/24138/8517/3593/8809/3553/51561/3956/3965/1902/4057/10892/9020/4215/57708/4615/10392/57162/57161/11040/65018/57449/5579/5581/5587/5743/10616/8737/6233/6283/6275/6285/57153/8877/54386/7052/353376/7097/7098/7099/10333/51284/54106/8795/7132/8743…	90
432	LumA_pos	GO:0098801	regulation of renal system process	26/5492	35/16992	4.2717e-07	5.79175e-06	3.51182e-06	9370/135/185/186/551/552/554/1312/1535/1813/1814/1906/1910/2149/2621/2702/51763/4881/81285/5020/5155/5800/6863/6869/10911/2837	26
433	LumA_pos	GO:0014812	muscle cell migration	45/5492	74/16992	4.27519e-07	5.79175e-06	3.51182e-06	1636/9370/199/301/55909/6352/9732/4303/2950/3037/9759/3479/3486/3488/3611/9270/3690/8997/1902/4035/93649/65009/4780/4856/50507/8829/5031/55742/5154/5155/80310/5159/51177/5467/10891/56729/80031/5054/6495/9353/6608/54434/6869/7060/10221	45
434	LumA_pos	GO:0060048	cardiac muscle contraction	67/5492	124/16992	4.50226e-07	6.08532e-06	3.68982e-06	59272/70/148/147/287/477/27302/775/8913/781/783/801/817/845/857/859/1193/1490/29119/1756/30845/2281/2316/2702/10052/2946/9446/9759/3270/3741/3753/10008/3759/3762/3764/3781/3784/5606/5608/4607/4633/4634/4635/4842/4878/5142/5144/8654/5294/5350/5566/5997/6262/6324/6327/55800/6330/6331/6546/4092/6640/6901/7134/7136/7139/7273/7423	67
435	LumA_pos	GO:0003205	cardiac chamber development	80/5492	155/16992	4.65726e-07	6.28034e-06	3.80808e-06	90/9510/11174/287/27302/652/653/655/659/859/1363/3491/9249/54567/2022/2253/2280/2296/2303/2294/2627/2702/9464/57493/23462/23493/26508/3091/3398/3670/182/8543/4052/7798/4208/55897/4607/4633/4634/93649/9241/4851/27031/4887/4889/3084/55742/5125/5308/23129/639/5629/5915/5950/3516/6256/6262/60485/6331/6423/6474/4091/4092/6608/9784/6654/6722/6909/6910/7010/7040/7042/7046/7048/7049/7134/7139/7481/7472/2…	80
436	LumA_pos	GO:0045444	fat cell differentiation	100/5492	204/16992	4.71144e-07	6.33884e-06	3.84355e-06	149685/9370/153/154/155/10124/650/338761/83643/11007/1050/1051/1052/25999/1240/1389/65989/11221/64641/1959/51752/2167/252995/2308/2487/2624/2662/9573/392255/2876/2869/3356/3398/3400/3569/3625/3655/182/122953/9314/688/3914/3952/85329/55885/84230/284207/8195/56246/3164/4929/8013/283927/114885/8864/51316/23236/5467/5468/10891/63976/5696/5743/374462/5919/56729/5997/6095/862/60485/6422/6423/285590/229…	100
437	LumA_pos	GO:1901343	negative regulation of vasculature development	49/5492	83/16992	4.78131e-07	6.41812e-06	3.89162e-06	285/51378/652/655/6347/729230/1284/1285/3627/153090/1634/54567/641700/1969/356/2296/4303/51738/2828/23493/3087/3202/3458/9270/9314/354/4223/79812/4804/4851/4881/5140/5155/5196/5371/5764/5797/5054/5176/6678/11005/23166/6772/7010/7058/7060/7075/64102/22846	49
438	LumA_pos	GO:0032693	negative regulation of interleukin-10 production	15/5492	16/16992	4.83459e-07	6.47482e-06	3.926e-06	177/29126/28514/50943/3620/3593/51561/149233/3718/10859/80380/5553/27242/3604/28951	15
439	LumA_pos	GO:0002287	alpha-beta T cell activation involved in immune response	35/5492	53/16992	4.86964e-07	6.47739e-06	3.92756e-06	301/604/6363/941/942/8320/27086/50943/1880/3142/3146/3458/3593/3594/3606/8809/3558/51561/149233/3566/3569/3662/3718/3965/84695/4063/114548/5734/5971/6095/114836/4092/9655/6778/8995	35
440	LumA_pos	GO:0002293	alpha-beta T cell differentiation involved in immune response	35/5492	53/16992	4.86964e-07	6.47739e-06	3.92756e-06	301/604/6363/941/942/8320/27086/50943/1880/3142/3146/3458/3593/3594/3606/8809/3558/51561/149233/3566/3569/3662/3718/3965/84695/4063/114548/5734/5971/6095/114836/4092/9655/6778/8995	35
441	LumA_pos	GO:0072523	purine-containing compound catabolic process	35/5492	53/16992	4.86964e-07	6.47739e-06	3.92756e-06	100/316/847/1806/22875/9615/2876/3094/5598/84618/22978/4907/4521/170685/55190/283927/10846/50940/5136/5153/5138/5139/5140/5141/5142/5143/5144/8654/27115/5151/8622/5152/4860/10411/25939	35
442	LumA_pos	GO:0046006	regulation of activated T cell proliferation	28/5492	39/16992	4.96401e-07	6.58798e-06	3.99461e-06	177/10385/29126/942/1178/50943/57678/11148/3146/3479/3481/3593/3594/3606/3558/51561/149233/3559/3965/2615/80380/5621/11035/6188/6504/6777/126259/8744	28
443	LumA_pos	GO:0051216	cartilage development	91/5492	182/16992	5.04176e-07	6.67606e-06	4.04802e-06	94/11173/8092/8313/649/27302/650/651/652/653/654/655/659/9350/1116/50515/1302/1277/55790/1490/3491/54360/1906/2202/2101/2121/8817/2247/2254/2260/2487/8200/392255/51738/2734/2736/2822/9464/388585/3091/3207/3200/3202/3213/3232/3373/8692/3952/4017/4060/4094/4146/4208/8195/4487/389125/4613/4781/9241/4856/130497/116039/91461/5396/5745/5915/864/871/6423/6474/4088/4093/6615/6591/6660/55553/6722/7040/704…	91
444	LumA_pos	GO:0051017	actin filament bundle assembly	69/5492	129/16992	5.05802e-07	6.68251e-06	4.05193e-06	87/118/119/199/116985/79822/395/9639/22899/55616/80115/1490/10395/1809/2059/339768/29109/56776/90167/6624/8477/3397/51763/9270/3693/3936/51474/3984/1902/4082/4233/8195/4430/4653/4739/50507/221692/90102/5295/5341/5358/9647/5734/2185/5879/10411/5962/6281/1901/5345/6422/285590/85358/134549/4088/10580/10174/6722/23075/11346/171024/6863/6869/7043/7046/23671/7454/7481/7791	69
445	LumA_pos	GO:0035025	positive regulation of Rho protein signal transduction	21/5492	26/16992	5.11899e-07	6.74786e-06	4.09156e-06	137735/11214/1281/2149/2151/9002/2840/2841/2843/2859/2828/9290/8477/1902/2846/10161/27334/286530/5159/5879/6091	21
446	LumA_pos	GO:0030183	B cell differentiation	63/5492	115/16992	5.15339e-07	6.77797e-06	4.10982e-06	25/100/57379/472/286410/604/695/84433/939/959/973/974/1015/112616/1380/1540/64421/28514/55619/139818/8326/1880/9759/9734/3087/3398/338376/22806/3586/3635/55846/3676/3688/9452/3718/3815/1316/3956/56262/4066/10892/4242/3071/150372/79840/4914/5295/5336/23228/5452/55012/639/2185/5771/5896/3516/6422/6777/6850/7412/22890/677/678	63
447	LumA_pos	GO:0007265	Ras protein signal transduction	147/5492	324/16992	5.1718e-07	6.78698e-06	4.11528e-06	19/137735/148/150/185/199/11214/259173/348/64411/9411/393/143872/395/397/9138/9639/22899/50650/100271715/50649/9459/8874/604/11135/10435/10602/148170/1012/1026/1029/1278/1281/1435/8727/9267/9265/27128/153090/28988/9162/10395/23268/1796/9046/79930/9844/2059/2149/2151/9002/221472/121512/152273/2247/2768/2840/2841/2843/2859/2828/9290/8477/10750/9402/3479/9922/440073/3688/3707/6453/50618/3725/8997/23…	147
448	LumA_pos	GO:0006195	purine nucleotide catabolic process	32/5492	47/16992	5.29151e-07	6.92858e-06	4.20113e-06	100/847/9615/2876/3094/5598/84618/22978/4907/4521/170685/55190/283927/10846/50940/5136/5153/5138/5139/5140/5141/5142/5143/5144/8654/27115/5151/8622/5152/4860/10411/25939	32
449	LumA_pos	GO:0007160	cell-matrix adhesion	97/5492	197/16992	5.36491e-07	7.00904e-06	4.24992e-06	87/88/89/94/347/395/8874/604/683/6366/56477/1236/947/948/967/10225/1012/1021/1029/1305/1307/1308/1281/50509/23603/1435/1490/27185/10395/1842/1896/1946/11117/54749/2042/10516/55612/10979/158326/2824/3204/3232/10855/3611/3672/8515/3676/3655/3679/8516/3683/3688/9270/3689/3690/3691/3693/3695/83700/3791/3987/284348/10894/8174/4653/4811/22795/146183/64098/90102/5295/59339/8499/9647/5728/2185/5829/5879/…	97
450	LumA_pos	GO:0002027	regulation of heart rate	52/5492	90/16992	5.54544e-07	7.22879e-06	4.38317e-06	100/133/148/153/186/287/552/11149/775/8913/781/783/801/817/845/857/859/29119/1756/1813/1906/1908/2034/2281/2702/23493/3270/3741/3753/10008/3759/3762/3784/8620/4878/5020/5144/5350/64091/5566/29098/6262/6324/6327/55800/6330/6331/10371/6546/6640/6863/10911	52
451	LumA_pos	GO:0033077	T cell differentiation in thymus	42/5492	68/16992	5.65201e-07	7.33946e-06	4.45027e-06	100/326/567/64919/652/814/84433/1235/1236/940/915/916/972/1794/1960/355/50943/7855/8324/8325/2736/3575/3707/3714/23240/9935/84807/5771/5896/11035/6194/6654/6693/6722/6777/8876/7471/7535/22890/6935/677/678	42
452	LumA_pos	GO:0045089	positive regulation of innate immune response	148/5492	327/16992	5.65536e-07	7.33946e-06	4.45027e-06	9447/338/409/330/695/84433/64170/841/857/6352/929/4064/912/30835/10666/11314/146722/948/942/10462/50856/170482/338339/26253/93978/64581/10695/1690/81035/56253/1508/1513/1520/1535/1540/153090/55601/2207/2219/2534/115362/2672/84868/3055/3146/3384/3385/3428/64135/8517/3592/3593/59067/3656/11213/3659/3662/3684/3689/22914/3902/3929/5641/55366/100130733/4057/23643/4067/10892/5608/8685/4313/10071/56667/…	148
453	LumA_pos	GO:0031295	T cell costimulation	47/5492	79/16992	5.9486e-07	7.68602e-06	4.66041e-06	151888/84433/857/6363/6366/1236/919/29126/940/915/916/917/920/959/921/941/942/1445/1493/1803/1947/1948/1949/2534/9402/11148/29851/22914/3932/3956/4067/9020/1326/79109/5063/5133/80380/5295/55615/5879/6693/126259/115650/8764/10673/8740/7409	47
454	LumA_pos	GO:0060191	regulation of lipase activity	47/5492	79/16992	5.9486e-07	7.68602e-06	4.66041e-06	25/117/148/185/283/51129/301/653145/341/552/553/636/728/6352/3491/1909/1956/2247/2260/2321/2769/2776/338328/9290/3356/3357/3702/3815/1902/4035/10316/7376/10062/5156/5159/5319/5322/22925/5330/5581/5724/115727/5997/8698/6401/6622/7294	47
455	LumA_pos	GO:0006939	smooth muscle contraction	55/5492	97/16992	6.12932e-07	7.9021e-06	4.79143e-06	59/100/136/148/147/146/150/151/152/154/143872/477/624/10203/857/1131/1264/9732/1812/1813/1906/1908/1909/1910/2149/2281/2982/3356/3357/3363/9312/8195/4629/4638/93649/10316/4887/5020/5021/5023/5024/5144/51196/5592/60675/5724/5743/5997/6546/6525/8877/6722/6869/6865/497189	55
456	LumA_pos	GO:0042113	B cell activation	121/5492	258/16992	6.4174e-07	8.25536e-06	5.00563e-06	25/100/196/57379/200558/472/286410/55024/604/695/84433/841/1235/4064/939/940/11314/952/958/959/972/973/974/975/942/1015/1026/112616/1380/1493/643/1540/64421/28514/55619/139818/355/50943/8326/202309/1880/9759/9734/3087/3398/338376/3458/3476/3543/22806/3586/3596/3558/59067/9466/3569/3574/3575/3635/8660/55846/3676/3688/9452/3718/3815/1316/7462/54900/3956/56262/4066/4067/10892/4208/4242/4332/931/3071…	121
457	LumA_pos	GO:0002698	negative regulation of immune effector process	58/5492	104/16992	6.5202e-07	8.35098e-06	5.0636e-06	2/284/301/409/604/722/729230/11314/1604/966/8832/10225/339390/1378/11221/56940/2294/50943/84868/3142/3162/5654/3434/3586/3598/3558/53833/3559/90865/3566/3575/11213/3718/3958/3965/10859/84695/100507436/79671/5532/5788/54941/6223/6397/5272/710/6504/4092/9655/11005/6693/7040/7042/7043/8995/10475/7105/6375	58
458	LumA_pos	GO:0070252	actin-mediated cell contraction	58/5492	104/16992	6.5202e-07	8.35098e-06	5.0636e-06	70/88/89/287/477/775/8913/781/783/817/857/859/29119/1674/1756/2316/2702/10052/3741/3753/10008/3759/3762/3764/3781/3784/4606/4607/4620/4621/4622/4626/4633/4634/4635/4637/4703/55742/5142/5144/5350/6262/6324/6327/55800/6330/6331/6640/7111/7134/7125/7136/7139/7140/7169/7171/7273/7431	58
459	LumA_pos	GO:0002285	lymphocyte activation involved in immune response	80/5492	156/16992	6.55186e-07	8.37325e-06	5.07711e-06	25/100/57379/301/54518/200558/604/6363/1235/4064/911/51744/940/958/959/941/942/1015/338339/26253/11151/28514/55619/139818/8320/2207/27086/50943/202309/1880/84868/3142/3146/3383/338376/3458/3586/3593/3594/3606/8809/3558/51561/149233/9466/3566/3569/3662/55846/3683/9452/3718/3936/3956/3958/3965/10859/84695/4063/4242/114548/5336/23228/5734/2185/5873/5971/6095/6194/114836/4092/9655/6778/23075/30009/70…	80
460	LumA_pos	GO:0032945	negative regulation of mononuclear cell proliferation	40/5492	64/16992	6.70473e-07	8.53144e-06	5.17303e-06	472/652/695/10385/29126/11314/1051/339390/1493/50943/2796/10457/84868/3620/3586/3558/53833/3559/3635/23240/3965/10859/10288/2615/7940/4067/4332/80380/8654/57162/26279/639/5621/6693/7040/23495/8764/27242/11326/6375	40
461	LumA_pos	GO:0050672	negative regulation of lymphocyte proliferation	40/5492	64/16992	6.70473e-07	8.53144e-06	5.17303e-06	472/652/695/10385/29126/11314/1051/339390/1493/50943/2796/10457/84868/3620/3586/3558/53833/3559/3635/23240/3965/10859/10288/2615/7940/4067/4332/80380/8654/57162/26279/639/5621/6693/7040/23495/8764/27242/11326/6375	40
462	LumA_pos	GO:0031214	biomineral tissue development	69/5492	130/16992	7.39315e-07	9.38706e-06	5.69183e-06	90/92/154/249/258/266/56172/196527/433/54829/491/8313/650/652/654/655/659/6348/1230/9350/7123/1277/4921/50506/10117/54757/56975/2308/8326/2621/2623/2719/2824/10457/3091/3479/9270/9365/7071/3952/55366/4057/4146/4208/9313/54959/4958/130497/116039/5027/162466/91461/5465/5743/5745/2185/5764/1901/51119/6546/4088/5552/7040/7043/338773/7291/7480/7481/7475	69
463	LumA_pos	GO:0061564	axon development	197/5492	458/16992	7.77029e-07	9.8446e-06	5.96926e-06	25/104/322/347/348/393/9138/51062/64919/655/659/91653/886/1009/1002/10752/1123/1268/6900/152330/84570/1400/55118/1436/6387/1630/9201/27185/1749/1796/9046/55715/55816/220164/1808/1813/1826/1946/1947/1949/1959/2042/2043/2044/2047/2048/2115/2131/9638/9637/55079/2258/2253/2281/23768/2348/27023/2290/2534/2596/151449/2675/2676/2736/2814/3199/3475/3611/8660/3670/64843/57611/3688/3717/83700/3725/9314/860…	197
464	LumA_pos	GO:0030258	lipid modification	125/5492	269/16992	7.7894e-07	9.84755e-06	5.97105e-06	225/28/10449/32/84129/33/35/51/6296/9370/185/239/341/347/348/2583/56898/114898/930/940/941/942/64781/1133/1268/126129/1384/114757/1543/1576/1551/1666/84649/1606/1607/1608/9162/1891/55862/1892/1956/1962/2108/2109/84668/2246/8823/8822/8817/2247/26281/2252/2253/2254/2260/2534/26301/26061/3033/3030/3032/51179/1839/3082/29851/3628/3632/3633/3635/56623/51763/8660/3815/9365/152831/3931/3932/3952/4233/23…	125
465	LumA_pos	GO:0019935	cyclic-nucleotide-mediated signaling	38/5492	60/16992	7.8333e-07	9.88175e-06	5.99179e-06	108/117/133/153/9472/348/948/64784/3627/6373/4283/1672/1910/1979/2044/2740/2770/2983/8844/3973/5598/4724/10846/5138/5139/5140/5141/5144/5152/5196/5592/5739/2185/9693/10411/11069/5997/6954	38
466	LumA_pos	GO:0060419	heart growth	44/5492	73/16992	8.14646e-07	1.02547e-05	6.21795e-06	32/186/9472/10409/27302/205428/859/1848/1906/2247/26281/2254/2260/2296/2303/2627/57817/57493/23493/3479/5600/4208/55897/65009/9241/4851/4878/5292/5629/5728/5950/3516/6256/1901/60485/8470/6909/6910/7042/7046/7048/7049/7472/23414	44
467	LumA_pos	GO:0050714	positive regulation of protein secretion	104/5492	216/16992	8.34969e-07	1.04881e-05	6.35943e-06	25/43/135/186/9447/283/322/640/654/22900/834/838/6363/6348/929/914/51744/29126/947/952/965/1080/26253/93978/283420/56253/1436/8447/1813/1956/2149/2219/55612/2268/2645/51738/2822/84868/3091/3146/3357/8692/3454/3458/3479/3586/3596/23765/3552/3553/3556/9173/3558/55801/90865/3566/3569/8660/3670/3717/3735/3783/3965/4023/5600/4155/399687/8736/25924/22861/114548/4826/7376/81285/5019/5027/29085/5319/5467…	104
468	LumA_pos	GO:0031294	lymphocyte costimulation	48/5492	82/16992	8.84871e-07	1.10793e-05	6.7179e-06	151888/84433/857/6363/6366/1236/919/29126/940/915/916/917/920/959/921/941/942/1445/1493/1803/1947/1948/1949/2534/9402/11148/29851/3569/22914/3932/3956/4067/9020/1326/79109/5063/5133/80380/5295/55615/5879/6693/126259/115650/8764/10673/8740/7409	48
469	LumA_pos	GO:1903510	mucopolysaccharide metabolic process	62/5492	114/16992	8.85812e-07	1.10793e-05	6.7179e-06	176/284/411/27087/135152/10331/93010/9334/9331/633/50515/55501/166012/113189/9435/9469/10164/56548/83539/337876/55790/55454/1464/1634/29940/92126/133584/2247/2331/3036/3037/3038/3073/3074/3082/3373/8692/3600/3553/3697/3699/3700/80760/11081/4060/10894/4969/4958/5155/5292/5549/9806/50859/6483/6487/6484/10402/55576/7040/10090/1462/64131	62
470	LumA_pos	GO:0032735	positive regulation of interleukin-12 production	24/5492	32/16992	8.96751e-07	1.11638e-05	6.76916e-06	177/6363/1236/948/958/959/3146/3620/3458/3593/51561/149233/3659/3663/3394/3670/3965/4050/5600/23236/7097/7098/7099/54106	24
471	LumA_pos	GO:0045576	mast cell activation	36/5492	56/16992	8.98281e-07	1.11638e-05	6.76916e-06	136/695/867/10666/11314/146722/8832/1268/1269/2205/2207/2242/2268/2294/2624/3162/3596/3598/3566/3815/27040/7462/3937/3965/4067/117194/10397/8013/5293/5294/5359/5791/5880/6283/6850/201294	36
472	LumA_pos	GO:0097755	positive regulation of blood vessel diameter	36/5492	56/16992	8.98281e-07	1.11638e-05	6.76916e-06	133/135/136/153/154/155/186/239/348/143872/624/659/1373/9732/1812/1910/1956/2702/2876/2982/3162/3672/3764/3779/3952/8195/4842/4846/5467/5592/5724/5797/5997/59342/6648/10911	36
473	LumA_pos	GO:0051384	response to glucocorticoid	75/5492	145/16992	9.42333e-07	1.16865e-05	7.08611e-06	5244/1244/23205/9370/133/186/189/199/11214/210/218/249/301/306/358/552/590/654/799/801/6346/6347/1026/1036/8837/1369/1373/54541/1843/1906/1956/355/2353/2354/8061/2308/2309/2950/23462/3176/3383/3490/3586/50616/3569/3670/687/4129/2660/4747/266743/2908/4916/5020/5066/5069/5207/133522/5724/5743/6161/6285/5176/9353/6586/6678/6753/6898/7040/84676/7332/7352/7538/677/678	75
474	LumA_pos	GO:0050918	positive chemotaxis	35/5492	54/16992	9.53937e-07	1.18055e-05	7.15823e-06	177/284/285/652/6360/6348/6352/1233/1012/11151/6387/2152/2247/2252/2253/10457/3082/3146/3603/3791/3958/4233/8829/4908/4916/5155/5228/1901/6288/6289/6291/9037/4088/7423/7424	35
475	LumA_pos	GO:0002294	CD4-positive, alpha-beta T cell differentiation involved in immune response	34/5492	52/16992	1.00651e-06	1.24037e-05	7.521e-06	301/604/6363/941/942/27086/50943/1880/3142/3146/3458/3593/3594/3606/8809/3558/51561/149233/3566/3569/3662/3718/3965/84695/4063/114548/5734/5971/6095/114836/4092/9655/6778/8995	34
476	LumA_pos	GO:0002709	regulation of T cell mediated immunity	34/5492	52/16992	1.00651e-06	1.24037e-05	7.521e-06	177/567/1178/339390/56940/50943/7855/3146/3592/3593/3594/3553/53833/51561/149233/3569/3575/10859/10892/259197/114548/5027/5532/5788/11035/91543/54440/6504/4092/6693/8417/7454/6375/22890	34
477	LumA_pos	GO:0034767	positive regulation of ion transmembrane transport	61/5492	112/16992	1.0136e-06	1.24649e-05	7.5581e-06	5243/25/88/9472/287/196527/482/483/623/781/783/801/825/930/1080/1520/3627/6373/4283/1756/1812/1815/1908/30845/2149/9002/2259/2316/5348/2745/2946/9446/3596/57158/3753/10008/3759/3779/3784/54413/4842/4878/4986/5027/5311/5335/5336/5724/5649/9104/6262/6271/85358/6622/57620/54997/7070/10345/7220/7225/6375	61
478	LumA_pos	GO:0010881	regulation of cardiac muscle contraction by regulation of the release of sequestered calcium ion	16/5492	18/16992	1.03761e-06	1.27335e-05	7.72094e-06	287/477/775/801/817/845/1193/1756/2281/2946/9446/3270/5350/5566/6262/6546	16
479	LumA_pos	GO:0045661	regulation of myoblast differentiation	32/5492	48/16992	1.09521e-06	1.34123e-05	8.13251e-06	26287/652/91653/694/825/6361/6355/116173/3627/9547/4283/28514/2323/9573/3399/3486/3611/4217/55796/4208/2660/4618/93649/4851/23236/5467/144165/150572/30812/7040/8740/677	32
480	LumA_pos	GO:1904950	negative regulation of establishment of protein localization	100/5492	207/16992	1.11066e-06	1.35557e-05	8.21951e-06	130399/9370/150/284/301/307/347/8313/55024/655/10385/9478/939/947/948/1149/1445/1540/153090/147906/285381/1813/1814/1815/8445/2149/131177/23625/55612/2281/50943/2621/2633/51738/3033/3586/3553/7850/90865/3569/3625/51763/9270/3745/3753/55366/10859/2615/120892/5598/4188/29969/91942/4792/4794/114548/4856/8620/10062/4988/5138/8622/55022/415116/5311/91461/5569/11142/5371/5530/5734/26191/51715/23433/915…	100
481	LumA_pos	GO:0042088	T-helper 1 type immune response	27/5492	38/16992	1.11385e-06	1.35557e-05	8.21951e-06	301/6363/729230/941/10148/84868/3142/3146/3593/3594/3606/10068/8809/9173/51561/149233/9466/90865/3566/3718/5971/6504/9655/6778/7099/10333/6375	27
482	LumA_pos	GO:0046638	positive regulation of alpha-beta T cell differentiation	27/5492	38/16992	1.11385e-06	1.35557e-05	8.21951e-06	100/301/6363/941/9308/942/50943/3142/3458/3593/3594/3606/51561/149233/3566/3569/3707/3965/3071/114548/4860/54440/9655/6850/7048/7535/7704	27
483	LumA_pos	GO:0050854	regulation of antigen receptor-mediated signaling pathway	31/5492	46/16992	1.12708e-06	1.36883e-05	8.29989e-06	100/1236/11314/123920/1540/56940/1845/2633/3783/3932/3958/11006/9404/4067/10892/150372/29085/23228/5579/5583/25865/5621/5771/26191/5788/79037/6188/26228/7070/50852/53347	31
484	LumA_pos	GO:0006140	regulation of nucleotide metabolic process	107/5492	225/16992	1.23359e-06	1.49509e-05	9.06549e-06	19/49/89/108/109/196883/111/113/117/133/135/136/140/150/153/154/155/9590/9472/348/551/554/799/10203/801/10487/10486/729230/978/1394/3627/6373/4283/54541/29103/1812/1813/1814/1815/1906/1909/1910/2492/9568/2587/2645/2740/2771/2774/2819/23432/11245/8477/2912/2917/2980/2977/2982/9759/3091/3351/3356/3479/3973/1902/5598/4199/4200/51085/56246/112609/4842/4843/4846/10886/27031/4881/4883/4887/4988/344901/…	107
485	LumA_pos	GO:0051591	response to cAMP	53/5492	94/16992	1.23791e-06	1.496e-05	9.07099e-06	9370/189/9472/218/358/1036/1080/1277/1373/1393/53905/50506/1843/2230/2353/2354/8061/2819/3488/51763/3725/3726/3727/3753/3784/4327/4724/50507/5020/5105/5139/5179/5187/5207/5294/5322/133522/5724/2185/5906/5908/2889/9693/10411/6531/6546/6547/6678/6772/7010/7056/7480/677	53
486	LumA_pos	GO:0002824	positive regulation of adaptive immune response based on somatic recombination of immune receptors built from immunoglobulin superfamily domains	45/5492	76/16992	1.23944e-06	1.496e-05	9.07099e-06	100/301/567/695/718/6363/729230/10666/940/920/958/941/2205/2207/2208/50943/7855/3142/3458/3592/3593/3594/3553/3558/51561/149233/9466/3569/4049/10892/259197/114548/5027/5588/91543/54440/9655/6778/8417/30009/7040/115650/10673/6375/22890	45
487	LumA_pos	GO:0006942	regulation of striated muscle contraction	49/5492	85/16992	1.28002e-06	1.53078e-05	9.28185e-06	59272/89/148/147/287/477/27302/775/801/817/844/845/857/859/1193/1490/29119/1756/30845/2258/2281/2316/2702/2946/9446/9759/3270/10008/3759/3784/4607/4633/4634/4842/4878/5142/5144/8654/5294/5350/5566/29098/5997/6262/6331/6546/6547/4092/7140	49
488	LumA_pos	GO:0060333	interferon-gamma-mediated signaling pathway	49/5492	85/16992	1.28002e-06	1.53078e-05	9.28185e-06	567/815/817/818/11140/4261/2210/2633/2634/3055/3383/10437/3458/3459/3460/3659/3660/3662/3663/3394/3716/3717/4281/4502/4684/84166/9111/7376/10062/4938/4939/8638/5371/5468/5724/5771/8651/9021/6672/6772/6737/10346/53840/10475/85363/55128/81603/7294/7412	49
489	LumA_pos	GO:2000379	positive regulation of reactive oxygen species metabolic process	49/5492	85/16992	1.28002e-06	1.53078e-05	9.28185e-06	59272/185/186/199/8644/445/948/1026/1191/1401/1535/90527/1906/1956/2309/1647/2950/3043/9759/3383/3458/3553/3569/3689/3717/10365/9314/22914/3952/4780/50507/4835/5155/5159/55022/5311/5743/2185/5806/5873/9104/8737/11035/4088/6622/7040/7048/7099/706	49
490	LumA_pos	GO:0030817	regulation of cAMP biosynthetic process	65/5492	122/16992	1.28568e-06	1.53078e-05	9.28185e-06	19/49/108/109/196883/111/113/117/133/135/136/140/150/153/154/155/9590/9472/551/554/799/10203/801/10487/10486/729230/1394/1812/1813/1814/1815/1906/1909/1910/2492/9568/2587/2740/2771/2774/23432/11245/8477/2912/2917/3351/3973/1902/56246/112609/10886/4883/4887/4988/165140/53829/5064/5138/5578/5739/10266/7077/7253/7432/7434	65
491	LumA_pos	GO:0002407	dendritic cell chemotaxis	20/5492	25/16992	1.28901e-06	1.53078e-05	9.28185e-06	196527/6363/6366/6352/1230/729230/1234/1235/1236/3577/3579/7852/2621/1880/3146/3592/3965/5294/6504/8995	20
492	LumA_pos	GO:0003081	regulation of systemic arterial blood pressure by renin-angiotensin	20/5492	25/16992	1.28901e-06	1.53078e-05	9.28185e-06	1636/59272/185/186/84909/1215/1359/1511/1522/1535/1814/1889/2028/2149/2702/4311/81285/5125/5345/6869	20
493	LumA_pos	GO:0043372	positive regulation of CD4-positive, alpha-beta T cell differentiation	20/5492	25/16992	1.28901e-06	1.53078e-05	9.28185e-06	301/6363/941/9308/942/50943/3142/3458/3593/3594/3606/51561/149233/3566/3569/3965/3071/114548/54440/9655	20
494	LumA_pos	GO:0001787	natural killer cell proliferation	12/5492	12/16992	1.28913e-06	1.53078e-05	9.28185e-06	51744/2000/3593/3600/3606/51561/149233/3952/26191/6504/114836/6777	12
495	LumA_pos	GO:0016525	negative regulation of angiogenesis	44/5492	74/16992	1.38243e-06	1.63825e-05	9.93351e-06	285/51378/6347/729230/1284/1285/3627/153090/1634/54567/641700/1969/356/2296/4303/51738/2828/3087/3202/9270/9314/354/4223/79812/4804/4851/4881/5140/5196/5371/5764/5797/5054/5176/6678/11005/23166/6772/7010/7058/7060/7075/64102/22846	44
496	LumA_pos	GO:1900542	regulation of purine nucleotide metabolic process	104/5492	218/16992	1.43776e-06	1.70039e-05	1.03103e-05	19/49/89/108/109/196883/111/113/117/133/135/136/140/150/153/154/155/9590/9472/348/551/554/799/10203/801/10487/10486/729230/1394/3627/6373/4283/54541/29103/1812/1813/1814/1815/1906/1909/1910/2492/9568/2587/2645/2740/2771/2774/2819/23432/11245/8477/2912/2917/2980/2977/2982/9759/3091/3351/3356/3479/3973/1902/5598/51085/56246/112609/4842/4843/4846/10886/27031/4881/4883/4887/4988/344901/165140/5027/53…	104
497	LumA_pos	GO:0030282	bone mineralization	55/5492	99/16992	1.48271e-06	1.75001e-05	1.06112e-05	90/92/154/56172/196527/433/54829/8313/650/652/654/655/659/6348/1230/9350/7123/4921/50506/56975/8326/2623/2719/2824/10457/3091/3479/9365/7071/3952/55366/4057/4146/4208/4958/130497/116039/5027/162466/91461/5743/5745/2185/5764/1901/51119/6546/4088/5552/7040/7043/338773/7291/7480/7481	55
498	LumA_pos	GO:0001570	vasculogenesis	43/5492	72/16992	1.53915e-06	1.81298e-05	1.0993e-05	133/857/83605/947/51162/2022/1969/2294/8322/10052/3037/51564/57493/23462/23493/3087/3726/3791/4643/93649/4851/4915/5159/5308/9444/10266/5906/9693/54922/6608/64321/54345/6862/6910/7040/7048/7049/7075/55273/7476/10413/677/23414	43
499	LumA_pos	GO:0071347	cellular response to interleukin-1	51/5492	90/16992	1.59343e-06	1.87316e-05	1.13579e-05	1244/11173/6346/6356/6357/6358/6360/6361/6362/6363/6347/6366/6367/6368/6369/10344/6348/6349/414062/6351/6352/6355/958/1051/1116/6376/153090/1906/1958/3037/3091/3373/8692/3383/3552/3554/7850/3569/3656/11213/10365/5105/23236/5740/6095/8986/6422/10010/7035/6375/6846	51
500	LumA_pos	GO:0046633	alpha-beta T cell proliferation	21/5492	27/16992	1.598e-06	1.87477e-05	1.13677e-05	729230/51744/940/916/1604/941/1794/10148/2000/3593/3600/3606/51561/3659/3965/64926/6850/7048/8764/6375/7535	21
501	LumA_pos	GO:0042116	macrophage activation	36/5492	57/16992	1.68042e-06	1.96753e-05	1.19301e-05	199/671/4345/972/22918/1191/64784/1437/1524/284467/27086/84868/3586/3596/9173/133396/90865/3566/3725/3735/3929/399687/10062/5581/6095/6622/26228/6850/7096/7097/7098/7099/10333/51284/51311/7305	36
502	LumA_pos	GO:0051607	defense response to virus	110/5492	234/16992	1.77021e-06	2.06641e-05	1.25296e-05	10060/104/9447/8907/8905/200315/27350/140564/200316/60489/164668/567/330/665/55337/64170/50489/919/940/920/958/942/925/926/3627/4283/54541/55601/728358/1794/9844/8547/2534/2633/57678/3055/51191/5654/8692/3428/10964/64135/3434/3433/3437/24138/8519/10581/10410/3454/3455/338376/3458/3459/3588/3593/3594/3600/3553/51561/149233/3559/90865/3569/3659/3663/3669/3764/3932/10859/1130/100507436/4599/4600/841…	110
503	LumA_pos	GO:0002576	platelet degranulation	68/5492	130/16992	1.77191e-06	2.06641e-05	1.25296e-05	2/10257/87/88/308/801/135228/948/967/55664/1675/7123/1191/1521/2162/2153/2157/10447/2207/83706/2316/2621/22927/3082/3479/3481/3671/3690/3699/3700/7044/3959/10184/4067/22915/5023/5154/5155/5175/5196/9749/5341/5473/5627/5660/5919/6403/5054/5345/710/6678/5552/6812/6850/7018/7040/7042/7043/7076/7078/7094/54495/7273/7414/7423/7424/10490/7450	68
504	LumA_pos	GO:0006940	regulation of smooth muscle contraction	35/5492	55/16992	1.80856e-06	2.10496e-05	1.27634e-05	100/136/148/147/146/150/151/152/154/143872/477/10203/857/1131/1264/9732/1906/2149/2982/9312/93649/4887/5020/5021/5023/51196/5592/60675/5724/5743/5997/8877/6722/6869/6865	35
505	LumA_pos	GO:0007266	Rho protein signal transduction	84/5492	169/16992	1.85608e-06	2.15599e-05	1.30728e-05	19/137735/148/150/185/11214/259173/348/64411/9411/393/143872/395/397/9138/9639/22899/50650/100271715/50649/9459/8874/604/11135/10435/10602/148170/1012/1278/1281/8727/10395/23268/2149/2151/9002/221472/121512/152273/2768/2840/2841/2843/2859/2828/9290/8477/3688/6453/50618/8997/23189/3984/1902/2846/10161/4168/23101/4233/4650/4653/4804/27334/286530/5159/57480/64857/57449/55200/440107/80243/5879/5923/5…	84
506	LumA_pos	GO:0000187	activation of MAPK activity	75/5492	147/16992	1.86012e-06	2.15642e-05	1.30754e-05	136/150/151/152/11214/238/60370/79444/650/114898/728/6363/959/972/975/1139/1464/7852/153090/28988/1815/1848/1849/10595/2205/2246/2247/2357/2690/51738/3082/3479/8517/3553/3656/3672/3735/3815/1902/120892/5604/5606/5608/4296/4217/9064/11184/5602/5600/29969/10392/3084/4908/4916/5027/5063/5148/8682/5319/51196/5562/84432/60675/8737/6233/9294/6288/25759/6850/6997/7039/7043/7099/7311/7316	75
507	LumA_pos	GO:0010743	regulation of macrophage derived foam cell differentiation	22/5492	29/16992	1.87239e-06	2.16636e-05	1.31357e-05	19/23461/9370/185/338/948/1071/1401/1435/1437/3606/3690/4023/4481/4792/7376/10062/5196/5320/5465/5468/5583	22
508	LumA_pos	GO:0007187	G-protein coupled receptor signaling pathway, coupled to cyclic nucleotide second messenger	88/5492	179/16992	1.92096e-06	2.21818e-05	1.34499e-05	108/109/196883/111/113/135/136/148/147/146/150/151/152/153/154/155/186/301/554/799/10203/6347/1230/1232/1131/1133/1268/1269/1394/1395/1812/1813/1814/1815/2865/2316/2357/2492/2587/9340/2768/9630/2769/2770/2771/2774/2775/2776/2781/54331/2825/344758/2827/2869/2912/2915/2916/2917/3274/3351/3355/3360/3363/3973/1902/4883/4887/4986/4988/5028/64805/5144/5567/5660/5732/5734/5739/5745/9693/5996/339403/1901…	88
509	LumA_pos	GO:0051057	positive regulation of small GTPase mediated signal transduction	34/5492	53/16992	1.93622e-06	2.23141e-05	1.35301e-05	137735/117/11214/1281/1435/9162/2149/2151/9002/90167/2840/2841/2843/2859/2828/9290/8477/3479/3707/1902/2846/10161/4803/3084/4914/27334/286530/5159/5879/5923/115727/5649/6091/6654	34
510	LumA_pos	GO:0001649	osteoblast differentiation	98/5492	204/16992	1.94038e-06	2.23182e-05	1.35326e-05	43/90/92/249/8313/55973/650/651/652/654/655/659/847/865/6348/1021/1050/1051/1052/1277/1291/115908/3491/4921/50846/1749/1969/2101/56975/2254/2662/2735/2736/10457/9464/9759/51564/55363/3082/3199/3397/3398/3399/3400/8519/3479/3486/3488/3569/3570/3611/182/3726/3727/55366/4057/4208/9902/4653/9241/4851/344901/9260/5179/5566/5587/5727/5745/9770/6096/6205/6209/22800/10507/8482/6422/6423/285590/6474/6497/…	98
511	LumA_pos	GO:1904064	positive regulation of cation transmembrane transport	56/5492	102/16992	1.98117e-06	2.2714e-05	1.37726e-05	25/88/9472/287/196527/482/483/623/781/783/801/825/930/1520/3627/6373/4283/1756/1812/1815/1908/30845/2149/9002/2259/2316/5348/2745/2946/9446/3596/57158/3753/10008/3759/3779/3784/54413/4842/4878/4986/5311/5335/5336/5649/9104/6262/6271/85358/6622/57620/54997/7070/10345/7220/6375	56
512	LumA_pos	GO:0035239	tube morphogenesis	153/5492	346/16992	1.98254e-06	2.2714e-05	1.37726e-05	25/90/94/170690/133/186/8092/200894/84913/650/652/653/655/859/6356/83605/25932/1282/1435/1436/115908/1512/1522/3627/153090/51339/8642/10395/28514/54567/1896/10913/1906/1909/1948/1956/2022/1969/2043/2119/2138/79633/2246/2247/2253/2348/2303/2297/2294/27086/2627/151449/2735/2736/2719/9464/388585/8820/3087/64399/3091/3142/3198/3207/3202/3217/3237/3239/3398/3611/79192/9270/26249/55366/8549/8543/7798/4…	153
513	LumA_pos	GO:0030316	osteoclast differentiation	49/5492	86/16992	2.04539e-06	2.33885e-05	1.41816e-05	302/814/6348/1230/135228/1051/51208/1435/1436/1969/2101/56975/2200/2353/27086/2492/2719/1880/9290/3458/3593/51561/149233/3635/3726/7071/3973/10859/11025/11006/10234/79705/4057/9935/4286/28962/5295/133522/9770/6422/9644/7030/9414/7098/7099/8792/10766/7305/84959	49
514	LumA_pos	GO:0098542	defense response to other organism	209/5492	496/16992	2.09137e-06	2.38491e-05	1.44609e-05	10060/11096/104/57379/9447/306/8907/8905/200315/27350/140564/200316/60489/164668/567/116071/330/665/671/55337/728/10241/64170/283234/11126/50489/919/940/948/920/958/942/925/926/1051/1053/5199/338339/26253/93978/64581/1690/23406/1401/1511/3627/10563/6372/4283/1535/54541/55601/728358/1669/1672/55894/245932/245937/400830/1794/1991/9844/1969/2207/8547/2268/27086/2534/2633/163351/10578/57678/57817/848…	209
515	LumA_pos	GO:0034330	cell junction organization	116/5492	250/16992	2.09414e-06	2.38491e-05	1.44609e-05	1636/59272/60/87/88/89/94/118/283/287/347/395/8874/402/57863/857/83605/1008/1009/1012/1015/1016/64403/1002/1003/1004/1006/149461/7122/8506/1307/1308/23603/1436/1445/10395/1828/1946/23136/2042/54751/10979/2316/2318/6624/7855/2701/2702/10052/125111/151306/2824/51564/57493/3611/3678/3655/9270/3690/3691/3791/3801/3861/3852/3914/3915/3987/55679/4641/4653/23114/57502/9253/84552/90102/9647/5566/5578/558…	116
516	LumA_pos	GO:0055024	regulation of cardiac muscle tissue development	40/5492	66/16992	2.09788e-06	2.38491e-05	1.44609e-05	9472/409/27302/650/652/859/22943/1906/1948/2247/26281/2253/2254/2260/8324/2627/57817/23493/3479/57158/5600/4208/93649/9241/4851/3084/5292/5728/5950/3516/60485/55553/6909/6910/7040/7046/7048/7049/7472/23414	40
517	LumA_pos	GO:0010720	positive regulation of cell development	193/5492	453/16992	2.15584e-06	2.44607e-05	1.48317e-05	118/9370/151/152/9472/322/348/8874/10109/411/443/604/221336/274/27302/650/652/653/654/655/659/8536/57118/65981/729230/1002/1003/8837/7122/1268/1272/64506/57699/9362/1435/1524/6387/7852/153090/1638/27185/22943/63950/1793/1809/1813/1826/90527/1906/1946/8507/2042/2043/2048/2119/79791/2242/9638/55079/26281/2260/2281/2316/2290/2534/2624/8200/392255/151449/81544/2736/51704/170825/57817/3037/26508/3082/…	193
518	LumA_pos	GO:0061572	actin filament bundle organization	69/5492	133/16992	2.19552e-06	2.48628e-05	1.50755e-05	87/118/119/199/116985/79822/395/9639/22899/55616/80115/1490/10395/1809/2059/339768/29109/56776/90167/6624/8477/3397/51763/9270/3693/3936/51474/3984/1902/4082/4233/8195/4430/4653/4739/50507/221692/90102/5295/5341/5358/9647/5734/2185/5879/10411/5962/6281/1901/5345/6422/285590/85358/134549/4088/10580/10174/6722/23075/11346/171024/6863/6869/7043/7046/23671/7454/7481/7791	69
519	LumA_pos	GO:0002793	positive regulation of peptide secretion	110/5492	235/16992	2.27871e-06	2.56842e-05	1.55736e-05	25/43/135/186/9447/283/322/8874/640/654/22900/834/838/6363/6348/929/914/51744/29126/947/952/965/1080/26253/93978/283420/56253/1436/8447/1813/1956/2149/2219/55612/2268/2645/51738/2822/84868/3091/3146/3357/8692/3454/3458/3479/3586/3596/23765/3552/3553/3556/9173/3558/55801/90865/3566/3569/8660/3670/3717/3735/3783/3965/4023/5600/4155/399687/8736/25924/22861/114548/4826/4887/7376/81285/5019/5027/29085…	110
520	LumA_pos	GO:0010463	mesenchymal cell proliferation	31/5492	47/16992	2.28557e-06	2.56842e-05	1.55736e-05	650/652/655/8642/54798/79633/2252/2254/2260/2294/93986/2719/9464/8660/4000/4487/4613/4781/130497/5154/5396/5764/6474/6495/6608/6772/7048/8626/7481/7472/6935	31
521	LumA_pos	GO:0010524	positive regulation of calcium ion transport into cytosol	31/5492	47/16992	2.28557e-06	2.56842e-05	1.55736e-05	25/117/9472/623/801/825/857/930/920/3627/6373/4283/1812/2149/9002/2946/9446/3596/57158/5024/5026/5027/5311/5319/5335/6622/7070/10345/7220/7222/6375	31
522	LumA_pos	GO:0042993	positive regulation of transcription factor import into nucleus	31/5492	47/16992	2.28557e-06	2.56842e-05	1.55736e-05	9472/56892/6363/939/1440/55929/1896/10913/2316/3059/3593/8809/3553/51561/3965/5295/5530/5532/5534/5743/10616/4088/8877/7097/7098/7099/51284/54106/340061/8740/7205	31
523	LumA_pos	GO:0032602	chemokine production	44/5492	75/16992	2.30133e-06	2.58119e-05	1.5651e-05	9370/136/177/326/347/972/1436/1958/1991/1969/2865/27086/2950/84868/3091/3162/3458/3586/3606/3552/3553/9173/90865/3566/3569/3570/9314/3929/3965/4023/4155/4210/6279/6280/6591/9655/353376/7097/7098/7099/51284/54106/59341/7291	44
524	LumA_pos	GO:0055123	digestive system development	71/5492	138/16992	2.3398e-06	2.61932e-05	1.58822e-05	100/8854/60529/652/56913/1026/1028/51208/1281/1373/1543/51339/8642/1910/1956/79633/2254/2304/2294/2295/2300/2627/2735/2736/3091/3142/3202/3239/3274/3398/3655/3691/3815/688/55366/83881/93649/4838/4851/27031/5009/5021/5125/56034/5156/5308/91461/639/5915/5919/5925/348093/60485/6422/6423/6425/6474/4088/6608/6663/64321/6909/6943/6932/7040/7042/7043/7048/8626/79971/7481	71
525	LumA_pos	GO:0042326	negative regulation of phosphorylation	185/5492	432/16992	2.35047e-06	2.62626e-05	1.59243e-05	25/89/104/9370/135/64853/284/348/409/54829/467/623/624/633/652/655/338761/801/857/859/867/135228/11314/1026/1028/1029/1030/1031/1050/154043/23603/1445/58190/153090/51339/1634/54541/22943/1756/29103/1843/11221/142679/1844/56940/78986/1845/1848/1849/2022/2167/2192/25793/23770/23768/2308/1647/4616/2633/2646/2675/9535/2776/2811/2950/9759/3082/3087/8692/3476/3486/3553/3558/3569/3611/51763/11213/8660/9…	185
526	LumA_pos	GO:1903556	negative regulation of tumor necrosis factor superfamily cytokine production	30/5492	45/16992	2.37725e-06	2.65113e-05	1.60751e-05	9370/409/558/671/29126/947/1139/1149/50943/2621/51738/10457/2841/2950/84868/3586/11213/3929/3965/10859/4057/197358/5443/26191/6504/23208/7099/7128/706/7291	30
527	LumA_pos	GO:0030501	positive regulation of bone mineralization	25/5492	35/16992	2.40081e-06	2.67232e-05	1.62036e-05	90/92/154/196527/650/652/654/655/659/56975/8326/2824/9365/4057/4208/130497/116039/5027/91461/6546/4088/7040/7043/338773/7480	25
528	LumA_pos	GO:0070482	response to oxygen levels	156/5492	355/16992	2.46334e-06	2.73476e-05	1.65822e-05	5244/10449/94/100/9370/133/177/210/212/218/283/285/51378/51129/81575/358/472/571/650/655/665/824/834/847/857/867/6347/947/952/1026/8837/1139/1277/84701/64506/1471/1490/6387/7852/1535/1536/114757/1543/54541/1803/1813/1906/1909/1958/2034/2113/26355/355/56776/2308/2309/2627/3091/64344/3162/3383/3741/3751/3777/3779/3952/4000/4017/1902/4049/4313/93649/10397/4780/4842/4843/4851/50507/4878/4929/5021/502…	156
529	LumA_pos	GO:0006941	striated muscle contraction	82/5492	165/16992	2.46622e-06	2.73476e-05	1.65822e-05	59272/70/89/148/147/287/477/27302/775/8913/781/783/801/817/844/845/857/859/1193/1490/29119/1756/30845/2281/2316/2702/10052/2946/9446/9759/3270/126306/3741/3753/10008/3759/3762/3764/3781/3784/5606/5608/4606/4607/4621/4626/4633/4634/4635/8736/9172/127294/4842/4878/5142/5144/8654/5294/5350/5566/92241/5997/6262/6324/6327/55800/6330/6331/6546/6547/4092/6640/246329/23336/6901/7134/7125/7136/7139/7140/7…	82
530	LumA_pos	GO:0003272	endocardial cushion formation	18/5492	22/16992	2.48185e-06	2.73657e-05	1.65932e-05	90/653/655/8642/2022/2253/23462/26508/4487/9241/4851/3516/6615/6591/7042/7046/7048/55273	18
531	LumA_pos	GO:0009214	cyclic nucleotide catabolic process	18/5492	22/16992	2.48185e-06	2.73657e-05	1.65932e-05	5598/10846/50940/5136/5153/5138/5139/5140/5141/5142/5143/5144/8654/27115/5151/8622/5152/10411	18
532	LumA_pos	GO:0032660	regulation of interleukin-17 production	18/5492	22/16992	2.48185e-06	2.73657e-05	1.65932e-05	50943/3458/3592/3593/3600/3606/3558/59067/51561/149233/4063/4615/3071/5588/5621/114836/7040/7099	18
533	LumA_pos	GO:0070169	positive regulation of biomineral tissue development	27/5492	39/16992	2.50312e-06	2.75484e-05	1.6704e-05	90/92/154/196527/650/652/654/655/659/10117/56975/8326/2824/9365/4057/4208/130497/116039/5027/91461/6546/4088/7040/7043/338773/7480/7475	27
534	LumA_pos	GO:0051056	regulation of small GTPase mediated signal transduction	135/5492	300/16992	2.54624e-06	2.79705e-05	1.69599e-05	2/19/137735/117/148/11214/259173/348/116985/116984/64411/79658/55843/55114/93663/57569/57584/58504/57636/83478/9938/23092/79822/9411/257106/57514/393/143872/395/64333/397/9138/9639/22899/50650/100271715/50649/9459/8874/604/1123/1281/1435/9267/9265/27128/153090/91614/9162/10395/23268/2149/2151/9002/10144/221472/121512/152273/90167/51291/2840/2841/2843/2859/2828/9290/8477/3479/3633/9922/440073/3688…	135
535	LumA_pos	GO:0002792	negative regulation of peptide secretion	60/5492	112/16992	2.5623e-06	2.80943e-05	1.70349e-05	130399/150/284/301/307/55024/10385/947/972/1149/1393/285381/1813/1814/1815/2149/131177/2281/50943/2621/2633/51738/3033/3586/3553/7850/90865/3569/3625/8997/3745/3952/55366/10859/2615/91942/114548/4856/8620/10062/4988/8622/415116/5371/5530/5734/26191/91543/6422/23409/6504/5552/284297/23208/51311/27242/3604/7351/10911/7447	60
536	LumA_pos	GO:0030509	BMP signaling pathway	75/5492	148/16992	2.58618e-06	2.83033e-05	1.71617e-05	25/90/92/94/27302/650/651/652/653/654/655/168667/659/9350/91851/286204/3491/22943/1749/147409/1958/2022/2200/2253/23770/2297/11167/2627/2662/9573/8200/392255/151449/2719/64388/388585/5654/94031/3397/3611/375616/7044/4038/4487/4681/4838/9241/4851/3516/348093/56963/494470/6262/6422/6423/6424/6497/4091/4092/4093/25928/23111/6862/7040/7042/7043/7049/55273/7321/9958/375567/7471/170261/644353/23090	75
537	LumA_pos	GO:0043271	negative regulation of ion transport	65/5492	124/16992	2.69872e-06	2.94799e-05	1.78751e-05	88/150/186/10550/468/477/51719/801/817/845/857/859/1193/1268/150684/51185/1394/1813/1814/1815/2281/2564/2775/10681/2824/2859/2917/2946/9446/57817/3270/3351/3356/3383/51763/8660/3741/7881/3753/10008/283518/3952/10859/10288/4129/4734/4842/4846/4889/130497/5311/22925/5350/5581/5593/5743/2185/5270/6424/6588/6622/7040/54106/10345/7291	65
538	LumA_pos	GO:0030900	forebrain development	158/5492	361/16992	2.83038e-06	3.08606e-05	1.87123e-05	23287/8854/220/238/306/358/200894/493/552/554/558/64919/597/650/652/22903/7832/886/1021/6900/1281/55118/1436/1459/6387/153090/9201/166614/1638/27185/85458/22943/10395/1749/63950/1812/1813/50506/1956/8891/2018/8320/2044/2048/2113/2131/2145/2173/79633/55079/2258/2253/2260/2316/27023/2290/93986/2534/2624/151449/81544/2735/2736/2775/2776/55970/145258/170825/388585/8820/3087/3091/27429/3398/3400/3670/…	158
539	LumA_pos	GO:0070304	positive regulation of stress-activated protein kinase signaling cascade	72/5492	141/16992	2.8469e-06	3.09831e-05	1.87866e-05	177/22881/10550/79444/650/64170/6363/6366/1236/939/959/1490/153090/28988/142679/56940/60401/10913/1906/2043/10595/2205/221472/2324/11211/8322/7855/8324/8325/1647/4616/10912/392255/9464/3146/3553/55801/3735/3952/4067/4296/4215/4217/9064/11184/29969/4281/653361/10392/203447/4986/23236/2185/9770/8737/6188/23328/6386/5345/6504/6850/7042/7098/7099/10333/54106/8792/7164/59341/51384/7476/9839	72
540	LumA_pos	GO:0003198	epithelial to mesenchymal transition involved in endocardial cushion formation	15/5492	17/16992	2.86856e-06	3.11611e-05	1.88945e-05	90/2022/2253/23462/26508/4487/9241/4851/3516/6615/6591/7042/7046/7048/55273	15
541	LumA_pos	GO:0007260	tyrosine phosphorylation of STAT protein	42/5492	71/16992	2.88247e-06	3.12543e-05	1.8951e-05	23568/857/6352/958/9244/1436/1437/1489/2149/2534/2688/2690/3059/388585/3458/3479/3592/3593/3596/3600/3606/3558/59067/116379/51561/149233/133396/3569/3570/3670/3717/3718/3815/3952/3976/4067/5008/5771/8651/9021/7132/8995	42
542	LumA_pos	GO:0072009	nephron epithelium development	59/5492	110/16992	2.94028e-06	3.18223e-05	1.92954e-05	170690/9370/186/10409/650/652/947/8642/28514/2138/79633/2246/2247/2253/2296/2303/2297/2719/388585/26508/3207/3217/3237/3611/79192/182/28999/26249/3913/55366/3976/9863/4208/4643/9241/4851/130497/7849/5175/5228/5311/5420/5455/8842/5727/5800/6495/6608/30812/6772/6943/7040/7471/7481/7482/7475/7484/25937/10413	59
543	LumA_pos	GO:0042531	positive regulation of tyrosine phosphorylation of STAT protein	36/5492	58/16992	3.05401e-06	3.29923e-05	2.00048e-05	23568/6352/958/9244/1436/1437/1489/2534/2688/2690/3059/388585/3458/3479/3592/3593/3596/3600/3606/3558/59067/51561/149233/133396/3569/3570/3670/3717/3815/3952/3976/4067/5008/9021/7132/8995	36
544	LumA_pos	GO:0010817	regulation of hormone levels	200/5492	474/16992	3.09606e-06	3.33851e-05	2.0243e-05	5244/1244/1636/59272/130399/111/127/9370/133/150/151/152/174/185/186/231/441282/1645/1646/8644/1109/216/8854/220/301/8874/402/23568/438/25825/83875/640/650/653/654/695/114897/84909/773/775/777/818/886/6352/952/1080/83539/1215/1268/1312/1359/1363/1369/1393/1394/1428/1511/1522/1583/1588/1543/1545/56603/340665/1576/8528/84649/9249/10901/10170/1734/1735/27122/8447/1803/1813/53905/50506/90527/405753/1…	200
545	LumA_pos	GO:0001945	lymph vessel development	19/5492	24/16992	3.21632e-06	3.46182e-05	2.09907e-05	94/659/147372/1948/1969/2324/2296/2303/57493/7026/10630/5532/5629/5784/54345/6850/79652/22846/7424	19
546	LumA_pos	GO:0060538	skeletal muscle organ development	80/5492	161/16992	3.27738e-06	3.52108e-05	2.135e-05	89/26287/51676/467/10409/55909/7832/11149/825/844/857/858/1073/8837/1271/1310/56603/1634/84976/22943/28514/1756/63950/92737/1958/1959/8320/2353/3344/93986/56261/2876/9759/9734/26508/3131/3142/3236/3235/7881/688/401265/23764/4208/4223/9242/2660/4618/4634/4637/93649/8736/9172/4851/7026/5079/5308/5530/5562/5925/6261/6285/6474/6495/6497/6608/150572/64321/30812/246329/6840/6901/6943/7040/1831/7291/107…	80
547	LumA_pos	GO:0051339	regulation of lyase activity	52/5492	94/16992	3.36872e-06	3.6126e-05	2.19049e-05	49/108/109/196883/111/113/135/136/140/150/153/154/155/554/799/801/10487/10486/729230/1394/1812/1813/1814/1815/1909/1910/2492/94033/2395/9568/2587/2740/2771/2774/2912/2980/3973/4842/4843/4846/10886/4883/4988/53829/5064/29085/5578/5957/7077/7253/7432/7434	52
548	LumA_pos	GO:1901654	response to ketone	88/5492	181/16992	3.43525e-06	3.67722e-05	2.22968e-05	5244/1244/108/109/111/186/231/358/551/552/801/117144/857/867/6363/6347/6366/1236/952/1026/8837/1080/1373/1535/1536/54541/1672/1828/1843/1906/1946/1956/2153/2230/2353/2354/8061/2308/2309/93986/2621/2770/54331/2796/3239/3383/3490/3569/10365/9314/687/4129/4478/2660/4747/266743/10062/2908/4916/5020/5021/5031/5350/5468/5562/5581/5724/5729/5732/5734/5764/10266/6161/51389/5176/6422/9353/6586/6869/6915/7…	88
549	LumA_pos	GO:0042509	regulation of tyrosine phosphorylation of STAT protein	40/5492	67/16992	3.58545e-06	3.83101e-05	2.32293e-05	23568/857/6352/958/9244/1436/1437/1489/2534/2688/2690/3059/388585/3458/3479/3592/3593/3596/3600/3606/3558/59067/116379/51561/149233/133396/3569/3570/3670/3717/3815/3952/3976/4067/5008/5771/8651/9021/7132/8995	40
550	LumA_pos	GO:0051146	striated muscle cell differentiation	112/5492	242/16992	3.61883e-06	3.85964e-05	2.34029e-05	70/88/90/8038/186/11214/9472/26287/409/552/79365/55909/27302/650/652/11149/824/825/844/845/858/859/6355/963/1073/8837/3627/4283/56603/22943/1756/92737/1906/1948/10938/30846/80206/2318/2323/8324/2627/2876/57817/9759/9734/23493/90410/3479/3488/3566/3688/11155/4000/4205/4208/55897/4487/4606/4607/4618/4629/4621/4633/93649/8736/9172/127294/58529/51778/91624/4773/4842/4851/4856/50507/4878/3084/5156/515…	112
551	LumA_pos	GO:2000181	negative regulation of blood vessel morphogenesis	44/5492	76/16992	3.76143e-06	4.00445e-05	2.4281e-05	285/51378/6347/729230/1284/1285/3627/153090/1634/54567/641700/1969/356/2296/4303/51738/2828/3087/3202/9270/9314/354/4223/79812/4804/4851/4881/5140/5196/5371/5764/5797/5054/5176/6678/11005/23166/6772/7010/7058/7060/7075/64102/22846	44
552	LumA_pos	GO:0006171	cAMP biosynthetic process	65/5492	125/16992	3.85895e-06	4.09342e-05	2.48204e-05	19/49/108/109/196883/111/113/117/133/135/136/140/150/153/154/155/9590/9472/551/554/799/10203/801/10487/10486/729230/1394/1812/1813/1814/1815/1906/1909/1910/2492/9568/2587/2740/2771/2774/23432/11245/8477/2912/2917/3351/3973/1902/56246/112609/10886/4883/4887/4988/165140/53829/5064/5138/5578/5739/10266/7077/7253/7432/7434	65
553	LumA_pos	GO:0051896	regulation of protein kinase B signaling	65/5492	125/16992	3.85895e-06	4.09342e-05	2.48204e-05	1646/8644/284/409/558/55024/114897/859/6363/6366/6348/1236/940/1116/1440/1813/1814/1956/1969/2159/2152/2621/2876/1839/3059/10855/8692/3481/3488/3606/55801/3569/3611/51763/9270/6453/9314/3952/55788/9863/2660/4653/50507/3084/4915/5154/23612/5294/23533/65018/5314/5728/2889/6237/57142/9037/143686/6425/10253/6934/7010/7040/7046/388121/85453	65
554	LumA_pos	GO:0010811	positive regulation of cell-substrate adhesion	57/5492	106/16992	3.8703e-06	4.09805e-05	2.48485e-05	25890/8874/402/10109/151887/6366/56477/1236/948/1012/1021/1307/1295/1435/3491/27185/1793/1842/25975/133584/2199/55612/2316/2294/3037/3611/3678/3655/9270/3717/3791/3987/91663/4653/4811/4887/10562/59339/9647/5581/2185/5764/5879/6251/6281/6422/4088/64094/9806/7010/7070/11078/201294/7402/7424/5212/375567	57
555	LumA_pos	GO:0060314	regulation of ryanodine-sensitive calcium-release channel activity	20/5492	26/16992	3.87937e-06	4.10025e-05	2.48618e-05	9472/801/817/845/1193/1756/2280/2281/2946/9446/3270/57158/84502/126306/4842/5144/5311/5350/5566/10345	20
556	LumA_pos	GO:0060973	cell migration involved in heart development	13/5492	14/16992	4.07931e-06	4.30382e-05	2.60962e-05	11149/8642/2022/2348/9464/55897/65009/4851/5159/5308/6591/6910/7291	13
557	LumA_pos	GO:0034764	positive regulation of transmembrane transport	62/5492	118/16992	4.10955e-06	4.32794e-05	2.62424e-05	5243/25/88/9472/287/196527/482/483/623/781/783/801/825/930/1080/1520/3627/6373/4283/1756/1812/1815/1908/30845/2149/9002/2259/2316/5348/2745/2946/9446/3596/57158/3753/10008/3759/3779/3784/54413/4842/4878/4986/5027/9141/5311/5335/5336/5724/5649/9104/6262/6271/85358/6622/57620/54997/7070/10345/7220/7225/6375	62
558	LumA_pos	GO:0031663	lipopolysaccharide-mediated signaling pathway	32/5492	50/16992	4.17701e-06	4.3771e-05	2.65405e-05	654/6347/6348/6352/929/4064/1604/923/3055/3606/3553/3656/3929/4057/9450/23643/4067/4792/4846/639/5578/5581/5724/26191/23328/949/7040/7097/7099/7128/10221/85363	32
559	LumA_pos	GO:0042093	T-helper cell differentiation	32/5492	50/16992	4.17701e-06	4.3771e-05	2.65405e-05	301/604/6363/941/942/27086/50943/1880/3142/3146/3593/3594/3606/8809/3558/51561/149233/3566/3569/3662/3718/84695/4063/114548/5734/5971/6095/114836/4092/9655/6778/8995	32
560	LumA_pos	GO:0051090	regulation of sequence-specific DNA binding transcription factor activity	161/5492	371/16992	4.17861e-06	4.3771e-05	2.65405e-05	137735/177/9447/238/306/307/84159/409/655/695/317761/57118/815/825/84433/847/958/959/1029/8837/1191/1240/150684/170622/64784/1540/1545/54360/153090/4921/1896/60401/1906/2044/2100/2316/2353/8061/50943/2307/8322/2621/2672/2958/9464/84868/3055/9759/26508/3162/3383/3397/3398/3399/8517/3586/3553/3556/3569/3656/11213/3689/3717/3725/3815/9314/3965/4057/10892/5602/5600/4615/93649/4693/63973/150372/4791/4…	161
561	LumA_pos	GO:1901361	organic cyclic compound catabolic process	196/5492	465/16992	4.19629e-06	4.38778e-05	2.66052e-05	51166/100/57379/10840/160428/55821/316/200315/27350/200316/60489/164668/348/80150/472/644/7832/57571/847/978/1149/1312/7812/1588/1543/1544/51302/1576/10858/1581/1610/1621/51071/1735/1776/58511/1806/1807/3646/5169/22875/10595/51013/11340/2184/84893/2592/9615/2876/23708/23498/3067/3094/3146/3162/3176/3242/51170/51171/3620/169355/259307/3669/8942/57819/11157/4116/4128/4129/5598/4245/26002/340719/846…	196
562	LumA_pos	GO:0007188	adenylate cyclase-modulating G-protein coupled receptor signaling pathway	76/5492	152/16992	4.24885e-06	4.43483e-05	2.68906e-05	108/109/196883/111/113/135/136/148/147/146/150/151/152/153/154/155/554/799/10203/1232/1131/1133/1268/1394/1395/1812/1813/1814/1815/2865/2316/2357/2492/2587/9340/2768/9630/2769/2770/2771/2774/2775/2776/2781/54331/2827/2869/2912/2915/2916/2917/3351/3355/3363/3973/1902/4883/4887/4986/4988/5028/64805/5144/5567/5660/5732/5734/5739/5745/9693/5996/339403/1901/8698/7253/7432	76
563	LumA_pos	GO:0002718	regulation of cytokine production involved in immune response	38/5492	63/16992	4.42304e-06	4.60028e-05	2.78937e-05	284/567/604/695/10666/948/972/10225/1178/2207/2865/50943/7855/51704/3162/3586/3569/11213/3718/3735/10859/10892/114548/8013/91543/54440/8482/6504/4092/10417/7040/7042/7043/7098/7099/8764/117854/6375	38
564	LumA_pos	GO:0060389	pathway-restricted SMAD protein phosphorylation	38/5492	63/16992	4.42304e-06	4.60028e-05	2.78937e-05	90/92/94/27302/650/651/652/653/654/655/168667/659/1601/22943/2022/2662/9573/8200/392255/151449/3625/83729/7044/2660/4838/9241/56937/11030/6386/4091/4092/7040/7042/7043/7046/7048/7049/9958	38
565	LumA_pos	GO:0016339	calcium-dependent cell-cell adhesion via plasma membrane cell adhesion molecules	21/5492	28/16992	4.43627e-06	4.60102e-05	2.78983e-05	1012/1015/64405/64072/8642/1828/53827/22871/51294/56126/56125/56123/56122/57717/56133/56132/56131/26167/56130/56127/5098	21
566	LumA_pos	GO:0030203	glycosaminoglycan metabolic process	80/5492	162/16992	4.43945e-06	4.60102e-05	2.78983e-05	176/284/411/27087/135152/10331/93010/9334/9331/633/50515/55501/166012/113189/9435/9469/10164/56548/83539/337876/55790/55454/1464/54360/1634/29940/92126/133584/2131/2132/2135/2247/2331/2296/2517/2719/2262/3036/3037/3038/3073/3074/3082/10855/60495/9957/9956/9955/9953/3339/3373/8692/3600/3553/3697/3699/3700/80760/11081/4060/10894/4669/4969/4958/5155/5159/5292/5549/9672/9806/50859/6483/6487/6484/1040…	80
567	LumA_pos	GO:0006022	aminoglycan metabolic process	82/5492	167/16992	4.50023e-06	4.6558e-05	2.82304e-05	176/284/411/27087/135152/10331/93010/9334/9331/633/1118/50515/55501/166012/113189/9435/9469/10164/56548/83539/337876/55790/55454/1464/54360/1634/29940/92126/133584/2131/2132/2135/2247/2331/2296/2517/89792/2719/2262/3036/3037/3038/3073/3074/3082/10855/60495/9957/9956/9955/9953/3339/3373/8692/3600/3553/3697/3699/3700/80760/11081/4060/10894/4669/4969/4958/5155/5159/5292/5549/9672/9806/50859/6483/648…	82
568	LumA_pos	GO:0032874	positive regulation of stress-activated MAPK cascade	71/5492	140/16992	4.5672e-06	4.71582e-05	2.85943e-05	177/22881/10550/79444/650/64170/6363/6366/1236/939/959/1490/153090/28988/142679/56940/60401/10913/1906/2043/10595/2205/221472/2324/11211/8322/7855/8324/8325/1647/4616/10912/392255/9464/3146/3553/55801/3735/3952/4296/4215/4217/9064/11184/29969/4281/653361/10392/203447/4986/23236/2185/9770/8737/6188/23328/6386/5345/6504/6850/7042/7098/7099/10333/54106/8792/7164/59341/51384/7476/9839	71
569	LumA_pos	GO:0006198	cAMP catabolic process	16/5492	19/16992	4.58237e-06	4.71582e-05	2.85943e-05	5598/10846/50940/5136/5153/5138/5139/5140/5141/5142/5143/5144/27115/5151/8622/10411	16
570	LumA_pos	GO:0046641	positive regulation of alpha-beta T cell proliferation	16/5492	19/16992	4.58237e-06	4.71582e-05	2.85943e-05	729230/51744/940/916/1604/941/10148/3593/3606/51561/3965/64926/6850/7048/6375/7535	16
571	LumA_pos	GO:0032651	regulation of interleukin-1 beta production	30/5492	46/16992	4.72132e-06	4.84183e-05	2.93584e-05	9447/409/22900/834/838/6363/6348/1236/1958/2149/27086/51738/2950/3428/3454/3458/3670/3717/3965/4210/22861/114548/10392/5027/5371/4088/8877/51311/7128/10626	30
572	LumA_pos	GO:0046579	positive regulation of Ras protein signal transduction	30/5492	46/16992	4.72132e-06	4.84183e-05	2.93584e-05	137735/11214/1281/1435/9162/2149/2151/9002/2840/2841/2843/2859/2828/9290/8477/3479/3707/1902/2846/10161/4803/3084/4914/27334/286530/5159/5879/5923/115727/6091	30
573	LumA_pos	GO:0055117	regulation of cardiac muscle contraction	42/5492	72/16992	4.76312e-06	4.87617e-05	2.95666e-05	59272/148/147/287/477/27302/775/801/817/845/857/859/1193/1490/29119/1756/30845/2258/2281/2316/2702/2946/9446/9759/3270/10008/3759/3784/4842/4878/5142/5144/8654/5294/5350/5566/29098/5997/6262/6331/6546/4092	42
574	LumA_pos	GO:0001666	response to hypoxia	146/5492	332/16992	4.8655e-06	4.94242e-05	2.99683e-05	5244/10449/94/100/9370/133/177/210/212/218/283/285/51378/51129/81575/358/472/571/650/655/665/824/834/847/857/6347/947/952/8837/1139/84701/64506/1471/6387/7852/1535/1536/114757/1543/54541/1803/1813/1906/1909/1958/2034/2113/26355/56776/2309/2627/3091/64344/3162/3383/3741/3751/3777/3779/3952/4000/4017/4049/4313/93649/10397/4780/4842/4843/4851/50507/4878/4929/5024/5066/5105/9124/5179/5228/65018/1263/…	146
575	LumA_pos	GO:0010543	regulation of platelet activation	22/5492	30/16992	4.86996e-06	4.94242e-05	2.99683e-05	170692/239/348/114897/2207/4067/4846/5154/5155/5156/5341/5578/5588/5592/6403/5270/6850/7006/7056/7099/7294/84959	22
576	LumA_pos	GO:0032743	positive regulation of interleukin-2 production	22/5492	30/16992	4.86996e-06	4.94242e-05	2.99683e-05	25/301/84433/729230/940/916/920/941/9308/942/3552/3553/3662/10892/5142/5144/5588/25865/6188/54440/6711/6777	22
577	LumA_pos	GO:0036336	dendritic cell migration	22/5492	30/16992	4.86996e-06	4.94242e-05	2.99683e-05	196527/6363/6366/6352/1230/729230/1234/1235/1236/3577/3579/7852/81704/2059/2621/1880/3146/3592/3965/5294/6504/8995	22
578	LumA_pos	GO:0045622	regulation of T-helper cell differentiation	22/5492	30/16992	4.86996e-06	4.94242e-05	2.99683e-05	301/604/6363/941/942/50943/3142/3593/3594/3606/3558/51561/149233/3566/3569/3662/3718/84695/114548/4092/9655/8995	22
579	LumA_pos	GO:0036293	response to decreased oxygen levels	149/5492	340/16992	4.92868e-06	4.99337e-05	3.02772e-05	5244/10449/94/100/9370/133/177/210/212/218/283/285/51378/51129/81575/358/472/571/650/655/665/824/834/847/857/867/6347/947/952/8837/1139/84701/64506/1471/1490/6387/7852/1535/1536/114757/1543/54541/1803/1813/1906/1909/1958/2034/2113/26355/56776/2309/2627/3091/64344/3162/3383/3741/3751/3777/3779/3952/4000/4017/4049/4313/93649/10397/4780/4842/4843/4851/50507/4878/4929/5021/5024/5066/5105/9124/5179/52…	149
580	LumA_pos	GO:0060038	cardiac muscle cell proliferation	29/5492	44/16992	4.96272e-06	5.01919e-05	3.04338e-05	27302/205428/2247/26281/2254/2260/2296/2303/2627/23493/5600/4208/65009/9241/4851/5292/5728/5950/3516/6256/60485/6909/6910/7042/7046/7048/7049/7472/23414	29
581	LumA_pos	GO:2000377	regulation of reactive oxygen species metabolic process	77/5492	155/16992	5.02213e-06	5.06323e-05	3.07008e-05	59272/185/186/199/8644/445/493/83875/655/683/857/947/948/1026/8837/1191/1401/1410/1535/1545/90527/1906/1956/10516/2308/2309/1647/2950/3043/9759/3091/3240/3383/3458/3586/3553/3569/3689/3717/10365/9314/22914/3952/4314/4613/4780/50507/4835/55486/5155/5159/55022/65018/5311/5446/5547/5740/5743/2185/5806/5873/5879/5880/9104/8737/11035/22933/6571/55532/4088/6622/9263/6850/7040/7048/7099/706	77
582	LumA_pos	GO:0001508	action potential	68/5492	133/16992	5.02353e-06	5.06323e-05	3.07008e-05	148/9472/287/477/773/775/777/8913/781/783/817/117144/857/859/149461/1268/1269/8506/29119/1756/1812/2258/2281/2316/2702/10052/2776/2859/54112/3458/3736/3737/3741/3745/3751/3753/10008/30819/3759/3762/3764/10242/27345/3781/3784/259232/5023/5024/29098/6262/11280/6324/6326/6327/6328/55800/6329/6330/6331/6332/6335/6546/6640/6863/6869/53373/54532/7533	68
583	LumA_pos	GO:0050701	interleukin-1 secretion	27/5492	40/16992	5.32739e-06	5.35111e-05	3.24464e-05	19/9447/22900/834/838/6363/6348/1236/948/27086/2621/115362/3146/3454/3458/7850/3965/58484/22861/114548/5027/5371/6288/7099/10333/51311/10626	27
584	LumA_pos	GO:0097028	dendritic cell differentiation	27/5492	40/16992	5.32739e-06	5.35111e-05	3.24464e-05	177/558/116071/55509/814/6363/1236/942/1437/2621/2623/3146/3662/3965/10859/10288/4067/3516/5971/6688/7040/7048/55365/28959/54209/10537/140685	27
585	LumA_pos	GO:0035924	cellular response to vascular endothelial growth factor stimulus	26/5492	38/16992	5.42298e-06	5.43781e-05	3.29721e-05	9508/147372/967/153090/1634/28514/54567/1960/2321/2324/2296/2619/9270/3791/4641/4851/3164/8829/8828/5156/5159/5587/25865/11156/10266/7412	26
586	LumA_pos	GO:0030225	macrophage differentiation	25/5492	36/16992	5.44019e-06	5.44576e-05	3.30203e-05	9370/652/714/841/1050/1053/1435/1436/139716/2624/3059/3398/133396/146433/84456/3976/5196/5578/5771/5925/8737/6688/10221/10100/140685	25
587	LumA_pos	GO:0010975	regulation of neuron projection development	172/5492	402/16992	5.59885e-06	5.59503e-05	3.39254e-05	25/322/348/393/9138/411/50807/567/53335/653/655/659/8536/57118/65981/55704/1002/8837/1123/140578/1268/1272/6900/64506/57699/9362/1400/1522/6387/153090/1630/27185/26052/1808/1809/1826/1946/8507/2042/2043/2048/79791/25793/2242/9638/55079/2258/2260/2281/90167/2534/2672/51704/3082/3397/3475/3556/11141/3558/3569/3611/57611/81618/50618/8997/23189/9314/5653/11202/3897/3956/3984/1902/4035/4038/57689/5755…	172
588	LumA_pos	GO:1903409	reactive oxygen species biosynthetic process	48/5492	86/16992	5.69266e-06	5.67911e-05	3.44352e-05	186/199/445/493/857/947/8837/1191/1535/1536/1544/1545/53905/1906/1956/2309/2644/3043/9759/3383/3458/3586/3553/3569/3689/3717/10365/9314/22914/4129/4353/4842/4843/4846/5311/5740/5743/2185/5806/5873/9104/6095/6571/55532/4088/6622/7099/706	48
589	LumA_pos	GO:0007519	skeletal muscle tissue development	76/5492	153/16992	5.79043e-06	5.76684e-05	3.49671e-05	89/26287/51676/467/55909/7832/11149/825/844/857/858/1073/8837/1310/56603/1634/22943/28514/63950/92737/1958/1959/8320/2353/3344/93986/56261/2876/9759/9734/26508/3131/3142/3236/3235/7881/688/401265/23764/4208/4223/9242/2660/4618/4634/4637/93649/8736/9172/4851/7026/5079/5308/5530/5562/5925/6261/6285/6474/6495/6497/6608/150572/64321/30812/246329/6840/6901/6943/7040/1831/7291/10791/11023/245806/7480	76
590	LumA_pos	GO:1901615	organic hydroxy compound metabolic process	196/5492	467/16992	5.83795e-06	5.8043e-05	3.51943e-05	19/8647/10449/33/55331/84532/55902/89/117/124/125/126/127/128/186/231/1645/8644/1109/216/8854/220/217/221/239/314/338/341/348/8542/23780/434/491/650/653/654/801/847/51744/1050/1066/1071/1080/9023/2055/7555/1312/51805/1428/8029/51700/1727/1583/1588/1543/1545/56603/340665/1593/51302/1576/10858/66002/1581/9420/1582/1610/1621/1638/1652/84649/9249/10901/10170/1734/1735/27122/1812/1813/1814/1815/53905/…	196
591	LumA_pos	GO:0019233	sensory perception of pain	51/5492	93/16992	5.851e-06	5.80744e-05	3.52133e-05	55/152/409/623/6348/1268/1269/1312/1740/1906/1910/2047/2149/151647/2534/2903/3218/3231/3356/3586/3593/3736/3737/3751/50801/56925/11343/4311/117194/4692/4856/8620/4887/4914/4986/4988/5020/5024/5027/5028/5179/60675/5724/5743/11280/55800/6335/6863/6869/55273/7345	51
592	LumA_pos	GO:0071772	response to BMP	78/5492	158/16992	5.89978e-06	5.83611e-05	3.53872e-05	25/90/92/94/11173/27302/650/651/652/653/654/655/168667/659/9350/91851/286204/3491/22943/1749/147409/1958/2022/2200/2253/23770/2297/11167/2627/2662/9573/8200/392255/151449/2719/64388/388585/26508/5654/94031/3397/3611/375616/7044/4038/4487/4681/4838/9241/4851/3516/348093/56963/494470/6262/6422/6423/6424/6497/4091/4092/4093/25928/23111/6862/7040/7042/7043/7049/55273/64102/7321/9958/375567/7471/17026…	78
593	LumA_pos	GO:0071773	cellular response to BMP stimulus	78/5492	158/16992	5.89978e-06	5.83611e-05	3.53872e-05	25/90/92/94/11173/27302/650/651/652/653/654/655/168667/659/9350/91851/286204/3491/22943/1749/147409/1958/2022/2200/2253/23770/2297/11167/2627/2662/9573/8200/392255/151449/2719/64388/388585/26508/5654/94031/3397/3611/375616/7044/4038/4487/4681/4838/9241/4851/3516/348093/56963/494470/6262/6422/6423/6424/6497/4091/4092/4093/25928/23111/6862/7040/7042/7043/7049/55273/64102/7321/9958/375567/7471/17026…	78
594	LumA_pos	GO:0097305	response to alcohol	90/5492	188/16992	5.97048e-06	5.8961e-05	3.57509e-05	19/70/113/117/9370/210/551/761/841/847/867/6363/6347/6366/6348/1234/1236/929/939/1036/51208/1268/1393/1440/1536/1581/1621/55929/1813/1815/1933/2059/2534/54331/2796/2822/2903/2904/116443/2934/2950/57817/3248/3351/3383/3596/3558/3779/10365/9314/3952/4129/23209/2660/4914/4916/4986/4988/114881/5019/5020/5031/10400/5179/5468/5562/5581/5617/5727/5728/5729/5732/5734/2185/5950/6138/6279/6422/6517/6531/66…	90
595	LumA_pos	GO:0030574	collagen catabolic process	40/5492	68/16992	5.99836e-06	5.91368e-05	3.58575e-05	9509/9508/1302/1305/1306/80781/1310/1277/1278/84570/1281/1282/1284/1285/1286/1289/1290/50509/1291/1292/1293/131873/1295/1296/1471/1508/1513/1520/2191/3688/5653/4325/4327/4313/9313/64066/4314/4316/9902/5184	40
596	LumA_pos	GO:0002221	pattern recognition receptor signaling pathway	84/5492	173/16992	6.04918e-06	5.95377e-05	3.61006e-05	338/409/330/695/841/857/929/4064/11314/146722/948/942/64581/10695/81035/1508/1513/1520/1535/1540/153090/55601/2219/2672/84868/3146/64135/8517/3656/11213/3659/3662/3684/3689/3929/5641/55366/100130733/4057/23643/4067/5608/8685/4615/4792/79671/10392/10062/57162/118788/5581/26191/5802/23180/8737/54941/6233/6197/91543/6271/6279/6280/6397/10010/353376/7096/81793/7097/7098/7099/10333/51284/51311/54106/7…	84
597	LumA_pos	GO:0022604	regulation of cell morphogenesis	180/5492	424/16992	6.09674e-06	5.99053e-05	3.63235e-05	25/301/310/348/116985/64411/55843/93663/393/9138/8874/10109/53335/659/11149/65981/832/6356/6357/6347/6369/6348/11135/10435/10602/148170/56990/1002/1123/6900/1690/11151/23603/57699/9362/1436/6387/1630/27185/10395/26052/1793/1808/1826/1946/10117/5168/23136/2038/2043/2048/2059/54751/2192/79791/10979/2242/55079/221472/121512/152273/2258/2268/2316/752/114793/91010/2534/2620/2633/2768/3037/3055/3074/33…	180
598	LumA_pos	GO:0042493	response to drug	174/5492	408/16992	6.25618e-06	6.10668e-05	3.70278e-05	19/10351/5243/5244/340273/1244/10257/368/10060/9429/64241/32/2180/70/100/117/9370/135/148/10555/9447/210/218/301/347/358/567/590/642/64170/847/6347/952/969/942/1025/1026/80781/1277/1312/1373/1393/1471/1535/1536/1543/1544/1557/1559/1576/1800/1812/1813/1814/1848/1906/1956/2018/2022/2253/2353/2354/8061/2309/2534/2557/2567/2621/2627/2768/2775/2822/2903/3033/3030/9759/3351/3356/3357/3383/3458/3586/355…	174
599	LumA_pos	GO:0007272	ensheathment of neurons	59/5492	112/16992	6.25659e-06	6.10668e-05	3.70278e-05	23205/53616/287/9639/443/5010/1191/6900/8506/7852/50846/1959/23136/84668/388585/3074/3082/3400/3458/3611/83700/5653/11202/163175/1902/4118/7851/83742/4155/4359/8898/4653/4664/10397/23114/3084/200576/51090/5354/5376/5453/5467/5534/57716/5728/9444/5915/6326/79628/22933/6497/6547/7040/7097/27242/10100/1890/7368/10810	59
600	LumA_pos	GO:0008366	axon ensheathment	59/5492	112/16992	6.25659e-06	6.10668e-05	3.70278e-05	23205/53616/287/9639/443/5010/1191/6900/8506/7852/50846/1959/23136/84668/388585/3074/3082/3400/3458/3611/83700/5653/11202/163175/1902/4118/7851/83742/4155/4359/8898/4653/4664/10397/23114/3084/200576/51090/5354/5376/5453/5467/5534/57716/5728/9444/5915/6326/79628/22933/6497/6547/7040/7097/27242/10100/1890/7368/10810	59
601	LumA_pos	GO:0045598	regulation of fat cell differentiation	59/5492	112/16992	6.25659e-06	6.10668e-05	3.70278e-05	149685/9370/650/338761/83643/11007/1050/1051/1240/1389/65989/11221/252995/2308/2487/2624/9573/3356/3398/3400/3569/182/122953/688/3952/85329/55885/284207/5467/5468/63976/5743/374462/5919/6095/862/60485/6422/6423/285590/22933/4088/6591/7040/7041/28951/59341/115825/11197/7471/7480/81029/25937/7704/7538/677/678/23414/25946	59
602	LumA_pos	GO:0042094	interleukin-2 biosynthetic process	17/5492	21/16992	6.33093e-06	6.15875e-05	3.73435e-05	84433/64170/940/916/920/941/942/50943/3606/3552/3553/3556/3662/3902/5588/6777/7538	17
603	LumA_pos	GO:0071875	adrenergic receptor signaling pathway	17/5492	21/16992	6.33093e-06	6.15875e-05	3.73435e-05	148/147/146/150/151/152/153/154/155/11214/57561/493/4842/5144/5350/9693/5997	17
604	LumA_pos	GO:0014855	striated muscle cell proliferation	34/5492	55/16992	6.51643e-06	6.31824e-05	3.83106e-05	284/27302/205428/8837/2247/26281/2254/2260/2296/2303/2627/23493/5600/4208/2660/65009/9241/4851/5292/5467/5728/5950/3516/6256/60485/6495/6909/6910/7042/7046/7048/7049/7472/23414	34
605	LumA_pos	GO:1904427	positive regulation of calcium ion transmembrane transport	34/5492	55/16992	6.51643e-06	6.31824e-05	3.83106e-05	25/9472/287/623/781/783/801/825/930/3627/6373/4283/1812/30845/2149/9002/2259/2946/9446/3596/57158/10008/5311/5335/5336/9104/6262/6271/6622/57620/7070/10345/7220/6375	34
606	LumA_pos	GO:0090150	establishment of protein localization to membrane	160/5492	371/16992	6.86382e-06	6.63878e-05	4.02541e-05	88/81693/286/287/302/64422/84938/637/783/801/841/859/6347/25999/8292/1445/1956/30845/1969/84668/2534/2621/401647/3002/3458/90410/51763/3688/9270/3745/9312/3753/26119/56947/85377/91663/4641/653361/51079/23114/10133/5018/55690/5064/9141/55022/5295/91461/5533/5534/5593/5621/5727/9230/83871/22930/51762/10268/29098/5962/23180/130132/391/23433/353116/196383/6134/6135/6136/6137/23521/9045/6138/6139/6141…	160
607	LumA_pos	GO:0007409	axonogenesis	179/5492	422/16992	6.86965e-06	6.63878e-05	4.02541e-05	25/104/322/348/393/9138/51062/64919/655/659/91653/886/1009/1002/10752/1123/6900/152330/84570/1400/1436/6387/1630/9201/27185/1749/1796/9046/55715/55816/220164/1808/1813/1826/1946/1947/1949/1959/2043/2044/2047/2048/2115/2131/9638/9637/55079/2258/2253/23768/27023/2290/2534/2596/151449/2675/2676/2736/2814/3199/3475/3611/8660/3670/64843/57611/3688/8609/3897/3908/3913/9211/3984/4009/4038/57689/219527/1…	179
608	LumA_pos	GO:0007200	phospholipase C-activating G-protein coupled receptor signaling pathway	58/5492	110/16992	7.19716e-06	6.94384e-05	4.21039e-05	88/148/147/146/150/185/636/719/728/886/1131/1133/3579/10800/57105/1812/1813/1906/1910/2149/2151/9002/2357/2358/2359/9630/2769/2776/2840/2841/2843/2859/2828/9290/8477/2915/3269/3356/3357/3973/1902/2846/10161/10316/4883/4986/4988/5028/27334/5031/286530/51196/5745/339403/1901/6869/7052/2837	58
609	LumA_pos	GO:0014909	smooth muscle cell migration	38/5492	64/16992	7.50429e-06	7.22827e-05	4.38285e-05	1636/9370/199/6352/9732/4303/2950/3037/9759/3479/3486/3488/3611/3690/8997/1902/4035/93649/65009/4780/4856/50507/8829/5031/55742/5154/5155/80310/5159/5467/10891/56729/80031/5054/9353/54434/6869/10221	38
610	LumA_pos	GO:0002705	positive regulation of leukocyte mediated immunity	49/5492	89/16992	7.64601e-06	7.3527e-05	4.4583e-05	136/567/695/718/10666/940/958/56253/2205/2207/2208/2268/50943/7855/2624/3458/3592/3593/3594/3596/3553/3558/59067/51561/149233/3566/3569/22914/3902/4049/10892/259197/114548/5027/5724/91543/54440/4068/117157/114836/6777/6778/8417/6850/30009/7040/7409/6375/22890	49
611	LumA_pos	GO:0060420	regulation of heart growth	32/5492	51/16992	7.7414e-06	7.42011e-05	4.49918e-05	32/9472/10409/27302/859/1848/1906/2247/26281/2254/2260/2627/57817/23493/3479/5600/4208/9241/4851/5292/5629/5728/5950/3516/60485/6909/6910/7046/7048/7049/7472/23414	32
612	LumA_pos	GO:0090280	positive regulation of calcium ion import	32/5492	51/16992	7.7414e-06	7.42011e-05	4.49918e-05	25/9472/623/801/825/6347/6348/930/3627/6373/6387/4283/1812/2149/9002/2916/2946/9446/3596/57158/3958/5155/5159/5311/5335/6622/7070/10345/7220/51393/162514/6375	32
613	LumA_pos	GO:0001946	lymphangiogenesis	14/5492	16/16992	7.87476e-06	7.52334e-05	4.56177e-05	94/659/147372/1969/2324/2296/2303/10630/5532/5629/5784/54345/22846/7424	14
614	LumA_pos	GO:0061298	retina vasculature development in camera-type eye	14/5492	16/16992	7.87476e-06	7.52334e-05	4.56177e-05	94/22899/659/25932/1282/1545/8322/3091/4693/8829/5156/5159/57381/6094	14
615	LumA_pos	GO:0002691	regulation of cellular extravasation	18/5492	23/16992	7.94587e-06	7.55437e-05	4.58058e-05	683/6347/6366/56477/729230/6387/1991/3383/3552/3554/3676/80310/23236/83483/5724/5734/11035/7070	18
616	LumA_pos	GO:0035588	G-protein coupled purinergic receptor signaling pathway	18/5492	23/16992	7.94587e-06	7.55437e-05	4.58058e-05	55/100/111/135/136/140/6900/2771/29909/2857/5028/27334/64805/53829/9934/5031/286530/5724	18
617	LumA_pos	GO:0046640	regulation of alpha-beta T cell proliferation	18/5492	23/16992	7.94587e-06	7.55437e-05	4.58058e-05	729230/51744/940/916/1604/941/10148/3593/3606/51561/3659/3965/64926/6850/7048/8764/6375/7535	18
618	LumA_pos	GO:0010810	regulation of cell-substrate adhesion	86/5492	179/16992	7.97677e-06	7.57148e-05	4.59096e-05	25890/94/285/347/395/8874/402/10109/604/683/151887/6366/56477/1236/948/1012/1021/1029/1307/1277/1295/23603/1435/3491/27185/10395/1793/1842/1946/25975/133584/2042/2192/2199/55612/2316/2294/8322/8324/2633/2824/3037/3204/3611/3678/3655/9270/3717/23189/3791/3956/3987/91663/4653/4811/4851/4887/10562/90102/5295/59339/9647/5581/5728/2185/5764/5800/5879/5880/6251/6281/5054/6422/4088/64094/6695/9806/7010/…	86
619	LumA_pos	GO:0019933	cAMP-mediated signaling	31/5492	49/16992	8.37907e-06	7.94048e-05	4.8147e-05	108/117/133/153/9472/64784/3627/6373/4283/1672/1979/2044/2740/2770/8844/3973/5598/4724/10846/5138/5139/5140/5141/5144/5196/5739/9693/10411/11069/5997/6954	31
620	LumA_pos	GO:0002821	positive regulation of adaptive immune response	45/5492	80/16992	8.39309e-06	7.94095e-05	4.81499e-05	100/301/567/695/718/6363/729230/10666/940/920/958/941/2205/2207/2208/50943/7855/3142/3458/3592/3593/3594/3553/3558/51561/149233/9466/3569/4049/10892/259197/114548/5027/5588/91543/54440/9655/6778/8417/30009/7040/115650/10673/6375/22890	45
621	LumA_pos	GO:0048545	response to steroid hormone	164/5492	383/16992	8.67605e-06	8.19545e-05	4.9693e-05	5244/1244/49/23205/9370/133/186/189/199/11214/8644/210/218/249/301/306/358/409/477/552/590/652/654/655/57658/799/801/117144/857/6346/6347/952/1026/1036/8837/1277/1369/1373/1408/1490/1535/1536/9420/1601/54541/728358/1828/1843/1906/1956/2022/2100/2101/2103/355/2353/2354/8061/2308/2309/27086/2796/2950/23462/26508/3176/3351/3383/3417/3490/3586/50616/3569/3670/3717/25959/687/81606/55885/4015/4129/2907…	164
622	LumA_pos	GO:0002673	regulation of acute inflammatory response	41/5492	71/16992	8.72039e-06	8.21088e-05	4.97866e-05	2/695/717/718/719/722/728/729/730/733/735/1236/1604/966/3075/3426/5199/1268/1378/84699/1910/2205/2207/2865/2950/3553/53833/3569/3818/114548/4889/5008/9180/5294/5468/5627/5743/710/6693/6863/8792	41
623	LumA_pos	GO:0003208	cardiac ventricle morphogenesis	41/5492	71/16992	8.72039e-06	8.21088e-05	4.97866e-05	27302/1363/54567/2022/2280/2296/2303/2294/9464/57493/23462/23493/26508/3091/3670/182/4208/55897/4607/4633/4634/9241/4851/4887/4889/3084/5629/3516/6256/6262/6423/4092/6910/7040/7042/7046/7048/7049/7134/7139/23414	41
624	LumA_pos	GO:0007009	plasma membrane organization	124/5492	277/16992	8.7445e-06	8.22039e-05	4.98443e-05	53947/88/9370/81693/286/287/63982/121601/196527/302/50807/483/80115/51411/783/799/857/858/859/25999/1191/1289/1445/7852/1601/8642/1804/8291/1956/30846/30845/23136/1969/84668/79633/2207/2258/2316/2533/2621/2633/401647/3458/90410/51763/3688/8997/3745/9312/26119/85377/91663/4620/10397/23114/10133/5027/5028/55690/5064/55022/5295/91461/79156/23207/5359/57048/57088/5581/5583/5593/5727/5728/22841/83871/…	124
625	LumA_pos	GO:0006898	receptor-mediated endocytosis	149/5492	343/16992	8.78669e-06	8.24683e-05	5.00046e-05	22848/43/133/154/81693/284/302/338/341/348/8542/201176/409/432/433/567/636/799/10203/801/10487/857/858/859/867/6363/6366/929/9332/283316/50489/948/921/922/923/967/975/1071/3426/283420/1211/1212/8218/6900/78989/81035/8029/58191/3577/3579/1601/28988/22943/28514/1759/26052/1813/1814/8909/5168/5169/2060/2207/2210/23149/2348/2350/2890/3039/3040/3043/84439/3240/3250/3351/3357/3676/3688/3689/6453/26119/…	149
626	LumA_pos	GO:0001837	epithelial to mesenchymal transition	64/5492	125/16992	8.86979e-06	8.31153e-05	5.03969e-05	90/8092/8313/650/653/655/1277/286204/1601/153090/147906/2022/8320/2042/2078/2253/2296/2295/152007/145258/3037/23462/23493/26508/3082/3091/84541/4017/84695/4487/9241/4851/10439/5077/23187/90102/5534/5728/3516/57142/6275/6386/6422/6423/4088/4092/6615/6591/10252/6910/7040/7041/7042/7043/7046/7048/7049/55273/7291/114990/7481/51384/7472/25937	64
627	LumA_pos	GO:0006024	glycosaminoglycan biosynthetic process	59/5492	113/16992	8.9938e-06	8.4143e-05	5.102e-05	176/284/27087/135152/10331/93010/9334/9331/633/50515/55501/166012/113189/9435/9469/10164/56548/83539/337876/55790/55454/1464/54360/1634/29940/92126/2131/2132/2135/2331/2719/2262/3036/3037/3038/3073/9957/9956/9955/9953/3339/3373/3553/11081/4060/4969/4958/5155/5159/5549/9672/6483/6487/6484/10402/7040/10090/1462/64131	59
628	LumA_pos	GO:0042108	positive regulation of cytokine biosynthetic process	36/5492	60/16992	9.3138e-06	8.67746e-05	5.26157e-05	84433/729230/940/916/920/941/942/1536/10148/1958/1991/2205/3162/3458/3593/3552/3553/59067/3659/3662/3929/4050/5588/5724/6693/6777/6850/7096/7098/7099/10333/51284/51311/54106/115650/943	36
629	LumA_pos	GO:0002507	tolerance induction	19/5492	25/16992	9.31947e-06	8.67746e-05	5.26157e-05	326/1233/916/942/1178/50943/84868/3146/29851/3620/3559/11213/3965/10288/4067/5133/7040/7048/7128	19
630	LumA_pos	GO:0032620	interleukin-17 production	19/5492	25/16992	9.31947e-06	8.67746e-05	5.26157e-05	50943/3458/3592/3593/3600/3606/3558/59067/51561/149233/4063/4615/3071/5588/5621/23180/114836/7040/7099	19
631	LumA_pos	GO:0051047	positive regulation of secretion	156/5492	362/16992	9.35407e-06	8.69587e-05	5.27273e-05	25/43/135/136/186/9447/283/322/358/8874/551/552/640/654/114897/8913/22900/834/838/6363/6348/929/914/51744/29126/947/952/965/1080/26253/93978/283420/56253/1436/6387/1535/1588/8447/1813/1814/1906/1908/1910/1956/2149/2205/2207/2219/55612/2260/2268/2587/2624/2645/51738/2822/84868/3091/3146/3357/8692/3454/3458/3479/3586/3596/23765/3552/3553/3556/9173/3558/55801/90865/3566/3569/3625/8660/3670/3717/3735…	156
632	LumA_pos	GO:0000302	response to reactive oxygen species	105/5492	228/16992	9.39921e-06	8.72401e-05	5.2898e-05	25/100/231/8644/301/347/348/358/558/655/695/847/6363/1236/948/8837/1277/1410/1421/1471/1535/1536/1545/1800/1843/1906/1956/2113/10516/2281/2353/8061/2308/2309/2395/2775/2876/2877/2878/2882/493869/2950/2983/3039/3040/3043/3082/3162/3240/3373/8692/10068/8807/3569/3725/3741/10365/9314/120892/84557/4217/5598/4233/4314/4353/653361/4688/4689/4780/4846/50507/8013/5151/80310/5156/5159/5164/65018/5311/1263…	105
633	LumA_pos	GO:0002460	adaptive immune response based on somatic recombination of immune receptors built from immunoglobulin superfamily domains	133/5492	301/16992	9.44316e-06	8.75096e-05	5.30613e-05	100/177/57379/326/301/200558/567/604/695/11118/10384/712/713/714/715/51279/716/717/718/722/729/730/733/735/6363/729230/1235/10666/939/940/920/958/959/1604/972/941/925/3426/1178/339390/1191/1378/1380/1075/1512/10563/56940/10148/355/2205/2207/2208/50943/7855/202309/2794/84868/3142/3146/3383/3458/3543/3586/3592/3593/3594/3598/3606/10068/8809/3553/9173/3558/53833/51561/149233/9466/133396/90865/3566/3…	133
634	LumA_pos	GO:0050709	negative regulation of protein secretion	56/5492	106/16992	9.52281e-06	8.81086e-05	5.34245e-05	130399/150/284/301/307/55024/10385/947/1149/285381/1813/1814/1815/2149/131177/2281/50943/2621/2633/51738/3033/3586/3553/7850/90865/3569/3625/3745/55366/10859/2615/91942/114548/4856/8620/10062/4988/8622/415116/5371/5530/5734/26191/91543/6422/23409/6504/5552/284297/23208/51311/27242/3604/7351/10911/7447	56
635	LumA_pos	GO:0045761	regulation of adenylate cyclase activity	44/5492	78/16992	9.54104e-06	8.81382e-05	5.34425e-05	49/108/109/196883/111/113/135/136/140/150/153/154/155/554/799/801/10487/10486/729230/1394/1812/1813/1814/1815/1909/1910/2492/9568/2587/2740/2771/2774/2912/3973/10886/4883/4988/53829/5064/5578/7077/7253/7432/7434	44
636	LumA_pos	GO:0032720	negative regulation of tumor necrosis factor production	28/5492	43/16992	1.02483e-05	9.42265e-05	5.71341e-05	9370/409/558/671/947/1139/1149/50943/2621/51738/10457/2841/2950/84868/3586/11213/3929/3965/10859/197358/5443/26191/6504/23208/7099/7128/706/7291	28
637	LumA_pos	GO:0045776	negative regulation of blood pressure	28/5492	43/16992	1.02483e-05	9.42265e-05	5.71341e-05	9370/148/153/154/155/186/143872/623/659/1268/1813/1814/2865/2702/8195/4842/4843/4846/4878/5020/5465/5547/5724/59342/6648/10911/2837/7424	28
638	LumA_pos	GO:2000107	negative regulation of leukocyte apoptotic process	28/5492	43/16992	1.02483e-05	9.42265e-05	5.71341e-05	100/558/604/652/6363/6366/6352/1236/939/972/6387/81704/2207/27086/2621/57678/3059/3091/3620/3558/8660/3707/3718/10859/10461/5588/5896/1831	28
639	LumA_pos	GO:0002700	regulation of production of molecular mediator of immune response	58/5492	111/16992	1.03562e-05	9.50692e-05	5.76451e-05	284/200558/567/604/695/10666/51744/940/948/958/959/972/10225/1178/55894/2207/2865/50943/7855/51704/3162/3458/3586/3596/3598/3558/9466/90865/3566/3569/11213/3718/3735/25818/5650/10859/10892/114548/8013/5950/91543/54440/8482/6504/4092/11005/10417/6778/30009/7040/7042/7043/7098/7099/8764/7293/117854/6375	58
640	LumA_pos	GO:0010001	glial cell differentiation	86/5492	180/16992	1.04718e-05	9.5981e-05	5.81979e-05	25/53616/135/177/9639/443/274/650/1021/1031/1191/6900/1445/7852/28514/92737/1812/1814/1840/11221/1956/1959/8891/2043/2596/2934/2950/170825/388585/3398/3400/3611/28999/3908/3913/10319/163175/3976/1902/4067/5604/54587/4613/4653/4664/10397/4781/54413/9241/4851/3084/4915/4916/26227/5354/5453/5468/5534/56978/5728/5803/5649/7732/4919/6279/6280/6285/5270/79628/22933/6497/6547/6608/6663/55553/30812/6886/…	86
641	LumA_pos	GO:0046822	regulation of nucleocytoplasmic transport	97/5492	208/16992	1.06674e-05	9.76209e-05	5.91923e-05	186/9472/284/10541/347/8313/652/654/655/56892/9478/8536/6363/939/948/1026/1440/1540/1601/153090/51339/147906/55929/8445/1896/10913/1956/23625/55612/2316/8324/2621/2776/3059/8692/3429/3458/3479/3586/3593/8809/3553/51561/3569/3717/23189/3952/3965/5598/4188/29969/4600/4734/4792/4794/114548/4838/4856/5138/5295/5311/5569/11142/5501/5530/5532/5534/5566/5743/5784/51715/10411/10616/11030/9037/6423/6425/4…	97
642	LumA_pos	GO:0070167	regulation of biomineral tissue development	43/5492	76/16992	1.08385e-05	9.9032e-05	6.00479e-05	90/92/154/56172/196527/54829/650/652/654/655/659/6348/1230/4921/10117/56975/8326/2621/2623/2824/3091/9365/4057/4146/4208/9313/4958/130497/116039/5027/162466/91461/2185/1901/6546/4088/5552/7040/7043/338773/7291/7480/7475	43
643	LumA_pos	GO:0051222	positive regulation of protein transport	192/5492	460/16992	1.0901e-05	9.94482e-05	6.03003e-05	25/22885/43/135/186/9447/9472/283/10541/322/640/652/654/56892/8536/22900/834/838/6363/6347/6348/929/914/51744/939/29126/947/952/965/1080/26253/93978/283420/56253/1436/1440/1459/1513/1601/51339/55929/8447/135656/1813/1896/10913/1956/55531/2149/55294/2219/55612/2268/2316/2534/7855/2621/2645/51738/2822/84868/3059/3091/3146/3176/3357/27429/8692/3454/3458/3479/3586/3593/3596/23765/8809/3552/3553/3556/…	192
644	LumA_pos	GO:0055017	cardiac muscle tissue growth	39/5492	67/16992	1.10747e-05	0.000100876	6.11658e-05	186/9472/27302/205428/859/1906/2247/26281/2254/2260/2296/2303/2627/57817/57493/23493/3479/5600/4208/65009/9241/4851/4878/5292/5728/5950/3516/6256/1901/60485/8470/6909/6910/7042/7046/7048/7049/7472/23414	39
645	LumA_pos	GO:0042476	odontogenesis	60/5492	116/16992	1.11139e-05	0.000101076	6.12875e-05	11096/133/249/258/266/29123/358/362/54829/8313/64919/650/652/655/947/1277/1278/1435/1441/58524/1896/10913/1906/10117/54757/56975/2253/2296/2308/2736/9464/5654/3399/3655/3691/3714/3912/431707/4038/9313/4487/54959/130497/116039/5066/5308/5465/6331/123041/6608/25928/7040/7042/7043/4982/8626/7291/80326/7475/7570	60
646	LumA_pos	GO:0001773	myeloid dendritic cell activation	21/5492	29/16992	1.11665e-05	0.000101397	6.14819e-05	116071/55509/814/914/51744/942/1437/1794/2323/84868/3146/3586/3662/3516/5971/6504/6688/7040/7048/10077/10537	21
647	LumA_pos	GO:0003002	regionalization	144/5492	331/16992	1.12392e-05	0.000101485	6.15355e-05	90/92/64853/8854/8092/60529/200894/472/8313/10409/650/652/659/7832/1044/9350/286204/56603/340665/84976/22943/28514/54567/10655/58524/63950/1848/1906/8726/1959/2018/2019/8320/2114/55079/2246/2253/2260/23770/27023/2296/2303/2297/2294/2290/7855/9573/2735/2736/2719/23432/64388/145258/170825/388585/23493/3087/64399/3206/3207/3199/3200/3202/3203/3204/3212/3213/3214/3216/3217/3218/3219/3224/3236/3237/32…	144
648	LumA_pos	GO:1903532	positive regulation of secretion by cell	144/5492	331/16992	1.12392e-05	0.000101485	6.15355e-05	25/43/135/136/186/9447/283/322/8874/551/552/640/654/114897/8913/22900/834/838/6363/6348/929/914/51744/29126/947/952/965/1080/26253/93978/283420/56253/1436/6387/8447/1813/1906/1908/1956/2149/2205/2207/2219/55612/2260/2268/2587/2624/2645/51738/2822/84868/3091/3146/3357/8692/3454/3458/3479/3586/3596/23765/3552/3553/3556/9173/3558/55801/90865/3566/3569/3625/8660/3670/3717/3735/3745/3783/3952/3965/402…	144
649	LumA_pos	GO:0030049	muscle filament sliding	26/5492	39/16992	1.12627e-05	0.000101485	6.15355e-05	70/88/89/1674/1756/4606/4607/4620/4621/4622/4626/4633/4634/4635/4637/4703/7111/7134/7125/7136/7139/7140/7169/7171/7273/7431	26
650	LumA_pos	GO:0030199	collagen fibril organization	26/5492	39/16992	1.12627e-05	0.000101485	6.15355e-05	9509/9508/302/1302/7373/1277/1278/1281/1289/1290/50509/1545/4921/1805/2331/2296/2303/4015/4017/4060/5345/871/6423/7042/7046/7148	26
651	LumA_pos	GO:0033275	actin-myosin filament sliding	26/5492	39/16992	1.12627e-05	0.000101485	6.15355e-05	70/88/89/1674/1756/4606/4607/4620/4621/4622/4626/4633/4634/4635/4637/4703/7111/7134/7125/7136/7139/7140/7169/7171/7273/7431	26
652	LumA_pos	GO:1904591	positive regulation of protein import	52/5492	97/16992	1.13738e-05	0.000102329	6.20473e-05	9472/652/654/56892/6363/939/1440/1601/51339/55929/1896/10913/1956/2316/3059/8692/3458/3479/3593/8809/3553/51561/3569/3717/23189/3952/3965/4838/9141/5295/5530/5532/5534/5743/10616/11030/9037/6423/4088/6608/8877/7040/7043/7046/7097/7098/7099/51284/54106/340061/8740/7205	52
653	LumA_pos	GO:0051897	positive regulation of protein kinase B signaling	46/5492	83/16992	1.13916e-05	0.000102333	6.20492e-05	1646/8644/284/409/558/114897/6363/6366/6348/1236/940/1116/1440/1956/2159/2152/2621/2876/1839/3059/10855/3481/3488/3606/55801/3569/3611/9270/6453/3952/4653/50507/3084/5154/5294/23533/65018/57142/9037/10253/6934/7010/7040/7046/388121/85453	46
654	LumA_pos	GO:0014910	regulation of smooth muscle cell migration	34/5492	56/16992	1.14476e-05	0.000102678	6.22587e-05	1636/9370/199/6352/9732/4303/2950/3037/9759/3479/3486/3488/3611/1902/4035/93649/65009/4780/50507/8829/5031/5154/5155/80310/5159/5467/10891/56729/80031/5054/9353/54434/6869/10221	34
655	LumA_pos	GO:1900180	regulation of protein localization to nucleus	100/5492	216/16992	1.15253e-05	0.000103217	6.25857e-05	186/9472/284/347/8313/652/654/655/56892/9478/6363/939/948/1026/51208/1440/1540/1601/153090/51339/147906/9201/166614/85443/55929/8445/1896/10913/1956/23625/55612/2316/2534/8324/2621/2776/3059/8692/3458/3479/3586/3593/8809/3553/51561/3569/3717/23189/3952/3965/3976/11006/4000/5598/4188/29969/4792/4794/4804/114548/4838/4856/5138/5295/54984/5311/5569/11142/5530/5532/5534/5743/51715/83593/10616/11030/9…	100
656	LumA_pos	GO:0045824	negative regulation of innate immune response	25/5492	37/16992	1.16184e-05	0.000103893	6.29954e-05	2/409/10225/1378/1813/11221/84868/3428/11213/3965/10859/100507436/197358/84166/79671/9111/7376/10062/5468/5771/6223/5272/710/7128/7301	25
657	LumA_pos	GO:0043368	positive T cell selection	22/5492	31/16992	1.16396e-05	0.000103924	6.30142e-05	64919/915/972/1540/1794/50943/3593/3594/51561/149233/3569/3662/3707/84695/4063/5771/114836/6722/6778/387357/8995/7535	22
658	LumA_pos	GO:0001771	immunological synapse formation	12/5492	13/16992	1.17662e-05	0.000104735	6.35059e-05	6363/6366/1236/923/1794/81704/2047/84868/3958/4478/8440/5551	12
659	LumA_pos	GO:0032740	positive regulation of interleukin-17 production	12/5492	13/16992	1.17662e-05	0.000104735	6.35059e-05	3593/3600/3606/3558/59067/51561/149233/4063/4615/5588/114836/7040	12
660	LumA_pos	GO:0030431	sleep	24/5492	35/16992	1.18263e-05	0.000104952	6.36376e-05	100/135/1437/1471/1813/1814/2353/51738/2903/3061/3356/3606/3569/3737/117194/4887/5020/5021/8863/5729/5730/2030/10911/2837	24
661	LumA_pos	GO:0045777	positive regulation of blood pressure	24/5492	35/16992	1.18263e-05	0.000104952	6.36376e-05	128/9370/148/147/146/153/551/552/554/1268/1535/2740/3398/8620/7026/81285/5020/5021/5144/347148/6869/6915/10911/2837	24
662	LumA_pos	GO:0002042	cell migration involved in sprouting angiogenesis	23/5492	33/16992	1.18469e-05	0.000104976	6.3652e-05	54567/1948/1960/2247/2303/2822/51564/9734/3688/9270/3791/9314/4223/79812/4851/3164/8829/5743/6091/9353/6722/27286/6997	23
663	LumA_pos	GO:0045076	regulation of interleukin-2 biosynthetic process	15/5492	18/16992	1.20233e-05	0.000106378	6.45024e-05	84433/64170/940/916/920/941/942/50943/3552/3553/3662/3902/5588/6777/7538	15
664	LumA_pos	GO:0030100	regulation of endocytosis	96/5492	206/16992	1.22437e-05	0.000108165	6.55855e-05	22848/25/9370/284/196527/302/341/348/409/64422/558/567/636/274/717/718/722/801/57118/857/859/867/6363/6347/6366/929/11314/146722/948/967/1012/25999/1445/1535/1601/22943/28514/1794/1813/30844/2207/2268/2621/2624/2719/3055/3553/26119/3958/10859/347730/26045/9863/10461/4240/8898/399687/3071/22871/7376/10062/4908/8301/5336/5468/5587/5728/5806/55647/5873/53916/5879/5906/2889/284654/949/6386/6401/5054/…	96
665	LumA_pos	GO:0048863	stem cell differentiation	79/5492	163/16992	1.22762e-05	0.000108289	6.56607e-05	2/1636/90/8854/8092/590/23603/340665/29947/1906/1908/1909/1910/1947/8320/2348/2296/2303/4303/2487/2627/2823/145258/9464/388585/3087/3091/3204/3214/3233/3357/3670/182/84541/3815/81606/3976/4054/4208/4222/4487/93649/4780/4851/3084/8829/4909/130497/5156/5308/144165/5788/3516/10371/6422/6496/6608/6591/6663/64321/54345/11166/6660/55553/30812/6722/6862/6886/6909/6910/7042/8626/117854/7291/80326/7476/10…	79
666	LumA_pos	GO:0015844	monoamine transport	42/5492	74/16992	1.23031e-05	0.000108363	6.57059e-05	135/150/151/152/186/8618/1133/1268/6387/1812/1813/1814/1815/2205/2207/2865/26281/2824/3351/3356/3737/3745/10859/4129/4842/4887/4986/5020/5021/5023/5028/64805/65018/6571/6582/6581/222962/6530/6531/6622/6623/6850	42
667	LumA_pos	GO:0045834	positive regulation of lipid metabolic process	64/5492	126/16992	1.23777e-05	0.000108857	6.60053e-05	13/225/57406/9370/154/185/301/341/348/551/552/654/114898/83643/6363/6366/1236/975/1389/3491/84649/2246/2247/2268/2321/2822/345275/3356/3357/3458/3553/8660/3815/26119/4067/51085/23417/7376/10062/8013/8439/5155/5156/5159/57104/5465/5468/10891/5562/5581/5587/5743/2185/5879/9104/949/23409/10580/134429/7010/7040/388121/7132/7291	64
668	LumA_pos	GO:0002218	activation of innate immune response	126/5492	284/16992	1.2634e-05	0.000110467	6.69818e-05	9447/338/409/330/695/84433/64170/841/857/929/4064/30835/11314/146722/948/942/10462/50856/170482/338339/26253/93978/64581/10695/81035/1508/1513/1520/1535/1540/153090/55601/2207/2219/2534/2672/84868/3055/3146/3384/3385/3428/64135/8517/3656/11213/3659/3662/3684/3689/22914/3929/5641/55366/100130733/4057/23643/4067/10892/5608/8685/10071/56667/143662/94025/4589/118430/4615/4792/58484/79671/10392/10062/…	126
669	LumA_pos	GO:0001885	endothelial cell development	33/5492	54/16992	1.26361e-05	0.000110467	6.69818e-05	118/83605/1003/7122/25932/80781/2022/2876/57493/3383/3397/3553/4233/4478/91663/4855/5138/5144/26051/5802/5906/5908/2889/9693/10411/5962/9294/54345/7082/9414/7132/64102/7476	33
670	LumA_pos	GO:0043535	regulation of blood vessel endothelial cell migration	33/5492	54/16992	1.26361e-05	0.000110467	6.69818e-05	94/186/154810/284/285/51378/348/54567/1969/2247/2303/51564/9734/3146/9270/9314/4223/79812/4780/4851/5155/5335/5547/5578/5587/25865/5743/83442/27286/6776/7040/22846/7424	33
671	LumA_pos	GO:0070228	regulation of lymphocyte apoptotic process	33/5492	54/16992	1.26361e-05	0.000110467	6.69818e-05	100/604/79444/652/695/6352/939/29126/917/972/81704/355/27086/155038/57678/3091/3620/3586/3558/8660/3718/3958/3965/4067/84807/5027/5133/5588/5728/5896/11035/7042/1831	33
672	LumA_pos	GO:0001654	eye development	146/5492	337/16992	1.27754e-05	0.000111518	6.76189e-05	340273/43/94/170692/23287/8854/220/362/22899/220202/493/64919/652/654/655/659/775/1028/91851/25932/2055/1282/1289/1290/1295/1296/27151/1421/1427/1471/1543/1545/1735/28514/54567/1826/2202/1956/1969/2047/2048/356/2200/2254/23770/2296/2303/2295/93986/8322/7855/9573/2823/2916/388585/3091/182/3725/11081/9314/3913/10319/4081/10586/4094/4149/84465/4211/4212/10461/4237/83552/4647/8736/9172/4669/4693/1076…	146
673	LumA_pos	GO:0006023	aminoglycan biosynthetic process	59/5492	114/16992	1.28074e-05	0.000111632	6.76877e-05	176/284/27087/135152/10331/93010/9334/9331/633/50515/55501/166012/113189/9435/9469/10164/56548/83539/337876/55790/55454/1464/54360/1634/29940/92126/2131/2132/2135/2331/2719/2262/3036/3037/3038/3073/9957/9956/9955/9953/3339/3373/3553/11081/4060/4969/4958/5155/5159/5549/9672/6483/6487/6484/10402/7040/10090/1462/64131	59
674	LumA_pos	GO:0042307	positive regulation of protein import into nucleus	51/5492	95/16992	1.30595e-05	0.000113661	6.8918e-05	9472/652/654/56892/6363/939/1440/1601/51339/55929/1896/10913/1956/2316/3059/8692/3458/3479/3593/8809/3553/51561/3569/3717/23189/3952/3965/4838/5295/5530/5532/5534/5743/10616/11030/9037/6423/4088/6608/8877/7040/7043/7046/7097/7098/7099/51284/54106/340061/8740/7205	51
675	LumA_pos	GO:0051962	positive regulation of nervous system development	189/5492	453/16992	1.31186e-05	0.000114005	6.91269e-05	151/152/322/348/411/443/604/221336/274/650/652/653/654/655/659/8536/57118/65981/869/729230/1002/8837/1268/1272/64506/57699/9362/1435/1524/6387/7852/153090/1638/27185/22943/63950/1809/1813/1826/90527/1946/8507/2042/2043/2047/2048/2119/79791/2242/9638/55079/26281/2260/2281/2316/23768/2290/2534/2624/8200/392255/151449/81544/51738/2735/2736/51704/170825/26508/3082/3091/3232/3398/3458/3556/11141/3558/…	189
676	LumA_pos	GO:1901861	regulation of muscle tissue development	61/5492	119/16992	1.35925e-05	0.000117949	7.15181e-05	89/9472/409/27302/650/652/825/859/56603/22943/28514/1906/1948/2247/26281/2253/2254/2260/8324/2627/57817/9759/9734/23493/3479/3488/57158/5600/4208/2660/4618/93649/9241/4851/3084/5292/10891/5562/5728/5950/3516/6285/60485/6474/22933/6495/4088/6665/64321/55553/6909/6910/7040/7046/7048/7049/1831/7291/7480/7472/23414	61
677	LumA_pos	GO:0019915	lipid storage	37/5492	63/16992	1.39854e-05	0.000121	7.33683e-05	19/32/130399/338/346/348/2583/718/857/948/1149/1401/84649/10938/55294/161247/2760/3074/3553/3569/3690/3952/4023/4481/4792/7376/10062/114885/123/57104/5465/5468/5771/949/6646/134429/6777	37
678	LumA_pos	GO:0060193	positive regulation of lipase activity	37/5492	63/16992	1.39854e-05	0.000121	7.33683e-05	117/148/185/283/552/553/728/6352/3491/1909/1956/2247/2260/2321/2769/2776/338328/9290/3356/3357/3702/3815/1902/10316/7376/10062/5156/5159/5319/5322/5330/5581/5724/115727/8698/6401/7294	37
679	LumA_pos	GO:0050808	synapse organization	112/5492	248/16992	1.44415e-05	0.000124763	7.56497e-05	43/348/22899/491/783/785/8536/869/1139/6900/1282/8292/153090/28988/27185/22943/92737/26052/1812/1813/1826/1946/392617/2047/2048/2119/2149/23768/9758/7855/8326/51738/2823/3586/3587/3556/11141/8997/84623/11202/3913/158038/4009/4038/64101/94030/120892/57633/54674/347730/26045/9863/4208/4593/4734/23114/4774/22871/54413/57502/266743/3084/9378/9379/4914/4915/4916/5020/5021/5063/5064/27253/56126/56125/5…	112
680	LumA_pos	GO:0048871	multicellular organismal homeostasis	145/5492	335/16992	1.44672e-05	0.000124801	7.5673e-05	32/33/60/108/109/196883/111/113/118/153/154/155/231/10000/239/29123/358/359/361/387715/57561/551/554/567/654/947/948/952/924/64072/92211/1080/10518/1149/51208/2055/1268/11151/64784/1435/1436/1445/1490/1512/1513/8029/56603/66002/54360/1621/28514/128338/1812/1813/1910/1956/2034/2149/2312/388698/2323/2296/2308/2623/2624/51738/9290/2876/57817/3037/388697/3356/8692/3552/3553/53833/3569/3574/3635/51763…	145
681	LumA_pos	GO:0003014	renal system process	58/5492	112/16992	1.47594e-05	0.000127134	7.70878e-05	108/109/196883/111/113/9370/135/148/185/186/231/8644/358/359/361/551/552/554/652/947/1312/1535/66002/1813/1814/1906/1910/2149/355/2621/2702/2934/3037/3043/8692/51763/3784/26249/5641/4162/4643/4881/4883/81285/5020/5125/5155/5566/5567/5577/5800/22841/5345/6446/6863/6869/10911/2837	58
682	LumA_pos	GO:0034329	cell junction assembly	91/5492	194/16992	1.48148e-05	0.000127356	7.72224e-05	1636/59272/60/87/88/89/94/287/347/395/8874/402/857/1003/149461/7122/8506/1307/1308/23603/10395/1828/1946/23136/2042/54751/10979/2316/2318/6624/7855/2701/2702/10052/125111/151306/2824/51564/57493/3611/3678/3655/9270/3690/3691/3791/3861/3852/3914/3915/3987/55679/4641/4653/23114/84552/90102/9647/5566/5578/5583/5728/2185/5800/5879/10266/5906/5908/2889/9693/6281/6422/4088/4092/6615/6591/10580/6722/701…	91
683	LumA_pos	GO:0050886	endocrine process	44/5492	79/16992	1.48286e-05	0.000127356	7.72224e-05	1636/59272/185/186/552/553/554/654/114897/84909/1215/1359/1393/1394/1511/1522/1535/1814/1889/1906/1908/2028/2149/2260/8322/2587/51738/2702/3553/3625/3952/4311/4846/4986/81285/5021/5125/51762/91608/56729/5345/6863/6869/6865	44
684	LumA_pos	GO:1903533	regulation of protein targeting	131/5492	298/16992	1.49186e-05	0.000127942	7.75774e-05	22885/186/9472/284/347/8313/652/654/655/665/56892/9478/6363/6347/939/948/1026/1440/1459/1513/1540/1601/153090/51339/147906/55929/135656/8445/1896/10913/1956/55531/23625/55294/55612/2316/2534/7855/8324/2621/2776/3059/3176/27429/8692/3458/3479/3586/3593/8809/3553/51561/3569/51763/3687/9270/3717/23189/3745/3753/3782/3952/3965/120892/5598/4188/29969/56947/4641/4792/4794/114548/10316/4838/4856/3084/49…	131
685	LumA_pos	GO:0031279	regulation of cyclase activity	50/5492	93/16992	1.49933e-05	0.000128395	7.78522e-05	49/108/109/196883/111/113/135/136/140/150/153/154/155/554/799/801/10487/10486/729230/1394/1812/1813/1814/1815/1909/1910/2492/9568/2587/2740/2771/2774/2912/2917/2980/3973/4842/4843/4846/10886/4883/4988/53829/5064/5578/5957/7077/7253/7432/7434	50
686	LumA_pos	GO:1901565	organonitrogen compound catabolic process	155/5492	362/16992	1.51805e-05	0.000129809	7.87093e-05	51166/10157/33/176/1636/59272/100/189/57379/10840/160428/55821/275/290/316/200315/27350/200316/60489/164668/341/411/443/374569/80150/493/586/633/635/642/644/84909/57571/847/978/1036/1118/1312/1369/1428/1464/1512/1576/1610/1621/1634/8528/51071/1735/1743/29958/1806/1807/1889/2028/5168/22875/51752/64167/2184/2247/2331/2517/9615/2687/2744/2760/2719/2262/2875/2876/23498/3067/3073/3074/3094/3162/3176/3…	155
687	LumA_pos	GO:0048638	regulation of developmental growth	126/5492	285/16992	1.55044e-05	0.000132386	8.0272e-05	25/32/89/153/154/155/9472/348/393/10409/53335/27302/652/659/825/859/1002/8292/57699/9362/1435/6387/1630/1735/27185/28514/1808/1813/1814/1826/1848/1906/1946/2258/2247/26281/2253/2254/2260/2296/2303/2307/2395/2627/8200/2688/2690/51738/57678/2844/57817/23493/3142/27429/3475/3479/3574/3611/57611/50618/3897/26524/3952/5641/3984/4131/5600/4208/8195/2660/4593/81565/85407/9241/4851/3084/203447/8829/4916/…	126
688	LumA_pos	GO:0002831	regulation of response to biotic stimulus	69/5492	139/16992	1.57056e-05	0.000133909	8.11954e-05	9447/8907/8905/200316/60489/567/330/654/4064/10666/919/940/920/1604/926/56253/1535/55601/55894/1794/9844/27086/2534/84868/3055/51191/3146/5654/3434/3458/3592/3593/3594/3600/3553/51561/149233/3559/25818/5650/3932/10859/4057/9450/23643/259197/79671/10392/10133/55690/55012/639/5578/5879/54941/23328/6397/22933/11005/6693/23208/340061/7128/10221/10475/85363/117854/10077/7105	69
689	LumA_pos	GO:0021954	central nervous system neuron development	40/5492	70/16992	1.58128e-05	0.000134626	8.16306e-05	104/7832/1009/6900/1630/9201/166614/27185/1812/1813/2043/2047/2048/55079/2253/2290/2624/2736/2776/3952/26468/431707/4133/340719/81565/4781/4929/8829/4915/91584/5728/5879/9693/6091/6324/10371/9353/6656/27089/9839	40
690	LumA_pos	GO:0014912	negative regulation of smooth muscle cell migration	16/5492	20/16992	1.59877e-05	0.000135722	8.22947e-05	9370/199/2950/3486/3488/3611/4035/93649/65009/4780/5467/10891/80031/5054/9353/10221	16
691	LumA_pos	GO:0045649	regulation of macrophage differentiation	16/5492	20/16992	1.59877e-05	0.000135722	8.22947e-05	9370/714/841/1435/2624/3059/3398/146433/3976/5196/5578/5771/5925/8737/10221/140685	16
692	LumA_pos	GO:0050769	positive regulation of neurogenesis	166/5492	392/16992	1.6307e-05	0.000138233	8.38172e-05	151/152/322/348/411/443/604/221336/274/650/652/653/654/655/659/8536/57118/65981/729230/1002/8837/1268/1272/64506/57699/9362/1435/1524/6387/7852/153090/1638/27185/22943/63950/1809/1813/1826/90527/1946/8507/2042/2043/2048/2119/79791/2242/9638/55079/26281/2260/2281/2316/2290/2534/2624/8200/392255/151449/81544/2736/51704/170825/26508/3082/3091/3232/3398/3458/3556/11141/3558/3569/3611/57611/50618/8997…	166
693	LumA_pos	GO:0007568	aging	124/5492	280/16992	1.63681e-05	0.00013855	8.40095e-05	25/100/133/148/155/218/239/347/472/597/604/84417/847/6347/942/1021/1026/1028/1029/2055/1268/1281/1410/1490/1075/1543/1634/1906/1910/2022/2353/2290/2309/4303/2775/2796/2934/57817/3356/27429/8692/3383/3398/3488/3586/3600/3569/3611/3635/3689/3725/3727/3779/9365/3861/3868/147183/3987/4000/4017/4035/120892/8174/5604/8932/53615/4311/4316/23515/4353/4780/4791/50507/4887/4889/4914/9891/4521/5028/5079/510…	124
694	LumA_pos	GO:0035904	aorta development	30/5492	48/16992	1.66255e-05	0.000140526	8.52079e-05	94/11174/1281/54567/1948/2022/2138/2253/23462/23493/182/4015/4016/4035/4052/4638/4851/5159/5311/23129/639/144165/5629/3516/6495/4091/9784/6722/6909/7042	30
695	LumA_pos	GO:0021782	glial cell development	46/5492	84/16992	1.73339e-05	0.000146093	8.8583e-05	53616/135/177/9639/443/1021/1191/6900/28514/1812/1956/8891/2934/2950/388585/3398/3400/3611/3913/10319/163175/1902/4067/54587/4653/10397/26227/5354/5453/5534/56978/5728/4919/6279/6280/79628/22933/6497/6608/7040/7097/7099/10100/7431/10810/118738	46
696	LumA_pos	GO:0032231	regulation of actin filament bundle assembly	46/5492	84/16992	1.73339e-05	0.000146093	8.8583e-05	116985/79822/395/9639/22899/55616/1490/10395/29109/90167/8477/3397/51763/9270/3984/1902/4233/8195/4653/50507/90102/5295/5341/9647/5734/5879/10411/5962/6281/1901/5345/6422/285590/85358/4088/10174/23075/11346/171024/6863/6869/7043/7046/23671/7454/7481	46
697	LumA_pos	GO:0019439	aromatic compound catabolic process	181/5492	433/16992	1.73662e-05	0.000146156	8.86212e-05	51166/100/57379/10840/160428/316/200315/27350/200316/60489/164668/80150/472/644/7832/57571/847/978/1149/1312/7812/1543/1621/51071/1735/1776/58511/1806/1807/3646/5169/22875/2052/10595/51013/11340/2184/84893/2592/9615/2876/23708/23498/3067/3094/3146/3162/3176/3242/3620/169355/259307/3669/8942/57819/11157/4116/4128/4129/5598/4245/26002/340719/84618/22978/4907/4521/170685/55190/283927/4939/8761/19713…	181
698	LumA_pos	GO:0010035	response to inorganic substance	200/5492	485/16992	1.78273e-05	0.000149821	9.08436e-05	5244/1244/25/48/100/118/231/8644/210/241/301/311/310/322/338/358/359/200894/468/493/513/552/558/567/654/655/712/8913/801/817/825/841/845/847/857/6363/1236/929/948/942/1050/8837/25932/80781/1277/221184/9362/1371/1373/1393/1410/1437/1471/1536/79901/1543/1544/1545/1800/1813/1843/1906/1956/2113/2167/355/10516/2281/2353/2354/8061/2308/2309/2395/2775/2796/2822/2876/2934/2983/23498/57817/3039/3040/3043/…	200
699	LumA_pos	GO:0032642	regulation of chemokine production	39/5492	68/16992	1.79014e-05	0.000150228	9.10907e-05	9370/136/177/347/972/1436/1958/1991/1969/2865/2950/84868/3091/3162/3458/3586/3552/3553/9173/90865/3566/3569/3570/9314/3929/3965/4023/4155/4210/6591/9655/353376/7097/7098/7099/51284/54106/59341/7291	39
700	LumA_pos	GO:0090101	negative regulation of transmembrane receptor protein serine/threonine kinase signaling pathway	54/5492	103/16992	1.82071e-05	0.000152575	9.25139e-05	25/90/9719/54829/168667/857/858/135228/9350/91851/50515/1149/168002/22943/163126/23625/2200/10468/9573/2734/64388/5654/94031/203100/4052/9863/4681/9241/4851/4856/56937/63976/348093/6233/6422/6423/6497/4088/4091/4092/58533/25928/23111/7040/7041/7043/7046/7048/7049/7311/7316/114990/375567/7471	54
701	LumA_pos	GO:0031098	stress-activated protein kinase signaling cascade	115/5492	257/16992	1.86178e-05	0.000155794	9.44657e-05	136/177/64853/231/22881/9459/10550/79444/650/64170/859/6363/6366/83605/1236/939/959/148170/1410/1490/153090/51339/28988/11221/142679/56940/1845/60401/10913/1906/1956/2043/2047/10595/355/2205/221472/2324/2308/11211/8322/7855/8324/8325/1647/4616/10912/392255/389400/2950/9464/3082/3146/3476/8517/3553/55801/3656/3735/3952/3965/4067/5604/4296/4215/4217/9064/1326/11184/9448/5602/79109/29969/2122/4281/6…	115
702	LumA_pos	GO:0002708	positive regulation of lymphocyte mediated immunity	42/5492	75/16992	1.92633e-05	0.000160738	9.7463e-05	567/695/718/10666/940/958/56253/2205/2207/2208/50943/7855/3458/3592/3593/3594/3553/3558/59067/51561/149233/3569/22914/3902/4049/10892/259197/114548/5027/91543/54440/4068/117157/114836/6777/6778/8417/30009/7040/7409/6375/22890	42
703	LumA_pos	GO:1905954	positive regulation of lipid localization	42/5492	75/16992	1.92633e-05	0.000160738	9.7463e-05	19/5244/32/9370/302/338/346/348/10396/654/114897/718/948/1149/1588/1906/10938/161247/2587/51738/3553/26119/9388/4023/9227/4035/5608/4481/4792/7376/10062/114885/5020/5027/22925/5360/5727/56729/949/6342/6863/8792	42
704	LumA_pos	GO:0002825	regulation of T-helper 1 type immune response	17/5492	22/16992	1.94178e-05	0.00016111	9.76889e-05	301/6363/729230/941/84868/3142/3593/3594/9173/51561/149233/9466/90865/3566/3718/9655/6375	17
705	LumA_pos	GO:0035812	renal sodium excretion	17/5492	22/16992	1.94178e-05	0.00016111	9.76889e-05	135/185/186/551/552/554/1312/1813/1814/1906/1910/4881/5020/6863/6869/10911/2837	17
706	LumA_pos	GO:0035813	regulation of renal sodium excretion	17/5492	22/16992	1.94178e-05	0.00016111	9.76889e-05	135/185/186/551/552/554/1312/1813/1814/1906/1910/4881/5020/6863/6869/10911/2837	17
707	LumA_pos	GO:0090025	regulation of monocyte chemotaxis	17/5492	22/16992	1.94178e-05	0.00016111	9.76889e-05	199/196527/6346/6347/6352/1230/729230/3627/6387/3146/4067/4681/4856/7941/5054/9353/8995	17
708	LumA_pos	GO:0002704	negative regulation of leukocyte mediated immunity	28/5492	44/16992	1.94981e-05	0.000161548	9.79541e-05	409/604/722/729230/11314/8832/10225/339390/1378/56940/2294/50943/84868/3162/3598/53833/3575/3718/3965/10859/100507436/5532/5788/5272/6504/4092/6693/6375	28
709	LumA_pos	GO:0035023	regulation of Rho protein signal transduction	63/5492	125/16992	1.97683e-05	0.000163555	9.91716e-05	19/137735/148/11214/259173/348/64411/143872/397/9138/9639/22899/50650/100271715/50649/9459/8874/604/1281/10395/23268/2149/2151/9002/221472/121512/152273/2840/2841/2843/2859/2828/9290/8477/3688/6453/50618/8997/23189/1902/2846/10161/4168/23101/4233/4650/4653/27334/286530/5159/57480/64857/57449/55200/440107/80243/5879/5923/5924/6091/6654/26230/7409	63
710	LumA_pos	GO:0030038	contractile actin filament bundle assembly	45/5492	82/16992	1.98369e-05	0.000163662	9.92361e-05	116985/79822/395/9639/22899/55616/1490/10395/29109/90167/8477/51763/9270/3693/3984/1902/4233/8195/4653/50507/221692/90102/5295/9647/5734/2185/5879/10411/6281/1901/5345/6422/285590/4088/10580/10174/6722/6863/6869/7043/7046/23671/7454/7481/7791	45
711	LumA_pos	GO:0043149	stress fiber assembly	45/5492	82/16992	1.98369e-05	0.000163662	9.92361e-05	116985/79822/395/9639/22899/55616/1490/10395/29109/90167/8477/51763/9270/3693/3984/1902/4233/8195/4653/50507/221692/90102/5295/9647/5734/2185/5879/10411/6281/1901/5345/6422/285590/4088/10580/10174/6722/6863/6869/7043/7046/23671/7454/7481/7791	45
712	LumA_pos	GO:0032755	positive regulation of interleukin-6 production	38/5492	66/16992	2.02442e-05	0.000166787	0.000101131	136/55122/64170/948/1535/2149/2207/3146/8692/3458/3552/3553/3556/90865/3569/3570/3670/3929/3965/10288/4155/4615/10392/5027/5724/10417/353376/7096/7097/7098/7099/10333/51284/51311/54106/59341/7291/26137	38
713	LumA_pos	GO:0070302	regulation of stress-activated protein kinase signaling cascade	94/5492	203/16992	2.05861e-05	0.000169366	0.000102695	177/64853/22881/10550/79444/650/64170/859/6363/6366/1236/939/959/1490/153090/51339/28988/11221/142679/56940/1845/60401/10913/1906/1956/2043/2047/10595/355/2205/221472/2324/2308/11211/8322/7855/8324/8325/1647/4616/10912/392255/2950/9464/3082/3146/3476/3553/55801/3735/3952/4067/5604/4296/4215/4217/9064/11184/9448/29969/2122/4281/653361/10392/203447/4986/5187/65018/23236/2185/26191/5911/2889/9770/87…	94
714	LumA_pos	GO:0001974	blood vessel remodeling	27/5492	42/16992	2.09225e-05	0.000171652	0.000104081	1636/94/186/558/633/659/729230/1471/1621/54567/2034/2078/2253/2324/2296/2303/3200/182/3976/4208/4846/3516/84870/7040/7042/7052/64114	27
715	LumA_pos	GO:0002437	inflammatory response to antigenic stimulus	27/5492	42/16992	2.09225e-05	0.000171652	0.000104081	695/718/1236/940/923/1268/10800/1991/2205/2207/2840/2876/3146/3383/3586/3593/53833/3559/133396/3568/4049/4851/8620/4889/4988/3516/6693	27
716	LumA_pos	GO:0010878	cholesterol storage	13/5492	15/16992	2.14469e-05	0.000175464	0.000106392	19/338/948/10938/4023/4481/7376/10062/5465/5468/949/6646/134429	13
717	LumA_pos	GO:0072109	glomerular mesangium development	13/5492	15/16992	2.14469e-05	0.000175464	0.000106392	59/652/655/947/8837/1958/2303/2828/3458/4851/5155/80310/5159	13
718	LumA_pos	GO:0048562	embryonic organ morphogenesis	125/5492	284/16992	2.157e-05	0.000176225	0.000106854	90/220/8092/60529/200894/491/652/655/57053/50515/286204/115908/28514/1749/1750/1906/2202/2022/1969/2048/2138/2200/2253/2254/2260/2348/2303/2304/2294/2295/2290/2487/7855/2624/2735/2736/145258/9464/8820/3091/3142/3198/3207/3199/3200/3202/3203/3204/3212/3213/3214/3216/3217/3218/3236/3232/3233/3235/3373/3398/8516/9132/121227/9935/4188/4208/55897/4237/8195/4325/4487/25902/4613/4647/4669/65009/4838/924…	125
719	LumA_pos	GO:0043112	receptor metabolic process	75/5492	155/16992	2.16347e-05	0.000176508	0.000107025	59272/43/9370/133/284/302/348/116985/409/11149/799/10203/819/857/859/948/967/975/6900/3577/3579/22943/1759/26052/1813/1814/1889/1906/30845/2060/150368/2207/9737/2890/3091/3202/3351/3357/3586/3688/3689/3690/26119/5641/10859/55788/4035/347730/26045/9863/8898/4734/10062/3084/4908/10133/8301/5336/5465/5468/9230/10266/10268/387849/284654/6386/6401/6424/51100/6622/6850/7040/50852/7405/9341	75
720	LumA_pos	GO:0038084	vascular endothelial growth factor signaling pathway	18/5492	24/16992	2.21345e-05	0.000180085	0.000109194	9508/147372/967/153090/1634/28514/2321/2324/2296/3791/4641/8829/8828/5156/5159/5587/25865/11156	18
721	LumA_pos	GO:0061756	leukocyte adhesion to vascular endothelial cell	18/5492	24/16992	2.21345e-05	0.000180085	0.000109194	119/6366/56477/6387/1991/2113/3383/3676/3688/3695/9314/3952/8174/5724/6401/6403/6404/7412	18
722	LumA_pos	GO:0050873	brown fat cell differentiation	26/5492	40/16992	2.22854e-05	0.000181061	0.000109786	149685/9370/153/154/155/10124/1050/1051/11221/64641/2167/252995/3655/3914/3952/284207/56246/283927/51316/10891/63976/5743/5919/5997/6517/59341	26
723	LumA_pos	GO:0042445	hormone metabolic process	88/5492	188/16992	2.24529e-05	0.00018217	0.000110458	1636/59272/127/133/174/231/441282/1645/1646/8644/1109/216/8854/220/438/25825/83875/650/653/654/84909/83539/1215/1312/1359/1363/1369/1393/1428/1511/1522/1583/1588/1543/1545/56603/340665/1576/8528/84649/9249/10901/10170/1734/1735/27122/53905/50506/90527/405753/1889/1958/2028/2230/2865/2304/51301/3091/51170/51171/3294/5653/3952/9227/4311/4803/7849/5126/5125/9159/151056/5443/10891/5947/5950/5959/5070…	88
724	LumA_pos	GO:0033003	regulation of mast cell activation	25/5492	38/16992	2.35328e-05	0.000190405	0.000115452	136/10666/11314/146722/8832/1268/1269/2205/2207/2242/2268/2294/2624/3162/3596/3598/3566/3965/4067/8013/5359/5791/5880/6850/201294	25
725	LumA_pos	GO:0050850	positive regulation of calcium-mediated signaling	25/5492	38/16992	2.35328e-05	0.000190405	0.000115452	100/9472/801/6348/6351/916/920/925/1012/2205/2946/9446/3094/3479/57158/29995/3084/5024/5026/5311/6850/50852/10345/54209/7535	25
726	LumA_pos	GO:0046834	lipid phosphorylation	57/5492	111/16992	2.40325e-05	0.00019418	0.000117741	930/940/941/942/64781/1606/1607/1608/9162/1956/84668/2246/8823/8822/8817/2247/26281/2252/2253/2254/2260/2534/1839/3082/29851/3628/8660/3815/9365/152831/3932/4233/3084/9542/5154/5155/5156/5159/55361/728233/375133/118788/5287/5288/5293/5294/5295/23533/146850/200576/5305/8395/8877/50852/145567/7409/79038	57
727	LumA_pos	GO:0007179	transforming growth factor beta receptor signaling pathway	80/5492	168/16992	2.4323e-05	0.000196257	0.000119	90/94/9719/269/409/54829/857/858/859/867/6347/135228/1003/1028/1030/50515/1149/7122/1278/1281/1601/27122/56940/163126/2022/23625/2200/55612/10979/2280/2331/2348/2353/2662/8200/2734/3248/5654/94031/203100/3397/8516/3693/3725/7071/7044/4052/4053/8425/2660/93649/4838/5155/56937/5371/63976/5829/6233/6386/6497/4088/4091/4092/4093/58533/7040/7041/7042/7043/7046/7048/7049/7311/7316/9958/114990/124857/74…	80
728	LumA_pos	GO:0032732	positive regulation of interleukin-1 production	24/5492	36/16992	2.45987e-05	0.000198208	0.000120183	9447/22900/834/838/6363/6348/1958/84868/3146/3428/3454/3458/3670/3717/3965/22861/114548/10392/5027/6288/4088/7099/51311/10626	24
729	LumA_pos	GO:0035265	organ growth	70/5492	143/16992	2.47885e-05	0.000199464	0.000120945	32/148/186/9472/10409/27302/54796/205428/859/9350/1588/4921/28514/1848/1906/2121/2247/26281/2252/2253/2254/2260/2296/2303/2395/2627/57817/57493/23493/3142/3479/3574/26524/3952/3953/5600/4146/4208/55897/65009/57502/9241/4851/4878/344901/5159/5292/5324/5629/5660/5728/5915/5950/3516/6256/1901/54440/60485/6608/8470/10253/6909/6910/7042/7046/7048/7049/7472/10413/23414	70
730	LumA_pos	GO:0019058	viral life cycle	186/5492	449/16992	2.52636e-05	0.000202198	0.000122602	59272/104/290/200315/27350/140564/200316/60489/164668/348/558/388419/55337/857/858/6347/6348/6351/6352/1234/30835/940/920/1604/972/941/975/942/1025/79643/91782/339390/1378/1380/1508/7852/10663/1803/8411/1948/1949/8664/8665/8666/51386/2060/2219/8547/2621/2934/3356/8692/3383/3428/3434/24138/8519/10581/10410/51763/3669/3678/3688/3690/3693/3695/3725/3839/3841/27074/3956/3965/4057/29969/4360/4599/4684…	186
731	LumA_pos	GO:0051482	positive regulation of cytosolic calcium ion concentration involved in phospholipase C-activating G-protein coupled signaling pathway	20/5492	28/16992	2.53008e-05	0.000202198	0.000122602	185/1812/1906/2149/2151/9002/2840/2841/2843/2859/2828/9290/8477/1902/2846/10161/27334/286530/1901/7052	20
732	LumA_pos	GO:0002286	T cell activation involved in immune response	49/5492	92/16992	2.53393e-05	0.000202198	0.000122602	301/54518/604/6363/911/941/942/338339/26253/8320/2207/27086/50943/1880/84868/3142/3146/3383/338376/3458/3593/3594/3606/8809/3558/51561/149233/3566/3569/3662/3683/3718/3936/3958/3965/10859/84695/4063/114548/5734/5873/5971/6095/6194/114836/4092/9655/6778/8995	49
733	LumA_pos	GO:0048010	vascular endothelial growth factor receptor signaling pathway	49/5492	92/16992	2.53393e-05	0.000202198	0.000122602	60/558/659/6347/1535/1536/153090/1793/9844/8817/2254/2321/2324/2296/2303/2534/8322/3087/3091/3553/3678/3690/3791/5600/6300/79812/653361/4688/4689/4690/8440/3071/4734/8829/8828/5228/5295/5579/5587/25865/2185/5829/5879/9047/25759/79652/7409/7423/7424	49
734	LumA_pos	GO:0002715	regulation of natural killer cell mediated immunity	23/5492	34/16992	2.5404e-05	0.000202198	0.000122602	409/10666/10225/56253/84868/3592/3593/59067/22914/3902/3952/3965/10859/100507436/9437/259197/146850/5272/4068/117157/114836/6777/7409	23
735	LumA_pos	GO:0009154	purine ribonucleotide catabolic process	23/5492	34/16992	2.5404e-05	0.000202198	0.000122602	3094/5598/4907/170685/55190/283927/10846/50940/5136/5153/5138/5139/5140/5141/5142/5143/5144/8654/27115/5151/8622/5152/10411	23
736	LumA_pos	GO:0060043	regulation of cardiac muscle cell proliferation	23/5492	34/16992	2.5404e-05	0.000202198	0.000122602	27302/2247/26281/2254/2260/2627/23493/5600/4208/9241/4851/5292/5728/5950/3516/60485/6909/6910/7046/7048/7049/7472/23414	23
737	LumA_pos	GO:0061384	heart trabecula morphogenesis	23/5492	34/16992	2.5404e-05	0.000202198	0.000122602	9510/27302/653/655/859/54567/2022/2280/57493/23462/23493/9241/4851/3084/5950/3516/1901/6654/6722/7010/7042/7046/7049	23
738	LumA_pos	GO:0042311	vasodilation	21/5492	30/16992	2.58583e-05	0.000205257	0.000124457	135/136/153/154/155/186/348/624/1373/1812/1910/2876/2982/3672/3764/8195/4842/4846/5592/5997/6648	21
739	LumA_pos	GO:0050869	negative regulation of B cell activation	21/5492	30/16992	2.58583e-05	0.000205257	0.000124457	472/55024/604/695/11314/1493/355/50943/3398/3586/3635/4067/4332/639/64092/6422/84174/374403/7128/23495/27242	21
740	LumA_pos	GO:0002758	innate immune response-activating signal transduction	122/5492	277/16992	2.59344e-05	0.000205459	0.00012458	338/409/330/695/84433/64170/841/857/929/4064/30835/11314/146722/948/942/10462/50856/170482/338339/26253/93978/64581/10695/81035/1508/1513/1520/1535/1540/153090/55601/2207/2219/2534/2672/84868/3055/3146/3384/3385/64135/8517/3656/11213/3659/3662/3684/3689/22914/3929/5641/55366/100130733/4057/23643/4067/10892/5608/8685/10071/56667/143662/94025/4589/118430/4615/4792/79671/10392/10062/5063/57162/11878…	122
741	LumA_pos	GO:0002367	cytokine production involved in immune response	43/5492	78/16992	2.59538e-05	0.000205459	0.00012458	284/567/604/695/10666/948/1604/972/10225/1178/2207/2865/50943/7855/2621/51704/3162/3586/133396/3569/11213/3718/3735/3815/10859/10892/114548/8013/91543/54440/8482/6504/4092/10417/7040/7042/7043/7097/7098/7099/8764/117854/6375	43
742	LumA_pos	GO:0034121	regulation of toll-like receptor signaling pathway	31/5492	51/16992	2.68502e-05	0.000212269	0.000128709	409/330/857/929/11314/146722/1535/153090/2672/3146/11213/3659/3662/3929/55366/4057/23643/4067/10062/57162/26191/5802/91543/353376/7097/7098/7099/54106/7128/7301/57590	31
743	LumA_pos	GO:0002262	myeloid cell homeostasis	63/5492	126/16992	2.71589e-05	0.000214132	0.000129839	92/118/51327/212/301/5926/558/567/604/652/1021/8444/2034/2038/2113/2207/2309/50943/2623/2624/3050/3059/3091/3146/3162/3202/3216/3398/3458/10320/3569/3635/3707/3717/3718/83700/3815/51621/10365/84456/4067/9935/10461/3071/5142/5293/5771/5925/6208/6218/6223/6229/6194/60682/55553/6688/6722/6777/6886/7049/7067/7538/677	63
744	LumA_pos	GO:2001257	regulation of cation channel activity	63/5492	126/16992	2.71589e-05	0.000214132	0.000129839	88/79026/9472/287/781/783/785/10368/801/817/845/857/1193/149111/1393/1394/1520/1612/1756/1813/1815/30845/2259/2280/2281/10681/2859/2946/9446/3270/57158/84502/126306/7881/3753/10008/30819/283518/3787/3788/4208/22871/54413/4842/4878/4988/5142/5144/5311/5336/5350/10891/5566/2185/5923/5649/6271/85358/6769/57620/2040/10345/6844	63
745	LumA_pos	GO:0030801	positive regulation of cyclic nucleotide metabolic process	56/5492	109/16992	2.77165e-05	0.000217942	0.000132149	19/49/108/109/196883/111/113/117/133/135/136/140/153/154/155/9590/348/551/554/799/10203/801/10487/10486/1394/3627/6373/4283/1812/1909/2492/2740/2774/23432/8477/2980/2977/2982/3973/56246/112609/4842/4843/4846/4881/344901/5196/5578/5739/10266/10411/5957/7077/7253/7432/7434	56
746	LumA_pos	GO:0042552	myelination	56/5492	109/16992	2.77165e-05	0.000217942	0.000132149	23205/53616/287/9639/443/1191/6900/8506/7852/50846/1959/23136/84668/388585/3074/3082/3400/3458/3611/83700/5653/11202/163175/1902/4118/7851/83742/4155/4359/8898/4653/4664/10397/23114/3084/200576/51090/5354/5376/5453/5534/5728/9444/5915/6326/79628/22933/6497/6547/7040/7097/27242/10100/1890/7368/10810	56
747	LumA_pos	GO:0001657	ureteric bud development	51/5492	97/16992	2.77995e-05	0.000218302	0.000132367	170690/186/10409/650/652/655/168667/847/9350/9244/8642/2138/79633/2246/2247/2253/2260/2296/2303/2297/2719/3207/3217/3237/3611/55366/9241/130497/7849/5228/5311/5727/5915/6422/6492/6495/9353/4088/4091/4092/4093/6608/30812/10252/6943/7040/7471/7481/7482/7475/7484	51
748	LumA_pos	GO:0045981	positive regulation of nucleotide metabolic process	67/5492	136/16992	2.82834e-05	0.000221509	0.000134312	19/49/89/108/109/196883/111/113/117/133/135/136/140/153/154/155/9590/348/551/554/799/10203/801/10487/10486/1394/3627/6373/4283/1812/1909/2492/2740/2774/2819/23432/8477/2980/2977/2982/3091/3356/3479/3973/51085/56246/112609/4842/4843/4846/4881/344901/5027/5196/55022/65018/10891/5562/5578/5739/10266/10411/5957/7077/7253/7432/7434	67
749	LumA_pos	GO:1900544	positive regulation of purine nucleotide metabolic process	67/5492	136/16992	2.82834e-05	0.000221509	0.000134312	19/49/89/108/109/196883/111/113/117/133/135/136/140/153/154/155/9590/348/551/554/799/10203/801/10487/10486/1394/3627/6373/4283/1812/1909/2492/2740/2774/2819/23432/8477/2980/2977/2982/3091/3356/3479/3973/51085/56246/112609/4842/4843/4846/4881/344901/5027/5196/55022/65018/10891/5562/5578/5739/10266/10411/5957/7077/7253/7432/7434	67
750	LumA_pos	GO:0070227	lymphocyte apoptotic process	39/5492	69/16992	2.83895e-05	0.000222044	0.000134636	100/604/79444/652/695/6352/939/29126/917/972/1178/81704/355/356/27086/155038/57678/3091/3620/3586/3558/3559/8660/3718/3958/3965/4067/84807/5027/5133/5588/5728/5896/8737/11035/6194/7042/27242/1831	39
751	LumA_pos	GO:0055001	muscle cell development	73/5492	151/16992	2.87259e-05	0.000224375	0.00013605	70/88/133/186/11214/9472/287/55909/27302/652/11149/825/844/845/858/859/1073/8837/1756/92737/1906/2022/80206/2318/2876/57817/9759/9734/23493/3479/3688/11155/4000/4205/4208/4606/4607/4618/4629/4621/4633/8736/9172/127294/58529/51778/91624/4773/4851/4878/5156/5159/5308/5530/5629/10266/6261/6443/6444/6445/137868/6474/6497/6546/6608/8470/6722/246329/7111/7273/7345/124857/7480	73
752	LumA_pos	GO:0006979	response to oxidative stress	171/5492	409/16992	2.89328e-05	0.000225691	0.000136847	1244/25/100/9370/199/231/8644/210/221/10218/26287/301/347/348/358/10550/468/558/655/695/83636/761/847/6363/1236/948/952/8837/2055/1277/1410/1421/1471/1535/1536/114757/1545/1612/139189/1800/53905/50506/1843/1906/1956/2034/1161/2113/2119/10516/25793/55294/2253/2281/2353/8061/2308/2309/2395/2775/2876/2877/2878/2879/2882/493869/2950/2983/3039/3040/3043/3082/3091/3162/3240/27429/3373/8692/3417/10068/8…	171
753	LumA_pos	GO:0060393	regulation of pathway-restricted SMAD protein phosphorylation	35/5492	60/16992	2.90583e-05	0.000226369	0.000137259	90/92/94/27302/650/651/652/653/654/655/168667/659/1601/22943/2022/2662/9573/8200/392255/151449/3625/83729/7044/2660/4838/9241/56937/11030/6386/4091/4092/7040/7042/7043/7046	35
754	LumA_pos	GO:0042991	transcription factor import into nucleus	48/5492	90/16992	2.9135e-05	0.000226666	0.000137438	186/9472/655/56892/6363/939/948/1440/1540/55929/8445/1896/10913/2316/3059/3586/3593/8809/3553/51561/3965/5598/4188/4792/4794/114548/4856/5295/5311/5530/5532/5534/5743/51715/10616/4088/8877/6850/374403/7067/7097/7098/7099/51284/54106/340061/8740/7205	48
755	LumA_pos	GO:0031623	receptor internalization	45/5492	83/16992	2.9838e-05	0.000231827	0.000140568	43/133/284/409/799/10203/857/859/948/967/975/6900/3577/3579/22943/1759/26052/1813/1814/2207/2890/3351/3357/3688/3689/26119/10859/55788/4035/347730/26045/9863/8898/4734/4908/8301/5336/10266/10268/284654/6386/6401/6424/6622/6850	45
756	LumA_pos	GO:0032872	regulation of stress-activated MAPK cascade	93/5492	202/16992	2.99947e-05	0.000232594	0.000141033	177/64853/22881/10550/79444/650/64170/859/6363/6366/1236/939/959/1490/153090/51339/28988/11221/142679/56940/1845/60401/10913/1906/1956/2043/2047/10595/355/2205/221472/2324/2308/11211/8322/7855/8324/8325/1647/4616/10912/392255/2950/9464/3082/3146/3476/3553/55801/3735/3952/5604/4296/4215/4217/9064/11184/9448/29969/2122/4281/653361/10392/203447/4986/5187/65018/23236/2185/26191/5911/2889/9770/8737/61…	93
757	LumA_pos	GO:0001823	mesonephros development	53/5492	102/16992	3.00159e-05	0.000232594	0.000141033	170690/186/10409/650/652/655/168667/847/9350/9244/8642/2138/79633/2246/2247/2253/2260/2296/2303/2297/2719/3207/3217/3237/3611/55366/9241/130497/116039/7849/5228/5311/5727/5915/6422/6492/6495/9353/4088/4091/4092/4093/6608/30812/10252/6943/7040/7471/7481/7482/7475/7484/7704	53
758	LumA_pos	GO:0046330	positive regulation of JNK cascade	60/5492	119/16992	3.03646e-05	0.000234985	0.000142483	177/22881/79444/64170/6363/6366/1236/939/959/1490/153090/28988/142679/56940/60401/10913/1906/2043/10595/2205/221472/2324/11211/8322/7855/8324/8325/1647/4616/10912/3146/3553/4296/4217/9064/11184/29969/653361/10392/203447/23236/2185/9770/8737/6188/23328/6386/5345/6504/6850/7098/7099/10333/54106/8792/7164/59341/51384/7476/9839	60
759	LumA_pos	GO:0060541	respiratory system development	91/5492	197/16992	3.1049e-05	0.000239965	0.000145503	100/9509/9719/8854/220/10409/652/659/147372/1050/1116/83716/1490/1512/1522/1544/84976/1749/55211/1896/1956/2034/2138/2246/8817/2252/2253/2254/2260/2324/2294/93986/2627/2735/2736/94235/2719/57493/8820/3087/64399/3202/3290/3397/3488/3596/7881/10365/3976/3988/4015/84695/5604/9242/4613/93649/4781/4838/9241/4846/4851/27031/5154/5159/10630/5308/91461/5534/5629/5764/5950/3516/60485/6495/6497/6678/10252/…	91
760	LumA_pos	GO:0021537	telencephalon development	106/5492	236/16992	3.20058e-05	0.000247034	0.000149789	23287/220/238/306/358/200894/493/552/554/64919/597/650/652/22903/7832/1021/6900/1281/55118/1436/1459/6387/153090/166614/27185/85458/1749/63950/1812/1813/1956/8891/2018/8320/2044/2048/2131/2145/79633/55079/2258/2253/2316/27023/2290/93986/55970/170825/388585/3091/3398/3400/3736/84623/3912/26468/4009/1902/4035/120892/4142/4208/8195/81565/4747/4781/8013/3084/10718/4900/8829/4915/9253/5021/5079/23236/…	106
761	LumA_pos	GO:0007626	locomotory behavior	89/5492	192/16992	3.20777e-05	0.000247264	0.000149928	53616/111/135/220/238/56172/320/321/409/57561/460/477/491/551/894/64072/51286/10752/2055/6900/1476/6387/1621/58524/1759/1803/1812/1813/1814/1815/1826/1949/2019/2043/2059/2119/55079/2395/8322/2775/54112/51704/2915/2916/3074/3218/3236/3235/27306/27429/3398/3620/8997/3751/163175/4009/120892/347730/4045/4211/4669/257194/4857/4887/4929/3084/123803/4909/93145/4986/4988/5153/5179/5309/5532/80243/5581/57…	89
762	LumA_pos	GO:0097485	neuron projection guidance	101/5492	223/16992	3.21736e-05	0.000247678	0.000150179	64919/655/659/91653/1002/10752/1123/6900/152330/1400/1436/6387/1630/1749/1796/9046/55715/55816/220164/1808/1826/1946/1947/1949/1959/2043/2044/2047/2048/2115/2131/9638/9637/55079/2253/23768/2290/2534/2596/151449/2675/2676/2736/3199/8660/3670/64843/8609/3897/3908/3913/9211/4009/5598/4147/4684/23114/4781/4804/9241/8013/8829/8828/9378/59277/4914/9260/5293/5295/5335/5362/91584/5578/5588/5797/5800/5879…	101
763	LumA_pos	GO:0002448	mast cell mediated immunity	29/5492	47/16992	3.26112e-05	0.000250561	0.000151927	136/695/867/11314/8832/2205/2207/2242/2268/2294/2624/3162/3596/3598/3566/3815/27040/7462/3965/4067/117194/8013/5293/5294/5880/5272/10417/6850/201294	29
764	LumA_pos	GO:0048639	positive regulation of developmental growth	76/5492	159/16992	3.26335e-05	0.000250561	0.000151927	32/89/9472/10409/27302/659/825/1002/57699/9362/1435/6387/1735/27185/28514/1813/1826/1906/1946/2247/2253/2254/2260/2307/2627/2688/2690/51738/57678/2844/57817/23493/3142/3479/3574/3611/57611/50618/3897/3952/3984/4131/4208/8195/81565/4851/3084/8829/4916/5292/23236/5467/5479/5629/8437/3516/54440/10507/9037/8482/285590/6531/6608/6665/6722/6777/127833/6909/6910/7048/7049/51393/11344/7472/10413/23414	76
765	LumA_pos	GO:0007416	synapse assembly	70/5492	144/16992	3.31168e-05	0.000253939	0.000153975	43/869/8292/28988/92737/26052/1812/1813/1826/1946/2047/2048/23768/7855/51738/2823/3556/11141/84623/158038/4038/94030/57633/54674/347730/26045/9863/4208/4593/22871/54413/57502/266743/3084/9378/9379/4914/4915/4916/5020/5021/27253/56126/56125/56124/56123/56122/56121/57717/56133/56132/56131/26167/56130/56129/56127/23129/5728/5789/221935/85358/6495/84631/22865/139065/6622/9806/27286/7058/7476	70
766	LumA_pos	GO:0042100	B cell proliferation	47/5492	88/16992	3.34968e-05	0.000256517	0.000155539	25/100/196/472/604/695/84433/4064/11314/952/958/959/972/973/975/1026/1380/1493/202309/1880/338376/22806/3586/3596/3558/59067/3574/3575/3635/8660/4067/4208/4332/931/3071/4773/57162/23228/639/5788/54440/7099/23495/115650/27242/7293/10673	47
767	LumA_pos	GO:0045086	positive regulation of interleukin-2 biosynthetic process	11/5492	12/16992	3.37467e-05	0.000258094	0.000156495	84433/940/916/920/941/942/3552/3553/3662/5588/6777	11
768	LumA_pos	GO:0016202	regulation of striated muscle tissue development	59/5492	117/16992	3.50404e-05	0.000267639	0.000162283	89/9472/409/27302/650/652/825/859/56603/22943/28514/1906/1948/2247/26281/2253/2254/2260/8324/2627/57817/9759/9734/23493/3479/57158/5600/4208/2660/4618/93649/9241/4851/3084/5292/5562/5728/5950/3516/6285/60485/6474/22933/6495/4088/6665/64321/55553/6909/6910/7040/7046/7048/7049/1831/7291/7480/7472/23414	59
769	LumA_pos	GO:0046622	positive regulation of organ growth	28/5492	45/16992	3.57202e-05	0.000272477	0.000165216	32/9472/10409/27302/1906/2247/2253/2254/2260/2627/57817/23493/3142/3479/3574/4208/4851/5292/5629/3516/54440/6608/6909/6910/7049/7472/10413/23414	28
770	LumA_pos	GO:0048634	regulation of muscle organ development	61/5492	122/16992	3.61646e-05	0.000275509	0.000167054	89/9472/409/27302/650/652/825/859/56603/22943/28514/1906/1948/2247/26281/2253/2254/2260/8324/2627/57817/9759/9734/23493/3479/3569/57158/5600/4208/2660/4618/93649/9241/4851/3084/5292/5562/5728/5950/3516/6285/60485/6474/22933/6495/4088/6665/64321/55553/6909/6910/7040/7046/7048/7049/497189/1831/7291/7480/7472/23414	61
771	LumA_pos	GO:0007189	adenylate cyclase-activating G-protein coupled receptor signaling pathway	37/5492	65/16992	3.66255e-05	0.000278297	0.000168745	108/109/196883/111/113/135/136/148/147/146/150/151/152/153/154/155/799/10203/1394/1812/1814/2492/2587/2774/2776/54331/2827/3973/4988/5144/5732/5739/5745/9693/8698/7253/7432	37
772	LumA_pos	GO:0050764	regulation of phagocytosis	37/5492	65/16992	3.66255e-05	0.000278297	0.000168745	9370/196527/64422/717/718/722/57118/6347/11314/146722/948/1445/1535/1794/2207/2268/2621/2624/3055/3553/10461/4240/399687/3071/5468/5728/5806/5873/5906/2889/949/8724/26228/6850/23208/7040/7275	37
773	LumA_pos	GO:0007411	axon guidance	100/5492	221/16992	3.67755e-05	0.000279075	0.000169217	64919/655/659/91653/1002/10752/1123/6900/152330/1400/1436/6387/1630/1749/1796/9046/55715/55816/220164/1808/1826/1946/1947/1949/1959/2043/2044/2047/2048/2115/2131/9638/9637/55079/2253/23768/2290/2534/2596/151449/2675/2676/2736/3199/8660/3670/64843/8609/3897/3908/3913/9211/4009/5598/4147/4684/23114/4781/4804/9241/8013/8829/8828/9378/59277/4914/9260/5293/5295/5335/5362/91584/5578/5588/5797/5800/5879…	100
774	LumA_pos	GO:0061337	cardiac conduction	67/5492	137/16992	3.80152e-05	0.00028811	0.000174695	10060/59272/287/477/482/483/489/491/493/775/8913/781/55799/93589/783/785/10368/801/817/844/845/857/29119/30845/2281/2316/5348/486/53826/53822/2702/10052/3270/3741/3750/3751/3753/10008/30820/30819/3768/3759/3762/3777/3781/3784/4205/4842/4878/4881/4882/5144/5350/5566/29098/6261/6262/6263/6324/6327/55800/6330/6331/6546/6547/10345/7220	67
775	LumA_pos	GO:0072163	mesonephric epithelium development	51/5492	98/16992	3.98831e-05	0.000300656	0.000182303	170690/186/10409/650/652/655/168667/847/9350/9244/8642/2138/79633/2246/2247/2253/2260/2296/2303/2297/2719/3207/3217/3237/3611/55366/9241/130497/7849/5228/5311/5727/5915/6422/6492/6495/9353/4088/4091/4092/4093/6608/30812/10252/6943/7040/7471/7481/7482/7475/7484	51
776	LumA_pos	GO:0072164	mesonephric tubule development	51/5492	98/16992	3.98831e-05	0.000300656	0.000182303	170690/186/10409/650/652/655/168667/847/9350/9244/8642/2138/79633/2246/2247/2253/2260/2296/2303/2297/2719/3207/3217/3237/3611/55366/9241/130497/7849/5228/5311/5727/5915/6422/6492/6495/9353/4088/4091/4092/4093/6608/30812/10252/6943/7040/7471/7481/7482/7475/7484	51
777	LumA_pos	GO:0001991	regulation of systemic arterial blood pressure by circulatory renin-angiotensin	15/5492	19/16992	3.99269e-05	0.000300656	0.000182303	1636/59272/186/84909/1215/1359/1511/1522/1889/2028/2149/2702/4311/81285/5125	15
778	LumA_pos	GO:0050857	positive regulation of antigen receptor-mediated signaling pathway	15/5492	19/16992	3.99269e-05	0.000300656	0.000182303	100/1236/123920/1540/3783/3932/4067/150372/5579/5583/25865/5788/6188/26228/50852	15
779	LumA_pos	GO:0072539	T-helper 17 cell differentiation	15/5492	19/16992	3.99269e-05	0.000300656	0.000182303	50943/3593/3594/3558/51561/149233/3569/3662/84695/4063/114548/6095/114836/4092/8995	15
780	LumA_pos	GO:1901136	carbohydrate derivative catabolic process	82/5492	175/16992	4.01055e-05	0.000301614	0.000182883	176/100/56999/57379/200315/27350/200316/60489/164668/411/633/978/1118/1464/1471/1634/51071/1806/1807/22875/2247/2331/2517/2519/2592/2760/2719/2262/2819/3073/3074/3094/10855/60495/3339/3373/8692/11081/4060/10894/5598/4245/4668/55577/4669/80896/84618/4907/4521/170685/55190/283927/4969/4958/10846/50940/5136/5153/5138/5139/5140/5141/5142/5143/5144/8654/27115/5151/8622/5152/4860/5549/10411/5973/25939/…	82
781	LumA_pos	GO:0046824	positive regulation of nucleocytoplasmic transport	58/5492	115/16992	4.04396e-05	0.000303737	0.000184171	9472/10541/652/654/56892/8536/6363/939/1440/1601/51339/55929/1896/10913/1956/2316/2621/3059/8692/3458/3479/3593/8809/3553/51561/3569/3717/23189/3952/3965/4734/4838/5295/5530/5532/5534/5566/5743/10411/10616/11030/9037/6423/4088/6608/8877/6934/7040/7043/7046/7097/7098/7099/51284/54106/340061/8740/7205	58
782	LumA_pos	GO:0070527	platelet aggregation	32/5492	54/16992	4.1113e-05	0.0003084	0.000186998	60/170692/239/114897/1465/83706/2316/2621/2623/2811/3043/3611/3690/4067/10627/10398/64805/5156/5294/5341/5578/5588/5592/5912/5270/6812/6850/7094/10077/7301/84959/7414	32
783	LumA_pos	GO:0019216	regulation of lipid metabolic process	123/5492	282/16992	4.12106e-05	0.000308737	0.000187203	13/225/57406/32/33/9370/150/154/185/8644/301/338/341/347/348/551/552/64919/650/653/654/114898/718/857/83643/6363/6366/1236/975/1133/1149/1268/1389/64784/1581/3491/153090/84649/50846/27122/29103/1814/1958/55294/2246/2247/2268/2321/2672/2822/345275/3356/3357/3398/3417/3458/3490/3553/8660/3815/9314/26119/3952/85329/4067/51085/23417/10577/7376/10062/8013/29982/8439/94101/80025/5140/5154/5155/5156/515…	123
784	LumA_pos	GO:0045670	regulation of osteoclast differentiation	36/5492	63/16992	4.1543e-05	0.000310435	0.000188232	814/6348/1230/1051/51208/1435/2101/2200/2353/2492/9290/3458/3593/51561/149233/3635/7071/3973/10859/11025/11006/10234/4057/9935/4286/5295/133522/9770/6422/7030/9414/7098/7099/10766/7305/84959	36
785	LumA_pos	GO:0051349	positive regulation of lyase activity	36/5492	63/16992	4.1543e-05	0.000310435	0.000188232	49/108/109/196883/111/113/135/136/140/153/154/155/554/799/801/10487/10486/1394/1812/1909/2492/94033/2395/2740/2774/2980/3973/4842/4843/4846/5578/5957/7077/7253/7432/7434	36
786	LumA_pos	GO:0001709	cell fate determination	26/5492	41/16992	4.22015e-05	0.000314954	0.000190972	652/56603/28514/64641/55079/2290/2624/2627/388585/3199/3475/3670/182/9314/4170/4208/55897/4855/4909/5629/5396/5727/8643/64321/6909/7471	26
787	LumA_pos	GO:0051153	regulation of striated muscle cell differentiation	48/5492	91/16992	4.24454e-05	0.000316372	0.000191832	11214/9472/26287/409/79365/27302/650/652/859/6355/963/8837/3627/4283/56603/22943/1906/1948/10938/30846/2323/8324/57817/9759/9734/3479/3566/4208/55897/4487/4618/93649/4773/4851/4856/3084/5629/55544/3516/92304/6474/150094/150572/55553/7040/7067/8740/4904	48
788	LumA_pos	GO:0045471	response to ethanol	64/5492	130/16992	4.3421e-05	0.000323233	0.000195992	70/113/117/9370/210/551/761/841/847/867/6347/929/939/1036/51208/1268/1393/1440/1536/1621/55929/1813/1815/1933/2059/2534/2796/2903/2904/116443/2934/2950/57817/3248/3351/3383/3596/3558/3779/3952/4129/2660/4914/4916/4986/4988/5019/10400/5179/5562/5581/5617/5728/2185/5950/6138/6279/6517/6531/6678/6688/6869/6915/7412	64
789	LumA_pos	GO:0007190	activation of adenylate cyclase activity	25/5492	39/16992	4.54437e-05	0.000337862	0.000204862	49/108/109/196883/111/113/136/140/153/154/155/554/801/10487/10486/1394/1812/1909/2492/2740/2774/3973/5578/7253/7434	25
790	LumA_pos	GO:0002335	mature B cell differentiation	16/5492	21/16992	4.68892e-05	0.000347288	0.000210578	100/1015/112616/28514/55619/139818/1880/55846/9452/3956/10892/4242/5336/23228/5452/2185	16
791	LumA_pos	GO:0045662	negative regulation of myoblast differentiation	16/5492	21/16992	4.68892e-05	0.000347288	0.000210578	26287/652/6361/116173/3627/9547/28514/9573/3399/55796/2660/4851/5467/144165/30812/7040	16
792	LumA_pos	GO:0072538	T-helper 17 type immune response	16/5492	21/16992	4.68892e-05	0.000347288	0.000210578	50943/3593/3594/3558/51561/149233/3569/3662/84695/4063/114548/5588/6095/114836/4092/8995	16
793	LumA_pos	GO:0051403	stress-activated MAPK cascade	111/5492	251/16992	4.7603e-05	0.00035213	0.000213514	136/177/64853/22881/9459/10550/79444/650/64170/859/6363/6366/83605/1236/939/959/148170/1410/1490/153090/51339/28988/11221/142679/56940/1845/60401/10913/1906/1956/2043/2047/10595/355/2205/221472/2324/2308/11211/8322/7855/8324/8325/1647/4616/10912/392255/2950/9464/3082/3146/3476/8517/3553/55801/3656/3735/3952/3965/5604/4296/4215/4217/9064/1326/11184/9448/5602/29969/2122/4281/653361/10392/203447/498…	111
794	LumA_pos	GO:0031343	positive regulation of cell killing	24/5492	37/16992	4.85621e-05	0.000358772	0.000217541	567/6347/10666/56253/2208/3458/3592/3593/3594/59067/51561/149233/22914/3902/259197/4843/5027/4068/114836/26228/6777/8417/7409/6375	24
795	LumA_pos	GO:0042990	regulation of transcription factor import into nucleus	47/5492	89/16992	4.88755e-05	0.000360181	0.000218395	186/9472/655/56892/6363/939/948/1440/1540/55929/8445/1896/10913/2316/3059/3586/3593/8809/3553/51561/3965/5598/4188/4792/4794/114548/4856/5295/5311/5530/5532/5534/5743/51715/10616/4088/8877/374403/7067/7097/7098/7099/51284/54106/340061/8740/7205	47
796	LumA_pos	GO:1904019	epithelial cell apoptotic process	47/5492	89/16992	4.88755e-05	0.000360181	0.000218395	25/8644/284/51129/196527/637/659/831/57124/958/959/8837/80781/1285/153090/641700/355/356/2309/2621/2934/3162/3383/3586/3596/3569/3714/3717/3791/4217/5598/4780/5294/10891/10266/5925/6262/9037/5054/6424/6496/6934/7010/7048/7128/7538/677	47
797	LumA_pos	GO:0043901	negative regulation of multi-organism process	75/5492	158/16992	4.90922e-05	0.000361324	0.000219088	130399/100/302/200315/27350/140564/200316/60489/164668/397/388419/55337/6348/6351/6352/948/1511/1991/2219/8547/344758/2934/84868/27306/5654/3428/3434/24138/8519/10581/10410/3458/3479/3586/3593/3559/51763/3394/3669/3725/3929/4049/4057/4353/4599/79671/4838/4882/4938/8638/5359/5371/639/5629/5806/54941/91543/6397/22933/6590/8724/11005/6772/7076/7128/10318/10221/6737/23087/10475/85363/117854/81603/710…	75
798	LumA_pos	GO:0016042	lipid catabolic process	129/5492	299/16992	5.00444e-05	0.00036787	0.000223058	13/225/63874/57406/10449/32/84129/33/35/51/6296/9370/150/154/8644/338/341/348/374569/83875/56898/1149/1268/1373/126129/1384/64784/1588/1544/1545/56603/340665/51302/1576/10858/66002/1581/80821/1666/1891/55862/1892/1962/5168/133121/2108/2109/2169/2167/2171/2173/646480/2760/56261/2822/26061/3033/3030/3032/3074/84681/57110/51170/51171/3417/3553/8660/3952/85329/3988/3990/3991/9388/643414/340654/643418…	129
799	LumA_pos	GO:0048754	branching morphogenesis of an epithelial tube	71/5492	148/16992	5.03416e-05	0.000369438	0.000224008	90/170690/186/650/652/655/859/6356/25932/1282/1435/1512/1522/8642/54567/1906/1909/2022/1969/2119/2138/79633/2246/2247/2253/2303/2297/2294/151449/2736/2719/3087/64399/3207/3202/3217/3237/3611/55366/4233/4613/9241/4851/4855/8829/7849/5228/5308/5311/23129/5371/5534/5727/54922/6423/6495/9353/6608/30812/10252/10253/6722/6943/7040/7048/7471/7472/7482/7475/7484/10413	71
800	LumA_pos	GO:0030500	regulation of bone mineralization	38/5492	68/16992	5.04465e-05	0.000369438	0.000224008	90/92/154/56172/196527/650/652/654/655/659/6348/1230/4921/56975/8326/2623/2824/3091/9365/4057/4146/4208/4958/130497/116039/5027/162466/91461/2185/1901/6546/4088/5552/7040/7043/338773/7291/7480	38
801	LumA_pos	GO:0046209	nitric oxide metabolic process	38/5492	68/16992	5.04465e-05	0.000369438	0.000224008	186/199/445/493/857/947/1191/1373/1545/1906/1956/2644/3043/3383/3458/3586/3553/3569/3689/3717/10365/9314/22914/4842/4843/4846/5311/5740/5743/2185/5806/9104/6095/4088/7097/7099/10333/706	38
802	LumA_pos	GO:0043500	muscle adaptation	44/5492	82/16992	5.08791e-05	0.000372141	0.000225647	89/199/11214/9472/493/27302/817/818/859/1025/8837/1535/1906/2627/2934/57817/9464/9759/23493/3162/3479/3488/3600/3553/28999/9314/29995/4205/4208/2660/4653/4846/4878/8013/8654/5152/10891/5530/5578/5997/4088/7134/84676/7222	44
803	LumA_pos	GO:0032722	positive regulation of chemokine production	30/5492	50/16992	5.12629e-05	0.000373823	0.000226667	9370/136/177/972/1436/1958/2865/84868/3091/3162/3458/3552/3553/9173/90865/3566/3569/3570/3929/3965/4023/4155/353376/7097/7098/7099/51284/54106/59341/7291	30
804	LumA_pos	GO:0002823	negative regulation of adaptive immune response based on somatic recombination of immune receptors built from immunoglobulin superfamily domains	23/5492	35/16992	5.14277e-05	0.000373823	0.000226667	604/722/339390/1378/56940/50943/84868/9173/3558/53833/90865/3566/3575/3718/10859/84695/5532/5788/6504/4092/6693/8995/6375	23
805	LumA_pos	GO:0003230	cardiac atrium development	23/5492	35/16992	5.14277e-05	0.000373823	0.000226667	90/287/27302/659/3491/54567/2022/2702/57493/23493/3670/55897/9241/4851/27031/5308/5629/6474/6608/6654/6910/7042/7472	23
806	LumA_pos	GO:0009261	ribonucleotide catabolic process	23/5492	35/16992	5.14277e-05	0.000373823	0.000226667	3094/5598/4907/170685/55190/283927/10846/50940/5136/5153/5138/5139/5140/5141/5142/5143/5144/8654/27115/5151/8622/5152/10411	23
807	LumA_pos	GO:0050702	interleukin-1 beta secretion	23/5492	35/16992	5.14277e-05	0.000373823	0.000226667	19/9447/22900/834/838/6363/6348/1236/948/27086/115362/3454/3458/3965/58484/22861/114548/5027/5371/7099/10333/51311/10626	23
808	LumA_pos	GO:0030323	respiratory tube development	82/5492	176/16992	5.1517e-05	0.000374009	0.00022678	100/9509/9719/8854/652/659/147372/1050/1116/83716/1490/1512/1522/1544/55211/1956/2034/2138/2246/8817/2252/2253/2254/2260/2324/2294/93986/2627/2735/2736/2719/51696/57493/3087/64399/3202/3290/3397/3488/3596/10365/3976/3988/4015/84695/5604/4613/93649/4781/4838/9241/4846/4851/27031/5125/5154/5159/10630/5308/91461/5534/5629/5764/5950/3516/60485/6678/10252/10253/6722/83931/9496/6910/6943/7043/7048/7067…	82
809	LumA_pos	GO:0010882	regulation of cardiac muscle contraction by calcium ion signaling	17/5492	23/16992	5.19216e-05	0.00037648	0.000228278	287/477/775/801/817/845/1193/1756/2281/2946/9446/9759/3270/5350/5566/6262/6546	17
810	LumA_pos	GO:0061326	renal tubule development	49/5492	94/16992	5.30032e-05	0.000383848	0.000232746	170690/186/650/652/1282/8642/28514/2138/79633/2246/2247/2253/2297/2719/388585/26508/3207/3217/3237/3611/79192/182/26249/55366/8549/3976/4208/9241/4851/130497/7849/5228/5311/5455/8842/5727/6495/6608/30812/6772/6943/7040/7471/7481/7482/7475/7484/25937/10413	49
811	LumA_pos	GO:0021885	forebrain cell migration	34/5492	59/16992	5.32731e-05	0.000385327	0.000233642	200894/558/6900/6387/153090/27185/85458/1812/1813/1956/2018/55079/2258/27023/2290/3912/26468/120892/81565/3084/10718/8829/5455/5879/5649/6091/57142/10371/9353/6722/23380/25777/23224/7301	34
812	LumA_pos	GO:0001912	positive regulation of leukocyte mediated cytotoxicity	22/5492	33/16992	5.38787e-05	0.000388271	0.000235428	567/6347/10666/56253/3592/3593/3594/59067/51561/149233/22914/3902/259197/4843/5027/4068/114836/26228/6777/8417/7409/6375	22
813	LumA_pos	GO:0002686	negative regulation of leukocyte migration	22/5492	33/16992	5.38787e-05	0.000388271	0.000235428	100/347/653/6347/6366/56477/11314/6387/1588/2841/3162/3204/90865/22914/79148/4681/4856/11240/23236/5734/9353/26228	22
814	LumA_pos	GO:0060421	positive regulation of heart growth	22/5492	33/16992	5.38787e-05	0.000388271	0.000235428	32/9472/10409/27302/1906/2247/2254/2260/2627/57817/23493/3479/4208/4851/5292/5629/3516/6909/6910/7049/7472/23414	22
815	LumA_pos	GO:0009952	anterior/posterior pattern specification	92/5492	202/16992	5.47275e-05	0.000393904	0.000238843	92/8854/8092/60529/472/8313/10409/650/652/659/7832/1044/9350/286204/340665/22943/28514/10655/2018/2019/2114/55079/2253/27023/2296/2303/2294/7855/9573/2736/2719/23493/3087/3206/3207/3199/3200/3202/3203/3204/3212/3213/3214/3216/3217/3218/3219/3224/3236/3239/3232/3233/3234/3235/4222/4223/55897/4487/4618/85407/4838/9241/4851/7026/130497/5100/5125/80055/5362/3516/92129/6422/6423/6496/6497/4088/6608/64…	92
816	LumA_pos	GO:0045671	negative regulation of osteoclast differentiation	18/5492	25/16992	5.50875e-05	0.000396009	0.00024012	6348/51208/2200/9290/3635/10859/11025/11006/10234/4057/9935/5295/6422/9414/7098/7099/10766/84959	18
817	LumA_pos	GO:0003209	cardiac atrium morphogenesis	21/5492	31/16992	5.57174e-05	0.000400047	0.000242568	90/27302/659/3491/54567/2022/2702/57493/23493/3670/55897/9241/4851/5308/5629/6474/6608/6654/6910/7042/7472	21
818	LumA_pos	GO:0001975	response to amphetamine	19/5492	27/16992	5.65941e-05	0.000403719	0.000244794	135/801/1269/1621/1812/1813/1814/1815/2903/9734/3383/4929/5020/5021/5153/84152/5530/6571/1787	19
819	LumA_pos	GO:0042104	positive regulation of activated T cell proliferation	19/5492	27/16992	5.65941e-05	0.000403719	0.000244794	177/942/57678/11148/3146/3479/3481/3593/3594/3606/3558/51561/149233/3559/6188/6504/6777/126259/8744	19
820	LumA_pos	GO:0046854	phosphatidylinositol phosphorylation	51/5492	99/16992	5.66081e-05	0.000403719	0.000244794	930/940/941/942/1956/84668/2246/8823/8822/8817/2247/26281/2252/2253/2254/2260/2534/1839/3082/29851/3628/8660/3815/9365/152831/3932/4233/3084/9542/5154/5155/5156/5159/55361/728233/375133/118788/5287/5288/5293/5294/5295/23533/146850/200576/5305/8395/50852/145567/7409/79038	51
821	LumA_pos	GO:0090100	positive regulation of transmembrane receptor protein serine/threonine kinase signaling pathway	51/5492	99/16992	5.66081e-05	0.000403719	0.000244794	90/92/94/27302/650/651/652/653/654/655/659/1028/1030/286204/3491/1601/2022/55612/2254/23770/2297/2627/2662/9573/8200/392255/151449/2719/388585/3611/3625/83729/8516/375616/7044/2660/4487/93649/4838/4851/3516/11030/494470/6386/7040/7041/7042/7043/7046/7049/23090	51
822	LumA_pos	GO:0001913	T cell mediated cytotoxicity	20/5492	29/16992	5.67105e-05	0.000403719	0.000244794	177/567/1075/1512/3592/3593/3594/51561/149233/3575/10859/100507436/259197/5027/5532/5788/5873/11035/8417/6375	20
823	LumA_pos	GO:0035909	aorta morphogenesis	20/5492	29/16992	5.67105e-05	0.000403719	0.000244794	94/1281/54567/1948/2022/2138/2253/23462/23493/182/4035/4638/4851/5159/5629/3516/6495/6722/6909/7042	20
824	LumA_pos	GO:0048246	macrophage chemotaxis	20/5492	29/16992	5.67105e-05	0.000403719	0.000244794	719/728/6347/6348/6352/51192/1240/1435/1588/1910/3735/3958/79148/2185/5919/6288/6504/26228/8995/59341	20
825	LumA_pos	GO:0010862	positive regulation of pathway-restricted SMAD protein phosphorylation	29/5492	48/16992	5.70103e-05	0.00040487	0.000245492	90/92/94/27302/650/651/652/653/654/655/659/1601/2022/2662/9573/8200/392255/151449/3625/83729/7044/2660/4838/11030/6386/7040/7042/7043/7046	29
826	LumA_pos	GO:0061383	trabecula morphogenesis	29/5492	48/16992	5.70103e-05	0.00040487	0.000245492	9510/27302/653/655/859/1277/54567/2022/2280/57493/23462/23493/4313/9241/4851/3084/133522/5950/3516/1901/10507/6422/6654/6722/7010/7042/7046/7049/7480	29
827	LumA_pos	GO:0002523	leukocyte migration involved in inflammatory response	12/5492	14/16992	5.78873e-05	0.000410601	0.000248967	6347/1235/6376/1991/3689/83700/3929/5473/6279/6280/6401/6504	12
828	LumA_pos	GO:0035850	epithelial cell differentiation involved in kidney development	28/5492	46/16992	6.31999e-05	0.000447202	0.000271161	59/9370/10409/652/947/79633/2303/2828/182/28999/3913/3976/9863/4208/4643/4851/130497/7849/5155/5420/5613/8842/5800/6608/6772/7484/25937/10413	28
829	LumA_pos	GO:0055021	regulation of cardiac muscle tissue growth	28/5492	46/16992	6.31999e-05	0.000447202	0.000271161	9472/27302/859/1906/2247/26281/2254/2260/2627/57817/23493/3479/5600/4208/9241/4851/5292/5728/5950/3516/60485/6909/6910/7046/7048/7049/7472/23414	28
830	LumA_pos	GO:0051091	positive regulation of sequence-specific DNA binding transcription factor activity	104/5492	234/16992	6.36514e-05	0.000449854	0.000272768	137735/177/9447/238/306/84159/695/57118/815/825/84433/847/958/959/8837/1191/64784/54360/4921/1896/60401/1906/2044/2100/8061/8322/2958/9759/3383/8517/3586/3553/3556/3569/3656/11213/3689/3717/3815/3965/4057/10892/4615/93649/4693/63973/150372/4791/4792/58484/114548/10392/4838/4914/65018/5319/5468/10891/133522/5526/5530/5579/5583/5588/5587/25865/5728/10616/5649/121268/8737/11035/6233/6188/8986/51389/…	104
831	LumA_pos	GO:2001236	regulation of extrinsic apoptotic signaling pathway	73/5492	154/16992	6.50156e-05	0.000458606	0.000278075	90/186/467/637/652/653/841/857/8837/1437/6376/1540/1612/1621/2138/2139/2070/23017/355/356/2260/2534/50486/2623/389400/2876/2950/3082/3162/27429/8692/3383/3479/3552/3553/3574/3655/81618/3958/4000/4118/5598/4170/4846/8829/8682/5196/5371/5519/5728/10616/8737/5054/6422/6423/6591/6672/8406/55437/6934/7042/7046/7078/64114/147138/7128/8795/8743/8742/8717/7185/10413/151112	73
832	LumA_pos	GO:0045926	negative regulation of growth	99/5492	221/16992	6.5046e-05	0.000458606	0.000278075	94/153/154/155/186/322/393/53335/604/623/27302/652/659/694/65981/859/11007/948/978/1026/1029/1031/51379/1410/1511/147906/131566/1630/123879/55840/1991/2100/2258/2273/2487/2395/2719/3091/3373/8692/3458/3475/3488/3586/3593/3394/3929/5641/4049/5600/4353/2660/4487/4489/4493/4499/4501/4502/4633/51079/85407/9241/4856/4878/4881/8829/344901/51316/5371/5467/5468/5727/5728/5802/5950/57142/60485/92304/10371…	99
833	LumA_pos	GO:0055007	cardiac muscle cell differentiation	50/5492	97/16992	6.53136e-05	0.00045994	0.000278884	70/88/90/186/11214/9472/409/27302/650/652/11149/859/22943/1906/1948/80206/8324/2627/57817/23493/90410/3479/3688/4000/4205/4208/55897/4629/4633/93649/91624/50507/4878/3084/5156/5159/5308/5629/5915/3516/6256/6443/150094/6546/8470/55553/6722/6910/7040/7273	50
834	LumA_pos	GO:0051492	regulation of stress fiber assembly	39/5492	71/16992	6.76701e-05	0.000474597	0.000287772	116985/79822/395/9639/22899/55616/1490/10395/29109/90167/8477/51763/9270/3984/1902/4233/8195/4653/50507/90102/5295/9647/5734/5879/10411/6281/1901/5345/6422/285590/4088/10174/6863/6869/7043/7046/23671/7454/7481	39
835	LumA_pos	GO:0006413	translational initiation	87/5492	190/16992	6.78853e-05	0.000474597	0.000287772	468/55024/6352/1618/10209/10289/8891/8664/3646/8665/8666/27335/51386/9470/317649/1979/9669/219402/4690/8440/23645/6134/6135/6136/6137/23521/9045/6138/6139/6141/6142/6143/6144/6146/9349/6147/6152/6154/6155/6157/6158/6159/6156/6160/6161/6164/11224/6165/25873/6167/6168/6169/6170/6124/6125/6128/6130/6176/6181/6204/6205/6206/6207/6208/6209/6210/6217/6218/6222/6223/6224/6227/6228/6229/6230/6233/6234/62…	87
836	LumA_pos	GO:0030324	lung development	80/5492	172/16992	6.79243e-05	0.000474597	0.000287772	100/9509/9719/8854/652/659/147372/1050/1116/83716/1490/1512/1522/1544/55211/1956/2034/2138/2246/8817/2252/2253/2254/2260/2324/2294/93986/2627/2735/2736/2719/57493/3087/64399/3202/3290/3397/3488/3596/10365/3976/3988/4015/84695/5604/4613/93649/4781/4838/9241/4846/4851/27031/5154/5159/10630/5308/91461/5534/5629/5764/5950/3516/60485/6678/10252/10253/6722/83931/9496/6910/6943/7043/7048/7067/7481/7472/…	80
837	LumA_pos	GO:0033627	cell adhesion mediated by integrin	32/5492	55/16992	6.79614e-05	0.000474597	0.000287772	100/6366/6352/1307/10563/1545/1803/1969/2200/55612/83706/2303/3383/3678/3655/3688/9270/3690/9404/4067/3071/4856/5140/5294/5420/5054/6423/6591/23075/6850/54997/7042	32
838	LumA_pos	GO:0045600	positive regulation of fat cell differentiation	32/5492	55/16992	6.79614e-05	0.000474597	0.000287772	149685/650/83643/1050/1051/1240/1389/252995/2487/9573/3356/3398/688/55885/284207/5467/5468/63976/5743/5919/60485/6422/6423/285590/6591/115825/11197/81029/7704/7538/677/25946	32
839	LumA_pos	GO:0046068	cGMP metabolic process	32/5492	55/16992	6.79614e-05	0.000474597	0.000287772	108/109/196883/111/113/136/348/358/491/2980/2977/2982/2983/2984/3357/4842/4843/4846/4878/4881/4882/344901/10846/50940/5136/5153/5138/8654/5152/2185/5957/6095	32
840	LumA_pos	GO:1903036	positive regulation of response to wounding	32/5492	55/16992	6.79614e-05	0.000474597	0.000287772	150/196527/301/825/6347/948/22875/2149/2152/2281/2303/1839/10855/3640/23189/4638/81565/4780/4916/5341/5467/5581/6280/8578/6403/5054/5345/6665/6915/7048/7056/7099	32
841	LumA_pos	GO:0002762	negative regulation of myeloid leukocyte differentiation	27/5492	44/16992	6.98061e-05	0.0004869	0.000295231	9370/714/6348/1021/51208/2200/2624/9290/3204/3635/10859/11025/11006/10234/4057/4067/9935/5295/5771/6422/9414/7098/7099/10766/10221/84959/140685	27
842	LumA_pos	GO:0043434	response to peptide hormone	166/5492	401/16992	7.01693e-05	0.000488852	0.000296415	88/130399/108/109/196883/111/113/9370/133/185/186/301/1176/526/245973/9296/80115/655/7832/815/847/857/858/6347/896/1036/8837/1277/64506/1373/1393/1394/1395/1445/1490/6387/1535/1536/1906/1958/1959/8891/1979/2101/2200/2865/2303/2308/4303/2534/2645/2688/2690/51738/2740/9340/2770/2784/59345/2790/2791/55970/54331/2787/2788/94235/2796/2822/54328/2844/2888/2950/3033/3030/9734/3087/3383/3481/3488/3586/35…	166
843	LumA_pos	GO:0030810	positive regulation of nucleotide biosynthetic process	54/5492	107/16992	7.18059e-05	0.000499068	0.000302609	19/49/108/109/196883/111/113/117/133/135/136/140/153/154/155/9590/348/551/554/799/10203/801/10487/10486/1394/1812/1909/2492/2740/2774/23432/8477/2980/2977/2982/3973/56246/112609/4842/4843/4846/4881/344901/55022/65018/10891/5578/5739/10266/5957/7077/7253/7432/7434	54
844	LumA_pos	GO:1900373	positive regulation of purine nucleotide biosynthetic process	54/5492	107/16992	7.18059e-05	0.000499068	0.000302609	19/49/108/109/196883/111/113/117/133/135/136/140/153/154/155/9590/348/551/554/799/10203/801/10487/10486/1394/1812/1909/2492/2740/2774/23432/8477/2980/2977/2982/3973/56246/112609/4842/4843/4846/4881/344901/55022/65018/10891/5578/5739/10266/5957/7077/7253/7432/7434	54
845	LumA_pos	GO:0002028	regulation of sodium ion transport	44/5492	83/16992	7.46179e-05	0.000517459	0.000313761	154/477/482/483/493/817/859/154043/1272/150684/1756/1813/1814/1815/5348/486/53827/53826/53822/2745/4734/154215/128414/4842/4846/130497/5027/5187/5581/29098/6324/6327/55800/6330/6331/5270/150094/6546/6640/2040/54997/7040/7402/7533	44
846	LumA_pos	GO:1901653	cellular response to peptide	136/5492	320/16992	7.46285e-05	0.000517459	0.000313761	88/108/109/196883/111/113/9370/185/186/231/1176/526/245973/9296/80115/815/837/857/858/6347/896/8837/64506/1373/1393/1394/1395/1445/1535/1906/1979/2101/2200/2865/2303/2308/2309/4303/2534/2645/2688/2690/51738/2740/9340/2784/59345/2790/2791/55970/54331/2787/2788/94235/2822/54328/2844/2888/2950/9734/3397/3481/3553/3569/3625/51763/8660/3717/3718/23189/8850/9365/7071/8462/28999/10365/51274/9314/688/395…	136
847	LumA_pos	GO:2000027	regulation of organ morphogenesis	109/5492	248/16992	7.53484e-05	0.000521834	0.000316414	25/90/186/22881/409/54829/10409/27302/650/652/655/659/859/947/8837/1435/115908/1601/51339/22943/58524/1906/10117/2022/2119/2138/55294/2246/2252/2253/2260/2296/2303/93986/8322/7855/8324/2735/2787/2719/9464/3082/3207/3217/3239/3458/3670/55366/3976/55679/9863/55897/9313/4487/4781/85407/9241/4851/27031/59277/7849/5154/5292/144165/166336/143471/5689/5699/122706/5695/5696/5698/5700/5720/5721/5764/5879/…	109
848	LumA_pos	GO:0086065	cell communication involved in cardiac conduction	31/5492	53/16992	7.65815e-05	0.000529749	0.000321213	287/477/482/775/8913/781/783/801/817/845/857/29119/2281/2316/2702/10052/3270/3741/3762/3781/3784/5144/5566/29098/6262/6324/55800/6330/6331/6546/10345	31
849	LumA_pos	GO:0032386	regulation of intracellular transport	201/5492	498/16992	7.77373e-05	0.000537111	0.000325676	22885/9370/136/186/9472/284/10541/302/347/8313/652/654/655/665/56892/9478/801/8536/6363/6347/939/11314/948/8832/1026/1410/1440/1459/1513/1540/1601/153090/51339/147906/55929/1759/135656/8445/1896/10913/1956/55531/23625/55294/2205/2207/55612/2242/2259/2268/2316/2294/2534/7855/8324/2619/2621/2624/2776/3059/3162/3176/3270/27429/8692/3429/3458/3479/3586/3593/3596/3598/8809/3553/51561/3566/3569/51763/3…	201
850	LumA_pos	GO:0030804	positive regulation of cyclic nucleotide biosynthetic process	51/5492	100/16992	7.95157e-05	0.000548752	0.000332735	19/49/108/109/196883/111/113/117/133/135/136/140/153/154/155/9590/348/551/554/799/10203/801/10487/10486/1394/1812/1909/2492/2740/2774/23432/8477/2980/2977/2982/3973/56246/112609/4842/4843/4846/4881/344901/5578/5739/10266/5957/7077/7253/7432/7434	51
851	LumA_pos	GO:0044270	cellular nitrogen compound catabolic process	173/5492	421/16992	7.97238e-05	0.000549541	0.000333214	51166/33/100/57379/10840/160428/55821/316/200315/27350/200316/60489/164668/472/635/644/7832/57571/847/978/1149/7812/1576/51071/29958/1776/58511/1800/1806/1807/3646/5169/22875/10595/51013/11340/84893/2592/9615/2876/23708/23498/3067/3094/3146/3162/3176/3620/169355/3669/8942/57819/11157/4116/5598/4245/4357/340719/84618/22978/4907/4521/170685/55190/283927/4939/8761/197135/10846/50940/5136/5153/5138/5…	173
852	LumA_pos	GO:1902532	negative regulation of intracellular signal transduction	190/5492	468/16992	8.2338e-05	0.000566895	0.000343736	25/89/9370/148/64853/348/64411/143872/409/54829/467/472/493/55024/604/624/633/637/652/655/338761/801/22900/841/845/857/859/939/11314/972/1193/1191/154043/64784/1445/6387/1540/153090/51339/1634/54541/10395/1813/1814/1843/11221/142679/1844/56940/78986/1845/1848/1849/8444/1969/7957/2192/2281/23768/2308/2633/2811/2876/2946/9446/2950/51564/9709/3091/27429/8692/3476/3586/3553/9173/51763/11213/55846/368…	190
853	LumA_pos	GO:0055025	positive regulation of cardiac muscle tissue development	25/5492	40/16992	8.4041e-05	0.000577942	0.000350434	9472/409/27302/652/1906/1948/2247/2254/2260/2627/57817/23493/3479/4208/93649/4851/3084/5292/3516/6909/6910/7040/7049/7472/23414	25
854	LumA_pos	GO:0015837	amine transport	43/5492	81/16992	8.59168e-05	0.00059015	0.000357837	135/150/151/152/186/10550/477/551/552/1268/6387/1812/1813/1814/1815/2865/26281/2917/3351/3356/3737/3745/3952/4887/4889/4986/130497/5020/5021/5027/5028/64805/8864/65018/22930/51458/6571/85413/140679/6529/6622/6623/6865	43
855	LumA_pos	GO:0042130	negative regulation of T cell proliferation	30/5492	51/16992	8.61381e-05	0.000590978	0.000358339	652/10385/29126/1051/339390/1493/50943/2796/10457/84868/3620/3586/53833/3559/23240/3965/10859/10288/2615/80380/8654/57162/26279/5621/6693/7040/8764/27242/11326/6375	30
856	LumA_pos	GO:0048704	embryonic skeletal system morphogenesis	48/5492	93/16992	8.69686e-05	0.000595979	0.000361371	8092/60529/652/655/50515/2138/2303/145258/3198/3207/3199/3200/3202/3203/3204/3212/3213/3214/3216/3217/3218/3236/3232/3233/3235/3373/4188/4208/4325/25902/4613/4838/9241/130497/116039/5079/5156/5396/6474/6495/4088/6913/7043/7046/7048/7291/7484/6935	48
857	LumA_pos	GO:0032387	negative regulation of intracellular transport	59/5492	120/16992	8.88456e-05	0.000608131	0.000368739	9370/284/347/8313/655/9478/939/11314/948/8832/1410/1540/153090/147906/8445/23625/55612/2294/2621/3162/3270/3586/3598/51763/9270/3753/3965/120892/4131/5598/4188/29969/4792/4794/114548/4856/5138/5311/5569/11142/5350/51715/5906/5908/6425/283514/23409/6591/8724/6672/112755/23208/374403/7067/8740/7205/7327/51465/25937	59
858	LumA_pos	GO:0044706	multi-multicellular organism process	95/5492	212/16992	8.89872e-05	0.000608391	0.000368897	1244/2182/130399/92/113/133/152/231/285/23780/397/552/659/6347/952/53405/1268/1307/1312/1393/1394/1471/1508/1543/8528/1828/1906/8909/2113/2192/2353/2354/8061/51738/2796/84868/3074/3248/3620/3488/3490/3553/3726/8997/3952/3965/3976/23764/4313/4316/10135/4838/8620/4878/7026/203447/441161/5020/5021/5023/5066/5069/5125/5228/8605/5368/5467/639/5617/5669/5680/5724/5737/5740/5743/5858/10266/8434/6159/625…	95
859	LumA_pos	GO:0002820	negative regulation of adaptive immune response	24/5492	38/16992	9.14695e-05	0.000623907	0.000378305	604/722/339390/1378/56940/50943/84868/9173/3558/53833/90865/3566/3575/3718/10859/84695/5532/5788/64092/6504/4092/6693/8995/6375	24
860	LumA_pos	GO:0030890	positive regulation of B cell proliferation	24/5492	38/16992	9.14695e-05	0.000623907	0.000378305	100/604/84433/952/958/972/975/1026/1880/3596/3558/59067/3574/8660/4208/3071/4773/57162/5788/54440/7099/115650/7293/10673	24
861	LumA_pos	GO:0007254	JNK cascade	88/5492	194/16992	9.37941e-05	0.00063902	0.000387469	136/177/64853/22881/9459/79444/64170/6363/6366/1236/939/959/148170/1490/153090/51339/28988/11221/142679/56940/1845/60401/10913/1906/1956/2043/2047/10595/2205/221472/2324/11211/8322/7855/8324/8325/1647/4616/10912/2950/3146/8517/3553/3656/4296/4217/9064/11184/9448/5602/29969/2122/653361/10392/203447/5187/65018/23236/5734/2185/26191/5911/2889/9770/8737/6233/6188/23328/6386/5345/6422/6423/10044/6504/…	88
862	LumA_pos	GO:0070486	leukocyte aggregation	10/5492	11/16992	9.61559e-05	0.000653593	0.000396305	655/3037/3553/8013/5880/6279/6280/10507/6793/7535	10
863	LumA_pos	GO:2000319	regulation of T-helper 17 cell differentiation	10/5492	11/16992	9.61559e-05	0.000653593	0.000396305	50943/3593/3594/3558/51561/149233/84695/114548/4092/8995	10
864	LumA_pos	GO:0002228	natural killer cell mediated immunity	33/5492	58/16992	9.65573e-05	0.000654803	0.000397039	409/10666/10225/11151/56253/3002/84868/3592/3593/59067/3811/3824/22914/3902/3952/3965/10859/1130/100507436/9437/259197/146850/5873/353091/5272/4068/117157/114836/57823/6777/79465/201294/7409	33
865	LumA_pos	GO:0048645	animal organ formation	33/5492	58/16992	9.65573e-05	0.000654803	0.000397039	8313/652/655/22943/2138/2246/2253/2260/2348/2627/2736/2787/9464/3087/3207/3200/3670/5604/4208/55897/9241/4909/7849/5292/3516/6495/64321/10252/6910/7048/8626/7472/7482	33
866	LumA_pos	GO:0001774	microglial cell activation	14/5492	18/16992	9.84848e-05	0.000664036	0.000402638	199/1191/1524/284467/3596/90865/3725/6622/26228/7097/7098/10333/51284/51311	14
867	LumA_pos	GO:0007567	parturition	14/5492	18/16992	9.84848e-05	0.000664036	0.000402638	6347/1394/1543/1906/3248/8997/23764/4838/203447/5021/8605/5617/5724/5737	14
868	LumA_pos	GO:0034123	positive regulation of toll-like receptor signaling pathway	14/5492	18/16992	9.84848e-05	0.000664036	0.000402638	857/1535/3146/3929/4057/10062/57162/26191/91543/353376/7097/7098/54106/57590	14
869	LumA_pos	GO:0036303	lymph vessel morphogenesis	14/5492	18/16992	9.84848e-05	0.000664036	0.000402638	94/659/147372/1969/2324/2296/2303/10630/5532/5629/5784/54345/22846/7424	14
870	LumA_pos	GO:2000515	negative regulation of CD4-positive, alpha-beta T cell activation	14/5492	18/16992	9.84848e-05	0.000664036	0.000402638	301/604/50943/3142/3146/3558/3566/3718/3965/84695/4092/9655/8995/6375	14
871	LumA_pos	GO:0042517	positive regulation of tyrosine phosphorylation of Stat3 protein	23/5492	36/16992	9.88946e-05	0.00066527	0.000403386	23568/9244/1436/1489/2688/2690/388585/3593/3600/3606/59067/51561/149233/133396/3569/3570/3670/3717/3815/3952/3976/5008/9021	23
872	LumA_pos	GO:0051281	positive regulation of release of sequestered calcium ion into cytosol	23/5492	36/16992	9.88946e-05	0.00066527	0.000403386	25/9472/623/801/825/930/3627/6373/4283/1812/2149/9002/2946/9446/3596/57158/5311/5335/6622/7070/10345/7220/6375	23
873	LumA_pos	GO:0008360	regulation of cell shape	68/5492	143/16992	0.000100812	0.000677395	0.000410738	301/310/116985/64411/55843/93663/11149/6356/6357/6347/6369/6348/11135/10435/10602/148170/56990/1690/11151/1436/10395/23136/2038/2059/54751/10979/2242/221472/121512/152273/2268/752/91010/2534/2620/2768/3055/3074/3383/3569/3679/3689/3791/3815/1902/7940/4478/5064/114299/54873/55742/29780/10630/51177/10154/23129/2185/5764/5962/57381/23433/58480/6285/10507/989/30011/6708/10810	68
874	LumA_pos	GO:0046718	viral entry into host cell	56/5492	113/16992	0.000101064	0.000678309	0.000411292	59272/290/558/857/858/1234/30835/920/1604/972/941/975/942/339390/1378/1380/1508/7852/1803/1948/1949/2060/2219/8547/2621/2934/3356/8692/3383/8519/10581/10410/3678/3688/3690/3693/3695/3839/3956/3965/4360/4684/5806/949/6404/10572/6504/8724/8764/7293/6737/10475/85363/81603/7301/7405	56
875	LumA_pos	GO:0045913	positive regulation of carbohydrate metabolic process	36/5492	65/16992	0.000101468	0.00068024	0.000412463	89/117/114898/51744/84649/8445/2308/2645/2819/2822/3037/3091/3269/3356/3479/3481/8660/8850/3973/4142/51085/5027/5028/5155/5207/5465/10891/648791/5562/5581/5724/5745/5771/9104/6622/10580	36
876	LumA_pos	GO:0046849	bone remodeling	39/5492	72/16992	0.000101876	0.000682196	0.000413649	154/952/51208/1436/1445/115908/1513/1956/1969/8200/9290/3351/3569/3574/3635/3690/3952/3953/55366/79705/50507/5027/5166/133522/5745/2185/5879/5880/9770/1901/6422/6850/7040/7043/7128/4982/1200/84959/51384	39
877	LumA_pos	GO:0060828	regulation of canonical Wnt signaling pathway	105/5492	239/16992	0.000103068	0.000689391	0.000418011	166/22881/348/8313/80114/650/65981/857/219771/1277/115908/1540/1601/153090/51339/147906/85458/22943/27123/27122/27121/1749/1896/1958/55612/2254/2348/2308/2309/2487/7855/8326/2735/2719/51704/23072/90410/3487/3489/3611/27130/3670/23240/83999/26524/55366/8549/59352/4038/79705/120892/4163/55897/85407/9241/4851/27031/5204/144165/143471/5689/5699/122706/5695/5696/5698/5700/5720/5721/5800/2889/3516/9978…	105
878	LumA_pos	GO:0030856	regulation of epithelial cell differentiation	60/5492	123/16992	0.000103335	0.00069039	0.000418617	94/118/9370/239/81575/84913/652/654/694/857/135228/1003/1028/7122/28514/79633/2296/2487/9573/55506/388585/23493/3204/3397/3458/3596/3553/182/3890/3976/23764/55897/4613/4838/4851/4855/130497/7849/5583/5613/8842/5727/8643/9294/6424/6608/6772/6777/55273/7132/8626/10626/7480/7484/25937/10413/6935/9839/7538/677	60
879	LumA_pos	GO:0002062	chondrocyte differentiation	49/5492	96/16992	0.000106002	0.000703936	0.000426831	94/11173/8313/650/652/654/659/50515/1490/54360/2202/8817/2254/2260/8200/392255/2734/2736/2822/3207/4017/4094/4146/4208/389125/4781/4856/130497/116039/91461/5745/5915/864/871/6423/6474/4088/6591/6660/55553/7040/7045/7046/7048/7480/7482/81029/7476/7704	49
880	LumA_pos	GO:0010927	cellular component assembly involved in morphogenesis	49/5492	96/16992	0.000106002	0.000703936	0.000426831	70/88/3267/11214/287/27302/825/844/845/859/64753/1073/8837/8506/1906/23136/646480/80206/3611/3688/11155/4205/4208/8898/4606/4607/4629/4621/4633/8736/9172/127294/58529/51778/23114/5156/5159/23187/90102/200576/5629/5990/6722/9519/7097/7111/7273/7368/124626	49
881	LumA_pos	GO:0008038	neuron recognition	22/5492	34/16992	0.000106082	0.000703936	0.000426831	1268/6900/152330/55118/1826/1949/2042/2043/2048/55079/2290/2596/4692/8829/50863/4978/51294/6091/64221/57142/10371/9037	22
882	LumA_pos	GO:0010573	vascular endothelial growth factor production	22/5492	34/16992	0.000106082	0.000703936	0.000426831	9508/136/468/718/719/728/147372/6347/729230/1545/2324/3091/10855/3552/3553/3569/3670/57447/4838/5743/6095/7040	22
883	LumA_pos	GO:0034405	response to fluid shear stress	22/5492	34/16992	0.000106082	0.000703936	0.000426831	19/445/1437/2113/3037/10365/9314/5598/4208/4780/4846/5027/5159/5311/5743/2185/4091/4092/9655/7980/7040/7043	22
884	LumA_pos	GO:0050856	regulation of T cell receptor signaling pathway	22/5492	34/16992	0.000106082	0.000703936	0.000426831	100/1236/11314/1540/56940/1845/2633/3783/3932/3958/11006/10892/29085/25865/5621/5771/26191/79037/6188/7070/50852/53347	22
885	LumA_pos	GO:0015918	sterol transport	44/5492	84/16992	0.000108005	0.000715884	0.000434076	19/23461/5244/9429/64137/64241/9370/1645/302/338/341/348/55937/857/948/1066/1071/1080/1191/3931/26119/3952/3990/9388/4035/4481/4792/10577/7376/10062/26031/114881/114883/5360/5468/5727/949/6342/6646/8435/134429/80765/23673/706	44
886	LumA_pos	GO:0072577	endothelial cell apoptotic process	28/5492	47/16992	0.000108278	0.000716884	0.000434682	25/8644/284/51129/196527/659/57124/958/959/80781/1285/153090/641700/356/2309/2621/3383/3586/3596/3791/4217/5598/4780/10266/9037/5054/7010/7128	28
887	LumA_pos	GO:0061005	cell differentiation involved in kidney development	32/5492	56/16992	0.000109654	0.000725177	0.00043971	59/9370/10409/652/947/79633/2303/2828/182/28999/3913/55366/3976/9863/4208/4643/4851/130497/7849/5155/5420/5455/5613/8842/5727/5800/6608/6772/6943/7484/25937/10413	32
888	LumA_pos	GO:0097191	extrinsic apoptotic signaling pathway	95/5492	213/16992	0.000110152	0.000727646	0.000441207	90/186/467/637/652/653/841/857/939/970/8837/1437/6376/1540/153090/1612/1621/1630/2138/2139/2070/23017/355/356/2260/2309/2534/50486/11337/2623/389400/2876/2950/3082/3162/27429/8692/3383/3458/3479/3592/3552/3553/3558/90865/3570/3574/3655/81618/3717/3958/4000/4118/5598/4170/4803/4846/8829/5027/8682/5196/5295/5371/5519/5728/10616/8737/5054/6422/6423/81537/10572/4088/6591/6672/8406/55437/6934/7040/704…	95
889	LumA_pos	GO:0007620	copulation	15/5492	20/16992	0.000111745	0.000734036	0.000445082	92/100/551/552/1268/8528/1910/5020/5021/5023/5028/5266/5270/6863/6869	15
890	LumA_pos	GO:0010758	regulation of macrophage chemotaxis	15/5492	20/16992	0.000111745	0.000734036	0.000445082	719/728/6347/6352/1240/1435/1588/3735/79148/2185/5919/6504/26228/8995/59341	15
891	LumA_pos	GO:0010818	T cell chemotaxis	15/5492	20/16992	0.000111745	0.000734036	0.000445082	10344/6348/6352/729230/3627/6373/10563/58191/4283/2833/1880/5293/5294/8740/6375	15
892	LumA_pos	GO:0042508	tyrosine phosphorylation of Stat1 protein	15/5492	20/16992	0.000111745	0.000734036	0.000445082	958/3458/3593/59067/51561/149233/3717/3815/3976/5008/5771/8651/9021/7132/8995	15
893	LumA_pos	GO:0060334	regulation of interferon-gamma-mediated signaling pathway	15/5492	20/16992	0.000111745	0.000734036	0.000445082	11140/3458/3459/3460/3716/3717/84166/7376/10062/5468/5771/8651/9021/6772/7294	15
894	LumA_pos	GO:0010574	regulation of vascular endothelial growth factor production	21/5492	32/16992	0.000112723	0.000735519	0.000445981	136/468/718/719/728/147372/6347/729230/1545/2324/3091/10855/3552/3553/3569/3670/57447/4838/5743/6095/7040	21
895	LumA_pos	GO:0042269	regulation of natural killer cell mediated cytotoxicity	21/5492	32/16992	0.000112723	0.000735519	0.000445981	409/10666/56253/84868/3592/3593/59067/22914/3902/3952/3965/10859/100507436/9437/259197/146850/5272/4068/114836/6777/7409	21
896	LumA_pos	GO:0050704	regulation of interleukin-1 secretion	21/5492	32/16992	0.000112723	0.000735519	0.000445981	9447/22900/834/838/6363/6348/1236/27086/2621/3146/3454/3458/7850/3965/22861/114548/5027/5371/6288/51311/10626	21
897	LumA_pos	GO:0051930	regulation of sensory perception of pain	21/5492	32/16992	0.000112723	0.000735519	0.000445981	55/152/6348/1312/1906/1910/2149/151647/2903/3586/11343/4856/8620/4887/4986/4988/5020/5024/5724/11280/55273	21
898	LumA_pos	GO:0051931	regulation of sensory perception	21/5492	32/16992	0.000112723	0.000735519	0.000445981	55/152/6348/1312/1906/1910/2149/151647/2903/3586/11343/4856/8620/4887/4986/4988/5020/5024/5724/11280/55273	21
899	LumA_pos	GO:1905517	macrophage migration	21/5492	32/16992	0.000112723	0.000735519	0.000445981	719/728/6347/6348/6352/51192/1240/1435/1588/1910/3735/3958/79148/64805/2185/5919/6288/6504/26228/8995/59341	21
900	LumA_pos	GO:0030301	cholesterol transport	41/5492	77/16992	0.000113897	0.000742357	0.000450127	19/23461/5244/9429/64137/64241/9370/1645/302/338/341/348/55937/857/948/1066/1071/1080/1191/3931/26119/3952/3990/9388/4035/4481/4792/10577/7376/10062/5360/5468/5727/949/6342/6646/8435/134429/80765/23673/706	41
901	LumA_pos	GO:0030816	positive regulation of cAMP metabolic process	46/5492	89/16992	0.000115845	0.000752943	0.000456546	19/49/108/109/196883/111/113/117/133/135/136/140/153/154/155/9590/551/554/799/10203/801/10487/10486/1394/3627/6373/4283/1812/1909/2492/2740/2774/23432/8477/3973/56246/112609/5196/5578/5739/10266/10411/7077/7253/7432/7434	46
902	LumA_pos	GO:0006809	nitric oxide biosynthetic process	35/5492	63/16992	0.000116035	0.000752943	0.000456546	186/199/445/493/857/947/1191/1545/1906/1956/2644/3043/3383/3458/3586/3553/3569/3689/3717/10365/9314/22914/4842/4843/4846/5311/5740/5743/2185/5806/9104/6095/4088/7099/706	35
903	LumA_pos	GO:0048708	astrocyte differentiation	35/5492	63/16992	0.000116035	0.000752943	0.000456546	25/135/177/274/650/1021/6900/28514/1812/1956/2043/388585/3398/3400/3913/10319/3976/5604/4613/9241/4851/4916/5354/4919/6279/6280/6285/5270/6608/55553/30812/6886/7099/10100/7431	35
904	LumA_pos	GO:0060411	cardiac septum morphogenesis	35/5492	63/16992	0.000116035	0.000752943	0.000456546	90/652/653/655/659/3491/9249/2022/2253/2627/2702/23462/23493/26508/3398/3670/182/9241/4851/55742/5308/5629/5915/60485/4091/4092/6608/6909/6910/7042/7046/7048/7049/7481/23414	35
905	LumA_pos	GO:0014896	muscle hypertrophy	38/5492	70/16992	0.000116995	0.000757498	0.000459308	186/11214/9472/493/27302/817/859/1025/1535/1906/2627/57817/9464/9759/23493/3357/3479/3488/28999/3952/29995/4205/4208/2660/4653/4878/8013/8654/5152/5530/5578/5997/6262/4088/8470/84676/7222/7273	38
906	LumA_pos	GO:1903779	regulation of cardiac conduction	38/5492	70/16992	0.000116995	0.000757498	0.000459308	10060/59272/287/477/482/483/489/491/493/801/817/844/845/857/30845/2281/2316/5348/486/53826/53822/2702/3270/4842/4878/4881/4882/5144/5350/5566/29098/6261/6262/6263/6546/6547/10345/7220	38
907	LumA_pos	GO:0055002	striated muscle cell development	65/5492	136/16992	0.000117705	0.000761252	0.000461584	70/88/186/11214/9472/55909/27302/652/11149/825/844/845/858/859/1073/8837/1756/92737/1906/80206/2318/2876/57817/9759/9734/23493/3479/3688/11155/4000/4205/4208/4606/4607/4618/4629/4621/4633/8736/9172/127294/58529/51778/91624/4773/4878/5156/5159/5308/5530/5629/6261/6443/6474/6497/6546/6608/8470/6722/246329/7111/7273/7345/124857/7480	65
908	LumA_pos	GO:0046328	regulation of JNK cascade	76/5492	164/16992	0.000118012	0.000762399	0.00046228	177/64853/22881/79444/64170/6363/6366/1236/939/959/1490/153090/51339/28988/11221/142679/56940/1845/60401/10913/1906/1956/2043/2047/10595/2205/221472/2324/11211/8322/7855/8324/8325/1647/4616/10912/2950/3146/3553/4296/4217/9064/11184/9448/29969/2122/653361/10392/203447/5187/65018/23236/2185/26191/5911/2889/9770/8737/6188/23328/6386/5345/6422/6423/6504/6850/7098/7099/10333/54106/8792/7164/59341/5138…	76
909	LumA_pos	GO:0032731	positive regulation of interleukin-1 beta production	20/5492	30/16992	0.000118415	0.000762484	0.000462331	9447/22900/834/838/6363/6348/1958/3428/3454/3458/3670/3717/3965/22861/114548/10392/5027/4088/51311/10626	20
910	LumA_pos	GO:0034694	response to prostaglandin	20/5492	30/16992	0.000118415	0.000762484	0.000462331	1646/8644/338/6363/6366/1236/1906/54331/2796/5020/5031/5468/5562/5581/5729/5732/5734/5737/6422/7049	20
911	LumA_pos	GO:1903523	negative regulation of blood circulation	20/5492	30/16992	0.000118415	0.000762484	0.000462331	133/148/186/143872/477/659/9732/2149/2281/3558/3717/10008/3952/8620/5144/8654/5294/5350/6863/10911	20
912	LumA_pos	GO:0010469	regulation of receptor activity	61/5492	126/16992	0.000119359	0.000765232	0.000463998	88/150/151/152/177/9472/302/636/10368/801/817/845/857/859/867/1080/1193/149111/1393/1612/1756/55294/2280/2281/2946/9446/26508/3270/3481/57158/84502/126306/66004/4208/653361/8440/22871/54413/4842/4988/5028/5144/5311/5350/10891/133522/5526/5566/5581/2185/5923/5649/51389/5054/85358/58533/9655/2040/7039/10345/57732	61
913	LumA_pos	GO:0032355	response to estradiol	61/5492	126/16992	0.000119359	0.000765232	0.000463998	5244/117/8854/301/338/10095/637/655/841/847/84660/6347/952/920/8837/1277/1393/1410/1471/1490/1544/50846/1843/1956/2101/2113/2688/2950/3248/3586/3569/3952/8932/53615/7026/5020/5021/5066/5159/5179/10891/5617/5727/5728/5737/5743/5764/10266/10268/6422/6529/8835/6751/6753/6777/6869/7035/7040/10628/58189/7476	61
914	LumA_pos	GO:0001914	regulation of T cell mediated cytotoxicity	16/5492	22/16992	0.000120146	0.000765232	0.000463998	177/567/3592/3593/3594/51561/149233/3575/10859/259197/5027/5532/5788/11035/8417/6375	16
915	LumA_pos	GO:0002544	chronic inflammatory response	16/5492	22/16992	0.000120146	0.000765232	0.000463998	136/6356/6347/6352/1524/10563/1588/50943/3620/3586/4049/6279/7128/201294/7412/8876	16
916	LumA_pos	GO:0035590	purinergic nucleotide receptor signaling pathway	16/5492	22/16992	0.000120146	0.000765232	0.000463998	196527/29909/2857/5023/5024/5026/9127/5027/5028/27334/64805/53829/9934/5031/286530/5724	16
917	LumA_pos	GO:0042506	tyrosine phosphorylation of Stat5 protein	16/5492	22/16992	0.000120146	0.000765232	0.000463998	857/1437/2534/2688/2690/3479/3593/3600/3558/51561/149233/133396/3717/3815/5008/5771	16
918	LumA_pos	GO:0061082	myeloid leukocyte cytokine production	16/5492	22/16992	0.000120146	0.000765232	0.000463998	604/948/972/2207/2621/51704/3162/11213/3815/8013/8482/10417/7040/7042/7043/7099	16
919	LumA_pos	GO:0071677	positive regulation of mononuclear cell migration	16/5492	22/16992	0.000120146	0.000765232	0.000463998	199/196527/6346/6347/6352/1230/729230/3627/6387/3146/3958/80310/7941/5054/7040/8995	16
920	LumA_pos	GO:0086012	membrane depolarization during cardiac muscle cell action potential	16/5492	22/16992	0.000120146	0.000765232	0.000463998	287/477/775/8913/781/783/859/2702/3759/29098/6324/6327/55800/6330/6331/6546	16
921	LumA_pos	GO:1905521	regulation of macrophage migration	16/5492	22/16992	0.000120146	0.000765232	0.000463998	719/728/6347/6352/1240/1435/1588/3735/79148/64805/2185/5919/6504/26228/8995/59341	16
922	LumA_pos	GO:0002279	mast cell activation involved in immune response	27/5492	45/16992	0.000120935	0.000768585	0.000466031	136/695/867/11314/8832/2205/2207/2242/2268/2294/2624/3162/3596/3598/3566/3815/27040/7462/3965/4067/117194/8013/5293/5294/5880/6850/201294	27
923	LumA_pos	GO:0043303	mast cell degranulation	27/5492	45/16992	0.000120935	0.000768585	0.000466031	136/695/867/11314/8832/2205/2207/2242/2268/2294/2624/3162/3596/3598/3566/3815/27040/7462/3965/4067/117194/8013/5293/5294/5880/6850/201294	27
924	LumA_pos	GO:0010453	regulation of cell fate commitment	19/5492	28/16992	0.000122658	0.000777849	0.000471648	652/22943/1848/2247/2260/8324/9573/3593/3594/51561/149233/8543/84695/55897/3516/6423/25928/64321/8995	19
925	LumA_pos	GO:0071709	membrane assembly	19/5492	28/16992	0.000122658	0.000777849	0.000471648	302/857/858/859/11141/4038/9863/22871/54413/57502/9378/9379/5728/5789/23180/6281/6711/2054/23208	19
926	LumA_pos	GO:0003171	atrioventricular valve development	17/5492	24/16992	0.000124262	0.000786321	0.000476785	90/650/659/3491/8642/2702/23462/23493/26508/4851/10439/5308/4091/6910/7042/7048/7291	17
927	LumA_pos	GO:0045577	regulation of B cell differentiation	17/5492	24/16992	0.000124262	0.000786321	0.000476785	286410/695/84433/939/1540/3398/22806/3635/3071/150372/55012/639/6422/6777/6850/677/678	17
928	LumA_pos	GO:0030510	regulation of BMP signaling pathway	43/5492	82/16992	0.000124548	0.000787283	0.000477368	25/92/94/652/168667/659/9350/91851/286204/3491/22943/2022/2200/23770/2297/2627/9573/8200/2719/64388/388585/5654/94031/3611/375616/4487/4681/9241/4851/3516/348093/494470/6422/6423/6424/6497/4091/4092/25928/23111/375567/7471/23090	43
929	LumA_pos	GO:0045987	positive regulation of smooth muscle contraction	18/5492	26/16992	0.000124842	0.000788293	0.000477981	100/148/147/146/1131/1906/2149/93649/4887/5020/5021/60675/5724/5743/8877/6722/6869/6865	18
930	LumA_pos	GO:0006469	negative regulation of protein kinase activity	105/5492	240/16992	0.0001256	0.000792228	0.000480366	25/104/9370/135/64853/348/54829/633/652/655/857/859/867/11314/1026/1028/1029/1030/1031/1050/23603/153090/1634/1843/11221/142679/1844/56940/78986/1845/1848/1849/2167/25793/23768/1647/4616/9535/2776/2811/2950/3087/8692/3553/3569/3611/51763/11213/9270/8850/26524/54900/64101/94030/57689/339977/347730/80059/4067/5598/51562/93649/4690/7026/152559/5569/11142/127435/9647/5502/84152/151242/80243/5577/5728…	105
931	LumA_pos	GO:0048511	rhythmic process	133/5492	315/16992	0.000126667	0.0007981	0.000483927	5244/100/9510/9370/135/174/196/283/301/56938/409/468/472/220202/558/79365/1051/1390/1408/1437/1471/63951/1813/1814/1815/1956/1958/1959/1960/2113/355/2296/2309/2492/8322/51738/2776/2796/344758/11245/3036/3037/3061/3131/9956/3363/3383/3397/3398/3399/3400/3569/83943/3625/3725/3727/8850/3737/3751/3815/7071/687/3952/55366/3973/54551/5608/5602/4327/4316/2660/4669/10135/4783/4791/4804/22871/4843/4846/48…	133
932	LumA_pos	GO:0033209	tumor necrosis factor-mediated signaling pathway	77/5492	167/16992	0.000130956	0.000824238	0.000499776	9370/9447/330/841/83643/939/958/959/970/51208/25999/1540/1896/60401/10913/355/2309/2621/2950/8517/3611/3717/3735/3987/4049/4050/9020/4792/4804/83483/143471/5689/5699/122706/5695/5696/5698/5700/5720/5721/2185/5771/10616/84957/8737/6233/8877/6772/6850/9414/7128/8795/8793/8792/4982/23495/115650/8764/608/7132/7133/27242/8718/7293/8771/943/3604/8742/10673/8740/8995/944/8744/8717/7185/7311/7316	77
933	LumA_pos	GO:0034101	erythrocyte homeostasis	52/5492	104/16992	0.000131813	0.00082874	0.000502505	92/118/51327/212/5926/558/567/604/652/1021/8444/2034/2038/2113/2309/2623/2624/3050/3059/3091/3162/3202/3216/3398/10320/3635/3717/3718/3815/51621/10365/84456/4067/9935/3071/5771/5925/6208/6218/6223/6229/6194/60682/55553/6688/6722/6777/6886/7049/7067/7538/677	52
934	LumA_pos	GO:1903426	regulation of reactive oxygen species biosynthetic process	37/5492	68/16992	0.00013433	0.000843662	0.000511554	186/199/445/493/857/947/8837/1191/1535/1906/1956/2309/3043/9759/3383/3458/3586/3553/3569/3689/3717/10365/9314/22914/5311/5740/5743/2185/5806/5873/9104/6571/55532/4088/6622/7099/706	37
935	LumA_pos	GO:0050654	chondroitin sulfate proteoglycan metabolic process	26/5492	43/16992	0.00013466	0.000844828	0.00051226	411/27087/135152/633/50515/55501/166012/9469/56548/83539/337876/55790/55454/1464/54360/1634/29940/92126/133584/3073/3074/3373/9806/50859/1462/64131	26
936	LumA_pos	GO:0007219	Notch signaling pathway	75/5492	162/16992	0.000135471	0.000849009	0.000514796	22848/189/51378/307/604/221336/650/655/56892/1004/1050/1272/27255/8788/65989/28514/54567/92737/1840/23220/51162/2138/79633/55294/2208/2296/2303/2624/81544/170825/388585/23462/23493/26508/3087/3232/3559/9270/182/3714/8850/3741/3815/84441/55897/4242/54492/4792/222698/4851/4854/4855/4856/375033/5350/11156/3516/92129/6223/6233/55343/6615/6591/26032/6909/7040/7048/7079/55273/8626/81619/7311/7316/7471/…	75
937	LumA_pos	GO:0051092	positive regulation of NF-kappaB transcription factor activity	64/5492	134/16992	0.00013562	0.000849036	0.000514812	177/9447/238/695/815/825/84433/847/958/959/8837/1191/1896/60401/3383/8517/3553/3556/3656/11213/3689/3965/4057/10892/4615/4791/4792/58484/114548/10392/4914/5319/5579/5583/5588/5587/25865/10616/121268/8737/11035/6233/6188/8986/6283/6279/6280/8877/54386/7040/7097/7098/7099/54106/8792/8995/8717/7185/10346/10475/85363/81603/7311/7316	64
938	LumA_pos	GO:0030260	entry into host cell	62/5492	129/16992	0.000136983	0.000853926	0.000517777	59272/290/558/857/858/867/1234/30835/920/1604/972/941/975/942/339390/1378/1380/1508/7852/1803/1948/1949/2060/2219/8547/2519/2621/2934/3356/8692/3383/8519/10581/10410/3678/3688/3690/3693/3695/3839/3956/3965/4233/4360/4684/5806/6233/949/6404/10572/6504/8724/8764/7293/6737/10475/85363/81603/7301/7311/7316/7405	62
939	LumA_pos	GO:0044409	entry into host	62/5492	129/16992	0.000136983	0.000853926	0.000517777	59272/290/558/857/858/867/1234/30835/920/1604/972/941/975/942/339390/1378/1380/1508/7852/1803/1948/1949/2060/2219/8547/2519/2621/2934/3356/8692/3383/8519/10581/10410/3678/3688/3690/3693/3695/3839/3956/3965/4233/4360/4684/5806/6233/949/6404/10572/6504/8724/8764/7293/6737/10475/85363/81603/7301/7311/7316/7405	62
940	LumA_pos	GO:0051806	entry into cell of other organism involved in symbiotic interaction	62/5492	129/16992	0.000136983	0.000853926	0.000517777	59272/290/558/857/858/867/1234/30835/920/1604/972/941/975/942/339390/1378/1380/1508/7852/1803/1948/1949/2060/2219/8547/2519/2621/2934/3356/8692/3383/8519/10581/10410/3678/3688/3690/3693/3695/3839/3956/3965/4233/4360/4684/5806/6233/949/6404/10572/6504/8724/8764/7293/6737/10475/85363/81603/7301/7311/7316/7405	62
941	LumA_pos	GO:0051828	entry into other organism involved in symbiotic interaction	62/5492	129/16992	0.000136983	0.000853926	0.000517777	59272/290/558/857/858/867/1234/30835/920/1604/972/941/975/942/339390/1378/1380/1508/7852/1803/1948/1949/2060/2219/8547/2519/2621/2934/3356/8692/3383/8519/10581/10410/3678/3688/3690/3693/3695/3839/3956/3965/4233/4360/4684/5806/6233/949/6404/10572/6504/8724/8764/7293/6737/10475/85363/81603/7301/7311/7316/7405	62
942	LumA_pos	GO:0001704	formation of primary germ layer	58/5492	119/16992	0.000137603	0.000856876	0.000519566	90/84913/652/655/659/1284/1289/1290/1291/1295/286204/22943/1843/1844/1848/8320/1969/2114/2132/2138/2139/2260/2296/2303/2294/8324/2627/3207/3676/3678/3679/8516/3688/3689/3690/3691/3693/9314/3912/3914/55897/83881/4313/4838/9241/8013/5460/5566/6423/4088/6615/64321/83595/6722/6862/6886/79971/7481	58
943	LumA_pos	GO:0038083	peptidyl-tyrosine autophosphorylation	30/5492	52/16992	0.000140919	0.000876597	0.000531524	25/1636/640/660/695/857/1445/1956/2242/2268/2534/10750/9402/3055/3702/3716/3717/3718/3791/3932/4067/4145/4914/2185/6503/84174/6850/7006/7294/7535	30
944	LumA_pos	GO:0060993	kidney morphogenesis	47/5492	92/16992	0.000141376	0.000877579	0.000532119	170690/186/10409/650/652/655/8642/2138/79633/2246/2247/2253/2297/80144/51301/2719/388585/3207/3217/3237/3611/79192/26249/55366/3976/120892/9241/27031/130497/7849/5159/5228/5311/5613/5727/6495/6608/30812/6772/6943/7040/7471/7481/7482/7475/7484/25937	47
945	LumA_pos	GO:0072080	nephron tubule development	47/5492	92/16992	0.000141376	0.000877579	0.000532119	170690/186/650/652/8642/28514/2138/79633/2246/2247/2253/2297/2719/388585/26508/3207/3217/3237/3611/79192/182/26249/55366/3976/4208/9241/4851/130497/7849/5228/5311/5455/8842/5727/6495/6608/30812/6772/6943/7040/7471/7481/7482/7475/7484/25937/10413	47
946	LumA_pos	GO:0051899	membrane depolarization	49/5492	97/16992	0.000147539	0.000914865	0.000554727	25/9370/135/239/287/477/773/775/777/8913/781/783/785/817/834/117144/857/859/1634/1906/2273/8326/2702/3725/3759/3791/120892/4653/259232/8620/5027/55012/29098/11280/6324/6326/6327/6328/55800/6329/6330/6331/6332/6335/6546/4092/53373/706/7533	49
947	LumA_pos	GO:0030204	chondroitin sulfate metabolic process	25/5492	41/16992	0.000149415	0.000924546	0.000560597	411/27087/135152/633/50515/55501/166012/9469/56548/83539/337876/55790/55454/1464/1634/29940/92126/133584/3073/3074/3373/9806/50859/1462/64131	25
948	LumA_pos	GO:0086009	membrane repolarization	25/5492	41/16992	0.000149415	0.000924546	0.000560597	9472/287/477/482/483/781/845/857/859/2316/2702/3741/3753/10008/30819/3759/3762/3764/3781/3784/4878/6324/6330/6331/6640	25
949	LumA_pos	GO:0051952	regulation of amine transport	39/5492	73/16992	0.000150967	0.000933164	0.000565823	135/150/151/152/186/10550/477/551/552/1268/6387/1812/1813/1814/1815/2865/26281/2917/3351/3356/3737/3745/3952/4887/4889/4986/130497/5020/5021/5027/5028/64805/8864/65018/22930/6529/6622/6623/6865	39
950	LumA_pos	GO:0045638	negative regulation of myeloid cell differentiation	44/5492	85/16992	0.000154368	0.000947875	0.000574743	9370/714/6348/1021/51208/28514/2200/2551/2624/29909/9290/3202/3204/3205/3218/3635/3707/51621/10859/11025/11006/10234/4057/4067/9935/4211/4212/4792/5196/5295/2185/5771/6422/6777/9414/7098/7099/10766/10221/84959/7704/140685/7538/677	44
951	LumA_pos	GO:0002693	positive regulation of cellular extravasation	11/5492	13/16992	0.00015464	0.000947875	0.000574743	6347/729230/1991/3383/3552/3554/3676/80310/83483/5724/7070	11
952	LumA_pos	GO:0010745	negative regulation of macrophage derived foam cell differentiation	11/5492	13/16992	0.00015464	0.000947875	0.000574743	19/23461/9370/1071/1401/3690/4792/7376/10062/5465/5468	11
953	LumA_pos	GO:0010885	regulation of cholesterol storage	11/5492	13/16992	0.00015464	0.000947875	0.000574743	19/338/948/10938/4023/4481/7376/10062/5465/5468/949	11
954	LumA_pos	GO:0035815	positive regulation of renal sodium excretion	11/5492	13/16992	0.00015464	0.000947875	0.000574743	135/186/552/1813/1814/1906/1910/4881/5020/6863/6869	11
955	LumA_pos	GO:0045651	positive regulation of macrophage differentiation	11/5492	13/16992	0.00015464	0.000947875	0.000574743	841/1435/3059/3398/146433/3976/5196/5578/5925/8737/10221	11
956	LumA_pos	GO:1903672	positive regulation of sprouting angiogenesis	11/5492	13/16992	0.00015464	0.000947875	0.000574743	28514/2246/2247/2303/51564/9734/3678/3716/26051/5743/27286	11
957	LumA_pos	GO:2000316	regulation of T-helper 17 type immune response	11/5492	13/16992	0.00015464	0.000947875	0.000574743	50943/3593/3594/3558/51561/149233/84695/114548/5588/4092/8995	11
958	LumA_pos	GO:0046717	acid secretion	55/5492	112/16992	0.000157793	0.000966193	0.00058585	8647/5244/1244/10257/1636/135/186/189/301/320/551/552/624/1133/1813/1814/1815/1906/51738/2744/2912/2917/3274/3553/3784/3952/5608/4828/4843/4889/4915/5020/5021/5027/5319/5320/26279/5321/5322/22925/8499/22930/6446/57030/6507/6512/85413/115111/6529/6622/6812/6850/8792/7223/6844	55
959	LumA_pos	GO:0003231	cardiac ventricle development	57/5492	117/16992	0.000158808	0.000970427	0.000588417	90/27302/652/659/1363/3491/54567/2022/2280/2296/2303/2294/2702/9464/57493/23462/23493/26508/3091/3398/3670/182/8543/4052/7798/4208/55897/4607/4633/4634/93649/9241/4851/4887/4889/3084/5308/639/5629/3516/6256/6262/60485/6331/6423/4091/4092/6910/7040/7042/7046/7048/7049/7134/7139/7481/23414	57
960	LumA_pos	GO:0048706	embryonic skeletal system development	59/5492	122/16992	0.000158815	0.000970427	0.000588417	92/8092/60529/652/655/50515/1277/10655/2131/2138/2254/2303/145258/3198/3207/3199/3200/3202/3203/3204/3212/3213/3214/3216/3217/3218/3219/3231/3236/3232/3233/3235/3373/4188/4208/4325/25902/4613/4838/9241/130497/116039/5079/5125/5156/5396/5950/6474/6495/4088/6862/6913/7043/7046/7048/7291/7481/7484/6935	59
961	LumA_pos	GO:0045762	positive regulation of adenylate cyclase activity	29/5492	50/16992	0.000159419	0.000973102	0.000590039	49/108/109/196883/111/113/135/136/140/153/154/155/554/799/801/10487/10486/1394/1812/1909/2492/2740/2774/3973/5578/7077/7253/7432/7434	29
962	LumA_pos	GO:0021953	central nervous system neuron differentiation	79/5492	173/16992	0.00015959	0.000973132	0.000590057	104/23287/491/64919/7832/869/1009/51286/2055/6900/1436/1630/9201/166614/27185/22943/54567/1749/58524/1812/1813/8320/2043/2047/2048/23017/55079/2253/2290/2624/151449/81544/2736/2776/170825/388585/3236/3400/3670/64843/3952/26468/431707/8543/4009/4133/266727/340719/81565/4781/4929/8829/4915/401/91584/5629/5727/5728/5879/9693/6091/6095/6324/10371/6422/6423/85358/9353/6608/6656/6695/6886/27089/7471/74…	79
963	LumA_pos	GO:0051149	positive regulation of muscle cell differentiation	46/5492	90/16992	0.0001633	0.000994723	0.000603149	25/9472/409/27302/652/663/91653/694/8536/859/6355/963/4283/56603/1906/1948/10938/30846/2022/2323/57817/3479/3486/3566/3611/3815/4217/5600/6300/4205/4208/55897/4618/93649/4773/3084/93145/23236/5629/3516/92304/6474/150572/7040/7067/8740	46
964	LumA_pos	GO:0043900	regulation of multi-organism process	157/5492	382/16992	0.000164896	0.000997466	0.000604812	130399/100/104/9447/302/8907/8905/200315/27350/140564/200316/60489/164668/348/397/567/330/654/388419/55337/857/858/6348/6351/6352/4064/919/940/948/920/1604/972/926/1025/1268/1511/1535/55601/55894/1794/1910/1991/9844/170370/2208/2219/8547/27086/2519/2534/344758/2934/84868/3055/51191/27306/5654/3428/3434/24138/8519/10581/10410/3458/3479/3586/3593/3594/3600/3553/51561/149233/3559/3625/51763/3394/366…	157
965	LumA_pos	GO:0003170	heart valve development	24/5492	39/16992	0.000165111	0.000997466	0.000604812	90/650/652/659/3491/8642/2078/2702/23462/23493/26508/182/4208/4851/10439/5308/639/6474/4091/6910/7040/7042/7048/7291	24
966	LumA_pos	GO:0010596	negative regulation of endothelial cell migration	24/5492	39/16992	0.000165111	0.000997466	0.000604812	94/186/285/51378/348/27302/10563/153090/1634/54567/2247/3146/9270/9314/4223/79812/4851/7026/5797/5176/9353/6672/7040/22846	24
967	LumA_pos	GO:0010718	positive regulation of epithelial to mesenchymal transition	24/5492	39/16992	0.000165111	0.000997466	0.000604812	90/8092/8313/650/1277/286204/1601/2022/2296/152007/4851/10439/6386/4088/6615/6934/7040/7041/7042/7043/7046/7048/7291/25937	24
968	LumA_pos	GO:0033628	regulation of cell adhesion mediated by integrin	24/5492	39/16992	0.000165111	0.000997466	0.000604812	100/6366/6352/10563/1545/1803/1969/55612/83706/2303/9270/9404/4067/3071/5140/5294/5420/5054/6423/6591/23075/6850/54997/7042	24
969	LumA_pos	GO:0061028	establishment of endothelial barrier	24/5492	39/16992	0.000165111	0.000997466	0.000604812	118/1003/7122/2022/3383/3553/4478/91663/5138/5144/26051/5802/5906/5908/2889/9693/10411/5962/9294/54345/7082/9414/7132/7476	24
970	LumA_pos	GO:1905207	regulation of cardiocyte differentiation	24/5492	39/16992	0.000165111	0.000997466	0.000604812	9472/409/650/652/859/22943/1906/1948/1956/8324/2627/57817/23493/3479/4208/93649/3084/144165/3516/64321/55553/6910/7040/7042	24
971	LumA_pos	GO:2000401	regulation of lymphocyte migration	24/5492	39/16992	0.000165111	0.000997466	0.000604812	199/326/347/6347/6366/6348/6351/6352/729230/1235/3627/6387/10563/9547/3676/22914/4478/11240/2185/11035/6793/8764/8740/6375	24
972	LumA_pos	GO:0048644	muscle organ morphogenesis	41/5492	78/16992	0.000165649	0.000999687	0.000606159	70/104/27302/650/1281/54567/2022/2280/2296/2303/145258/57493/23493/3670/3976/4607/4618/4633/4634/4638/9241/4851/3084/5308/5629/3516/6256/6262/1901/6474/4092/6939/7040/7042/7046/7049/7134/7139/7273/7472/23414	41
973	LumA_pos	GO:1902905	positive regulation of supramolecular fiber organization	77/5492	168/16992	0.000166001	0.00100078	0.000606823	88/10096/79998/9639/22899/402/10095/10109/80115/27302/859/6356/6366/6369/10344/1236/11135/10435/10602/148170/1073/11151/1440/1490/1906/2242/29109/9535/8477/2876/2934/3055/3383/3397/10788/9270/55243/3984/25802/1902/54551/4233/4641/4653/4690/8440/3071/50507/5341/9647/5581/5629/2185/5879/10411/5997/6188/6281/9037/5345/6422/285590/4088/10174/11075/23075/11346/171024/6863/6869/7043/7046/59341/7408/745…	77
974	LumA_pos	GO:0097164	ammonium ion metabolic process	87/5492	194/16992	0.000166735	0.00100417	0.00060888	63874/33/55331/43/186/231/1645/1646/8644/1109/341/491/8424/590/635/1071/1120/8292/1312/126129/1384/1459/1610/1621/1622/29958/1812/1813/1814/1815/5168/133121/2171/2822/2903/3067/3176/3931/3990/54947/254531/23175/4128/4129/26002/4881/4929/4953/58488/9468/5153/10400/162466/23659/11145/5319/5320/26279/5321/8605/5322/7941/151056/79887/25953/285671/1757/6303/112483/949/259230/166929/81537/6470/6583/376…	87
975	LumA_pos	GO:0046700	heterocycle catabolic process	170/5492	418/16992	0.000171136	0.00102962	0.000624311	51166/100/57379/10840/160428/55821/316/200315/27350/200316/60489/164668/472/644/7832/57571/847/978/1149/7812/1543/1610/51071/1776/58511/1800/1806/1807/3646/5169/22875/10595/51013/11340/84893/2592/9615/2876/23708/23498/3067/3094/3146/3162/3176/3620/169355/3669/8942/57819/11157/4116/5598/4245/340719/84618/22978/4907/4521/170685/55190/283927/4939/8761/197135/10846/50940/5136/5153/5138/5139/5140/5141…	170
976	LumA_pos	GO:0043407	negative regulation of MAP kinase activity	38/5492	71/16992	0.000173793	0.00104347	0.000632708	9370/64853/348/652/655/857/859/11314/153090/1843/11221/142679/1844/56940/1845/1848/1849/2950/8692/3553/51763/11213/54900/4067/5598/51562/152559/26191/5997/5998/6422/6423/6609/161742/10252/10253/11329/7345	38
977	LumA_pos	GO:2001057	reactive nitrogen species metabolic process	38/5492	71/16992	0.000173793	0.00104347	0.000632708	186/199/445/493/857/947/1191/1373/1545/1906/1956/2644/3043/3383/3458/3586/3553/3569/3689/3717/10365/9314/22914/4842/4843/4846/5311/5740/5743/2185/5806/9104/6095/4088/7097/7099/10333/706	38
978	LumA_pos	GO:0007389	pattern specification process	171/5492	421/16992	0.000177095	0.00106221	0.000644068	90/92/64853/8854/8092/60529/200894/472/8313/10409/80114/650/652/653/655/659/7832/1044/9350/286204/56603/340665/23500/8642/84976/22943/28514/54567/10655/58524/63950/1848/1906/8726/1947/1959/2018/2019/2022/8320/2114/2138/55079/2246/2253/2260/23770/2348/27023/2296/2303/2297/2294/2290/7855/9573/2735/2736/2719/23432/64388/145258/170825/9464/388585/23493/3087/64399/3091/3206/3207/3199/3200/3202/3203/32…	171
979	LumA_pos	GO:0010952	positive regulation of peptidase activity	73/5492	158/16992	0.000178491	0.00106949	0.000648483	130399/9447/55122/239/10541/84168/10550/10017/637/22900/834/841/857/1285/1378/1490/1512/3491/1612/10395/2149/2152/26355/355/356/2192/2934/3146/27429/3428/3429/3717/3735/3932/3965/4217/6300/4155/4210/51079/4803/4804/58484/22861/114548/10392/4838/5023/5118/26577/5134/9141/8301/65018/5371/5468/9647/5720/5721/8737/6091/51065/6188/6279/6280/6423/4088/6622/83595/10010/8795/8743/8717	73
980	LumA_pos	GO:0086010	membrane depolarization during action potential	28/5492	48/16992	0.000180053	0.0010761	0.000652494	287/477/773/775/777/8913/781/783/117144/859/2702/3759/259232/29098/11280/6324/6326/6327/6328/55800/6329/6330/6331/6332/6335/6546/53373/7533	28
981	LumA_pos	GO:0090303	positive regulation of wound healing	28/5492	48/16992	0.000180053	0.0010761	0.000652494	150/196527/301/825/6347/948/22875/2149/2152/2303/1839/10855/3640/23189/4638/4780/5341/5467/5581/6280/6403/5054/5345/6665/6915/7048/7056/7099	28
982	LumA_pos	GO:0002768	immune response-regulating cell surface receptor signaling pathway	180/5492	446/16992	0.000180145	0.0010761	0.000652494	25/60/10096/100/10095/10109/640/695/11119/719/728/801/84433/64170/1236/930/30835/10666/919/940/11314/952/915/916/917/920/958/973/974/10462/50856/170482/338339/26253/93978/64581/123920/1378/1380/1445/1493/1540/1793/56940/1845/9844/2205/2207/2210/2212/2214/2217/2219/2268/2353/50943/2357/2358/2359/2533/2534/2633/2822/9402/3055/3384/3385/3458/3543/8517/3635/3702/3725/3783/3802/3815/89857/22914/27040/…	180
983	LumA_pos	GO:0032715	negative regulation of interleukin-6 production	23/5492	37/16992	0.000181584	0.00108249	0.000656366	409/55024/671/1445/50943/2621/51738/84868/3082/3586/3635/11213/10365/3071/197358/79671/26191/6504/9655/23208/7099/54106/7128	23
984	LumA_pos	GO:0070266	necroptotic process	23/5492	37/16992	0.000181584	0.00108249	0.000656366	330/841/857/929/8837/1540/355/356/8326/23643/197259/5836/10616/8737/11035/6233/22933/353376/7098/7099/8717/7311/7316	23
[truncated: 6,493 more rows]
