# Supplementary material for: A comprehensive function analysis of LMO2 in different breast cancer subtypes
Source: Oncotarget. 2017 Dec 21;9(10):8911–26. doi: 10.18632/oncotarget.23542 (PMC5823636; doi:10.18632/oncotarget.23542)
Supplement: Supplementary file 14 [file oncotarget-09-8911-s014.xlsx]

## Sheet: LumA_Her2_KEGG_all
	Cluster	ID	Description	GeneRatio	BgRatio	pvalue	p.adjust	qvalue	geneID	Count
1	LumA_Her2_pos	hsa04060	Cytokine-cytokine receptor interaction	114/1112	270/7276	1.40785e-27	4.1954e-25	3.39366e-25	650/6346/6356/6357/6358/6361/6362/6363/6347/6366/6367/6368/10344/6348/6349/6351/9560/6352/6355/1230/2826/729230/1232/1233/1234/1235/1236/939/958/959/970/1271/1435/1436/1437/1438/1439/1524/3627/6373/6387/10563/9547/58191/4283/3579/2833/643/10663/1896/10913/355/356/2323/2324/2688/3082/3455/3458/3460/3586/3587/3588/3593/3594/3595/3596/3600/3601/27190/3606/8809/8807/7850/3558/50615/116379/55801/3559/…	114
2	LumA_Her2_pos	hsa04062	Chemokine signaling pathway	73/1112	185/7276	5.16992e-16	7.70318e-14	6.23112e-14	109/196883/409/6346/6356/6357/6358/6361/6362/6363/6347/6366/6367/6368/10344/6348/6349/6351/9560/6352/6355/1230/2826/729230/1232/1233/1234/1235/1236/1524/3627/6373/6387/10563/9547/58191/4283/3579/2833/643/10663/1794/9844/2268/2770/2771/2791/54331/2787/2788/2793/2869/3055/8517/3702/3717/3718/4067/653361/4792/5293/5330/5579/2185/5880/10235/6772/6773/7409/7454/6375/6846/2829	73
3	LumA_Her2_pos	hsa04380	Osteoclast differentiation	56/1112	128/7276	7.56423e-15	7.5138e-13	6.07792e-13	695/814/1435/1436/1513/1535/2212/2214/2215/2534/3455/3458/3460/8517/3725/3727/3932/3937/11024/11026/23547/353514/79168/10859/10288/11025/11006/10990/5608/9020/5600/653361/4688/4689/4772/4791/4792/126014/5293/5336/5468/5533/5971/140885/10326/55423/8651/9021/6688/6772/6773/6850/7040/7048/54209/7305	56
4	LumA_Her2_pos	hsa04514	Cell adhesion molecules (CAMs)	55/1112	145/7276	1.49176e-11	1.11136e-09	8.98983e-10	57863/914/933/10666/29126/940/947/920/958/959/923/941/942/925/926/4267/1002/1003/24146/7122/8506/1493/90952/3383/3384/3385/29851/3676/3683/3684/3689/3695/58494/83700/94030/8174/4359/4684/257194/9379/84628/5133/80380/5175/5788/5797/9672/6401/6402/6403/6404/6614/6693/201633/7412	55
5	LumA_Her2_pos	hsa04064	NF-kappa B signaling pathway	41/1112	95/7276	5.5101e-11	3.28402e-09	2.65645e-09	597/330/695/84433/6357/6363/6366/6351/9560/929/958/959/8837/6387/4616/3383/8517/27040/3932/4049/4050/23643/4067/9020/4791/4792/5336/5579/5588/5971/6850/353376/7099/7128/115650/10673/8740/8717/7185/7412/7535	41
6	LumA_Her2_pos	hsa05340	Primary immunodeficiency	23/1112	37/7276	9.88425e-11	4.90918e-09	3.97104e-09	100/695/930/915/916/920/958/959/973/925/926/4261/29851/8517/3561/3718/3932/5788/6890/6891/23495/115650/7535	23
7	LumA_Her2_pos	hsa04658	Th1 and Th2 cell differentiation	37/1112	92/7276	5.1883e-09	2.20873e-07	1.78665e-07	919/915/916/917/920/54567/3458/3460/8517/3593/3594/3595/3596/3558/3559/3560/3561/3566/182/3717/3718/3725/27040/3932/4094/5600/4772/4792/4794/5533/5588/864/6772/6775/6776/30009/7535	37
8	LumA_Her2_pos	hsa04650	Natural killer cell mediated cytotoxicity	47/1112	133/7276	6.91572e-09	2.54354e-07	2.05747e-07	51744/919/962/1437/355/356/2207/2214/2215/2534/3002/10870/3383/3384/3455/3458/3460/3683/3689/3802/3804/3805/3809/3811/3812/3821/3824/22914/27040/3932/3937/9437/259197/4772/5293/5336/5533/5551/5579/2185/5880/4068/117157/6850/7305/7409/7535	47
9	LumA_Her2_pos	hsa04640	Hematopoietic cell lineage	38/1112	97/7276	7.68182e-09	2.54354e-07	2.05747e-07	929/930/910/911/912/913/914/933/945/947/951/952/915/916/917/920/921/924/925/926/1380/1435/1436/1437/1438/2208/2323/2811/2814/7850/3559/3563/3566/3568/3574/3676/3684/931	38
10	LumA_Her2_pos	hsa05144	Malaria	24/1112	49/7276	2.78571e-08	8.3014e-07	6.71502e-07	6347/958/959/975/2995/3040/3043/3082/3383/3458/3586/3606/3683/3689/3820/22914/5175/6401/6403/7040/7097/7099/54106/7412	24
11	LumA_Her2_pos	hsa05150	Staphylococcus aureus infection	25/1112	56/7276	1.44855e-07	3.92424e-06	3.17433e-06	712/713/714/715/716/717/718/719/728/1675/3075/3426/2212/2214/2215/2357/2359/3383/3586/3683/3684/3689/5648/6403/6404	25
12	LumA_Her2_pos	hsa04660	T cell receptor signaling pathway	37/1112	103/7276	1.73314e-07	4.30397e-06	3.48148e-06	84433/919/940/915/916/917/920/959/925/926/1437/1493/2534/9402/29851/3458/8517/3586/3558/3702/3725/27040/3932/3937/9020/5600/8440/4772/4792/4794/5133/5293/5533/5588/5788/7409/7535	37
13	LumA_Her2_pos	hsa05142	Chagas disease (American trypanosomiasis)	36/1112	102/7276	4.19982e-07	9.62728e-06	7.78752e-06	712/713/714/718/6347/6348/6349/6352/919/915/916/917/8837/355/356/2769/2770/2771/3458/3460/8517/3586/3593/3558/3725/5600/4792/4843/5293/5330/5521/7040/7048/7097/7099/54106	36
14	LumA_Her2_pos	hsa05143	African trypanosomiasis	18/1112	35/7276	6.13464e-07	1.3058e-05	1.05627e-05	8542/355/356/3040/3043/3383/3620/169355/3458/3586/3593/3606/3910/5330/5579/6401/54106/7412	18
15	LumA_Her2_pos	hsa05012	Parkinson's disease	44/1112	142/7276	1.49068e-06	2.96148e-05	2.39555e-05	513/518/522/539/1327/84701/1329/1340/1346/1349/1350/2770/2771/27429/4694/126328/55967/51079/4696/4697/4700/4702/4707/4708/4709/4713/4714/4724/4725/374291/65018/6390/293/6531/6622/7318/7327/9246/7345/29796/10975/7388/440567/27089	44
16	LumA_Her2_pos	hsa04670	Leukocyte transendothelial migration	37/1112	112/7276	1.86562e-06	3.47471e-05	2.8107e-05	4267/1003/24146/7122/6387/1535/1536/90952/2770/2771/3383/3676/3683/3684/3689/3702/58494/83700/5600/4478/10627/10398/653361/4688/4689/5175/5293/5336/5579/2185/5880/83593/6494/7070/7294/7409/7412	37
17	LumA_Her2_pos	hsa04662	B cell receptor signaling pathway	27/1112	71/7276	2.26289e-06	3.9667e-05	3.20867e-05	695/84433/930/933/971/973/974/975/1380/8519/8517/3635/3725/11025/4067/4772/4792/4794/118788/5293/5336/5533/5579/5880/25780/6850/7409	27
18	LumA_Her2_pos	hsa04672	Intestinal immune network for IgA production	21/1112	49/7276	3.25902e-06	5.39549e-05	4.36442e-05	2826/940/958/959/941/942/6387/29851/3586/3600/3601/3558/3676/3695/8174/9020/7040/23495/115650/608/10673	21
19	LumA_Her2_pos	hsa04659	Th17 cell differentiation	35/1112	107/7276	4.54757e-06	7.1325e-05	5.76949e-05	919/915/916/917/920/50943/3458/3460/8517/3594/3558/50615/9466/3559/3560/3561/3566/3662/3717/3718/3725/27040/3932/5600/4772/4792/4794/5533/5588/6772/6776/30009/7040/7048/7535	35
20	LumA_Her2_pos	hsa05162	Measles	41/1112	134/7276	4.82139e-06	7.18387e-05	5.81104e-05	894/896/30835/940/915/916/917/1796/355/356/2534/64135/3455/3458/3460/3593/3596/3558/3559/3560/3561/3717/3718/4478/4599/4792/4938/4939/5293/5588/4068/6504/6772/6773/6776/6869/7097/7099/51284/54106/7128	41
21	LumA_Her2_pos	hsa04668	TNF signaling pathway	35/1112	108/7276	5.75901e-06	8.1723e-05	6.61059e-05	330/843/6347/6352/1051/8837/84699/1435/1437/3627/355/3383/8517/3600/8809/182/3725/4049/5606/5608/9020/5600/197259/4792/5293/11035/8986/6401/9021/7128/7133/8717/7185/7412/7424	35
22	LumA_Her2_pos	hsa05133	Pertussis	27/1112	76/7276	1.01169e-05	0.000137039	0.000110851	712/713/714/715/716/717/718/801/834/929/2770/2771/3586/3593/3659/3394/3684/3689/3725/23643/5600/114548/10392/4843/710/353376/7099	27
23	LumA_Her2_pos	hsa05321	Inflammatory bowel disease (IBD)	24/1112	65/7276	1.48078e-05	0.000191857	0.000155193	50943/3458/3460/3586/3593/3594/3595/3596/3606/8809/8807/3558/50615/3561/3566/3725/4094/4772/6772/6775/30009/7040/7097/7099	24
24	LumA_Her2_pos	hsa05140	Leishmaniasis	26/1112	74/7276	1.84595e-05	0.000229206	0.000185405	718/1535/1536/2212/2214/2215/3458/3460/3586/3593/3676/3684/3689/3717/3725/5600/653361/4688/4689/4792/4843/5579/6772/7040/7097/7099	26
25	LumA_Her2_pos	hsa04621	NOD-like receptor signaling pathway	46/1112	168/7276	3.32336e-05	0.000396144	0.000320442	9447/330/114769/84674/22900/64170/834/100506742/837/838/6347/6352/1508/1535/1536/11337/23710/2633/2634/115361/115362/388646/3428/3455/8517/3606/3725/5600/4210/4792/58484/22861/114548/10392/4938/4939/5330/9051/10616/11035/6772/6773/7099/340061/7128/51393	46
26	LumA_Her2_pos	hsa04620	Toll-like receptor signaling pathway	32/1112	104/7276	4.62067e-05	0.000529599	0.000428394	6348/6349/6351/9560/6352/929/958/941/942/1513/3627/6373/4283/3455/8517/3593/3663/3725/23643/5606/5608/5600/4792/5293/6772/353376/7097/7098/7099/51284/51311/54106	32
27	LumA_Her2_pos	hsa04630	Jak-STAT signaling pathway	43/1112	156/7276	5.01736e-05	0.000553768	0.000447943	894/896/1271/1437/1438/1439/2273/2688/3455/3458/3460/3586/3587/3588/3593/3594/3595/3596/3600/3601/3558/50615/116379/9466/3559/3560/3561/3563/3566/3568/3574/3717/3718/5293/5292/5771/8651/8835/9021/6772/6773/6775/6776	43
28	LumA_Her2_pos	hsa04610	Complement and coagulation cascades	26/1112	79/7276	6.7063e-05	0.000713742	0.000577347	2/712/713/714/715/716/717/718/719/728/730/1675/3075/3426/1380/2159/3684/3687/3689/5648/10544/5627/5345/710/7056/7450	26
29	LumA_Her2_pos	hsa05145	Toxoplasmosis	33/1112	113/7276	0.000111138	0.00114204	0.000923796	240/330/79444/1234/958/959/4261/2770/2771/3458/3460/8517/3586/3587/3588/3593/345611/3717/3910/23643/5606/5608/5600/4792/4843/5294/23533/146850/8651/6772/7040/7097/7099	33
30	LumA_Her2_pos	hsa04611	Platelet activation	35/1112	123/7276	0.000123918	0.00123092	0.000995693	109/196883/54518/9138/695/2207/2212/83706/2534/2770/2771/2811/2814/2982/2983/3937/4067/5600/10627/4846/5023/64805/5293/5294/23533/146850/8605/5330/5336/5739/10235/6850/6915/6916/7450	35
31	LumA_Her2_pos	hsa00190	Oxidative phosphorylation	37/1112	133/7276	0.000134254	0.00129057	0.00104394	513/518/521/522/10632/539/526/9296/1327/84701/1329/1340/1346/1349/1350/4694/126328/55967/51079/4696/4697/4700/4702/4707/4708/4709/4713/4714/4724/4725/374291/6390/29796/10975/7388/440567/27089	37
32	LumA_Her2_pos	hsa05323	Rheumatoid arthritis	27/1112	90/7276	0.000282292	0.00262885	0.00212648	526/9296/6347/6348/6349/6352/940/941/942/1435/1437/1493/1513/6387/3383/3458/3600/3606/3683/3689/3725/4050/7010/7040/7097/7099/10673	27
33	LumA_Her2_pos	hsa04612	Antigen processing and presentation	24/1112	77/7276	0.000322775	0.00291475	0.00235775	567/920/972/925/926/4261/1508/1520/10437/3458/3802/3804/3805/3809/3811/3812/3821/8302/3824/5641/5720/5721/6890/6891	24
34	LumA_Her2_pos	hsa04015	Rap1 signaling pathway	51/1112	210/7276	0.000358877	0.00314545	0.00254436	109/196883/51378/54518/64411/801/1268/1435/1436/2259/8817/2252/2254/2324/2357/2533/2770/2771/3082/3479/3683/3684/3689/3791/27040/3937/2846/57121/9863/5606/5608/5600/4803/84552/5154/80310/5228/5293/5330/5579/25865/23683/5880/10235/25780/83593/6237/6494/7010/7423/7424	51
35	LumA_Her2_pos	hsa05332	Graft-versus-host disease	15/1112	41/7276	0.000661462	0.00563188	0.00455563	940/941/942/355/356/3002/3458/3558/3802/3804/3811/3812/3821/3824/5551	15
36	LumA_Her2_pos	hsa04932	Non-alcoholic fatty liver disease (NAFLD)	38/1112	149/7276	0.00073287	0.00606653	0.00490723	1050/1327/84701/1329/1340/1346/1349/1350/355/356/3725/4296/4694/126328/55967/51079/4696/4697/4700/4702/4707/4708/4709/4713/4714/4724/4725/374291/10062/5293/6390/9021/7040/29796/10975/7388/440567/27089	38
37	LumA_Her2_pos	hsa05010	Alzheimer's disease	42/1112	171/7276	0.000906498	0.00730099	0.00590578	348/513/518/522/539/801/100506742/1327/84701/1329/1340/1346/1349/1350/355/4023/4694/126328/55967/51079/4696/4697/4700/4702/4707/4708/4709/4713/4714/4724/4725/374291/5330/5533/6263/6390/6622/29796/10975/7388/440567/27089	42
38	LumA_Her2_pos	hsa05202	Transcriptional misregulation in cancer	45/1112	187/7276	0.00095943	0.00752395	0.00608613	597/330/894/1236/929/958/942/1025/1031/1050/1051/1053/1436/1437/2078/51513/2313/4616/3002/3087/3479/7850/3560/3684/3695/4066/4094/4149/4208/4353/8013/4914/5079/5154/5371/5468/171558/862/6688/7030/7048/7185/7102/51384/7704	45
39	LumA_Her2_pos	hsa05200	Pathways in cancer	83/1112	395/7276	0.00108198	0.00826741	0.00668752	109/196883/9138/330/79444/650/1050/1282/1284/1285/1286/1436/1438/6387/1612/1910/2113/355/356/2259/8817/2252/2254/2323/2735/2736/2770/2771/2791/54331/2787/2788/2793/2950/3082/3479/8517/3725/374654/3910/2846/57121/10161/4149/4791/4792/4843/4914/5154/5228/5293/5330/5336/57449/5371/5468/5579/8643/5732/5734/5880/5915/10235/25780/115727/11186/83593/862/6688/6772/6776/6932/7040/7048/7185/7423/7424/7471/…	83
40	LumA_Her2_pos	hsa05152	Tuberculosis	43/1112	179/7276	0.00127918	0.00952986	0.00770871	718/801/64170/843/929/30835/972/1051/4261/26253/64581/11151/1520/2207/2212/2214/2215/3458/3460/3586/3587/3588/3593/3606/3684/3687/3689/3717/8844/4046/5600/9902/4843/1263/5533/8877/6772/6850/7040/7097/7099/54106/8717	43
41	LumA_Her2_pos	hsa04933	AGE-RAGE signaling pathway in diabetic complications	27/1112	99/7276	0.00144121	0.0104751	0.00847336	177/6347/1282/1284/1285/1286/1536/3383/3717/3725/5600/4772/4846/5293/5292/5330/5336/5579/6401/6772/6776/7040/7048/7056/7412/7423/7424	27
42	LumA_Her2_pos	hsa00590	Arachidonic acid metabolism	19/1112	62/7276	0.00164782	0.0116917	0.00945739	239/240/873/874/2687/2876/2878/2882/27306/4056/5319/5320/26279/8605/5322/151056/5730/5740/6916	19
43	LumA_Her2_pos	hsa04664	Fc epsilon RI signaling pathway	20/1112	68/7276	0.00218566	0.0151471	0.0122525	240/695/1437/2205/2207/2534/3596/3635/27040/3937/4067/5606/5608/5600/5293/8605/5336/5880/6850/7409	20
44	LumA_Her2_pos	hsa04022	cGMP-PKG signaling pathway	39/1112	163/7276	0.00227526	0.0154097	0.0124649	109/196883/140/147/146/150/154/477/482/483/491/801/84699/1910/486/2770/2771/2982/2983/3764/3779/27345/100271849/4208/10398/4772/4846/4881/5138/5140/5294/23533/146850/5330/5350/5533/5997/293/7225	39
45	LumA_Her2_pos	hsa05330	Allograft rejection	13/1112	38/7276	0.0029968	0.0198454	0.016053	940/958/959/941/942/355/356/3002/3458/3586/3593/3558/5551	13
46	LumA_Her2_pos	hsa04151	PI3K-Akt signaling pathway	71/1112	342/7276	0.00335032	0.0212677	0.0172034	51378/894/896/930/11140/1282/1284/1285/1286/1291/1292/131873/84699/1435/1436/9470/356/2259/8817/2252/2254/2324/2688/2791/54331/2787/2788/2793/3082/3455/3479/8517/3558/3559/3560/3561/3563/3566/3574/3676/3679/3695/3717/3718/3791/3910/2846/57121/10161/4803/4846/5154/80310/5228/118788/5293/5294/23533/146850/5521/5526/6446/6850/8115/7010/7097/7099/7148/7423/7424/7450	71
47	LumA_Her2_pos	hsa05016	Huntington's disease	44/1112	193/7276	0.0033543	0.0212677	0.0172034	513/518/522/539/1212/1327/84701/1329/1340/1346/1349/1350/84699/25981/1769/2876/4694/126328/55967/51079/4696/4697/4700/4702/4707/4708/4709/4713/4714/4724/4725/374291/5330/5435/5468/6390/293/6648/7052/29796/10975/7388/440567/27089	44
48	LumA_Her2_pos	hsa04270	Vascular smooth muscle contraction	30/1112	121/7276	0.00400842	0.0248856	0.02013	59/109/196883/147/146/9138/10203/801/2982/2983/3779/27345/4629/4637/10398/4881/5319/5320/26279/8605/5322/5330/54776/94274/5579/5583/5588/5739/10266/10268	30
49	LumA_Her2_pos	hsa04260	Cardiac muscle contraction	21/1112	78/7276	0.00548556	0.0333612	0.0269859	70/477/482/483/93589/783/1327/84701/1329/1340/1346/1349/1350/486/4635/7169/29796/10975/7388/440567/27089	21
50	LumA_Her2_pos	hsa04014	Ras signaling pathway	49/1112	227/7276	0.00638202	0.0380369	0.0307681	51378/801/1435/1436/2113/356/2259/8817/2252/2254/2324/2791/54331/2787/2788/2793/3082/3479/8517/3791/8844/27040/4803/5154/80310/5228/5293/51365/5319/5320/26279/8605/5322/5336/5579/5880/22821/10156/64926/10235/25780/115727/11186/83593/6237/7010/7423/7424/7535	49
51	LumA_Her2_pos	hsa04974	Protein digestion and absorption	23/1112	90/7276	0.00747511	0.0436781	0.0353313	477/482/483/1305/7373/1306/80781/1282/1284/1285/1286/50509/1291/1292/131873/1506/2006/486/10008/4224/5547/9056/7512	23
52	LumA_Her2_pos	hsa05221	Acute myeloid leukemia	18/1112	66/7276	0.00845678	0.0475527	0.0384655	597/929/1050/1053/1436/1437/8517/3684/4353/5293/5292/11040/5371/862/6688/6776/6932/7704	18
53	LumA_Her2_pos	hsa04666	Fc gamma R-mediated phagocytosis	23/1112	91/7276	0.00859821	0.0475527	0.0384655	10095/10109/274/1794/2212/2214/2934/3055/3635/27040/3984/4067/4082/653361/5293/5336/5579/5788/5880/8877/6850/7409/7454	23
54	LumA_Her2_pos	hsa05132	Salmonella infection	22/1112	86/7276	0.00866825	0.0475527	0.0384655	10095/10109/834/6348/6349/6351/9560/929/1437/1780/3458/3460/3606/3725/5600/58484/4843/23207/391/83547/7099/7454	22
55	LumA_Her2_pos	hsa04210	Apoptosis	32/1112	138/7276	0.00877651	0.0475527	0.0384655	597/330/843/100506742/8837/1439/1508/1075/1512/1513/1520/1521/1522/355/356/4616/3002/27429/8517/3563/3725/9020/4792/4803/4914/5293/5551/5414/6708/63970/8717/7185	32
56	LumA_pos_only	hsa04020	Calcium signaling pathway	76/1477	182/7276	2.02499e-11	6.15597e-09	4.51892e-09	108/113/135/136/148/153/155/185/489/493/552/553/623/624/775/8913/810/91860/815/817/818/886/1131/1133/1139/10800/1812/1909/1956/2149/9630/2774/2776/2903/2915/3269/3274/3356/3360/3363/3707/3973/4638/340156/4842/84876/5021/5024/9127/5027/5137/5156/5159/5260/23236/5332/5333/113026/51196/5335/89869/5530/5532/5534/5535/5566/5567/5578/5724/6261/6262/6546/6547/6865/7134/7125	76
57	LumA_pos_only	hsa04080	Neuroactive ligand-receptor interaction	93/1477	278/7276	1.13987e-07	1.73261e-05	1.27186e-05	117/135/136/148/151/152/153/155/185/186/552/553/623/624/799/886/1131/1133/57053/1139/1145/1394/1395/1511/10800/1812/1813/1814/1909/2149/2151/9002/2358/2492/9568/2555/2557/2562/2564/2567/2568/2569/2570/2587/2690/2740/9340/9248/2890/2893/2903/2904/116443/2915/2916/2917/3061/3269/3274/59340/3351/3356/3360/3363/3952/3953/3973/1902/4142/64106/10886/4887/4889/2908/4986/4988/5021/5024/9127/5027/5028/503…	93
58	LumA_pos_only	hsa05410	Hypertrophic cardiomyopathy (HCM)	36/1477	83/7276	1.41007e-06	0.000123581	9.07173e-05	1636/60/775/781/55799/785/10368/1756/3569/3672/8515/3678/3655/8516/3680/3688/3690/3691/3693/3908/4000/4607/4633/4634/5562/53632/6262/6443/6444/6546/7042/7043/7134/7139/7171/7273	36
59	LumA_pos_only	hsa05414	Dilated cardiomyopathy (DCM)	38/1477	90/7276	1.62606e-06	0.000123581	9.07173e-05	60/108/111/113/153/775/781/55799/785/10368/1756/3672/8515/3678/3655/8516/3680/3688/3690/3691/3693/3908/4000/4607/4633/4634/5566/5567/6262/6443/6444/6546/7042/7043/7134/7139/7171/7273	38
60	LumA_pos_only	hsa04713	Circadian entrainment	39/1477	96/7276	3.75386e-06	0.000204993	0.00015048	108/111/113/117/775/8913/810/91860/815/817/818/2353/2775/2776/2784/59345/10681/2790/55970/94235/2890/2893/2903/2904/2977/4842/5187/8864/8863/23236/5332/5566/5567/5578/5592/5593/51655/6261/6262	39
61	LumA_pos_only	hsa04360	Axon guidance	61/1477	175/7276	4.04592e-06	0.000204993	0.00015048	25/3983/84448/22885/655/659/815/817/818/1073/7852/1630/1808/1946/1948/1949/1969/2042/2043/2044/2047/2048/151449/3611/3688/3897/64101/57689/4233/4690/4773/4775/59277/22854/5063/5295/5335/5362/91584/10154/5530/5532/5534/5535/5578/5727/5879/5998/6091/223117/9037/10501/10500/9353/6608/23380/54434/85464/7220/7223/81029	61
62	LumA_pos_only	hsa04510	Focal adhesion	67/1477	199/7276	5.40341e-06	0.000234663	0.000172259	60/87/10000/824/859/1277/1278/1293/1297/1793/1956/2316/2318/2321/3611/3672/8515/3678/3655/8516/3680/3688/3690/3691/3693/284217/3908/3912/3913/3914/22798/3915/10319/5604/5602/4233/4633/4638/340156/5063/55742/5155/56034/5156/5159/5295/5501/4660/5578/5728/5829/5879/5906/5908/2889/5923/5649/25759/53358/6654/7058/7060/7094/83660/63923/7408/7414	67
63	LumA_pos_only	hsa05200	Pathways in cancer	115/1477	395/7276	1.11393e-05	0.000423292	0.000310727	25/108/111/113/185/10000/8313/623/624/637/652/841/867/8900/1021/1026/1029/1030/1441/29119/7852/23604/1630/1909/1956/2034/2149/9002/2246/2256/2258/8823/8822/2247/26281/2253/2260/2353/2308/11211/8322/7855/8324/8325/8326/2768/2776/2784/59345/10681/2790/55970/94235/64399/3091/3569/3655/3688/3716/3815/354/284217/3908/3912/3913/3914/22798/3915/10319/1902/5604/5602/2122/4233/4286/4313/7849/5155/5156/515…	115
64	LumA_pos_only	hsa04720	Long-term potentiation	29/1477	67/7276	1.55022e-05	0.000523631	0.000384383	468/775/810/91860/815/817/818/2776/2890/2903/2904/2915/5604/23236/5332/5501/5502/5530/5532/5534/5535/5566/5567/5578/5906/5908/10411/6196/6197	29
65	LumA_pos_only	hsa05032	Morphine addiction	36/1477	91/7276	1.77919e-05	0.000540875	0.000397041	108/111/113/1812/9568/2555/2557/2562/2564/2567/2568/2569/2570/2775/2784/59345/10681/2790/55970/94235/4988/10846/50940/5137/5139/5141/5142/5143/5144/27115/5151/8622/5566/5567/5578/140679	36
66	LumA_pos_only	hsa05031	Amphetamine addiction	29/1477	68/7276	2.18548e-05	0.000603986	0.00044337	111/468/775/810/91860/815/817/818/9586/1812/2353/2354/2890/2893/2903/2904/116443/4128/4129/5501/84152/5530/5532/5534/5535/5566/5567/5578/6571	29
67	LumA_pos_only	hsa04024	cAMP signaling pathway	64/1477	198/7276	3.74308e-05	0.000920819	0.000675947	10257/51/108/111/113/117/135/153/10000/493/775/810/91860/815/817/818/1080/1259/9586/1812/1813/1909/2149/2353/2492/9568/51738/2740/2890/2893/2903/2904/116443/64399/3351/3360/3991/5604/5602/84876/5021/5139/5141/5142/5143/5144/5295/51196/5337/5465/5501/84152/5566/5567/5727/5879/5906/5908/10411/11069/22800/6262/6751/7434	64
68	LumA_pos_only	hsa04015	Rap1 signaling pathway	67/1477	210/7276	3.93771e-05	0.000920819	0.000675947	60/108/111/113/135/136/10000/284/285/810/91860/9732/1813/1946/1956/1969/2149/9002/2246/2256/2258/8823/8822/2247/26281/2253/2260/2321/2775/2776/2903/2904/3397/3688/3690/3815/1902/5604/6300/4233/22808/4804/5028/5155/56034/5156/5159/5295/23236/5332/51196/5335/5578/5587/5879/5899/5900/5906/5908/2889/9693/10411/11069/9771/7094/83660/7408	67
69	LumA_pos_only	hsa04924	Renin secretion	27/1477	65/7276	7.27073e-05	0.00157879	0.00115894	1636/111/117/153/155/185/775/810/91860/9635/22802/1909/2776/2977/3759/84876/5137/5139/23236/5332/5530/5532/5534/5535/5566/5567/5593	27
70	LumA_pos_only	hsa04728	Dopaminergic synapse	45/1477	130/7276	8.81915e-05	0.00178735	0.00131204	111/10000/468/775/810/91860/815/817/818/1312/9586/1812/1813/1814/2353/2774/2775/2776/2784/59345/10681/2790/55970/94235/2890/2893/2903/2904/4128/4129/5602/6300/23236/5332/5501/84152/5519/55012/5527/5530/5532/5566/5567/5578/6571	45
71	LumA_pos_only	hsa04060	Cytokine-cytokine receptor interaction	80/1477	270/7276	0.000130617	0.00248172	0.00182176	90/92/269/655/659/6360/6369/56477/414062/1237/10803/64109/1440/1441/1489/6376/2919/2920/2921/6374/6372/3577/7852/60401/1956/2321/8200/2690/3454/338376/3459/3590/3592/53342/23765/132014/3552/3553/3554/3556/53833/59067/50616/58985/51561/149233/3569/3570/3575/3625/83729/3815/3952/3953/3976/3977/4233/4352/4804/5008/9180/5155/56034/5156/5159/5196/5197/5473/5617/7042/7043/7046/8795/8793/8792/4982/7132/…	80
72	LumA_pos_only	hsa04261	Adrenergic signaling in cardiomyocytes	48/1477	144/7276	0.000149919	0.0026809	0.00196798	108/111/113/148/153/185/186/10000/468/493/775/781/55799/785/10368/810/91860/815/817/818/9586/2776/3753/3784/6300/4633/4634/23236/5332/5501/5502/5519/55012/5527/5566/5567/5578/10411/11069/6262/6324/6330/6331/6332/6546/7134/7139/7171	48
73	LumA_pos_only	hsa00350	Tyrosine metabolism	17/1477	35/7276	0.000164465	0.00277764	0.00203899	124/125/128/220/218/221/314/316/1312/1621/1638/2184/3242/4128/4129/6898/7173	17
74	LumA_pos_only	hsa05412	Arrhythmogenic right ventricular cardiomyopathy (ARVC)	28/1477	72/7276	0.000210484	0.00336775	0.00247217	60/88/89/775/781/55799/785/10368/29119/1756/3672/8515/3678/3655/8516/3680/3688/3690/3691/3693/3908/4000/6262/6443/6444/6546/83439/6934	28
75	LumA_pos_only	hsa04310	Wnt signaling pathway	47/1477	143/7276	0.00025397	0.00386035	0.00283378	8313/815/817/818/9350/1459/22943/27121/8061/11211/8322/7855/8324/8325/8326/27130/5602/4773/4775/85407/23236/5332/64840/5467/5530/5532/5534/5535/144165/166336/5566/5567/5578/5879/9978/6422/6425/4088/83439/6934/11197/7480/7481/7482/81029/7475/7476	47
76	LumA_pos_only	hsa04010	MAPK signaling pathway	75/1477	255/7276	0.000270376	0.00391402	0.00287317	10000/468/775/8913/781/55799/785/10368/1843/11221/1845/1848/1849/1956/2246/2256/2258/8823/8822/2247/26281/2253/2260/2316/2318/2353/1647/10912/2768/55970/3552/3553/3554/5604/4215/4217/1326/9448/5602/6300/5598/2122/22808/4775/3164/4908/4909/4915/5155/5156/5159/5321/5530/5532/5534/5535/5566/5567/5578/5801/5879/5906/5908/9693/5923/5924/6196/6197/22800/6654/6722/7042/7043/7046/7132	75
77	LumA_pos_only	hsa04350	TGF-beta signaling pathway	31/1477	84/7276	0.000299432	0.0041376	0.0030373	90/130399/92/269/652/653/655/659/1030/1874/10468/8200/151449/3397/3398/3400/3625/83729/4052/4838/9241/5308/5519/9978/4088/4091/4092/4093/7042/7043/7046	31
78	LumA_pos_only	hsa04371	Apelin signaling pathway	45/1477	137/7276	0.000346242	0.00457641	0.00335942	108/111/113/185/10000/810/91860/1490/1958/11345/2776/2784/59345/10681/2790/55970/94235/9759/3991/5604/4205/22808/4633/4634/4638/340156/4842/4854/23236/5332/10891/5562/5566/5567/53632/5581/6194/22800/6261/6262/5054/6546/6547/4088/7046	45
79	LumA_pos_only	hsa04921	Oxytocin signaling pathway	49/1477	153/7276	0.000377599	0.00466487	0.00342435	60/108/111/113/775/781/55799/785/10368/810/91860/57118/815/817/818/1026/1956/2353/2775/2776/2977/3768/3759/5604/5598/4638/340156/4773/4775/4882/5021/5321/23236/5332/5501/4660/5530/5532/5534/5535/5562/5566/5567/53632/5578/5743/1827/6261/6262	49
80	LumA_pos_only	hsa05146	Amoebiasis	34/1477	96/7276	0.000383624	0.00466487	0.00342435	87/733/735/1277/1278/1281/1511/2919/9630/2774/2776/3592/3553/3554/3569/284217/3908/3912/3913/3914/22798/3915/10319/5295/23236/5332/5566/5567/5578/1992/5269/7042/7043/7414	34
81	LumA_pos_only	hsa04971	Gastric acid secretion	28/1477	75/7276	0.00046494	0.00543623	0.00399058	60/108/111/113/495/810/91860/815/817/818/1080/1131/2776/3274/3758/3772/3773/3759/54207/3784/4638/340156/23236/5332/5566/5567/5578/115111	28
82	LumA_pos_only	hsa04151	PI3K-Akt signaling pathway	94/1477	342/7276	0.000663207	0.00731761	0.00537165	10000/284/285/468/1021/1026/1277/1278/1293/1297/9586/1440/1441/54541/1946/1956/1969/2149/2246/2256/2258/8823/8822/2247/26281/2253/2260/2321/2309/57818/2690/2784/59345/10681/2790/55970/94235/2998/3454/3569/3570/3575/3672/8515/3678/3655/8516/3680/3688/3690/3691/3693/3716/3815/284217/3908/3912/3913/3914/22798/3915/10319/1902/5604/4170/4233/4804/3164/5008/9180/5105/5155/56034/5156/5159/5295/29941/551…	94
83	LumA_pos_only	hsa04614	Renin-angiotensin system	12/1477	23/7276	0.000673991	0.00731761	0.00537165	1636/59272/185/186/290/1215/1359/5476/1511/3816/4142/4311	12
84	LumA_pos_only	hsa04072	Phospholipase D signaling pathway	46/1477	146/7276	0.000836286	0.00876659	0.00643531	108/111/113/56895/185/10000/552/553/3577/9265/1606/1607/9162/139189/26052/1956/2149/2768/2915/2916/2917/3815/1902/5604/22808/2206/5155/56034/5156/5159/5295/8395/5321/23236/5332/5335/5337/5578/5899/5900/10411/11069/22800/25759/53358/6654	46
85	LumA_pos_only	hsa05205	Proteoglycans in cancer	60/1477	203/7276	0.000939272	0.00949505	0.00697005	60/10000/287/815/817/818/859/867/1026/81578/1956/2247/2260/2316/2318/11211/8322/7855/8324/8325/8326/2719/3091/3236/3481/3678/3688/3690/3693/5604/6300/4233/4313/22808/5295/5329/51196/5335/5501/4660/5566/5567/5578/5727/5829/5879/5962/6194/22800/6608/6654/7042/7078/7291/7480/7481/7482/81029/7475/7476	60
86	LumA_pos_only	hsa05224	Breast cancer	47/1477	151/7276	0.000989285	0.00949505	0.00697005	10000/8313/1021/1026/1643/28514/1956/2246/2256/2258/8823/8822/2247/26281/2253/2260/2353/11211/8322/7855/8324/8325/8326/1647/10912/388585/23462/23493/3714/3815/5604/4851/4854/5295/5728/5925/25759/53358/6654/83439/6934/7480/7481/7482/81029/7475/7476	47
87	LumA_pos_only	hsa05214	Glioma	26/1477	71/7276	0.00102459	0.00949505	0.00697005	10000/810/91860/815/817/818/1021/1026/1029/1643/1956/1647/10912/5604/5155/5156/5159/5295/5335/5578/5728/5925/25759/53358/6654/7039	26
88	LumA_pos_only	hsa04512	ECM-receptor interaction	29/1477	82/7276	0.00103071	0.00949505	0.00697005	948/1277/1278/1293/1297/2815/3672/8515/3678/3655/8516/3680/3688/3690/3691/3693/284217/3908/3912/3913/3914/22798/3915/10319/5649/9900/7058/7060/63923	29
89	LumA_pos_only	hsa04916	Melanogenesis	34/1477	101/7276	0.00108894	0.00973638	0.0071472	108/111/113/810/91860/815/817/818/1638/1906/11211/8322/7855/8324/8325/8326/2775/2776/3815/5604/4286/23236/5332/5566/5567/5578/83439/6934/7480/7481/7482/81029/7475/7476	34
90	LumA_pos_only	hsa05218	Melanoma	27/1477	76/7276	0.00140259	0.0121825	0.0089428	10000/1021/1026/1029/1643/1956/2246/2256/2258/8823/8822/2247/26281/2253/2260/1647/10912/5604/4233/4286/5155/56034/5156/5159/5295/5728/5925	27
91	LumA_pos_only	hsa04014	Ras signaling pathway	65/1477	227/7276	0.00145384	0.0122769	0.00901213	25/10000/284/285/810/91860/1946/1956/1969/2114/2246/2256/2258/8823/8822/2247/26281/2253/2260/2321/4303/2784/59345/10681/2790/55970/94235/2903/2904/3363/3815/5604/5602/4233/22808/4804/5063/5155/56034/5156/5159/5295/11145/5321/51196/5335/5337/5566/5567/5578/5879/5899/5900/5906/5908/9771/8437/9462/5923/5924/23179/22800/25759/53358/6654	65
92	LumA_pos_only	hsa03010	Ribosome	47/1477	154/7276	0.0015678	0.0128814	0.00945588	65008/65003/9553/64969/64965/6134/6136/6138/6139/6141/6142/6143/6144/6146/200916/9349/6147/6154/6155/6159/6161/6165/6168/6170/6124/6125/6128/6130/6204/6206/6207/6210/6217/6218/6222/6228/6229/6233/51065/6234/6188/6189/6191/6194/6201/51187/7311	47
93	LumA_pos_only	hsa04540	Gap junction	30/1477	88/7276	0.00166805	0.0133444	0.00979575	108/111/113/153/1812/1813/1956/2776/2915/2977/3356/1902/5604/5598/5155/56034/5156/5159/23236/5332/5566/5567/5578/5592/5593/6654/7082/51807/7280/347733	30
94	LumA_pos_only	hsa04022	cGMP-PKG signaling pathway	49/1477	163/7276	0.00180006	0.0138352	0.010156	108/111/113/148/151/152/153/155/185/10000/468/489/493/624/775/810/91860/1259/9586/1909/2768/2776/2977/8660/10242/5604/4205/10335/4638/340156/4773/4775/4882/5139/8654/23236/5332/5501/5530/5532/5534/5535/5581/5592/5593/6546/6547/6722/7408	49
95	LumA_pos_only	hsa04550	Signaling pathways regulating pluripotency of stem cells	43/1477	139/7276	0.00182042	0.0138352	0.010156	90/130399/92/10000/8313/652/659/2103/2247/2260/11211/8322/7855/8324/8325/8326/3397/3398/3400/3625/83729/3670/3716/9314/3976/3977/5604/6300/4211/4838/5080/84333/84108/5295/5460/4088/4093/7480/7481/7482/81029/7475/7476	43
96	LumA_pos_only	hsa05217	Basal cell carcinoma	23/1477	63/7276	0.00205159	0.0152118	0.0111665	8313/652/1026/1643/11211/8322/7855/8324/8325/8326/1647/10912/64399/5727/6608/83439/6934/7480/7481/7482/81029/7475/7476	23
97	LumA_pos_only	hsa04925	Aldosterone synthesis and secretion	28/1477	82/7276	0.00228303	0.0165248	0.0121304	108/111/113/185/468/775/8913/810/91860/57118/815/817/818/9586/2776/3777/3991/3164/4929/84876/23236/5332/5566/5567/5578/5581/5587/949	28
98	LumA_pos_only	hsa00360	Phenylalanine metabolism	9/1477	17/7276	0.00284251	0.0200959	0.0147518	220/218/221/314/10249/3242/4128/4129/6898	9
99	LumA_pos_only	hsa03320	PPAR signaling pathway	25/1477	72/7276	0.00296969	0.0205178	0.0150616	51/23205/2180/9370/51129/364/948/1581/1582/1962/2169/2173/3611/4199/5105/123/729359/5465/5467/6256/6258/6342/376497/28965/10580	25
100	LumA_pos_only	hsa04933	AGE-RAGE signaling pathway in diabetic complications	32/1477	99/7276	0.00314169	0.020912	0.0153509	185/10000/1277/1278/1281/1906/1958/2152/2308/3552/3553/3569/5602/6300/4313/50507/5295/23236/5332/5333/113026/51196/5335/5578/5581/5879/5054/4088/6777/7042/7043/7046	32
101	LumA_pos_only	hsa04922	Glucagon signaling pathway	33/1477	103/7276	0.00319944	0.020912	0.0153509	32/108/10000/468/810/91860/815/817/818/9586/2308/57818/2645/2776/2998/5105/5160/5260/23236/5332/5465/10891/5530/5532/5534/5535/5562/5566/5567/53632/5836/150094/23235	33
102	LumA_pos_only	hsa04923	Regulation of lipolysis in adipocytes	20/1477	54/7276	0.00323311	0.020912	0.0153509	108/111/113/153/155/10000/364/8660/3991/11343/5295/11145/57104/5566/5567/5592/5593/5742/5743/7252	20
103	LumA_pos_only	hsa05033	Nicotine addiction	16/1477	40/7276	0.00334903	0.0212105	0.0155701	1139/2555/2557/2562/2564/2567/2568/2569/2570/2890/2893/2903/2904/116443/57030/140679	16
104	LumA_pos_only	hsa04750	Inflammatory mediator regulation of TRP channels	31/1477	97/7276	0.00437676	0.0271538	0.0199328	108/111/113/623/624/810/91860/815/817/818/2776/3269/3356/3553/3554/3556/5602/6300/5295/5321/23236/5332/5335/5501/5566/5567/5578/5581/79054/162514/59341	31
105	LumA_pos_only	hsa04810	Regulation of actin cytoskeleton	59/1477	212/7276	0.00472261	0.0287134	0.0210777	60/87/50649/9459/8874/623/624/1073/1131/1133/1730/1793/1956/2149/2246/2256/2258/8823/8822/2247/26281/2253/2260/2768/55970/10788/3672/8515/3678/3655/8516/3680/3688/3690/3691/3693/5604/22808/4633/4638/340156/5063/5155/56034/5156/5159/5295/200576/8395/5501/4660/5829/5879/5962/22800/6654/54434/85464/7414	59
106	LumA_pos_only	hsa04724	Glutamatergic synapse	35/1477	114/7276	0.00529745	0.0315769	0.0231797	108/111/113/775/2744/2775/2776/2784/59345/10681/2790/55970/94235/2890/2893/2903/2904/116443/2915/2916/2917/5321/23236/5332/5337/5530/5532/5534/5535/5566/5567/5578/57030/6512/7220	35
107	LumA_pos_only	hsa01200	Carbon metabolism	35/1477	115/7276	0.00616582	0.0354036	0.0259888	35/48/84532/55902/128/189/229/230/847/1373/1743/1962/2098/2645/2875/9563/3030/51179/80201/3417/3419/4190/4199/4200/10873/5091/5095/5160/26227/29968/9104/22934/6392/6470/8802	35
108	LumA_pos_only	hsa04931	Insulin resistance	33/1477	107/7276	0.00617234	0.0354036	0.0259888	32/10000/948/9586/2308/57818/2998/3569/8660/5602/22877/51085/5105/5295/5465/10891/133522/5501/79660/5507/5562/53632/5581/5728/5836/6196/6197/376497/11000/28965/6517/9882/7132	33
109	LumA_pos_only	hsa04725	Cholinergic synapse	34/1477	112/7276	0.00718237	0.0404341	0.0296815	43/108/111/113/10000/468/775/815/817/818/1131/1133/1139/9586/2353/2775/2776/2784/59345/10681/2790/55970/94235/3768/3759/3784/9132/5604/5295/23236/5332/5566/5567/5578	34
110	LumA_pos_only	hsa04390	Hippo signaling pathway	44/1477	154/7276	0.00828523	0.0451765	0.0331628	60/174/8313/652/653/655/659/286204/1490/29119/1740/2246/11211/8322/7855/8324/8325/8326/8200/151449/3397/3398/26524/85407/5501/5519/60485/5054/4088/4092/83439/6934/7042/7043/7046/7480/7481/7482/81029/7475/7476/25937/10413/7533	44
111	LumA_pos_only	hsa04726	Serotonergic synapse	34/1477	113/7276	0.00832199	0.0451765	0.0331628	111/775/1557/1559/1843/2562/2775/2776/2784/59345/10681/2790/55970/94235/3351/3356/170572/3360/3363/3751/4128/4129/5604/5321/23236/5332/5566/5567/5578/5742/5743/10411/6571/7220	34
112	LumA_pos_only	hsa05014	Amyotrophic lateral sclerosis (ALS)	18/1477	51/7276	0.0090092	0.0480491	0.0352715	637/847/2890/2903/2904/4217/6300/4744/4747/4741/4842/5530/5532/5534/5535/5630/5879/7132	18
113	Her2_pos_only	hsa00190	Oxidative phosphorylation	21/454	133/7276	6.7035e-05	0.019172	0.018417	509/10476/9551/533/527/8992/525/1337/1345/1351/1537/4695/4701/4704/4716/54539/4722/4726/4729/10312/7384	21
114	Her2_pos_only	hsa05012	Parkinson's disease	21/454	142/7276	0.000175299	0.0250678	0.0240805	509/10476/842/1337/1345/1351/1537/4695/4701/4704/4716/54539/4722/4726/4729/11315/5568/6570/7314/118424/7384	21
115	Her2_pos_only	hsa05016	Huntington's disease	25/454	193/7276	0.000370989	0.0353676	0.0339748	1175/509/10476/581/27113/842/1337/1345/1351/1537/64446/4695/4701/4704/4716/54539/4722/4726/4729/5434/5439/548644/5441/6647/7384	25
116	LumA_Her2_neg	hsa03013	RNA transport	23/347	171/7276	5.61002e-06	0.00135202	0.00126373	1964/1968/1981/1982/1983/8087/25929/51068/55746/9972/9631/23279/23165/4928/10605/10419/5903/59343/11171/7175/51095/7514/57510	23
117	LumA_Her2_neg	hsa03460	Fanconi anemia pathway	10/347	55/7276	0.000228934	0.0275865	0.0257852	545/672/675/2072/2187/2177/55215/79728/7398/57599	10
118	LumA_neg_only	hsa05034	Alcoholism	64/1307	180/7276	9.50076e-09	2.86923e-06	2.62021e-06	1388/148327/1644/2782/2783/51764/2785/2885/2902/116444/55766/94239/3014/9555/3015/440093/8520/3065/79885/10013/55869/8334/3013/3012/8969/8331/8330/8336/8347/3017/8344/8343/8339/8345/8970/85236/8340/8341/8348/8358/8351/8353/8355/8357/8356/8360/8367/8369/8365/8294/8363/8362/8337/8349/440689/126961/653604/8370/92815/128312/121504/5499/5894/7054	64
119	LumA_neg_only	hsa05322	Systemic lupus erythematosus	48/1307	133/7276	4.10623e-07	4.17278e-05	3.81063e-05	720/55766/94239/3014/9555/3015/440093/8334/3013/3012/8969/8331/8330/8336/8347/3017/8344/8343/8339/8345/8970/85236/8340/8341/8348/8358/8351/8353/8355/8357/8356/8360/8367/8369/8365/8294/8363/8362/8337/8349/440689/126961/653604/8370/92815/128312/121504/6632	48
120	LumA_neg_only	hsa03030	DNA replication	20/1307	36/7276	4.14515e-07	4.17278e-05	3.81063e-05	2237/3978/4171/4172/4173/4176/5111/23649/5424/5425/5426/5427/54107/5558/5982/5983/5984/10535/6117/6119	20
121	LumA_neg_only	hsa04110	Cell cycle	45/1307	124/7276	7.88415e-07	5.95253e-05	5.43591e-05	51434/699/9184/891/9133/85417/595/9134/991/8697/993/995/8318/990/8317/983/1017/1022/1111/11200/10926/1869/1870/1875/9700/51343/3065/4171/4172/4173/4176/4193/5111/9088/5347/5591/9232/5885/2810/6500/6502/7027/7272/7531/7534	45
122	LumA_neg_only	hsa03013	RNA transport	54/1307	171/7276	9.10376e-06	0.000549867	0.000502145	8086/22794/11218/1917/8890/8893/1965/8661/8662/8663/728689/8667/8669/1973/9775/1977/253314/2332/9513/50628/54960/3837/4686/22916/57122/23511/23225/129401/348995/23636/79902/4927/55916/26986/80336/5042/51808/9883/100101267/10940/8480/5901/5905/9939/10921/81929/10460/96764/57187/84321/79228/7329/5976/11260	54
123	LumA_neg_only	hsa03410	Base excision repair	17/1307	33/7276	1.2118e-05	0.00060994	0.000557004	328/27301/2237/3978/3980/4350/55247/4913/10038/5111/5423/5424/5425/5426/5427/54107/7374	17
124	LumA_neg_only	hsa05203	Viral carcinogenesis	60/1307	201/7276	2.07491e-05	0.000895176	0.000817484	1388/836/595/9134/991/983/1017/1111/148327/1642/9093/2885/2960/728340/2968/3065/79885/10013/55869/8347/3017/8344/8343/8339/8345/8970/85236/8340/8341/8348/8360/8367/8369/8365/8294/8363/8362/8349/440689/8370/128312/121504/3190/3249/2648/9261/4193/28973/5296/8503/5366/5423/23513/6502/27044/6714/7186/7419/7531/7534	60
125	LumA_neg_only	hsa03430	Mismatch repair	13/1307	23/7276	3.65071e-05	0.00137814	0.00125854	3978/4292/4436/4437/5111/5395/5424/5425/5982/5983/5984/6117/6119	13
126	LumA_neg_only	hsa03420	Nucleotide excision repair	20/1307	47/7276	7.38037e-05	0.00247652	0.00226159	1022/1069/8450/1642/2068/728340/2968/3978/5111/5424/5425/5426/5427/54107/5982/5983/5984/6117/6119/7508	20
127	LumA_neg_only	hsa00240	Pyrimidine metabolism	34/1307	102/7276	0.000126408	0.00381753	0.0034862	790/124583/79077/1841/955/377841/4830/4832/4833/10201/29922/56953/87178/23649/5424/5425/5426/5427/54107/9533/5430/5437/5440/55703/55718/51728/5558/6241/50484/7083/7298/7371/54963/7372	34
128	LumA_neg_only	hsa03015	mRNA surveillance pathway	30/1307	91/7276	0.00038435	0.00972728	0.00888305	22794/29894/51692/11052/1477/1478/1479/26528/9775/81608/4440/4686/22916/55916/26986/80336/5042/390748/5499/5515/5518/5522/28227/5528/9939/8731/10921/23381/8189/5976	30
129	LumA_neg_only	hsa04120	Ubiquitin mediated proteolysis	41/1307	137/7276	0.000386514	0.00972728	0.00888305	51434/8945/23624/991/8697/8453/8450/9820/1642/26232/23291/26259/51343/4193/23295/23327/10401/51588/27339/64326/10055/6500/6502/10273/9320/7317/9039/55236/11065/140739/7326/7329/3093/63893/27338/55284/65264/10277/7428/11059/331	41
130	LumA_neg_only	hsa03040	Spliceosome	40/1307	134/7276	0.000479736	0.0111446	0.0101774	9716/988/10523/51340/9416/11325/8449/1659/9343/9775/3183/3190/4670/3192/3303/3304/3305/25804/4686/22916/51645/27339/9129/9128/25766/24148/22827/9939/27316/10262/9410/6627/6632/6635/10915/57187/84321/11338/10713/153527	40
131	LumA_neg_only	hsa00970	Aminoacyl-tRNA biosynthesis	23/1307	66/7276	0.000753924	0.0156278	0.0142715	57505/833/124454/2193/10056/2617/283459/23438/51520/23395/4141/92935/4677/79731/25973/5917/6301/51091/80222/7407/57176/8565/51067	23
132	LumA_neg_only	hsa04114	Oocyte meiosis	37/1307	124/7276	0.000776216	0.0156278	0.0142715	107/112/115/51434/367/6790/8945/699/816/891/9133/9134/991/8697/995/983/1017/132864/9700/286151/26271/23291/3710/5241/9088/5347/5499/5515/5518/5528/9232/6195/27330/6500/387778/7531/7534	37
133	LumA_neg_only	hsa04141	Protein processing in endoplasmic reticulum	46/1307	166/7276	0.00113456	0.0214148	0.0195562	267/1388/821/823/3301/54431/5611/80331/9695/27102/440275/1965/26232/23193/3326/7184/3303/3304/3305/22824/3309/23640/10808/10525/11253/5601/7841/9601/10130/5589/6185/10483/29927/55176/6500/6745/6747/3703/10273/258010/7186/7326/10277/29978/56893/7494	46
134	LumA_neg_only	hsa04914	Progesterone-mediated oocyte maturation	30/1307	99/7276	0.00180331	0.0320353	0.029255	107/112/115/207/51434/6790/699/891/9133/85417/8697/993/995/983/1017/132864/51343/3326/3835/5603/5601/5241/5296/8503/9088/5347/5894/6195/27330/387778	30
135	LumA_neg_only	hsa03460	Fanconi anemia pathway	19/1307	55/7276	0.00237408	0.0398318	0.0363748	84126/641/83990/146956/197342/2175/2176/2188/2189/4292/5395/11201/5888/80010/6117/6119/9894/7156/29089	19
136	Her2_neg_only	hsa05211	Renal cell carcinoma	9/194	66/7276	5.6267e-05	0.0132227	0.0114311	405/1399/54583/2549/3091/5594/5290/5781/6655	9
137	Her2_neg_only	hsa04910	Insulin signaling pathway	12/194	138/7276	0.000295834	0.0169405	0.0146451	1399/3099/5594/5257/5290/5500/5563/5565/5573/122809/6655/7248	12
138	Her2_neg_only	hsa04137	Mitophagy - animal	8/194	65/7276	0.000303368	0.0169405	0.0146451	9474/664/665/10370/2309/3091/4077/6667	8
139	Her2_neg_only	hsa04722	Neurotrophin signaling pathway	11/194	119/7276	0.000311747	0.0169405	0.0146451	1399/2309/2549/57498/5607/4214/5594/5290/5781/6272/6655	11
140	Her2_neg_only	hsa04152	AMPK signaling pathway	11/194	121/7276	0.000360436	0.0169405	0.0146451	1374/1385/2309/5290/5525/5527/5563/5565/51552/23411/7248	11
141	Her2_neg_only	hsa04140	Autophagy - animal	11/194	128/7276	0.000584194	0.0228809	0.0197806	9474/664/3091/3708/5594/8897/5290/5563/83452/64121/7248	11
142	Her2_neg_only	hsa04068	FoxO signaling pathway	11/194	132/7276	0.00075744	0.0254283	0.0219828	664/2309/5594/5290/5563/5565/5897/80854/23411/4089/6655	11
143	Her2_neg_only	hsa04213	Longevity regulating pathway - multiple species	7/194	62/7276	0.00122212	0.0358998	0.0310354	9474/1979/2309/5290/5563/5565/23411	7
144	Her2_neg_only	hsa04922	Glucagon signaling pathway	9/194	103/7276	0.00163446	0.0426776	0.0368949	1374/1385/3708/5257/5332/5563/5565/23411/6514	9
