# Supplementary material for: A comprehensive function analysis of LMO2 in different breast cancer subtypes
Source: Oncotarget. 2017 Dec 21;9(10):8911–26. doi: 10.18632/oncotarget.23542 (PMC5823636; doi:10.18632/oncotarget.23542)
Supplement: Supplementary file 15 [file oncotarget-09-8911-s015.xlsx]

## Sheet: LumA_Her2_GO_BP_all
	Cluster	ID	Description	GeneRatio	BgRatio	pvalue	p.adjust	qvalue	geneID	Count
1	LumA_Her2_pos	GO:0042110	T cell activation	170/2141	453/16992	7.25594e-43	3.98496e-39	2.95966e-39	100/177/199/301/54518/567/64919/660/151888/10385/11119/814/84433/857/283234/6363/6347/6366/6352/896/729230/1235/1236/911/912/914/30835/51744/919/939/29126/940/915/916/917/920/959/921/923/924/972/941/9308/942/925/926/1051/26253/339390/64581/11151/1445/1493/54567/1794/81704/56940/10148/1947/8320/355/2207/2281/50943/2529/2534/2736/2841/1880/9402/2934/84868/11148/3142/3383/29851/3620/3458/3479/3586/3…	170
2	LumA_Her2_pos	GO:0002250	adaptive immune response	170/2141	468/16992	1.09148e-40	2.99722e-37	2.22605e-37	100/177/301/200558/567/695/151888/11119/11118/10384/79908/712/713/714/715/716/717/718/730/814/6363/729230/1235/910/911/913/30835/10666/51744/939/940/920/958/959/962/923/924/972/973/974/941/8832/942/925/926/3426/10462/50856/339390/93978/1380/1445/1493/1075/1512/1520/10563/56940/10148/8320/64167/355/83953/2205/2207/2208/2210/50943/2534/202309/2794/1880/84868/3142/3383/3458/3586/3593/3594/3606/10068…	170
3	LumA_Her2_pos	GO:0007159	leukocyte cell-cell adhesion	141/2141	349/16992	7.13975e-40	1.30705e-36	9.70755e-37	100/119/177/199/301/151888/10385/814/84433/857/283234/6363/6347/6366/6352/729230/1236/912/914/30835/51744/919/939/29126/940/915/916/917/920/959/921/923/972/941/9308/942/1051/339390/11151/1445/1493/6387/56940/10148/1947/2113/83706/50943/2534/2736/9402/2934/84868/11148/3142/3383/29851/3620/3458/3479/3586/3593/3594/3600/3606/3558/3559/3566/3574/3659/3662/3676/3683/3689/3695/3718/22914/3902/27040/549…	141
4	LumA_Her2_pos	GO:0002694	regulation of leukocyte activation	173/2141	489/16992	1.20326e-39	1.65208e-36	1.22701e-36	100/177/199/301/200558/55024/695/151888/10385/814/84433/857/283234/6363/6347/6366/6352/729230/1236/912/914/4345/30835/10666/51744/919/939/29126/940/146722/952/915/916/917/920/958/959/921/923/972/941/975/9308/8832/942/1051/339390/1268/1269/11151/1445/1493/56940/10148/1947/355/2205/2207/2242/2268/2323/2294/50943/2534/2621/2736/1880/9402/2934/84868/11148/3142/3162/29851/3620/3458/3479/3586/3593/3594…	173
5	LumA_Her2_pos	GO:1903037	regulation of leukocyte cell-cell adhesion	128/2141	320/16992	9.94535e-36	1.0924e-32	8.11331e-33	100/177/199/301/151888/10385/814/84433/857/283234/6363/6347/6366/6352/729230/1236/912/914/30835/51744/919/939/29126/940/915/916/917/920/959/921/923/972/941/9308/942/1051/339390/11151/1445/1493/6387/56940/10148/1947/2113/50943/2534/2736/9402/2934/84868/11148/3142/3383/29851/3620/3458/3479/3586/3593/3594/3600/3606/3558/3559/3566/3574/3659/3662/3676/3718/22914/3902/27040/54900/3932/3965/10859/10288/…	128
6	LumA_Her2_pos	GO:0050863	regulation of T cell activation	123/2141	305/16992	8.76516e-35	8.02304e-32	5.95877e-32	100/177/199/301/151888/10385/814/84433/857/283234/6363/6347/6366/6352/729230/1236/912/914/30835/51744/919/939/29126/940/915/916/917/920/959/921/923/972/941/9308/942/1051/339390/11151/1445/1493/56940/10148/1947/50943/2534/2736/9402/2934/84868/11148/3142/29851/3620/3458/3479/3586/3593/3594/3600/3606/3558/3559/3566/3574/3659/3662/3718/22914/3902/27040/54900/3932/3965/10859/10288/11006/4067/9020/8440…	123
7	LumA_Her2_pos	GO:0051249	regulation of lymphocyte activation	150/2141	430/16992	1.2334e-33	9.67691e-31	7.18711e-31	100/177/199/301/200558/55024/695/151888/10385/814/84433/857/283234/6363/6347/6366/6352/729230/1236/912/914/30835/51744/919/939/29126/940/952/915/916/917/920/958/959/921/923/972/941/975/9308/942/1051/339390/11151/1445/1493/56940/10148/1947/355/2323/50943/2534/2621/2736/1880/9402/2934/84868/11148/3142/29851/3620/3458/3479/3586/3593/3594/3596/3600/3606/3558/9466/3559/3566/3574/3635/3659/3662/3718/22…	150
8	LumA_Her2_pos	GO:0002521	leukocyte differentiation	157/2141	464/16992	2.11459e-33	1.45167e-30	1.07816e-30	100/177/301/567/116071/55509/64919/660/695/714/814/84433/6363/6348/1230/1235/1236/9398/912/914/939/940/915/916/920/959/972/973/974/941/9308/942/925/1050/1051/1053/26253/112616/1380/1435/1436/1437/1493/54567/55619/1794/8320/2101/56975/355/2207/2323/50943/2529/139716/2621/2736/2841/1880/9290/3059/3087/3142/3428/3458/10320/3586/3593/3594/3600/3606/8809/3558/3559/133396/146433/3566/3574/3635/3659/366…	157
9	LumA_Her2_pos	GO:1903039	positive regulation of leukocyte cell-cell adhesion	99/2141	220/16992	6.69324e-33	4.08436e-30	3.03349e-30	100/177/199/301/151888/84433/857/283234/6363/6347/6366/6352/729230/1236/912/51744/919/939/29126/940/915/916/917/920/959/921/923/972/941/9308/942/11151/1445/1493/10148/1947/2113/50943/2534/2736/9402/84868/11148/3142/3383/29851/3458/3479/3593/3594/3600/3606/3558/3559/3566/3574/3676/3718/22914/3932/3965/10859/10288/11006/4067/9020/8440/3071/114548/8013/5133/80380/146850/5588/55615/5788/64926/54440/5…	99
10	LumA_Her2_pos	GO:0070663	regulation of leukocyte proliferation	94/2141	202/16992	9.79873e-33	5.38146e-30	3.99685e-30	100/177/199/301/695/10385/84433/283234/6363/6352/729230/912/30835/51744/29126/940/952/916/920/958/959/923/972/941/975/942/1051/339390/11151/1435/1493/10148/1947/2323/50943/1880/2950/84868/11148/3620/3458/3479/3586/3593/3594/3596/3600/3606/3558/3559/3574/3635/3659/3718/3965/10859/10288/7940/4067/4208/4332/8440/3071/80380/57162/26279/639/5588/26191/5788/5880/64926/11035/54440/6504/6693/6708/6850/68…	94
11	LumA_Her2_pos	GO:0070661	leukocyte proliferation	111/2141	270/16992	2.22981e-32	1.11328e-29	8.26845e-30	100/177/199/301/695/10385/11119/84433/283234/6363/6352/896/729230/4064/912/30835/51744/29126/940/952/916/920/958/959/923/972/973/941/975/942/1051/339390/11151/1380/1435/1493/1794/81704/10148/1947/2281/2323/50943/2534/202309/1880/2950/84868/11148/3620/3458/3479/3586/3593/3594/3596/3600/3606/3558/3559/90865/3574/3635/3659/3718/3965/10859/10288/7940/4067/4208/4332/931/4478/8440/3071/80380/57162/5294…	111
12	LumA_Her2_pos	GO:0001819	positive regulation of cytokine production	139/2141	391/16992	3.26263e-32	1.4932e-29	1.10901e-29	150/177/10555/9447/301/567/330/718/719/728/84433/22900/64170/834/838/147372/283234/6363/6347/6348/729230/1236/929/914/10666/51744/29126/940/947/916/920/958/959/923/972/941/9308/942/1051/26253/93978/283420/56253/1436/1437/1535/1536/1545/10148/2205/2207/2219/2865/2268/2324/50943/115362/63940/84868/3082/11148/3162/10855/3357/8692/3620/3428/64135/3458/3586/3593/3594/3595/3596/3600/27190/3606/8809/917…	139
13	LumA_Her2_pos	GO:0032944	regulation of mononuclear cell proliferation	91/2141	195/16992	7.59451e-32	3.01334e-29	2.23803e-29	100/177/199/301/695/10385/84433/283234/6363/6352/729230/912/30835/51744/29126/940/952/916/920/958/959/923/972/941/975/942/1051/339390/11151/1435/1493/10148/1947/50943/1880/84868/11148/3620/3458/3479/3586/3593/3594/3596/3600/3606/3558/3559/3574/3635/3659/3718/3965/10859/10288/7940/4067/4208/4332/8440/3071/80380/57162/26279/639/5588/26191/5788/5880/64926/11035/54440/6504/6693/6708/6850/6869/7040/70…	91
14	LumA_Her2_pos	GO:0032943	mononuclear cell proliferation	107/2141	257/16992	8.01265e-32	3.01334e-29	2.23803e-29	100/177/199/301/695/10385/11119/84433/283234/6363/6352/896/729230/4064/912/30835/51744/29126/940/952/916/920/958/959/923/972/973/941/975/942/1051/339390/11151/1380/1435/1493/1794/81704/10148/1947/2281/50943/2534/202309/1880/84868/11148/3620/3458/3479/3586/3593/3594/3596/3600/3606/3558/3559/3574/3635/3659/3718/3965/10859/10288/7940/4067/4208/4332/931/4478/8440/3071/80380/57162/5294/26279/23228/639…	107
15	LumA_Her2_pos	GO:0045785	positive regulation of cell adhesion	137/2141	385/16992	8.23016e-32	3.01334e-29	2.23803e-29	25890/100/177/199/239/301/54518/402/10109/151888/84433/857/151887/283234/6363/6347/6366/6352/729230/1236/912/51744/919/939/29126/940/915/916/917/920/959/921/923/972/941/9308/942/1307/11151/1435/1445/1493/6387/10563/3491/27185/78986/10148/1842/1947/25975/133584/2113/2199/2294/50943/2534/2736/9402/84868/11148/3142/3383/29851/3458/3479/3586/3593/3594/3600/3606/3558/3559/3566/3574/3676/3717/3718/3791…	137
16	LumA_Her2_pos	GO:0050870	positive regulation of T cell activation	95/2141	211/16992	1.22448e-31	4.20301e-29	3.12161e-29	100/177/199/301/151888/84433/857/283234/6363/6347/6366/6352/729230/1236/912/51744/919/939/29126/940/915/916/917/920/959/921/923/972/941/9308/942/11151/1445/1493/10148/1947/50943/2534/2736/9402/84868/11148/3142/29851/3458/3479/3593/3594/3600/3606/3558/3559/3566/3574/3718/22914/3932/3965/10859/10288/11006/4067/9020/8440/3071/114548/5133/80380/146850/5588/55615/5788/64926/54440/55423/6504/8651/6693/…	95
17	LumA_Her2_pos	GO:0046651	lymphocyte proliferation	106/2141	255/16992	1.83137e-31	5.91639e-29	4.39414e-29	100/177/199/301/695/10385/11119/84433/283234/6363/6352/896/729230/4064/912/30835/51744/29126/940/952/916/920/958/959/923/972/973/941/975/942/1051/339390/11151/1380/1493/1794/81704/10148/1947/2281/50943/2534/202309/1880/84868/11148/3620/3458/3479/3586/3593/3594/3596/3600/3606/3558/3559/3574/3635/3659/3718/3965/10859/10288/7940/4067/4208/4332/931/4478/8440/3071/80380/57162/5294/26279/23228/639/5588…	106
18	LumA_Her2_pos	GO:0050670	regulation of lymphocyte proliferation	90/2141	194/16992	2.90883e-31	8.6908e-29	6.45472e-29	100/177/199/301/695/10385/84433/283234/6363/6352/729230/912/30835/51744/29126/940/952/916/920/958/959/923/972/941/975/942/1051/339390/11151/1493/10148/1947/50943/1880/84868/11148/3620/3458/3479/3586/3593/3594/3596/3600/3606/3558/3559/3574/3635/3659/3718/3965/10859/10288/7940/4067/4208/4332/8440/3071/80380/57162/26279/639/5588/26191/5788/5880/64926/11035/54440/6504/6693/6708/6850/6869/7040/7048/70…	90
19	LumA_Her2_pos	GO:0050867	positive regulation of cell activation	125/2141	336/16992	3.00665e-31	8.6908e-29	6.45472e-29	100/177/199/301/695/151888/825/84433/857/283234/6363/6347/6366/6352/729230/1236/912/914/10666/51744/919/939/29126/940/952/915/916/917/920/958/959/921/923/972/941/975/9308/942/11151/1445/1493/10148/1947/2205/2207/2268/2323/50943/2534/2621/2736/1880/9402/84868/11148/3142/29851/3458/3479/3586/3593/3594/3596/3600/3606/9173/3558/3559/90865/3566/3574/3635/3717/3718/22914/3932/3965/10859/10288/11006/406…	125
20	LumA_Her2_pos	GO:0022407	regulation of cell-cell adhesion	138/2141	394/16992	3.27735e-31	8.99961e-29	6.68408e-29	100/177/199/239/301/151888/10385/114897/814/84433/857/283234/6363/6347/6366/6352/729230/1236/912/914/30835/51744/919/939/29126/940/915/916/917/920/959/921/923/972/941/9308/942/1051/339390/11151/1445/1493/6387/10563/56940/10148/1947/2113/83706/50943/2534/2736/9402/2934/84868/11148/3142/3383/29851/3620/3458/3479/3586/3593/3594/3600/3606/3558/3559/3566/3574/3659/3662/3676/3717/3718/22914/3902/27040/…	138
21	LumA_Her2_pos	GO:0050900	leukocyte migration	150/2141	454/16992	1.21526e-30	3.17819e-28	2.36047e-28	100/119/199/51378/301/482/483/683/719/728/857/6346/6356/6357/6358/6361/6362/6363/6347/6366/6367/6368/10344/6348/6349/6351/6352/6355/1230/729230/1234/1235/1236/57126/914/51744/947/962/972/8832/9023/51192/1240/1269/11151/1435/3627/6373/6387/10563/9547/58191/4283/3579/2833/81704/9046/1910/90952/83953/2207/2357/2359/2529/2534/2621/2838/2841/1880/63940/2995/3055/3162/3383/3458/3586/3603/90865/3635/367…	150
22	LumA_Her2_pos	GO:0022409	positive regulation of cell-cell adhesion	103/2141	249/16992	2.17695e-30	5.43447e-28	4.03622e-28	100/177/199/301/151888/84433/857/283234/6363/6347/6366/6352/729230/1236/912/51744/919/939/29126/940/915/916/917/920/959/921/923/972/941/9308/942/11151/1445/1493/10563/10148/1947/2113/50943/2534/2736/9402/84868/11148/3142/3383/29851/3458/3479/3586/3593/3594/3600/3606/3558/3559/3566/3574/3676/3718/22914/3932/3965/10859/10288/11006/4067/9020/8440/3071/114548/8013/5133/80380/146850/5420/5588/55615/57…	103
23	LumA_Her2_pos	GO:0002696	positive regulation of leukocyte activation	121/2141	327/16992	5.05305e-30	1.20658e-27	8.96135e-28	100/177/199/301/695/151888/84433/857/283234/6363/6347/6366/6352/729230/1236/912/914/10666/51744/919/939/29126/940/952/915/916/917/920/958/959/921/923/972/941/975/9308/942/11151/1445/1493/10148/1947/2205/2207/2268/2323/50943/2534/2621/2736/1880/9402/84868/11148/3142/29851/3458/3479/3586/3593/3594/3596/3600/3606/9173/3558/3559/90865/3566/3574/3635/3718/22914/3932/3965/10859/10288/11006/4067/9020/42…	121
24	LumA_Her2_pos	GO:0070665	positive regulation of leukocyte proliferation	70/2141	133/16992	7.37657e-29	1.688e-26	1.25369e-26	100/177/199/301/84433/283234/6363/6352/729230/912/51744/29126/940/952/916/920/958/959/923/972/941/975/942/11151/1435/10148/1947/2323/50943/1880/84868/11148/3458/3479/3593/3594/3596/3600/3606/3558/3559/3574/3718/3965/10288/4067/4208/8440/3071/80380/57162/5588/5788/64926/54440/6504/6693/6708/6850/6869/7048/7099/126259/115650/7293/10673/8744/7412/6375/7535	70
25	LumA_Her2_pos	GO:0032946	positive regulation of mononuclear cell proliferation	68/2141	128/16992	2.15328e-28	4.73034e-26	3.51325e-26	100/177/199/301/84433/283234/6363/6352/729230/912/51744/29126/940/952/916/920/958/959/923/972/941/975/942/11151/1435/10148/1947/50943/1880/84868/11148/3458/3479/3593/3594/3596/3600/3606/3558/3559/3574/3718/3965/10288/4208/8440/3071/80380/57162/5588/5788/64926/54440/6504/6693/6708/6850/6869/7048/7099/126259/115650/7293/10673/8744/7412/6375/7535	68
26	LumA_Her2_pos	GO:0042098	T cell proliferation	80/2141	173/16992	8.36244e-28	1.7664e-25	1.31192e-25	177/199/301/10385/11119/84433/283234/6363/6352/896/729230/912/30835/51744/29126/940/916/920/959/923/941/942/1051/339390/11151/1493/1794/81704/10148/1947/2281/50943/2534/84868/11148/3620/3458/3479/3586/3593/3594/3600/3606/3558/3559/3659/3718/3965/10859/10288/4478/8440/3071/80380/57162/5294/26279/5588/5788/5880/64926/11035/54440/6504/6693/6708/6850/7040/7048/126259/115650/8764/7293/10673/8740/8995/…	80
27	LumA_Her2_pos	GO:0050671	positive regulation of lymphocyte proliferation	67/2141	127/16992	9.32146e-28	1.89605e-25	1.40821e-25	100/177/199/301/84433/283234/6363/6352/729230/912/51744/29126/940/952/916/920/958/959/923/972/941/975/942/11151/10148/1947/50943/1880/84868/11148/3458/3479/3593/3594/3596/3600/3606/3558/3559/3574/3718/3965/10288/4208/8440/3071/80380/57162/5588/5788/64926/54440/6504/6693/6708/6850/6869/7048/7099/126259/115650/7293/10673/8744/7412/6375/7535	67
28	LumA_Her2_pos	GO:0051251	positive regulation of lymphocyte activation	111/2141	301/16992	1.77678e-27	3.48504e-25	2.58836e-25	100/177/199/301/695/151888/84433/857/283234/6363/6347/6366/6352/729230/1236/912/51744/919/939/29126/940/952/915/916/917/920/958/959/921/923/972/941/975/9308/942/11151/1445/1493/10148/1947/2323/50943/2534/2621/2736/1880/9402/84868/11148/3142/29851/3458/3479/3593/3594/3596/3600/3606/3558/3559/3566/3574/3635/3718/22914/3932/3965/10859/10288/11006/4067/9020/4208/8440/3071/114548/5133/80380/57162/1468…	111
29	LumA_Her2_pos	GO:0060326	cell chemotaxis	99/2141	250/16992	1.89734e-27	3.59316e-25	2.66867e-25	199/301/409/51411/683/719/728/6346/6356/6357/6358/6361/6362/6363/6347/6366/6367/6368/10344/6348/6349/6351/6352/6355/1230/729230/1234/1235/1236/972/9023/51192/1240/1269/11151/1435/3627/6373/6387/10563/9547/58191/4283/3579/2833/1910/2207/8817/2357/2359/2621/2841/1880/63940/2950/1839/3082/3458/3586/3603/3689/83700/3791/22914/3965/4067/79148/4354/4681/3071/4856/8829/80310/5228/5293/5294/5319/7941/574…	99
30	LumA_Her2_pos	GO:0034341	response to interferon-gamma	76/2141	160/16992	2.01081e-27	3.68112e-25	2.73399e-25	199/567/55337/6346/6356/6357/6358/6361/6362/6363/6347/6366/6367/6368/10344/6348/6349/6351/6352/6355/958/942/11140/4261/58191/1612/2210/2633/2634/115362/163351/3055/3383/10437/8519/10410/3458/3460/3593/3594/3659/3660/3662/3663/3394/3717/3965/4210/4684/84166/9111/4843/7376/10062/51667/4938/4939/8638/5371/5468/5771/23521/6622/8651/9021/6672/6772/6997/7098/6737/10346/7294/10537/7412/6375/6846	76
31	LumA_Her2_pos	GO:0030098	lymphocyte differentiation	114/2141	316/16992	3.18863e-27	5.64901e-25	4.19556e-25	100/301/567/64919/660/695/814/84433/6363/1235/1236/912/914/939/940/915/916/920/959/972/973/974/941/9308/942/925/26253/112616/1380/1493/54567/55619/1794/8320/355/2207/2323/50943/2529/2621/2736/2841/1880/3087/3142/3458/10320/3586/3593/3594/3600/3606/8809/3558/3559/3566/3574/3635/3659/3662/3676/3702/9452/3718/3932/3965/10288/11006/4063/4066/9935/10461/4242/3071/150372/114548/4914/5293/146850/26279/5…	114
32	LumA_Her2_pos	GO:0030595	leukocyte chemotaxis	83/2141	191/16992	1.75826e-26	3.01762e-24	2.24121e-24	199/301/683/719/728/6346/6356/6357/6358/6361/6362/6363/6347/6366/6367/6368/10344/6348/6349/6351/6352/6355/1230/729230/1234/1235/1236/972/9023/51192/1240/1269/11151/1435/3627/6373/6387/10563/9547/58191/4283/3579/2833/1910/2207/2621/2841/1880/63940/3458/3586/3603/3689/83700/22914/3965/4067/79148/4354/4681/3071/4856/5228/5293/5294/5319/7941/2185/5800/5880/5919/6223/1901/6504/26228/6850/8740/8995/740…	83
33	LumA_Her2_pos	GO:0032103	positive regulation of response to external stimulus	100/2141	261/16992	2.24845e-26	3.74196e-24	2.77918e-24	177/199/654/695/718/719/728/6346/6363/6347/6366/10344/6348/6351/6352/1230/729230/1233/1235/1236/4064/940/923/972/1240/1268/84699/1435/3627/6373/6387/10563/9547/4283/1535/2113/2167/2205/2207/2865/8817/2281/2621/115362/63940/84868/8692/3620/3593/3600/3603/27190/3606/9173/3558/90865/3717/3791/3965/4023/4049/9450/23643/3071/4792/10392/8829/10133/5138/80310/5228/5294/5320/7941/9647/25865/5734/2185/588…	100
34	LumA_Her2_pos	GO:0072676	lymphocyte migration	51/2141	83/16992	1.21276e-25	1.95897e-23	1.45494e-23	199/6346/6356/6357/6358/6361/6362/6363/6347/6366/6367/6368/10344/6348/6349/6351/6352/6355/729230/1235/1236/9023/51192/3627/6373/6387/10563/9547/58191/4283/2833/2621/2838/1880/3676/3695/22914/4478/64005/5293/5294/2185/11035/1901/6793/30009/8764/8740/6375/6846/7535	51
35	LumA_Her2_pos	GO:0042129	regulation of T cell proliferation	70/2141	147/16992	1.92651e-25	3.02297e-23	2.24518e-23	177/199/301/10385/84433/283234/6363/6352/729230/912/30835/51744/29126/940/916/920/959/923/941/942/1051/339390/11151/1493/10148/1947/50943/84868/11148/3620/3458/3479/3586/3593/3594/3600/3606/3558/3559/3659/3718/3965/10859/10288/8440/3071/80380/57162/26279/5588/5788/5880/64926/11035/54440/6504/6693/6708/6850/7040/7048/126259/115650/8764/10673/8995/8744/7412/6375/7535	70
36	LumA_Her2_pos	GO:0002697	regulation of immune effector process	113/2141	328/16992	4.95223e-25	7.5549e-23	5.61108e-23	2/177/9447/301/200558/60489/409/567/330/695/717/718/719/728/730/6363/6347/729230/10666/51744/919/940/920/958/959/972/941/8832/942/926/10225/3075/3426/5199/339390/56253/1794/56940/9844/2205/2207/2208/2242/2865/2268/2294/50943/2534/84868/3055/51191/3142/3162/5654/3458/3586/3593/3594/3596/3600/3606/3558/9466/3559/90865/3566/3662/3718/22914/3902/3932/3965/10859/4049/4067/9437/259197/114548/8013/14685…	113
37	LumA_Her2_pos	GO:0030217	T cell differentiation	87/2141	216/16992	7.09646e-25	1.05334e-22	7.82327e-23	100/301/567/64919/660/814/84433/6363/1235/1236/912/914/939/940/915/916/920/972/941/9308/942/925/26253/1493/54567/1794/8320/355/2207/50943/2529/2736/2841/1880/3142/3458/3593/3594/3600/3606/8809/3558/3559/3566/3574/3659/3662/3702/3718/3932/3965/10288/11006/4063/9935/3071/114548/5293/146850/26279/639/5734/5771/26191/5788/5971/11035/91543/54440/114836/8651/6693/6850/30009/6932/7040/7048/387357/8995/9…	87
38	LumA_Her2_pos	GO:0050727	regulation of inflammatory response	103/2141	285/16992	8.99991e-25	1.30072e-22	9.66057e-23	2/100/177/301/348/255877/330/683/695/717/718/719/728/730/10203/834/837/838/6348/6352/729230/1236/940/923/3075/3426/5199/1268/1269/84699/1524/1910/2113/2167/2205/2207/2865/2294/50943/115362/63940/2876/2950/3055/3082/8692/3620/3586/3593/3600/27190/3606/7850/9173/3558/116379/3559/90865/3717/4023/4049/4067/4210/284207/4792/197358/22861/114548/4843/4856/10062/5138/118788/5294/5320/7941/5468/5627/5734/…	103
39	LumA_Her2_pos	GO:0042102	positive regulation of T cell proliferation	54/2141	95/16992	9.86199e-25	1.38877e-22	1.03145e-22	177/199/301/84433/283234/6363/6352/729230/912/51744/29126/940/916/920/959/923/941/942/11151/10148/1947/50943/84868/11148/3458/3479/3593/3594/3600/3606/3558/3559/3718/3965/10288/8440/3071/80380/5588/5788/64926/54440/6504/6693/6708/6850/7048/126259/115650/10673/8744/7412/6375/7535	54
40	LumA_Her2_pos	GO:0002683	negative regulation of immune system process	124/2141	382/16992	1.06533e-24	1.46269e-22	1.08635e-22	2/100/301/409/55024/695/10385/714/6347/6366/6348/729230/929/4345/29126/146722/972/8832/942/10225/1051/339390/1268/1269/1493/6387/56940/355/2207/2294/50943/2633/29909/2841/9290/2876/84868/3142/3162/5654/3620/3428/3586/3593/9173/3558/9466/3559/133396/90865/3566/3635/3659/3662/3718/22914/3902/54900/3965/10859/10288/11025/11006/9404/7940/23643/4067/9935/10461/83881/79148/4332/4681/4792/197358/84166/9…	124
41	LumA_Her2_pos	GO:0002237	response to molecule of bacterial origin	110/2141	319/16992	1.96401e-24	2.63082e-22	1.95393e-22	249/567/654/728/64170/834/6347/6348/6352/1234/1236/929/4064/939/958/923/941/942/10225/1051/1053/129607/1268/1269/1437/1439/1524/3627/6373/10563/58191/4283/1634/1910/355/356/2326/2672/2950/57817/84868/3055/3383/3620/3458/3586/3587/3593/3595/3596/3606/10068/3663/3394/3717/3725/3727/3764/22914/3965/10859/10288/4016/100130733/4049/9450/23643/4067/4208/4353/4791/4792/114548/4843/4846/10062/57162/5336/…	110
42	LumA_Her2_pos	GO:0071346	cellular response to interferon-gamma	66/2141	138/16992	3.37975e-24	4.41943e-22	3.28234e-22	199/567/6346/6356/6357/6358/6361/6362/6363/6347/6366/6367/6368/10344/6348/6349/6351/6352/6355/11140/4261/1612/2210/2633/2634/115362/163351/3055/3383/10437/3458/3460/3593/3594/3659/3660/3662/3663/3394/3717/3965/4684/84166/9111/4843/7376/10062/4938/4939/8638/5371/5468/5771/23521/8651/9021/6672/6772/6997/7098/6737/10346/7294/7412/6375/6846	66
43	LumA_Her2_pos	GO:0032496	response to lipopolysaccharide	105/2141	304/16992	1.94366e-23	2.48246e-21	1.84374e-21	249/654/728/834/6347/6348/6352/1234/1236/929/4064/939/958/923/941/942/10225/1051/1053/129607/1268/1269/1437/1439/1524/3627/6373/10563/58191/4283/1634/1910/355/356/2326/2672/2950/57817/84868/3055/3383/3620/3458/3586/3587/3593/3595/3596/3606/10068/3394/3717/3725/3727/3764/22914/3965/10859/10288/4016/4049/9450/23643/4067/4208/4353/4791/4792/114548/4843/4846/10062/57162/5336/57048/639/5732/5734/5737/…	105
44	LumA_Her2_pos	GO:0001525	angiogenesis	127/2141	411/16992	4.16276e-23	5.19588e-21	3.85902e-21	94/239/51378/81575/358/58504/83478/718/719/728/10203/857/147372/6356/6347/729230/1232/947/1306/80781/1282/1284/1285/1464/1512/1524/3627/10563/2833/1536/1545/3491/57105/1634/54567/641700/2022/2028/5168/2113/356/8817/2254/2324/91010/2296/2702/2828/2876/9464/3082/3087/3162/10855/126393/3339/3606/3689/182/83700/3725/3791/4162/4240/4327/79812/4846/4855/4856/4881/8829/5140/5154/5228/5294/146850/57125/5…	127
45	LumA_Her2_pos	GO:0031349	positive regulation of defense response	127/2141	420/16992	3.4922e-22	4.26203e-20	3.16544e-20	9447/409/330/695/718/84433/64170/857/6348/6352/729230/1236/929/4064/912/30835/10666/940/146722/923/942/10462/50856/26253/93978/64581/10695/1268/84699/56253/1508/1513/1520/1535/2113/2167/2205/2207/2219/2865/2534/115362/2672/63940/84868/3055/8692/3384/3385/3620/3428/64135/8517/3593/3600/27190/3606/9173/3558/90865/3659/3662/3684/3689/3717/22914/3902/5641/4023/100130733/4049/23643/4067/5608/4208/1007…	127
46	LumA_Her2_pos	GO:0046631	alpha-beta T cell activation	57/2141	116/16992	8.16782e-22	9.75167e-20	7.24263e-20	100/177/301/64919/660/6363/729230/51744/940/916/941/9308/942/1794/10148/8320/50943/2529/2841/1880/3142/3458/3593/3594/3600/3606/8809/3558/3566/3659/3662/3702/3718/3965/10859/4063/3071/114548/26279/639/5588/5734/64926/5971/91543/54440/114836/6850/6932/7048/8764/8995/944/6375/7535/7704/257101	57
47	LumA_Her2_pos	GO:0002685	regulation of leukocyte migration	68/2141	158/16992	1.2128e-21	1.41718e-19	1.05255e-19	100/199/301/683/719/728/6346/6363/6347/6366/6348/6351/6352/1230/729230/1235/1236/972/1240/1435/3627/6373/6387/10563/9547/4283/2833/2621/2841/63940/3162/3383/90865/3676/83700/22914/3965/4067/8174/79148/4354/4478/4681/3071/4856/64805/80310/5228/7941/83483/5734/2185/5880/5919/11035/6403/6504/26228/6793/6869/7040/7070/8764/8740/8995/7423/7424/6375	68
48	LumA_Her2_pos	GO:0050866	negative regulation of cell activation	69/2141	163/16992	1.90368e-21	2.17812e-19	1.61771e-19	239/301/348/55024/695/10385/114897/729230/4345/29126/146722/972/8832/1051/339390/1268/1269/1493/114757/56940/355/2294/50943/84868/3142/3162/3620/3586/3558/3559/133396/3566/3635/3659/3718/3902/54900/3965/10859/10288/7940/4067/10461/4332/4846/10062/55824/80380/5154/57162/26279/639/5771/26191/64092/5270/84174/6693/374403/7040/7056/201633/7128/79626/23495/8764/8995/10077/6375	69
49	LumA_Her2_pos	GO:0070098	chemokine-mediated signaling pathway	45/2141	81/16992	2.74746e-20	3.0794e-18	2.28709e-18	6346/6356/6357/6358/6361/6362/6363/6347/6366/6367/6368/10344/6348/6349/6351/6352/6355/1230/2826/729230/1232/1233/1234/1235/1236/9034/1240/1524/3627/6373/6387/10563/4283/3579/2833/643/10663/2296/2859/2185/6586/54209/6375/6846/2829	45
50	LumA_Her2_pos	GO:0048514	blood vessel morphogenesis	137/2141	492/16992	3.15464e-20	3.46506e-18	2.57352e-18	94/239/51378/348/81575/358/58504/83478/718/719/728/10203/857/147372/6356/6347/83605/729230/1232/947/1306/80781/1282/1284/1285/1464/1512/1524/3627/10563/2833/1536/1545/3491/57105/1634/54567/641700/2022/2028/5168/2113/356/8817/2254/2324/91010/2296/2294/2702/2828/2876/9464/3082/3087/3162/3198/10855/126393/3339/3606/3689/182/83700/3725/3791/4162/4240/4327/79812/4846/4855/4856/4881/8829/5140/5154/5228…	137
51	LumA_Her2_pos	GO:0048247	lymphocyte chemotaxis	36/2141	56/16992	1.89938e-19	2.04537e-17	1.51911e-17	6346/6356/6357/6358/6361/6362/6363/6347/6366/6367/6368/10344/6348/6349/6351/6352/6355/729230/9023/51192/3627/6373/10563/9547/58191/4283/2833/2621/1880/22914/5293/5294/2185/8740/6375/6846	36
52	LumA_Her2_pos	GO:0002703	regulation of leukocyte mediated immunity	64/2141	155/16992	2.5986e-19	2.74452e-17	2.03837e-17	177/200558/409/567/695/718/729230/10666/940/958/8832/10225/339390/56253/56940/2205/2207/2208/2242/2268/2294/50943/84868/3162/3458/3586/3593/3594/3596/3558/9466/3566/3718/22914/3902/3965/10859/4049/4067/9437/259197/114548/146850/84106/5788/5880/11035/91543/54440/5272/4068/117157/6504/114836/6693/6850/30009/7040/7098/7099/201294/7409/7454/6375	64
53	LumA_Her2_pos	GO:0007204	positive regulation of cytosolic calcium ion concentration	89/2141	264/16992	2.91642e-19	3.02207e-17	2.24452e-17	147/146/477/114897/719/728/773/801/825/857/6346/6363/6366/6348/1230/2826/729230/1232/1233/1234/1235/1236/930/952/920/1043/1193/11151/3627/6373/10563/4283/2833/1535/1910/356/2281/2357/2359/2534/2769/2841/2859/2828/9290/8477/9446/3270/3357/3596/3558/3717/84502/126306/3932/2846/10161/4067/57192/8620/5020/5026/27334/286530/5294/5319/5336/5350/5371/60675/5745/2185/5788/22821/6263/1901/8698/6622/6869/6…	89
54	LumA_Her2_pos	GO:0045088	regulation of innate immune response	115/2141	391/16992	3.81822e-19	3.88327e-17	2.88413e-17	2/9447/409/330/695/84433/64170/857/6352/929/4064/912/30835/10666/146722/942/10225/11140/10462/50856/26253/93978/64581/10695/56253/1508/1513/1520/1535/2207/2219/2268/2534/115362/2672/84868/3055/3384/3385/3428/64135/3455/3458/3460/8517/3593/3659/3662/3684/3689/3717/22914/3902/3965/5641/10859/100130733/23643/4067/5608/10071/9437/259197/4792/197358/58484/84166/9111/10392/7376/10062/57162/118788/14685…	115
55	LumA_Her2_pos	GO:0002695	negative regulation of leukocyte activation	61/2141	145/16992	5.90791e-19	5.89932e-17	4.38146e-17	301/55024/695/10385/729230/4345/29126/146722/972/8832/1051/339390/1268/1269/1493/56940/355/2294/50943/84868/3142/3162/3620/3586/3558/3559/133396/3566/3635/3659/3718/3902/54900/3965/10859/10288/7940/4067/10461/4332/10062/55824/80380/57162/26279/639/5771/26191/64092/84174/6693/374403/7040/201633/7128/79626/23495/8764/8995/10077/6375	61
56	LumA_Her2_pos	GO:0002460	adaptive immune response based on somatic recombination of immune receptors built from immunoglobulin superfamily domains	96/2141	301/16992	8.65753e-19	8.49056e-17	6.306e-17	100/177/301/200558/567/695/11118/10384/712/713/714/715/716/717/718/730/6363/729230/1235/10666/939/940/920/958/959/972/941/925/3426/339390/1380/1075/1512/10563/56940/10148/355/2205/2207/2208/50943/202309/2794/84868/3142/3383/3458/3586/3593/3594/3606/10068/8809/9173/3558/9466/133396/90865/3566/3635/3662/182/3718/89857/10859/4049/4063/4208/64005/259197/4791/114548/5452/5588/5788/5971/23180/11035/915…	96
57	LumA_Her2_pos	GO:0097529	myeloid leukocyte migration	65/2141	166/16992	3.64796e-18	3.51485e-16	2.6105e-16	199/301/683/719/728/6346/6356/6357/6358/6361/6362/6363/6347/6366/6367/6368/10344/6348/6349/6351/6352/6355/1230/729230/1236/972/51192/1240/1435/3627/6387/3579/1910/2207/3458/3689/83700/4067/79148/4354/4681/3071/4856/64805/80310/5228/5293/5294/5319/7941/5734/2185/5800/5880/5919/6223/6504/26228/6850/8995/7409/7423/7424/6375/6846	65
58	LumA_Her2_pos	GO:0032609	interferon-gamma production	48/2141	101/16992	7.89719e-18	7.47782e-16	5.55383e-16	554/11119/11118/729230/1236/929/914/10666/51744/29126/916/10225/10148/8320/50943/2621/84868/3586/3593/3594/3595/3606/8809/9173/3558/9466/90865/3394/3702/22914/3965/10859/4049/80380/26191/11035/54440/6504/114836/353376/7098/7099/51284/51311/54106/115650/7294/6375	48
59	LumA_Her2_pos	GO:0072678	T cell migration	29/2141	41/16992	1.16971e-17	1.08883e-15	8.08678e-16	199/6347/6366/10344/6348/6352/729230/1235/3627/6373/6387/10563/58191/4283/2833/2838/1880/3676/3695/4478/64005/5293/5294/11035/1901/8764/8740/6375/7535	29
60	LumA_Her2_pos	GO:0050663	cytokine secretion	66/2141	174/16992	1.39819e-17	1.27981e-15	9.50524e-16	9447/301/55024/10385/11119/11118/84433/22900/834/838/6363/6348/1236/929/914/51744/29126/947/26253/93978/283420/1401/56253/1436/2219/2268/50943/2621/2633/115362/84868/3357/8692/3458/3586/7850/9173/55801/90865/3566/3937/3965/10859/4023/4067/5600/4155/58484/22861/114548/4843/5371/5734/26191/6504/8651/5552/6850/23208/81793/7097/7099/51311/54106/8764/3604	66
61	LumA_Her2_pos	GO:0009615	response to virus	96/2141	313/16992	1.65018e-17	1.4857e-15	1.10344e-15	59/104/9447/200315/27350/140564/60489/164668/567/55509/330/55337/64170/6356/6363/6367/6351/6352/6355/919/940/920/958/942/925/926/3627/6387/4283/1794/9844/8547/2268/50943/2534/2633/3055/51191/5654/8692/3428/10561/10964/64135/3433/3437/8519/10410/3455/3458/3460/8517/3588/3593/3594/3600/3559/90865/3659/3663/3669/3764/3932/3965/10859/5600/4208/4599/4600/84166/114548/10577/4938/4939/8638/11040/5371/55…	96
62	LumA_Her2_pos	GO:0002768	immune response-regulating cell surface receptor signaling pathway	122/2141	446/16992	1.81975e-17	1.61195e-15	1.1972e-15	100/10095/10109/640/695/11119/719/728/801/84433/64170/1236/930/30835/10666/919/940/952/915/916/917/920/958/973/974/10462/50856/26253/93978/64581/123920/1380/1445/1493/56940/9844/2205/2207/2210/2212/2214/2217/2219/2268/50943/2357/2359/2533/2534/2633/9402/3055/3384/3385/3458/8517/3635/3702/3725/3802/89857/22914/27040/7462/54900/3932/3937/10859/10288/11006/54923/3984/9404/4067/4208/4332/10071/64005/…	122
63	LumA_Her2_pos	GO:0002688	regulation of leukocyte chemotaxis	48/2141	103/16992	2.15867e-17	1.88182e-15	1.39764e-15	199/683/719/728/6346/6363/6347/6366/6348/6351/6352/1230/729230/1235/1236/972/1240/1435/3627/6373/6387/10563/9547/4283/2621/2841/63940/83700/22914/3965/4067/79148/4354/4681/3071/4856/5228/7941/2185/5880/5919/6504/26228/8740/8995/7423/7424/6375	48
64	LumA_Her2_pos	GO:0045765	regulation of angiogenesis	75/2141	215/16992	2.22138e-17	1.90622e-15	1.41576e-15	94/239/51378/358/718/719/728/147372/6356/6347/729230/1232/947/1284/1285/1512/1524/3627/10563/1536/1545/57105/1634/54567/641700/2022/5168/2113/356/2296/2828/3082/3087/3162/126393/3689/3791/79812/4846/4881/5140/5228/146850/5371/26051/5579/25865/84432/60675/5740/2185/5764/5797/10266/6237/5176/6423/6672/6678/8877/23166/6772/6915/7010/7048/7075/126259/7128/8742/10911/2837/22846/7423/7424/7453	75
65	LumA_Her2_pos	GO:0002819	regulation of adaptive immune response	55/2141	130/16992	2.32412e-17	1.9637e-15	1.45846e-15	100/177/301/200558/567/695/718/6363/729230/10666/940/920/958/962/941/339390/56940/2205/2207/2208/50943/84868/3142/3458/3586/3593/3594/9173/3558/9466/90865/3566/3659/3718/10859/4049/4208/259197/114548/5588/5788/11035/91543/64092/54440/6504/6693/30009/7040/7128/115650/10673/8995/7454/6375	55
66	LumA_Her2_pos	GO:0050920	regulation of chemotaxis	65/2141	172/16992	3.06538e-17	2.55076e-15	1.89447e-15	177/199/683/719/728/6346/6363/6347/6366/10344/6348/6351/6352/1230/729230/1233/1235/1236/972/1240/1435/3627/6373/6387/10563/9547/4283/8817/2621/2841/1880/63940/2950/3603/83700/3791/22914/3965/4067/79148/4354/4681/3071/4856/8829/80310/5228/7941/9647/25865/2185/5771/5800/5880/5919/1901/10371/6504/26228/7040/8740/8995/7423/7424/6375	65
67	LumA_Her2_pos	GO:0002822	regulation of adaptive immune response based on somatic recombination of immune receptors built from immunoglobulin superfamily domains	52/2141	119/16992	3.2133e-17	2.63395e-15	1.95625e-15	100/177/301/200558/567/695/718/6363/729230/10666/940/920/958/941/339390/56940/2205/2207/2208/50943/84868/3142/3458/3586/3593/3594/9173/3558/9466/90865/3566/3718/10859/4049/4208/259197/114548/5588/5788/11035/91543/54440/6504/6693/30009/7040/7128/115650/10673/8995/7454/6375	52
68	LumA_Her2_pos	GO:0006874	cellular calcium ion homeostasis	111/2141	392/16992	3.53258e-17	2.85308e-15	2.119e-15	147/146/348/477/491/114897/719/728/773/801/825/857/6346/6356/6357/6358/6363/6347/6366/6368/6348/6352/6355/1230/2826/729230/1232/1233/1234/1235/1236/930/952/920/958/1043/1193/11151/3627/6373/6387/10563/4283/2833/1535/27185/1815/1910/356/89885/2281/2357/2359/2534/2769/2835/2841/2859/2828/9290/8477/9446/3270/3357/3596/3558/3717/84502/126306/3741/79734/3932/2846/10161/4067/57192/8620/5020/5026/27334/…	111
69	LumA_Her2_pos	GO:0034612	response to tumor necrosis factor	90/2141	288/16992	4.60006e-17	3.66138e-15	2.71933e-15	11173/9447/330/83643/6346/6356/6357/6358/6361/6362/6363/6347/6366/6367/6368/10344/6348/6349/6351/6352/6355/929/939/958/959/970/1050/25999/1393/58191/1535/1896/10913/2167/355/2621/2950/57817/8692/3383/8517/10068/3717/10365/4049/4050/9020/4792/51667/83483/143471/5689/5699/5696/5698/5720/5721/2185/5771/10616/84957/6401/8877/6772/6850/6997/7128/23495/115650/8764/608/7133/8718/7293/8771/943/3604/8742/…	90
70	LumA_Her2_pos	GO:0046632	alpha-beta T cell differentiation	44/2141	90/16992	4.77628e-17	3.74733e-15	2.78317e-15	100/301/64919/660/6363/941/9308/942/8320/50943/2529/2841/1880/3142/3458/3593/3594/3606/8809/3558/3566/3659/3662/3702/3718/3965/4063/3071/114548/26279/639/5734/5971/91543/54440/114836/6850/6932/7048/8995/944/7535/7704/257101	44
71	LumA_Her2_pos	GO:0055074	calcium ion homeostasis	113/2141	405/16992	6.00347e-17	4.64381e-15	3.44899e-15	147/146/348/477/491/114897/719/728/773/801/825/857/6346/6356/6357/6358/6363/6347/6366/6368/6348/6352/6355/1230/2826/729230/1232/1233/1234/1235/1236/930/952/920/958/1043/1193/11151/3627/6373/6387/10563/4283/2833/1535/27185/1815/1910/54757/356/89885/2281/2357/2359/2534/2769/2835/2841/2859/2828/9290/8477/9446/3270/3357/3596/3558/3717/84502/126306/3741/79734/9365/3932/2846/10161/4067/57192/8620/5020/…	113
72	LumA_Her2_pos	GO:0043410	positive regulation of MAPK cascade	126/2141	475/16992	7.59262e-17	5.79149e-15	4.30138e-15	147/150/154/177/409/55024/79444/650/114897/114898/728/64170/858/6346/6356/6357/6358/6361/6362/6363/6347/6366/6367/6368/10344/6348/6349/6351/6352/6355/1230/1236/939/920/958/959/972/975/8837/1436/1445/1464/57105/1815/56940/10913/92002/2205/221472/8817/2254/2324/2357/4616/2621/392255/2688/152007/2771/1880/9290/9464/84868/3082/3357/3383/3479/3487/8517/55801/3717/3725/3791/9365/8844/3965/5606/5608/429…	126
73	LumA_Her2_pos	GO:0030198	extracellular matrix organization	95/2141	315/16992	8.30582e-17	6.24871e-15	4.64096e-15	2/25890/176/9507/9719/54507/633/649/151887/8837/1305/7373/1307/80781/1310/1282/1284/1285/1286/50509/1291/1292/83716/1471/1513/1520/1545/3491/1634/1805/1842/25975/133584/2006/2022/2113/10516/23768/2296/2294/6624/2621/2824/60495/3339/5654/3383/3384/3385/3386/3676/3679/3681/3682/3683/3684/3687/3689/3695/58494/83700/3791/3817/3910/3936/4016/4060/8174/4146/4237/4239/8076/4327/4316/4629/4791/22795/1696…	95
74	LumA_Her2_pos	GO:0043062	extracellular structure organization	95/2141	316/16992	1.04415e-16	7.68107e-15	5.70479e-15	2/25890/176/9507/9719/54507/633/649/151887/8837/1305/7373/1307/80781/1310/1282/1284/1285/1286/50509/1291/1292/83716/1471/1513/1520/1545/3491/1634/1805/1842/25975/133584/2006/2022/2113/10516/23768/2296/2294/6624/2621/2824/60495/3339/5654/3383/3384/3385/3386/3676/3679/3681/3682/3683/3684/3687/3689/3695/58494/83700/3791/3817/3910/3936/4016/4060/8174/4146/4237/4239/8076/4327/4316/4629/4791/22795/1696…	95
75	LumA_Her2_pos	GO:0046634	regulation of alpha-beta T cell activation	39/2141	74/16992	1.04894e-16	7.68107e-15	5.70479e-15	100/177/301/6363/729230/51744/940/916/941/9308/942/10148/50943/3142/3458/3593/3594/3606/3558/3566/3659/3662/3718/3965/10859/3071/114548/639/5588/64926/54440/6850/7048/8764/8995/6375/7535/7704/257101	39
76	LumA_Her2_pos	GO:1901342	regulation of vasculature development	79/2141	239/16992	1.10001e-16	7.84578e-15	5.82712e-15	94/239/51378/358/718/719/728/147372/6356/6347/729230/1232/947/8837/1284/1285/1512/1524/3627/10563/1536/1545/57105/1634/54567/641700/2022/5168/2113/356/2296/2828/3082/3087/3162/126393/3458/3689/3791/79812/4846/4881/5140/80310/5228/146850/5371/26051/5579/25865/84432/60675/5740/2185/5764/5797/10266/6237/5176/6423/6672/6678/8877/23166/6772/6915/7010/7048/7075/55273/126259/7128/8742/10911/2837/22846/7…	79
77	LumA_Her2_pos	GO:1902105	regulation of leukocyte differentiation	79/2141	239/16992	1.10001e-16	7.84578e-15	5.82712e-15	100/177/301/695/714/814/84433/6363/6348/1230/9398/914/939/940/920/972/941/9308/942/1051/1435/1493/2101/355/2323/50943/2621/2736/9290/3059/3142/3458/3593/3594/3600/3606/3558/3559/146433/3566/3574/3635/3659/3662/3718/3725/3965/10859/10288/11025/11006/4067/9935/3071/150372/114548/146850/639/5771/9770/54440/8651/6850/6886/54997/7030/7040/7048/7098/7099/55365/28959/8995/8744/7305/8876/7535/7704/257101	79
78	LumA_Her2_pos	GO:0050707	regulation of cytokine secretion	59/2141	151/16992	1.45343e-16	1.02337e-14	7.60062e-15	9447/301/55024/10385/22900/834/838/6363/6348/1236/929/914/51744/29126/947/26253/93978/283420/1401/56253/1436/2219/2268/50943/2621/2633/84868/3357/8692/3458/3586/7850/9173/55801/90865/3566/3965/10859/4023/4067/5600/4155/22861/114548/5371/5734/26191/6504/8651/5552/6850/23208/81793/7097/7099/51311/54106/8764/3604	59
79	LumA_Her2_pos	GO:0071674	mononuclear cell migration	40/2141	78/16992	1.49268e-16	1.0377e-14	7.70706e-15	199/301/719/728/6346/6356/6357/6358/6361/6362/6363/6347/6366/6367/6368/10344/6348/6349/6351/6352/6355/1230/729230/1240/1435/3627/6387/4067/4681/4856/80310/7941/5800/5919/6223/6504/7040/8995/6375/6846	40
80	LumA_Her2_pos	GO:0051480	regulation of cytosolic calcium ion concentration	91/2141	298/16992	1.57073e-16	1.07831e-14	8.00867e-15	147/146/477/491/114897/719/728/773/801/825/857/6346/6363/6366/6348/1230/2826/729230/1232/1233/1234/1235/1236/930/952/920/1043/1193/11151/3627/6373/10563/4283/2833/1535/1910/356/2281/2357/2359/2534/2769/2841/2859/2828/9290/8477/9446/3270/3357/3596/3558/3717/84502/126306/3741/3932/2846/10161/4067/57192/8620/5020/5026/27334/286530/5294/5319/5336/5350/5371/60675/5745/2185/5788/22821/6263/1901/8698/66…	91
81	LumA_Her2_pos	GO:0071356	cellular response to tumor necrosis factor	85/2141	270/16992	2.10759e-16	1.429e-14	1.06133e-14	11173/9447/330/83643/6346/6356/6357/6358/6361/6362/6363/6347/6366/6367/6368/10344/6348/6349/6351/6352/6355/939/958/959/970/1050/25999/1393/1535/1896/10913/2167/355/2621/2950/57817/8692/3383/8517/10068/3717/10365/4049/4050/9020/4792/83483/143471/5689/5699/5696/5698/5720/5721/2185/5771/10616/84957/8877/6772/6850/6997/7128/23495/115650/8764/608/7133/8718/7293/8771/943/3604/8742/10673/8740/8995/944/8…	85
82	LumA_Her2_pos	GO:0072503	cellular divalent inorganic cation homeostasis	113/2141	416/16992	5.01638e-16	3.35975e-14	2.49531e-14	147/146/348/477/491/114897/719/728/773/801/825/857/6346/6356/6357/6358/6363/6347/6366/6368/6348/6352/6355/1230/2826/729230/1232/1233/1234/1235/1236/930/952/920/958/1043/1193/11151/3627/6373/6387/10563/4283/2833/1535/27185/1815/1910/356/89885/2281/2357/2359/2534/2769/2835/2841/2859/2828/9290/8477/9446/3270/3357/3596/3558/3717/84502/126306/3741/79734/3932/2846/10161/4067/57192/8620/5020/5026/27334/…	113
83	LumA_Her2_pos	GO:0032649	regulation of interferon-gamma production	43/2141	92/16992	8.74767e-16	5.78822e-14	4.29895e-14	729230/1236/929/914/10666/51744/29126/916/10225/10148/50943/2621/84868/3586/3593/3594/3595/3606/8809/9173/3558/9466/90865/3394/22914/3965/10859/4049/80380/26191/11035/54440/6504/114836/353376/7098/7099/51284/51311/54106/115650/7294/6375	43
84	LumA_Her2_pos	GO:0002429	immune response-activating cell surface receptor signaling pathway	112/2141	414/16992	9.29328e-16	6.07604e-14	4.51271e-14	100/10095/10109/640/695/11119/719/728/84433/64170/1236/930/30835/10666/919/940/952/915/916/917/920/973/974/10462/50856/26253/93978/64581/123920/1380/1445/1493/56940/9844/2207/2212/2214/2219/2268/50943/2357/2359/2533/2534/2633/9402/3055/3384/3385/3458/8517/3635/3702/89857/22914/27040/7462/54900/3932/3937/11006/54923/3984/9404/4067/4208/4332/10071/64005/3071/259197/150372/4792/8013/55824/29085/5293…	112
85	LumA_Her2_pos	GO:0072507	divalent inorganic cation homeostasis	116/2141	436/16992	1.05446e-15	6.81306e-14	5.06011e-14	147/146/348/477/491/114897/719/728/773/801/825/857/6346/6356/6357/6358/6363/6347/6366/6368/6348/6352/6355/1230/2826/729230/1232/1233/1234/1235/1236/930/952/920/958/1043/1193/11151/3627/6373/6387/10563/4283/2833/1535/27185/1815/1910/54757/356/89885/2281/2357/2359/2534/2769/2835/2841/2859/2828/9290/8477/9446/3270/3357/3596/3558/3717/84502/126306/3741/79734/9365/3932/2846/10161/4067/57192/8620/5020/…	116
86	LumA_Her2_pos	GO:0018212	peptidyl-tyrosine modification	103/2141	369/16992	1.43178e-15	9.14339e-14	6.79086e-14	150/51378/409/640/660/683/695/857/6352/916/920/958/972/941/975/11140/1436/1437/1438/1439/1445/1464/30844/5168/2205/2242/8817/2252/2254/2268/2324/2534/2621/2688/10750/9402/1839/3055/3059/3082/8692/3383/3458/3479/3593/3594/3595/3596/3600/3606/3558/116379/133396/3563/3568/3645/3689/3702/3717/3718/3791/3932/79705/4058/4067/5606/5608/4145/10461/653361/8440/9542/8829/4914/5154/80310/91461/5526/2185/577…	103
87	LumA_Her2_pos	GO:0050851	antigen receptor-mediated signaling pathway	78/2141	246/16992	2.3604e-15	1.49004e-13	1.10666e-13	100/640/695/11119/84433/1236/930/919/940/952/915/916/917/920/973/974/123920/1445/1493/56940/50943/2533/2534/2633/9402/3458/8517/3635/3702/89857/27040/7462/54900/3932/3937/11006/54923/9404/4067/4208/4332/3071/150372/4792/55824/29085/5293/5336/23228/5579/5583/5588/25865/143471/5689/5699/5696/5698/5720/5721/5771/26191/5788/79037/10616/23180/130132/84174/26228/6850/387357/7070/50852/7294/53347/7316/7…	78
88	LumA_Her2_pos	GO:0018108	peptidyl-tyrosine phosphorylation	102/2141	367/16992	2.6937e-15	1.68111e-13	1.24857e-13	150/51378/409/640/660/683/695/857/6352/916/920/958/972/941/975/11140/1436/1437/1438/1439/1445/1464/30844/5168/2205/2242/8817/2252/2254/2268/2324/2534/2621/2688/10750/9402/1839/3055/3059/3082/8692/3383/3458/3479/3593/3594/3595/3596/3600/3606/3558/116379/133396/3563/3568/3645/3689/3702/3717/3718/3791/3932/79705/4058/4067/5606/5608/4145/10461/653361/8440/9542/8829/4914/5154/80310/91461/5526/2185/577…	102
89	LumA_Her2_pos	GO:0002699	positive regulation of immune effector process	60/2141	164/16992	2.91795e-15	1.8006e-13	1.33732e-13	301/567/695/718/6363/6347/729230/10666/51744/940/958/972/941/8832/942/56253/2205/2207/2208/2242/2865/2268/2294/50943/3142/3162/3458/3593/3594/3596/3606/3558/90865/3566/22914/3902/3965/10859/4049/4067/259197/114548/8013/5880/6223/91543/54440/8482/4068/117157/114836/6850/30009/7040/7099/8764/7293/201294/7409/6375	60
90	LumA_Her2_pos	GO:0030335	positive regulation of cell migration	107/2141	395/16992	3.75589e-15	2.29193e-13	1.70223e-13	150/199/239/51378/84913/650/719/728/147372/6346/6356/6363/6347/6366/10344/6348/6351/6352/1230/729230/1235/1236/29126/972/1240/80781/11151/1435/1436/1512/3627/6373/6387/10563/9547/58191/4283/3491/1601/5168/2113/2159/83706/8817/2252/2268/2324/2294/2621/152007/63940/1839/3082/3383/3458/3479/3640/3676/3717/3725/3791/3965/59352/4067/8174/4162/4653/3071/8829/5154/80310/5228/5293/7941/83483/5420/9647/25…	107
91	LumA_Her2_pos	GO:0045621	positive regulation of lymphocyte differentiation	40/2141	84/16992	3.97169e-15	2.39698e-13	1.78025e-13	100/301/695/6363/939/972/941/9308/942/2323/50943/2621/2736/3142/3458/3593/3594/3600/3606/3558/3559/3566/3574/3635/3965/10288/11006/3071/114548/146850/639/54440/8651/6850/7040/7048/8744/8876/7535/7704	40
92	LumA_Her2_pos	GO:0051607	defense response to virus	75/2141	234/16992	4.27906e-15	2.55441e-13	1.89718e-13	104/9447/200315/27350/140564/60489/164668/567/330/55337/64170/919/940/920/958/942/925/926/3627/4283/1794/9844/8547/2534/2633/3055/51191/5654/8692/3428/10964/64135/3433/3437/8519/10410/3455/3458/3588/3593/3594/3600/3559/90865/3659/3663/3669/3764/3932/10859/4599/4600/84166/114548/4938/4939/8638/5371/5551/5788/54941/91543/91607/6693/6772/6773/353376/7098/51284/51311/340061/7128/10346/10077/201294	75
93	LumA_Her2_pos	GO:0006875	cellular metal ion homeostasis	124/2141	488/16992	4.59316e-15	2.68401e-13	1.99343e-13	147/146/348/477/482/483/491/654/114897/719/728/730/773/801/825/857/6346/6356/6357/6358/6363/6347/6366/6368/6348/6352/6355/1230/2826/729230/1232/1233/1234/1235/1236/930/952/920/958/1043/1193/11151/3627/6373/6387/10563/4283/2833/1535/27185/1815/1910/356/89885/2281/2357/2359/2512/2534/2769/2835/2841/2859/2828/9290/8477/9446/57817/3162/3270/3357/3596/3558/23479/3717/84502/126306/3741/79734/3932/2846/…	124
94	LumA_Her2_pos	GO:0051250	negative regulation of lymphocyte activation	50/2141	123/16992	4.5939e-15	2.68401e-13	1.99343e-13	301/55024/695/10385/29126/972/1051/339390/1493/56940/355/50943/84868/3142/3620/3586/3558/3559/3566/3635/3659/3718/3902/54900/3965/10859/10288/7940/4067/10461/4332/55824/80380/57162/26279/639/5771/26191/64092/84174/6693/374403/7040/201633/7128/79626/23495/8764/8995/6375	50
95	LumA_Her2_pos	GO:0002687	positive regulation of leukocyte migration	48/2141	115/16992	4.72729e-15	2.73287e-13	2.02972e-13	199/719/728/6346/6363/6347/6366/6348/6351/6352/1230/729230/1235/1236/972/1240/1435/3627/6373/6387/10563/9547/4283/2621/63940/3383/3676/3965/8174/3071/80310/5228/7941/83483/2185/5880/5919/6403/6504/6869/7040/7070/8764/8740/8995/7423/7424/6375	48
96	LumA_Her2_pos	GO:0050729	positive regulation of inflammatory response	44/2141	100/16992	6.40479e-15	3.66408e-13	2.72134e-13	695/718/6348/729230/1236/940/923/1268/84699/2113/2167/2205/2207/2865/115362/63940/8692/3620/3593/3600/27190/3606/9173/3558/90865/3717/4023/4049/4792/5138/5294/5320/7941/5734/6223/7052/81793/7097/7098/7099/51284/54106/8995/10318	44
97	LumA_Her2_pos	GO:2000147	positive regulation of cell motility	109/2141	410/16992	8.34082e-15	4.72245e-13	3.5074e-13	150/199/239/51378/84913/650/719/728/147372/6346/6356/6363/6347/6366/10344/6348/6351/6352/1230/729230/1235/1236/29126/972/1240/80781/11151/1435/1436/1512/3627/6373/6387/10563/9547/58191/4283/3491/1601/5168/2113/2159/83706/8817/2252/2268/2324/2294/2621/152007/63940/1839/3082/3383/3458/3479/3640/3676/3717/3725/3791/3965/59352/4067/8174/4162/4653/3071/8829/5154/80310/5228/29085/5293/7941/83483/5420/9…	109
98	LumA_Her2_pos	GO:0031295	T cell costimulation	38/2141	79/16992	1.2758e-14	7.1497e-13	5.31013e-13	151888/84433/857/6363/6366/1236/919/29126/940/915/916/917/920/959/921/941/942/1445/1493/1947/2534/9402/11148/29851/22914/3932/4067/9020/5133/80380/55615/6693/126259/115650/8764/10673/8740/7409	38
99	LumA_Her2_pos	GO:0002706	regulation of lymphocyte mediated immunity	48/2141	118/16992	1.56602e-14	8.68743e-13	6.45222e-13	177/200558/409/567/695/718/10666/940/958/10225/339390/56253/56940/2205/2207/2208/50943/84868/3458/3586/3593/3594/3558/9466/22914/3902/3965/10859/4049/9437/259197/114548/146850/5788/11035/91543/54440/5272/4068/117157/6504/114836/6693/30009/7040/7409/7454/6375	48
100	LumA_Her2_pos	GO:0098542	defense response to other organism	124/2141	496/16992	1.67292e-14	9.18766e-13	6.82374e-13	104/9447/200315/27350/140564/60489/164668/567/116071/330/55337/728/64170/283234/11126/919/940/920/958/942/925/926/1051/1053/5199/26253/93978/64581/23406/1401/3627/10563/4283/1535/1794/9844/2207/8547/2268/2534/2633/163351/10578/57817/84868/3055/51191/3240/5654/8692/3428/10964/64135/3433/3437/8519/10410/3455/3458/3586/3588/3593/3594/3600/9466/3559/133396/90865/3566/3659/3662/3663/3394/3669/3764/229…	124
101	LumA_Her2_pos	GO:0051272	positive regulation of cellular component movement	110/2141	420/16992	1.89232e-14	1.02897e-12	7.64225e-13	150/199/239/51378/84913/650/719/728/147372/6346/6356/6363/6347/6366/10344/6348/6351/6352/1230/729230/1235/1236/29126/972/1240/80781/11151/1435/1436/1512/3627/6373/6387/10563/9547/58191/4283/3491/1601/5168/2113/2159/83706/8817/2252/2268/2324/2294/2621/152007/63940/1839/3082/3383/3458/3479/3640/3676/3717/3725/3791/3965/59352/4067/8174/4162/4653/3071/8829/5154/80310/5228/29085/5293/7941/83483/5420/9…	110
102	LumA_Her2_pos	GO:0002548	monocyte chemotaxis	32/2141	59/16992	2.01021e-14	1.08236e-12	8.03875e-13	199/301/6346/6356/6357/6358/6361/6362/6363/6347/6366/6367/6368/10344/6348/6349/6351/6352/6355/1230/729230/3627/6387/4067/4681/4856/7941/5800/6223/8995/6375/6846	32
103	LumA_Her2_pos	GO:0050921	positive regulation of chemotaxis	50/2141	127/16992	2.095e-14	1.11706e-12	8.2965e-13	177/199/719/728/6346/6363/6347/6366/10344/6348/6351/6352/1230/729230/1233/1235/1236/972/1240/1435/3627/6373/6387/10563/9547/4283/8817/2621/63940/3603/3791/3965/3071/8829/80310/5228/7941/9647/25865/2185/5880/5919/1901/6504/7040/8740/8995/7423/7424/6375	50
104	LumA_Her2_pos	GO:0040017	positive regulation of locomotion	113/2141	438/16992	2.54373e-14	1.34329e-12	9.97669e-13	150/177/199/239/51378/84913/650/719/728/858/147372/6346/6356/6363/6347/6366/10344/6348/6351/6352/1230/729230/1233/1235/1236/29126/972/1240/80781/11151/1435/1436/1512/3627/6373/6387/10563/9547/58191/4283/3491/1601/5168/2113/2159/83706/8817/2252/2268/2324/2294/2621/152007/63940/1839/3082/3383/3458/3479/3603/3640/3676/3717/3725/3791/3965/59352/4067/8174/4162/4653/3071/8829/5154/80310/5228/29085/5293…	113
105	LumA_Her2_pos	GO:0045089	positive regulation of innate immune response	92/2141	327/16992	2.86207e-14	1.497e-12	1.11183e-12	9447/409/330/695/84433/64170/857/6352/929/4064/912/30835/10666/146722/942/10462/50856/26253/93978/64581/10695/56253/1508/1513/1520/1535/2207/2219/2534/115362/2672/84868/3055/3384/3385/3428/64135/8517/3593/3659/3662/3684/3689/22914/3902/5641/100130733/23643/4067/5608/10071/259197/4792/58484/84166/10392/10062/57162/118788/5336/143471/5689/5699/5696/5698/5720/5721/26191/5971/23180/54941/6223/91543/4…	92
106	LumA_Her2_pos	GO:0046635	positive regulation of alpha-beta T cell activation	29/2141	50/16992	3.15056e-14	1.63235e-12	1.21236e-12	100/301/6363/729230/51744/940/916/941/9308/942/10148/50943/3142/3458/3593/3594/3606/3566/3965/3071/114548/5588/64926/54440/6850/7048/6375/7535/7704	29
107	LumA_Her2_pos	GO:0071222	cellular response to lipopolysaccharide	55/2141	151/16992	5.17051e-14	2.65387e-12	1.97105e-12	654/6347/6348/6352/1234/929/4064/958/923/941/942/1051/1053/129607/1437/1524/3627/58191/1910/2672/2950/57817/84868/3055/3383/3458/3586/3593/3606/3394/22914/10859/10288/9450/23643/4067/4208/4792/114548/4843/4846/10062/57048/639/26191/26228/6915/7040/353376/7097/7099/7128/7133/79931/706	55
108	LumA_Her2_pos	GO:0031294	lymphocyte costimulation	38/2141	82/16992	5.80139e-14	2.95011e-12	2.19107e-12	151888/84433/857/6363/6366/1236/919/29126/940/915/916/917/920/959/921/941/942/1445/1493/1947/2534/9402/11148/29851/22914/3932/4067/9020/5133/80380/55615/6693/126259/115650/8764/10673/8740/7409	38
109	LumA_Her2_pos	GO:0002285	lymphocyte activation involved in immune response	56/2141	156/16992	6.24778e-14	3.1277e-12	2.32296e-12	100/301/54518/200558/6363/1235/4064/911/51744/940/958/959/941/942/26253/11151/55619/8320/2207/50943/202309/1880/84868/3142/3383/3458/3586/3593/3594/3606/8809/3558/9466/3566/3662/3683/9452/3718/3936/3965/10859/4063/4242/114548/5336/23228/5734/2185/5971/114836/30009/7040/7099/8995/201294/257101	56
110	LumA_Her2_pos	GO:0002449	lymphocyte mediated immunity	86/2141	300/16992	6.26451e-14	3.1277e-12	2.32296e-12	177/200558/409/567/695/11118/10384/712/713/714/715/716/717/718/730/1235/10666/939/940/958/959/972/925/10225/3426/339390/11151/1380/56253/1075/1512/56940/355/2205/2207/2208/50943/202309/2794/3002/84868/3383/3458/3586/3593/3594/3558/9466/133396/3566/3635/182/3811/3824/22914/3902/3965/10859/4049/64005/9437/259197/114548/146850/5452/5788/23180/11035/91543/54440/5272/710/4068/117157/84174/6504/114836/…	86
111	LumA_Her2_pos	GO:0045619	regulation of lymphocyte differentiation	53/2141	143/16992	6.53789e-14	3.23478e-12	2.4025e-12	100/301/695/814/84433/6363/914/939/940/972/941/9308/942/1493/355/2323/50943/2621/2736/3142/3458/3593/3594/3600/3606/3558/3559/3566/3574/3635/3659/3662/3718/3965/10288/11006/3071/150372/114548/146850/639/5771/54440/8651/6850/7040/7048/8995/8744/8876/7535/7704/257101	53
112	LumA_Her2_pos	GO:0050777	negative regulation of immune response	48/2141	122/16992	7.14003e-14	3.50117e-12	2.60034e-12	2/301/409/729230/8832/10225/339390/1493/56940/2294/50943/2876/84868/3142/3162/3428/3586/3593/9173/3558/9466/3559/90865/3566/3635/3718/3965/10859/10288/4067/197358/84166/9111/7376/10062/5468/5771/5788/6223/64092/5272/710/6504/6693/7040/7128/8995/6375	48
113	LumA_Her2_pos	GO:0045580	regulation of T cell differentiation	47/2141	118/16992	7.54042e-14	3.66478e-12	2.72186e-12	100/301/814/84433/6363/914/939/940/972/941/9308/942/1493/50943/2736/3142/3458/3593/3594/3600/3606/3558/3559/3566/3574/3659/3662/3718/3965/10288/11006/3071/114548/146850/639/5771/54440/8651/6850/7040/7048/8995/8744/8876/7535/7704/257101	47
114	LumA_Her2_pos	GO:0071219	cellular response to molecule of bacterial origin	56/2141	157/16992	8.53694e-14	4.11271e-12	3.05454e-12	654/6347/6348/6352/1234/929/4064/958/923/941/942/1051/1053/129607/1437/1524/3627/58191/1910/2672/2950/57817/84868/3055/3383/3458/3586/3593/3606/3394/22914/10859/10288/9450/23643/4067/4208/4792/114548/4843/4846/10062/57048/639/26191/26228/6915/7040/353376/7097/7099/7128/7133/79931/54209/706	56
115	LumA_Her2_pos	GO:1903706	regulation of hemopoiesis	90/2141	324/16992	1.23658e-13	5.90548e-12	4.38604e-12	100/177/301/567/695/714/814/84433/6363/6348/1230/9398/914/939/940/920/972/941/9308/942/1051/1435/1493/2101/2113/355/2242/2323/2296/50943/2621/2736/29909/9290/3059/3142/3458/3593/3594/3600/3606/3558/3559/146433/3566/3574/3635/3659/3662/182/3718/3725/3965/10859/10288/11025/11006/4067/9935/4208/83881/3071/150372/4792/114548/146850/639/2185/5771/9770/54440/8651/6688/6850/6886/54997/7030/7040/7048/709…	90
116	LumA_Her2_pos	GO:0070374	positive regulation of ERK1 and ERK2 cascade	61/2141	181/16992	1.27258e-13	6.02502e-12	4.47482e-12	409/650/728/6346/6356/6357/6358/6361/6362/6363/6347/6366/6367/6368/10344/6348/6349/6351/6352/6355/1230/1236/920/972/8837/1436/57105/8817/2324/2621/152007/1880/9290/9464/84868/3357/3383/55801/3725/3791/3965/10392/4835/8829/4914/5154/80310/5320/5322/25865/2185/26191/8482/5345/6504/7010/7040/7099/54209/6375/6846	61
117	LumA_Her2_pos	GO:0070371	ERK1 and ERK2 cascade	78/2141	263/16992	1.312e-13	6.15857e-12	4.57401e-12	409/467/650/728/6346/6356/6357/6358/6361/6362/6363/6347/6366/6367/6368/10344/6348/6349/6351/6352/6355/1230/1236/920/972/8837/1436/1445/1512/3491/57105/78986/8817/2324/2621/2633/152007/1880/9290/2950/9464/84868/3357/3383/3479/55801/3725/3791/3965/4067/10392/4835/8829/4914/5154/80310/5314/5320/5322/25865/5734/2185/5771/26191/6237/8482/5345/6504/6818/6850/374403/7010/7040/7099/10318/54209/6375/6846	78
118	LumA_Her2_pos	GO:0032655	regulation of interleukin-12 production	28/2141	49/16992	1.4708e-13	6.84546e-12	5.08417e-12	177/409/6363/1236/958/959/1240/3620/3458/3586/3593/3659/3663/3394/3718/3965/10859/4050/5600/4210/6504/201633/7097/7098/7099/51311/54106/3604	28
119	LumA_Her2_pos	GO:0071621	granulocyte chemotaxis	44/2141	108/16992	1.81859e-13	8.39304e-12	6.23357e-12	301/683/719/728/6346/6356/6357/6358/6361/6362/6363/6347/6366/6367/6368/10344/6348/6349/6351/6352/6355/1236/972/51192/1240/1435/3579/2207/3458/3689/83700/4354/3071/5293/5294/5319/5880/5919/6504/6850/8995/7409/6375/6846	44
120	LumA_Her2_pos	GO:0006968	cellular defense response	31/2141	60/16992	2.96484e-13	1.35691e-11	1.00779e-11	728/729230/1232/1234/1235/11126/930/10871/1524/4283/3579/10578/3702/3805/3812/8302/10219/3959/10288/4046/23643/4332/653361/4688/9437/5551/2185/4068/6693/50852/7305	31
121	LumA_Her2_pos	GO:0070372	regulation of ERK1 and ERK2 cascade	74/2141	247/16992	3.16962e-13	1.43864e-11	1.06849e-11	409/467/650/728/6346/6356/6357/6358/6361/6362/6363/6347/6366/6367/6368/10344/6348/6349/6351/6352/6355/1230/1236/920/972/8837/1436/1445/3491/57105/78986/8817/2324/2621/2633/152007/1880/9290/2950/9464/84868/3357/3383/55801/3725/3791/3965/4067/10392/4835/8829/4914/5154/80310/5314/5320/5322/25865/2185/5771/26191/6237/8482/5345/6504/6850/374403/7010/7040/7099/10318/54209/6375/6846	74
122	LumA_Her2_pos	GO:0002690	positive regulation of leukocyte chemotaxis	38/2141	86/16992	3.78669e-13	1.70463e-11	1.26604e-11	199/719/728/6346/6363/6347/6366/6348/6351/6352/1230/729230/1235/1236/972/1240/1435/3627/6373/6387/10563/9547/4283/2621/63940/3965/3071/5228/7941/2185/5880/5919/6504/8740/8995/7423/7424/6375	38
123	LumA_Her2_pos	GO:1902107	positive regulation of leukocyte differentiation	49/2141	132/16992	5.3534e-13	2.39032e-11	1.77531e-11	100/177/301/695/6363/1230/9398/939/920/972/941/9308/942/1435/2323/50943/2621/2736/3059/3142/3458/3593/3594/3600/3606/3558/3559/146433/3566/3574/3635/3725/3965/10288/11006/3071/114548/146850/639/54440/8651/6850/54997/7040/7048/8744/8876/7535/7704	49
124	LumA_Her2_pos	GO:0032615	interleukin-12 production	28/2141	51/16992	5.74065e-13	2.54255e-11	1.88837e-11	177/409/6363/1236/958/959/1240/3620/3458/3586/3593/3659/3663/3394/3718/3965/10859/4050/5600/4210/6504/201633/7097/7098/7099/51311/54106/3604	28
125	LumA_Her2_pos	GO:0030593	neutrophil chemotaxis	38/2141	88/16992	9.1517e-13	4.02089e-11	2.98634e-11	683/719/728/6346/6356/6357/6358/6361/6362/6363/6347/6366/6367/6368/10344/6348/6349/6351/6352/6355/1236/972/51192/3579/2207/3458/3689/83700/4354/3071/5293/5294/5319/5880/6850/7409/6375/6846	38
126	LumA_Her2_pos	GO:0071216	cellular response to biotic stimulus	59/2141	179/16992	9.44492e-13	4.11679e-11	3.05757e-11	654/695/6347/6348/6352/1234/929/4064/958/923/941/942/1051/1053/64581/129607/1437/1524/3627/58191/1910/2672/2950/57817/84868/3055/3383/3458/3586/3593/3606/3394/22914/10859/10288/9450/23643/4067/4208/4792/114548/4843/4846/10062/57048/639/26191/26228/6850/6915/7040/353376/7097/7099/7128/7133/79931/54209/706	59
127	LumA_Her2_pos	GO:0045582	positive regulation of T cell differentiation	34/2141	73/16992	1.0174e-12	4.39965e-11	3.26765e-11	100/301/6363/939/972/941/9308/942/50943/2736/3142/3458/3593/3594/3606/3558/3559/3566/3574/3965/10288/11006/3071/114548/146850/54440/8651/6850/7040/7048/8744/8876/7535/7704	34
128	LumA_Her2_pos	GO:0035710	CD4-positive, alpha-beta T cell activation	33/2141	70/16992	1.43261e-12	6.1468e-11	4.56527e-11	177/301/6363/941/9308/942/50943/2529/1880/3142/3458/3593/3594/3606/8809/3558/3566/3662/3718/3965/4063/3071/114548/26279/5588/5734/5971/91543/54440/114836/7048/8995/6375	33
129	LumA_Her2_pos	GO:0097530	granulocyte migration	45/2141	118/16992	1.57301e-12	6.6969e-11	4.97383e-11	301/683/719/728/6346/6356/6357/6358/6361/6362/6363/6347/6366/6367/6368/10344/6348/6349/6351/6352/6355/1236/972/51192/1240/1435/3579/2207/3458/3689/83700/4354/3071/5293/5294/5319/5734/5880/5919/6504/6850/8995/7409/6375/6846	45
130	LumA_Her2_pos	GO:0032729	positive regulation of interferon-gamma production	31/2141	63/16992	1.61667e-12	6.82981e-11	5.07255e-11	729230/929/914/10666/51744/916/10148/84868/3593/3594/3595/3606/8809/3558/9466/3394/22914/3965/4049/26191/54440/6504/114836/353376/7098/7099/51284/51311/54106/115650/7294	31
131	LumA_Her2_pos	GO:0001818	negative regulation of cytokine production	67/2141	222/16992	2.87879e-12	1.20689e-10	8.96369e-11	177/301/409/55024/695/10385/29126/947/9308/8832/10225/1240/1445/50943/2621/2633/2841/2950/84868/51191/3082/3162/3620/64135/3458/3586/3593/3596/7850/9173/90865/3635/3718/10365/3902/3965/10859/4210/10461/3071/197358/84166/114548/9111/80380/5371/5443/5734/26191/5971/54941/8986/6504/5552/23208/7040/201633/7099/51311/54106/7128/3604/706/7318/7316/9246/6375	67
132	LumA_Her2_pos	GO:1903555	regulation of tumor necrosis factor superfamily cytokine production	41/2141	104/16992	4.33512e-12	1.80367e-10	1.3396e-10	409/64170/6363/6347/6348/729230/929/914/29126/947/942/1535/1536/2207/50943/2621/2841/2950/84868/3458/3586/3593/3717/3965/10859/23643/197358/10392/5443/26191/54440/6504/6693/23208/7097/7098/7099/54106/7128/943/706	41
133	LumA_Her2_pos	GO:0031341	regulation of cell killing	29/2141	58/16992	5.05886e-12	2.08897e-10	1.55149e-10	177/409/567/6347/10666/56253/2208/84868/3383/3458/3593/3594/3596/22914/3902/3965/10859/9437/259197/4843/146850/5788/11035/5272/4068/114836/26228/7409/6375	29
134	LumA_Her2_pos	GO:1903708	positive regulation of hemopoiesis	54/2141	163/16992	6.89422e-12	2.8256e-10	2.09859e-10	100/177/301/695/6363/1230/9398/939/920/972/941/9308/942/1435/2113/2242/2323/2296/50943/2621/2736/3059/3142/3458/3593/3594/3600/3606/3558/3559/146433/3566/3574/3635/182/3725/3965/10288/11006/3071/114548/146850/639/54440/8651/6850/6886/54997/7040/7048/8744/8876/7535/7704	54
135	LumA_Her2_pos	GO:0060333	interferon-gamma-mediated signaling pathway	36/2141	85/16992	7.25498e-12	2.95143e-10	2.19205e-10	567/11140/4261/2210/2633/2634/3055/3383/10437/3458/3460/3659/3660/3662/3663/3394/3717/4684/84166/9111/7376/10062/4938/4939/8638/5371/5468/5771/8651/9021/6672/6772/6737/10346/7294/7412	36
136	LumA_Her2_pos	GO:0042113	B cell activation	73/2141	258/16992	9.89157e-12	3.99445e-10	2.96671e-10	100/200558/55024/695/84433/1235/4064/939/940/952/958/959/972/973/974/975/942/112616/1380/1493/643/55619/355/50943/202309/1880/3087/3458/3586/3596/3558/9466/3574/3635/3676/9452/3718/7462/54900/4066/4067/4208/4242/4332/931/3071/150372/4914/57162/5293/5336/23228/5452/639/5579/2185/5771/5788/64092/54440/84174/6850/374403/30009/7040/7099/7128/23495/115650/7293/10673/7412/7535	73
137	LumA_Her2_pos	GO:0003013	circulatory system process	117/2141	500/16992	1.0678e-11	4.28057e-10	3.17921e-10	59/70/94/100/140/147/146/150/154/239/348/477/482/483/491/554/719/93589/783/801/857/947/952/10659/1193/1268/1285/1401/1522/3627/6387/1535/66002/1674/54567/1910/2006/2028/64167/2865/2281/2313/2296/5348/486/53826/53822/2621/2702/2876/9446/2982/2983/3043/1839/3162/3270/3357/3383/3458/3558/3717/3741/10008/26251/30820/3762/3764/3779/27345/3781/5606/5608/4635/4843/4846/8620/4881/81285/5020/5023/5125/513…	117
138	LumA_Her2_pos	GO:0008015	blood circulation	116/2141	496/16992	1.36156e-11	5.4186e-10	4.02443e-10	59/70/94/100/140/147/146/150/154/239/348/477/482/483/491/554/719/93589/783/801/857/947/952/10659/1193/1268/1285/1401/1522/3627/6387/1535/66002/1674/54567/1910/2006/2028/64167/2865/2281/2313/2296/5348/486/53826/53822/2621/2702/2876/9446/2982/2983/3043/1839/3162/3270/3357/3383/3458/3558/3717/3741/10008/26251/30820/3762/3764/3779/27345/3781/5606/5608/4635/4843/4846/8620/4881/81285/5020/5023/5125/513…	116
139	LumA_Her2_pos	GO:0010959	regulation of metal ion transport	85/2141	323/16992	1.39917e-11	5.52824e-10	4.10586e-10	150/154/409/477/482/483/491/567/783/801/825/117144/857/6347/6348/6351/6352/1230/930/920/967/8832/1193/150684/11151/3627/6373/6387/4283/1535/1815/2259/2273/2281/5348/486/53827/53826/53822/2534/2745/2771/2859/9446/57817/3270/3383/3596/3603/84502/126306/3741/8514/10008/30820/3779/3781/10859/10288/4067/4846/5023/5026/64805/5294/5319/5336/5350/5371/2185/29098/5957/5270/1318/6622/57620/54997/7040/7070/…	85
140	LumA_Her2_pos	GO:0002573	myeloid leukocyte differentiation	58/2141	185/16992	1.50615e-11	5.90839e-10	4.38821e-10	116071/55509/714/814/6363/6348/1230/1236/9398/920/972/942/1050/1051/1053/1435/1436/1437/2101/56975/139716/1880/9290/3059/3087/3428/3458/3593/133396/146433/3635/3662/3725/84456/10859/11025/11006/79705/4067/9935/4208/5153/5293/5468/5771/9770/5971/6688/6886/54997/7030/7040/7048/7098/7099/10100/7305/10537	58
141	LumA_Her2_pos	GO:1990266	neutrophil migration	38/2141	95/16992	1.55664e-11	6.03022e-10	4.47869e-10	683/719/728/6346/6356/6357/6358/6361/6362/6363/6347/6366/6367/6368/10344/6348/6349/6351/6352/6355/1236/972/51192/3579/2207/3458/3689/83700/4354/3071/5293/5294/5319/5880/6850/7409/6375/6846	38
142	LumA_Her2_pos	GO:0046637	regulation of alpha-beta T cell differentiation	27/2141	53/16992	1.55916e-11	6.03022e-10	4.47869e-10	100/301/6363/941/9308/942/50943/3142/3458/3593/3594/3606/3558/3566/3662/3718/3965/3071/114548/639/54440/6850/7048/8995/7535/7704/257101	27
143	LumA_Her2_pos	GO:0051924	regulation of calcium ion transport	62/2141	205/16992	1.68634e-11	6.4765e-10	4.81014e-10	150/409/477/491/783/801/825/117144/857/6347/6348/6351/6352/1230/930/920/8832/1193/11151/3627/6373/6387/4283/1535/1815/2259/2281/2534/2771/2859/9446/3270/3383/3596/3603/84502/126306/10008/10859/10288/4067/4846/5023/5026/64805/5294/5319/5336/5350/5371/2185/5957/6622/57620/7040/7070/54106/7222/7225/51393/706/6375	62
144	LumA_Her2_pos	GO:0071706	tumor necrosis factor superfamily cytokine production	41/2141	108/16992	1.81254e-11	6.91282e-10	5.1342e-10	409/64170/6363/6347/6348/729230/929/914/29126/947/942/1535/1536/2207/50943/2621/2841/2950/84868/3458/3586/3593/3717/3965/10859/23643/197358/10392/5443/26191/54440/6504/6693/23208/7097/7098/7099/54106/7128/943/706	41
145	LumA_Her2_pos	GO:0033209	tumor necrosis factor-mediated signaling pathway	54/2141	167/16992	1.99869e-11	7.5702e-10	5.62244e-10	9447/330/83643/939/958/959/970/25999/1896/10913/355/2621/2950/8517/3717/4049/4050/9020/4792/83483/143471/5689/5699/5696/5698/5720/5721/2185/5771/10616/84957/8877/6772/6850/7128/23495/115650/8764/608/7133/8718/7293/8771/943/3604/8742/10673/8740/8995/944/8744/8717/7185/7316	54
146	LumA_Her2_pos	GO:0002824	positive regulation of adaptive immune response based on somatic recombination of immune receptors built from immunoglobulin superfamily domains	33/2141	76/16992	2.38169e-11	8.95905e-10	6.65395e-10	100/301/567/695/718/6363/729230/10666/940/920/958/941/2205/2207/2208/50943/3142/3458/3593/3594/3558/9466/4049/259197/114548/5588/91543/54440/30009/7040/115650/10673/6375	33
147	LumA_Her2_pos	GO:0045766	positive regulation of angiogenesis	44/2141	122/16992	2.50729e-11	9.36735e-10	6.9572e-10	94/239/51378/358/718/719/728/147372/6356/1232/947/1512/1524/1536/1545/57105/2022/2113/3082/3162/126393/3689/3791/4846/5228/146850/26051/5579/25865/5740/2185/10266/6237/6423/8877/6915/7010/7048/126259/8742/10911/2837/7423/7424	44
148	LumA_Her2_pos	GO:0002218	activation of innate immune response	77/2141	284/16992	2.69509e-11	1.0001e-09	7.42778e-10	9447/409/330/695/84433/64170/857/929/4064/30835/146722/942/10462/50856/26253/93978/64581/10695/1508/1513/1520/1535/2207/2219/2534/2672/84868/3055/3384/3385/3428/64135/8517/3659/3662/3684/3689/22914/5641/100130733/23643/4067/5608/10071/4792/58484/10392/10062/57162/118788/5336/143471/5689/5699/5696/5698/5720/5721/26191/5971/23180/54941/91543/6850/353376/81793/7097/7098/7099/51284/51311/54106/340061…	77
149	LumA_Her2_pos	GO:0032680	regulation of tumor necrosis factor production	39/2141	101/16992	3.05141e-11	1.11722e-09	8.2977e-10	409/64170/6363/6347/6348/729230/929/914/947/1535/1536/2207/50943/2621/2841/2950/84868/3458/3586/3593/3717/3965/10859/23643/197358/10392/5443/26191/54440/6504/6693/23208/7097/7098/7099/54106/7128/943/706	39
150	LumA_Her2_pos	GO:0050715	positive regulation of cytokine secretion	39/2141	101/16992	3.05141e-11	1.11722e-09	8.2977e-10	9447/22900/834/838/6363/6348/929/914/51744/29126/947/26253/93978/283420/56253/1436/2219/2268/84868/3357/8692/3458/3586/9173/55801/90865/3566/3965/4023/5600/4155/22861/114548/5734/26191/6504/6850/51311/8764	39
151	LumA_Her2_pos	GO:2000514	regulation of CD4-positive, alpha-beta T cell activation	24/2141	44/16992	3.15809e-11	1.14862e-09	8.5309e-10	177/301/6363/941/9308/942/50943/3142/3458/3593/3594/3606/3558/3566/3662/3718/3965/3071/114548/5588/54440/7048/8995/6375	24
152	LumA_Her2_pos	GO:0001910	regulation of leukocyte mediated cytotoxicity	26/2141	51/16992	3.63315e-11	1.31272e-09	9.74963e-10	177/409/567/6347/10666/56253/84868/3383/3593/3594/22914/3902/3965/10859/9437/259197/4843/146850/5788/11035/5272/4068/114836/26228/7409/6375	26
153	LumA_Her2_pos	GO:0031348	negative regulation of defense response	50/2141	151/16992	4.19592e-11	1.50614e-09	1.11862e-09	2/100/177/348/409/10203/10225/1269/1524/2113/2294/50943/2876/2950/84868/3082/5654/3428/3586/3593/7850/3558/116379/3559/3965/10859/4210/284207/197358/84166/114548/9111/4856/7376/10062/5468/5734/5740/5771/54941/6223/5272/5176/710/9021/6693/7010/7128/79626/7133	50
154	LumA_Her2_pos	GO:0001773	myeloid dendritic cell activation	19/2141	29/16992	4.26577e-11	1.51146e-09	1.12257e-09	116071/55509/814/914/51744/942/1437/1794/2323/84868/3586/3662/5971/6504/6688/7040/7048/10077/10537	19
155	LumA_Her2_pos	GO:2000516	positive regulation of CD4-positive, alpha-beta T cell activation	19/2141	29/16992	4.26577e-11	1.51146e-09	1.12257e-09	301/6363/941/9308/942/50943/3142/3458/3593/3594/3606/3566/3965/3071/114548/5588/54440/7048/6375	19
156	LumA_Her2_pos	GO:1903038	negative regulation of leukocyte cell-cell adhesion	38/2141	98/16992	4.70721e-11	1.65718e-09	1.2308e-09	301/10385/6366/29126/972/1051/339390/1493/6387/56940/50943/84868/3142/3620/3586/3558/3559/3566/3659/3718/3902/54900/3965/10859/10288/55824/80380/57162/26279/5771/26191/6693/7040/201633/79626/8764/8995/6375	38
157	LumA_Her2_pos	GO:0019932	second-messenger-mediated signaling	66/2141	230/16992	4.96058e-11	1.73525e-09	1.28879e-09	100/348/477/683/695/801/6348/6351/1234/1235/916/920/925/1193/1240/3627/6373/4283/2833/1910/2205/2281/2357/2633/2770/9446/2982/2983/3094/3270/3357/3479/84502/126306/3791/8844/27040/7462/79772/4724/4772/10316/4843/4846/5026/5138/5140/5336/5341/5350/5737/5739/2185/10231/5997/6401/6403/84174/8877/6818/6850/55273/50852/54209/7412/7535	66
158	LumA_Her2_pos	GO:0050708	regulation of protein secretion	96/2141	392/16992	5.63128e-11	1.9574e-09	1.45378e-09	150/9447/301/402/55024/640/654/10385/773/777/22900/834/838/6363/6348/6352/1236/929/914/51744/29126/947/952/958/959/26253/93978/283420/1268/1401/56253/1436/1815/2219/2268/2281/50943/2621/2633/2702/84868/3357/8692/3458/3479/3586/3596/7850/9173/3558/55801/90865/3566/3717/3741/26251/3965/10859/4023/4067/5600/4082/4155/8736/91942/22861/114548/4843/4856/8620/7376/10062/81285/29085/5319/5371/5734/26191/…	96
159	LumA_Her2_pos	GO:0032640	tumor necrosis factor production	39/2141	103/16992	6.15005e-11	2.12428e-09	1.57772e-09	409/64170/6363/6347/6348/729230/929/914/947/1535/1536/2207/50943/2621/2841/2950/84868/3458/3586/3593/3717/3965/10859/23643/197358/10392/5443/26191/54440/6504/6693/23208/7097/7098/7099/54106/7128/943/706	39
160	LumA_Her2_pos	GO:0043367	CD4-positive, alpha-beta T cell differentiation	29/2141	63/16992	6.74696e-11	2.31589e-09	1.72003e-09	301/6363/941/9308/942/50943/2529/1880/3142/3458/3593/3594/3606/8809/3558/3566/3662/3718/3965/4063/3071/114548/26279/5734/5971/91543/54440/114836/8995	29
161	LumA_Her2_pos	GO:1904018	positive regulation of vasculature development	47/2141	139/16992	7.08467e-11	2.41671e-09	1.79491e-09	94/239/51378/358/718/719/728/147372/6356/1232/947/8837/1512/1524/1536/1545/57105/2022/2113/3082/3162/126393/3689/3791/4846/80310/5228/146850/26051/5579/25865/5740/2185/10266/6237/6423/8877/6915/7010/7048/55273/126259/8742/10911/2837/7423/7424	47
162	LumA_Her2_pos	GO:0032653	regulation of interleukin-10 production	23/2141	42/16992	7.31743e-11	2.4807e-09	1.84243e-09	177/29126/940/947/959/9308/2207/50943/3082/3620/3593/3662/3718/3965/10859/80380/54440/201633/7097/7099/54106/3604/6375	23
163	LumA_Her2_pos	GO:0070664	negative regulation of leukocyte proliferation	30/2141	67/16992	7.49929e-11	2.52675e-09	1.87664e-09	695/10385/29126/1051/339390/1493/50943/2950/84868/3620/3586/3558/3559/3635/3965/10859/10288/7940/4067/4332/80380/57162/26279/639/6693/7040/7128/23495/8764/6375	30
164	LumA_Her2_pos	GO:0050868	negative regulation of T cell activation	36/2141	91/16992	7.72655e-11	2.58745e-09	1.92172e-09	301/10385/29126/972/1051/339390/1493/56940/50943/84868/3142/3620/3586/3558/3559/3566/3659/3718/3902/54900/3965/10859/10288/55824/80380/57162/26279/5771/26191/6693/7040/201633/79626/8764/8995/6375	36
165	LumA_Her2_pos	GO:0042089	cytokine biosynthetic process	40/2141	108/16992	7.77897e-11	2.58922e-09	1.92303e-09	84433/64170/729230/940/916/920/941/942/1051/1053/1536/10148/2205/50943/3162/3458/10643/3586/3593/3606/3635/3659/3662/3902/10859/4050/5606/9111/10392/5125/5588/6693/6850/7098/7099/51284/51311/54106/115650/943	40
166	LumA_Her2_pos	GO:0030888	regulation of B cell proliferation	27/2141	56/16992	8.0687e-11	2.66948e-09	1.98264e-09	100/695/84433/952/958/972/975/1493/1880/3586/3596/3558/3574/3635/4067/4208/4332/3071/57162/639/5788/54440/7099/23495/115650/7293/10673	27
167	LumA_Her2_pos	GO:0050852	T cell receptor signaling pathway	54/2141	173/16992	9.06806e-11	2.9684e-09	2.20465e-09	100/11119/84433/1236/919/940/915/916/917/920/1445/56940/50943/2533/2534/2633/9402/3458/8517/3635/3702/27040/3932/3937/11006/54923/4792/55824/29085/5293/5336/5588/25865/143471/5689/5699/5696/5698/5720/5721/5771/26191/5788/79037/10616/23180/387357/7070/50852/7294/53347/7316/7454/7535	54
168	LumA_Her2_pos	GO:0046633	alpha-beta T cell proliferation	18/2141	27/16992	9.08033e-11	2.9684e-09	2.20465e-09	729230/51744/940/916/941/1794/10148/3593/3600/3606/3659/3965/64926/6850/7048/8764/6375/7535	18
169	LumA_Her2_pos	GO:0045058	T cell selection	24/2141	46/16992	1.09746e-10	3.56642e-09	2.6488e-09	64919/84433/1236/912/940/915/916/920/972/1794/355/50943/3593/3594/3600/3662/4063/5771/114836/6693/6850/387357/8995/7535	24
170	LumA_Her2_pos	GO:0036230	granulocyte activation	113/2141	495/16992	1.22238e-10	3.94902e-09	2.93296e-09	10555/240/64333/79895/567/51411/25798/683/718/719/728/6348/6352/729230/929/57126/945/963/967/968/22918/978/1675/5199/1118/160364/29099/23406/83716/1471/1508/1075/1512/1520/1522/3579/1535/1536/1794/79930/23071/2171/2207/2212/2215/2219/10875/2268/2357/2512/2517/11010/2760/9535/2934/2950/3043/23593/3101/3240/10855/84329/3683/3684/3687/3689/8514/3903/11026/10288/11025/4033/4069/4125/25840/4332/4353/3…	113
171	LumA_Her2_pos	GO:0002821	positive regulation of adaptive immune response	33/2141	80/16992	1.2654e-10	4.04044e-09	3.00086e-09	100/301/567/695/718/6363/729230/10666/940/920/958/941/2205/2207/2208/50943/3142/3458/3593/3594/3558/9466/4049/259197/114548/5588/91543/54440/30009/7040/115650/10673/6375	33
172	LumA_Her2_pos	GO:2000106	regulation of leukocyte apoptotic process	33/2141	80/16992	1.2654e-10	4.04044e-09	3.00086e-09	100/301/79444/695/6363/6366/6352/1236/939/29126/917/972/6387/81704/355/2207/2621/155038/3059/3620/3586/3558/3718/3965/10859/4067/4208/10461/8013/5133/5293/5588/11035	33
173	LumA_Her2_pos	GO:0019722	calcium-mediated signaling	49/2141	151/16992	1.46716e-10	4.6576e-09	3.45924e-09	100/477/683/695/801/6348/6351/1234/1235/916/920/925/1193/1240/2833/2205/2281/2633/9446/3094/3270/3357/3479/84502/126306/3791/27040/7462/79772/4772/10316/5026/5336/5341/5350/5737/2185/10231/6401/6403/84174/8877/6818/6850/55273/50852/54209/7412/7535	49
174	LumA_Her2_pos	GO:0042107	cytokine metabolic process	40/2141	110/16992	1.49362e-10	4.71434e-09	3.50137e-09	84433/64170/729230/940/916/920/941/942/1051/1053/1536/10148/2205/50943/3162/3458/10643/3586/3593/3606/3635/3659/3662/3902/10859/4050/5606/9111/10392/5125/5588/6693/6850/7098/7099/51284/51311/54106/115650/943	40
175	LumA_Her2_pos	GO:2000021	regulation of ion homeostasis	58/2141	195/16992	1.56794e-10	4.92064e-09	3.65459e-09	239/477/554/801/825/857/6363/6366/6348/1234/1236/930/920/1193/11151/3627/6373/4283/1535/1634/1910/2273/2281/2534/2702/9446/3270/3357/3596/84502/126306/3791/3932/4067/57192/4653/8620/4881/5020/5026/5319/5336/5350/5371/2185/5788/29098/22821/6263/6622/6869/7040/7070/7222/706/10911/2837/6375	58
176	LumA_Her2_pos	GO:0097028	dendritic cell differentiation	22/2141	40/16992	1.69527e-10	5.29002e-09	3.92894e-09	177/116071/55509/814/6363/1236/942/1437/2621/3662/3965/10859/10288/4067/5971/6688/7040/7048/55365/28959/54209/10537	22
177	LumA_Her2_pos	GO:0007249	I-kappaB kinase/NF-kappaB signaling	71/2141	263/16992	1.96789e-10	6.10603e-09	4.53499e-09	80833/554/330/695/825/84433/22900/64170/834/843/6363/6366/1236/929/939/920/958/972/8837/93978/1896/10913/356/2534/2950/3162/3357/8517/3586/3593/8809/9173/3965/23643/9020/4791/4792/197358/114548/10392/4856/10133/57162/11040/65018/57449/5579/10616/5971/11035/6275/6285/8877/6772/7052/353376/497189/7097/7098/7099/51284/51311/54106/7128/8740/10318/79931/8717/10346/7316/10537	71
178	LumA_Her2_pos	GO:0032652	regulation of interleukin-1 production	27/2141	58/16992	2.22296e-10	6.85871e-09	5.09402e-09	9447/301/409/22900/834/838/6363/6348/1236/2621/2950/84868/3428/3458/3586/7850/3717/3965/4210/22861/114548/10392/5371/8877/7099/51311/7128	27
179	LumA_Her2_pos	GO:0050730	regulation of peptidyl-tyrosine phosphorylation	63/2141	222/16992	2.25374e-10	6.91482e-09	5.13569e-09	150/51378/409/683/857/6352/916/920/958/972/941/975/1436/1437/1464/30844/5168/2205/2252/2534/2621/2688/1839/3059/3082/8692/3383/3458/3479/3593/3596/3600/3606/3558/116379/133396/3689/3717/79705/4067/653361/8440/8829/5154/80310/5526/2185/5771/64092/10507/6423/8651/9021/26228/6850/6997/7040/7070/8764/8995/54209/7424/57732	63
180	LumA_Her2_pos	GO:0001906	cell killing	39/2141	107/16992	2.332e-10	7.1152e-09	5.28451e-09	177/8542/409/567/6347/10666/11151/56253/1075/1512/2208/10578/3002/57817/84868/3383/3458/3593/3594/3596/3811/22914/3902/3965/10859/9437/259197/4843/146850/5788/11035/5272/4068/114836/57823/26228/201294/7409/6375	39
181	LumA_Her2_pos	GO:0002791	regulation of peptide secretion	99/2141	419/16992	2.4158e-10	7.33016e-09	5.44416e-09	150/9447/301/402/55024/640/654/10385/773/777/22900/834/838/6363/6348/6352/1236/929/914/51744/29126/947/952/958/959/972/26253/93978/283420/1268/1393/1401/56253/1436/1815/2219/2865/2268/2281/50943/2621/2633/2702/84868/3357/8692/3458/3479/3586/3596/7850/9173/3558/55801/90865/3566/3717/3741/26251/3965/10859/4023/4067/5600/4082/4155/8736/91942/22861/114548/4843/4856/8620/7376/10062/81285/29085/5319/53…	99
182	LumA_Her2_pos	GO:0010818	T cell chemotaxis	15/2141	20/16992	2.54949e-10	7.63411e-09	5.66991e-09	10344/6348/6352/729230/3627/6373/10563/58191/4283/2833/1880/5293/5294/8740/6375	15
183	LumA_Her2_pos	GO:0009306	protein secretion	111/2141	489/16992	2.55582e-10	7.63411e-09	5.66991e-09	150/9447/301/402/55024/640/654/10385/11119/11118/773/777/84433/22900/834/838/140689/6363/6348/6352/1236/929/914/51744/29126/947/952/958/959/26253/93978/283420/1268/1401/56253/1436/1815/2219/2268/2281/50943/2621/2633/115362/2702/84868/3357/8692/3458/3479/3586/3596/7850/9173/3558/55801/90865/3566/3717/3741/26251/54900/3937/3965/10859/4023/4067/5600/4082/4155/8736/91942/58484/22861/114548/4843/4856/…	111
184	LumA_Her2_pos	GO:0032613	interleukin-10 production	23/2141	44/16992	2.55768e-10	7.63411e-09	5.66991e-09	177/29126/940/947/959/9308/2207/50943/3082/3620/3593/3662/3718/3965/10859/80380/54440/201633/7097/7099/54106/3604/6375	23
185	LumA_Her2_pos	GO:0001909	leukocyte mediated cytotoxicity	33/2141	82/16992	2.76636e-10	8.21236e-09	6.09938e-09	177/409/567/6347/10666/11151/56253/1075/1512/3002/84868/3383/3593/3594/3811/22914/3902/3965/10859/9437/259197/4843/146850/5788/11035/5272/4068/114836/57823/26228/201294/7409/6375	33
186	LumA_Her2_pos	GO:0042119	neutrophil activation	111/2141	490/16992	2.90473e-10	8.57676e-09	6.37002e-09	10555/240/64333/79895/567/51411/25798/683/718/719/728/6352/929/57126/945/963/967/968/22918/978/1675/5199/1118/160364/29099/23406/83716/1471/1508/1075/1512/1520/1522/3579/1535/1536/1794/79930/23071/2171/2207/2212/2215/2219/10875/2268/2357/2512/2517/11010/2760/9535/2934/2950/3043/23593/3101/3240/10855/84329/3683/3684/3687/3689/8514/3903/11026/10288/11025/4033/4069/4125/25840/4332/4353/3071/150372/1…	111
187	LumA_Her2_pos	GO:0002283	neutrophil activation involved in immune response	110/2141	485/16992	3.24625e-10	9.48318e-09	7.04323e-09	10555/240/64333/79895/567/51411/25798/683/718/719/728/929/57126/945/963/967/968/22918/978/1675/5199/1118/160364/29099/23406/83716/1471/1508/1075/1512/1520/1522/3579/1535/1536/1794/79930/23071/2171/2207/2212/2215/2219/10875/2268/2357/2512/2517/11010/2760/9535/2934/2950/3043/23593/3101/3240/10855/84329/3683/3684/3687/3689/8514/3903/11026/10288/11025/4033/4069/4125/25840/4332/4353/3071/150372/10577/…	110
188	LumA_Her2_pos	GO:0043312	neutrophil degranulation	110/2141	485/16992	3.24625e-10	9.48318e-09	7.04323e-09	10555/240/64333/79895/567/51411/25798/683/718/719/728/929/57126/945/963/967/968/22918/978/1675/5199/1118/160364/29099/23406/83716/1471/1508/1075/1512/1520/1522/3579/1535/1536/1794/79930/23071/2171/2207/2212/2215/2219/10875/2268/2357/2512/2517/11010/2760/9535/2934/2950/3043/23593/3101/3240/10855/84329/3683/3684/3687/3689/8514/3903/11026/10288/11025/4033/4069/4125/25840/4332/4353/3071/150372/10577/…	110
189	LumA_Her2_pos	GO:0030168	platelet activation	50/2141	159/16992	3.33996e-10	9.70531e-09	7.20821e-09	150/239/348/409/114897/958/959/1608/2207/83706/2534/2621/2769/54331/2811/2814/3043/27040/3932/3937/4067/10461/10627/10398/4846/5023/64805/5154/5294/23533/146850/5336/5341/5579/5583/5588/5880/391/6403/5270/6850/7056/7099/340205/7222/7225/10077/7294/7409/7450	50
190	LumA_Her2_pos	GO:0002758	innate immune response-activating signal transduction	73/2141	277/16992	3.59903e-10	1.04031e-08	7.72644e-09	409/330/695/84433/64170/857/929/4064/30835/146722/942/10462/50856/26253/93978/64581/10695/1508/1513/1520/1535/2207/2219/2534/2672/84868/3055/3384/3385/64135/8517/3659/3662/3684/3689/22914/5641/100130733/23643/4067/5608/10071/4792/10392/10062/57162/118788/5336/143471/5689/5699/5696/5698/5720/5721/26191/5971/23180/54941/91543/6850/353376/81793/7097/7098/7099/51284/51311/54106/7128/10318/79931/7316	73
191	LumA_Her2_pos	GO:0046640	regulation of alpha-beta T cell proliferation	16/2141	23/16992	3.92193e-10	1.11745e-08	8.29936e-09	729230/51744/940/916/941/10148/3593/3606/3659/3965/64926/6850/7048/8764/6375/7535	16
192	LumA_Her2_pos	GO:0042088	T-helper 1 type immune response	21/2141	38/16992	3.92693e-10	1.11745e-08	8.29936e-09	301/6363/729230/941/10148/84868/3142/3593/3594/3606/10068/8809/9173/9466/90865/3566/3718/5971/6504/7099/6375	21
193	LumA_Her2_pos	GO:0046638	positive regulation of alpha-beta T cell differentiation	21/2141	38/16992	3.92693e-10	1.11745e-08	8.29936e-09	100/301/6363/941/9308/942/50943/3142/3458/3593/3594/3606/3566/3965/3071/114548/54440/6850/7048/7535/7704	21
194	LumA_Her2_pos	GO:0001776	leukocyte homeostasis	33/2141	83/16992	4.04053e-10	1.14385e-08	8.49542e-09	100/301/972/11151/55619/355/2207/50943/202309/84636/1880/3458/3558/3559/3718/83700/27040/3965/4067/4208/10461/3071/5293/11035/27240/6708/7040/7128/23495/115650/608/10673/8740	33
195	LumA_Her2_pos	GO:0038083	peptidyl-tyrosine autophosphorylation	25/2141	52/16992	4.36961e-10	1.23066e-08	9.14021e-09	640/660/695/857/1445/2242/2268/2534/10750/9402/3055/3702/3717/3718/3791/3932/4067/4145/4914/2185/6503/84174/6850/7294/7535	25
196	LumA_Her2_pos	GO:0045576	mast cell activation	26/2141	56/16992	5.15285e-10	1.44385e-08	1.07236e-08	695/10666/146722/8832/1268/1269/2205/2207/2242/2268/2294/3162/3596/3566/27040/7462/3937/3965/4067/8013/5293/5294/5791/5880/6850/201294	26
197	LumA_Her2_pos	GO:0022408	negative regulation of cell-cell adhesion	45/2141	137/16992	5.24968e-10	1.46351e-08	1.08696e-08	239/301/10385/114897/6366/29126/972/1051/339390/1493/6387/56940/50943/84868/3142/3620/3586/3558/3559/3566/3659/3717/3718/3902/54900/3965/10859/10288/4155/55824/80380/57162/26279/5420/5771/26191/5270/6693/7040/201633/79626/8764/8995/7471/6375	45
198	LumA_Her2_pos	GO:0042100	B cell proliferation	34/2141	88/16992	5.45757e-10	1.51379e-08	1.1243e-08	100/695/84433/4064/952/958/959/972/973/975/1380/1493/202309/1880/3586/3596/3558/3574/3635/4067/4208/4332/931/3071/57162/23228/639/5788/54440/7099/23495/115650/7293/10673	34
199	LumA_Her2_pos	GO:0060402	calcium ion transport into cytosol	43/2141	128/16992	5.70495e-10	1.57445e-08	1.16936e-08	477/801/825/857/6363/6366/6348/1234/1236/930/920/1193/11151/3627/6373/4283/1535/356/2281/2534/9446/3270/3357/3596/84502/126306/3932/4067/57192/5026/5319/5336/5350/5371/2185/5788/22821/6263/6622/7040/7070/7222/6375	43
200	LumA_Her2_pos	GO:0032945	negative regulation of mononuclear cell proliferation	28/2141	64/16992	6.21105e-10	1.69707e-08	1.26043e-08	695/10385/29126/1051/339390/1493/50943/84868/3620/3586/3558/3559/3635/3965/10859/10288/7940/4067/4332/80380/57162/26279/639/6693/7040/23495/8764/6375	28
201	LumA_Her2_pos	GO:0050672	negative regulation of lymphocyte proliferation	28/2141	64/16992	6.21105e-10	1.69707e-08	1.26043e-08	695/10385/29126/1051/339390/1493/50943/84868/3620/3586/3558/3559/3635/3965/10859/10288/7940/4067/4332/80380/57162/26279/639/6693/7040/23495/8764/6375	28
202	LumA_Her2_pos	GO:0042035	regulation of cytokine biosynthetic process	36/2141	97/16992	6.37208e-10	1.73245e-08	1.2867e-08	84433/64170/729230/940/916/920/941/942/1051/1536/10148/2205/50943/3162/3458/10643/3586/3593/3635/3659/3662/3902/10859/4050/5606/9111/5588/6693/6850/7098/7099/51284/51311/54106/115650/943	36
203	LumA_Her2_pos	GO:0032612	interleukin-1 production	29/2141	68/16992	6.45273e-10	1.74573e-08	1.29657e-08	9447/301/409/22900/834/838/6363/6348/1236/2621/115362/2950/84868/3428/3458/3586/7850/3717/3965/4210/58484/22861/114548/10392/5371/8877/7099/51311/7128	29
204	LumA_Her2_pos	GO:2000401	regulation of lymphocyte migration	21/2141	39/16992	7.49814e-10	2.01862e-08	1.49924e-08	199/6347/6366/6348/6351/6352/729230/1235/3627/6387/10563/9547/3676/22914/4478/2185/11035/6793/8764/8740/6375	21
205	LumA_Her2_pos	GO:0002446	neutrophil mediated immunity	111/2141	498/16992	7.9149e-10	2.12042e-08	1.57485e-08	10555/240/64333/79895/567/51411/25798/683/718/719/728/929/57126/945/963/967/968/22918/978/1675/5199/1118/160364/29099/23406/83716/1471/1508/1075/1512/1520/1522/3579/1535/1536/1794/79930/23071/2171/2207/2212/2215/2219/10875/2268/2357/2512/2517/11010/2760/9535/2934/2950/3043/23593/3101/3240/10855/84329/3683/3684/3687/3689/8514/3903/11026/10288/11025/4033/4069/4125/25840/4332/4353/3071/150372/10577/…	111
206	LumA_Her2_pos	GO:0050854	regulation of antigen receptor-mediated signaling pathway	23/2141	46/16992	8.11964e-10	2.16471e-08	1.60775e-08	100/1236/123920/56940/2633/3932/11006/9404/4067/150372/29085/23228/5579/5583/25865/5771/26191/5788/79037/26228/7070/50852/53347	23
207	LumA_Her2_pos	GO:0043900	regulation of multi-organism process	91/2141	382/16992	8.27324e-10	2.19501e-08	1.63025e-08	100/104/9447/200315/27350/140564/60489/164668/348/397/567/330/654/55337/857/858/6348/6351/6352/4064/919/940/920/972/926/1025/1268/1535/1794/1910/9844/2208/2219/8547/2534/2934/84868/3055/51191/27306/5654/3428/8519/10410/3458/3479/3586/3593/3594/3600/3559/3394/3669/3725/27074/3932/3965/10859/4049/9450/23643/29969/4353/4599/10392/4843/2494/4938/8638/10133/5020/151056/5371/5435/5479/639/5886/54941/91…	91
208	LumA_Her2_pos	GO:0002224	toll-like receptor signaling pathway	43/2141	130/16992	9.88915e-10	2.61112e-08	1.93929e-08	409/330/695/857/929/4064/146722/942/10695/1508/1513/1520/1535/2672/84868/8517/3659/3662/3684/3689/5641/100130733/23643/4067/4792/10062/57162/118788/26191/23180/91543/353376/81793/7097/7098/7099/51284/51311/54106/7128/10318/79931/7316	43
209	LumA_Her2_pos	GO:0030099	myeloid cell differentiation	82/2141	333/16992	1.07799e-09	2.83268e-08	2.10385e-08	51327/567/116071/55509/714/814/6363/6348/1230/1236/9398/920/972/942/1050/1051/1053/1435/1436/1437/2101/2113/56975/355/2242/2313/139716/29909/1880/9290/3059/3087/3428/3458/10320/3593/133396/146433/3635/3662/3394/182/3717/3718/3725/10365/84456/10859/11025/11006/79705/4067/9935/4208/3071/4792/5153/5293/5305/5371/5468/5613/2185/5771/115727/9770/5971/6208/6223/54861/6688/6886/54997/7030/7040/7048/7098…	82
210	LumA_Her2_pos	GO:0006816	calcium ion transport	90/2141	379/16992	1.21496e-09	3.17742e-08	2.35989e-08	150/409/477/491/773/777/93589/783/10203/801/825/117144/857/6363/6347/6366/6348/6351/6352/6355/1230/1234/1236/930/920/8832/1193/11151/3627/6373/6387/4283/1535/1815/356/2259/2281/2534/2621/2701/2771/2859/9446/3270/3357/3383/3596/3603/84502/126306/10008/3932/10859/10288/125336/4067/57192/255231/10316/4846/5023/5026/64805/5138/5294/5319/5336/5350/5371/5579/2185/5788/10266/10268/22821/5957/6263/123041…	90
211	LumA_Her2_pos	GO:0071887	leukocyte apoptotic process	36/2141	99/16992	1.22493e-09	3.18829e-08	2.36797e-08	100/301/79444/695/6363/6366/6352/1236/939/29126/917/972/6387/81704/355/356/2207/2621/155038/3059/3620/3458/3586/3558/3559/3718/3965/10859/4067/4208/10461/8013/5133/5293/5588/11035	36
212	LumA_Her2_pos	GO:0071675	regulation of mononuclear cell migration	21/2141	40/16992	1.39118e-09	3.60395e-08	2.67668e-08	199/719/728/6346/6347/6352/1230/729230/1240/1435/3627/6387/4067/4681/4856/80310/7941/5919/6504/7040/8995	21
213	LumA_Her2_pos	GO:0045123	cellular extravasation	23/2141	47/16992	1.40081e-09	3.61186e-08	2.68256e-08	119/683/6347/6366/729230/6387/3383/3676/3689/3695/8174/80310/5175/5293/5294/83483/5734/11035/6401/6403/6404/7070/7412	23
214	LumA_Her2_pos	GO:0046641	positive regulation of alpha-beta T cell proliferation	14/2141	19/16992	1.53052e-09	3.92785e-08	2.91724e-08	729230/51744/940/916/941/10148/3593/3606/3965/64926/6850/7048/6375/7535	14
215	LumA_Her2_pos	GO:0002292	T cell differentiation involved in immune response	26/2141	59/16992	2.09626e-09	5.35472e-08	3.97699e-08	301/6363/941/942/26253/8320/2207/50943/1880/3142/3458/3593/3594/3606/8809/3558/3566/3662/3718/3965/4063/114548/5734/5971/114836/8995	26
216	LumA_Her2_pos	GO:0043372	positive regulation of CD4-positive, alpha-beta T cell differentiation	16/2141	25/16992	2.54574e-09	6.47277e-08	4.80737e-08	301/6363/941/9308/942/50943/3142/3458/3593/3594/3606/3566/3965/3071/114548/54440	16
217	LumA_Her2_pos	GO:0033003	regulation of mast cell activation	20/2141	38/16992	3.2473e-09	8.16926e-08	6.06736e-08	10666/146722/8832/1268/1269/2205/2207/2242/2268/2294/3162/3596/3566/3965/4067/8013/5791/5880/6850/201294	20
218	LumA_Her2_pos	GO:0043370	regulation of CD4-positive, alpha-beta T cell differentiation	20/2141	38/16992	3.2473e-09	8.16926e-08	6.06736e-08	301/6363/941/9308/942/50943/3142/3458/3593/3594/3606/3558/3566/3662/3718/3965/3071/114548/54440/8995	20
219	LumA_Her2_pos	GO:0042108	positive regulation of cytokine biosynthetic process	26/2141	60/16992	3.25759e-09	8.16926e-08	6.06736e-08	84433/729230/940/916/920/941/942/1536/10148/2205/3162/3458/3593/3659/3662/4050/5588/6693/6850/7098/7099/51284/51311/54106/115650/943	26
220	LumA_Her2_pos	GO:0002705	positive regulation of leukocyte mediated immunity	33/2141	89/16992	3.35672e-09	8.37958e-08	6.22358e-08	567/695/718/10666/940/958/56253/2205/2207/2208/2268/50943/3458/3593/3594/3596/3558/3566/22914/3902/4049/259197/114548/91543/54440/4068/117157/114836/6850/30009/7040/7409/6375	33
221	LumA_Her2_pos	GO:0007162	negative regulation of cell adhesion	61/2141	226/16992	3.71042e-09	9.22066e-08	6.84825e-08	94/239/301/397/650/10385/114897/6366/29126/972/1051/339390/1493/6387/1545/10395/56940/50943/53827/2633/84868/3142/3620/3586/3558/3559/3566/3659/3717/3718/58494/3902/54900/3965/10859/10288/9404/4155/4653/55824/80380/5140/57162/26279/5420/5771/26191/5788/5800/10507/5270/6494/6591/6693/7040/201633/79626/8764/8995/7471/6375	61
222	LumA_Her2_pos	GO:0002287	alpha-beta T cell activation involved in immune response	24/2141	53/16992	4.45763e-09	1.09782e-07	8.15356e-08	301/6363/941/942/8320/50943/1880/3142/3458/3593/3594/3606/8809/3558/3566/3662/3718/3965/4063/114548/5734/5971/114836/8995	24
223	LumA_Her2_pos	GO:0002293	alpha-beta T cell differentiation involved in immune response	24/2141	53/16992	4.45763e-09	1.09782e-07	8.15356e-08	301/6363/941/942/8320/50943/1880/3142/3458/3593/3594/3606/8809/3558/3566/3662/3718/3965/4063/114548/5734/5971/114836/8995	24
224	LumA_Her2_pos	GO:0032102	negative regulation of response to external stimulus	66/2141	254/16992	4.63815e-09	1.13718e-07	8.44588e-08	100/177/199/239/348/114897/10203/6347/947/1269/1524/10563/2113/2294/50943/2811/2841/2876/2950/84868/3082/5654/3586/3593/7850/3558/116379/3559/22914/4210/284207/79148/4681/197358/114548/4846/4856/8620/10062/8829/5154/5468/639/5627/5734/5740/5771/5800/56963/54941/6223/10371/5270/5176/5345/710/6531/6591/9021/6693/26228/7010/7056/7128/79626/7133	66
225	LumA_Her2_pos	GO:0032735	positive regulation of interleukin-12 production	18/2141	32/16992	4.87393e-09	1.18967e-07	8.83577e-08	177/6363/1236/958/959/3620/3458/3593/3659/3663/3394/3965/4050/5600/7097/7098/7099/54106	18
226	LumA_Her2_pos	GO:0050728	negative regulation of inflammatory response	36/2141	104/16992	5.69562e-09	1.38409e-07	1.02797e-07	100/177/348/10203/1269/1524/2113/2294/50943/2876/2950/3082/3586/3593/7850/3558/116379/3559/4210/284207/197358/114548/4856/10062/5468/5734/5740/5771/6223/5176/9021/6693/7010/7128/79626/7133	36
227	LumA_Her2_pos	GO:0050848	regulation of calcium-mediated signaling	30/2141	78/16992	6.33834e-09	1.53349e-07	1.13893e-07	100/683/801/6348/6351/916/920/925/1193/1240/2205/2281/2633/9446/3094/3270/3479/84502/126306/5026/5341/5350/2185/10231/84174/6850/55273/50852/54209/7535	30
228	LumA_Her2_pos	GO:0014065	phosphatidylinositol 3-kinase signaling	48/2141	163/16992	8.36624e-09	2.01524e-07	1.49673e-07	6352/930/940/941/942/1634/8817/2252/2254/2268/2534/2688/1839/3059/10870/3082/3357/29851/3479/3606/3717/3791/9365/3932/4058/4653/653361/197358/9542/5154/80310/118788/5293/5294/23533/146850/5305/26051/5526/55615/79899/6403/10507/5270/7010/50852/7409/51384	48
229	LumA_Her2_pos	GO:0043122	regulation of I-kappaB kinase/NF-kappaB signaling	62/2141	236/16992	8.59764e-09	2.06193e-07	1.53141e-07	80833/330/825/84433/22900/64170/834/843/6363/6366/1236/939/920/958/972/8837/93978/1896/10913/356/2534/2950/3162/3357/8517/3586/3593/8809/9173/3965/9020/4792/197358/114548/10392/4856/10133/57162/11040/65018/57449/5579/10616/6275/6285/8877/6772/7052/353376/7097/7098/7099/51284/54106/7128/8740/10318/79931/8717/10346/7316/10537	62
230	LumA_Her2_pos	GO:0007599	hemostasis	83/2141	353/16992	8.71105e-09	2.08005e-07	1.54487e-07	2/150/239/348/409/554/114897/832/857/57126/947/958/959/1608/81704/10938/30846/953/2159/2207/83706/2313/2534/2621/2769/54331/2811/2814/3043/3045/10855/3659/3660/3717/27040/81606/3932/3937/4067/23764/7975/10461/22915/10627/10398/4846/5023/5026/64805/5154/80310/5294/23533/146850/5336/5341/5547/5579/5583/5588/10544/5627/5880/391/286133/6403/5270/5345/710/10019/6850/6915/7980/7056/7099/340205/7222/722…	83
231	LumA_Her2_pos	GO:0002286	T cell activation involved in immune response	33/2141	92/16992	8.8364e-09	2.09179e-07	1.55359e-07	301/54518/6363/911/941/942/26253/8320/2207/50943/1880/84868/3142/3383/3458/3593/3594/3606/8809/3558/3566/3662/3683/3718/3936/3965/10859/4063/114548/5734/5971/114836/8995	33
232	LumA_Her2_pos	GO:0007229	integrin-mediated signaling pathway	33/2141	92/16992	8.8364e-09	2.09179e-07	1.55359e-07	9510/683/83605/967/1307/2207/83706/2268/3055/3676/3679/3681/3682/3683/3684/3687/3689/3695/27040/55679/8174/5341/84106/2185/8482/6850/7070/7076/10077/7294/7305/7409/7791	33
233	LumA_Her2_pos	GO:0002708	positive regulation of lymphocyte mediated immunity	29/2141	75/16992	9.80116e-09	2.30881e-07	1.71477e-07	567/695/718/10666/940/958/56253/2205/2207/2208/50943/3458/3593/3594/3558/22914/3902/4049/259197/114548/91543/54440/4068/117157/114836/30009/7040/7409/6375	29
234	LumA_Her2_pos	GO:0060401	cytosolic calcium ion transport	43/2141	139/16992	9.83726e-09	2.30881e-07	1.71477e-07	477/801/825/857/6363/6366/6348/1234/1236/930/920/1193/11151/3627/6373/4283/1535/356/2281/2534/9446/3270/3357/3596/84502/126306/3932/4067/57192/5026/5319/5336/5350/5371/2185/5788/22821/6263/6622/7040/7070/7222/6375	43
235	LumA_Her2_pos	GO:0001936	regulation of endothelial cell proliferation	34/2141	97/16992	1.04182e-08	2.43476e-07	1.80831e-07	94/8854/348/84913/650/654/857/858/6356/6347/10344/1232/6387/1535/54567/2324/3357/3586/3725/3791/8829/5228/26051/25865/5797/6678/6772/6776/7010/8742/22846/7423/7424/7472	34
236	LumA_Her2_pos	GO:0002260	lymphocyte homeostasis	26/2141	63/16992	1.13709e-08	2.63932e-07	1.96024e-07	100/972/11151/55619/355/50943/202309/84636/3558/3559/3718/27040/3965/4067/4208/3071/11035/27240/6708/7040/7128/23495/115650/608/10673/8740	26
237	LumA_Her2_pos	GO:1903557	positive regulation of tumor necrosis factor superfamily cytokine production	25/2141	59/16992	1.13896e-08	2.63932e-07	1.96024e-07	64170/6363/6347/6348/729230/929/914/942/1535/1536/2207/84868/3458/3593/3717/3965/23643/10392/54440/6693/7097/7098/7099/54106/943	25
238	LumA_Her2_pos	GO:0042346	positive regulation of NF-kappaB import into nucleus	15/2141	24/16992	1.30689e-08	3.01573e-07	2.2398e-07	6363/939/1896/10913/3593/8809/3965/10616/8877/7097/7098/7099/51284/54106/8740	15
239	LumA_Her2_pos	GO:0048872	homeostasis of number of cells	60/2141	228/16992	1.3904e-08	3.195e-07	2.37295e-07	100/51327/301/567/84433/1233/1236/924/972/11151/1435/55619/2113/355/2207/2323/50943/202309/84636/1880/3059/3162/3458/10320/3558/3559/3574/3635/3717/3718/83700/10365/84456/27040/3965/3988/4067/9935/4208/10461/3071/4856/5293/5771/9770/11035/6208/6223/54440/27240/6688/6708/6886/7040/7128/23495/115650/608/10673/8740	60
240	LumA_Her2_pos	GO:0051209	release of sequestered calcium ion into cytosol	35/2141	103/16992	1.59636e-08	3.63784e-07	2.70185e-07	477/801/825/6363/6366/6348/1234/1236/930/1193/11151/3627/6373/4283/1535/2281/9446/3270/3357/3596/84502/126306/3932/4067/57192/5336/5350/2185/5788/22821/6263/6622/7040/7070/6375	35
241	LumA_Her2_pos	GO:0051283	negative regulation of sequestering of calcium ion	35/2141	103/16992	1.59636e-08	3.63784e-07	2.70185e-07	477/801/825/6363/6366/6348/1234/1236/930/1193/11151/3627/6373/4283/1535/2281/9446/3270/3357/3596/84502/126306/3932/4067/57192/5336/5350/2185/5788/22821/6263/6622/7040/7070/6375	35
242	LumA_Her2_pos	GO:0002294	CD4-positive, alpha-beta T cell differentiation involved in immune response	23/2141	52/16992	1.62754e-08	3.69358e-07	2.74325e-07	301/6363/941/942/50943/1880/3142/3458/3593/3594/3606/8809/3558/3566/3662/3718/3965/4063/114548/5734/5971/114836/8995	23
243	LumA_Her2_pos	GO:0032611	interleukin-1 beta production	24/2141	56/16992	1.70313e-08	3.84922e-07	2.85884e-07	9447/409/22900/834/838/6363/6348/1236/115362/2950/3428/3458/3717/3965/4210/58484/22861/114548/10392/5371/8877/7099/51311/7128	24
244	LumA_Her2_pos	GO:0002715	regulation of natural killer cell mediated immunity	18/2141	34/16992	1.773e-08	3.9907e-07	2.96392e-07	409/10666/10225/56253/84868/3593/22914/3902/3965/10859/9437/259197/146850/5272/4068/117157/114836/7409	18
245	LumA_Her2_pos	GO:0001935	endothelial cell proliferation	37/2141	113/16992	1.94434e-08	4.3585e-07	3.23709e-07	94/8854/348/84913/650/654/857/858/6356/6347/10344/1232/947/6387/1535/54567/2324/3162/3357/3586/3725/3791/8829/5228/26051/25865/5613/5797/6678/6772/6776/7010/8742/22846/7423/7424/7472	37
246	LumA_Her2_pos	GO:0050731	positive regulation of peptidyl-tyrosine phosphorylation	48/2141	167/16992	1.96912e-08	4.38141e-07	3.2541e-07	150/51378/409/6352/916/920/958/972/941/975/1436/1437/1464/30844/5168/2205/2252/2534/2621/2688/1839/3059/3082/3383/3458/3479/3593/3596/3600/3606/3558/133396/3717/79705/4067/653361/8829/2185/10507/9021/26228/6850/6997/7040/8764/8995/54209/7424	48
247	LumA_Her2_pos	GO:0002456	T cell mediated immunity	29/2141	77/16992	1.97052e-08	4.38141e-07	3.2541e-07	177/567/11118/10384/925/339390/1075/1512/56940/50943/2794/3383/3593/3594/133396/182/10859/64005/259197/114548/5788/23180/11035/91543/54440/6504/6693/7454/6375	29
248	LumA_Her2_pos	GO:0051282	regulation of sequestering of calcium ion	35/2141	104/16992	2.1172e-08	4.68683e-07	3.48094e-07	477/801/825/6363/6366/6348/1234/1236/930/1193/11151/3627/6373/4283/1535/2281/9446/3270/3357/3596/84502/126306/3932/4067/57192/5336/5350/2185/5788/22821/6263/6622/7040/7070/6375	35
249	LumA_Her2_pos	GO:0007596	blood coagulation	81/2141	348/16992	2.12495e-08	4.68683e-07	3.48094e-07	2/150/239/348/409/114897/832/857/57126/947/958/959/1608/81704/10938/30846/953/2159/2207/83706/2534/2621/2769/54331/2811/2814/3043/3045/10855/3659/3660/3717/27040/81606/3932/3937/4067/23764/7975/10461/22915/10627/10398/4846/5023/5026/64805/5154/80310/5294/23533/146850/5336/5341/5547/5579/5583/5588/10544/5627/5880/391/286133/6403/5270/5345/710/10019/6850/6915/7980/7056/7099/340205/7222/7225/10077/7…	81
250	LumA_Her2_pos	GO:0097553	calcium ion transmembrane import into cytosol	36/2141	109/16992	2.3358e-08	5.11085e-07	3.79586e-07	477/801/825/6363/6366/6348/1234/1236/930/1193/11151/3627/6373/4283/1535/2281/2534/9446/3270/3357/3596/84502/126306/3932/4067/57192/5336/5350/2185/5788/22821/6263/6622/7040/7070/6375	36
251	LumA_Her2_pos	GO:1902656	calcium ion import into cytosol	36/2141	109/16992	2.3358e-08	5.11085e-07	3.79586e-07	477/801/825/6363/6366/6348/1234/1236/930/1193/11151/3627/6373/4283/1535/2281/2534/9446/3270/3357/3596/84502/126306/3932/4067/57192/5336/5350/2185/5788/22821/6263/6622/7040/7070/6375	36
252	LumA_Her2_pos	GO:0002221	pattern recognition receptor signaling pathway	49/2141	173/16992	2.36479e-08	5.15374e-07	3.82772e-07	409/330/695/857/929/4064/146722/942/64581/10695/1508/1513/1520/1535/2219/2672/84868/64135/8517/3659/3662/3684/3689/5641/100130733/23643/4067/5608/4792/10392/10062/57162/118788/26191/23180/54941/91543/353376/81793/7097/7098/7099/51284/51311/54106/7128/10318/79931/7316	49
253	LumA_Her2_pos	GO:0030890	positive regulation of B cell proliferation	19/2141	38/16992	2.42515e-08	5.2644e-07	3.90991e-07	100/84433/952/958/972/975/1880/3596/3558/3574/4208/3071/57162/5788/54440/7099/115650/7293/10673	19
254	LumA_Her2_pos	GO:0032760	positive regulation of tumor necrosis factor production	24/2141	57/16992	2.59169e-08	5.58178e-07	4.14563e-07	64170/6363/6347/6348/729230/929/914/1535/1536/2207/84868/3458/3593/3717/3965/23643/10392/54440/6693/7097/7098/7099/54106/943	24
255	LumA_Her2_pos	GO:0042116	macrophage activation	24/2141	57/16992	2.59169e-08	5.58178e-07	4.14563e-07	199/4345/972/22918/1437/1524/84868/3586/3596/9173/133396/90865/3566/3725/10062/6622/26228/6850/7097/7098/7099/51284/51311/7305	24
256	LumA_Her2_pos	GO:0002407	dendritic cell chemotaxis	15/2141	25/16992	2.88536e-08	6.14201e-07	4.56172e-07	6363/6366/6352/1230/729230/1234/1235/1236/3579/2621/1880/3965/5294/6504/8995	15
257	LumA_Her2_pos	GO:0002507	tolerance induction	15/2141	25/16992	2.88536e-08	6.14201e-07	4.56172e-07	1233/916/942/50943/84868/29851/3620/3559/3965/10288/4067/5133/7040/7048/7128	15
258	LumA_Her2_pos	GO:2000403	positive regulation of lymphocyte migration	15/2141	25/16992	2.88536e-08	6.14201e-07	4.56172e-07	199/6366/6348/6351/6352/729230/3627/6387/10563/9547/3676/2185/8764/8740/6375	15
259	LumA_Her2_pos	GO:0002825	regulation of T-helper 1 type immune response	14/2141	22/16992	2.90227e-08	6.15417e-07	4.57074e-07	301/6363/729230/941/84868/3142/3593/3594/9173/9466/90865/3566/3718/6375	14
260	LumA_Her2_pos	GO:0048771	tissue remodeling	43/2141	144/16992	3.14423e-08	6.61614e-07	4.91385e-07	94/154/177/301/633/857/729230/952/1436/1445/1464/1471/1513/54567/2078/2324/2296/2702/9290/9464/3593/3600/3606/3558/3574/3635/182/3988/79705/4208/10461/4846/5745/2185/5880/9770/84870/1901/6850/7040/7052/7128/51384	43
261	LumA_Her2_pos	GO:0050864	regulation of B cell activation	43/2141	144/16992	3.14423e-08	6.61614e-07	4.91385e-07	100/200558/55024/695/84433/939/940/952/958/972/975/1493/355/50943/1880/3458/3586/3596/3558/9466/3574/3635/4067/4208/4332/3071/150372/57162/639/5788/64092/54440/84174/6850/374403/30009/7040/7099/7128/23495/115650/7293/10673	43
262	LumA_Her2_pos	GO:0070555	response to interleukin-1	37/2141	115/16992	3.28537e-08	6.88673e-07	5.11482e-07	11173/166/301/6346/6356/6357/6358/6361/6362/6363/6347/6366/6367/6368/10344/6348/6349/6351/6352/6355/952/958/1051/1535/2113/3176/8692/3383/7850/10365/3965/5740/8986/6401/6622/6375/6846	37
263	LumA_Her2_pos	GO:0032651	regulation of interleukin-1 beta production	21/2141	46/16992	3.45039e-08	7.20515e-07	5.35131e-07	9447/409/22900/834/838/6363/6348/1236/2950/3428/3458/3717/3965/4210/22861/114548/10392/5371/8877/51311/7128	21
264	LumA_Her2_pos	GO:0050817	coagulation	81/2141	352/16992	3.62875e-08	7.54889e-07	5.60661e-07	2/150/239/348/409/114897/832/857/57126/947/958/959/1608/81704/10938/30846/953/2159/2207/83706/2534/2621/2769/54331/2811/2814/3043/3045/10855/3659/3660/3717/27040/81606/3932/3937/4067/23764/7975/10461/22915/10627/10398/4846/5023/5026/64805/5154/80310/5294/23533/146850/5336/5341/5547/5579/5583/5588/10544/5627/5880/391/286133/6403/5270/5345/710/10019/6850/6915/7980/7056/7099/340205/7222/7225/10077/7…	81
265	LumA_Her2_pos	GO:0002228	natural killer cell mediated immunity	24/2141	58/16992	3.89511e-08	8.07243e-07	5.99545e-07	409/10666/10225/11151/56253/3002/84868/3593/3811/3824/22914/3902/3965/10859/9437/259197/146850/5272/4068/117157/114836/57823/201294/7409	24
266	LumA_Her2_pos	GO:0014066	regulation of phosphatidylinositol 3-kinase signaling	43/2141	145/16992	3.93142e-08	8.11706e-07	6.0286e-07	6352/930/940/941/942/1634/8817/2252/2254/2268/2534/2688/1839/3059/10870/3082/29851/3479/3606/3717/3791/9365/3932/4653/653361/197358/9542/5154/80310/118788/5293/5305/26051/5526/55615/79899/6403/10507/5270/7010/50852/7409/51384	43
267	LumA_Her2_pos	GO:0002700	regulation of production of molecular mediator of immune response	36/2141	111/16992	3.9785e-08	8.18349e-07	6.07793e-07	200558/567/695/10666/51744/940/958/959/972/10225/2207/2865/50943/3162/3458/3586/3596/3558/9466/90865/3566/3718/10859/114548/8013/91543/54440/8482/6504/30009/7040/7098/7099/8764/7293/6375	36
268	LumA_Her2_pos	GO:0051208	sequestering of calcium ion	35/2141	107/16992	4.80105e-08	9.83857e-07	7.30717e-07	477/801/825/6363/6366/6348/1234/1236/930/1193/11151/3627/6373/4283/1535/2281/9446/3270/3357/3596/84502/126306/3932/4067/57192/5336/5350/2185/5788/22821/6263/6622/7040/7070/6375	35
269	LumA_Her2_pos	GO:0050798	activated T cell proliferation	20/2141	43/16992	4.94898e-08	1.0104e-06	7.50432e-07	177/10385/11119/29126/942/50943/2534/11148/3479/3593/3594/3606/3558/3559/3965/80380/11035/6504/126259/8744	20
270	LumA_Her2_pos	GO:0032733	positive regulation of interleukin-10 production	16/2141	29/16992	5.13455e-08	1.04441e-06	7.75687e-07	29126/940/947/959/9308/2207/3082/3593/3662/3965/54440/201633/7097/7099/54106/6375	16
271	LumA_Her2_pos	GO:0072511	divalent inorganic cation transport	94/2141	432/16992	5.40429e-08	1.09522e-06	8.13425e-07	150/409/477/491/567/773/777/93589/783/10203/801/825/117144/857/6363/6347/6366/6348/6351/6352/6355/1230/1234/1236/930/920/8832/1193/11151/3627/6373/6387/4283/1535/1815/356/2259/2281/2534/2621/2701/2771/2859/9446/3270/3357/3383/3596/3603/84502/126306/10008/3932/10859/10288/125336/4067/57192/255231/10316/4846/5023/5026/64805/5138/5294/5319/5336/5350/5371/5579/2185/5788/10266/10268/22821/5957/6263/12…	94
272	LumA_Her2_pos	GO:0002448	mast cell mediated immunity	21/2141	47/16992	5.49845e-08	1.1102e-06	8.24555e-07	695/8832/2205/2207/2242/2268/2294/3162/3596/3566/27040/7462/3965/4067/8013/5293/5294/5880/5272/6850/201294	21
273	LumA_Her2_pos	GO:0032675	regulation of interleukin-6 production	34/2141	103/16992	5.77122e-08	1.16101e-06	8.62289e-07	409/55024/64170/1051/1445/1535/2207/50943/2621/84868/3082/8692/3458/3586/90865/3635/10365/3965/10288/4155/3071/197358/10392/26191/6504/23208/353376/7097/7098/7099/51284/51311/54106/7128	34
274	LumA_Her2_pos	GO:0043903	regulation of symbiosis, encompassing mutualism through parasitism	69/2141	287/16992	6.16977e-08	1.23666e-06	9.18473e-07	104/9447/200315/27350/140564/60489/164668/348/567/330/55337/857/858/6348/6351/6352/919/940/920/972/926/1025/1794/9844/2219/8547/2534/2934/3055/51191/5654/3428/8519/10410/3458/3586/3593/3594/3600/3559/3394/3669/3725/27074/3932/3965/10859/4049/29969/4353/4599/2494/4938/8638/5371/5435/5479/5886/54941/91543/6693/6772/6890/6891/340061/7128/10318/6737/10077	69
275	LumA_Her2_pos	GO:0060334	regulation of interferon-gamma-mediated signaling pathway	13/2141	20/16992	6.38296e-08	1.27473e-06	9.46755e-07	11140/3458/3460/3717/84166/7376/10062/5468/5771/8651/9021/6772/7294	13
276	LumA_Her2_pos	GO:0070838	divalent metal ion transport	93/2141	428/16992	6.81315e-08	1.35572e-06	1.0069e-06	150/409/477/491/567/773/777/93589/783/10203/801/825/117144/857/6363/6347/6366/6348/6351/6352/6355/1230/1234/1236/930/920/8832/1193/11151/3627/6373/6387/4283/1535/1815/356/2259/2281/2534/2621/2701/2771/2859/9446/3270/3357/3383/3596/3603/84502/126306/10008/3932/10859/10288/125336/4067/57192/255231/10316/4846/5023/5026/64805/5138/5294/5319/5336/5350/5371/5579/2185/5788/10266/10268/22821/5957/6263/12…	93
277	LumA_Her2_pos	GO:0032635	interleukin-6 production	35/2141	109/16992	8.10204e-08	1.60637e-06	1.19306e-06	409/55024/64170/1051/1445/1535/2207/50943/2621/84868/3082/8692/3458/3586/90865/3635/10365/3965/10288/4155/3071/197358/10392/4843/26191/6504/23208/353376/7097/7098/7099/51284/51311/54106/7128	35
278	LumA_Her2_pos	GO:0036336	dendritic cell migration	16/2141	30/16992	9.7139e-08	1.9148e-06	1.42214e-06	6363/6366/6352/1230/729230/1234/1235/1236/3579/81704/2621/1880/3965/5294/6504/8995	16
279	LumA_Her2_pos	GO:0032715	negative regulation of interleukin-6 production	18/2141	37/16992	9.76228e-08	1.9148e-06	1.42214e-06	409/55024/1445/50943/2621/84868/3082/3586/3635/10365/3071/197358/26191/6504/23208/7099/54106/7128	18
280	LumA_Her2_pos	GO:0045824	negative regulation of innate immune response	18/2141	37/16992	9.76228e-08	1.9148e-06	1.42214e-06	2/409/10225/84868/3428/3965/10859/197358/84166/9111/7376/10062/5468/5771/6223/5272/710/7128	18
281	LumA_Her2_pos	GO:0002279	mast cell activation involved in immune response	20/2141	45/16992	1.26992e-07	2.47319e-06	1.83685e-06	695/8832/2205/2207/2242/2268/2294/3162/3596/3566/27040/7462/3965/4067/8013/5293/5294/5880/6850/201294	20
282	LumA_Her2_pos	GO:0043303	mast cell degranulation	20/2141	45/16992	1.26992e-07	2.47319e-06	1.83685e-06	695/8832/2205/2207/2242/2268/2294/3162/3596/3566/27040/7462/3965/4067/8013/5293/5294/5880/6850/201294	20
283	LumA_Her2_pos	GO:0042775	mitochondrial ATP synthesis coupled electron transport	29/2141	83/16992	1.34162e-07	2.60359e-06	1.93371e-06	1327/84701/1329/1340/1349/1350/4694/126328/55967/51079/4696/4697/4700/4702/4707/4708/4709/4713/4714/4724/4725/374291/65018/6622/29796/10975/7388/440567/27089	29
284	LumA_Her2_pos	GO:0045066	regulatory T cell differentiation	13/2141	21/16992	1.48142e-07	2.85473e-06	2.12023e-06	940/1493/50943/2529/3458/3558/3659/3965/10288/11006/26279/8651/7040	13
285	LumA_Her2_pos	GO:0060330	regulation of response to interferon-gamma	13/2141	21/16992	1.48142e-07	2.85473e-06	2.12023e-06	11140/3458/3460/3717/84166/7376/10062/5468/5771/8651/9021/6772/7294	13
286	LumA_Her2_pos	GO:0010522	regulation of calcium ion transport into cytosol	30/2141	88/16992	1.5329e-07	2.9436e-06	2.18623e-06	477/801/825/857/930/920/1193/11151/3627/6373/4283/1535/2281/2534/9446/3270/3596/84502/126306/4067/5026/5319/5350/5371/2185/6622/7040/7070/7222/6375	30
287	LumA_Her2_pos	GO:0050792	regulation of viral process	64/2141	265/16992	1.54091e-07	2.94867e-06	2.19e-06	104/9447/200315/27350/140564/60489/164668/348/567/330/55337/858/6348/6351/6352/919/940/920/972/926/1025/1794/9844/2219/8547/2534/2934/3055/51191/5654/3428/8519/10410/3458/3593/3594/3600/3559/3669/3725/27074/3932/3965/10859/29969/4599/2494/4938/8638/5371/5435/5479/5886/54941/91543/6693/6772/6890/6891/340061/7128/10318/6737/10077	64
288	LumA_Her2_pos	GO:0032845	negative regulation of homeostatic process	49/2141	183/16992	1.62108e-07	3.09131e-06	2.29594e-06	100/150/477/554/801/825/6363/6366/6348/1234/1236/930/952/972/1193/11151/1445/3627/6373/4283/1535/2207/2281/9446/3270/3357/3596/3635/84502/126306/3932/4067/9935/57192/91942/54984/5336/5350/2185/5788/22821/6263/6622/7040/7070/7128/10911/2837/6375	49
289	LumA_Her2_pos	GO:0002886	regulation of myeloid leukocyte mediated immunity	18/2141	38/16992	1.63657e-07	3.11005e-06	2.30986e-06	695/718/729230/8832/2205/2207/2242/2268/2294/3162/3596/3566/3965/4067/84106/5880/6850/201294	18
290	LumA_Her2_pos	GO:0042773	ATP synthesis coupled electron transport	29/2141	84/16992	1.80425e-07	3.41687e-06	2.53773e-06	1327/84701/1329/1340/1349/1350/4694/126328/55967/51079/4696/4697/4700/4702/4707/4708/4709/4713/4714/4724/4725/374291/65018/6622/29796/10975/7388/440567/27089	29
291	LumA_Her2_pos	GO:0002526	acute inflammatory response	39/2141	132/16992	1.84878e-07	3.48918e-06	2.59144e-06	2/23780/695/717/718/719/728/730/1236/9332/923/1051/3075/3426/5199/1268/84699/1401/1910/2205/2207/2865/2950/57817/3240/3383/133396/114548/8620/5294/5468/5547/5627/5345/710/6693/6869/7412/8876	39
292	LumA_Her2_pos	GO:0051928	positive regulation of calcium ion transport	32/2141	98/16992	1.86523e-07	3.50816e-06	2.60554e-06	409/491/783/801/825/857/6347/6348/6351/6352/1230/930/920/3627/6373/6387/4283/2259/9446/3596/10008/5026/5319/5336/6622/57620/7070/7222/7225/51393/706/6375	32
293	LumA_Her2_pos	GO:0001771	immunological synapse formation	10/2141	13/16992	1.96995e-07	3.69248e-06	2.74243e-06	6363/6366/1236/923/1794/81704/84868/4478/8440/5551	10
294	LumA_Her2_pos	GO:0032663	regulation of interleukin-2 production	21/2141	50/16992	2.02108e-07	3.76264e-06	2.79454e-06	301/84433/64170/729230/940/947/916/920/941/9308/942/50943/2633/84868/3662/3902/5588/25865/54440/7128/6375	21
295	LumA_Her2_pos	GO:0042093	T-helper cell differentiation	21/2141	50/16992	2.02108e-07	3.76264e-06	2.79454e-06	301/6363/941/942/50943/1880/3142/3593/3594/3606/8809/3558/3566/3662/3718/4063/114548/5734/5971/114836/8995	21
296	LumA_Her2_pos	GO:0043123	positive regulation of I-kappaB kinase/NF-kappaB signaling	48/2141	179/16992	2.05802e-07	3.81847e-06	2.836e-06	80833/330/84433/64170/834/843/6363/6366/1236/939/920/958/972/8837/93978/1896/10913/356/2534/3162/3357/8517/3593/8809/3965/9020/10392/57162/11040/65018/57449/5579/10616/6275/6285/8877/7052/353376/7097/7098/7099/51284/54106/8740/8717/10346/7316/10537	48
297	LumA_Her2_pos	GO:0034340	response to type I interferon	29/2141	85/16992	2.41151e-07	4.45926e-06	3.31193e-06	55337/11140/2634/3429/3430/3433/3437/8519/10410/3455/3659/3660/3662/3663/3394/3669/4599/4600/84166/4938/4939/8638/5696/5771/91543/6672/6772/6773/54739	29
298	LumA_Her2_pos	GO:0022904	respiratory electron transport chain	32/2141	99/16992	2.42617e-07	4.47132e-06	3.32088e-06	1327/84701/1329/1340/1349/1350/2109/4694/126328/55967/51079/4696/4697/4700/4702/91942/4707/4708/4709/4713/4714/4724/4725/374291/65018/6390/6622/29796/10975/7388/440567/27089	32
299	LumA_Her2_pos	GO:0046006	regulation of activated T cell proliferation	18/2141	39/16992	2.68185e-07	4.92599e-06	3.65857e-06	177/10385/29126/942/50943/11148/3479/3593/3594/3606/3558/3559/3965/80380/11035/6504/126259/8744	18
300	LumA_Her2_pos	GO:0050853	B cell receptor signaling pathway	28/2141	81/16992	2.83753e-07	5.16017e-06	3.8325e-06	640/695/930/952/973/974/123920/1493/89857/7462/3932/54923/9404/4067/4208/4332/3071/150372/5293/5336/23228/5579/5583/26191/5788/23180/26228/6850	28
301	LumA_Her2_pos	GO:0060337	type I interferon signaling pathway	28/2141	81/16992	2.83753e-07	5.16017e-06	3.8325e-06	11140/2634/3429/3430/3433/3437/8519/10410/3455/3659/3660/3662/3663/3394/3669/4599/4600/84166/4938/4939/8638/5696/5771/91543/6672/6772/6773/54739	28
302	LumA_Her2_pos	GO:0071357	cellular response to type I interferon	28/2141	81/16992	2.83753e-07	5.16017e-06	3.8325e-06	11140/2634/3429/3430/3433/3437/8519/10410/3455/3659/3660/3662/3663/3394/3669/4599/4600/84166/4938/4939/8638/5696/5771/91543/6672/6772/6773/54739	28
303	LumA_Her2_pos	GO:0051092	positive regulation of NF-kappaB transcription factor activity	39/2141	134/16992	2.85631e-07	5.17718e-06	3.84513e-06	177/9447/695/825/84433/958/959/8837/1896/3383/8517/3689/3965/4791/4792/58484/114548/10392/4914/5319/5579/5583/5588/25865/10616/121268/11035/8986/8877/7040/7097/7098/7099/54106/8995/8717/7185/10346/7316	39
304	LumA_Her2_pos	GO:0034121	regulation of toll-like receptor signaling pathway	21/2141	51/16992	3.0294e-07	5.47285e-06	4.06473e-06	409/330/857/929/146722/1535/2672/3659/3662/23643/4067/10062/57162/26191/91543/353376/7097/7098/7099/54106/7128	21
305	LumA_Her2_pos	GO:0042269	regulation of natural killer cell mediated cytotoxicity	16/2141	32/16992	3.13024e-07	5.61807e-06	4.17258e-06	409/10666/56253/84868/3593/22914/3902/3965/10859/9437/259197/146850/5272/4068/114836/7409	16
306	LumA_Her2_pos	GO:1905517	macrophage migration	16/2141	32/16992	3.13024e-07	5.61807e-06	4.17258e-06	719/728/6347/6348/6352/51192/1240/1435/1910/79148/64805/2185/5919/6504/26228/8995	16
307	LumA_Her2_pos	GO:0002544	chronic inflammatory response	13/2141	22/16992	3.20204e-07	5.67277e-06	4.21321e-06	6356/6347/6352/1524/10563/50943/3620/3586/4049/7128/201294/7412/8876	13
308	LumA_Her2_pos	GO:0032753	positive regulation of interleukin-4 production	13/2141	22/16992	3.20204e-07	5.67277e-06	4.21321e-06	940/916/959/942/1051/50943/84868/90865/3662/3965/114548/5588/54440	13
309	LumA_Her2_pos	GO:0090025	regulation of monocyte chemotaxis	13/2141	22/16992	3.20204e-07	5.67277e-06	4.21321e-06	199/6346/6347/6352/1230/729230/3627/6387/4067/4681/4856/7941/8995	13
310	LumA_Her2_pos	GO:1905521	regulation of macrophage migration	13/2141	22/16992	3.20204e-07	5.67277e-06	4.21321e-06	719/728/6347/6352/1240/1435/79148/64805/2185/5919/6504/26228/8995	13
311	LumA_Her2_pos	GO:0050857	positive regulation of antigen receptor-mediated signaling pathway	12/2141	19/16992	3.32679e-07	5.87484e-06	4.36329e-06	100/1236/123920/3932/4067/150372/5579/5583/25865/5788/26228/50852	12
312	LumA_Her2_pos	GO:0031589	cell-substrate adhesion	70/2141	305/16992	3.36344e-07	5.92052e-06	4.39721e-06	25890/94/402/10109/683/151887/6366/1236/947/967/10225/1305/1307/50509/11151/1435/3491/27185/10395/1842/1896/25975/133584/11117/2199/10516/83706/2294/158326/2621/2633/2824/3232/10855/3676/3679/3683/3689/3695/3717/83700/3791/284348/10894/8174/10461/64005/4653/22795/146183/64098/9647/5613/2185/5764/5800/5880/6614/64094/10174/9806/7010/7070/201294/7412/7424/375567/7450/7471/7791	70
313	LumA_Her2_pos	GO:0001959	regulation of cytokine-mediated signaling pathway	41/2141	145/16992	3.38029e-07	5.93116e-06	4.40511e-06	10555/330/857/83643/6352/146722/972/11140/25999/1435/2621/2672/2950/3455/3458/3460/8517/7850/3717/84166/7376/10062/5468/5771/5788/10616/6586/8651/9021/8877/26228/6772/6773/6850/353376/7128/8717/7185/54209/7294/7316	41
314	LumA_Her2_pos	GO:0035747	natural killer cell chemotaxis	9/2141	11/16992	3.41391e-07	5.97108e-06	4.43476e-06	6347/6348/6351/6352/9547/22914/5293/5294/6375	9
315	LumA_Her2_pos	GO:0051090	regulation of sequence-specific DNA binding transcription factor activity	81/2141	371/16992	3.85475e-07	6.72073e-06	4.99153e-06	177/9447/409/695/825/84433/958/959/8837/1240/150684/1545/54360/1896/2100/50943/2307/2621/2672/9464/84868/3055/26508/3162/3383/3399/8517/3586/3689/3717/3725/3965/5600/150372/4791/4792/197358/58484/84166/114548/10392/4914/57162/5195/5292/65018/5314/5319/5468/5526/5579/5583/5588/25865/3275/5740/10616/121268/11035/8986/6424/6446/6672/8877/6850/7040/7097/7098/7099/54106/7128/7293/8995/8717/7185/6737/1…	81
316	LumA_Her2_pos	GO:0060759	regulation of response to cytokine stimulus	42/2141	151/16992	3.99297e-07	6.93968e-06	5.15415e-06	166/10555/330/857/83643/6352/146722/972/11140/25999/1435/2621/2672/2950/3455/3458/3460/8517/7850/3717/84166/7376/10062/5468/5771/5788/10616/6586/8651/9021/8877/26228/6772/6773/6850/353376/7128/8717/7185/54209/7294/7316	42
317	LumA_Her2_pos	GO:0022900	electron transport chain	32/2141	101/16992	4.04738e-07	7.01205e-06	5.2079e-06	1327/84701/1329/1340/1349/1350/2109/4694/126328/55967/51079/4696/4697/4700/4702/91942/4707/4708/4709/4713/4714/4724/4725/374291/65018/6390/6622/29796/10975/7388/440567/27089	32
318	LumA_Her2_pos	GO:0048246	macrophage chemotaxis	15/2141	29/16992	4.16725e-07	7.19702e-06	5.34528e-06	719/728/6347/6348/6352/51192/1240/1435/1910/79148/2185/5919/6504/26228/8995	15
319	LumA_Her2_pos	GO:0050701	interleukin-1 secretion	18/2141	40/16992	4.30279e-07	7.40781e-06	5.50183e-06	9447/22900/834/838/6363/6348/1236/2621/115362/3458/7850/3965/58484/22861/114548/5371/7099/51311	18
320	LumA_Her2_pos	GO:0050714	positive regulation of protein secretion	54/2141	216/16992	4.40111e-07	7.5534e-06	5.60997e-06	9447/640/654/22900/834/838/6363/6348/929/914/51744/29126/947/952/26253/93978/283420/56253/1436/2219/2268/84868/3357/8692/3458/3479/3586/3596/9173/3558/55801/90865/3566/3717/3965/4023/5600/4155/8736/22861/114548/7376/81285/29085/5319/5734/26191/6504/6850/7040/51311/8764/7293/7424	54
321	LumA_Her2_pos	GO:0014068	positive regulation of phosphatidylinositol 3-kinase signaling	24/2141	65/16992	4.97456e-07	8.51098e-06	6.32117e-06	6352/940/1634/2268/2534/2688/3059/10870/3082/3479/3606/3717/3791/4653/653361/5154/80310/118788/55615/79899/6403/10507/7010/51384	24
322	LumA_Her2_pos	GO:0048015	phosphatidylinositol-mediated signaling	52/2141	206/16992	5.18794e-07	8.8485e-06	6.57185e-06	6352/930/940/941/942/1436/1634/8817/2252/2254/2268/2534/2688/2934/1839/3059/10870/3082/3357/29851/3479/3606/3717/3791/9365/3932/4058/4653/653361/4803/197358/9542/4914/5154/80310/118788/5293/5294/23533/146850/5305/26051/5526/55615/79899/6403/10507/5270/7010/50852/7409/51384	52
323	LumA_Her2_pos	GO:0016525	negative regulation of angiogenesis	26/2141	74/16992	5.2092e-07	8.85725e-06	6.57834e-06	51378/6347/729230/1284/1285/3627/1634/54567/641700/356/2296/2828/3087/79812/4881/5140/5371/5764/5797/5176/6678/23166/6772/7010/7075/22846	26
324	LumA_Her2_pos	GO:0001938	positive regulation of endothelial cell proliferation	25/2141	70/16992	6.02309e-07	1.02095e-05	7.58267e-06	94/650/654/858/6356/6347/10344/1232/6387/1535/2324/3357/3586/3725/3791/8829/5228/26051/25865/6776/7010/8742/7423/7424/7472	25
325	LumA_Her2_pos	GO:0032623	interleukin-2 production	22/2141	57/16992	6.09021e-07	1.02915e-05	7.64359e-06	301/84433/64170/729230/940/947/916/920/941/9308/942/50943/2633/84868/3606/3662/3902/5588/25865/54440/7128/6375	22
326	LumA_Her2_pos	GO:0031343	positive regulation of cell killing	17/2141	37/16992	6.24746e-07	1.05249e-05	7.81689e-06	567/6347/10666/56253/2208/3458/3593/3594/22914/3902/259197/4843/4068/114836/26228/7409/6375	17
327	LumA_Her2_pos	GO:0001667	ameboidal-type cell migration	71/2141	316/16992	6.51157e-07	1.09363e-05	8.12243e-06	94/239/8092/51378/348/393/397/84913/147372/1235/1512/10563/114757/1545/1634/54567/1910/1947/5168/2113/8817/2252/2324/152007/2876/9464/1839/3357/8692/3458/3640/3676/3689/3695/3725/3791/83881/79812/340719/4846/4856/8829/57449/5371/9647/5547/25865/5613/79899/2185/11156/5797/10371/5176/83442/64321/54345/6672/6678/6776/6869/6997/7010/7040/7048/7076/8742/10911/22846/7424/9839	71
328	LumA_Her2_pos	GO:0042345	regulation of NF-kappaB import into nucleus	19/2141	45/16992	6.95176e-07	1.15694e-05	8.59269e-06	6363/939/1896/10913/3586/3593/8809/3965/4792/114548/4856/10616/8877/7097/7098/7099/51284/54106/8740	19
329	LumA_Her2_pos	GO:0042348	NF-kappaB import into nucleus	19/2141	45/16992	6.95176e-07	1.15694e-05	8.59269e-06	6363/939/1896/10913/3586/3593/8809/3965/4792/114548/4856/10616/8877/7097/7098/7099/51284/54106/8740	19
330	LumA_Her2_pos	GO:1903556	negative regulation of tumor necrosis factor superfamily cytokine production	19/2141	45/16992	6.95176e-07	1.15694e-05	8.59269e-06	409/29126/947/50943/2621/2841/2950/84868/3586/3965/10859/197358/5443/26191/6504/23208/7099/7128/706	19
331	LumA_Her2_pos	GO:0003018	vascular process in circulatory system	42/2141	154/16992	7.12042e-07	1.18143e-05	8.77457e-06	59/147/146/150/154/239/348/477/554/857/952/1401/1910/2296/2702/2876/2982/3043/3162/3357/3383/3741/3764/3779/27345/4846/4881/5023/5138/11156/5797/10266/5997/5345/219537/6648/6869/6915/7010/7040/10911/2837	42
332	LumA_Her2_pos	GO:0010758	regulation of macrophage chemotaxis	12/2141	20/16992	7.35954e-07	1.20352e-05	8.9386e-06	719/728/6347/6352/1240/1435/79148/2185/5919/6504/26228/8995	12
333	LumA_Her2_pos	GO:1901623	regulation of lymphocyte chemotaxis	12/2141	20/16992	7.35954e-07	1.20352e-05	8.9386e-06	6347/6348/6351/6352/729230/3627/10563/9547/22914/2185/8740/6375	12
334	LumA_Her2_pos	GO:0010543	regulation of platelet activation	15/2141	30/16992	7.3631e-07	1.20352e-05	8.9386e-06	239/348/114897/2207/4067/4846/5154/5341/5588/6403/5270/6850/7056/7099/7294	15
335	LumA_Her2_pos	GO:0045622	regulation of T-helper cell differentiation	15/2141	30/16992	7.3631e-07	1.20352e-05	8.9386e-06	301/6363/941/942/50943/3142/3593/3594/3606/3558/3566/3662/3718/114548/8995	15
336	LumA_Her2_pos	GO:0050869	negative regulation of B cell activation	15/2141	30/16992	7.3631e-07	1.20352e-05	8.9386e-06	55024/695/1493/355/50943/3586/3635/4067/4332/639/64092/84174/374403/7128/23495	15
337	LumA_Her2_pos	GO:0030336	negative regulation of cell migration	53/2141	214/16992	7.67303e-07	1.25045e-05	9.28721e-06	94/100/104/199/51378/348/64411/393/397/6347/6366/1524/6387/10563/114757/1545/1634/10395/54567/1800/1809/2022/2841/2950/3162/8692/8519/90865/22914/9863/60672/79148/79812/4681/4856/10718/127435/5734/5764/5797/6237/10371/80031/5176/6423/6672/26228/6910/7040/7070/7075/7076/22846	53
338	LumA_Her2_pos	GO:0002831	regulation of response to biotic stimulus	39/2141	139/16992	8.0454e-07	1.30726e-05	9.7091e-06	9447/60489/567/330/654/4064/10666/919/940/920/926/56253/1535/1794/9844/2534/84868/3055/51191/5654/3458/3593/3594/3600/3559/3932/10859/9450/23643/259197/10392/10133/639/54941/6693/23208/340061/7128/10077	39
339	LumA_Her2_pos	GO:0035150	regulation of tube size	38/2141	134/16992	8.29001e-07	1.34303e-05	9.97479e-06	59/147/146/150/154/239/348/477/554/857/952/1401/1910/2296/2702/2876/2982/3043/3162/3357/3383/3741/3764/3779/27345/4846/4881/5023/5797/5997/5345/219537/6648/6869/6915/10911/2837/7484	38
340	LumA_Her2_pos	GO:0048017	inositol lipid-mediated signaling	52/2141	209/16992	8.36382e-07	1.351e-05	1.0034e-05	6352/930/940/941/942/1436/1634/8817/2252/2254/2268/2534/2688/2934/1839/3059/10870/3082/3357/29851/3479/3606/3717/3791/9365/3932/4058/4653/653361/4803/197358/9542/4914/5154/80310/118788/5293/5294/23533/146850/5305/26051/5526/55615/79899/6403/10507/5270/7010/50852/7409/51384	52
341	LumA_Her2_pos	GO:0002698	negative regulation of immune effector process	32/2141	104/16992	8.43267e-07	1.35813e-05	1.00869e-05	2/301/409/729230/8832/10225/339390/56940/2294/50943/84868/3142/3162/5654/3586/3558/3559/90865/3566/3718/3965/10859/5788/54941/6223/5272/710/6504/6693/7040/8995/6375	32
342	LumA_Her2_pos	GO:0051271	negative regulation of cellular component movement	58/2141	243/16992	8.76539e-07	1.40759e-05	1.04543e-05	94/100/104/199/51378/348/64411/393/397/6347/6366/1524/6387/10563/114757/1545/1634/10395/54567/1800/1809/2022/2841/2950/3162/8692/8519/90865/10008/22914/9863/60672/79148/79812/4681/4856/10718/8829/5314/127435/5734/5764/5797/5800/6237/10371/80031/5176/6423/6672/26228/6910/7040/7070/7075/7076/22846/7454	58
343	LumA_Her2_pos	GO:0042092	type 2 immune response	16/2141	34/16992	8.9506e-07	1.43314e-05	1.0644e-05	301/255877/729230/972/942/3142/3620/3586/3606/9466/133396/90865/3566/114548/91543/6375	16
344	LumA_Her2_pos	GO:2000181	negative regulation of blood vessel morphogenesis	26/2141	76/16992	9.40692e-07	1.50183e-05	1.11542e-05	51378/6347/729230/1284/1285/3627/1634/54567/641700/356/2296/2828/3087/79812/4881/5140/5371/5764/5797/5176/6678/23166/6772/7010/7075/22846	26
345	LumA_Her2_pos	GO:0042267	natural killer cell mediated cytotoxicity	21/2141	54/16992	9.44267e-07	1.50316e-05	1.11641e-05	409/10666/11151/56253/3002/84868/3593/3811/22914/3902/3965/10859/9437/259197/146850/5272/4068/114836/57823/201294/7409	21
346	LumA_Her2_pos	GO:0032673	regulation of interleukin-4 production	14/2141	27/16992	9.81382e-07	1.55773e-05	1.15694e-05	940/916/959/9308/942/1051/50943/84868/90865/3662/3965/114548/5588/54440	14
347	LumA_Her2_pos	GO:0031663	lipopolysaccharide-mediated signaling pathway	20/2141	50/16992	1.00753e-06	1.59462e-05	1.18434e-05	654/6347/6348/6352/929/4064/923/3055/3606/9450/23643/4067/4792/4846/639/26191/7040/7097/7099/7128	20
348	LumA_Her2_pos	GO:0002532	production of molecular mediator involved in inflammatory response	19/2141	46/16992	1.04494e-06	1.64506e-05	1.2218e-05	240/695/923/10225/2207/115362/63940/3620/27190/7850/3566/4067/4210/197358/4843/5023/6223/6850/7099	19
349	LumA_Her2_pos	GO:0002437	inflammatory response to antigenic stimulus	18/2141	42/16992	1.04539e-06	1.64506e-05	1.2218e-05	695/718/1236/940/923/1268/2205/2207/2876/3383/3586/3593/3559/133396/3568/4049/8620/6693	18
350	LumA_Her2_pos	GO:0051238	sequestering of metal ion	36/2141	125/16992	1.06674e-06	1.67387e-05	1.24319e-05	477/801/825/6363/6366/6348/1234/1236/930/1193/11151/3627/6373/4283/1535/2281/2512/9446/3270/3357/3596/84502/126306/3932/4067/57192/5336/5350/2185/5788/22821/6263/6622/7040/7070/6375	36
351	LumA_Her2_pos	GO:0002718	regulation of cytokine production involved in immune response	23/2141	63/16992	1.08001e-06	1.68986e-05	1.25507e-05	567/695/10666/972/10225/2207/2865/50943/3162/3586/3718/10859/114548/8013/91543/54440/8482/6504/7040/7098/7099/8764/6375	23
352	LumA_Her2_pos	GO:0090130	tissue migration	57/2141	239/16992	1.11543e-06	1.74033e-05	1.29255e-05	59/70/94/239/51378/348/84913/147372/1235/1512/10563/1545/1634/54567/5168/2113/8817/2252/2324/2294/152007/2876/1839/3458/3640/3689/3725/3791/79812/340719/4846/4856/8829/57449/9647/5547/25865/5613/2185/11156/5797/10371/5176/83442/54345/6672/6678/6776/6869/6997/7010/7040/7048/8742/22846/7424/9839	57
353	LumA_Her2_pos	GO:0031099	regeneration	45/2141	173/16992	1.22608e-06	1.90754e-05	1.41674e-05	301/348/55909/728/825/6347/1051/8837/6387/2281/2596/2621/2735/2876/2934/2950/57817/3082/3162/3479/3586/3717/83700/3725/3936/59352/389125/4792/4815/4837/4856/8013/5207/5228/5468/56963/6156/8578/6442/7040/7048/7070/706/7294/7471	45
354	LumA_Her2_pos	GO:0051235	maintenance of location	66/2141	292/16992	1.27982e-06	1.98553e-05	1.47467e-05	346/348/402/477/718/801/825/857/6363/6366/6348/1234/1236/930/939/920/1193/11151/1401/3627/6373/4283/1535/10938/23136/161247/2281/2512/2760/2934/9446/3270/3357/3586/3596/84502/126306/3932/4023/4067/57192/4481/4681/4792/4794/7376/10062/65018/5336/5350/5371/5468/2185/5771/5788/22821/6263/6622/6672/5552/7040/7070/8740/706/11344/6375	66
355	LumA_Her2_pos	GO:0048659	smooth muscle cell proliferation	34/2141	116/16992	1.35448e-06	2.09545e-05	1.5563e-05	199/231/239/10203/6352/1535/2950/1839/3162/3458/3479/3586/3593/3596/3600/3606/3717/3725/4856/4881/4835/8013/5136/80310/5468/5739/348093/1901/5345/6772/6869/7048/7052/7128	34
356	LumA_Her2_pos	GO:0050702	interleukin-1 beta secretion	16/2141	35/16992	1.45618e-06	2.24644e-05	1.66844e-05	9447/22900/834/838/6363/6348/1236/115362/3458/3965/58484/22861/114548/5371/7099/51311	16
357	LumA_Her2_pos	GO:0042130	negative regulation of T cell proliferation	20/2141	51/16992	1.4621e-06	2.24926e-05	1.67054e-05	10385/29126/1051/339390/1493/50943/84868/3620/3586/3559/3965/10859/10288/80380/57162/26279/6693/7040/8764/6375	20
358	LumA_Her2_pos	GO:0002312	B cell activation involved in immune response	23/2141	64/16992	1.48612e-06	2.27802e-05	1.6919e-05	100/200558/1235/4064/940/958/959/55619/50943/202309/1880/3458/3586/3558/9466/9452/4242/5336/23228/2185/30009/7040/7099	23
359	LumA_Her2_pos	GO:0043901	negative regulation of multi-organism process	42/2141	158/16992	1.48909e-06	2.27802e-05	1.6919e-05	100/200315/27350/140564/60489/164668/397/55337/6348/6351/6352/2219/8547/2934/84868/27306/5654/3428/8519/10410/3458/3479/3586/3593/3559/3394/3669/3725/4049/4353/4599/4938/8638/5371/639/54941/91543/6772/7076/7128/10318/6737	42
360	LumA_Her2_pos	GO:0001562	response to protozoan	12/2141	21/16992	1.5197e-06	2.31197e-05	1.71712e-05	116071/283234/958/64581/3458/3586/3593/3566/3662/3394/6693/10077	12
361	LumA_Her2_pos	GO:0042094	interleukin-2 biosynthetic process	12/2141	21/16992	1.5197e-06	2.31197e-05	1.71712e-05	84433/64170/940/916/920/941/942/50943/3606/3662/3902/5588	12
362	LumA_Her2_pos	GO:0032720	negative regulation of tumor necrosis factor production	18/2141	43/16992	1.58695e-06	2.40096e-05	1.78321e-05	409/947/50943/2621/2841/2950/84868/3586/3965/10859/197358/5443/26191/6504/23208/7099/7128/706	18
363	LumA_Her2_pos	GO:2000107	negative regulation of leukocyte apoptotic process	18/2141	43/16992	1.58695e-06	2.40096e-05	1.78321e-05	100/6363/6366/6352/1236/939/972/6387/81704/2207/2621/3059/3620/3558/3718/10859/10461/5588	18
364	LumA_Her2_pos	GO:0032695	negative regulation of interleukin-12 production	10/2141	15/16992	1.62497e-06	2.45173e-05	1.82092e-05	409/1240/3586/3718/10859/4210/6504/201633/51311/3604	10
365	LumA_Her2_pos	GO:0002367	cytokine production involved in immune response	26/2141	78/16992	1.65381e-06	2.48842e-05	1.84817e-05	567/695/10666/972/10225/2207/2865/50943/2621/3162/3586/133396/3718/10859/114548/8013/91543/54440/8482/6504/7040/7097/7098/7099/8764/6375	26
366	LumA_Her2_pos	GO:0001774	microglial cell activation	11/2141	18/16992	1.68574e-06	2.52264e-05	1.87358e-05	199/1524/3596/90865/3725/6622/26228/7097/7098/51284/51311	11
367	LumA_Her2_pos	GO:0045076	regulation of interleukin-2 biosynthetic process	11/2141	18/16992	1.68574e-06	2.52264e-05	1.87358e-05	84433/64170/940/916/920/941/942/50943/3662/3902/5588	11
368	LumA_Her2_pos	GO:0008360	regulation of cell shape	39/2141	143/16992	1.75222e-06	2.615e-05	1.94218e-05	301/116985/64411/55843/6356/6357/6347/6348/148170/56990/11151/1436/10395/23136/54751/2242/221472/2268/752/91010/2534/3055/3383/3679/3689/3791/7940/4478/54873/29780/51177/2185/5764/57381/23433/6285/10507/30011/6708	39
369	LumA_Her2_pos	GO:1901343	negative regulation of vasculature development	27/2141	83/16992	1.79994e-06	2.67894e-05	1.98967e-05	51378/6347/729230/1284/1285/3627/1634/54567/641700/356/2296/2828/3087/3458/79812/4881/5140/5371/5764/5797/5176/6678/23166/6772/7010/7075/22846	27
370	LumA_Her2_pos	GO:0050880	regulation of blood vessel size	37/2141	133/16992	1.90961e-06	2.83448e-05	2.10519e-05	59/147/146/150/154/239/348/477/554/857/952/1401/1910/2296/2702/2876/2982/3043/3162/3357/3383/3741/3764/3779/27345/4846/4881/5023/5797/5997/5345/219537/6648/6869/6915/10911/2837	37
371	LumA_Her2_pos	GO:0032633	interleukin-4 production	15/2141	32/16992	2.09637e-06	3.09393e-05	2.29788e-05	940/916/959/9308/942/1051/50943/84868/90865/3662/3702/3965/114548/5588/54440	15
372	LumA_Her2_pos	GO:0050704	regulation of interleukin-1 secretion	15/2141	32/16992	2.09637e-06	3.09393e-05	2.29788e-05	9447/22900/834/838/6363/6348/1236/2621/3458/7850/3965/22861/114548/5371/51311	15
373	LumA_Her2_pos	GO:0006119	oxidative phosphorylation	31/2141	103/16992	2.10515e-06	3.09393e-05	2.29788e-05	513/400916/1327/84701/1329/1340/1349/1350/4694/126328/55967/51079/4696/4697/4700/4702/4707/4708/4709/4713/4714/4724/4725/374291/65018/6622/29796/10975/7388/440567/27089	31
374	LumA_Her2_pos	GO:0048660	regulation of smooth muscle cell proliferation	33/2141	113/16992	2.10694e-06	3.09393e-05	2.29788e-05	199/231/239/10203/6352/1535/2950/1839/3162/3458/3479/3586/3593/3596/3600/3606/3717/3725/4881/4835/8013/5136/80310/5468/5739/348093/1901/5345/6772/6869/7048/7052/7128	33
375	LumA_Her2_pos	GO:0002440	production of molecular mediator of immune response	50/2141	204/16992	2.15796e-06	3.16041e-05	2.34726e-05	200558/567/695/84433/1235/10666/51744/940/958/959/972/10225/355/2207/2865/50943/202309/2621/3162/3458/3586/3596/3558/9466/133396/90865/3566/9452/3718/54900/10859/114548/8013/5452/5788/91543/54440/8482/6504/30009/7040/7097/7098/7099/126259/8764/7293/10673/29802/6375	50
376	LumA_Her2_pos	GO:0050710	negative regulation of cytokine secretion	19/2141	48/16992	2.26026e-06	3.29266e-05	2.44548e-05	301/55024/10385/947/50943/2621/2633/3586/7850/10859/114548/5371/5734/26191/6504/5552/23208/51311/3604	19
377	LumA_Her2_pos	GO:0071622	regulation of granulocyte chemotaxis	19/2141	48/16992	2.26026e-06	3.29266e-05	2.44548e-05	683/719/728/6363/6347/6366/6352/1236/972/1240/1435/83700/4354/3071/5880/5919/6504/8995/6375	19
378	LumA_Her2_pos	GO:0032732	positive regulation of interleukin-1 production	16/2141	36/16992	2.31507e-06	3.34395e-05	2.48358e-05	9447/22900/834/838/6363/6348/84868/3428/3458/3717/3965/22861/114548/10392/7099/51311	16
379	LumA_Her2_pos	GO:0032620	interleukin-17 production	13/2141	25/16992	2.31569e-06	3.34395e-05	2.48358e-05	50943/3458/3593/3600/3606/3558/4063/3071/5588/23180/114836/7040/7099	13
380	LumA_Her2_pos	GO:2000404	regulation of T cell migration	13/2141	25/16992	2.31569e-06	3.34395e-05	2.48358e-05	199/6366/6352/729230/1235/3627/6387/10563/3676/11035/8764/8740/6375	13
381	LumA_Her2_pos	GO:0019058	viral life cycle	91/2141	449/16992	2.32591e-06	3.34395e-05	2.48358e-05	104/200315/27350/140564/60489/164668/348/55337/857/858/6347/6348/6351/6352/1234/30835/940/920/972/941/975/942/1025/79643/339390/1380/1508/10663/8666/2219/8547/2621/2934/8692/3383/3428/8519/10410/3669/3695/3725/27074/3965/29969/4599/4684/2494/4938/8638/5125/5371/5435/5479/5886/6135/6137/23521/9045/6152/6157/6158/6156/6160/6164/11224/25873/6167/6169/6176/6181/6205/6208/6209/6223/6224/6227/6230/6235…	91
382	LumA_Her2_pos	GO:0032844	regulation of homeostatic process	91/2141	449/16992	2.32591e-06	3.34395e-05	2.48358e-05	100/150/239/301/477/554/567/801/825/857/6363/6366/6348/1234/1236/930/952/920/972/1193/1268/11151/1436/1445/3627/6373/4283/1535/1634/1910/2113/2207/2273/2281/2534/2702/9446/3270/3357/3596/3558/3559/3635/84502/126306/3791/3932/3965/4067/9935/57192/284207/4653/3071/91942/8620/4881/7376/10062/8013/5020/5026/29085/5293/65018/54984/5319/5336/5350/5371/5588/2185/5788/29098/22821/11035/6263/1901/6622/668…	91
383	LumA_Her2_pos	GO:0007259	JAK-STAT cascade	43/2141	166/16992	2.35871e-06	3.36468e-05	2.49897e-05	231/633/857/6347/6352/729230/958/1436/1437/1545/1634/23768/2534/2675/2688/2811/3059/3455/3458/3479/3593/3596/3600/3606/3558/116379/55801/133396/3717/3718/94030/4067/9111/127435/5771/8651/8835/9021/6772/6773/6775/6776/8995	43
384	LumA_Her2_pos	GO:0033002	muscle cell proliferation	43/2141	166/16992	2.35871e-06	3.36468e-05	2.49897e-05	199/231/239/10203/6352/8837/1535/2254/2296/2950/1839/3162/3458/3479/3586/3593/3596/3600/3606/3717/3725/5600/4208/4856/4881/4835/8013/5136/80310/5292/5468/5739/348093/1901/5345/6772/6869/6909/6910/7048/7052/7128/7472	43
385	LumA_Her2_pos	GO:0097696	STAT cascade	43/2141	166/16992	2.35871e-06	3.36468e-05	2.49897e-05	231/633/857/6347/6352/729230/958/1436/1437/1545/1634/23768/2534/2675/2688/2811/3059/3455/3458/3479/3593/3596/3600/3606/3558/116379/55801/133396/3717/3718/94030/4067/9111/127435/5771/8651/8835/9021/6772/6773/6775/6776/8995	43
386	LumA_Her2_pos	GO:0002704	negative regulation of leukocyte mediated immunity	18/2141	44/16992	2.37041e-06	3.37261e-05	2.50486e-05	409/729230/8832/10225/339390/56940/2294/50943/84868/3162/3718/3965/10859/5788/5272/6504/6693/6375	18
387	LumA_Her2_pos	GO:2000146	negative regulation of cell motility	54/2141	228/16992	2.64845e-06	3.75847e-05	2.79144e-05	94/100/104/199/51378/348/64411/393/397/6347/6366/1524/6387/10563/114757/1545/1634/10395/54567/1800/1809/2022/2841/2950/3162/8692/8519/90865/22914/9863/60672/79148/79812/4681/4856/10718/127435/5734/5764/5797/6237/10371/80031/5176/6423/6672/26228/6910/7040/7070/7075/7076/22846/7454	54
388	LumA_Her2_pos	GO:0040013	negative regulation of locomotion	59/2141	257/16992	2.72534e-06	3.85763e-05	2.86509e-05	94/100/104/199/51378/348/64411/393/397/6347/6366/1524/6387/10563/114757/1545/1634/10395/54567/1800/1809/2022/2841/2950/3162/8692/8519/90865/22914/9863/60672/79148/79812/4681/4856/10718/8829/5371/127435/5734/5764/5771/5797/5800/6237/10371/80031/5176/6423/6672/26228/6910/7040/7070/7075/7076/6737/22846/7454	59
389	LumA_Her2_pos	GO:0002576	platelet degranulation	36/2141	130/16992	2.93868e-06	4.13356e-05	3.07002e-05	2/801/967/1675/7123/1521/2207/83706/2621/22927/3082/3479/3671/3699/7044/3959/4067/22915/5023/5154/5175/5341/5627/5919/6403/5345/710/6678/5552/6850/7040/7076/7423/7424/10490/7450	36
390	LumA_Her2_pos	GO:0002861	regulation of inflammatory response to antigenic stimulus	12/2141	22/16992	2.9591e-06	4.13356e-05	3.07002e-05	695/718/1236/940/1268/2205/2207/2876/3586/3593/4049/6693	12
391	LumA_Her2_pos	GO:0032660	regulation of interleukin-17 production	12/2141	22/16992	2.9591e-06	4.13356e-05	3.07002e-05	50943/3458/3593/3600/3606/3558/4063/3071/5588/114836/7040/7099	12
392	LumA_Her2_pos	GO:0071677	positive regulation of mononuclear cell migration	12/2141	22/16992	2.9591e-06	4.13356e-05	3.07002e-05	199/6346/6347/6352/1230/729230/3627/6387/80310/7941/7040/8995	12
393	LumA_Her2_pos	GO:0033006	regulation of mast cell activation involved in immune response	14/2141	29/16992	2.96545e-06	4.13356e-05	3.07002e-05	8832/2205/2207/2242/2268/2294/3162/3596/3566/3965/4067/5880/6850/201294	14
394	LumA_Her2_pos	GO:0043304	regulation of mast cell degranulation	14/2141	29/16992	2.96545e-06	4.13356e-05	3.07002e-05	8832/2205/2207/2242/2268/2294/3162/3596/3566/3965/4067/5880/6850/201294	14
395	LumA_Her2_pos	GO:1904062	regulation of cation transmembrane transport	58/2141	252/16992	3.03063e-06	4.21373e-05	3.12957e-05	150/477/482/483/783/801/825/857/930/1193/150684/11151/1393/1520/3627/6373/4283/1535/1612/1815/2259/2273/2281/5348/486/53827/53826/53822/2534/2745/2859/9446/57817/3270/3596/84502/126306/8514/10008/30820/3779/3781/4067/4208/5294/5336/5350/2185/29098/85358/1318/6622/57620/54997/7040/7070/54106/6375	58
396	LumA_Her2_pos	GO:0035296	regulation of tube diameter	35/2141	125/16992	3.05057e-06	4.22008e-05	3.13428e-05	59/147/146/150/154/239/348/477/554/857/952/1401/1910/2702/2876/2982/3162/3357/3383/3741/3764/3779/27345/4846/4881/5023/5797/5997/5345/219537/6648/6869/6915/10911/2837	35
397	LumA_Her2_pos	GO:0097746	regulation of blood vessel diameter	35/2141	125/16992	3.05057e-06	4.22008e-05	3.13428e-05	59/147/146/150/154/239/348/477/554/857/952/1401/1910/2702/2876/2982/3162/3357/3383/3741/3764/3779/27345/4846/4881/5023/5797/5997/5345/219537/6648/6869/6915/10911/2837	35
398	LumA_Her2_pos	GO:0002673	regulation of acute inflammatory response	24/2141	71/16992	3.1101e-06	4.28087e-05	3.17943e-05	2/695/717/718/719/728/730/1236/3075/3426/5199/1268/84699/1910/2205/2207/2865/2950/114548/5294/5468/5627/710/6693	24
399	LumA_Her2_pos	GO:0007260	tyrosine phosphorylation of STAT protein	24/2141	71/16992	3.1101e-06	4.28087e-05	3.17943e-05	857/6352/958/1436/1437/2534/2688/3059/3458/3479/3593/3596/3600/3606/3558/116379/133396/3717/3718/4067/5771/8651/9021/8995	24
400	LumA_Her2_pos	GO:0071347	cellular response to interleukin-1	28/2141	90/16992	3.15246e-06	4.32833e-05	3.21468e-05	11173/6346/6356/6357/6358/6361/6362/6363/6347/6366/6367/6368/10344/6348/6349/6351/6352/6355/958/1051/8692/3383/7850/10365/5740/8986/6375/6846	28
401	LumA_Her2_pos	GO:0032418	lysosome localization	22/2141	62/16992	3.19152e-06	4.37102e-05	3.24639e-05	2647/695/8832/2205/2207/2242/2268/2294/3162/3596/3566/27040/7462/3965/4067/8013/5293/5294/23207/5880/6850/201294	22
402	LumA_Her2_pos	GO:0008217	regulation of blood pressure	43/2141	168/16992	3.30498e-06	4.51516e-05	3.35344e-05	59/94/147/146/154/477/554/947/1268/1522/1535/66002/1910/2028/64167/2865/2621/2702/2982/3043/3162/4843/4846/8620/4881/81285/5020/5023/5125/5443/5468/5547/5800/10266/5973/5345/6446/6648/6869/6915/10911/2837/7424	43
403	LumA_Her2_pos	GO:0001912	positive regulation of leukocyte mediated cytotoxicity	15/2141	33/16992	3.3962e-06	4.62827e-05	3.43745e-05	567/6347/10666/56253/3593/3594/22914/3902/259197/4843/4068/114836/26228/7409/6375	15
404	LumA_Her2_pos	GO:0051051	negative regulation of transport	91/2141	453/16992	3.41589e-06	4.64323e-05	3.44856e-05	100/150/301/341/477/554/55024/10385/9478/801/857/729230/939/146722/947/972/8832/1193/1268/150684/11151/1393/1445/1815/23625/2281/2294/50943/2621/2633/2824/2859/9446/57817/3162/3270/3383/3586/7850/90865/3741/10008/3965/10859/10288/29969/91942/4792/4794/114548/4846/4856/8620/7376/10062/4946/5020/64805/5138/8682/91461/5569/11142/5350/5371/5579/5734/2185/26191/91543/6386/5270/6424/283514/6504/6591/66…	91
405	LumA_Her2_pos	GO:0030101	natural killer cell activation	25/2141	76/16992	3.42408e-06	4.64323e-05	3.44856e-05	914/51744/11151/2323/2621/84868/3593/3600/3606/8809/3558/50615/3689/22914/10461/9437/259197/5293/639/26191/6504/114836/57823/201294/257101	25
406	LumA_Her2_pos	GO:0002712	regulation of B cell mediated immunity	18/2141	45/16992	3.48723e-06	4.70366e-05	3.49344e-05	200558/695/718/10666/940/958/2205/2207/2208/50943/3458/3586/3558/9466/4049/30009/7040/6375	18
407	LumA_Her2_pos	GO:0002889	regulation of immunoglobulin mediated immune response	18/2141	45/16992	3.48723e-06	4.70366e-05	3.49344e-05	200558/695/718/10666/940/958/2205/2207/2208/50943/3458/3586/3558/9466/4049/30009/7040/6375	18
408	LumA_Her2_pos	GO:0043383	negative T cell selection	9/2141	13/16992	3.49466e-06	4.70366e-05	3.49344e-05	1236/940/916/972/1794/355/6693/387357/7535	9
409	LumA_Her2_pos	GO:0010631	epithelial cell migration	54/2141	230/16992	3.50291e-06	4.70366e-05	3.49344e-05	94/239/51378/348/84913/147372/1235/1512/10563/1545/1634/54567/5168/2113/8817/2252/2324/152007/2876/1839/3458/3640/3689/3725/3791/79812/340719/4846/4856/8829/57449/9647/5547/25865/5613/2185/11156/5797/10371/5176/83442/54345/6672/6678/6776/6869/6997/7010/7040/7048/8742/22846/7424/9839	54
410	LumA_Her2_pos	GO:0042832	defense response to protozoan	11/2141	19/16992	3.54619e-06	4.72711e-05	3.51086e-05	116071/283234/958/64581/3458/3586/3593/3566/3662/3394/10077	11
411	LumA_Her2_pos	GO:0043011	myeloid dendritic cell differentiation	11/2141	19/16992	3.54619e-06	4.72711e-05	3.51086e-05	116071/55509/814/942/1437/3662/5971/6688/7040/7048/10537	11
412	LumA_Her2_pos	GO:0045589	regulation of regulatory T cell differentiation	11/2141	19/16992	3.54619e-06	4.72711e-05	3.51086e-05	940/1493/50943/3458/3558/3659/3965/10288/11006/8651/7040	11
413	LumA_Her2_pos	GO:0072593	reactive oxygen species metabolic process	55/2141	236/16992	3.62719e-06	4.82337e-05	3.58235e-05	199/239/83875/683/857/947/8837/1401/1535/1536/1545/3491/10516/2644/2876/2878/2950/3040/3043/3240/3383/3458/3586/3689/3717/10365/22914/4353/653361/654816/654817/4688/51079/91942/4724/4843/4846/4835/65018/5547/5740/2185/5880/11035/6622/6648/6649/9263/6850/7040/7048/7097/7099/706/7409	55
414	LumA_Her2_pos	GO:0051222	positive regulation of protein transport	92/2141	460/16992	3.65813e-06	4.85277e-05	3.60418e-05	9447/640/654/8536/22900/834/838/6363/6347/6348/929/914/51744/939/29126/947/952/26253/93978/283420/56253/1436/1513/1601/55929/1896/10913/2219/2268/2534/2621/84868/3059/3176/3357/27429/8692/3458/3479/3586/3593/3596/8809/9173/3558/55801/90865/3566/3687/3717/3782/3965/4023/5600/4155/56947/8736/22861/114548/10316/7376/4946/81285/29085/65018/5319/1263/79899/5734/26191/5880/10616/6158/6423/51100/6504/88…	92
415	LumA_Her2_pos	GO:0042509	regulation of tyrosine phosphorylation of STAT protein	23/2141	67/16992	3.68317e-06	4.87421e-05	3.62011e-05	857/6352/958/1436/1437/2534/2688/3059/3458/3479/3593/3596/3600/3606/3558/116379/133396/3717/4067/5771/8651/9021/8995	23
416	LumA_Her2_pos	GO:0003158	endothelium development	32/2141	111/16992	4.05352e-06	5.35142e-05	3.97454e-05	94/239/81575/84913/654/83605/947/1003/7122/80781/3627/54567/2022/2701/2702/2876/3383/182/3791/4478/4855/8829/5138/5175/26051/25865/5764/1901/9294/64321/54345/55273	32
417	LumA_Her2_pos	GO:0046427	positive regulation of JAK-STAT cascade	24/2141	72/16992	4.11226e-06	5.40299e-05	4.01284e-05	231/6352/958/1436/1437/1545/2534/2688/3059/3458/3479/3593/3596/3600/3606/3558/55801/133396/3717/4067/2185/8651/9021/8995	24
418	LumA_Her2_pos	GO:1904894	positive regulation of STAT cascade	24/2141	72/16992	4.11226e-06	5.40299e-05	4.01284e-05	231/6352/958/1436/1437/1545/2534/2688/3059/3458/3479/3593/3596/3600/3606/3558/55801/133396/3717/4067/2185/8651/9021/8995	24
419	LumA_Her2_pos	GO:0070228	regulation of lymphocyte apoptotic process	20/2141	54/16992	4.16081e-06	5.44272e-05	4.04234e-05	100/79444/695/6352/939/29126/917/972/81704/355/155038/3620/3586/3558/3718/3965/4067/5133/5588/11035	20
420	LumA_Her2_pos	GO:0070588	calcium ion transmembrane transport	61/2141	272/16992	4.16231e-06	5.44272e-05	4.04234e-05	150/477/491/773/777/93589/783/801/825/117144/6363/6366/6348/1234/1236/930/1193/11151/3627/6373/4283/1535/1815/2259/2281/2534/2621/2859/9446/3270/3357/3596/84502/126306/10008/3932/125336/4067/57192/255231/64805/5138/5294/5336/5350/2185/5788/22821/6263/123041/6622/57620/7040/7070/54106/140738/7222/7225/140803/51393/6375	61
421	LumA_Her2_pos	GO:0032722	positive regulation of chemokine production	19/2141	50/16992	4.63682e-06	6.04879e-05	4.49248e-05	177/972/1436/2865/84868/3162/3458/9173/90865/3566/3965/4023/4155/353376/7097/7098/7099/51284/54106	19
422	LumA_Her2_pos	GO:0032642	regulation of chemokine production	23/2141	68/16992	4.90709e-06	6.36753e-05	4.72921e-05	177/972/1436/2865/2950/84868/3162/3458/3586/9173/90865/3566/3965/4023/4155/4210/6591/353376/7097/7098/7099/51284/54106	23
423	LumA_Her2_pos	GO:0032731	positive regulation of interleukin-1 beta production	14/2141	30/16992	4.91594e-06	6.36753e-05	4.72921e-05	9447/22900/834/838/6363/6348/3428/3458/3717/3965/22861/114548/10392/51311	14
424	LumA_Her2_pos	GO:0034142	toll-like receptor 4 signaling pathway	14/2141	30/16992	4.91594e-06	6.36753e-05	4.72921e-05	929/3684/3689/23643/4067/4792/10062/57162/118788/26191/353376/7099/7128/79931	14
425	LumA_Her2_pos	GO:0006120	mitochondrial electron transport, NADH to ubiquinone	18/2141	46/16992	5.05727e-06	6.534e-05	4.85285e-05	4694/126328/55967/51079/4696/4697/4700/4702/4707/4708/4709/4713/4714/4724/4725/374291/65018/6622	18
426	LumA_Her2_pos	GO:0006614	SRP-dependent cotranslational protein targeting to membrane	28/2141	92/16992	5.08015e-06	6.534e-05	4.85285e-05	6135/6137/23521/9045/6152/6157/6158/6156/6160/6164/11224/25873/6167/6169/6176/6181/6205/6208/6209/6223/6224/6227/6230/6235/6202/6203/10952/130617	28
427	LumA_Her2_pos	GO:0048010	vascular endothelial growth factor receptor signaling pathway	28/2141	92/16992	5.08015e-06	6.534e-05	4.85285e-05	6347/1535/1536/9844/8817/2254/2324/2296/2534/3087/3791/5600/79812/653361/4688/4689/8440/3071/8829/5228/5579/25865/2185/9047/79652/7409/7423/7424	28
428	LumA_Her2_pos	GO:0046777	protein autophosphorylation	54/2141	233/16992	5.27606e-06	6.75434e-05	5.01649e-05	640/660/695/801/814/857/1436/1445/1612/2022/2242/2268/2324/2534/2675/10750/9402/2869/3055/3645/3702/3717/3718/3725/3791/3932/4067/4296/11184/4145/8569/4914/5154/80310/5292/11040/65018/5526/25865/5613/2185/9770/11035/6503/84174/6793/9262/65975/6850/7010/7070/7294/7424/7535	54
429	LumA_Her2_pos	GO:0090132	epithelium migration	54/2141	233/16992	5.27606e-06	6.75434e-05	5.01649e-05	94/239/51378/348/84913/147372/1235/1512/10563/1545/1634/54567/5168/2113/8817/2252/2324/152007/2876/1839/3458/3640/3689/3725/3791/79812/340719/4846/4856/8829/57449/9647/5547/25865/5613/2185/11156/5797/10371/5176/83442/54345/6672/6678/6776/6869/6997/7010/7040/7048/8742/22846/7424/9839	54
430	LumA_Her2_pos	GO:0010742	macrophage derived foam cell differentiation	15/2141	34/16992	5.37079e-06	6.84371e-05	5.08287e-05	1071/1401/1435/1437/3606/4023/4481/4792/7376/10062/5320/5468/5583/6772/7040	15
431	LumA_Her2_pos	GO:0090077	foam cell differentiation	15/2141	34/16992	5.37079e-06	6.84371e-05	5.08287e-05	1071/1401/1435/1437/3606/4023/4481/4792/7376/10062/5320/5468/5583/6772/7040	15
432	LumA_Her2_pos	GO:0002702	positive regulation of production of molecular mediator of immune response	24/2141	73/16992	5.40057e-06	6.86573e-05	5.09922e-05	567/10666/51744/940/958/972/2207/2865/3458/3596/3558/90865/3566/114548/8013/91543/54440/8482/30009/7040/7099/8764/7293/6375	24
433	LumA_Her2_pos	GO:0061041	regulation of wound healing	35/2141	128/16992	5.47507e-06	6.90891e-05	5.13129e-05	150/177/239/301/348/114897/825/857/6347/947/2207/2811/2934/1839/10855/3640/81606/4067/4846/5154/5341/5588/5627/286133/6403/5270/5345/710/6850/6915/7048/7056/7099/7128/7294	35
434	LumA_Her2_pos	GO:0002691	regulation of cellular extravasation	12/2141	23/16992	5.47674e-06	6.90891e-05	5.13129e-05	683/6347/6366/729230/6387/3383/3676/80310/83483/5734/11035/7070	12
435	LumA_Her2_pos	GO:0035456	response to interferon-beta	12/2141	23/16992	5.47674e-06	6.90891e-05	5.13129e-05	9447/27429/8519/10410/3455/3659/51079/6772/7098/340061/7327/54739	12
436	LumA_Her2_pos	GO:0002820	negative regulation of adaptive immune response	16/2141	38/16992	5.49744e-06	6.90891e-05	5.13129e-05	339390/56940/50943/84868/9173/3558/90865/3566/3718/10859/5788/64092/6504/6693/8995/6375	16
437	LumA_Her2_pos	GO:0050850	positive regulation of calcium-mediated signaling	16/2141	38/16992	5.49744e-06	6.90891e-05	5.13129e-05	100/801/6348/6351/916/920/925/2205/9446/3094/3479/5026/6850/50852/54209/7535	16
438	LumA_Her2_pos	GO:1903169	regulation of calcium ion transmembrane transport	34/2141	123/16992	5.72271e-06	7.1756e-05	5.32937e-05	150/477/783/801/825/930/1193/11151/3627/6373/4283/1535/1815/2259/2281/2534/2859/9446/3270/3596/84502/126306/10008/4067/5294/5336/5350/2185/6622/57620/7040/7070/54106/6375	34
439	LumA_Her2_pos	GO:0045860	positive regulation of protein kinase activity	94/2141	478/16992	5.99169e-06	7.49576e-05	5.56715e-05	109/196883/150/154/177/51378/79444/650/114898/728/801/8536/55704/6363/6366/6352/894/896/1236/920/958/959/972/975/1435/1436/1445/1464/3491/1815/54757/92002/2205/221472/8817/2357/4616/2621/2688/2771/3082/3357/3458/3479/8517/3593/3606/3717/27040/3937/5606/5608/4296/9020/9064/11184/5600/29969/653361/3071/4803/10392/10718/203447/4914/5148/5154/80310/8682/5294/23533/146850/65018/5319/84432/60675/2185/5…	94
440	LumA_Her2_pos	GO:0002793	positive regulation of peptide secretion	54/2141	235/16992	6.88831e-06	8.59786e-05	6.38569e-05	9447/640/654/22900/834/838/6363/6348/929/914/51744/29126/947/952/26253/93978/283420/56253/1436/2219/2268/84868/3357/8692/3458/3479/3586/3596/9173/3558/55801/90865/3566/3717/3965/4023/5600/4155/8736/22861/114548/7376/81285/29085/5319/5734/26191/6504/6850/7040/51311/8764/7293/7424	54
441	LumA_Her2_pos	GO:1901739	regulation of myoblast fusion	11/2141	20/16992	6.98093e-06	8.66528e-05	6.43577e-05	6355/963/8837/3627/4283/10938/30846/2323/3566/92304/8740	11
442	LumA_Her2_pos	GO:2000406	positive regulation of T cell migration	11/2141	20/16992	6.98093e-06	8.66528e-05	6.43577e-05	199/6366/6352/729230/3627/6387/10563/3676/8764/8740/6375	11
443	LumA_Her2_pos	GO:0002828	regulation of type 2 immune response	13/2141	27/16992	6.98966e-06	8.66528e-05	6.43577e-05	301/729230/972/942/3142/3620/3606/9466/90865/3566/114548/91543/6375	13
444	LumA_Her2_pos	GO:0042993	positive regulation of transcription factor import into nucleus	18/2141	47/16992	7.23568e-06	8.95008e-05	6.64729e-05	6363/939/55929/1896/10913/3059/3593/8809/3965/10616/8877/7097/7098/7099/51284/54106/340061/8740	18
445	LumA_Her2_pos	GO:0002863	positive regulation of inflammatory response to antigenic stimulus	8/2141	11/16992	7.26969e-06	8.97194e-05	6.66353e-05	695/718/1236/940/1268/2205/2207/4049	8
446	LumA_Her2_pos	GO:1903034	regulation of response to wounding	39/2141	151/16992	7.36122e-06	9.06453e-05	6.73229e-05	150/177/239/301/348/114897/825/857/6347/947/2207/2281/2811/2934/1839/10855/3586/3640/81606/4067/4846/5154/5341/5588/5627/56963/286133/8578/6403/5270/5345/710/6850/6915/7048/7056/7099/7128/7294	39
447	LumA_Her2_pos	GO:0043405	regulation of MAP kinase activity	69/2141	325/16992	7.58965e-06	9.32492e-05	6.92568e-05	150/177/348/79444/650/114898/728/857/6363/958/959/972/975/1445/1464/1815/1844/56940/2205/221472/8817/2357/4616/2688/2771/2950/3082/3357/8692/3479/8517/3717/54900/4067/5606/5608/4296/9020/9064/11184/5600/29969/4803/10392/203447/4914/5148/5154/80310/8682/5294/23533/146850/5319/84432/60675/2185/26191/5997/9294/6423/6850/6997/7040/7099/54106/7316/7345/9839	69
448	LumA_Her2_pos	GO:0050678	regulation of epithelial cell proliferation	63/2141	289/16992	7.73308e-06	9.47992e-05	7.04081e-05	94/8854/348/84913/64919/650/654/728/857/858/6356/6347/10344/6352/1232/8837/6387/1535/54567/1749/55840/1910/2252/2254/2324/2735/2876/3357/5654/3458/3479/3586/55801/3725/3791/55679/4208/197358/8013/8829/5228/26051/25865/5764/5797/864/5176/6423/6591/6678/6772/6776/6869/7010/7040/7051/7128/8742/22846/7423/7424/64743/7472	63
449	LumA_Her2_pos	GO:0032689	negative regulation of interferon-gamma production	14/2141	31/16992	7.92636e-06	9.67368e-05	7.18471e-05	29126/10225/50943/2621/84868/3586/9173/90865/3965/10859/80380/6504/7099/6375	14
450	LumA_Her2_pos	GO:0043368	positive T cell selection	14/2141	31/16992	7.92636e-06	9.67368e-05	7.18471e-05	64919/915/972/1794/50943/3593/3594/3662/4063/5771/114836/387357/8995/7535	14
451	LumA_Her2_pos	GO:0033628	regulation of cell adhesion mediated by integrin	16/2141	39/16992	8.23516e-06	0.000100061	7.43159e-05	100/6366/6352/10563/1545/83706/9404/4067/3071/5140/5294/5420/6423/6591/6850/54997	16
452	LumA_Her2_pos	GO:0043300	regulation of leukocyte degranulation	16/2141	39/16992	8.23516e-06	0.000100061	7.43159e-05	729230/8832/2205/2207/2242/2268/2294/3162/3596/3566/3965/4067/84106/5880/6850/201294	16
453	LumA_Her2_pos	GO:0042095	interferon-gamma biosynthetic process	10/2141	17/16992	8.27198e-06	0.000100065	7.43193e-05	10148/50943/3593/3606/10859/7098/51284/51311/54106/115650	10
454	LumA_Her2_pos	GO:0090026	positive regulation of monocyte chemotaxis	10/2141	17/16992	8.27198e-06	0.000100065	7.43193e-05	199/6346/6347/6352/1230/729230/3627/6387/7941/8995	10
455	LumA_Her2_pos	GO:0002823	negative regulation of adaptive immune response based on somatic recombination of immune receptors built from immunoglobulin superfamily domains	15/2141	35/16992	8.30675e-06	0.000100265	7.44677e-05	339390/56940/50943/84868/9173/3558/90865/3566/3718/10859/5788/6504/6693/8995/6375	15
456	LumA_Her2_pos	GO:0070304	positive regulation of stress-activated protein kinase signaling cascade	37/2141	141/16992	8.45451e-06	0.000101825	7.56261e-05	177/79444/650/64170/6363/6366/1236/939/959/56940/10913/2205/221472/2324/4616/392255/9464/55801/4067/4296/9064/11184/29969/653361/10392/203447/2185/9770/6386/5345/6504/6850/7098/7099/54106/51384/9839	37
457	LumA_Her2_pos	GO:0050855	regulation of B cell receptor signaling pathway	9/2141	14/16992	8.68512e-06	0.000104374	7.75189e-05	123920/9404/4067/150372/23228/5579/5583/26191/26228	9
458	LumA_Her2_pos	GO:0032602	chemokine production	24/2141	75/16992	9.13509e-06	0.000109541	8.13571e-05	177/972/1436/2865/2950/84868/3162/3458/3586/3606/9173/90865/3566/3965/4023/4155/4210/6591/353376/7097/7098/7099/51284/54106	24
459	LumA_Her2_pos	GO:0061756	leukocyte adhesion to vascular endothelial cell	12/2141	24/16992	9.69679e-06	0.000116023	8.61714e-05	119/6366/6387/2113/3383/3676/3695/8174/6401/6403/6404/7412	12
460	LumA_Her2_pos	GO:0006909	phagocytosis	64/2141	298/16992	1.09015e-05	0.000130154	9.66664e-05	199/301/10095/10109/51411/717/718/6347/929/919/146722/9936/917/22918/56990/1089/1053/64581/11151/1401/1445/1535/1794/9844/2207/2212/2214/2219/8547/2268/2534/2621/2934/3055/3385/3394/3683/3689/3984/4067/10461/4240/64005/4647/3071/10062/375033/5175/5336/5468/6504/8406/26228/6850/23208/7040/7052/54209/201294/7409/7454/7456/644150/55113	64
461	LumA_Her2_pos	GO:0051279	regulation of release of sequestered calcium ion into cytosol	23/2141	71/16992	1.11165e-05	0.000132433	9.83591e-05	477/801/825/930/1193/11151/3627/6373/4283/1535/2281/9446/3270/3596/84502/126306/4067/5350/2185/6622/7040/7070/6375	23
462	LumA_Her2_pos	GO:0070509	calcium ion import	40/2141	159/16992	1.11906e-05	0.000133027	9.88004e-05	477/783/801/825/6363/6347/6366/6348/1234/1236/930/1193/11151/3627/6373/6387/4283/1535/2281/2534/9446/3270/3357/3596/84502/126306/3932/4067/57192/5336/5350/2185/5788/22821/6263/6622/7040/7070/51393/6375	40
463	LumA_Her2_pos	GO:0050706	regulation of interleukin-1 beta secretion	13/2141	28/16992	1.15437e-05	0.000136928	0.000101698	9447/22900/834/838/6363/6348/1236/3458/3965/22861/114548/5371/51311	13
464	LumA_Her2_pos	GO:0052547	regulation of peptidase activity	80/2141	397/16992	1.16422e-05	0.000137799	0.000102345	2/9447/239/358/409/330/79444/718/114769/22900/834/857/939/1285/1471/8530/1475/1512/3491/1612/10395/1800/355/356/2621/2876/2934/3082/284293/27429/3428/3429/3697/3699/80760/3717/27074/3932/3965/4155/4210/64780/51079/4803/58484/22861/114548/10392/5023/89932/5118/221476/65018/5371/5468/9647/5627/5696/5698/5720/5721/5973/5272/5270/5176/5345/710/871/6423/6622/83595/6691/9806/7980/7076/25816/8740/8717/5…	80
465	LumA_Her2_pos	GO:0043270	positive regulation of ion transport	51/2141	222/16992	1.23412e-05	0.000145759	0.000108256	5243/150/348/409/482/483/491/567/783/801/825/857/6347/6348/6351/6352/1230/930/920/1520/3627/6373/6387/4283/1815/2259/2273/5348/2745/9446/3596/10008/3779/5608/5020/5023/5026/64805/65018/5319/5336/85358/6622/57620/54997/7070/7222/7225/51393/706/6375	51
466	LumA_Her2_pos	GO:0002714	positive regulation of B cell mediated immunity	14/2141	32/16992	1.24608e-05	0.000146541	0.000108837	695/718/10666/940/958/2205/2207/2208/3458/3558/4049/30009/7040/6375	14
467	LumA_Her2_pos	GO:0002891	positive regulation of immunoglobulin mediated immune response	14/2141	32/16992	1.24608e-05	0.000146541	0.000108837	695/718/10666/940/958/2205/2207/2208/3458/3558/4049/30009/7040/6375	14
468	LumA_Her2_pos	GO:0009612	response to mechanical stimulus	48/2141	205/16992	1.28905e-05	0.000151126	0.000112243	358/477/491/654/834/838/6347/958/3627/6387/1535/1634/2022/2113/355/2534/2736/22927/3596/3659/3725/3727/3741/125336/9020/8932/4316/4353/4792/9379/4914/5138/5468/5734/2185/5270/85358/6507/6869/7040/7048/497189/7098/7099/51284/51311/943/8740	48
469	LumA_Her2_pos	GO:0002438	acute inflammatory response to antigenic stimulus	11/2141	21/16992	1.29883e-05	0.000151126	0.000112243	695/718/1236/923/1268/2205/2207/3383/133396/8620/6693	11
470	LumA_Her2_pos	GO:0032647	regulation of interferon-alpha production	11/2141	21/16992	1.29883e-05	0.000151126	0.000112243	84868/64135/3586/3663/197358/9111/7098/7099/51284/51311/54106	11
471	LumA_Her2_pos	GO:0045061	thymic T cell selection	11/2141	21/16992	1.29883e-05	0.000151126	0.000112243	84433/1236/940/915/916/972/1794/355/5771/6693/7535	11
472	LumA_Her2_pos	GO:0050858	negative regulation of antigen receptor-mediated signaling pathway	11/2141	21/16992	1.29883e-05	0.000151126	0.000112243	56940/2633/11006/9404/29085/23228/5771/26191/79037/7070/53347	11
473	LumA_Her2_pos	GO:0043406	positive regulation of MAP kinase activity	50/2141	217/16992	1.37224e-05	0.000159331	0.000118336	150/177/79444/650/114898/728/6363/958/959/972/975/1445/1464/1815/2205/221472/8817/2357/2688/3082/3357/3479/8517/5606/5608/4296/9064/11184/5600/29969/10392/5148/5154/80310/8682/5294/23533/146850/5319/84432/60675/2185/9294/6850/6997/7040/7099/54106/7316/9839	50
474	LumA_Her2_pos	GO:0002792	negative regulation of peptide secretion	31/2141	112/16992	1.41319e-05	0.00016374	0.000121611	150/301/55024/10385/947/972/1393/1815/2281/50943/2621/2633/3586/7850/90865/10859/91942/114548/4856/8620/10062/5371/5734/26191/91543/6504/5552/23208/51311/3604/10911	31
475	LumA_Her2_pos	GO:0070265	necrotic cell death	18/2141	49/16992	1.42641e-05	0.000164923	0.00012249	330/834/857/929/8837/355/356/23593/23643/197259/10616/11035/353376/7098/7099/8717/706/7316	18
476	LumA_Her2_pos	GO:0048661	positive regulation of smooth muscle cell proliferation	23/2141	72/16992	1.44042e-05	0.000166193	0.000123433	199/231/239/10203/6352/1535/1839/3162/3479/3586/3596/3606/3717/3725/4835/8013/80310/348093/1901/5345/6772/7048/7052	23
477	LumA_Her2_pos	GO:0060348	bone development	44/2141	183/16992	1.44401e-05	0.000166257	0.000123481	249/650/654/1044/1305/9249/1749/2022/56975/79633/8817/2313/2296/158326/2688/3214/3479/10859/79705/4146/4208/4487/4653/5305/5479/5734/5788/5915/10507/871/6423/6424/6474/6497/124565/6678/6886/7010/7040/7048/497189/338773/7305/7471	44
478	LumA_Her2_pos	GO:0006613	cotranslational protein targeting to membrane	28/2141	97/16992	1.54673e-05	0.000177712	0.000131988	6135/6137/23521/9045/6152/6157/6158/6156/6160/6164/11224/25873/6167/6169/6176/6181/6205/6208/6209/6223/6224/6227/6230/6235/6202/6203/10952/130617	28
479	LumA_Her2_pos	GO:0051224	negative regulation of protein transport	46/2141	195/16992	1.57936e-05	0.000181083	0.000134492	150/301/55024/10385/9478/939/947/1445/1815/23625/2281/50943/2621/2633/3586/7850/90865/10859/29969/91942/4792/4794/114548/4856/8620/10062/5138/91461/5569/11142/5371/5734/26191/91543/283514/6504/6591/6672/5552/23208/374403/51311/3604/8740/7327/10911	46
480	LumA_Her2_pos	GO:0007157	heterophilic cell-cell adhesion via plasma membrane cell adhesion molecules	17/2141	45/16992	1.60143e-05	0.00018323	0.000136086	57863/4345/30835/10666/923/1002/56253/79633/2995/3383/3683/259197/91179/6401/6403/201633/7412	17
481	LumA_Her2_pos	GO:0032479	regulation of type I interferon production	32/2141	118/16992	1.63389e-05	0.000186555	0.000138556	929/84868/51191/3428/64135/3586/3659/3663/10859/4791/197358/84166/9111/5336/5435/26191/5971/54941/6850/7097/7098/7099/51284/51311/54106/340061/7128/6737/7318/7316/9246/81030	32
482	LumA_Her2_pos	GO:0034123	positive regulation of toll-like receptor signaling pathway	10/2141	18/16992	1.65048e-05	0.000188059	0.000139672	857/1535/10062/57162/26191/91543/353376/7097/7098/54106	10
483	LumA_Her2_pos	GO:0043542	endothelial cell migration	39/2141	156/16992	1.67487e-05	0.000190443	0.000141444	94/239/51378/348/84913/147372/10563/1545/1634/54567/2113/8817/2324/2876/3689/3791/79812/4846/4856/8829/57449/5547/25865/5613/2185/11156/5797/5176/83442/54345/6672/6678/6776/6997/7010/7040/8742/22846/7424	39
484	LumA_Her2_pos	GO:0052548	regulation of endopeptidase activity	75/2141	370/16992	1.74811e-05	0.00019836	0.000147323	2/9447/239/358/409/330/79444/718/114769/22900/834/939/1285/1471/8530/1475/1512/3491/1612/10395/1800/355/356/2621/2876/2934/3082/284293/27429/3428/3429/3697/3699/80760/3717/27074/3932/3965/4155/4210/64780/51079/4803/58484/22861/114548/10392/5023/89932/5371/5468/9647/5627/5696/5698/5720/5721/5973/5272/5270/5176/5345/710/871/6423/6622/83595/6691/9806/7980/7076/25816/8740/8717/124857	75
485	LumA_Her2_pos	GO:0033077	T cell differentiation in thymus	22/2141	68/16992	1.7549e-05	0.000198719	0.00014759	100/567/64919/814/84433/1235/1236/940/915/916/972/1794/355/50943/2736/9935/5771/11035/6693/8876/7471/7535	22
486	LumA_Her2_pos	GO:0010950	positive regulation of endopeptidase activity	36/2141	140/16992	1.80544e-05	0.000203603	0.000151217	9447/239/22900/834/1285/1512/3491/1612/10395/355/356/2934/27429/3428/3429/3717/3932/3965/4155/4210/51079/4803/58484/22861/114548/10392/5023/5371/5468/9647/5720/5721/6423/6622/83595/8717	36
487	LumA_Her2_pos	GO:0032874	positive regulation of stress-activated MAPK cascade	36/2141	140/16992	1.80544e-05	0.000203603	0.000151217	177/79444/650/64170/6363/6366/1236/939/959/56940/10913/2205/221472/2324/4616/392255/9464/55801/4296/9064/11184/29969/653361/10392/203447/2185/9770/6386/5345/6504/6850/7098/7099/54106/51384/9839	36
488	LumA_Her2_pos	GO:0010743	regulation of macrophage derived foam cell differentiation	13/2141	29/16992	1.85135e-05	0.000208353	0.000154745	1071/1401/1435/1437/3606/4023/4481/4792/7376/10062/5320/5468/5583	13
489	LumA_Her2_pos	GO:0070266	necroptotic process	15/2141	37/16992	1.87117e-05	0.000210152	0.000156082	330/857/929/8837/355/356/23643/197259/10616/11035/353376/7098/7099/8717/7316	15
490	LumA_Her2_pos	GO:0002467	germinal center formation	9/2141	15/16992	1.92754e-05	0.00021465	0.000159422	100/10563/89857/4208/4791/7128/115650/10673/201294	9
491	LumA_Her2_pos	GO:0002827	positive regulation of T-helper 1 type immune response	9/2141	15/16992	1.92754e-05	0.00021465	0.000159422	301/6363/729230/941/3142/3593/3594/9466/6375	9
492	LumA_Her2_pos	GO:0002830	positive regulation of type 2 immune response	9/2141	15/16992	1.92754e-05	0.00021465	0.000159422	972/942/3620/3606/90865/3566/114548/91543/6375	9
493	LumA_Her2_pos	GO:0010759	positive regulation of macrophage chemotaxis	9/2141	15/16992	1.92754e-05	0.00021465	0.000159422	719/728/6347/6352/1240/1435/5919/6504/8995	9
494	LumA_Her2_pos	GO:0045060	negative thymic T cell selection	8/2141	12/16992	1.93858e-05	0.00021465	0.000159422	1236/940/916/972/1794/355/6693/7535	8
495	LumA_Her2_pos	GO:0045086	positive regulation of interleukin-2 biosynthetic process	8/2141	12/16992	1.93858e-05	0.00021465	0.000159422	84433/940/916/920/941/942/3662/5588	8
496	LumA_Her2_pos	GO:0045591	positive regulation of regulatory T cell differentiation	8/2141	12/16992	1.93858e-05	0.00021465	0.000159422	50943/3458/3558/3965/10288/11006/8651/7040	8
497	LumA_Her2_pos	GO:0050688	regulation of defense response to virus	26/2141	88/16992	1.9616e-05	0.000216204	0.000160576	9447/60489/567/330/919/940/920/926/1794/9844/2534/3055/51191/5654/3458/3593/3594/3600/3559/3932/10859/54941/6693/340061/7128/10077	26
498	LumA_Her2_pos	GO:0050818	regulation of coagulation	26/2141	88/16992	1.9616e-05	0.000216204	0.000160576	239/348/114897/857/947/2207/2811/10855/81606/4067/4846/5154/5341/5588/10544/5627/286133/6403/5270/5345/710/6850/6915/7056/7099/7294	26
499	LumA_Her2_pos	GO:0032606	type I interferon production	32/2141	119/16992	1.96835e-05	0.000216204	0.000160576	929/84868/51191/3428/64135/3586/3659/3663/10859/4791/197358/84166/9111/5336/5435/26191/5971/54941/6850/7097/7098/7099/51284/51311/54106/340061/7128/6737/7318/7316/9246/81030	32
500	LumA_Her2_pos	GO:0046330	positive regulation of JNK cascade	32/2141	119/16992	1.96835e-05	0.000216204	0.000160576	177/79444/64170/6363/6366/1236/939/959/56940/10913/2205/221472/2324/4616/4296/9064/11184/29969/653361/10392/203447/2185/9770/6386/5345/6504/6850/7098/7099/54106/51384/9839	32
501	LumA_Her2_pos	GO:0044057	regulation of system process	94/2141	493/16992	2.17597e-05	0.000238532	0.000177159	100/140/147/146/150/154/199/358/477/482/483/491/554/654/114897/93589/783/10203/801/857/6348/952/1025/10659/1193/1393/1535/1674/1910/2281/5348/486/53826/53822/2621/2702/2859/9446/2982/57817/9464/1839/3082/3270/126393/3383/3458/3479/3586/3558/3717/3741/10008/26251/30820/3762/27345/3781/4635/10398/4846/4856/8620/4881/7376/10062/8013/81285/5020/5023/5294/5350/64091/60675/5800/29098/5997/6263/10371/64…	94
502	LumA_Her2_pos	GO:0070227	lymphocyte apoptotic process	22/2141	69/16992	2.27255e-05	0.000248623	0.000184654	100/79444/695/6352/939/29126/917/972/81704/355/356/155038/3620/3586/3558/3559/3718/3965/4067/5133/5588/11035	22
503	LumA_Her2_pos	GO:0033627	cell adhesion mediated by integrin	19/2141	55/16992	2.29199e-05	0.000248891	0.000184853	100/6366/6352/1307/10563/1545/83706/3383/9404/4067/3071/4856/5140/5294/5420/6423/6591/6850/54997	19
504	LumA_Her2_pos	GO:0010952	positive regulation of peptidase activity	39/2141	158/16992	2.29252e-05	0.000248891	0.000184853	9447/239/22900/834/857/1285/1512/3491/1612/10395/355/356/2934/27429/3428/3429/3717/3932/3965/4155/4210/51079/4803/58484/22861/114548/10392/5023/5118/65018/5371/5468/9647/5720/5721/6423/6622/83595/8717	39
505	LumA_Her2_pos	GO:0032607	interferon-alpha production	11/2141	22/16992	2.30175e-05	0.000248891	0.000184853	84868/64135/3586/3663/197358/9111/7098/7099/51284/51311/54106	11
506	LumA_Her2_pos	GO:0042506	tyrosine phosphorylation of Stat5 protein	11/2141	22/16992	2.30175e-05	0.000248891	0.000184853	857/1437/2534/2688/3479/3593/3600/3558/133396/3717/5771	11
507	LumA_Her2_pos	GO:0050718	positive regulation of interleukin-1 beta secretion	11/2141	22/16992	2.30175e-05	0.000248891	0.000184853	9447/22900/834/838/6363/6348/3458/3965/22861/114548/51311	11
508	LumA_Her2_pos	GO:0044236	multicellular organism metabolic process	35/2141	136/16992	2.3022e-05	0.000248891	0.000184853	154/6347/4261/1305/1306/80781/1310/1282/1284/1285/1286/50509/1291/1292/131873/1471/1508/1513/1520/114757/2022/2028/4239/4327/4316/9902/5319/148811/5468/5345/871/7040/7148/7352/10911	35
509	LumA_Her2_pos	GO:0030193	regulation of blood coagulation	25/2141	84/16992	2.45351e-05	0.000263692	0.000195846	239/348/114897/857/947/2207/2811/10855/81606/4067/4846/5154/5341/5588/5627/286133/6403/5270/5345/710/6850/6915/7056/7099/7294	25
510	LumA_Her2_pos	GO:0048145	regulation of fibroblast proliferation	25/2141	84/16992	2.45351e-05	0.000263692	0.000195846	358/972/2621/2950/10437/3458/3479/3596/3725/4049/4724/197358/5154/80310/5319/5371/5468/79621/6497/8877/7040/10911/2837/7471/7472	25
511	LumA_Her2_pos	GO:1900046	regulation of hemostasis	25/2141	84/16992	2.45351e-05	0.000263692	0.000195846	239/348/114897/857/947/2207/2811/10855/81606/4067/4846/5154/5341/5588/5627/286133/6403/5270/5345/710/6850/6915/7056/7099/7294	25
512	LumA_Her2_pos	GO:0097300	programmed necrotic cell death	16/2141	42/16992	2.50822e-05	0.000269046	0.000199823	330/834/857/929/8837/355/356/23643/197259/10616/11035/353376/7098/7099/8717/7316	16
513	LumA_Her2_pos	GO:2000116	regulation of cysteine-type endopeptidase activity	48/2141	210/16992	2.52299e-05	0.000270103	0.000200607	9447/239/358/409/330/79444/22900/834/939/1285/1512/3491/1612/10395/1800/355/356/2621/2876/2934/3082/27429/3428/3429/3717/27074/3932/3965/4210/64780/51079/4803/58484/22861/114548/10392/5023/5371/5468/9647/5698/5272/6423/6622/83595/25816/8740/8717	48
514	LumA_Her2_pos	GO:0050673	epithelial cell proliferation	70/2141	343/16992	2.61366e-05	0.000279265	0.000207412	94/8854/348/84913/64919/650/654/728/857/858/6356/6347/10344/6352/1232/947/1051/8837/6387/1535/54567/1749/55840/1910/2252/2254/2324/2735/2876/3162/3357/5654/3458/3479/3487/3586/55801/3725/3791/55679/4208/197358/4856/8013/8829/5228/26051/25865/5613/5764/5797/864/5176/6423/6591/6678/6772/6776/6869/7010/7040/7051/7128/8742/22846/7423/7424/64743/51384/7472	70
515	LumA_Her2_pos	GO:0002761	regulation of myeloid leukocyte differentiation	30/2141	110/16992	2.63576e-05	0.00028108	0.00020876	714/814/6348/1230/9398/920/972/1051/1435/2101/9290/3059/3458/3593/146433/3635/3725/10859/11025/11006/4067/9935/5771/9770/6886/54997/7030/7098/7099/7305	30
516	LumA_Her2_pos	GO:0010632	regulation of epithelial cell migration	42/2141	176/16992	2.70958e-05	0.000288392	0.000214191	94/239/51378/348/84913/147372/1235/1512/10563/1634/54567/5168/2113/8817/2252/2324/152007/1839/3458/3640/3725/3791/79812/8829/9647/5547/25865/2185/5797/10371/5176/83442/6672/6678/6776/6869/6997/7010/7040/7048/22846/7424	42
517	LumA_Her2_pos	GO:0060142	regulation of syncytium formation by plasma membrane fusion	12/2141	26/16992	2.71501e-05	0.000288411	0.000214205	8536/6355/963/8837/3627/4283/10938/30846/2323/3566/92304/8740	12
518	LumA_Her2_pos	GO:0090279	regulation of calcium ion import	28/2141	100/16992	2.86945e-05	0.000303944	0.000225742	477/801/825/6347/6348/930/1193/11151/3627/6373/6387/4283/1535/2281/2534/9446/3270/3596/84502/126306/4067/5350/2185/6622/7040/7070/51393/6375	28
519	LumA_Her2_pos	GO:0048566	embryonic digestive tract development	14/2141	34/16992	2.87784e-05	0.000303944	0.000225742	100/8854/2254/2294/2736/3142/5125/91461/5915/5919/348093/6474/6943/6932	14
520	LumA_Her2_pos	GO:0050856	regulation of T cell receptor signaling pathway	14/2141	34/16992	2.87784e-05	0.000303944	0.000225742	100/1236/56940/2633/3932/11006/29085/25865/5771/26191/79037/7070/50852/53347	14
521	LumA_Her2_pos	GO:0032743	positive regulation of interleukin-2 production	13/2141	30/16992	2.89116e-05	0.000304765	0.000226351	301/84433/729230/940/916/920/941/9308/942/3662/5588/25865/54440	13
522	LumA_Her2_pos	GO:0044259	multicellular organismal macromolecule metabolic process	31/2141	116/16992	3.00878e-05	0.000316556	0.000235108	6347/4261/1305/1306/80781/1310/1282/1284/1285/1286/50509/1291/1292/131873/1471/1508/1513/1520/114757/2022/2028/4239/4327/4316/9902/5468/5345/871/7040/7148/10911	31
523	LumA_Her2_pos	GO:0071260	cellular response to mechanical stimulus	23/2141	75/16992	3.01883e-05	0.000317006	0.000235442	358/477/654/834/838/958/1535/2022/355/22927/3596/3659/9020/4316/5138/5734/7040/7098/7099/51284/51311/943/8740	23
524	LumA_Her2_pos	GO:0048144	fibroblast proliferation	25/2141	85/16992	3.06439e-05	0.000321176	0.00023854	358/972/2621/2950/10437/3458/3479/3596/3725/4049/4724/197358/5154/80310/5319/5371/5468/79621/6497/8877/7040/10911/2837/7471/7472	25
525	LumA_Her2_pos	GO:0042522	regulation of tyrosine phosphorylation of Stat5 protein	10/2141	19/16992	3.09032e-05	0.000322662	0.000239644	857/1437/2534/2688/3479/3593/3558/133396/3717/5771	10
526	LumA_Her2_pos	GO:0045624	positive regulation of T-helper cell differentiation	10/2141	19/16992	3.09032e-05	0.000322662	0.000239644	301/6363/941/942/3142/3593/3594/3606/3566/114548	10
527	LumA_Her2_pos	GO:0032963	collagen metabolic process	30/2141	111/16992	3.18221e-05	0.000331626	0.000246301	6347/4261/1305/1306/80781/1310/1282/1284/1285/1286/50509/1291/1292/131873/1471/1508/1513/1520/114757/2022/4239/4327/4316/9902/5468/5345/871/7040/7148/10911	30
528	LumA_Her2_pos	GO:0050709	negative regulation of protein secretion	29/2141	106/16992	3.34715e-05	0.000348155	0.000258577	150/301/55024/10385/947/1815/2281/50943/2621/2633/3586/7850/90865/10859/91942/114548/4856/8620/10062/5371/5734/26191/91543/6504/5552/23208/51311/3604/10911	29
529	LumA_Her2_pos	GO:0045047	protein targeting to ER	28/2141	101/16992	3.49864e-05	0.000363224	0.000269769	6135/6137/23521/9045/6152/6157/6158/6156/6160/6164/11224/25873/6167/6169/6176/6181/6205/6208/6209/6223/6224/6227/6230/6235/6202/6203/10952/130617	28
530	LumA_Her2_pos	GO:0050679	positive regulation of epithelial cell proliferation	39/2141	161/16992	3.61579e-05	0.000374115	0.000277858	94/650/654/728/858/6356/6347/10344/6352/1232/8837/6387/1535/1749/2252/2254/2324/3357/5654/3479/3586/3725/3791/8013/8829/5228/26051/25865/5764/6776/6869/7010/7040/7051/7128/8742/7423/7424/7472	39
531	LumA_Her2_pos	GO:0002709	regulation of T cell mediated immunity	18/2141	52/16992	3.62726e-05	0.000374115	0.000277858	177/567/339390/56940/50943/3593/3594/10859/259197/114548/5788/11035/91543/54440/6504/6693/7454/6375	18
532	LumA_Her2_pos	GO:0048146	positive regulation of fibroblast proliferation	18/2141	52/16992	3.62726e-05	0.000374115	0.000277858	358/972/2621/3479/3596/3725/4724/5154/80310/5319/5371/79621/8877/7040/10911/2837/7471/7472	18
533	LumA_Her2_pos	GO:0002062	chondrocyte differentiation	27/2141	96/16992	3.6308e-05	0.000374115	0.000277858	94/11173/650/654/50515/54360/8817/2254/392255/2736/4094/4146/4208/389125/4856/91461/5745/5915/864/871/6423/6474/6591/6660/7040/7048/7704	27
534	LumA_Her2_pos	GO:1904950	negative regulation of establishment of protein localization	47/2141	207/16992	3.6446e-05	0.000374834	0.000278392	150/301/55024/10385/9478/939/947/1445/1815/23625/2281/50943/2621/2633/3586/7850/90865/10859/29969/91942/4792/4794/114548/4856/8620/10062/5138/91461/5569/11142/5371/5734/26191/23433/91543/283514/6504/6591/6672/5552/23208/374403/51311/3604/8740/7327/10911	47
535	LumA_Her2_pos	GO:0030278	regulation of ossification	43/2141	184/16992	3.73785e-05	0.000383706	0.000284981	154/650/654/6348/1230/1050/1051/1435/3491/9249/1959/2101/56975/2735/2824/9464/55363/3082/3399/8519/3479/182/3727/9365/4146/4208/5020/9260/91461/5734/2185/9770/1901/10507/6423/6497/6591/5552/6869/7040/338773/117581/7704	43
536	LumA_Her2_pos	GO:1903522	regulation of blood circulation	58/2141	273/16992	3.83435e-05	0.000392878	0.000291793	100/140/147/146/150/477/482/483/491/554/93589/783/801/857/952/10659/1193/1674/2281/5348/486/53826/53822/2702/9446/1839/3270/3383/3458/3558/3717/3741/10008/26251/30820/3762/27345/3781/4635/4846/8620/4881/81285/5020/5023/5294/5350/64091/29098/5997/6263/10371/219537/6869/6909/6915/10911/2837	58
537	LumA_Her2_pos	GO:0002577	regulation of antigen processing and presentation	9/2141	16/16992	3.91188e-05	0.000397853	0.000295488	6363/6366/1236/972/10288/10392/55080/54209/7454	9
538	LumA_Her2_pos	GO:0032693	negative regulation of interleukin-10 production	9/2141	16/16992	3.91188e-05	0.000397853	0.000295488	177/29126/50943/3620/3593/3718/10859/80380/3604	9
539	LumA_Her2_pos	GO:0045072	regulation of interferon-gamma biosynthetic process	9/2141	16/16992	3.91188e-05	0.000397853	0.000295488	10148/50943/3593/10859/7098/51284/51311/54106/115650	9
540	LumA_Her2_pos	GO:1905523	positive regulation of macrophage migration	9/2141	16/16992	3.91188e-05	0.000397853	0.000295488	719/728/6347/6352/1240/1435/5919/6504/8995	9
541	LumA_Her2_pos	GO:0036005	response to macrophage colony-stimulating factor	7/2141	10/16992	4.23285e-05	0.000428119	0.000317967	6347/1435/1436/5153/5138/5771/26228	7
542	LumA_Her2_pos	GO:0036006	cellular response to macrophage colony-stimulating factor stimulus	7/2141	10/16992	4.23285e-05	0.000428119	0.000317967	6347/1435/1436/5153/5138/5771/26228	7
543	LumA_Her2_pos	GO:2000508	regulation of dendritic cell chemotaxis	7/2141	10/16992	4.23285e-05	0.000428119	0.000317967	6366/1235/1236/2621/3965/6504/8995	7
544	LumA_Her2_pos	GO:0050922	negative regulation of chemotaxis	14/2141	35/16992	4.24262e-05	0.000428317	0.000318114	199/6347/10563/2841/2950/22914/79148/4681/4856/8829/5771/5800/10371/26228	14
545	LumA_Her2_pos	GO:0042104	positive regulation of activated T cell proliferation	12/2141	27/16992	4.32785e-05	0.00043612	0.000323909	177/942/11148/3479/3593/3594/3606/3558/3559/6504/126259/8744	12
546	LumA_Her2_pos	GO:0042306	regulation of protein import into nucleus	40/2141	168/16992	4.39785e-05	0.000442362	0.000328545	654/9478/6363/939/1601/55929/1896/10913/23625/2621/3059/8692/3458/3479/3586/3593/8809/3717/3965/29969/4792/4794/114548/4856/5138/5569/11142/10616/6423/6591/8877/374403/7040/7097/7098/7099/51284/54106/340061/8740	40
547	LumA_Her2_pos	GO:0002517	T cell tolerance induction	8/2141	13/16992	4.48115e-05	0.000449096	0.000333547	916/942/50943/29851/3620/3559/10288/7048	8
548	LumA_Her2_pos	GO:0032740	positive regulation of interleukin-17 production	8/2141	13/16992	4.48115e-05	0.000449096	0.000333547	3593/3600/3606/3558/4063/5588/114836/7040	8
549	LumA_Her2_pos	GO:0034765	regulation of ion transmembrane transport	79/2141	407/16992	5.15862e-05	0.00051605	0.000383274	5243/150/477/482/483/773/777/93589/783/801/825/117144/857/930/1193/53405/150684/11151/1393/1520/3627/6373/4283/1535/1536/1612/1815/2259/2273/2281/5348/486/53827/53826/53822/2534/2702/2745/2859/9446/57817/3270/84329/3596/84502/126306/3738/3741/3742/8514/3749/10008/26251/23415/30820/3762/3764/56659/3779/3781/4067/4208/5294/5336/5350/2185/29098/85358/1318/6622/57620/54997/7040/7070/54106/79073/14073…	79
550	LumA_Her2_pos	GO:0042531	positive regulation of tyrosine phosphorylation of STAT protein	19/2141	58/16992	5.32499e-05	0.000531725	0.000394916	6352/958/1436/1437/2534/2688/3059/3458/3479/3593/3596/3600/3606/3558/133396/3717/4067/9021/8995	19
551	LumA_Her2_pos	GO:0001501	skeletal system development	91/2141	485/16992	5.45724e-05	0.000543941	0.000403989	176/94/9507/11173/166/249/8092/649/650/654/1044/50515/1240/1305/1310/3491/54360/9249/1749/2019/2022/2101/56975/79633/8817/2254/2313/2296/158326/2487/9573/392255/2688/2702/2736/145258/9464/145864/3198/3214/3224/3232/3235/8692/3479/3487/10859/79705/4060/4094/4146/4208/4487/389125/4653/4856/5079/5125/5305/91461/5479/5734/5745/5788/5915/9770/6169/864/10507/871/6423/6424/6474/6497/124565/6591/6660/667…	91
552	LumA_Her2_pos	GO:0019882	antigen processing and presentation	50/2141	228/16992	5.47768e-05	0.00054499	0.000404768	10121/567/6363/6366/1236/910/911/912/913/30835/972/925/1512/1520/1535/1536/1780/64167/2207/2210/2217/3383/10437/3458/8517/3902/5641/10288/55016/653361/4688/4689/10392/143471/5689/5699/5696/5698/5720/5721/10981/9363/5971/23180/83547/6890/6891/55080/54209/7454	50
553	LumA_Her2_pos	GO:0032835	glomerulus development	20/2141	63/16992	5.66805e-05	0.00056291	0.000418077	59/10409/947/8837/1285/1286/2028/2296/2828/26508/3458/182/9863/4208/80310/5175/5420/5800/6943/7010	20
554	LumA_Her2_pos	GO:0034762	regulation of transmembrane transport	81/2141	422/16992	6.22427e-05	0.000617034	0.000458275	5243/150/477/482/483/773/777/93589/783/801/825/117144/857/930/1193/53405/150684/11151/1393/1520/3627/6373/4283/1535/1536/1612/1815/2259/2273/2281/5348/486/53827/53826/53822/2534/2702/2745/2859/9446/57817/3270/84329/3596/84502/126306/3738/3741/3742/8514/3749/10008/26251/23415/30820/3762/3764/56659/3779/3781/4067/4208/4946/5294/5336/5350/148811/2185/29098/85358/1318/6622/57620/54997/7040/7070/54106…	81
555	LumA_Her2_pos	GO:0050716	positive regulation of interleukin-1 secretion	11/2141	24/16992	6.39731e-05	0.000633045	0.000470167	9447/22900/834/838/6363/6348/3458/3965/22861/114548/51311	11
556	LumA_Her2_pos	GO:0030183	B cell differentiation	30/2141	115/16992	6.5482e-05	0.000646812	0.000480392	100/695/84433/939/959/973/974/112616/1380/55619/1880/3087/3586/3635/3676/9452/3718/4066/4242/3071/150372/4914/5336/23228/5452/639/2185/5771/6850/7412	30
557	LumA_Her2_pos	GO:2001056	positive regulation of cysteine-type endopeptidase activity	32/2141	126/16992	6.68068e-05	0.000658713	0.000489231	9447/239/22900/834/1285/1512/3491/1612/10395/355/356/2934/27429/3428/3429/3717/3932/3965/4210/51079/4803/58484/22861/114548/10392/5023/5371/5468/9647/6622/83595/8717	32
558	LumA_Her2_pos	GO:0001782	B cell homeostasis	12/2141	28/16992	6.70795e-05	0.000659169	0.000489569	100/972/55619/50943/202309/4067/4208/3071/7128/23495/115650/10673	12
559	LumA_Her2_pos	GO:1904589	regulation of protein import	40/2141	171/16992	6.70931e-05	0.000659169	0.000489569	654/9478/6363/939/1601/55929/1896/10913/23625/2621/3059/8692/3458/3479/3586/3593/8809/3717/3965/29969/4792/4794/114548/4856/5138/5569/11142/10616/6423/6591/8877/374403/7040/7097/7098/7099/51284/54106/340061/8740	40
560	LumA_Her2_pos	GO:1902106	negative regulation of leukocyte differentiation	24/2141	84/16992	7.3325e-05	0.000719108	0.000534087	301/714/6348/972/1493/50943/9290/3142/3558/3566/3635/3659/3718/10859/11025/11006/4067/9935/5771/7098/7099/55365/28959/8995	24
561	LumA_Her2_pos	GO:0002643	regulation of tolerance induction	9/2141	17/16992	7.38216e-05	0.000721402	0.000535791	916/942/50943/84868/3620/3559/10288/5133/7048	9
562	LumA_Her2_pos	GO:0036037	CD8-positive, alpha-beta T cell activation	9/2141	17/16992	7.38216e-05	0.000721402	0.000535791	51744/8320/2841/3458/3659/10859/3071/944/6375	9
563	LumA_Her2_pos	GO:0051048	negative regulation of secretion	44/2141	195/16992	7.4322e-05	0.000725003	0.000538465	100/150/301/554/55024/10385/729230/947/972/8832/1268/1393/1815/2281/2294/50943/2621/2633/3162/3586/7850/90865/3965/10859/91942/114548/4856/8620/10062/5020/64805/5371/5734/26191/91543/6504/6622/5552/23208/497189/51311/3604/10911/2837	44
564	LumA_Her2_pos	GO:0072599	establishment of protein localization to endoplasmic reticulum	28/2141	105/16992	7.45652e-05	0.000726085	0.000539268	6135/6137/23521/9045/6152/6157/6158/6156/6160/6164/11224/25873/6167/6169/6176/6181/6205/6208/6209/6223/6224/6227/6230/6235/6202/6203/10952/130617	28
565	LumA_Her2_pos	GO:0043491	protein kinase B signaling	36/2141	149/16992	7.50282e-05	0.0007293	0.000541656	1646/409/55024/114897/6363/6347/6366/6348/6352/1236/940/958/2159/2621/2876/1839/3059/10855/8692/3479/3606/55801/9863/10461/4653/64805/5154/5294/23533/65018/5314/1263/6237/7010/7040/55273	36
566	LumA_Her2_pos	GO:0032147	activation of protein kinase activity	61/2141	298/16992	7.67148e-05	0.000744378	0.000552855	109/196883/150/154/51378/79444/650/114898/728/55704/6363/6352/959/972/975/1464/1815/92002/2205/2357/4616/2621/2688/2771/3082/3479/8517/3593/3606/3717/5606/5608/4296/9020/9064/11184/5600/29969/3071/4803/10392/10718/203447/4914/5148/8682/65018/5319/84432/60675/2185/11035/6176/9294/8651/6850/6997/7048/7098/7099/7316	61
567	LumA_Her2_pos	GO:0042307	positive regulation of protein import into nucleus	26/2141	95/16992	8.31331e-05	0.000805233	0.000598052	654/6363/939/1601/55929/1896/10913/3059/8692/3458/3479/3593/8809/3717/3965/10616/6423/8877/7040/7097/7098/7099/51284/54106/340061/8740	26
568	LumA_Her2_pos	GO:0010634	positive regulation of epithelial cell migration	29/2141	111/16992	8.35521e-05	0.000807866	0.000600008	239/51378/84913/147372/1235/1512/5168/2113/8817/2252/2324/152007/1839/3458/3640/3725/3791/8829/9647/25865/2185/6678/6776/6869/6997/7010/7040/7048/7424	29
569	LumA_Her2_pos	GO:0003015	heart process	55/2141	262/16992	8.42863e-05	0.000812716	0.00060361	70/100/140/147/477/482/483/491/93589/783/801/857/10659/1193/1674/2281/5348/486/53826/53822/2702/2876/9446/1839/3270/3458/3558/3717/3741/10008/26251/30820/3762/3764/3781/5606/5608/4635/4846/8620/4881/5020/5294/5350/64091/10268/29098/5997/6263/10371/6445/6909/7136/10911/7423	55
570	LumA_Her2_pos	GO:0043281	regulation of cysteine-type endopeptidase activity involved in apoptotic process	44/2141	196/16992	8.43496e-05	0.000812716	0.00060361	239/358/409/330/79444/22900/834/939/1285/1512/3491/1612/10395/1800/355/356/2621/2876/2934/3082/27429/3429/3717/27074/3932/3965/64780/51079/4803/58484/22861/114548/10392/5023/5371/5468/9647/5272/6423/6622/83595/25816/8740/8717	44
571	LumA_Her2_pos	GO:0042991	transcription factor import into nucleus	25/2141	90/16992	8.69072e-05	0.000835892	0.000620823	6363/939/55929/1896/10913/3059/3586/3593/8809/3965/4792/4794/114548/4856/10616/8877/6850/374403/7097/7098/7099/51284/54106/340061/8740	25
572	LumA_Her2_pos	GO:0010811	positive regulation of cell-substrate adhesion	28/2141	106/16992	8.93167e-05	0.000857565	0.00063692	25890/402/10109/151887/6366/1236/1307/1435/3491/27185/1842/25975/133584/2199/2294/3717/3791/4653/9647/2185/5764/64094/9806/7010/7070/201294/7424/375567	28
573	LumA_Her2_pos	GO:0045637	regulation of myeloid cell differentiation	42/2141	185/16992	9.25411e-05	0.000883471	0.00065616	567/714/814/6348/1230/9398/920/972/1051/1435/2101/2113/355/2242/29909/9290/3059/3458/3593/146433/3635/182/3725/10859/11025/11006/4067/9935/4208/3071/4792/2185/5771/9770/6688/6886/54997/7030/7098/7099/7305/7704	42
574	LumA_Her2_pos	GO:0002335	mature B cell differentiation	10/2141	21/16992	9.28593e-05	0.000883471	0.00065616	100/112616/55619/1880/9452/4242/5336/23228/5452/2185	10
575	LumA_Her2_pos	GO:0002717	positive regulation of natural killer cell mediated immunity	10/2141	21/16992	9.28593e-05	0.000883471	0.00065616	10666/56253/3593/22914/3902/259197/4068/117157/114836/7409	10
576	LumA_Her2_pos	GO:0050901	leukocyte tethering or rolling	10/2141	21/16992	9.28593e-05	0.000883471	0.00065616	119/6366/6387/3676/3695/8174/6401/6403/6404/7412	10
577	LumA_Her2_pos	GO:0072538	T-helper 17 type immune response	10/2141	21/16992	9.28593e-05	0.000883471	0.00065616	50943/3593/3594/3558/3662/4063/114548/5588/114836/8995	10
578	LumA_Her2_pos	GO:0051770	positive regulation of nitric-oxide synthase biosynthetic process	8/2141	14/16992	9.298e-05	0.000883471	0.00065616	6347/2208/3717/3791/5608/7097/7099/54106	8
579	LumA_Her2_pos	GO:0046425	regulation of JAK-STAT cascade	35/2141	145/16992	9.57319e-05	0.000902353	0.000670184	231/633/857/6352/958/1436/1437/1545/1634/23768/2534/2675/2688/2811/3059/3458/3479/3593/3596/3600/3606/3558/116379/55801/133396/3717/94030/4067/127435/2185/5771/8651/8835/9021/8995	35
580	LumA_Her2_pos	GO:1904892	regulation of STAT cascade	35/2141	145/16992	9.57319e-05	0.000902353	0.000670184	231/633/857/6352/958/1436/1437/1545/1634/23768/2534/2675/2688/2811/3059/3458/3479/3593/3596/3600/3606/3558/116379/55801/133396/3717/94030/4067/127435/2185/5771/8651/8835/9021/8995	35
581	LumA_Her2_pos	GO:0002686	negative regulation of leukocyte migration	13/2141	33/16992	9.5953e-05	0.000902353	0.000670184	100/6347/6366/6387/2841/3162/90865/22914/79148/4681/4856/5734/26228	13
582	LumA_Her2_pos	GO:0002707	negative regulation of lymphocyte mediated immunity	13/2141	33/16992	9.5953e-05	0.000902353	0.000670184	409/10225/339390/56940/50943/84868/3965/10859/5788/5272/6504/6693/6375	13
583	LumA_Her2_pos	GO:0030224	monocyte differentiation	13/2141	33/16992	9.5953e-05	0.000902353	0.000670184	920/972/1435/1436/1437/3428/133396/146433/3635/3725/4208/5153/5468	13
584	LumA_Her2_pos	GO:1903131	mononuclear cell differentiation	13/2141	33/16992	9.5953e-05	0.000902353	0.000670184	920/972/1435/1436/1437/3428/133396/146433/3635/3725/4208/5153/5468	13
585	LumA_Her2_pos	GO:0002664	regulation of T cell tolerance induction	7/2141	11/16992	0.000103682	0.000971705	0.000721692	916/942/50943/3620/3559/10288/7048	7
586	LumA_Her2_pos	GO:0002676	regulation of chronic inflammatory response	7/2141	11/16992	0.000103682	0.000971705	0.000721692	6352/1524/50943/3620/3586/4049/7128	7
587	LumA_Her2_pos	GO:0071900	regulation of protein serine/threonine kinase activity	88/2141	474/16992	0.00010591	0.000990904	0.000735951	150/177/348/79444/650/114898/728/801/8536/857/6363/894/896/958/959/972/975/11140/1031/1050/1436/1445/1464/1815/1844/56940/54757/92002/2205/221472/8817/2357/4616/2688/2771/2950/51191/3082/3087/3357/8692/3458/3479/8517/3717/54900/4067/5606/5608/4296/9020/9064/11184/5600/29969/4803/10392/203447/4914/5148/5154/80310/8682/5294/23533/146850/5569/11142/5319/84432/60675/2185/26191/5997/9294/6423/6622/685…	88
588	LumA_Her2_pos	GO:0050871	positive regulation of B cell activation	28/2141	107/16992	0.000106633	0.000995968	0.000739713	100/695/84433/939/940/952/958/972/975/1880/3458/3596/3558/3574/3635/4208/3071/57162/639/5788/54440/6850/30009/7040/7099/115650/7293/10673	28
589	LumA_Her2_pos	GO:0051091	positive regulation of sequence-specific DNA binding transcription factor activity	50/2141	234/16992	0.000109448	0.00102053	0.000757952	177/9447/695/825/84433/958/959/8837/54360/1896/2100/3383/8517/3586/3689/3717/3965/150372/4791/4792/58484/114548/10392/4914/65018/5319/5468/5526/5579/5583/5588/25865/10616/121268/11035/8986/8877/7040/7097/7098/7099/54106/8995/8717/7185/6737/10346/7316/7471/7472	50
590	LumA_Her2_pos	GO:0000302	response to reactive oxygen species	49/2141	228/16992	0.00010991	0.00102309	0.000759859	100/231/301/348/358/695/6363/1236/8837/1471/1535/1536/1545/1800/2113/10516/2281/2876/2878/2882/2950/2983/3040/3043/3082/3162/3240/8692/10068/8807/3725/3741/10365/4353/653361/4688/4689/4846/8013/80310/65018/1263/2185/6648/6649/6869/7128/7225/7352	49
591	LumA_Her2_pos	GO:1903409	reactive oxygen species biosynthetic process	24/2141	86/16992	0.000110257	0.00102459	0.000760968	199/857/947/8837/1535/1536/1545/2644/3043/3383/3458/3586/3689/3717/10365/22914/4353/4843/4846/5740/2185/6622/7099/706	24
592	LumA_Her2_pos	GO:0071902	positive regulation of protein serine/threonine kinase activity	61/2141	302/16992	0.000113784	0.00105557	0.000783981	150/177/79444/650/114898/728/801/8536/6363/894/896/958/959/972/975/1436/1445/1464/1815/54757/92002/2205/221472/8817/2357/4616/2688/3082/3357/3458/3479/8517/5606/5608/4296/9064/11184/5600/29969/10392/5148/5154/80310/8682/5294/23533/146850/5319/84432/60675/2185/9294/6622/6850/6997/7040/7098/7099/54106/7316/9839	61
593	LumA_Her2_pos	GO:0060047	heart contraction	54/2141	259/16992	0.000117342	0.00108675	0.000807135	70/100/140/147/477/482/483/491/93589/783/801/857/10659/1193/1674/2281/5348/486/53826/53822/2702/2876/9446/1839/3270/3458/3558/3717/3741/10008/26251/30820/3762/3764/3781/5606/5608/4635/4846/8620/4881/5020/5294/5350/64091/29098/5997/6263/10371/6445/6909/7136/10911/7423	54
594	LumA_Her2_pos	GO:0032637	interleukin-8 production	20/2141	66/16992	0.00011755	0.00108684	0.000807204	301/929/914/51744/1401/2219/8692/3586/3965/10392/4843/5319/25865/26191/7097/7098/7099/51284/51311/54106	20
595	LumA_Her2_pos	GO:0046718	viral entry into host cell	29/2141	113/16992	0.000117811	0.00108743	0.00080764	857/858/1234/30835/920/972/941/975/942/339390/1380/1508/2219/8547/2621/2934/8692/3383/8519/10410/3695/3965/4684/6404/10572/6504/8764/7293/6737	29
596	LumA_Her2_pos	GO:1904591	positive regulation of protein import	26/2141	97/16992	0.000121098	0.00111589	0.000828778	654/6363/939/1601/55929/1896/10913/3059/8692/3458/3479/3593/8809/3717/3965/10616/6423/8877/7040/7097/7098/7099/51284/54106/340061/8740	26
597	LumA_Her2_pos	GO:0002381	immunoglobulin production involved in immunoglobulin mediated immune response	16/2141	47/16992	0.000122142	0.00112175	0.000833131	200558/695/1235/940/958/959/50943/202309/3458/3586/3558/9466/5452/30009/7040/6375	16
598	LumA_Her2_pos	GO:0010524	positive regulation of calcium ion transport into cytosol	16/2141	47/16992	0.000122142	0.00112175	0.000833131	801/825/857/930/920/3627/6373/4283/9446/3596/5026/5319/6622/7070/7222/6375	16
599	LumA_Her2_pos	GO:0032692	negative regulation of interleukin-1 production	9/2141	18/16992	0.000131138	0.0011924	0.000885607	409/2621/2950/3586/7850/4210/114548/5371/7128	9
600	LumA_Her2_pos	GO:0050860	negative regulation of T cell receptor signaling pathway	9/2141	18/16992	0.000131138	0.0011924	0.000885607	56940/2633/11006/29085/5771/26191/79037/7070/53347	9
601	LumA_Her2_pos	GO:0051767	nitric-oxide synthase biosynthetic process	9/2141	18/16992	0.000131138	0.0011924	0.000885607	6347/2208/2950/3717/3791/5608/7097/7099/54106	9
602	LumA_Her2_pos	GO:0051769	regulation of nitric-oxide synthase biosynthetic process	9/2141	18/16992	0.000131138	0.0011924	0.000885607	6347/2208/2950/3717/3791/5608/7097/7099/54106	9
603	LumA_Her2_pos	GO:1901741	positive regulation of myoblast fusion	9/2141	18/16992	0.000131138	0.0011924	0.000885607	6355/963/4283/10938/30846/2323/3566/92304/8740	9
604	LumA_Her2_pos	GO:2000515	negative regulation of CD4-positive, alpha-beta T cell activation	9/2141	18/16992	0.000131138	0.0011924	0.000885607	301/50943/3142/3558/3566/3718/3965/8995/6375	9
605	LumA_Her2_pos	GO:0048762	mesenchymal cell differentiation	41/2141	182/16992	0.000133459	0.0012115	0.000899791	8854/8092/650/340665/1601/1910/1947/2022/8320/2078/2296/2487/152007/145258/9464/26508/3082/3357/182/84541/4208/4487/8829/23187/6275/6386/10371/6423/6591/6772/6910/6943/7040/7041/7048/55273/114990/80326/51384/7472/9839	41
606	LumA_Her2_pos	GO:0002637	regulation of immunoglobulin production	17/2141	52/16992	0.000133866	0.00121319	0.000901042	200558/940/958/959/50943/3458/3586/3596/3558/9466/90865/3566/54440/30009/7040/7293/6375	17
607	LumA_Her2_pos	GO:1903901	negative regulation of viral life cycle	24/2141	87/16992	0.000134306	0.00121517	0.000902516	200315/27350/140564/60489/164668/55337/6348/6351/6352/2219/8547/2934/3428/8519/10410/3669/3725/4599/4938/8638/5371/91543/10318/6737	24
608	LumA_Her2_pos	GO:0097305	response to alcohol	42/2141	188/16992	0.000135412	0.00122316	0.000908453	70/761/6363/6347/6366/6348/1234/1236/929/939/1036/1268/1393/1536/55929/1815/2534/54331/2934/2950/57817/3383/3596/3558/3779/10365/23209/4914/5020/5468/5729/5732/5734/2185/6531/6678/6688/6869/6915/7040/7048/7412	42
609	LumA_Her2_pos	GO:0045778	positive regulation of ossification	23/2141	82/16992	0.000139835	0.00126104	0.000936585	154/650/654/1050/1051/3491/56975/2824/3082/8519/3479/182/3727/9365/4208/5020/9260/91461/6423/6869/7040/338773/7704	23
610	LumA_Her2_pos	GO:0031100	animal organ regeneration	22/2141	77/16992	0.000144221	0.00129846	0.000964376	728/6347/1051/6387/2621/2735/2950/57817/3082/3162/3586/3936/4792/4837/8013/5207/5228/5468/6156/7040/7048/7471	22
611	LumA_Her2_pos	GO:2000108	positive regulation of leukocyte apoptotic process	12/2141	30/16992	0.000149661	0.00134524	0.000999118	301/6352/29126/355/3620/3586/3965/4067/4208/8013/5133/5293	12
612	LumA_Her2_pos	GO:0048525	negative regulation of viral process	28/2141	109/16992	0.000150531	0.00135084	0.00100328	200315/27350/140564/60489/164668/55337/6348/6351/6352/2219/8547/2934/5654/3428/8519/10410/3559/3669/3725/4599/4938/8638/5371/54941/91543/6772/10318/6737	28
613	LumA_Her2_pos	GO:0071800	podosome assembly	10/2141	22/16992	0.000151061	0.00135339	0.00100517	51411/1437/6624/2934/3055/3936/4478/653361/654816/654817	10
614	LumA_Her2_pos	GO:0007202	activation of phospholipase C activity	11/2141	26/16992	0.000155617	0.00139191	0.00103378	728/2769/9290/3357/3702/10316/5330/115727/8698/6401/7294	11
615	LumA_Her2_pos	GO:0097191	extrinsic apoptotic signaling pathway	46/2141	213/16992	0.000155867	0.00139191	0.00103378	467/857/939/970/8837/1437/1612/355/356/2534/50486/11337/2876/2950/3082/3162/27429/8692/3383/3458/3479/3558/90865/3574/81618/3717/4118/4803/4846/8829/8682/5371/10616/6423/10572/6591/6672/8406/7040/7098/147138/7128/7133/8742/8717/7185	46
616	LumA_Her2_pos	GO:0060485	mesenchyme development	50/2141	238/16992	0.00016969	0.00151288	0.00112363	59/70/94/8854/8092/10409/650/340665/1601/1910/1947/2022/8320/2078/2254/2296/2294/2487/152007/145258/9464/26508/3082/3357/182/84541/4208/4222/4487/8829/23187/6275/6386/10371/6423/6591/6772/6909/6910/6939/6943/7040/7041/7048/55273/114990/80326/51384/7472/9839	50
617	LumA_Her2_pos	GO:0051897	positive regulation of protein kinase B signaling	23/2141	83/16992	0.000170674	0.0015192	0.00112832	1646/409/114897/6363/6366/6348/1236/940/2159/2621/2876/1839/3059/10855/3606/55801/4653/5154/5294/23533/65018/7010/7040	23
618	LumA_Her2_pos	GO:0043433	negative regulation of sequence-specific DNA binding transcription factor activity	32/2141	132/16992	0.000171617	0.00152512	0.00113271	9447/409/1240/150684/1545/50943/2307/2621/2672/9464/84868/26508/3162/3399/4792/197358/84166/114548/57162/5195/5292/5314/3275/5740/10616/6424/6672/54106/7128/7293/6737/6375	32
619	LumA_Her2_pos	GO:0030889	negative regulation of B cell proliferation	8/2141	15/16992	0.000177214	0.00156724	0.001164	695/1493/3586/3635/4067/4332/639/23495	8
620	LumA_Her2_pos	GO:0032495	response to muramyl dipeptide	8/2141	15/16992	0.000177214	0.00156724	0.001164	64170/3663/182/4792/22861/10392/26191/7128	8
621	LumA_Her2_pos	GO:0035458	cellular response to interferon-beta	8/2141	15/16992	0.000177214	0.00156724	0.001164	9447/27429/3659/51079/6772/7098/340061/7327	8
622	LumA_Her2_pos	GO:0006801	superoxide metabolic process	18/2141	58/16992	0.000181683	0.00160419	0.00119144	239/683/1401/1535/1536/10516/2950/4353/653361/654816/654817/4688/4843/4846/6648/6649/6850/7040	18
623	LumA_Her2_pos	GO:0032088	negative regulation of NF-kappaB transcription factor activity	20/2141	68/16992	0.000185064	0.00162385	0.00120604	9447/409/1240/150684/1545/50943/2672/84868/4792/197358/84166/114548/57162/5314/3275/5740/10616/54106/7128/6737	20
624	LumA_Her2_pos	GO:0046209	nitric oxide metabolic process	20/2141	68/16992	0.000185064	0.00162385	0.00120604	199/857/947/1545/2644/3043/3383/3458/3586/3689/3717/10365/22914/4843/4846/5740/2185/7097/7099/706	20
625	LumA_Her2_pos	GO:0006809	nitric oxide biosynthetic process	19/2141	63/16992	0.000185093	0.00162385	0.00120604	199/857/947/1545/2644/3043/3383/3458/3586/3689/3717/10365/22914/4843/4846/5740/2185/7099/706	19
626	LumA_Her2_pos	GO:0045670	regulation of osteoclast differentiation	19/2141	63/16992	0.000185093	0.00162385	0.00120604	814/6348/1230/1051/1435/2101/9290/3458/3593/3635/10859/11025/11006/9935/9770/7030/7098/7099/7305	19
627	LumA_Her2_pos	GO:0002720	positive regulation of cytokine production involved in immune response	13/2141	35/16992	0.000193739	0.00169429	0.00125836	567/10666/972/2207/2865/114548/8013/91543/54440/8482/7099/8764/6375	13
628	LumA_Her2_pos	GO:0043277	apoptotic cell clearance	13/2141	35/16992	0.000193739	0.00169429	0.00125836	717/718/6347/146722/2219/8547/2621/10461/4240/10062/375033/7052/55113	13
629	LumA_Her2_pos	GO:0007160	cell-matrix adhesion	43/2141	197/16992	0.000196341	0.00171431	0.00127323	94/683/6366/1236/947/967/10225/1305/1307/50509/1435/27185/10395/1842/1896/11117/10516/158326/2824/3232/10855/3676/3679/3683/3689/3695/83700/3791/284348/10894/8174/4653/22795/146183/64098/9647/2185/6614/7010/7070/7412/7424/7791	43
630	LumA_Her2_pos	GO:0042990	regulation of transcription factor import into nucleus	24/2141	89/16992	0.000196772	0.00171536	0.00127401	6363/939/55929/1896/10913/3059/3586/3593/8809/3965/4792/4794/114548/4856/10616/8877/374403/7097/7098/7099/51284/54106/340061/8740	24
631	LumA_Her2_pos	GO:0035587	purinergic receptor signaling pathway	12/2141	31/16992	0.000216352	0.00188007	0.00139634	100/140/2771/29909/2857/5023/5026/27334/64805/53829/9934/286530	12
632	LumA_Her2_pos	GO:0043030	regulation of macrophage activation	12/2141	31/16992	0.000216352	0.00188007	0.00139634	4345/972/84868/3586/3596/9173/133396/90865/3566/10062/6622/26228	12
633	LumA_Her2_pos	GO:0060191	regulation of lipase activity	22/2141	79/16992	0.00021685	0.00188142	0.00139734	301/341/728/6352/3491/2769/338328/9290/3357/3702/10316/7376/10062/5319/5322/5330/115727/5997/8698/6401/6622/7294	22
634	LumA_Her2_pos	GO:0045954	positive regulation of natural killer cell mediated cytotoxicity	9/2141	19/16992	0.00022135	0.0019054	0.00141516	10666/56253/3593/22914/3902/259197/4068/114836/7409	9
635	LumA_Her2_pos	GO:0072539	T-helper 17 cell differentiation	9/2141	19/16992	0.00022135	0.0019054	0.00141516	50943/3593/3594/3558/3662/4063/114548/114836/8995	9
636	LumA_Her2_pos	GO:0001787	natural killer cell proliferation	7/2141	12/16992	0.000221696	0.0019054	0.00141516	51744/3593/3600/3606/26191/6504/114836	7
637	LumA_Her2_pos	GO:0033004	negative regulation of mast cell activation	7/2141	12/16992	0.000221696	0.0019054	0.00141516	146722/8832/1268/1269/2294/3162/3965	7
638	LumA_Her2_pos	GO:0045078	positive regulation of interferon-gamma biosynthetic process	7/2141	12/16992	0.000221696	0.0019054	0.00141516	10148/3593/7098/51284/51311/54106/115650	7
639	LumA_Her2_pos	GO:0045351	type I interferon biosynthetic process	7/2141	12/16992	0.000221696	0.0019054	0.00141516	3586/9111/7098/7099/51284/51311/54106	7
640	LumA_Her2_pos	GO:0001503	ossification	71/2141	373/16992	0.000222783	0.00191175	0.00141987	154/249/433/649/650/654/6348/1230/1050/1051/91851/7123/1305/1291/1435/1513/3491/50846/9249/1749/1959/2101/56975/79633/8817/2254/2296/2735/2736/2824/9464/55363/3082/3399/8519/3479/182/3727/9365/4146/4208/9902/4653/26578/5020/9260/91461/5734/5745/2185/5764/9770/6169/6205/6209/864/1901/10507/8482/6423/6474/6497/6591/6678/5552/6869/7010/7040/338773/117581/7704	71
641	LumA_Her2_pos	GO:0043280	positive regulation of cysteine-type endopeptidase activity involved in apoptotic process	29/2141	117/16992	0.000226098	0.00193718	0.00143876	239/22900/834/1285/1512/3491/1612/10395/355/356/2934/27429/3429/3717/3932/3965/51079/4803/58484/22861/114548/10392/5023/5371/5468/9647/6622/83595/8717	29
642	LumA_Her2_pos	GO:0046636	negative regulation of alpha-beta T cell activation	11/2141	27/16992	0.000232849	0.00199191	0.00147941	301/50943/3142/3558/3566/3718/3965/10859/8764/8995/6375	11
643	LumA_Her2_pos	GO:0035588	G-protein coupled purinergic receptor signaling pathway	10/2141	23/16992	0.000237187	0.00202587	0.00150463	100/140/2771/29909/2857/27334/64805/53829/9934/286530	10
644	LumA_Her2_pos	GO:0045807	positive regulation of endocytosis	28/2141	112/16992	0.000246724	0.00210405	0.00156269	348/409/567/717/718/6363/6347/6366/929/146722/967/25999/1535/1601/1794/2207/2621/9863/10461/4240/3071/5336/5468/6401/6424/6622/26228/6850	28
645	LumA_Her2_pos	GO:0051047	positive regulation of secretion	69/2141	362/16992	0.000260323	0.00221658	0.00164627	9447/358/640/654/114897/22900/834/838/6363/6348/929/914/51744/29126/947/952/26253/93978/283420/56253/1436/6387/1535/1910/2205/2207/2219/2268/84868/3357/8692/3458/3479/3586/3596/9173/3558/55801/90865/3566/3717/3965/4023/5608/5600/4155/8736/22861/114548/4881/7376/81285/5020/29085/65018/5319/5734/26191/6386/6504/6622/6850/6869/7040/51311/8764/7293/201294/7424	69
646	LumA_Her2_pos	GO:0010594	regulation of endothelial cell migration	29/2141	118/16992	0.000264259	0.00224661	0.00166857	94/239/51378/348/84913/147372/10563/1634/54567/2113/8817/2324/3791/79812/8829/5547/25865/2185/5797/5176/83442/6672/6678/6776/6997/7010/7040/22846/7424	29
647	LumA_Her2_pos	GO:0002755	MyD88-dependent toll-like receptor signaling pathway	13/2141	36/16992	0.000268531	0.00227238	0.00168771	695/929/146722/3659/23643/81793/7097/7099/51284/51311/54106/10318/7316	13
648	LumA_Her2_pos	GO:0030225	macrophage differentiation	13/2141	36/16992	0.000268531	0.00227238	0.00168771	714/1050/1053/1435/1436/139716/3059/133396/146433/84456/5771/6688/10100	13
649	LumA_Her2_pos	GO:1902042	negative regulation of extrinsic apoptotic signaling pathway via death domain receptors	13/2141	36/16992	0.000268531	0.00227238	0.00168771	8837/1612/355/356/2876/3082/3162/3383/4846/8682/6423/7128/8717	13
650	LumA_Her2_pos	GO:1903532	positive regulation of secretion by cell	64/2141	331/16992	0.000285182	0.00240956	0.0017896	9447/640/654/114897/22900/834/838/6363/6348/929/914/51744/29126/947/952/26253/93978/283420/56253/1436/6387/2205/2207/2219/2268/84868/3357/8692/3458/3479/3586/3596/9173/3558/55801/90865/3566/3717/3965/4023/5600/4155/8736/22861/114548/7376/81285/5020/29085/65018/5319/5734/26191/6386/6504/6622/6850/6869/7040/51311/8764/7293/201294/7424	64
651	LumA_Her2_pos	GO:0000187	activation of MAPK activity	34/2141	147/16992	0.000285686	0.00241012	0.00179001	150/79444/650/114898/728/6363/959/972/975/1464/1815/2205/2357/3082/3479/8517/5606/5608/4296/9064/11184/5600/29969/10392/5148/8682/5319/84432/60675/9294/6850/6997/7099/7316	34
652	LumA_Her2_pos	GO:0050764	regulation of phagocytosis	19/2141	65/16992	0.000290223	0.00244464	0.00181565	717/718/6347/146722/1445/1535/1794/2207/2268/2621/3055/10461/4240/3071/5468/26228/6850/23208/7040	19
653	LumA_Her2_pos	GO:0010517	regulation of phospholipase activity	18/2141	60/16992	0.000291592	0.00245241	0.00182142	301/728/6352/3491/2769/9290/3357/3702/10316/5319/5322/5330/115727/5997/8698/6401/6622/7294	18
654	LumA_Her2_pos	GO:0030316	osteoclast differentiation	23/2141	86/16992	0.000302219	0.0025379	0.00188492	814/6348/1230/1051/1435/1436/2101/56975/1880/9290/3458/3593/3635/10859/11025/11006/79705/9935/9770/7030/7098/7099/7305	23
655	LumA_Her2_pos	GO:0090022	regulation of neutrophil chemotaxis	12/2141	32/16992	0.000306747	0.002572	0.00191024	683/719/728/6363/6366/1236/972/83700/4354/3071/5880/6375	12
656	LumA_Her2_pos	GO:1903531	negative regulation of secretion by cell	38/2141	171/16992	0.000308206	0.00258029	0.0019164	150/301/55024/10385/729230/947/8832/1268/1393/1815/2281/2294/50943/2621/2633/3162/3586/7850/90865/3965/10859/91942/114548/4856/8620/10062/64805/5371/5734/26191/91543/6504/6622/5552/23208/51311/3604/10911	38
657	LumA_Her2_pos	GO:0002710	negative regulation of T cell mediated immunity	8/2141	16/16992	0.000315309	0.00261583	0.00194279	339390/56940/50943/10859/5788/6504/6693/6375	8
658	LumA_Her2_pos	GO:0033005	positive regulation of mast cell activation	8/2141	16/16992	0.000315309	0.00261583	0.00194279	10666/2205/2207/2268/3596/3566/8013/6850	8
659	LumA_Her2_pos	GO:0034138	toll-like receptor 3 signaling pathway	8/2141	16/16992	0.000315309	0.00261583	0.00194279	857/942/84868/57162/26191/23180/7098/7128	8
660	LumA_Her2_pos	GO:0042523	positive regulation of tyrosine phosphorylation of Stat5 protein	8/2141	16/16992	0.000315309	0.00261583	0.00194279	1437/2534/2688/3479/3593/3558/133396/3717	8
661	LumA_Her2_pos	GO:0045603	positive regulation of endothelial cell differentiation	8/2141	16/16992	0.000315309	0.00261583	0.00194279	94/239/84913/654/1003/7122/9294/55273	8
662	LumA_Her2_pos	GO:0048535	lymph node development	8/2141	16/16992	0.000315309	0.00261583	0.00194279	57124/10563/643/3600/4049/4050/11035/7040	8
663	LumA_Her2_pos	GO:0044243	multicellular organismal catabolic process	21/2141	76/16992	0.00033605	0.00278369	0.00206747	1305/1306/80781/1310/1282/1284/1285/1286/50509/1291/1292/131873/1471/1508/1513/1520/2028/4327/4316/9902/5319	21
664	LumA_Her2_pos	GO:0045730	respiratory burst	11/2141	28/16992	0.000340112	0.00280886	0.00208616	1043/1535/1536/3055/4353/653361/4688/5293/5294/5880/6223	11
665	LumA_Her2_pos	GO:0051482	positive regulation of cytosolic calcium ion concentration involved in phospholipase C-activating G-protein coupled signaling pathway	11/2141	28/16992	0.000340112	0.00280886	0.00208616	2841/2859/2828/9290/8477/2846/10161/27334/286530/1901/7052	11
666	LumA_Her2_pos	GO:0046822	regulation of nucleocytoplasmic transport	44/2141	208/16992	0.000345671	0.00285049	0.00211708	654/9478/8536/6363/939/1601/55929/1896/10913/23625/2621/3059/8692/3429/3458/3479/3586/3593/8809/3717/3965/29969/4600/4792/4794/114548/4856/5138/5569/11142/10616/6423/6591/6672/8877/374403/7040/7097/7098/7099/51284/54106/340061/8740	44
667	LumA_Her2_pos	GO:2001057	reactive nitrogen species metabolic process	20/2141	71/16992	0.000349776	0.00288001	0.00213901	199/857/947/1545/2644/3043/3383/3458/3586/3689/3717/10365/22914/4843/4846/5740/2185/7097/7099/706	20
668	LumA_Her2_pos	GO:0045071	negative regulation of viral genome replication	16/2141	51/16992	0.000356318	0.00292949	0.00217575	200315/27350/140564/60489/164668/55337/6352/3428/8519/10410/3669/4599/4938/8638/91543/10318	16
669	LumA_Her2_pos	GO:0001779	natural killer cell differentiation	9/2141	20/16992	0.000357597	0.00293561	0.0021803	2323/2621/3600/10461/5293/639/6504/114836/257101	9
670	LumA_Her2_pos	GO:0003071	renal system process involved in regulation of systemic arterial blood pressure	10/2141	24/16992	0.000360912	0.00295399	0.00219395	1535/66002/2621/2702/81285/5125/5800/5345/10911/2837	10
671	LumA_Her2_pos	GO:0060143	positive regulation of syncytium formation by plasma membrane fusion	10/2141	24/16992	0.000360912	0.00295399	0.00219395	8536/6355/963/4283/10938/30846/2323/3566/92304/8740	10
672	LumA_Her2_pos	GO:0010257	NADH dehydrogenase complex assembly	17/2141	56/16992	0.000364842	0.00297287	0.00220797	51295/4694/126328/55967/51079/4696/4700/4702/91942/4707/4708/4709/4713/4714/4724/4725/374291	17
673	LumA_Her2_pos	GO:0032981	mitochondrial respiratory chain complex I assembly	17/2141	56/16992	0.000364842	0.00297287	0.00220797	51295/4694/126328/55967/51079/4696/4700/4702/91942/4707/4708/4709/4713/4714/4724/4725/374291	17
674	LumA_Her2_pos	GO:0097031	mitochondrial respiratory chain complex I biogenesis	17/2141	56/16992	0.000364842	0.00297287	0.00220797	51295/4694/126328/55967/51079/4696/4700/4702/91942/4707/4708/4709/4713/4714/4724/4725/374291	17
675	LumA_Her2_pos	GO:0070302	regulation of stress-activated protein kinase signaling cascade	43/2141	203/16992	0.000389175	0.00316644	0.00235174	177/79444/650/64170/6363/6366/1236/939/959/56940/10913/355/2205/221472/2324/4616/392255/2950/9464/3082/55801/4067/4296/9064/11184/29969/653361/10392/203447/65018/2185/26191/9770/6386/5345/6423/6504/6850/7098/7099/54106/51384/9839	43
676	LumA_Her2_pos	GO:0046824	positive regulation of nucleocytoplasmic transport	28/2141	115/16992	0.000393956	0.0032006	0.00237711	654/8536/6363/939/1601/55929/1896/10913/2621/3059/8692/3458/3479/3593/8809/3717/3965/10616/6423/8877/7040/7097/7098/7099/51284/54106/340061/8740	28
677	LumA_Her2_pos	GO:0045446	endothelial cell differentiation	24/2141	93/16992	0.000402712	0.00326691	0.00242636	94/239/81575/84913/654/83605/1003/7122/80781/2022/2876/3383/182/4478/4855/8829/5138/26051/5764/1901/9294/64321/54345/55273	24
678	LumA_Her2_pos	GO:0001974	blood vessel remodeling	14/2141	42/16992	0.000410722	0.00332697	0.00247096	94/633/729230/1471/54567/2078/2324/2296/182/4208/4846/84870/7040/7052	14
679	LumA_Her2_pos	GO:1900180	regulation of protein localization to nucleus	45/2141	216/16992	0.000423735	0.00342732	0.0025455	654/9478/6363/939/1601/166614/55929/1896/10913/23625/2534/2621/3059/8692/3458/3479/3586/3593/8809/3717/3965/11006/29969/4792/4794/114548/4856/5138/54984/5569/11142/83593/10616/6423/6591/8877/374403/7040/7097/7098/7099/51284/54106/340061/8740	45
680	LumA_Her2_pos	GO:0070232	regulation of T cell apoptotic process	12/2141	33/16992	0.000427201	0.003437	0.00255268	100/6352/939/29126/81704/155038/3620/3718/3965/5133/5588/11035	12
681	LumA_Her2_pos	GO:0002693	positive regulation of cellular extravasation	7/2141	13/16992	0.00042806	0.003437	0.00255268	6347/729230/3383/3676/80310/83483/7070	7
682	LumA_Her2_pos	GO:0002864	regulation of acute inflammatory response to antigenic stimulus	7/2141	13/16992	0.00042806	0.003437	0.00255268	695/718/1236/1268/2205/2207/6693	7
683	LumA_Her2_pos	GO:0048302	regulation of isotype switching to IgG isotypes	7/2141	13/16992	0.00042806	0.003437	0.00255268	940/958/50943/3458/3558/9466/30009	7
684	LumA_Her2_pos	GO:2000316	regulation of T-helper 17 type immune response	7/2141	13/16992	0.00042806	0.003437	0.00255268	50943/3593/3594/3558/114548/5588/8995	7
685	LumA_Her2_pos	GO:0007200	phospholipase C-activating G-protein coupled receptor signaling pathway	27/2141	110/16992	0.000432505	0.00346762	0.00257543	147/146/150/719/728/3579/57105/1910/2357/2359/2769/2841/2859/2828/9290/8477/3357/2846/10161/10316/27334/286530/5745/1901/6869/7052/2837	27
686	LumA_Her2_pos	GO:0046456	icosanoid biosynthetic process	15/2141	47/16992	0.000439632	0.00350109	0.00260028	239/240/301/873/972/2205/2687/27306/4056/5319/5322/5730/5740/6850/6916	15
687	LumA_Her2_pos	GO:0060761	negative regulation of response to cytokine stimulus	15/2141	47/16992	0.000439632	0.00350109	0.00260028	166/857/83643/6352/2621/2950/7850/84166/7376/10062/5468/5771/5788/6586/26228	15
688	LumA_Her2_pos	GO:0072577	endothelial cell apoptotic process	15/2141	47/16992	0.000439632	0.00350109	0.00260028	57124/958/959/80781/1285/641700/356/2621/3383/3586/3596/3791/10266/7010/7128	15
689	LumA_Her2_pos	GO:1901570	fatty acid derivative biosynthetic process	15/2141	47/16992	0.000439632	0.00350109	0.00260028	239/240/301/873/972/2205/2687/27306/4056/5319/5322/5730/5740/6850/6916	15
690	LumA_Her2_pos	GO:0046854	phosphatidylinositol phosphorylation	25/2141	99/16992	0.000439868	0.00350109	0.00260028	930/940/941/942/8817/2252/2254/2534/1839/3082/29851/3628/9365/3932/9542/5154/118788/5293/5294/23533/146850/5305/50852/145567/7409	25
691	LumA_Her2_pos	GO:1902041	regulation of extrinsic apoptotic signaling pathway via death domain receptors	17/2141	57/16992	0.000459624	0.00365305	0.00271315	467/8837/1612/355/356/2876/3082/3162/3383/4118/4846/8682/6423/6672/147138/7128/8717	17
692	LumA_Her2_pos	GO:0003012	muscle system process	74/2141	402/16992	0.000468702	0.00371981	0.00276273	59/70/100/147/146/150/154/199/477/783/10203/801/857/1025/8837/1193/1535/1674/8291/1910/2281/5348/2702/2934/9446/2982/57817/9464/3162/3270/126393/3357/3479/3600/126306/3741/10008/3762/3764/3781/5606/5608/4208/4629/10627/4635/4637/10398/4653/8736/127294/10316/4846/8013/5020/5023/5294/5350/60675/92241/5997/6442/10174/8877/246329/6869/497189/7136/7140/7169/7222/10911/7423/7431	74
693	LumA_Her2_pos	GO:0001913	T cell mediated cytotoxicity	11/2141	29/16992	0.000486015	0.00385165	0.00286065	177/567/1075/1512/3593/3594/10859/259197/5788/11035/6375	11
694	LumA_Her2_pos	GO:1901654	response to ketone	39/2141	181/16992	0.000498221	0.00394043	0.00292658	109/231/358/801/117144/857/6363/6347/6366/1236/952/8837/1535/1536/2230/2621/2770/54331/3383/3490/10365/4478/10062/5020/5350/5468/5729/5732/5734/5764/10266/5176/6586/6869/6915/7040/7097/706/10911	39
695	LumA_Her2_pos	GO:1901136	carbohydrate derivative catabolic process	38/2141	175/16992	0.000498652	0.00394043	0.00292658	176/100/56999/200315/27350/60489/164668/633/978/1118/1464/1471/1634/1806/1807/2517/2760/3094/10855/60495/3339/8692/4060/10894/4245/55577/4669/80896/4521/55190/5136/5153/5138/5140/5973/9672/7040/1890	38
696	LumA_Her2_pos	GO:0046834	lipid phosphorylation	27/2141	111/16992	0.000504062	0.00397745	0.00295408	930/940/941/942/1608/8817/2252/2254/2534/1839/3082/29851/3628/9365/3932/9542/5154/118788/5293/5294/23533/146850/5305/8877/50852/145567/7409	27
697	LumA_Her2_pos	GO:1904019	epithelial cell apoptotic process	23/2141	89/16992	0.000515607	0.00406272	0.00301741	57124/958/959/8837/80781/1285/641700/355/356/2621/2934/3162/3383/3586/3596/3717/3791/5294/10266/6424/7010/7048/7128	23
698	LumA_Her2_pos	GO:0045063	T-helper 1 cell differentiation	8/2141	17/16992	0.000529964	0.00414901	0.0030815	301/6363/941/3142/8809/3566/3718/5971	8
699	LumA_Her2_pos	GO:0072643	interferon-gamma secretion	8/2141	17/16992	0.000529964	0.00414901	0.0030815	11119/11118/914/51744/3965/10859/26191/6504	8
700	LumA_Her2_pos	GO:0001867	complement activation, lectin pathway	6/2141	10/16992	0.000530336	0.00414901	0.0030815	2/716/2219/8547/5648/710	6
701	LumA_Her2_pos	GO:0002475	antigen processing and presentation via MHC class Ib	6/2141	10/16992	0.000530336	0.00414901	0.0030815	567/910/911/912/913/6891	6
702	LumA_Her2_pos	GO:0045625	regulation of T-helper 1 cell differentiation	6/2141	10/16992	0.000530336	0.00414901	0.0030815	301/6363/941/3142/3566/3718	6
703	LumA_Her2_pos	GO:0072606	interleukin-8 secretion	10/2141	25/16992	0.000534009	0.0041718	0.00309843	301/929/914/51744/1401/2219/8692/3965/4843/26191	10
704	LumA_Her2_pos	GO:0030100	regulation of endocytosis	43/2141	206/16992	0.000538326	0.00419955	0.00311904	341/348/409/567/274/717/718/801/857/6363/6347/6366/929/146722/967/25999/1445/1535/1601/1794/30844/2207/2268/2621/3055/10859/9863/10461/4240/3071/7376/10062/5336/5468/53916/6386/6401/6424/6622/26228/6850/23208/7040	43
705	LumA_Her2_pos	GO:0001960	negative regulation of cytokine-mediated signaling pathway	14/2141	43/16992	0.000539136	0.00419991	0.0031193	857/83643/6352/2621/2950/7850/84166/7376/10062/5468/5771/5788/6586/26228	14
706	LumA_Her2_pos	GO:0030574	collagen catabolic process	19/2141	68/16992	0.000544369	0.00423467	0.00314512	1305/1306/80781/1310/1282/1284/1285/1286/50509/1291/1292/131873/1471/1508/1513/1520/4327/4316/9902	19
707	LumA_Her2_pos	GO:0007254	JNK cascade	41/2141	194/16992	0.000550804	0.00427866	0.00317779	177/79444/64170/6363/6366/1236/939/959/148170/56940/10913/2205/221472/2324/4616/2950/8517/4296/9064/11184/29969/653361/10392/203447/65018/5734/2185/26191/9770/6386/5345/6423/10044/6504/6850/7098/7099/54106/7316/51384/9839	41
708	LumA_Her2_pos	GO:0009595	detection of biotic stimulus	9/2141	21/16992	0.000556151	0.00430801	0.00319959	912/56253/23643/58484/114548/10392/7097/7099/54209	9
709	LumA_Her2_pos	GO:2000482	regulation of interleukin-8 secretion	9/2141	21/16992	0.000556151	0.00430801	0.00319959	301/929/914/51744/1401/2219/8692/3965/26191	9
710	LumA_Her2_pos	GO:0046328	regulation of JNK cascade	36/2141	164/16992	0.000558428	0.00431956	0.00320816	177/79444/64170/6363/6366/1236/939/959/56940/10913/2205/221472/2324/4616/2950/4296/9064/11184/29969/653361/10392/203447/65018/2185/26191/9770/6386/5345/6423/6504/6850/7098/7099/54106/51384/9839	36
711	LumA_Her2_pos	GO:0060193	positive regulation of lipase activity	18/2141	63/16992	0.000563243	0.00435067	0.00323128	728/6352/3491/2769/338328/9290/3357/3702/10316/7376/10062/5319/5322/5330/115727/8698/6401/7294	18
712	LumA_Her2_pos	GO:0070231	T cell apoptotic process	15/2141	48/16992	0.000565839	0.00436459	0.00324161	100/6352/939/29126/81704/355/356/155038/3620/3559/3718/3965/5133/5588/11035	15
713	LumA_Her2_pos	GO:0090066	regulation of anatomical structure size	81/2141	451/16992	0.000570628	0.00439535	0.00326446	59/119/147/146/150/154/239/348/358/393/10095/10109/477/491/554/832/857/6356/6366/10344/1236/952/148170/1002/11151/1401/6387/27185/1910/89848/2296/2702/9535/2876/2934/2982/3043/3055/3059/3162/3357/3383/3741/3764/3779/27345/3984/4478/8440/3071/4846/4881/8829/5023/5341/23645/51334/2185/5797/5997/83547/10371/56920/10507/8482/5345/83442/85358/219537/6648/6708/6869/6915/51393/11344/10911/2837/7409/5085…	81
714	LumA_Her2_pos	GO:0030260	entry into host cell	30/2141	129/16992	0.000573911	0.00439598	0.00326493	857/858/1234/30835/920/972/941/975/942/339390/1380/1508/2219/8547/2621/2934/8692/3383/8519/10410/3695/3965/4684/6404/10572/6504/8764/7293/6737/7316	30
715	LumA_Her2_pos	GO:0044409	entry into host	30/2141	129/16992	0.000573911	0.00439598	0.00326493	857/858/1234/30835/920/972/941/975/942/339390/1380/1508/2219/8547/2621/2934/8692/3383/8519/10410/3695/3965/4684/6404/10572/6504/8764/7293/6737/7316	30
716	LumA_Her2_pos	GO:0051806	entry into cell of other organism involved in symbiotic interaction	30/2141	129/16992	0.000573911	0.00439598	0.00326493	857/858/1234/30835/920/972/941/975/942/339390/1380/1508/2219/8547/2621/2934/8692/3383/8519/10410/3695/3965/4684/6404/10572/6504/8764/7293/6737/7316	30
717	LumA_Her2_pos	GO:0051828	entry into other organism involved in symbiotic interaction	30/2141	129/16992	0.000573911	0.00439598	0.00326493	857/858/1234/30835/920/972/941/975/942/339390/1380/1508/2219/8547/2621/2934/8692/3383/8519/10410/3695/3965/4684/6404/10572/6504/8764/7293/6737/7316	30
718	LumA_Her2_pos	GO:0003014	renal system process	27/2141	112/16992	0.000585805	0.0044746	0.00332332	109/196883/231/358/554/947/1535/66002/1910/355/2621/2702/2934/3043/8692/5641/4162/4881/81285/5020/5125/5800/5345/6446/6869/10911/2837	27
719	LumA_Her2_pos	GO:0034767	positive regulation of ion transmembrane transport	27/2141	112/16992	0.000585805	0.0044746	0.00332332	5243/482/483/783/801/825/930/1520/3627/6373/4283/1815/2259/5348/2745/9446/3596/10008/3779/5336/85358/6622/57620/54997/7070/7225/6375	27
720	LumA_Her2_pos	GO:0031098	stress-activated protein kinase signaling cascade	51/2141	257/16992	0.000610473	0.00465655	0.00345845	177/231/79444/650/64170/6363/6366/83605/1236/939/959/148170/56940/10913/355/2205/221472/2324/4616/392255/2950/9464/3082/8517/55801/3965/4067/4296/9064/11184/29969/653361/10392/203447/65018/5734/2185/26191/9770/6386/5345/6423/10044/6504/6850/7098/7099/54106/7316/51384/9839	51
721	LumA_Her2_pos	GO:0003197	endocardial cushion development	13/2141	39/16992	0.000655903	0.00498922	0.00370553	94/650/2022/2078/2294/26508/182/4487/6591/6909/6910/7048/55273	13
722	LumA_Her2_pos	GO:0007520	myoblast fusion	13/2141	39/16992	0.000655903	0.00498922	0.00370553	6355/963/8837/3627/4283/10938/30846/2323/3566/51177/92304/8740/7471	13
723	LumA_Her2_pos	GO:0032872	regulation of stress-activated MAPK cascade	42/2141	202/16992	0.000674638	0.00512464	0.0038061	177/79444/650/64170/6363/6366/1236/939/959/56940/10913/355/2205/221472/2324/4616/392255/2950/9464/3082/55801/4296/9064/11184/29969/653361/10392/203447/65018/2185/26191/9770/6386/5345/6423/6504/6850/7098/7099/54106/51384/9839	42
724	LumA_Her2_pos	GO:0034694	response to prostaglandin	11/2141	30/16992	0.000680745	0.00515676	0.00382997	1646/6363/6366/1236/54331/5020/5468/5729/5732/5734/5737	11
725	LumA_Her2_pos	GO:0045601	regulation of endothelial cell differentiation	11/2141	30/16992	0.000680745	0.00515676	0.00382997	94/239/81575/84913/654/1003/7122/182/4855/9294/55273	11
726	LumA_Her2_pos	GO:1904035	regulation of epithelial cell apoptotic process	18/2141	64/16992	0.000692658	0.00523978	0.00389162	57124/958/959/8837/80781/641700/356/2621/2934/3162/3383/3596/3717/3791/10266/6424/7010/7128	18
727	LumA_Her2_pos	GO:2001236	regulation of extrinsic apoptotic signaling pathway	34/2141	154/16992	0.000703023	0.00531087	0.00394442	467/857/8837/1437/1612/355/356/2534/50486/2876/2950/3082/3162/27429/8692/3383/3479/3574/81618/4118/4846/8829/8682/5371/10616/6423/6591/6672/8406/147138/7128/8742/8717/7185	34
728	LumA_Her2_pos	GO:1904064	positive regulation of cation transmembrane transport	25/2141	102/16992	0.000709172	0.00534996	0.00397345	482/483/783/801/825/930/1520/3627/6373/4283/1815/2259/5348/2745/9446/3596/10008/3779/5336/85358/6622/57620/54997/7070/6375	25
729	LumA_Her2_pos	GO:0070527	platelet aggregation	16/2141	54/16992	0.00072493	0.00546134	0.00405618	239/114897/83706/2621/2811/3043/4067/10627/10398/64805/5294/5341/5588/5270/6850/10077	16
730	LumA_Her2_pos	GO:0002689	negative regulation of leukocyte chemotaxis	7/2141	14/16992	0.000763141	0.00571783	0.00424667	6347/2841/22914/79148/4681/4856/26228	7
731	LumA_Her2_pos	GO:0035589	G-protein coupled purinergic nucleotide receptor signaling pathway	7/2141	14/16992	0.000763141	0.00571783	0.00424667	29909/2857/27334/64805/53829/9934/286530	7
732	LumA_Her2_pos	GO:0045623	negative regulation of T-helper cell differentiation	7/2141	14/16992	0.000763141	0.00571783	0.00424667	301/50943/3142/3558/3566/3718/8995	7
733	LumA_Her2_pos	GO:0048291	isotype switching to IgG isotypes	7/2141	14/16992	0.000763141	0.00571783	0.00424667	940/958/50943/3458/3558/9466/30009	7
734	LumA_Her2_pos	GO:0061437	renal system vasculature development	10/2141	26/16992	0.000770505	0.00575729	0.00427598	59/947/8837/2828/3458/8829/80310/5175/6943/7010	10
735	LumA_Her2_pos	GO:0061440	kidney vasculature development	10/2141	26/16992	0.000770505	0.00575729	0.00427598	59/947/8837/2828/3458/8829/80310/5175/6943/7010	10
736	LumA_Her2_pos	GO:1903533	regulation of protein targeting	57/2141	298/16992	0.000782566	0.00583948	0.00433702	654/9478/6363/6347/939/1513/1601/55929/1896/10913/23625/2534/2621/3059/3176/27429/8692/3458/3479/3586/3593/8809/3687/3717/3782/3965/29969/56947/4792/4794/114548/10316/4856/4924/5138/65018/5569/11142/5880/10616/6158/6423/51100/283514/6591/8877/374403/7040/7097/7098/7099/51284/54106/340061/8740/7307/59286	57
737	LumA_Her2_pos	GO:0007187	G-protein coupled receptor signaling pathway, coupled to cyclic nucleotide second messenger	38/2141	179/16992	0.000787077	0.00585893	0.00435147	109/196883/147/146/150/154/301/554/10203/6347/1230/1232/1268/1269/1815/2865/2357/2769/2770/2771/54331/2825/2827/2869/2912/3355/64805/5732/5734/5739/5745/5996/1901/8698/6753/7253/7432/2829	38
738	LumA_Her2_pos	GO:0045777	positive regulation of blood pressure	12/2141	35/16992	0.00078944	0.00585893	0.00435147	147/146/554/1268/1535/8620/81285/5020/6869/6915/10911/2837	12
739	LumA_Her2_pos	GO:0098801	regulation of renal system process	12/2141	35/16992	0.00078944	0.00585893	0.00435147	554/1535/1910/2621/2702/4881/81285/5020/5800/6869/10911/2837	12
740	LumA_Her2_pos	GO:1902622	regulation of neutrophil migration	12/2141	35/16992	0.00078944	0.00585893	0.00435147	683/719/728/6363/6366/1236/972/83700/4354/3071/5880/6375	12
741	LumA_Her2_pos	GO:0008037	cell recognition	37/2141	173/16992	0.000792258	0.0058719	0.00436111	57863/117144/6363/6366/1236/4345/30835/10666/921/923/64581/1268/79937/55118/56253/1794/81704/2219/8547/2596/2995/84868/84329/4240/4478/8440/259197/4692/8829/51294/375033/5175/5551/64221/10371/30815/201633	37
742	LumA_Her2_pos	GO:2000377	regulation of reactive oxygen species metabolic process	34/2141	155/16992	0.000793651	0.0058743	0.00436288	199/83875/683/857/947/8837/1401/1535/1545/10516/2950/3043/3240/3383/3458/3586/3689/3717/10365/22914/4835/65018/5547/5740/2185/5880/11035/6622/9263/6850/7040/7048/7099/706	34
743	LumA_Her2_pos	GO:0006022	aminoglycan metabolic process	36/2141	167/16992	0.000795254	0.00587824	0.00436581	176/633/1118/50515/55501/166012/113189/9435/56548/1464/54360/1634/133584/2296/2517/3082/10855/60495/9956/9955/3339/8692/3600/3697/3699/80760/4060/10894/4669/5292/9672/9806/6483/6487/10402/7040	36
744	LumA_Her2_pos	GO:0071559	response to transforming growth factor beta	44/2141	216/16992	0.000799016	0.00589811	0.00438057	94/9719/409/857/858/6347/1003/8837/50515/7122/7123/1284/1524/1601/56940/2022/23625/2534/5654/94031/203100/8692/3725/7044/8425/4208/5138/80310/5371/864/6386/6497/6660/7040/7041/7048/7316/114990/124857/7471/80326/7472/6375/7791	44
745	LumA_Her2_pos	GO:0001914	regulation of T cell mediated cytotoxicity	9/2141	22/16992	0.000836598	0.00615073	0.00456819	177/567/3593/3594/10859/259197/5788/11035/6375	9
746	LumA_Her2_pos	GO:0035590	purinergic nucleotide receptor signaling pathway	9/2141	22/16992	0.000836598	0.00615073	0.00456819	29909/2857/5023/5026/27334/64805/53829/9934/286530	9
747	LumA_Her2_pos	GO:0045822	negative regulation of heart contraction	9/2141	22/16992	0.000836598	0.00615073	0.00456819	477/2281/3558/3717/10008/8620/5294/5350/10911	9
748	LumA_Her2_pos	GO:0002220	innate immune response activating cell surface receptor signaling pathway	29/2141	126/16992	0.000838771	0.00615846	0.00457393	84433/64170/30835/10462/50856/26253/93978/64581/2207/2219/2534/3384/3385/8517/22914/4067/10071/4792/5336/143471/5689/5699/5696/5698/5720/5721/5971/6850/7316	29
749	LumA_Her2_pos	GO:0008016	regulation of heart contraction	46/2141	229/16992	0.000841839	0.00617274	0.00458453	100/140/147/477/482/483/491/93589/783/801/857/10659/1193/1674/2281/5348/486/53826/53822/2702/9446/1839/3270/3458/3558/3717/3741/10008/26251/30820/3762/3781/4635/4846/8620/4881/5020/5294/5350/64091/29098/5997/6263/10371/6909/10911	46
750	LumA_Her2_pos	GO:0061035	regulation of cartilage development	18/2141	65/16992	0.000846782	0.00619236	0.00459911	94/11173/649/650/654/3491/8817/2487/392255/2736/4094/91461/5915/6474/6591/6660/7040/7704	18
751	LumA_Her2_pos	GO:0002888	positive regulation of myeloid leukocyte mediated immunity	8/2141	18/16992	0.000849025	0.00619236	0.00459911	695/718/2205/2207/2268/3596/3566/6850	8
752	LumA_Her2_pos	GO:0035455	response to interferon-alpha	8/2141	18/16992	0.000849025	0.00619236	0.00459911	2621/3433/3437/8519/10410/3455/27074/4600	8
753	LumA_Her2_pos	GO:0060055	angiogenesis involved in wound healing	8/2141	18/16992	0.000849025	0.00619236	0.00459911	947/2113/2828/2876/10855/4162/5547/7128	8
754	LumA_Her2_pos	GO:0043029	T cell homeostasis	13/2141	40/16992	0.000860894	0.00626229	0.00465105	11151/355/50943/84636/3558/3559/3718/3965/3071/11035/27240/7040/8740	13
755	LumA_Her2_pos	GO:2000351	regulation of endothelial cell apoptotic process	13/2141	40/16992	0.000860894	0.00626229	0.00465105	57124/958/959/80781/641700/356/2621/3383/3596/3791/10266/7010/7128	13
756	LumA_Her2_pos	GO:0032677	regulation of interleukin-8 production	17/2141	60/16992	0.000881073	0.0064006	0.00475377	301/929/914/51744/1401/2219/8692/3586/3965/25865/26191/7097/7098/7099/51284/51311/54106	17
757	LumA_Her2_pos	GO:0032386	regulation of intracellular transport	87/2141	498/16992	0.000893479	0.00648135	0.00481374	654/9478/801/8536/6363/6347/939/8832/1513/1601/55929/1759/1896/10913/23625/2205/2207/2242/2259/2268/2294/2534/2621/3059/3162/3176/3270/27429/8692/3429/3458/3479/3586/3593/3596/8809/3566/3687/3717/3782/3936/3965/4067/29969/56947/23209/4478/4600/4792/4794/114548/10316/4856/4924/4946/5138/65018/5569/11142/1263/5350/79899/5880/10616/6158/6423/51100/283514/6591/6622/6672/8877/6850/23208/374403/7040/70…	87
758	LumA_Her2_pos	GO:0030203	glycosaminoglycan metabolic process	35/2141	162/16992	0.000894549	0.00648135	0.00481374	176/633/50515/55501/166012/113189/9435/56548/1464/54360/1634/133584/2296/2517/3082/10855/60495/9956/9955/3339/8692/3600/3697/3699/80760/4060/10894/4669/5292/9672/9806/6483/6487/10402/7040	35
759	LumA_Her2_pos	GO:0032480	negative regulation of type I interferon production	14/2141	45/16992	0.000899889	0.00649288	0.00482231	84868/51191/64135/3586/10859/197358/84166/9111/5971/54941/7128/7318/7316/9246	14
760	LumA_Her2_pos	GO:0061448	connective tissue development	47/2141	236/16992	0.000902259	0.00649288	0.00482231	59/94/11173/8092/649/650/654/947/8837/50515/1435/3491/54360/64641/2101/8817/2254/2487/392255/2736/2828/9464/3232/8692/3458/4060/4094/4146/4208/4487/389125/4856/80310/91461/5745/5915/864/871/6423/6474/91252/6591/6660/7040/7048/7076/7704	47
761	LumA_Her2_pos	GO:0090287	regulation of cellular response to growth factor stimulus	47/2141	236/16992	0.000902259	0.00649288	0.00482231	94/9719/857/858/147372/967/8837/91851/50515/10563/3491/1601/1634/55816/2022/56975/23625/8817/2254/9573/3087/5654/94031/203100/8425/79812/4487/4681/5526/5579/25865/11156/348093/6386/6423/6424/6497/7040/7041/7048/79652/7316/114990/7424/375567/7471/23090	47
762	LumA_Her2_pos	GO:0046068	cGMP metabolic process	16/2141	55/16992	0.000904417	0.00649288	0.00482231	109/196883/348/358/491/2982/2983/3357/4843/4846/4881/5136/5153/5138/2185/5957	16
763	LumA_Her2_pos	GO:0051926	negative regulation of calcium ion transport	16/2141	55/16992	0.000904417	0.00649288	0.00482231	150/477/801/1193/1815/2281/2859/9446/3270/3383/10859/10288/4846/5350/7040/54106	16
764	LumA_Her2_pos	GO:1903036	positive regulation of response to wounding	16/2141	55/16992	0.000904417	0.00649288	0.00482231	150/301/825/6347/2281/1839/10855/3640/5341/8578/6403/5345/6915/7048/7056/7099	16
765	LumA_Her2_pos	GO:1904427	positive regulation of calcium ion transmembrane transport	16/2141	55/16992	0.000904417	0.00649288	0.00482231	783/801/825/930/3627/6373/4283/2259/9446/3596/10008/5336/6622/57620/7070/6375	16
766	LumA_Her2_pos	GO:0002920	regulation of humoral immune response	15/2141	50/16992	0.000912431	0.00653334	0.00485236	2/717/718/719/728/730/1236/3075/3426/5199/10563/2208/4049/5627/710	15
767	LumA_Her2_pos	GO:0010518	positive regulation of phospholipase activity	15/2141	50/16992	0.000912431	0.00653334	0.00485236	728/6352/3491/2769/9290/3357/3702/10316/5319/5322/5330/115727/8698/6401/7294	15
768	LumA_Her2_pos	GO:0031532	actin cytoskeleton reorganization	22/2141	87/16992	0.000926184	0.00661457	0.00491269	301/116985/397/1436/2242/2252/9535/8477/2934/3055/3059/3645/29780/64098/29085/5341/2185/1901/9294/26228/7010/7040	22
769	LumA_Her2_pos	GO:0060349	bone morphogenesis	22/2141	87/16992	0.000926184	0.00661457	0.00491269	249/654/1044/1305/9249/1749/8817/2296/158326/4146/4208/4487/5915/871/6423/6424/6474/6497/7010/7040/7048/497189	22
770	LumA_Her2_pos	GO:0006691	leukotriene metabolic process	11/2141	31/16992	0.000936162	0.00665123	0.00493992	239/240/66002/1800/2205/2687/4056/5319/5322/6850/7097	11
771	LumA_Her2_pos	GO:0030449	regulation of complement activation	11/2141	31/16992	0.000936162	0.00665123	0.00493992	2/717/718/719/728/730/3075/3426/5199/5627/710	11
772	LumA_Her2_pos	GO:0034122	negative regulation of toll-like receptor signaling pathway	11/2141	31/16992	0.000936162	0.00665123	0.00493992	409/929/146722/3662/23643/4067/353376/7098/7099/54106/7128	11
773	LumA_Her2_pos	GO:0045907	positive regulation of vasoconstriction	11/2141	31/16992	0.000936162	0.00665123	0.00493992	147/146/554/857/952/2702/3383/219537/6869/6915/2837	11
774	LumA_Her2_pos	GO:0070972	protein localization to endoplasmic reticulum	29/2141	127/16992	0.000958586	0.00680175	0.00505171	23645/6135/6137/23521/9045/6152/6157/6158/6156/6160/6164/11224/25873/6167/6169/6176/6181/6205/6208/6209/6223/6224/6227/6230/6235/6202/6203/10952/130617	29
775	LumA_Her2_pos	GO:0007517	muscle organ development	65/2141	353/16992	0.000995381	0.00705372	0.00523885	70/104/409/51676/467/10409/55909/650/825/857/858/8837/140578/1271/1310/3627/1634/54567/1959/2022/8320/2254/2273/2275/2296/2876/145258/57817/1839/26508/3142/3235/3399/3479/3679/23764/5600/100271849/4208/9242/4487/4637/8736/5079/5292/5463/6285/1901/6442/6445/6474/6497/64321/246329/6876/6909/6910/6939/6943/7040/7048/497189/146862/10791/7472	65
776	LumA_Her2_pos	GO:0045069	regulation of viral genome replication	21/2141	82/16992	0.00100519	0.00711408	0.00528368	104/200315/27350/140564/60489/164668/55337/6352/940/3428/8519/10410/3669/4599/2494/4938/8638/5479/5886/91543/10318	21
777	LumA_Her2_pos	GO:0046034	ATP metabolic process	46/2141	231/16992	0.00101862	0.00719984	0.00534737	83440/477/513/518/521/522/10632/539/526/400916/1327/84701/1329/1340/1349/1350/56975/2987/3101/3479/4694/126328/55967/51079/4696/4697/4700/4702/4707/4708/4709/4713/4714/4724/4725/374291/5207/65018/6622/7040/706/29796/10975/7388/440567/27089	46
778	LumA_Her2_pos	GO:0014033	neural crest cell differentiation	18/2141	66/16992	0.00102931	0.00726606	0.00539656	8854/8092/340665/1910/1947/2296/2487/145258/9464/3357/182/84541/4208/8829/10371/6591/80326/9839	18
779	LumA_Her2_pos	GO:0002716	negative regulation of natural killer cell mediated immunity	6/2141	11/16992	0.00104232	0.00729227	0.00541602	409/10225/84868/3965/10859/5272	6
780	LumA_Her2_pos	GO:0010819	regulation of T cell chemotaxis	6/2141	11/16992	0.00104232	0.00729227	0.00541602	6352/729230/3627/10563/8740/6375	6
781	LumA_Her2_pos	GO:0019883	antigen processing and presentation of endogenous antigen	6/2141	11/16992	0.00104232	0.00729227	0.00541602	567/912/972/64167/6890/6891	6
782	LumA_Her2_pos	GO:0032700	negative regulation of interleukin-17 production	6/2141	11/16992	0.00104232	0.00729227	0.00541602	50943/3458/3593/3071/7040/7099	6
783	LumA_Her2_pos	GO:0043374	CD8-positive, alpha-beta T cell differentiation	6/2141	11/16992	0.00104232	0.00729227	0.00541602	8320/2841/3458/3659/3071/944	6
784	LumA_Her2_pos	GO:0090197	positive regulation of chemokine secretion	6/2141	11/16992	0.00104232	0.00729227	0.00541602	1436/9173/90865/3566/4023/4155	6
785	LumA_Her2_pos	GO:2000319	regulation of T-helper 17 cell differentiation	6/2141	11/16992	0.00104232	0.00729227	0.00541602	50943/3593/3594/3558/114548/8995	6
786	LumA_Her2_pos	GO:0002639	positive regulation of immunoglobulin production	12/2141	36/16992	0.00104989	0.00733591	0.00544843	940/958/3458/3596/3558/90865/3566/54440/30009/7040/7293/6375	12
787	LumA_Her2_pos	GO:0048568	embryonic organ development	75/2141	420/16992	0.0010557	0.00736708	0.00547158	100/8854/8092/491/1050/1051/50515/1437/3491/1749/2019/2022/8320/2254/2323/2296/2294/2487/9573/2702/2735/2736/145258/9464/8820/3087/3142/3198/3214/3232/3235/3399/3586/3791/9935/8932/53615/4208/4237/4487/4647/4669/10763/8013/203447/5079/51294/5125/5154/91461/639/5915/5919/348093/6169/84870/10019/6474/9021/64321/54345/25949/6886/6909/6943/6932/7942/7040/7048/497189/22846/7471/51384/7472/7484	75
788	LumA_Her2_pos	GO:0045862	positive regulation of proteolysis	67/2141	367/16992	0.0010599	0.00738699	0.00548637	150/9447/239/348/718/825/22900/834/857/147372/1050/55743/7123/1285/1075/1512/3491/1601/1612/27185/10395/641700/355/356/2934/27429/3428/3429/3458/90865/3717/3932/3965/4155/4210/51079/4803/58484/22861/114548/10392/51667/5023/5118/65018/1263/5371/5468/9647/143471/5689/5699/5696/5698/5720/5721/2185/5886/54941/115992/6423/6622/83595/7133/8717/7316/90637	67
789	LumA_Her2_pos	GO:0019724	B cell mediated immunity	39/2141	188/16992	0.00107552	0.00748638	0.00556019	200558/695/712/713/714/715/716/717/718/730/1235/10666/939/940/958/959/972/3426/1380/355/2205/2207/2208/50943/202309/3458/3586/3558/9466/3566/3635/4049/5452/710/84174/30009/7040/51311/6375	39
790	LumA_Her2_pos	GO:0032956	regulation of actin cytoskeleton organization	55/2141	289/16992	0.0010812	0.00751639	0.00558248	119/116985/397/22899/10095/10109/683/832/55704/6356/6366/10344/1236/148170/11151/1436/6387/10395/89848/2242/6624/9535/2824/8477/2934/3055/3059/3383/83700/3984/4208/4653/8440/3071/5154/29085/5341/9647/5734/2185/23433/1901/5345/83442/85358/10174/6708/26228/11346/6869/7010/7040/11344/50853/7454	55
791	LumA_Her2_pos	GO:0002534	cytokine production involved in inflammatory response	10/2141	27/16992	0.00108677	0.00753605	0.00559708	923/10225/115362/63940/3620/27190/7850/4210/197358/4843	10
792	LumA_Her2_pos	GO:0032814	regulation of natural killer cell activation	10/2141	27/16992	0.00108677	0.00753605	0.00559708	51744/2323/2621/84868/3593/3600/3606/639/26191/257101	10
793	LumA_Her2_pos	GO:0051341	regulation of oxidoreductase activity	22/2141	88/16992	0.00109051	0.00754888	0.00560661	8639/348/801/857/1268/1269/1535/114757/51295/2208/2644/2672/3001/3240/3357/3458/3596/10392/4846/2185/11035/6622	22
794	LumA_Her2_pos	GO:0051216	cartilage development	38/2141	182/16992	0.00109137	0.00754888	0.00560661	94/11173/8092/649/650/654/50515/3491/54360/2101/8817/2254/2487/392255/2736/9464/3232/8692/4060/4094/4146/4208/4487/389125/4856/91461/5745/5915/864/871/6423/6474/6591/6660/7040/7048/7076/7704	38
795	LumA_Her2_pos	GO:0051403	stress-activated MAPK cascade	49/2141	251/16992	0.00111986	0.00773617	0.00574571	177/79444/650/64170/6363/6366/83605/1236/939/959/148170/56940/10913/355/2205/221472/2324/4616/392255/2950/9464/3082/8517/55801/3965/4296/9064/11184/29969/653361/10392/203447/65018/5734/2185/26191/9770/6386/5345/6423/10044/6504/6850/7098/7099/54106/7316/51384/9839	49
796	LumA_Her2_pos	GO:0045453	bone resorption	15/2141	51/16992	0.00114414	0.00787426	0.00584827	154/952/1436/1445/1513/9290/3574/3635/79705/5745/2185/5880/1901/6850/7128	15
797	LumA_Her2_pos	GO:0090280	positive regulation of calcium ion import	15/2141	51/16992	0.00114414	0.00787426	0.00584827	801/825/6347/6348/930/3627/6373/6387/4283/9446/3596/6622/7070/51393/6375	15
798	LumA_Her2_pos	GO:0035306	positive regulation of dephosphorylation	14/2141	46/16992	0.00114558	0.00787426	0.00584827	650/801/10395/78986/3458/3717/9863/4208/65018/5341/23645/26051/11035/7040	14
799	LumA_Her2_pos	GO:0046579	positive regulation of Ras protein signal transduction	14/2141	46/16992	0.00114558	0.00787426	0.00584827	1435/2841/2859/2828/9290/8477/3479/2846/10161/4803/4914/27334/286530/115727	14
800	LumA_Her2_pos	GO:0032970	regulation of actin filament-based process	61/2141	329/16992	0.00117581	0.00807194	0.00599509	119/116985/397/22899/10095/10109/477/683/832/857/55704/6356/6366/10344/1236/148170/11151/1436/6387/10395/89848/2242/6624/2702/9535/2824/8477/2934/3055/3059/3383/83700/10008/3984/4208/4653/8440/3071/5154/29085/5341/5350/9647/5734/2185/29098/23433/1901/5345/83442/85358/10174/6708/26228/11346/6869/7010/7040/11344/50853/7454	61
801	LumA_Her2_pos	GO:0071560	cellular response to transforming growth factor beta stimulus	43/2141	214/16992	0.00121162	0.00830739	0.00616996	94/9719/409/857/858/6347/1003/8837/50515/7122/7123/1284/1524/1601/56940/2022/23625/2534/5654/94031/203100/8692/3725/7044/8425/4208/5138/80310/5371/6386/6497/6660/7040/7041/7048/7316/114990/124857/7471/80326/7472/6375/7791	43
802	LumA_Her2_pos	GO:0002719	negative regulation of cytokine production involved in immune response	9/2141	23/16992	0.00122193	0.00835724	0.00620698	10225/50943/3162/3586/3718/10859/6504/7040/6375	9
803	LumA_Her2_pos	GO:0051354	negative regulation of oxidoreductase activity	9/2141	23/16992	0.00122193	0.00835724	0.00620698	8639/857/1268/1269/2672/3001/3240/3596/6622	9
804	LumA_Her2_pos	GO:0007264	small GTPase mediated signal transduction	85/2141	490/16992	0.00126185	0.0086195	0.00640177	2/150/199/348/116985/64411/55843/55114/58504/83478/9938/257106/57514/393/64333/397/9138/22899/402/10123/132946/148170/1435/9267/27128/10395/55619/1794/81704/1796/9046/79930/9844/221472/51291/2841/2859/2828/9290/8477/10750/9402/3162/3479/3725/8844/27040/3984/2846/10161/79705/5600/4653/4803/4914/27334/286530/57480/57449/440107/5880/22821/10156/64926/153020/10235/25780/115727/10633/11186/266747/1028…	85
805	LumA_Her2_pos	GO:2000257	regulation of protein activation cascade	11/2141	32/16992	0.00126586	0.00863612	0.00641411	2/717/718/719/728/730/3075/3426/5199/5627/710	11
806	LumA_Her2_pos	GO:0032604	granulocyte macrophage colony-stimulating factor production	7/2141	15/16992	0.00127583	0.00866111	0.00643267	941/8832/2205/3593/3606/6850/54106	7
807	LumA_Her2_pos	GO:0032645	regulation of granulocyte macrophage colony-stimulating factor production	7/2141	15/16992	0.00127583	0.00866111	0.00643267	941/8832/2205/3593/3606/6850/54106	7
808	LumA_Her2_pos	GO:0043032	positive regulation of macrophage activation	7/2141	15/16992	0.00127583	0.00866111	0.00643267	84868/3586/3596/9173/90865/3566/26228	7
809	LumA_Her2_pos	GO:0043371	negative regulation of CD4-positive, alpha-beta T cell differentiation	7/2141	15/16992	0.00127583	0.00866111	0.00643267	301/50943/3142/3558/3566/3718/8995	7
810	LumA_Her2_pos	GO:0042533	tumor necrosis factor biosynthetic process	8/2141	19/16992	0.00130552	0.00884081	0.00656613	64170/729230/1536/3586/10859/6693/7099/943	8
811	LumA_Her2_pos	GO:0042534	regulation of tumor necrosis factor biosynthetic process	8/2141	19/16992	0.00130552	0.00884081	0.00656613	64170/729230/1536/3586/10859/6693/7099/943	8
812	LumA_Her2_pos	GO:0034764	positive regulation of transmembrane transport	27/2141	118/16992	0.00136477	0.00923067	0.00685568	5243/482/483/783/801/825/930/1520/3627/6373/4283/1815/2259/5348/2745/9446/3596/10008/3779/5336/85358/6622/57620/54997/7070/7225/6375	27
813	LumA_Her2_pos	GO:0007584	response to nutrient	36/2141	172/16992	0.00138877	0.00938144	0.00696766	2182/100/8854/249/717/6347/916/920/958/1268/1327/3627/1536/2281/2350/2621/2771/2934/2950/57817/3162/3600/4049/4208/5292/5468/5764/6423/6591/6678/6915/7040/7048/706/7352/7412	36
814	LumA_Her2_pos	GO:0002223	stimulatory C-type lectin receptor signaling pathway	28/2141	124/16992	0.00139213	0.00939257	0.00697593	84433/64170/30835/10462/50856/26253/93978/64581/2207/2534/3384/3385/8517/22914/4067/10071/4792/5336/143471/5689/5699/5696/5698/5720/5721/5971/6850/7316	28
815	LumA_Her2_pos	GO:0070613	regulation of protein processing	21/2141	84/16992	0.00140003	0.00943434	0.00700695	2/330/79444/717/718/719/728/730/147372/3075/3426/5199/7123/1522/2934/7850/58484/5627/5270/5345/710	21
816	LumA_Her2_pos	GO:0045428	regulation of nitric oxide biosynthetic process	15/2141	52/16992	0.00142345	0.00958039	0.00711542	199/857/947/3043/3383/3458/3586/3689/3717/10365/22914/5740/2185/7099/706	15
817	LumA_Her2_pos	GO:0032570	response to progesterone	13/2141	42/16992	0.00143357	0.0096367	0.00715725	117144/857/6347/952/10062/5020/5732/5764/10266/6869/7040/7097/706	13
818	LumA_Her2_pos	GO:0032608	interferon-beta production	14/2141	47/16992	0.00144508	0.00970215	0.00720585	64135/3659/3663/10859/197358/9111/5971/7097/7098/7099/51284/51311/54106/340061	14
819	LumA_Her2_pos	GO:0007568	aging	53/2141	280/16992	0.00149204	0.0100044	0.0074303	100/239/597/6347/942/1268/1075/1634/1910/2022/2934/57817/27429/8692/3383/3586/3600/3635/3689/3725/3727/3779/9365/8174/8932/53615/4316/4353/4791/4914/4521/5079/5371/5745/5176/710/6531/6622/6648/6909/7040/7048/7076/7133/131601/7225/706/7352/22846/7412/7471/51384/83719	53
820	LumA_Her2_pos	GO:0033273	response to vitamin	22/2141	90/16992	0.00149538	0.0100044	0.0074303	100/8854/249/6347/920/958/3627/2281/2350/2621/2934/2950/57817/3600/4208/5292/5468/5764/6591/6678/7040/706	22
821	LumA_Her2_pos	GO:1903426	regulation of reactive oxygen species biosynthetic process	18/2141	68/16992	0.00149633	0.0100044	0.0074303	199/857/947/8837/1535/3043/3383/3458/3586/3689/3717/10365/22914/5740/2185/6622/7099/706	18
822	LumA_Her2_pos	GO:0032388	positive regulation of intracellular transport	55/2141	293/16992	0.00149737	0.0100044	0.0074303	654/8536/6363/6347/939/1513/1601/55929/1759/1896/10913/2205/2207/2268/2534/2621/3059/3176/27429/8692/3458/3479/3593/3596/8809/3566/3687/3717/3782/3965/56947/23209/4478/10316/4946/65018/1263/79899/5880/10616/6158/6423/51100/8877/6850/7040/7097/7098/7099/51284/54106/340061/8740/7307/59286	55
823	LumA_Her2_pos	GO:0050690	regulation of defense response to virus by virus	10/2141	28/16992	0.00150158	0.0100203	0.00744214	567/919/940/920/926/1794/9844/2534/3055/3932	10
824	LumA_Her2_pos	GO:1903900	regulation of viral life cycle	37/2141	179/16992	0.00152118	0.0101387	0.00753009	104/200315/27350/140564/60489/164668/55337/858/6348/6351/6352/940/920/972/1025/2219/8547/2934/3428/8519/10410/3669/3725/27074/3965/29969/4599/2494/4938/8638/5371/5435/5479/5886/91543/10318/6737	37
825	LumA_Her2_pos	GO:0001558	regulation of cell growth	68/2141	379/16992	0.00155446	0.010348	0.00768551	94/239/348/393/11007/952/978/1002/984/1031/57699/6387/58191/1535/3491/27185/55840/23136/2100/11170/10516/2273/2487/57817/1839/5654/94031/203100/8692/3479/3487/3489/3490/3558/3984/8425/4487/10071/340719/51079/4856/4881/10718/8829/5371/5468/5588/2185/10235/92304/6386/10371/56920/10507/8482/5270/6423/6446/6494/6586/8835/64321/8877/7040/147138/51393/11344/2837	68
826	LumA_Her2_pos	GO:0045333	cellular respiration	35/2141	167/16992	0.00156681	0.0104176	0.00773721	2647/1327/84701/1329/1340/1349/1350/2109/4694/126328/55967/51079/4696/4697/4700/4702/91942/4707/4708/4709/4713/4714/4724/4725/374291/4843/8013/65018/6390/6622/29796/10975/7388/440567/27089	35
827	LumA_Her2_pos	GO:0051896	regulation of protein kinase B signaling	28/2141	125/16992	0.00158261	0.0105099	0.00780577	1646/409/55024/114897/6363/6366/6348/1236/940/2159/2621/2876/1839/3059/10855/8692/3606/55801/9863/4653/5154/5294/23533/65018/5314/6237/7010/7040	28
828	LumA_Her2_pos	GO:1903707	negative regulation of hemopoiesis	29/2141	131/16992	0.00159931	0.010608	0.00787862	301/714/6348/972/1493/50943/29909/9290/3142/3558/3566/3635/3659/3718/10859/11025/11006/4067/9935/83881/4792/2185/5771/7098/7099/55365/28959/8995/7704	29
829	LumA_Her2_pos	GO:1903317	regulation of protein maturation	21/2141	85/16992	0.00164269	0.0108826	0.00808259	2/330/79444/717/718/719/728/730/147372/3075/3426/5199/7123/1522/2934/7850/58484/5627/5270/5345/710	21
830	LumA_Her2_pos	GO:0032409	regulation of transporter activity	42/2141	211/16992	0.00165687	0.0109544	0.00813588	5243/150/477/482/483/783/801/857/1193/1393/1520/1612/1815/2259/2273/2281/5348/486/53827/53826/53822/2745/2859/9446/3270/84502/126306/10008/4208/5336/5350/148811/5468/2185/29098/6446/85358/6622/57620/54997/54106/7225	42
831	LumA_Her2_pos	GO:0042310	vasoconstriction	19/2141	74/16992	0.00165752	0.0109544	0.00813588	59/147/146/150/477/554/857/952/1910/2702/3357/3383/3741/27345/5023/219537/6869/6915/2837	19
832	LumA_Her2_pos	GO:0019229	regulation of vasoconstriction	16/2141	58/16992	0.00168402	0.0111105	0.00825182	147/146/150/477/554/857/952/2702/3383/3741/27345/5023/219537/6869/6915/2837	16
833	LumA_Her2_pos	GO:2000249	regulation of actin cytoskeleton reorganization	11/2141	33/16992	0.00168518	0.0111105	0.00825182	397/1436/2242/9535/3055/3059/29085/2185/26228/7010/7040	11
834	LumA_Her2_pos	GO:0001945	lymph vessel development	9/2141	24/16992	0.00173855	0.0113803	0.00845225	94/147372/2324/2296/54345/6850/79652/22846/7424	9
835	LumA_Her2_pos	GO:0034695	response to prostaglandin E	9/2141	24/16992	0.00173855	0.0113803	0.00845225	6363/6366/1236/54331/5020/5468/5729/5732/5734	9
836	LumA_Her2_pos	GO:0038084	vascular endothelial growth factor signaling pathway	9/2141	24/16992	0.00173855	0.0113803	0.00845225	147372/967/1634/2324/2296/3791/8829/25865/11156	9
837	LumA_Her2_pos	GO:0042554	superoxide anion generation	9/2141	24/16992	0.00173855	0.0113803	0.00845225	239/1401/1535/1536/2950/653361/4688/6850/7040	9
838	LumA_Her2_pos	GO:0050927	positive regulation of positive chemotaxis	9/2141	24/16992	0.00173855	0.0113803	0.00845225	177/1233/6387/3603/3791/5228/1901/7423/7424	9
839	LumA_Her2_pos	GO:0072012	glomerulus vasculature development	9/2141	24/16992	0.00173855	0.0113803	0.00845225	59/947/8837/2828/3458/80310/5175/6943/7010	9
840	LumA_Her2_pos	GO:1901652	response to peptide	78/2141	448/16992	0.00176337	0.0115291	0.00856274	109/196883/231/301/526/9296/554/64170/837/857/858/6347/896/958/1036/8837/1393/1445/6387/1535/1536/1959/8891/2101/2865/2534/2688/2770/2791/54331/2787/2788/2844/2950/3087/3383/3586/3663/182/3717/3718/3727/9365/10365/4067/4149/4792/22861/10392/8013/5020/5140/5207/5319/5350/5468/5579/5588/5771/26191/5791/5919/23433/8651/8835/9021/6678/6772/6776/7010/7040/7076/7097/7128/7253/286753/7352/7471	78
841	LumA_Her2_pos	GO:0000184	nuclear-transcribed mRNA catabolic process, nonsense-mediated decay	27/2141	120/16992	0.00177332	0.0115666	0.0085906	4116/6135/6137/23521/9045/6152/6157/6158/6156/6160/6164/11224/25873/6167/6169/6176/6181/6205/6208/6209/6223/6224/6227/6230/6235/6202/6203	27
842	LumA_Her2_pos	GO:0022612	gland morphogenesis	27/2141	120/16992	0.00177332	0.0115666	0.0085906	857/6356/1051/8837/1435/1436/1896/10913/2252/2735/2736/3082/3458/55679/4478/10718/8829/5154/5371/5764/10371/6591/6909/7040/7048/7052/7128	27
843	LumA_Her2_pos	GO:0035924	cellular response to vascular endothelial growth factor stimulus	12/2141	38/16992	0.00178597	0.0116215	0.00863137	147372/967/1634/54567/2324/2296/3791/8829/25865/11156/10266/7412	12
844	LumA_Her2_pos	GO:0045744	negative regulation of G-protein coupled receptor protein signaling pathway	12/2141	38/16992	0.00178597	0.0116215	0.00863137	100/150/154/409/6352/1759/9737/3357/5341/6003/5997/6622	12
845	LumA_Her2_pos	GO:1900182	positive regulation of protein localization to nucleus	28/2141	126/16992	0.00179513	0.0116673	0.00866539	654/6363/939/1601/55929/1896/10913/2534/3059/8692/3458/3479/3593/8809/3717/3965/54984/10616/6423/8877/7040/7097/7098/7099/51284/54106/340061/8740	28
846	LumA_Her2_pos	GO:0097756	negative regulation of blood vessel diameter	20/2141	80/16992	0.00179885	0.0116677	0.00866565	59/147/146/150/477/554/857/952/1401/1910/2702/3357/3383/3741/27345/5023/219537/6869/6915/2837	20
847	LumA_Her2_pos	GO:0000768	syncytium formation by plasma membrane fusion	14/2141	48/16992	0.00180711	0.0116677	0.00866565	8536/6355/963/8837/3627/4283/10938/30846/2323/3566/51177/92304/8740/7471	14
848	LumA_Her2_pos	GO:0003044	regulation of systemic arterial blood pressure mediated by a chemical signal	14/2141	48/16992	0.00180711	0.0116677	0.00866565	147/146/154/554/1522/1535/2028/2702/4846/81285/5125/5345/6648/6869	14
849	LumA_Her2_pos	GO:0010660	regulation of muscle cell apoptotic process	14/2141	48/16992	0.00180711	0.0116677	0.00866565	239/409/8837/9464/3162/126393/3458/3479/3593/3717/4058/5136/2185/6423	14
850	LumA_Her2_pos	GO:0090303	positive regulation of wound healing	14/2141	48/16992	0.00180711	0.0116677	0.00866565	150/301/825/6347/1839/10855/3640/5341/6403/5345/6915/7048/7056/7099	14
851	LumA_Her2_pos	GO:0002377	immunoglobulin production	29/2141	132/16992	0.00180793	0.0116677	0.00866565	200558/695/84433/1235/940/958/959/355/50943/202309/3458/3586/3596/3558/9466/90865/3566/9452/54900/5452/5788/54440/30009/7040/126259/7293/10673/29802/6375	29
852	LumA_Her2_pos	GO:0032757	positive regulation of interleukin-8 production	13/2141	43/16992	0.00182116	0.0117392	0.00871881	929/914/51744/2219/8692/3965/25865/7097/7098/7099/51284/51311/54106	13
853	LumA_Her2_pos	GO:0002551	mast cell chemotaxis	6/2141	12/16992	0.00186295	0.0119246	0.00885649	6356/5228/5293/5880/7423/7424	6
854	LumA_Her2_pos	GO:0003093	regulation of glomerular filtration	6/2141	12/16992	0.00186295	0.0119246	0.00885649	1535/2621/2702/5800/10911/2837	6
855	LumA_Her2_pos	GO:0032691	negative regulation of interleukin-1 beta production	6/2141	12/16992	0.00186295	0.0119246	0.00885649	409/2950/4210/114548/5371/7128	6
856	LumA_Her2_pos	GO:0045628	regulation of T-helper 2 cell differentiation	6/2141	12/16992	0.00186295	0.0119246	0.00885649	301/942/3142/3606/3566/114548	6
857	LumA_Her2_pos	GO:0072540	T-helper 17 cell lineage commitment	6/2141	12/16992	0.00186295	0.0119246	0.00885649	3593/3594/3662/4063/114836/8995	6
858	LumA_Her2_pos	GO:0090196	regulation of chemokine secretion	6/2141	12/16992	0.00186295	0.0119246	0.00885649	1436/9173/90865/3566/4023/4155	6
859	LumA_Her2_pos	GO:0007620	copulation	8/2141	20/16992	0.00193746	0.0123584	0.00917864	100/1268/8528/1910/5020/5023/5270/6869	8
860	LumA_Her2_pos	GO:0035809	regulation of urine volume	8/2141	20/16992	0.00193746	0.0123584	0.00917864	231/554/1910/8692/4881/5020/10911/2837	8
861	LumA_Her2_pos	GO:0042508	tyrosine phosphorylation of Stat1 protein	8/2141	20/16992	0.00193746	0.0123584	0.00917864	958/3458/3593/3717/5771/8651/9021/8995	8
862	LumA_Her2_pos	GO:0045667	regulation of osteoblast differentiation	25/2141	109/16992	0.00194583	0.0123973	0.00920757	650/654/1050/1051/3491/2101/56975/2735/9464/55363/3082/3399/8519/3479/182/3727/4208/9260/9770/10507/6423/6497/6591/338773/117581	25
863	LumA_Her2_pos	GO:0001946	lymphangiogenesis	7/2141	16/16992	0.0020229	0.0127698	0.00948424	94/147372/2324/2296/54345/22846/7424	7
864	LumA_Her2_pos	GO:0006837	serotonin transport	7/2141	16/16992	0.0020229	0.0127698	0.00948424	2205/2207/2824/10859/5023/6622/6850	7
865	LumA_Her2_pos	GO:0010744	positive regulation of macrophage derived foam cell differentiation	7/2141	16/16992	0.0020229	0.0127698	0.00948424	1435/1437/3606/4023/4481/5320/5583	7
866	LumA_Her2_pos	GO:0031342	negative regulation of cell killing	7/2141	16/16992	0.0020229	0.0127698	0.00948424	409/84868/3596/3965/10859/5788/5272	7
867	LumA_Her2_pos	GO:0032727	positive regulation of interferon-alpha production	7/2141	16/16992	0.0020229	0.0127698	0.00948424	64135/3663/7098/7099/51284/51311/54106	7
868	LumA_Her2_pos	GO:0043373	CD4-positive, alpha-beta T cell lineage commitment	7/2141	16/16992	0.0020229	0.0127698	0.00948424	50943/3593/3594/3662/4063/114836/8995	7
869	LumA_Her2_pos	GO:0061298	retina vasculature development in camera-type eye	7/2141	16/16992	0.0020229	0.0127698	0.00948424	94/22899/1282/1545/8829/57381/6094	7
870	LumA_Her2_pos	GO:0071402	cellular response to lipoprotein particle stimulus	7/2141	16/16992	0.0020229	0.0127698	0.00948424	348/6347/975/2207/3689/4023/6850	7
871	LumA_Her2_pos	GO:0006898	receptor-mediated endocytosis	62/2141	343/16992	0.00203522	0.012809	0.00951331	154/341/348/8542/409/432/433/567/10203/801/857/858/6363/6366/929/9332/283316/921/923/967/975/1071/3426/283420/1212/8029/58191/3579/1601/1759/5168/2207/2210/2350/3040/3043/3240/3357/3676/3689/3959/10859/3988/9863/5648/4481/10577/9260/5336/10266/10268/286133/8578/6386/6401/6424/6622/6678/23166/6850/23208/7048	62
872	LumA_Her2_pos	GO:0007015	actin filament organization	62/2141	343/16992	0.00203522	0.012809	0.00951331	70/119/199/116985/22899/10095/10109/55909/832/6356/6366/10344/1236/148170/11151/6387/10395/1809/339768/89848/6624/9535/8477/2934/3055/3059/3383/3717/3936/3984/4082/64780/22921/4653/8736/127294/8440/3071/5319/5341/9647/5734/2185/5880/54509/1901/5345/83442/85358/57477/10174/6708/11346/6869/9168/286527/7169/11344/50853/7454/7456/7791	62
873	LumA_Her2_pos	GO:0045191	regulation of isotype switching	10/2141	29/16992	0.00203609	0.012809	0.00951331	200558/940/958/50943/3458/3586/3558/9466/30009/7040	10
874	LumA_Her2_pos	GO:0051100	negative regulation of binding	30/2141	139/16992	0.00203882	0.0128114	0.00951513	154/166/409/567/8536/857/6368/55118/1522/1601/3001/22927/9464/3162/3428/3433/3586/3676/3717/3725/129531/4487/10763/4792/5195/5350/6672/6612/147138/124857	30
875	LumA_Her2_pos	GO:0050918	positive chemotaxis	15/2141	54/16992	0.00215491	0.0135255	0.0100455	177/6348/6352/1233/11151/6387/2252/3082/3603/3791/8829/5228/1901/7423/7424	15
876	LumA_Her2_pos	GO:0038093	Fc receptor signaling pathway	47/2141	246/16992	0.00220236	0.0138075	0.0102549	10095/10109/695/801/84433/919/917/26253/9844/2205/2207/2210/2212/2214/2217/2268/2534/9402/3055/8517/3702/3725/27040/7462/3937/3984/4067/64005/3071/4772/4792/8013/5336/5588/143471/5689/5699/5696/5698/5720/5721/6850/7316/7409/7454/7456/644150	47
877	LumA_Her2_pos	GO:0045581	negative regulation of T cell differentiation	11/2141	34/16992	0.00221126	0.0138317	0.0102729	301/972/1493/50943/3142/3558/3566/3659/3718/5771/8995	11
878	LumA_Her2_pos	GO:1903170	negative regulation of calcium ion transmembrane transport	11/2141	34/16992	0.00221126	0.0138317	0.0102729	150/477/801/1193/1815/2281/2859/9446/5350/7040/54106	11
879	LumA_Her2_pos	GO:0019079	viral genome replication	25/2141	110/16992	0.00222293	0.0138889	0.0103154	104/200315/27350/140564/60489/164668/55337/6347/6352/30835/940/10663/2621/3428/8519/10410/3669/4599/2494/4938/8638/5479/5886/91543/10318	25
880	LumA_Her2_pos	GO:0003170	heart valve development	12/2141	39/16992	0.00228822	0.0142644	0.0105942	650/3491/2078/2702/26508/182/4208/639/6474/6910/7040/7048	12
881	LumA_Her2_pos	GO:0010596	negative regulation of endothelial cell migration	12/2141	39/16992	0.00228822	0.0142644	0.0105942	94/51378/348/10563/1634/54567/79812/5797/5176/6672/7040/22846	12
882	LumA_Her2_pos	GO:0034367	macromolecular complex remodeling	9/2141	25/16992	0.0024161	0.0149597	0.0111106	341/348/1071/3931/4023/4353/5320/7941/5360	9
883	LumA_Her2_pos	GO:0034368	protein-lipid complex remodeling	9/2141	25/16992	0.0024161	0.0149597	0.0111106	341/348/1071/3931/4023/4353/5320/7941/5360	9
884	LumA_Her2_pos	GO:0034369	plasma lipoprotein particle remodeling	9/2141	25/16992	0.0024161	0.0149597	0.0111106	341/348/1071/3931/4023/4353/5320/7941/5360	9
885	LumA_Her2_pos	GO:0045671	negative regulation of osteoclast differentiation	9/2141	25/16992	0.0024161	0.0149597	0.0111106	6348/9290/3635/10859/11025/11006/9935/7098/7099	9
886	LumA_Her2_pos	GO:0050926	regulation of positive chemotaxis	9/2141	25/16992	0.0024161	0.0149597	0.0111106	177/1233/6387/3603/3791/5228/1901/7423/7424	9
887	LumA_Her2_pos	GO:1904037	positive regulation of epithelial cell apoptotic process	9/2141	25/16992	0.0024161	0.0149597	0.0111106	57124/958/959/80781/641700/356/2934/3717/6424	9
888	LumA_Her2_pos	GO:0051147	regulation of muscle cell differentiation	34/2141	165/16992	0.00243194	0.0150408	0.0111709	409/650/91653/8536/825/6361/6355/963/1025/8837/3627/9547/4283/10938/30846/2022/2323/2294/9573/57817/3399/3479/3566/5600/4208/4487/4856/93166/348093/92304/6474/7040/8740/4904	34
889	LumA_Her2_pos	GO:0006919	activation of cysteine-type endopeptidase activity involved in apoptotic process	20/2141	82/16992	0.00246779	0.0152454	0.0113228	22900/834/1285/1512/10395/355/356/3429/3717/3932/4803/58484/22861/114548/10392/5023/5371/5468/6622/8717	20
890	LumA_Her2_pos	GO:0009167	purine ribonucleoside monophosphate metabolic process	51/2141	274/16992	0.00261003	0.0161059	0.011962	100/83440/270/477/513/518/521/522/10632/539/526/84433/400916/1327/84701/1329/1340/1349/1350/56975/2987/3101/3479/4354/4694/126328/55967/51079/4696/4697/4700/4702/4707/4708/4709/4713/4714/4724/4725/374291/55190/5207/65018/6622/7040/706/29796/10975/7388/440567/27089	51
891	LumA_Her2_pos	GO:0006940	regulation of smooth muscle contraction	15/2141	55/16992	0.00262385	0.0161328	0.011982	100/147/146/150/154/477/10203/857/2982/5020/5023/60675/5997/8877/6869	15
892	LumA_Her2_pos	GO:0042246	tissue regeneration	15/2141	55/16992	0.00262385	0.0161328	0.011982	301/55909/825/8837/2596/2876/2934/3479/59352/389125/4815/4856/6442/7048/7294	15
893	LumA_Her2_pos	GO:0051155	positive regulation of striated muscle cell differentiation	15/2141	55/16992	0.00262385	0.0161328	0.011982	409/6355/963/4283/10938/30846/2323/57817/3479/3566/4208/92304/6474/7040/8740	15
894	LumA_Her2_pos	GO:0022898	regulation of transmembrane transporter activity	39/2141	197/16992	0.00262614	0.0161328	0.011982	5243/150/477/482/483/783/801/857/1193/1393/1520/1612/1815/2259/2273/2281/5348/486/53827/53826/53822/2745/2859/9446/3270/84502/126306/10008/4208/5336/5350/148811/2185/29098/85358/57620/54997/54106/7225	39
895	LumA_Her2_pos	GO:0032412	regulation of ion transmembrane transporter activity	38/2141	191/16992	0.00270168	0.01656	0.0122992	5243/150/477/482/483/783/801/857/1193/1393/1520/1612/1815/2259/2273/2281/5348/486/53827/53826/53822/2745/2859/9446/3270/84502/126306/10008/4208/5336/5350/2185/29098/85358/57620/54997/54106/7225	38
896	LumA_Her2_pos	GO:0002701	negative regulation of production of molecular mediator of immune response	10/2141	30/16992	0.00271377	0.01656	0.0122992	10225/50943/3162/3586/90865/3718/10859/6504/7040/6375	10
897	LumA_Her2_pos	GO:0010656	negative regulation of muscle cell apoptotic process	10/2141	30/16992	0.00271377	0.01656	0.0122992	239/409/8837/9464/3162/126393/3479/3717/2185/6423	10
898	LumA_Her2_pos	GO:0010831	positive regulation of myotube differentiation	10/2141	30/16992	0.00271377	0.01656	0.0122992	6355/963/4283/10938/30846/2323/3566/92304/6474/8740	10
899	LumA_Her2_pos	GO:0061036	positive regulation of cartilage development	10/2141	30/16992	0.00271377	0.01656	0.0122992	94/649/650/654/3491/8817/392255/91461/6660/7704	10
900	LumA_Her2_pos	GO:1903514	calcium ion transport from endoplasmic reticulum to cytosol	10/2141	30/16992	0.00271377	0.01656	0.0122992	477/801/6348/1234/1193/356/2281/9446/3270/5350	10
901	LumA_Her2_pos	GO:0032755	positive regulation of interleukin-6 production	17/2141	66/16992	0.00274282	0.0167002	0.0124033	64170/1535/2207/8692/3458/90865/3965/10288/4155/10392/353376/7097/7098/7099/51284/51311/54106	17
902	LumA_Her2_pos	GO:0034103	regulation of tissue remodeling	17/2141	66/16992	0.00274282	0.0167002	0.0124033	177/952/1436/1445/1471/2078/2324/9464/3593/3600/3606/3558/3635/1901/6850/7040/7128	17
903	LumA_Her2_pos	GO:0046135	pyrimidine nucleoside catabolic process	8/2141	21/16992	0.0027875	0.0169347	0.0125775	200315/27350/60489/164668/978/1806/1807/1890	8
904	LumA_Her2_pos	GO:0048305	immunoglobulin secretion	8/2141	21/16992	0.0027875	0.0169347	0.0125775	958/959/3558/90865/54900/5452/7293/10673	8
905	LumA_Her2_pos	GO:0009126	purine nucleoside monophosphate metabolic process	51/2141	275/16992	0.00282133	0.0171213	0.0127161	100/83440/270/477/513/518/521/522/10632/539/526/84433/400916/1327/84701/1329/1340/1349/1350/56975/2987/3101/3479/4354/4694/126328/55967/51079/4696/4697/4700/4702/4707/4708/4709/4713/4714/4724/4725/374291/55190/5207/65018/6622/7040/706/29796/10975/7388/440567/27089	51
906	LumA_Her2_pos	GO:0010810	regulation of cell-substrate adhesion	36/2141	179/16992	0.00284842	0.0172666	0.012824	25890/94/402/10109/683/151887/6366/1236/1307/1435/3491/27185/10395/1842/25975/133584/2199/2294/2633/2824/3717/3791/4653/9647/2185/5764/5800/5880/64094/9806/7010/7070/201294/7424/375567/7471	36
907	LumA_Her2_pos	GO:0032648	regulation of interferon-beta production	13/2141	45/16992	0.00285654	0.0172777	0.0128322	64135/3659/3663/10859/197358/9111/5971/7097/7098/7099/51284/51311/54106	13
908	LumA_Her2_pos	GO:0050766	positive regulation of phagocytosis	13/2141	45/16992	0.00285654	0.0172777	0.0128322	717/718/6347/146722/1535/1794/2207/2621/10461/4240/3071/5468/26228	13
909	LumA_Her2_pos	GO:0010863	positive regulation of phospholipase C activity	11/2141	35/16992	0.00286293	0.0172972	0.0128468	728/2769/9290/3357/3702/10316/5330/115727/8698/6401/7294	11
910	LumA_Her2_pos	GO:0031623	receptor internalization	20/2141	83/16992	0.00287387	0.0173443	0.0128817	409/10203/857/967/975/3579/1759/2207/3357/3689/10859/9863/5336/10266/10268/6386/6401/6424/6622/6850	20
911	LumA_Her2_pos	GO:0002833	positive regulation of response to biotic stimulus	12/2141	40/16992	0.00289993	0.0174824	0.0129843	654/4064/10666/56253/1535/84868/3593/9450/23643/259197/10392/10133	12
912	LumA_Her2_pos	GO:0043271	negative regulation of ion transport	27/2141	124/16992	0.00291202	0.017536	0.0130241	150/477/801/857/1193/1268/150684/1815/2281/2824/2859/9446/57817/3270/3383/3741/10008/10859/10288/4846/5350/2185/5270/6424/6622/7040/54106	27
913	LumA_Her2_pos	GO:0032481	positive regulation of type I interferon production	18/2141	72/16992	0.00297789	0.0178934	0.0132896	929/3428/64135/3659/3663/4791/5336/5435/26191/6850/7097/7098/7099/51284/51311/54106/340061/81030	18
914	LumA_Her2_pos	GO:0046849	bone remodeling	18/2141	72/16992	0.00297789	0.0178934	0.0132896	154/952/1436/1445/1513/9290/3574/3635/79705/5745/2185/5880/9770/1901/6850/7040/7128/51384	18
915	LumA_Her2_pos	GO:0016064	immunoglobulin mediated immune response	37/2141	186/16992	0.0030544	0.0181087	0.0134494	200558/695/712/713/714/715/716/717/718/730/1235/10666/939/940/958/959/972/3426/1380/2205/2207/2208/50943/202309/3458/3586/3558/9466/3566/3635/4049/5452/710/30009/7040/51311/6375	37
916	LumA_Her2_pos	GO:0009144	purine nucleoside triphosphate metabolic process	49/2141	263/16992	0.00306311	0.0181087	0.0134494	100/83440/477/513/518/521/522/10632/539/526/400916/1327/84701/1329/1340/1349/1350/56975/2987/3101/3479/4694/126328/55967/51079/4696/4697/4700/4702/4707/4708/4709/4713/4714/4724/4725/374291/4521/5207/65018/23433/6622/7040/706/29796/10975/7388/440567/27089	49
917	LumA_Her2_pos	GO:0001977	renal system process involved in regulation of blood volume	7/2141	17/16992	0.00306795	0.0181087	0.0134494	1535/66002/2621/2702/5800/10911/2837	7
918	LumA_Her2_pos	GO:0002313	mature B cell differentiation involved in immune response	7/2141	17/16992	0.00306795	0.0181087	0.0134494	100/55619/1880/9452/4242/5336/2185	7
919	LumA_Her2_pos	GO:0002347	response to tumor cell	7/2141	17/16992	0.00306795	0.0181087	0.0134494	10666/56253/84868/3176/3593/259197/5551	7
920	LumA_Her2_pos	GO:0002363	alpha-beta T cell lineage commitment	7/2141	17/16992	0.00306795	0.0181087	0.0134494	50943/3593/3594/3662/4063/114836/8995	7
921	LumA_Her2_pos	GO:0006123	mitochondrial electron transport, cytochrome c to oxygen	7/2141	17/16992	0.00306795	0.0181087	0.0134494	1327/84701/1329/1340/1349/1350/4697	7
922	LumA_Her2_pos	GO:0010544	negative regulation of platelet activation	7/2141	17/16992	0.00306795	0.0181087	0.0134494	239/348/114897/4846/5154/5270/7056	7
923	LumA_Her2_pos	GO:0033630	positive regulation of cell adhesion mediated by integrin	7/2141	17/16992	0.00306795	0.0181087	0.0134494	6366/6352/10563/3071/5420/6423/6850	7
924	LumA_Her2_pos	GO:0042510	regulation of tyrosine phosphorylation of Stat1 protein	7/2141	17/16992	0.00306795	0.0181087	0.0134494	958/3458/3593/5771/8651/9021/8995	7
925	LumA_Her2_pos	GO:0070233	negative regulation of T cell apoptotic process	7/2141	17/16992	0.00306795	0.0181087	0.0134494	100/6352/939/81704/3620/3718/5588	7
926	LumA_Her2_pos	GO:0072574	hepatocyte proliferation	7/2141	17/16992	0.00306795	0.0181087	0.0134494	1051/8837/2735/3458/55679/5764/7128	7
927	LumA_Her2_pos	GO:0072575	epithelial cell proliferation involved in liver morphogenesis	7/2141	17/16992	0.00306795	0.0181087	0.0134494	1051/8837/2735/3458/55679/5764/7128	7
928	LumA_Her2_pos	GO:2001269	positive regulation of cysteine-type endopeptidase activity involved in apoptotic signaling pathway	7/2141	17/16992	0.00306795	0.0181087	0.0134494	355/356/2934/27429/3717/3965/8717	7
929	LumA_Her2_pos	GO:0001911	negative regulation of leukocyte mediated cytotoxicity	6/2141	13/16992	0.00309285	0.0181087	0.0134494	409/84868/3965/10859/5788/5272	6
930	LumA_Her2_pos	GO:0010745	negative regulation of macrophage derived foam cell differentiation	6/2141	13/16992	0.00309285	0.0181087	0.0134494	1071/1401/4792/7376/10062/5468	6
931	LumA_Her2_pos	GO:0010885	regulation of cholesterol storage	6/2141	13/16992	0.00309285	0.0181087	0.0134494	10938/4023/4481/7376/10062/5468	6
932	LumA_Her2_pos	GO:0032725	positive regulation of granulocyte macrophage colony-stimulating factor production	6/2141	13/16992	0.00309285	0.0181087	0.0134494	941/2205/3593/3606/6850/54106	6
933	LumA_Her2_pos	GO:0033008	positive regulation of mast cell activation involved in immune response	6/2141	13/16992	0.00309285	0.0181087	0.0134494	2205/2207/2268/3596/3566/6850	6
934	LumA_Her2_pos	GO:0042976	activation of Janus kinase activity	6/2141	13/16992	0.00309285	0.0181087	0.0134494	6352/2688/3593/3717/2185/8651	6
935	LumA_Her2_pos	GO:0043306	positive regulation of mast cell degranulation	6/2141	13/16992	0.00309285	0.0181087	0.0134494	2205/2207/2268/3596/3566/6850	6
936	LumA_Her2_pos	GO:0045579	positive regulation of B cell differentiation	6/2141	13/16992	0.00309285	0.0181087	0.0134494	695/939/3635/3071/639/6850	6
937	LumA_Her2_pos	GO:0090195	chemokine secretion	6/2141	13/16992	0.00309285	0.0181087	0.0134494	1436/9173/90865/3566/4023/4155	6
938	LumA_Her2_pos	GO:2000484	positive regulation of interleukin-8 secretion	6/2141	13/16992	0.00309285	0.0181087	0.0134494	929/914/51744/2219/8692/3965	6
939	LumA_Her2_pos	GO:0043112	receptor metabolic process	32/2141	155/16992	0.00310578	0.018165	0.0134913	348/116985/409/10203/857/967/975/3579/1759/2207/9737/3357/3586/3689/5641/10859/9863/10062/10133/5336/5468/9230/10266/10268/6386/6401/6424/51100/6622/6850/7040/50852	32
940	LumA_Her2_pos	GO:0097755	positive regulation of blood vessel diameter	15/2141	56/16992	0.00317394	0.0185439	0.0137727	154/239/348/1910/2702/2876/2982/3162/3764/3779/4846/5797/5997/6648/10911	15
941	LumA_Her2_pos	GO:1903828	negative regulation of cellular protein localization	30/2141	143/16992	0.00320212	0.0186887	0.0138802	9478/939/150684/1445/1601/166614/23625/2621/2633/2824/3586/11006/29969/4792/4794/114548/4856/5138/91461/5569/11142/23433/283514/6591/6672/30851/374403/7040/8740/7327	30
942	LumA_Her2_pos	GO:0006690	icosanoid metabolic process	24/2141	107/16992	0.00323128	0.0188189	0.0139769	1646/239/240/301/873/972/1545/29785/66002/1800/2205/2687/2876/2879/27306/4056/5319/8605/5322/5730/5740/6850/6916/7097	24
943	LumA_Her2_pos	GO:1901568	fatty acid derivative metabolic process	24/2141	107/16992	0.00323128	0.0188189	0.0139769	1646/239/240/301/873/972/1545/29785/66002/1800/2205/2687/2876/2879/27306/4056/5319/8605/5322/5730/5740/6850/6916/7097	24
944	LumA_Her2_pos	GO:0035025	positive regulation of Rho protein signal transduction	9/2141	26/16992	0.0032873	0.0191248	0.0142041	2841/2859/2828/9290/8477/2846/10161/27334/286530	9
945	LumA_Her2_pos	GO:0006612	protein targeting to membrane	37/2141	187/16992	0.00335643	0.0195064	0.0144875	286/6347/2534/2621/56947/653361/6135/6137/23521/9045/6152/6157/6158/6156/6160/6164/11224/25873/6167/6169/6176/6181/6205/6208/6209/6223/6224/6227/6230/6235/6202/6203/64108/6386/10952/54997/130617	37
946	LumA_Her2_pos	GO:0044033	multi-organism metabolic process	41/2141	213/16992	0.00352962	0.0204534	0.0151909	140564/60489/164668/6348/6351/6352/1025/8666/10410/3725/5606/5608/29969/5435/6135/6137/23521/9045/6152/6157/6158/6156/6160/6164/11224/25873/6167/6169/6176/6181/6205/6208/6209/6223/6224/6227/6230/6235/6202/6203/6737	41
947	LumA_Her2_pos	GO:0035850	epithelial cell differentiation involved in kidney development	13/2141	46/16992	0.00353056	0.0204534	0.0151909	59/10409/947/79633/2828/182/9863/4208/5420/5613/5800/6772/7484	13
948	LumA_Her2_pos	GO:0072132	mesenchyme morphogenesis	13/2141	46/16992	0.00353056	0.0204534	0.0151909	59/70/94/650/2022/2296/2294/26508/4487/6591/6909/7048/55273	13
949	LumA_Her2_pos	GO:0006936	muscle contraction	59/2141	331/16992	0.0035451	0.020516	0.0152374	59/70/100/147/146/150/154/477/783/10203/801/857/1193/1674/8291/1910/2281/5348/2702/9446/2982/3270/126393/3357/126306/3741/10008/3762/3764/3781/5606/5608/4629/10627/4635/4637/10398/8736/127294/10316/5020/5023/5294/5350/60675/92241/5997/6442/10174/8877/246329/6869/497189/7136/7140/7169/10911/7423/7431	59
950	LumA_Her2_pos	GO:0001937	negative regulation of endothelial cell proliferation	10/2141	31/16992	0.00356025	0.0205172	0.0152383	94/348/84913/857/858/54567/5797/6678/6772/22846	10
951	LumA_Her2_pos	GO:0019835	cytolysis	10/2141	31/16992	0.00356025	0.0205172	0.0152383	8542/730/1437/3001/3002/2999/3004/10859/4069/5551	10
952	LumA_Her2_pos	GO:0060317	cardiac epithelial to mesenchymal transition	10/2141	31/16992	0.00356025	0.0205172	0.0152383	650/2022/2078/26508/4487/6591/7048/55273/51384/7472	10
953	LumA_Her2_pos	GO:1901020	negative regulation of calcium ion transmembrane transporter activity	10/2141	31/16992	0.00356025	0.0205172	0.0152383	150/477/801/1193/1815/2281/2859/9446/5350/54106	10
954	LumA_Her2_pos	GO:0002204	somatic recombination of immunoglobulin genes involved in immune response	12/2141	41/16992	0.00363771	0.020876	0.0155047	200558/1235/940/958/959/50943/3458/3586/3558/9466/30009/7040	12
955	LumA_Her2_pos	GO:0002208	somatic diversification of immunoglobulins involved in immune response	12/2141	41/16992	0.00363771	0.020876	0.0155047	200558/1235/940/958/959/50943/3458/3586/3558/9466/30009/7040	12
956	LumA_Her2_pos	GO:0006182	cGMP biosynthetic process	12/2141	41/16992	0.00363771	0.020876	0.0155047	109/196883/348/358/2982/2983/3357/4843/4846/4881/2185/5957	12
957	LumA_Her2_pos	GO:0045190	isotype switching	12/2141	41/16992	0.00363771	0.020876	0.0155047	200558/1235/940/958/959/50943/3458/3586/3558/9466/30009/7040	12
958	LumA_Her2_pos	GO:0051281	positive regulation of release of sequestered calcium ion into cytosol	11/2141	36/16992	0.00366066	0.0209858	0.0155863	801/825/930/3627/6373/4283/9446/3596/6622/7070/6375	11
959	LumA_Her2_pos	GO:1903510	mucopolysaccharide metabolic process	25/2141	114/16992	0.00369166	0.0211231	0.0156883	176/633/50515/55501/166012/113189/9435/56548/1464/1634/133584/3082/8692/3600/3697/3699/80760/4060/10894/5292/9806/6483/6487/10402/7040	25
960	LumA_Her2_pos	GO:0032387	negative regulation of intracellular transport	26/2141	120/16992	0.00369538	0.0211231	0.0156883	9478/939/8832/23625/2294/2621/3162/3270/3586/3965/29969/4792/4794/114548/4856/5138/5569/11142/5350/283514/6591/6672/23208/374403/8740/7327	26
961	LumA_Her2_pos	GO:0042590	antigen processing and presentation of exogenous peptide antigen via MHC class I	19/2141	79/16992	0.00369616	0.0211231	0.0156883	567/1535/1536/2207/2210/10437/8517/653361/4688/4689/143471/5689/5699/5696/5698/5720/5721/6890/6891	19
962	LumA_Her2_pos	GO:0032768	regulation of monooxygenase activity	15/2141	57/16992	0.00381534	0.0217363	0.0161437	348/801/857/1268/1269/114757/2208/2644/2672/3357/3458/10392/4846/2185/6622	15
963	LumA_Her2_pos	GO:0043124	negative regulation of I-kappaB kinase/NF-kappaB signaling	15/2141	57/16992	0.00381534	0.0217363	0.0161437	22900/939/2950/3586/9173/4792/197358/114548/4856/10133/6772/7128/8740/10318/79931	15
964	LumA_Her2_pos	GO:0045669	positive regulation of osteoblast differentiation	15/2141	57/16992	0.00381534	0.0217363	0.0161437	650/654/1050/1051/3491/56975/3082/8519/3479/182/3727/4208/9260/6423/338773	15
965	LumA_Her2_pos	GO:0003073	regulation of systemic arterial blood pressure	20/2141	85/16992	0.00385499	0.0219395	0.0162946	147/146/154/554/1522/1535/66002/2028/2621/2702/4846/81285/5125/5547/5800/5345/6648/6869/10911/2837	20
966	LumA_Her2_pos	GO:0001101	response to acid chemical	57/2141	319/16992	0.00388731	0.0221005	0.0164142	231/1646/8854/358/654/6363/6347/6366/1236/952/1036/1051/1307/80781/1282/1291/1512/1535/1536/2865/2350/54331/2934/2950/57817/27429/3383/3399/3490/3779/4058/4067/4208/51079/4914/81285/5020/80310/5468/5729/5732/5734/5737/2185/5764/5176/6494/8273/8651/6678/6869/54997/7075/7097/11344/7472/7484	57
967	LumA_Her2_pos	GO:0055094	response to lipoprotein particle	8/2141	22/16992	0.0039023	0.0221399	0.0164435	348/6347/975/2207/3689/4023/5468/6850	8
968	LumA_Her2_pos	GO:0061082	myeloid leukocyte cytokine production	8/2141	22/16992	0.0039023	0.0221399	0.0164435	972/2207/2621/3162/8013/8482/7040/7099	8
969	LumA_Her2_pos	GO:0019083	viral transcription	35/2141	176/16992	0.00390657	0.0221412	0.0164445	6348/6351/6352/1025/10410/3725/29969/5435/6135/6137/23521/9045/6152/6157/6158/6156/6160/6164/11224/25873/6167/6169/6176/6181/6205/6208/6209/6223/6224/6227/6230/6235/6202/6203/6737	35
970	LumA_Her2_pos	GO:0033157	regulation of intracellular protein transport	65/2141	373/16992	0.00396563	0.0224528	0.0166759	654/9478/8536/6363/6347/939/1513/1601/55929/1896/10913/23625/2534/2621/3059/3176/27429/8692/3429/3458/3479/3586/3593/8809/3687/3717/3782/3936/3965/29969/56947/4792/4794/114548/10316/4856/4924/4946/5138/65018/5569/11142/1263/79899/5880/10616/6158/6423/51100/283514/6591/6672/8877/374403/7040/7097/7098/7099/51284/54106/340061/8740/7307/7327/59286	65
971	LumA_Her2_pos	GO:0051153	regulation of striated muscle cell differentiation	21/2141	91/16992	0.00397656	0.0224915	0.0167046	409/650/6355/963/8837/3627/4283/10938/30846/2323/57817/3479/3566/4208/4487/4856/92304/6474/7040/8740/4904	21
972	LumA_Her2_pos	GO:0006939	smooth muscle contraction	22/2141	97/16992	0.00406472	0.0229665	0.0170574	59/100/147/146/150/154/477/10203/857/1910/2281/2982/3357/4629/10316/5020/5023/60675/5997/8877/6869/497189	22
973	LumA_Her2_pos	GO:0006949	syncytium formation	14/2141	52/16992	0.00408545	0.0230362	0.0171092	8536/6355/963/8837/3627/4283/10938/30846/2323/3566/51177/92304/8740/7471	14
974	LumA_Her2_pos	GO:0010657	muscle cell apoptotic process	14/2141	52/16992	0.00408545	0.0230362	0.0171092	239/409/8837/9464/3162/126393/3458/3479/3593/3717/4058/5136/2185/6423	14
975	LumA_Her2_pos	GO:0090101	negative regulation of transmembrane receptor protein serine/threonine kinase signaling pathway	23/2141	103/16992	0.00412325	0.0232255	0.0172498	9719/857/858/91851/50515/23625/9573/5654/94031/203100/9863/4681/4856/348093/6423/6497/7040/7041/7048/7316/114990/375567/7471	23
976	LumA_Her2_pos	GO:1903524	positive regulation of blood circulation	16/2141	63/16992	0.00419406	0.0236002	0.017528	100/147/146/554/857/952/2702/3270/3383/81285/5997/219537/6869/6915/10911/2837	16
977	LumA_Her2_pos	GO:0051701	interaction with host	38/2141	196/16992	0.0042747	0.0240293	0.0178468	857/858/1234/30835/920/972/941/975/942/339390/1380/1508/2219/8547/2621/2934/2982/8692/3383/8519/10410/3695/3965/4684/5371/6404/5272/10572/6504/293/6890/6891/7040/8764/7293/10318/6737/7316	38
978	LumA_Her2_pos	GO:0007188	adenylate cyclase-modulating G-protein coupled receptor signaling pathway	31/2141	152/16992	0.00431877	0.0242048	0.017977	109/196883/147/146/150/154/554/10203/1232/1268/1815/2865/2357/2769/2770/2771/54331/2827/2869/2912/3355/64805/5732/5734/5739/5745/5996/1901/8698/7253/7432	31
979	LumA_Her2_pos	GO:0010463	mesenchymal cell proliferation	13/2141	47/16992	0.00432795	0.0242048	0.017977	650/79633/2252/2254/2294/9464/4487/5154/5764/6474/6772/7048/7472	13
980	LumA_Her2_pos	GO:0032330	regulation of chondrocyte differentiation	13/2141	47/16992	0.00432795	0.0242048	0.017977	94/11173/654/8817/392255/2736/4094/91461/5915/6474/6591/6660/7704	13
981	LumA_Her2_pos	GO:0043113	receptor clustering	13/2141	47/16992	0.00432795	0.0242048	0.017977	348/2934/3676/3683/3689/3695/8174/9863/9379/5764/85358/7040/7070	13
982	LumA_Her2_pos	GO:0070206	protein trimerization	13/2141	47/16992	0.00432795	0.0242048	0.017977	114897/114898/919/1291/1292/11117/27429/197259/286133/6497/3604/6737/10346	13
983	LumA_Her2_pos	GO:0002675	positive regulation of acute inflammatory response	9/2141	27/16992	0.00438756	0.0244139	0.0181323	695/718/1236/1268/84699/2205/2207/2865/5294	9
984	LumA_Her2_pos	GO:0010939	regulation of necrotic cell death	9/2141	27/16992	0.00438756	0.0244139	0.0181323	330/857/8837/23593/10616/11035/8717/706/7316	9
985	LumA_Her2_pos	GO:0036151	phosphatidylcholine acyl-chain remodeling	9/2141	27/16992	0.00438756	0.0244139	0.0181323	1622/254531/5319/5320/26279/8605/5322/151056/255043	9
986	LumA_Her2_pos	GO:0071354	cellular response to interleukin-6	9/2141	27/16992	0.00438756	0.0244139	0.0181323	6347/2672/57817/3383/5740/5771/6404/10402/6997	9
987	LumA_Her2_pos	GO:0090023	positive regulation of neutrophil chemotaxis	9/2141	27/16992	0.00438756	0.0244139	0.0181323	719/728/6363/6366/1236/972/3071/5880/6375	9
988	LumA_Her2_pos	GO:0010881	regulation of cardiac muscle contraction by regulation of the release of sequestered calcium ion	7/2141	18/16992	0.00447999	0.0247776	0.0184025	477/801/1193/2281/9446/3270/5350	7
989	LumA_Her2_pos	GO:0032703	negative regulation of interleukin-2 production	7/2141	18/16992	0.00447999	0.0247776	0.0184025	947/50943/2633/84868/3902/7128/6375	7
990	LumA_Her2_pos	GO:0033622	integrin activation	7/2141	18/16992	0.00447999	0.0247776	0.0184025	1307/10563/54751/83706/5341/5734/6403	7
991	LumA_Her2_pos	GO:0036303	lymph vessel morphogenesis	7/2141	18/16992	0.00447999	0.0247776	0.0184025	94/147372/2324/2296/54345/22846/7424	7
992	LumA_Her2_pos	GO:0046639	negative regulation of alpha-beta T cell differentiation	7/2141	18/16992	0.00447999	0.0247776	0.0184025	301/50943/3142/3558/3566/3718/8995	7
993	LumA_Her2_pos	GO:0098581	detection of external biotic stimulus	7/2141	18/16992	0.00447999	0.0247776	0.0184025	912/23643/58484/10392/7097/7099/54209	7
994	LumA_Her2_pos	GO:0010883	regulation of lipid storage	12/2141	42/16992	0.00451936	0.0249701	0.0185455	346/718/1401/10938/161247/4023/4481/4792/7376/10062/5468/5771	12
995	LumA_Her2_pos	GO:0097006	regulation of plasma lipoprotein particle levels	15/2141	58/16992	0.00455882	0.0250799	0.018627	341/348/1071/1445/10938/338328/3162/3931/4023/4353/4481/7376/5320/7941/5360	15
996	LumA_Her2_pos	GO:0042063	gliogenesis	45/2141	242/16992	0.00456938	0.0250799	0.018627	177/301/443/274/650/6347/6348/729230/1031/1435/1445/1464/27185/1959/8891/2596/1880/2934/2950/3458/90865/163175/4049/4067/54587/4653/4692/64805/5453/5468/56978/5583/2185/5764/6285/5270/6497/26228/6886/7040/7097/7099/10100/706/7431	45
997	LumA_Her2_pos	GO:0002887	negative regulation of myeloid leukocyte mediated immunity	5/2141	10/16992	0.00460081	0.0250799	0.018627	729230/8832/2294/3162/3965	5
998	LumA_Her2_pos	GO:0010820	positive regulation of T cell chemotaxis	5/2141	10/16992	0.00460081	0.0250799	0.018627	6352/729230/10563/8740/6375	5
999	LumA_Her2_pos	GO:0033623	regulation of integrin activation	5/2141	10/16992	0.00460081	0.0250799	0.018627	10563/54751/5341/5734/6403	5
1000	LumA_Her2_pos	GO:0045059	positive thymic T cell selection	5/2141	10/16992	0.00460081	0.0250799	0.018627	915/972/1794/5771/7535	5
1001	LumA_Her2_pos	GO:0045953	negative regulation of natural killer cell mediated cytotoxicity	5/2141	10/16992	0.00460081	0.0250799	0.018627	409/84868/3965/10859/5272	5
1002	LumA_Her2_pos	GO:0046007	negative regulation of activated T cell proliferation	5/2141	10/16992	0.00460081	0.0250799	0.018627	10385/29126/50943/3965/80380	5
1003	LumA_Her2_pos	GO:0048304	positive regulation of isotype switching to IgG isotypes	5/2141	10/16992	0.00460081	0.0250799	0.018627	940/958/3458/3558/30009	5
1004	LumA_Her2_pos	GO:0051901	positive regulation of mitochondrial depolarization	5/2141	10/16992	0.00460081	0.0250799	0.018627	239/1634/3791/4653/706	5
1005	LumA_Her2_pos	GO:0071436	sodium ion export	5/2141	10/16992	0.00460081	0.0250799	0.018627	477/482/483/5348/486	5
1006	LumA_Her2_pos	GO:1902713	regulation of interferon-gamma secretion	5/2141	10/16992	0.00460081	0.0250799	0.018627	914/51744/3965/26191/6504	5
1007	LumA_Her2_pos	GO:2000425	regulation of apoptotic cell clearance	5/2141	10/16992	0.00460081	0.0250799	0.018627	717/718/6347/146722/4240	5
1008	LumA_Her2_pos	GO:0010574	regulation of vascular endothelial growth factor production	10/2141	32/16992	0.00460315	0.0250799	0.018627	718/719/728/147372/6347/729230/1545/2324/10855/7040	10
1009	LumA_Her2_pos	GO:0051259	protein oligomerization	81/2141	485/16992	0.00461997	0.0251321	0.0186658	10157/33/94/9447/330/114897/114898/857/858/6352/919/915/916/917/972/973/974/978/1291/1292/1666/10901/1759/1807/1809/10938/30844/11117/355/2207/2633/115362/2644/2702/2878/3040/3043/3162/27429/10320/3738/3741/3742/3749/26251/115207/79734/9863/4082/56947/23209/197259/58484/114548/10392/5023/5195/5350/5551/23627/11035/6223/6263/286133/5414/51100/6497/6648/23208/7010/7052/147138/83862/7128/3604/8717/6…	81
1010	LumA_Her2_pos	GO:0048662	negative regulation of smooth muscle cell proliferation	11/2141	37/16992	0.00462646	0.0251321	0.0186658	199/2950/3162/3458/3586/3593/3600/4881/5468/5739/7128	11
1011	LumA_Her2_pos	GO:1900274	regulation of phospholipase C activity	11/2141	37/16992	0.00462646	0.0251321	0.0186658	728/2769/9290/3357/3702/10316/5330/115727/8698/6401/7294	11
1012	LumA_Her2_pos	GO:1901565	organonitrogen compound catabolic process	63/2141	362/16992	0.00465054	0.0252379	0.0187444	10157/33/176/100/275/200315/27350/60489/164668/341/443/633/978/1036/1118/1464/1512/1634/8528/1735/1806/1807/2028/5168/64167/2517/2687/2760/2876/23498/3067/3094/3162/3176/10855/60495/3339/8692/3620/169355/259307/4060/10894/26002/4669/4843/4846/4521/55190/5136/5153/5138/5140/51268/152926/57140/112483/9672/6531/8877/6818/7040/1890	63
1013	LumA_Her2_pos	GO:0009187	cyclic nucleotide metabolic process	38/2141	197/16992	0.0046687	0.0253115	0.018799	109/196883/140/150/154/348/358/491/554/10203/801/729230/3627/6373/4283/1815/1910/2771/8477/2912/2982/2983/3357/4843/4846/4881/165140/53829/5136/5153/5138/5140/5739/2185/10266/5957/7253/7432	38
1014	LumA_Her2_pos	GO:0030258	lipid modification	49/2141	269/16992	0.00483697	0.0260098	0.0193177	225/33/239/341/348/56898/114898/930/940/941/942/1268/126129/1384/114757/1666/1608/55862/1892/2109/8817/2252/2254/2534/26301/1839/3082/29851/3628/3635/9365/3931/3932/55613/8013/9542/5154/118788/5293/5294/23533/146850/5305/7941/5468/8877/50852/145567/7409	49
1015	LumA_Her2_pos	GO:0002418	immune response to tumor cell	6/2141	14/16992	0.00484014	0.0260098	0.0193177	10666/56253/84868/3593/259197/5551	6
1016	LumA_Her2_pos	GO:0002523	leukocyte migration involved in inflammatory response	6/2141	14/16992	0.00484014	0.0260098	0.0193177	6347/1235/3689/83700/6401/6504	6
1017	LumA_Her2_pos	GO:0044130	negative regulation of growth of symbiont in host	6/2141	14/16992	0.00484014	0.0260098	0.0193177	3458/3586/3593/3394/4049/4353	6
1018	LumA_Her2_pos	GO:0050930	induction of positive chemotaxis	6/2141	14/16992	0.00484014	0.0260098	0.0193177	177/6387/3603/5228/7423/7424	6
1019	LumA_Her2_pos	GO:0071801	regulation of podosome assembly	6/2141	14/16992	0.00484014	0.0260098	0.0193177	1437/6624/2934/3055/3936/4478	6
1020	LumA_Her2_pos	GO:0097531	mast cell migration	6/2141	14/16992	0.00484014	0.0260098	0.0193177	6356/5228/5293/5880/7423/7424	6
1021	LumA_Her2_pos	GO:2000345	regulation of hepatocyte proliferation	6/2141	14/16992	0.00484014	0.0260098	0.0193177	8837/2735/3458/55679/5764/7128	6
1022	LumA_Her2_pos	GO:2000353	positive regulation of endothelial cell apoptotic process	6/2141	14/16992	0.00484014	0.0260098	0.0193177	57124/958/959/80781/641700/356	6
1023	LumA_Her2_pos	GO:0009205	purine ribonucleoside triphosphate metabolic process	47/2141	256/16992	0.00489845	0.0262974	0.0195313	83440/477/513/518/521/522/10632/539/526/400916/1327/84701/1329/1340/1349/1350/56975/2987/3101/3479/4694/126328/55967/51079/4696/4697/4700/4702/4707/4708/4709/4713/4714/4724/4725/374291/5207/65018/23433/6622/7040/706/29796/10975/7388/440567/27089	47
1024	LumA_Her2_pos	GO:0001649	osteoblast differentiation	39/2141	204/16992	0.00491079	0.0263379	0.0195614	249/650/654/6348/1050/1051/1291/3491/50846/1749/2101/56975/2254/2735/2736/9464/55363/3082/3399/8519/3479/182/3727/4208/9902/4653/9260/5745/9770/6205/6209/10507/8482/6423/6474/6497/6591/338773/117581	39
1025	LumA_Her2_pos	GO:0051057	positive regulation of small GTPase mediated signal transduction	14/2141	53/16992	0.00492105	0.0263672	0.0195831	1435/2841/2859/2828/9290/8477/3479/2846/10161/4803/4914/27334/286530/115727	14
1026	LumA_Her2_pos	GO:0042308	negative regulation of protein import into nucleus	16/2141	64/16992	0.00495175	0.0264405	0.0196376	9478/939/23625/2621/3586/29969/4792/4794/114548/4856/5138/5569/11142/6591/374403/8740	16
1027	LumA_Her2_pos	GO:1904590	negative regulation of protein import	16/2141	64/16992	0.00495175	0.0264405	0.0196376	9478/939/23625/2621/3586/29969/4792/4794/114548/4856/5138/5569/11142/6591/374403/8740	16
1028	LumA_Her2_pos	GO:0008625	extrinsic apoptotic signaling pathway via death domain receptors	19/2141	81/16992	0.00495399	0.0264405	0.0196376	467/8837/1612/355/356/11337/2876/3082/3162/3383/4118/4803/4846/8682/6423/6672/147138/7128/8717	19
1029	LumA_Her2_pos	GO:0051668	localization within membrane	19/2141	81/16992	0.00495399	0.0264405	0.0196376	348/914/1794/2934/3676/3683/3689/3695/8174/9863/4118/9379/5764/23180/130132/196383/85358/7040/7070	19
1030	LumA_Her2_pos	GO:0030856	regulation of epithelial cell differentiation	26/2141	123/16992	0.00522064	0.0278367	0.0206745	94/239/81575/84913/654/857/1003/7122/79633/2296/2487/9573/3458/3596/182/23764/4855/5583/5613/8643/9294/6424/6772/55273/7484/9839	26
1031	LumA_Her2_pos	GO:0045661	regulation of myoblast differentiation	13/2141	48/16992	0.00526425	0.0280403	0.0208257	91653/825/6361/6355/3627/9547/4283/2323/9573/3399/4208/7040/8740	13
1032	LumA_Her2_pos	GO:1903779	regulation of cardiac conduction	17/2141	70/16992	0.00526904	0.0280403	0.0208257	477/482/483/491/801/857/2281/5348/486/53826/53822/2702/3270/4881/5350/29098/6263	17
1033	LumA_Her2_pos	GO:0072010	glomerular epithelium development	8/2141	23/16992	0.00533183	0.028347	0.0210535	10409/947/2296/182/9863/5175/5420/5800	8
1034	LumA_Her2_pos	GO:0010466	negative regulation of peptidase activity	45/2141	244/16992	0.00533705	0.0283473	0.0210537	2/358/409/330/79444/718/114769/939/1285/1471/8530/1475/1800/2621/2876/3082/284293/3428/3697/3699/80760/27074/64780/4803/58484/89932/221476/5627/5973/5272/5270/5176/5345/710/871/6423/6622/6691/9806/7980/7076/25816/8740/51035/124857	45
1035	LumA_Her2_pos	GO:0090257	regulation of muscle system process	39/2141	205/16992	0.00534568	0.0283657	0.0210674	100/147/146/150/154/199/477/10203/801/857/1025/1193/2281/2702/9446/2982/57817/9464/3270/126393/3479/10008/10398/4846/8013/5020/5023/5294/5350/60675/29098/5997/6442/8877/6869/497189/7136/7140/7222	39
1036	LumA_Her2_pos	GO:0043534	blood vessel endothelial cell migration	18/2141	76/16992	0.0055173	0.0292199	0.0217018	94/51378/348/54567/2876/3791/79812/8829/5547/25865/2185/83442/54345/6776/6997/7040/22846/7424	18
1037	LumA_Her2_pos	GO:1901019	regulation of calcium ion transmembrane transporter activity	18/2141	76/16992	0.0055173	0.0292199	0.0217018	150/477/783/801/1193/1815/2259/2281/2859/9446/3270/84502/126306/10008/5336/5350/57620/54106	18
1038	LumA_Her2_pos	GO:0045776	negative regulation of blood pressure	12/2141	43/16992	0.00556382	0.0294379	0.0218637	154/1268/2865/2702/4843/4846/5020/5547/6648/10911/2837/7424	12
1039	LumA_Her2_pos	GO:0045471	response to ethanol	27/2141	130/16992	0.00574643	0.0302872	0.0224946	70/761/6347/929/939/1036/1268/1393/1536/55929/1815/2534/2934/2950/57817/3383/3596/3558/3779/4914/2185/6531/6678/6688/6869/6915/7412	27
1040	LumA_Her2_pos	GO:0046683	response to organophosphorus	27/2141	130/16992	0.00574643	0.0302872	0.0224946	358/834/6347/1036/1393/2230/3725/3727/4327/4724/5020/5023/5026/64805/5138/5207/5294/5322/2185/6263/6402/6531/6678/6772/7010/7056/7222	27
1041	LumA_Her2_pos	GO:0010922	positive regulation of phosphatase activity	9/2141	28/16992	0.0057546	0.0302872	0.0224946	650/801/3458/3717/9863/4208/5341/23645/11035	9
1042	LumA_Her2_pos	GO:0035666	TRIF-dependent toll-like receptor signaling pathway	9/2141	28/16992	0.0057546	0.0302872	0.0224946	330/929/146722/8517/23643/353376/7098/7099/7316	9
1043	LumA_Her2_pos	GO:0070229	negative regulation of lymphocyte apoptotic process	9/2141	28/16992	0.0057546	0.0302872	0.0224946	100/6352/939/972/81704/3620/3558/3718/5588	9
1044	LumA_Her2_pos	GO:0001763	morphogenesis of a branching structure	37/2141	193/16992	0.00575745	0.0302872	0.0224946	650/6356/1305/1282/1435/1512/1522/54567/2022/79633/2252/2294/2736/3082/3087/3586/4855/8829/5154/5228/5371/639/54922/84870/10371/6423/6474/6591/9021/6943/6997/7040/7048/7052/7471/7472/7484	37
1045	LumA_Her2_pos	GO:0007431	salivary gland development	11/2141	38/16992	0.0057837	0.0303672	0.0225539	1471/1896/10913/2252/3082/8829/5154/10371/6591/7040/7052	11
1046	LumA_Her2_pos	GO:0071825	protein-lipid complex subunit organization	11/2141	38/16992	0.0057837	0.0303672	0.0225539	341/348/274/1071/3931/4023/4353/7376/5320/7941/5360	11
1047	LumA_Her2_pos	GO:0002756	MyD88-independent toll-like receptor signaling pathway	10/2141	33/16992	0.00587184	0.0307711	0.0228539	330/929/146722/8517/23643/353376/7098/7099/79931/7316	10
1048	LumA_Her2_pos	GO:0014009	glial cell proliferation	10/2141	33/16992	0.00587184	0.0307711	0.0228539	3458/90865/163175/4049/4067/5583/2185/5764/6497/706	10
1049	LumA_Her2_pos	GO:0002562	somatic diversification of immune receptors via germline recombination within a single locus	14/2141	54/16992	0.0058892	0.030774	0.0228561	200558/64919/1235/940/958/959/50943/3458/3586/3558/9466/30009/6932/7040	14
1050	LumA_Her2_pos	GO:0010803	regulation of tumor necrosis factor-mediated signaling pathway	14/2141	54/16992	0.0058892	0.030774	0.0228561	330/83643/25999/2621/2950/8517/5771/10616/8877/6850/7128/8717/7185/7316	14
1051	LumA_Her2_pos	GO:0016444	somatic cell DNA recombination	14/2141	54/16992	0.0058892	0.030774	0.0228561	200558/64919/1235/940/958/959/50943/3458/3586/3558/9466/30009/6932/7040	14
1052	LumA_Her2_pos	GO:0001666	response to hypoxia	58/2141	332/16992	0.00591315	0.0308698	0.0229272	94/100/177/51378/81575/358/650/834/857/6347/947/952/8837/84701/1471/6387/1535/1536/114757/2113/3162/3383/3741/3779/4049/4843/5228/65018/1263/5351/5371/5579/143471/5689/5699/5696/5698/5720/5721/5740/2185/5764/10266/6285/6649/7010/7040/7048/7097/7225/7316/7352/10911/114990/7412/7423/7424/126374	58
1053	LumA_Her2_pos	GO:0098869	cellular oxidant detoxification	21/2141	94/16992	0.00592026	0.0308776	0.022933	348/1193/114757/10516/2876/2878/2879/2882/373156/9446/2950/3040/3043/3240/26034/4056/4353/4846/64359/6648/6649	21
1054	LumA_Her2_pos	GO:0019080	viral gene expression	36/2141	187/16992	0.00596869	0.0311006	0.0230986	6348/6351/6352/1025/8666/10410/3725/29969/5435/6135/6137/23521/9045/6152/6157/6158/6156/6160/6164/11224/25873/6167/6169/6176/6181/6205/6208/6209/6223/6224/6227/6230/6235/6202/6203/6737	36
1055	LumA_Her2_pos	GO:0010595	positive regulation of endothelial cell migration	17/2141	71/16992	0.00613291	0.031926	0.0237117	239/51378/84913/147372/2113/8817/2324/3791/8829/25865/2185/6678/6776/6997/7010/7040/7424	17
1056	LumA_Her2_pos	GO:0010951	negative regulation of endopeptidase activity	43/2141	233/16992	0.0062768	0.0326441	0.024245	2/358/409/330/79444/718/114769/939/1285/1471/8530/1475/1800/2621/2876/3082/284293/3428/3697/3699/80760/27074/64780/4803/58484/89932/5627/5973/5272/5270/5176/5345/710/871/6423/6622/6691/9806/7980/7076/25816/8740/124857	43
1057	LumA_Her2_pos	GO:0009161	ribonucleoside monophosphate metabolic process	51/2141	286/16992	0.00631052	0.0327439	0.0243192	100/83440/270/477/513/518/521/522/10632/539/526/84433/400916/1327/84701/1329/1340/1349/1350/56975/2987/3101/3479/4354/4694/126328/55967/51079/4696/4697/4700/4702/4707/4708/4709/4713/4714/4724/4725/374291/55190/5207/65018/6622/7040/706/29796/10975/7388/440567/27089	51
1058	LumA_Her2_pos	GO:0006925	inflammatory cell apoptotic process	7/2141	19/16992	0.00633177	0.0327439	0.0243192	301/6352/355/356/3458/4208/5293	7
1059	LumA_Her2_pos	GO:0007597	blood coagulation, intrinsic pathway	7/2141	19/16992	0.00633177	0.0327439	0.0243192	2/2159/2811/2814/5547/710/7450	7
1060	LumA_Her2_pos	GO:0032332	positive regulation of chondrocyte differentiation	7/2141	19/16992	0.00633177	0.0327439	0.0243192	94/654/8817/392255/91461/6660/7704	7
1061	LumA_Her2_pos	GO:0042776	mitochondrial ATP synthesis coupled proton transport	7/2141	19/16992	0.00633177	0.0327439	0.0243192	513/518/521/522/10632/539/1329	7
1062	LumA_Her2_pos	GO:0072576	liver morphogenesis	7/2141	19/16992	0.00633177	0.0327439	0.0243192	1051/8837/2735/3458/55679/5764/7128	7
1063	LumA_Her2_pos	GO:0034113	heterotypic cell-cell adhesion	13/2141	49/16992	0.00635588	0.0328068	0.0243659	912/914/3586/3676/3679/3681/3687/3689/3695/10288/8174/4155/7070	13
1064	LumA_Her2_pos	GO:0060350	endochondral bone morphogenesis	13/2141	49/16992	0.00635588	0.0328068	0.0243659	249/654/1305/1749/8817/2296/4146/4208/5915/871/6474/7010/7048	13
1065	LumA_Her2_pos	GO:1900181	negative regulation of protein localization to nucleus	18/2141	77/16992	0.00637211	0.0328598	0.0244052	9478/939/166614/23625/2621/3586/11006/29969/4792/4794/114548/4856/5138/5569/11142/6591/374403/8740	18
1066	LumA_Her2_pos	GO:0015992	proton transport	31/2141	156/16992	0.00641043	0.0329954	0.0245059	477/513/518/521/522/10632/539/526/9296/1327/84701/1329/1340/1346/1349/1350/1815/84329/3596/4697/148811/51296/56606/285195/54997/7352/29796/10975/7388/440567/27089	31
1067	LumA_Her2_pos	GO:0052652	cyclic purine nucleotide metabolic process	31/2141	156/16992	0.00641043	0.0329954	0.0245059	109/196883/140/150/154/348/358/554/10203/801/729230/1815/1910/2771/8477/2912/2982/2983/3357/4843/4846/4881/165140/53829/5138/5739/2185/10266/5957/7253/7432	31
1068	LumA_Her2_pos	GO:0001837	epithelial to mesenchymal transition	26/2141	125/16992	0.00650411	0.0334462	0.0248408	8092/650/1601/2022/8320/2078/2296/152007/145258/26508/3082/84541/4487/23187/6275/6386/6423/6591/6910/7040/7041/7048/55273/114990/51384/7472	26
1069	LumA_Her2_pos	GO:0006979	response to oxidative stress	69/2141	409/16992	0.00669981	0.0344203	0.0255642	100/199/231/301/348/358/695/761/6363/1236/952/8837/1471/1535/1536/114757/1545/1612/1800/2113/10516/2281/2876/2878/2879/2882/2950/2983/3040/3043/3082/3162/3240/27429/8692/10068/8807/26034/3717/3725/3741/10365/4353/4482/22921/653361/4688/4689/55967/4700/4846/8013/4521/80310/65018/1263/5371/79899/2185/6622/6648/6649/6869/7128/7225/7352/8876/7471/51384	69
1070	LumA_Her2_pos	GO:0002474	antigen processing and presentation of peptide antigen via MHC class I	21/2141	95/16992	0.00671977	0.0344906	0.0256164	567/1535/1536/64167/2207/2210/10437/8517/653361/4688/4689/143471/5689/5699/5696/5698/5720/5721/6890/6891/55080	21
1071	LumA_Her2_pos	GO:0002762	negative regulation of myeloid leukocyte differentiation	12/2141	44/16992	0.00679103	0.0347589	0.0258157	714/6348/9290/3635/10859/11025/11006/4067/9935/5771/7098/7099	12
1072	LumA_Her2_pos	GO:0016447	somatic recombination of immunoglobulin gene segments	12/2141	44/16992	0.00679103	0.0347589	0.0258157	200558/1235/940/958/959/50943/3458/3586/3558/9466/30009/7040	12
1073	LumA_Her2_pos	GO:0055078	sodium ion homeostasis	12/2141	44/16992	0.00679103	0.0347589	0.0258157	477/482/483/554/730/66002/1910/4881/5020/6869/10911/2837	12
1074	LumA_Her2_pos	GO:0048863	stem cell differentiation	32/2141	163/16992	0.00683275	0.0349399	0.0259501	2/8854/8092/340665/1910/1947/8320/2296/2487/145258/9464/3087/3214/3357/182/84541/81606/4208/4222/4487/8829/5788/10371/6591/64321/54345/6660/6886/6909/6910/80326/9839	32
1075	LumA_Her2_pos	GO:0030858	positive regulation of epithelial cell differentiation	14/2141	55/16992	0.0070042	0.0357833	0.0265765	94/239/84913/654/1003/7122/2296/3596/5583/8643/9294/6424/55273/9839	14
1076	LumA_Her2_pos	GO:0009190	cyclic nucleotide biosynthetic process	31/2141	157/16992	0.00704834	0.0359754	0.0267192	109/196883/140/150/154/348/358/554/10203/801/729230/1815/1910/2771/8477/2912/2982/2983/3357/4843/4846/4881/165140/53829/5138/5739/2185/10266/5957/7253/7432	31
1077	LumA_Her2_pos	GO:0002360	T cell lineage commitment	8/2141	24/16992	0.00712847	0.036283	0.0269477	50943/3593/3594/3574/3662/4063/114836/8995	8
1078	LumA_Her2_pos	GO:0045577	regulation of B cell differentiation	8/2141	24/16992	0.00712847	0.036283	0.0269477	695/84433/939/3635/3071/150372/639/6850	8
1079	LumA_Her2_pos	GO:1900015	regulation of cytokine production involved in inflammatory response	8/2141	24/16992	0.00712847	0.036283	0.0269477	923/115362/63940/27190/7850/4210/197358/4843	8
1080	LumA_Her2_pos	GO:0048732	gland development	70/2141	417/16992	0.00713505	0.036283	0.0269477	100/8854/301/491/64919/650/857/6356/1036/1050/1051/8837/1435/1436/1448/1471/55840/1896/10913/2113/2252/2296/2294/2487/2735/2736/2876/57817/9464/3082/3087/3142/3162/3232/3235/3458/3586/3717/3725/81606/55679/9935/4478/4487/4792/4855/10718/8829/5154/5371/5764/11035/6156/10371/5270/5176/6531/6591/6776/6909/6943/6997/7040/7048/7052/7128/706/7471/80326/7472	70
1081	LumA_Her2_pos	GO:0002295	T-helper cell lineage commitment	6/2141	15/16992	0.00721634	0.0364672	0.0270844	3593/3594/3662/4063/114836/8995	6
1082	LumA_Her2_pos	GO:0010878	cholesterol storage	6/2141	15/16992	0.00721634	0.0364672	0.0270844	10938/4023/4481/7376/10062/5468	6
1083	LumA_Her2_pos	GO:0044126	regulation of growth of symbiont in host	6/2141	15/16992	0.00721634	0.0364672	0.0270844	3458/3586/3593/3394/4049/4353	6
1084	LumA_Her2_pos	GO:0044146	negative regulation of growth of symbiont involved in interaction with host	6/2141	15/16992	0.00721634	0.0364672	0.0270844	3458/3586/3593/3394/4049/4353	6
1085	LumA_Her2_pos	GO:0072109	glomerular mesangium development	6/2141	15/16992	0.00721634	0.0364672	0.0270844	59/947/8837/2828/3458/80310	6
1086	LumA_Her2_pos	GO:0006959	humoral immune response	51/2141	288/16992	0.00723459	0.0364672	0.0270844	2/683/712/713/714/715/716/717/718/719/728/730/6347/1235/1236/940/9308/1675/3075/3426/5199/1380/10563/10148/2208/2219/8547/10578/1880/3458/3574/4049/9450/4069/5648/4208/931/5079/5133/5319/5320/5450/5452/5627/5699/6039/710/4068/7030/7942/54209	51
1087	LumA_Her2_pos	GO:0051260	protein homooligomerization	51/2141	288/16992	0.00723459	0.0364672	0.0270844	33/114897/114898/857/919/915/916/917/973/974/978/1666/1807/1809/10938/30844/11117/355/2207/2633/115362/2878/3162/27429/3738/3741/3742/3749/26251/115207/79734/4082/56947/197259/58484/5023/5195/5350/5551/23627/11035/6263/286133/5414/6497/6648/23208/7052/83862/3604/7450	51
1088	LumA_Her2_pos	GO:0002262	myeloid cell homeostasis	26/2141	126/16992	0.00723766	0.0364672	0.0270844	51327/301/567/2113/2207/50943/3059/3162/3458/10320/3635/3717/3718/83700/10365/84456/4067/9935/10461/3071/5293/5771/6208/6223/6688/6886	26
1089	LumA_Her2_pos	GO:0032355	response to estradiol	26/2141	126/16992	0.00723766	0.0364672	0.0270844	8854/301/10095/6347/952/920/8837/1393/1471/50846/2101/2113/2688/2950/3586/8932/53615/5020/5737/5764/10266/10268/8835/6753/6869/7040	26
1090	LumA_Her2_pos	GO:0090288	negative regulation of cellular response to growth factor stimulus	26/2141	126/16992	0.00723766	0.0364672	0.0270844	9719/857/858/8837/91851/50515/10563/1634/23625/9573/3087/5654/94031/203100/79812/4681/348093/6423/6497/7040/7041/7048/7316/114990/375567/7471	26
1091	LumA_Her2_pos	GO:0007435	salivary gland morphogenesis	10/2141	34/16992	0.00739708	0.0370519	0.0275187	1896/10913/2252/3082/8829/5154/10371/6591/7040/7052	10
1092	LumA_Her2_pos	GO:0010573	vascular endothelial growth factor production	10/2141	34/16992	0.00739708	0.0370519	0.0275187	718/719/728/147372/6347/729230/1545/2324/10855/7040	10
1093	LumA_Her2_pos	GO:0070670	response to interleukin-4	10/2141	34/16992	0.00739708	0.0370519	0.0275187	6356/146722/11151/3561/3566/3718/5371/5771/6932/6375	10
1094	LumA_Her2_pos	GO:0090316	positive regulation of intracellular protein transport	46/2141	255/16992	0.00740403	0.0370519	0.0275187	654/8536/6363/6347/939/1513/1601/55929/1896/10913/2534/2621/3059/3176/27429/8692/3458/3479/3593/8809/3687/3717/3782/3965/56947/10316/4946/65018/1263/79899/5880/10616/6158/6423/51100/8877/7040/7097/7098/7099/51284/54106/340061/8740/7307/59286	46
1095	LumA_Her2_pos	GO:0003203	endocardial cushion morphogenesis	9/2141	29/16992	0.00742793	0.0370519	0.0275187	94/650/2022/26508/4487/6591/6909/7048/55273	9
1096	LumA_Her2_pos	GO:0009164	nucleoside catabolic process	9/2141	29/16992	0.00742793	0.0370519	0.0275187	100/200315/27350/60489/164668/978/1806/1807/1890	9
1097	LumA_Her2_pos	GO:0014808	release of sequestered calcium ion into cytosol by sarcoplasmic reticulum	9/2141	29/16992	0.00742793	0.0370519	0.0275187	477/801/6348/1234/1193/2281/9446/3270/5350	9
1098	LumA_Her2_pos	GO:0030851	granulocyte differentiation	9/2141	29/16992	0.00742793	0.0370519	0.0275187	714/1050/1437/3059/3635/84456/6688/6886/54997	9
1099	LumA_Her2_pos	GO:0032728	positive regulation of interferon-beta production	9/2141	29/16992	0.00742793	0.0370519	0.0275187	64135/3659/3663/7097/7098/7099/51284/51311/54106	9
1100	LumA_Her2_pos	GO:0072604	interleukin-6 secretion	9/2141	29/16992	0.00742793	0.0370519	0.0275187	55024/2621/8692/3965/4155/4843/26191/23208/51311	9
1101	LumA_Her2_pos	GO:0085029	extracellular matrix assembly	9/2141	29/16992	0.00742793	0.0370519	0.0275187	10516/2621/2824/4239/4629/23187/10266/7040/7148	9
1102	LumA_Her2_pos	GO:1902600	hydrogen ion transmembrane transport	23/2141	108/16992	0.00754801	0.0372547	0.0276693	477/513/518/521/522/10632/539/526/9296/1327/84701/1329/1340/1346/1349/1350/4697/285195/29796/10975/7388/440567/27089	23
1103	LumA_Her2_pos	GO:0001820	serotonin secretion	5/2141	11/16992	0.00756622	0.0372547	0.0276693	2205/2207/10859/5023/6850	5
1104	LumA_Her2_pos	GO:0019371	cyclooxygenase pathway	5/2141	11/16992	0.00756622	0.0372547	0.0276693	873/27306/5730/5740/6916	5
1105	LumA_Her2_pos	GO:0032769	negative regulation of monooxygenase activity	5/2141	11/16992	0.00756622	0.0372547	0.0276693	857/1268/1269/2672/6622	5
1106	LumA_Her2_pos	GO:0034134	toll-like receptor 2 signaling pathway	5/2141	11/16992	0.00756622	0.0372547	0.0276693	1535/4067/118788/7097/7128	5
1107	LumA_Her2_pos	GO:0042535	positive regulation of tumor necrosis factor biosynthetic process	5/2141	11/16992	0.00756622	0.0372547	0.0276693	729230/1536/6693/7099/943	5
1108	LumA_Her2_pos	GO:0042977	activation of JAK2 kinase activity	5/2141	11/16992	0.00756622	0.0372547	0.0276693	6352/2688/3593/3717/8651	5
1109	LumA_Her2_pos	GO:0043301	negative regulation of leukocyte degranulation	5/2141	11/16992	0.00756622	0.0372547	0.0276693	729230/8832/2294/3162/3965	5
1110	LumA_Her2_pos	GO:0044546	NLRP3 inflammasome complex assembly	5/2141	11/16992	0.00756622	0.0372547	0.0276693	115362/4210/197358/114548/7099	5
1111	LumA_Her2_pos	GO:0046133	pyrimidine ribonucleoside catabolic process	5/2141	11/16992	0.00756622	0.0372547	0.0276693	200315/27350/60489/164668/978	5
1112	LumA_Her2_pos	GO:0050862	positive regulation of T cell receptor signaling pathway	5/2141	11/16992	0.00756622	0.0372547	0.0276693	100/1236/3932/25865/50852	5
1113	LumA_Her2_pos	GO:0061081	positive regulation of myeloid leukocyte cytokine production involved in immune response	5/2141	11/16992	0.00756622	0.0372547	0.0276693	972/2207/8013/8482/7099	5
1114	LumA_Her2_pos	GO:0070486	leukocyte aggregation	5/2141	11/16992	0.00756622	0.0372547	0.0276693	8013/5880/10507/6793/7535	5
1115	LumA_Her2_pos	GO:1904994	regulation of leukocyte adhesion to vascular endothelial cell	5/2141	11/16992	0.00756622	0.0372547	0.0276693	6366/6387/2113/3383/3676	5
1116	LumA_Her2_pos	GO:0022617	extracellular matrix disassembly	20/2141	90/16992	0.00757033	0.0372547	0.0276693	2/176/9507/649/1471/1513/1520/1634/2006/2113/6624/3339/5654/3817/3936/4327/4316/7040/7076/7177	20
1117	LumA_Her2_pos	GO:0009199	ribonucleoside triphosphate metabolic process	47/2141	262/16992	0.0075949	0.0373121	0.027712	83440/477/513/518/521/522/10632/539/526/400916/1327/84701/1329/1340/1349/1350/56975/2987/3101/3479/4694/126328/55967/51079/4696/4697/4700/4702/4707/4708/4709/4713/4714/4724/4725/374291/5207/65018/23433/6622/7040/706/29796/10975/7388/440567/27089	47
1118	LumA_Her2_pos	GO:0014902	myotube differentiation	22/2141	102/16992	0.00759558	0.0373121	0.027712	55909/858/6355/963/8837/3627/4283/10938/30846/2323/2876/3479/3566/4208/4856/51177/92304/6474/6497/246329/8740/7471	22
1119	LumA_Her2_pos	GO:1990748	cellular detoxification	21/2141	96/16992	0.00760543	0.0373271	0.0277231	348/1193/114757/10516/2876/2878/2879/2882/373156/9446/2950/3040/3043/3240/26034/4056/4353/4846/64359/6648/6649	21
1120	LumA_Her2_pos	GO:0006818	hydrogen transport	31/2141	158/16992	0.00773811	0.0379444	0.0281816	477/513/518/521/522/10632/539/526/9296/1327/84701/1329/1340/1346/1349/1350/1815/84329/3596/4697/148811/51296/56606/285195/54997/7352/29796/10975/7388/440567/27089	31
1121	LumA_Her2_pos	GO:1903845	negative regulation of cellular response to transforming growth factor beta stimulus	16/2141	67/16992	0.00791423	0.0387734	0.0287973	9719/857/858/8837/50515/23625/5654/94031/203100/6497/7040/7041/7048/7316/114990/7471	16
1122	LumA_Her2_pos	GO:0009141	nucleoside triphosphate metabolic process	50/2141	283/16992	0.00811434	0.0397183	0.0294991	100/83440/477/513/518/521/522/10632/539/526/400916/129607/1327/84701/1329/1340/1349/1350/56975/2987/3101/3479/4694/126328/55967/51079/4696/4697/4700/4702/4707/4708/4709/4713/4714/4724/4725/374291/4521/5207/65018/23433/6622/7040/706/29796/10975/7388/440567/27089	50
1123	LumA_Her2_pos	GO:0006501	C-terminal protein lipidation	17/2141	73/16992	0.00820451	0.0400526	0.0297474	249/683/1043/1368/2215/2350/338328/4045/284348/266727/257194/84628/146183/23627/7070/8876/7512	17
1124	LumA_Her2_pos	GO:0034109	homotypic cell-cell adhesion	17/2141	73/16992	0.00820451	0.0400526	0.0297474	239/114897/6352/83706/2621/2811/3043/4067/10627/10398/64805/5294/5341/5588/5270/6850/10077	17
1125	LumA_Her2_pos	GO:0046823	negative regulation of nucleocytoplasmic transport	17/2141	73/16992	0.00820451	0.0400526	0.0297474	9478/939/23625/2621/3586/29969/4792/4794/114548/4856/5138/5569/11142/6591/6672/374403/8740	17
1126	LumA_Her2_pos	GO:0001954	positive regulation of cell-matrix adhesion	12/2141	45/16992	0.00822175	0.0400655	0.0297569	6366/1236/1307/1435/27185/3791/4653/9647/2185/7010/7070/7424	12
1127	LumA_Her2_pos	GO:0046622	positive regulation of organ growth	12/2141	45/16992	0.00822175	0.0400655	0.0297569	10409/2254/57817/3142/3479/3574/4208/5292/54440/6909/6910/7472	12
1128	LumA_Her2_pos	GO:0061005	cell differentiation involved in kidney development	14/2141	56/16992	0.00828095	0.0403182	0.0299446	59/10409/947/79633/2828/182/9863/4208/5420/5613/5800/6772/6943/7484	14
1129	LumA_Her2_pos	GO:0048639	positive regulation of developmental growth	31/2141	159/16992	0.00848282	0.0412645	0.0306475	10409/825/1002/57699/1435/6387/1735/27185/2254/2307/2688/2844/57817/3142/3479/3574/3984/4208/8829/5292/5479/54440/10507/8482/6531/6909/6910/7048/51393/11344/7472	31
1130	LumA_Her2_pos	GO:2000379	positive regulation of reactive oxygen species metabolic process	19/2141	85/16992	0.00852625	0.0414391	0.0307771	199/1401/1535/2950/3043/3383/3458/3689/3717/10365/22914/4835/2185/11035/6622/7040/7048/7099/706	19
1131	LumA_Her2_pos	GO:0019370	leukotriene biosynthetic process	7/2141	20/16992	0.00869793	0.0421244	0.0312861	240/2205/2687/4056/5319/5322/6850	7
1132	LumA_Her2_pos	GO:0043369	CD4-positive or CD8-positive, alpha-beta T cell lineage commitment	7/2141	20/16992	0.00869793	0.0421244	0.0312861	50943/3593/3594/3662/4063/114836/8995	7
1133	LumA_Her2_pos	GO:0060544	regulation of necroptotic process	7/2141	20/16992	0.00869793	0.0421244	0.0312861	330/857/8837/10616/11035/8717/7316	7
1134	LumA_Her2_pos	GO:0070230	positive regulation of lymphocyte apoptotic process	7/2141	20/16992	0.00869793	0.0421244	0.0312861	6352/29126/355/3620/3586/3965/5133	7
1135	LumA_Her2_pos	GO:0014031	mesenchymal cell development	15/2141	62/16992	0.00879089	0.0424996	0.0315648	8854/8092/340665/1910/1947/2296/9464/26508/3357/182/84541/8829/10371/6591/9839	15
1136	LumA_Her2_pos	GO:0048864	stem cell development	15/2141	62/16992	0.00879089	0.0424996	0.0315648	8854/8092/340665/1910/1947/2296/9464/3357/182/84541/8829/5788/10371/6591/9839	15
1137	LumA_Her2_pos	GO:0050819	negative regulation of coagulation	13/2141	51/16992	0.00907433	0.0438313	0.0325538	239/348/114897/947/2811/4846/5154/10544/5627/5270/5345/710/7056	13
1138	LumA_Her2_pos	GO:0051604	protein maturation	46/2141	258/16992	0.00915319	0.04417	0.0328054	2/151516/330/79444/715/717/718/719/728/730/834/147372/3075/3426/5199/7123/1368/8532/1512/1520/1522/2028/2159/2281/2621/2934/3002/2999/27429/3428/7850/23479/5641/4803/58484/5125/9159/5443/5627/5270/5345/710/871/5552/54997/340348	46
1139	LumA_Her2_pos	GO:0030500	regulation of bone mineralization	16/2141	68/16992	0.00916858	0.04417	0.0328054	154/650/654/6348/1230/56975/2824/9365/4146/4208/91461/2185/1901/5552/7040/338773	16
1140	LumA_Her2_pos	GO:0032414	positive regulation of ion transmembrane transporter activity	16/2141	68/16992	0.00916858	0.04417	0.0328054	5243/482/483/783/801/1520/1815/2259/2745/9446/10008/5336/85358/57620/54997/7225	16
1141	LumA_Her2_pos	GO:0001961	positive regulation of cytokine-mediated signaling pathway	10/2141	35/16992	0.00921074	0.0441794	0.0328123	10555/146722/972/1435/2621/2672/84166/353376/54209/7294	10
1142	LumA_Her2_pos	GO:0003179	heart valve morphogenesis	10/2141	35/16992	0.00921074	0.0441794	0.0328123	650/3491/2078/2702/26508/182/4208/6910/7040/7048	10
1143	LumA_Her2_pos	GO:0010712	regulation of collagen metabolic process	10/2141	35/16992	0.00921074	0.0441794	0.0328123	6347/4261/1471/114757/2022/4239/5468/5345/7040/10911	10
1144	LumA_Her2_pos	GO:0030501	positive regulation of bone mineralization	10/2141	35/16992	0.00921074	0.0441794	0.0328123	154/650/654/56975/2824/9365/4208/91461/7040/338773	10
1145	LumA_Her2_pos	GO:0071827	plasma lipoprotein particle organization	10/2141	35/16992	0.00921074	0.0441794	0.0328123	341/348/1071/3931/4023/4353/7376/5320/7941/5360	10
1146	LumA_Her2_pos	GO:0003081	regulation of systemic arterial blood pressure by renin-angiotensin	8/2141	25/16992	0.00934606	0.0447893	0.0332653	1522/1535/2028/2702/81285/5125/5345/6869	8
1147	LumA_Her2_pos	GO:0042311	vasodilation	9/2141	30/16992	0.00944828	0.0450825	0.0334831	154/348/1910/2876/2982/3764/4846/5997/6648	9
1148	LumA_Her2_pos	GO:0046596	regulation of viral entry into host cell	9/2141	30/16992	0.00944828	0.0450825	0.0334831	920/972/2219/8547/2934/8519/10410/3965/6737	9
1149	LumA_Her2_pos	GO:0071624	positive regulation of granulocyte chemotaxis	9/2141	30/16992	0.00944828	0.0450825	0.0334831	719/728/6363/6366/1236/972/3071/5880/6375	9
1150	LumA_Her2_pos	GO:1902624	positive regulation of neutrophil migration	9/2141	30/16992	0.00944828	0.0450825	0.0334831	719/728/6363/6366/1236/972/3071/5880/6375	9
1151	LumA_Her2_pos	GO:1903523	negative regulation of blood circulation	9/2141	30/16992	0.00944828	0.0450825	0.0334831	477/2281/3558/3717/10008/8620/5294/5350/10911	9
1152	LumA_Her2_pos	GO:0060627	regulation of vesicle-mediated transport	74/2141	450/16992	0.00947557	0.0451735	0.0335506	150/301/341/348/409/567/274/717/718/801/857/6363/6347/6366/729230/929/146722/967/8832/25999/11151/1445/1535/1601/1759/1794/10938/30846/30844/2205/2207/2242/2259/2268/2294/2621/3055/3162/3458/3596/3566/3965/10859/4067/9863/10461/4240/64780/4478/3071/7376/10062/8829/65018/91461/5336/5468/84106/9230/53916/5880/6386/6401/6424/6504/6622/26228/6850/23208/94120/23216/374403/7040/201294	74
1153	LumA_Her2_pos	GO:0010035	response to inorganic substance	79/2141	485/16992	0.00951798	0.0453363	0.0336716	100/231/301/358/513/567/654/712/801/825/857/6363/1236/929/942/1050/8837/80781/1393/1437/1471/1536/1545/1800/2113/2167/355/10516/2281/2876/2934/2983/23498/57817/3040/3043/3082/3162/3240/84329/3383/10068/8807/3725/3727/3741/3779/27345/10365/4208/4353/653361/4846/8013/4914/4521/80310/65018/5350/2185/10156/10235/6263/5176/6494/91252/6531/342618/6622/6648/6649/6678/6869/7128/7222/7225/706/7352/7412	79
1154	LumA_Her2_pos	GO:0036293	response to decreased oxygen levels	58/2141	340/16992	0.00970381	0.0461814	0.0342992	94/100/177/51378/81575/358/650/834/857/6347/947/952/8837/84701/1471/6387/1535/1536/114757/2113/3162/3383/3741/3779/4049/4843/5228/65018/1263/5351/5371/5579/143471/5689/5699/5696/5698/5720/5721/5740/2185/5764/10266/6285/6649/7010/7040/7048/7097/7225/7316/7352/10911/114990/7412/7423/7424/126374	58
1155	LumA_Her2_pos	GO:0009620	response to fungus	12/2141	46/16992	0.00987746	0.0468859	0.0348225	695/64170/942/93978/64581/23406/10578/57817/4353/6850/7040/7099	12
1156	LumA_Her2_pos	GO:0014015	positive regulation of gliogenesis	12/2141	46/16992	0.00987746	0.0468859	0.0348225	443/274/650/729230/1435/4049/4067/5468/5583/5270/7097/706	12
1157	LumA_Her2_pos	GO:0050999	regulation of nitric-oxide synthase activity	12/2141	46/16992	0.00987746	0.0468859	0.0348225	348/801/857/1268/1269/114757/2208/2644/3357/10392/4846/2185	12
1158	LumA_Her2_pos	GO:0006937	regulation of muscle contraction	29/2141	148/16992	0.00993497	0.0471182	0.034995	100/147/146/150/154/477/10203/801/857/1193/2281/2702/9446/2982/3270/126393/10008/10398/5020/5023/5294/5350/60675/29098/5997/8877/6869/7136/7140	29
1159	LumA_Her2_pos	GO:0060538	skeletal muscle organ development	31/2141	161/16992	0.0101499	0.048096	0.0357213	51676/467/10409/55909/825/857/858/8837/1271/1310/1634/1959/8320/2876/26508/3142/3235/23764/4208/9242/4637/8736/5079/6285/6474/6497/64321/246329/6943/7040/10791	31
1160	LumA_Her2_pos	GO:0051056	regulation of small GTPase mediated signal transduction	52/2141	300/16992	0.0102054	0.0483175	0.0358857	2/348/116985/64411/55843/55114/58504/83478/9938/257106/57514/393/64333/397/9138/22899/1435/9267/27128/10395/221472/51291/2841/2859/2828/9290/8477/3479/2846/10161/4653/4803/4914/27334/286530/57480/57449/440107/5880/22821/10156/64926/115727/54509/391/57381/23433/6494/9754/117289/9322/7409	52
1161	LumA_Her2_pos	GO:0019915	lipid storage	15/2141	63/16992	0.0102274	0.0483797	0.035932	346/348/718/857/1401/10938/161247/2760/4023/4481/4792/7376/10062/5468/5771	15
1162	LumA_Her2_pos	GO:0030802	regulation of cyclic nucleotide biosynthetic process	28/2141	142/16992	0.0102574	0.04848	0.0360064	109/196883/140/150/154/348/554/10203/801/729230/1815/1910/2771/8477/2912/2982/4843/4846/4881/165140/53829/5138/5739/2185/10266/5957/7253/7432	28
1163	LumA_Her2_pos	GO:0032816	positive regulation of natural killer cell activation	6/2141	16/16992	0.0103324	0.048542	0.0360525	51744/2323/2621/3593/3600/3606	6
1164	LumA_Her2_pos	GO:0033194	response to hydroperoxide	6/2141	16/16992	0.0103324	0.048542	0.0360525	199/952/1612/2876/2878/3717	6
1165	LumA_Her2_pos	GO:0034143	regulation of toll-like receptor 4 signaling pathway	6/2141	16/16992	0.0103324	0.048542	0.0360525	4067/10062/57162/26191/353376/7128	6
1166	LumA_Her2_pos	GO:0044144	modulation of growth of symbiont involved in interaction with host	6/2141	16/16992	0.0103324	0.048542	0.0360525	3458/3586/3593/3394/4049/4353	6
1167	LumA_Her2_pos	GO:0045064	T-helper 2 cell differentiation	6/2141	16/16992	0.0103324	0.048542	0.0360525	301/942/3142/3606/3566/114548	6
1168	LumA_Her2_pos	GO:0055098	response to low-density lipoprotein particle	6/2141	16/16992	0.0103324	0.048542	0.0360525	975/2207/3689/4023/5468/6850	6
1169	LumA_Her2_pos	GO:0090330	regulation of platelet aggregation	6/2141	16/16992	0.0103324	0.048542	0.0360525	239/114897/4067/5588/5270/6850	6
1170	LumA_Her2_pos	GO:0070482	response to oxygen levels	60/2141	355/16992	0.0104738	0.0491643	0.0365147	94/100/177/51378/81575/358/650/834/857/6347/947/952/8837/84701/1471/6387/1535/1536/114757/2113/355/3162/3383/3741/3779/4049/4843/5228/65018/1263/5351/5371/5468/5579/143471/5689/5699/5696/5698/5720/5721/5740/2185/5764/10266/6285/6649/7010/7040/7048/7097/7225/7316/7352/10911/114990/7412/7423/7424/126374	60
1171	LumA_Her2_pos	GO:0003151	outflow tract morphogenesis	16/2141	69/16992	0.0105758	0.0496008	0.0368389	7122/9249/2022/2296/2702/9464/26508/182/3725/4208/5915/6423/64321/54345/6909/7048	16
1172	LumA_Her2_pos	GO:0031952	regulation of protein autophosphorylation	11/2141	41/16992	0.0106541	0.0499252	0.0370798	801/857/2022/2675/3725/5154/80310/5526/9770/6850/7424	11
1173	LumA_pos_only	GO:0048514	blood vessel morphogenesis	172/3337	492/16992	4.75191e-16	2.75041e-12	2.09134e-12	90/133/283/284/285/51129/83854/290/302/306/338/347/652/168667/659/694/56913/729/6369/1012/1116/1139/25932/1215/1281/1295/1296/1490/6376/153090/28514/1906/1909/1948/51162/1960/2004/2034/1969/2047/2048/51752/2138/2152/2191/2246/2247/2253/2260/2321/2348/2303/4303/8322/7855/8325/2624/2627/51738/10052/2822/10457/3037/51564/9734/57493/23462/23493/3091/64344/3200/3202/3204/3213/3248/3373/3397/3552/3553/…	172
1174	LumA_pos_only	GO:0003012	muscle system process	144/3337	402/16992	1.31114e-14	3.79443e-11	2.88519e-11	59272/72/88/89/136/148/151/152/186/11214/9472/287/26287/309/143872/493/624/27302/775/8913/781/800/817/818/844/845/859/1131/1145/1160/1264/10087/1410/1490/29119/1756/9732/1812/1813/1906/1908/1909/30845/2149/2316/2627/10052/2775/2946/9759/23493/3356/3363/3488/3553/3672/3693/3736/9312/3753/30819/3768/3759/3784/28999/9314/3952/29995/25802/4205/8195/2660/4606/4607/4620/4621/4622/4626/4633/4634/4638/93…	144
1175	LumA_pos_only	GO:0060537	muscle tissue development	127/3337	351/16992	2.11878e-13	3.67319e-10	2.793e-10	88/89/90/186/11214/9472/26287/27302/652/653/655/7832/11149/205428/844/859/1073/1281/56603/22943/28514/63950/92737/1906/1948/1958/2138/2139/2247/26281/2253/2260/80206/2280/2353/2303/3344/93986/8324/2627/10052/56261/9759/9734/57493/23493/3131/3236/3398/3475/90410/3488/3670/8516/3688/57158/7881/688/401265/4000/4205/4223/55897/2660/4607/4618/4633/4634/4638/93649/9172/65009/9241/4851/50507/4878/7026/3…	127
1176	LumA_pos_only	GO:0003013	circulatory system process	166/3337	500/16992	2.74232e-13	3.67319e-10	2.793e-10	10060/1636/59272/6296/170690/128/9370/133/135/136/148/151/152/153/155/185/186/11214/284/287/290/143872/489/493/552/553/623/624/27302/659/11149/84909/775/8913/781/55799/785/10368/817/844/845/859/1131/1215/1278/1359/1373/1490/29119/1511/1727/10800/1621/28514/1756/9732/1812/1813/1814/1874/1889/1906/1908/1909/1956/30845/2034/51752/2149/2153/143282/2316/2303/10052/2740/2775/2784/2946/9759/57493/23493/…	166
1177	LumA_pos_only	GO:0044057	regulation of system process	164/3337	493/16992	3.17311e-13	3.67319e-10	2.793e-10	10060/64241/1636/59272/55/89/9370/133/135/136/148/151/152/153/185/186/11214/9472/287/309/143872/489/493/552/553/624/27302/659/11149/775/8913/781/55799/785/10368/817/818/844/845/859/1131/1264/1312/1394/1490/29119/1621/1756/9732/1813/1814/1889/1906/1908/1956/30845/2034/2149/151647/2258/2260/2316/2587/51738/10052/2740/2744/2775/2903/2946/170825/9759/23493/3269/3274/27129/3356/3488/3553/3569/3625/517…	164
1178	LumA_pos_only	GO:0006936	muscle contraction	120/3337	331/16992	8.36975e-13	8.07402e-10	6.13928e-10	59272/72/88/89/136/148/151/152/287/26287/309/143872/624/27302/775/8913/781/800/817/844/845/859/1131/1145/1160/1264/10087/1410/1490/29119/1756/9732/1812/1813/1906/1908/1909/30845/2149/2316/10052/2775/2946/9759/3356/3363/3672/3693/3736/9312/3753/30819/3768/3759/3784/25802/8195/4606/4607/4620/4621/4622/4626/4633/4634/4638/93649/9172/9499/4703/4842/4878/4887/5021/5024/9127/5142/5144/8654/51196/4660/5…	120
1179	LumA_pos_only	GO:0008015	blood circulation	163/3337	496/16992	1.17542e-12	9.71909e-10	7.39015e-10	10060/1636/59272/6296/170690/128/9370/133/135/136/148/151/152/153/155/185/186/284/287/290/143872/489/493/552/553/623/624/27302/659/11149/84909/775/8913/781/55799/785/10368/817/844/845/859/1131/1215/1278/1359/1373/1490/29119/1511/1727/1621/28514/1756/9732/1812/1813/1814/1874/1889/1906/1908/1909/1956/30845/2034/51752/2149/2153/143282/2316/2303/10052/2740/2775/2784/2946/9759/23493/3212/3269/3274/271…	163
1180	LumA_pos_only	GO:0001655	urogenital system development	115/3337	315/16992	1.47539e-12	1.06745e-09	8.11659e-10	1636/170690/9370/185/186/284/285/359/652/655/168667/56913/847/1028/9350/9244/1588/9420/168002/8642/54798/28514/1948/1958/2018/2043/2048/2138/2200/2246/2247/2253/2260/27023/2303/2297/80144/2624/51301/2719/3037/388585/3207/3217/3237/3239/3248/3398/3400/90410/3611/79192/3655/8516/3691/84623/28999/26249/3913/55366/8549/3976/4038/120892/4311/4357/4643/93649/4774/4811/9241/4851/4854/27031/4953/130497/1…	115
1181	LumA_pos_only	GO:0072001	renal system development	104/3337	280/16992	5.19097e-12	3.33837e-09	2.53841e-09	1636/170690/9370/185/186/284/285/359/652/655/168667/56913/847/1028/9350/9244/168002/8642/54798/28514/1948/1958/2018/2043/2138/2200/2246/2247/2253/2260/2303/2297/80144/51301/2719/3037/388585/3207/3217/3237/3248/3398/90410/3611/79192/3655/8516/3691/84623/28999/26249/3913/55366/8549/3976/4038/120892/4311/4357/4643/93649/4774/4811/9241/4851/4854/27031/4953/130497/116039/7849/5155/5156/5159/342372/531…	104
1182	LumA_pos_only	GO:0007507	heart development	160/3337	499/16992	1.71055e-11	9.48739e-09	7.21398e-09	32/88/90/11174/133/148/186/11214/9472/57538/287/200894/472/8313/80114/27302/652/653/655/659/11149/205428/775/859/8814/9350/1281/10087/1289/1363/8642/22943/28514/1848/1889/1906/1909/1948/1956/2138/2200/2247/26281/2253/2260/80206/2280/2348/2303/8324/2627/10052/2776/2719/3037/9734/57493/23462/23493/3091/3397/3398/90410/3611/50805/3670/3688/57158/7881/4000/8543/4015/4052/7798/5604/4205/55897/8195/460…	160
1183	LumA_pos_only	GO:0014706	striated muscle tissue development	118/3337	337/16992	1.80306e-11	9.48739e-09	7.21398e-09	88/89/90/186/11214/9472/26287/27302/652/653/655/7832/11149/205428/844/859/1073/56603/22943/28514/63950/92737/1906/1948/1958/2138/2139/2247/26281/2253/2260/80206/2280/2353/2303/3344/93986/8324/2627/10052/56261/9759/9734/57493/23493/3131/3236/3398/3475/90410/3670/3688/57158/7881/688/401265/4000/4205/4223/55897/2660/4607/4618/4633/4634/93649/9172/65009/9241/4851/50507/4878/7026/3084/5156/5159/5308/5…	118
1184	LumA_pos_only	GO:0007517	muscle organ development	122/3337	353/16992	2.19773e-11	1.06004e-08	8.06026e-09	43/89/165/9472/60529/26287/27302/652/7832/11149/844/859/1073/1281/1293/1489/56603/84976/22943/28514/1756/63950/92737/1906/1948/1958/1960/163126/126272/2115/2121/2247/26281/2253/2260/2280/2353/2303/3344/4303/93986/2483/8324/2627/56261/9759/9734/57493/23493/3131/3236/3569/3670/26548/57158/7881/688/401265/3908/3976/6300/4205/4223/22808/2660/4607/4618/4621/4633/4634/4638/93649/9172/4703/9241/4851/702…	122
1185	LumA_pos_only	GO:0001525	angiogenesis	135/3337	411/16992	1.08434e-10	4.82779e-08	3.67094e-08	90/133/283/284/285/51129/83854/290/302/306/347/652/168667/694/56913/729/6369/1012/1116/1139/25932/1215/1295/1296/1490/6376/153090/28514/1906/1909/1948/51162/1960/2004/2034/1969/2047/2048/51752/2152/2191/2246/2247/2253/2260/2321/2303/4303/7855/8325/2624/2627/51738/2822/10457/51564/9734/23462/3091/64344/3200/3202/3204/3213/3373/3397/3552/3553/3569/3670/3678/3688/9270/3690/3716/9314/688/354/3848/395…	135
1186	LumA_pos_only	GO:1903522	regulation of blood circulation	98/3337	273/16992	1.94894e-10	7.56334e-08	5.75098e-08	10060/1636/59272/133/148/151/152/153/185/186/287/143872/489/493/552/553/624/27302/659/11149/775/8913/781/55799/785/10368/817/844/845/859/1131/1490/29119/1621/1756/9732/1813/1889/1906/1908/1956/30845/2034/2149/2258/2316/10052/2740/2775/2946/9759/23493/3269/3274/27129/3356/3750/3751/3753/30819/3768/3759/3777/10242/3784/3952/4205/4633/4634/4842/4878/4882/5021/5142/5144/8654/8864/5566/5724/5743/6261/…	98
1187	LumA_pos_only	GO:0033002	muscle cell proliferation	68/3337	166/16992	1.96009e-10	7.56334e-08	5.75098e-08	10257/9370/283/284/347/27302/652/205428/1012/1264/1312/1906/1956/1991/2247/26281/2260/2303/27086/2627/9759/388585/23493/3248/3351/3398/3486/3488/3592/3569/3570/3611/8997/9314/4217/4313/2660/93649/10135/57447/65009/9241/4851/4854/4883/4889/4969/5155/5159/5467/10891/5724/5728/5743/5950/3516/56729/6256/60485/6495/6934/7042/7043/7046/7049/10221/7434/23414	68
1188	LumA_pos_only	GO:0001822	kidney development	95/3337	265/16992	4.00083e-10	1.4473e-07	1.10049e-07	1636/170690/9370/185/186/284/285/359/652/655/168667/56913/847/1028/9350/9244/168002/8642/54798/28514/1948/1958/2043/2138/2200/2246/2247/2253/2260/2303/2297/80144/51301/2719/3037/388585/3207/3217/3237/3248/3398/90410/3611/79192/8516/84623/28999/26249/3913/55366/3976/4038/120892/4311/4357/4643/4811/9241/4851/4854/27031/4953/130497/116039/7849/5155/5156/5159/342372/5311/51196/5455/8842/5629/5727/261…	95
1189	LumA_pos_only	GO:0001667	ameboidal-type cell migration	108/3337	316/16992	6.43131e-10	2.18967e-07	1.66497e-07	90/130399/186/154810/284/285/306/8874/411/27302/652/168667/659/10487/1012/9350/23603/286204/153090/4921/1793/1803/1906/1908/1948/1960/54566/1969/2191/2196/55612/2246/8823/2247/2253/2260/2348/2303/27086/2768/2822/3036/3037/51564/9734/3091/3146/3373/3397/3611/3670/3688/9270/3690/3815/9314/3868/4017/4163/4223/55897/4233/4780/4838/4851/7026/3164/8828/5063/5155/5308/29941/5335/23129/5467/5578/5581/558…	108
1190	LumA_pos_only	GO:0001501	skeletal system development	151/3337	485/16992	6.81422e-10	2.19115e-07	1.6661e-07	92/165/11214/60529/56172/29123/196527/302/8313/27302/651/652/653/655/659/1009/1028/9350/1116/51208/1302/1277/1278/1281/1290/55790/1490/56603/8642/1750/10655/1906/2202/1969/2114/2121/2131/2138/2200/2247/2253/2260/2303/1112/27086/2662/8200/51738/2734/2776/2822/404037/3037/9759/388585/3074/64399/3091/3206/3207/3209/3199/3200/3202/3203/3204/3212/3213/3216/3217/3218/3219/3231/3236/3239/3233/3234/3373/…	151
1191	LumA_pos_only	GO:0030335	positive regulation of cell migration	128/3337	395/16992	8.73756e-10	2.66174e-07	2.02392e-07	90/154810/284/196527/306/8874/10396/623/652/659/57118/6369/1012/1277/64506/2919/2920/2921/6374/6372/153090/23604/4921/1793/9732/1812/1906/1908/1956/1991/54566/2149/2152/79791/2246/8823/2247/2260/2316/2321/2303/4303/27086/2822/10457/3037/9759/51564/9734/3091/3146/3373/3592/3552/3554/51561/3569/3570/3611/8660/3678/3655/9270/3690/3735/3815/3912/3929/3958/1902/4233/91663/4638/4641/4780/4851/50507/882…	128
1192	LumA_pos_only	GO:0048738	cardiac muscle tissue development	72/3337	186/16992	1.1867e-09	3.43431e-07	2.61136e-07	88/90/186/11214/9472/27302/652/653/655/11149/205428/859/22943/1906/1948/2247/26281/2253/2260/80206/2280/2303/8324/2627/10052/57493/23493/3398/90410/3670/3688/57158/4000/4205/55897/4607/4633/4634/93649/65009/9241/4851/50507/4878/3084/5156/5159/5308/5629/5728/5950/3516/6256/6262/60485/6443/6444/137868/150094/6546/4092/8470/55553/6722/6901/7042/7046/7049/7134/7139/7273/23414	72
1193	LumA_pos_only	GO:0051272	positive regulation of cellular component movement	133/3337	420/16992	2.17281e-09	5.98867e-07	4.55364e-07	90/154810/284/196527/306/8874/10396/604/623/652/659/57118/6369/1012/1277/64506/2919/2920/2921/6374/6372/153090/23604/4921/1672/1793/9732/1812/1826/1906/1908/1956/1991/54566/2149/2152/79791/2246/8823/2247/2260/2316/2321/2303/4303/27086/2822/10457/3037/9759/51564/9734/3091/3146/3373/3592/3552/3554/51561/3569/3570/3611/8660/3678/3655/9270/3690/3735/3815/3912/3929/3958/1902/4233/91663/4638/4641/4780/…	133
1194	LumA_pos_only	GO:2000147	positive regulation of cell motility	130/3337	410/16992	3.01555e-09	7.93364e-07	6.03254e-07	90/154810/284/196527/306/8874/10396/623/652/659/57118/6369/1012/1277/64506/2919/2920/2921/6374/6372/153090/23604/4921/1672/1793/9732/1812/1906/1908/1956/1991/54566/2149/2152/79791/2246/8823/2247/2260/2316/2321/2303/4303/27086/2822/10457/3037/9759/51564/9734/3091/3146/3373/3592/3552/3554/51561/3569/3570/3611/8660/3678/3655/9270/3690/3735/3815/3912/3929/3958/1902/4233/91663/4638/4641/4780/4851/5050…	130
1195	LumA_pos_only	GO:0090257	regulation of muscle system process	76/3337	205/16992	4.07309e-09	1.025e-06	7.79386e-07	59272/89/136/148/151/152/11214/9472/287/309/143872/493/27302/775/817/818/844/845/859/1131/1264/1490/29119/1756/9732/1906/30845/2149/2258/2316/2946/9759/3488/3736/9312/3759/3784/9314/29995/4205/2660/4607/4633/4634/93649/4842/4878/4887/5021/5142/5144/8654/5152/51196/10891/4660/5530/5566/5578/5592/5724/5743/6262/6331/6546/6547/6588/4088/4092/6722/6865/7134/7125/7139/84676/7402	76
1196	LumA_pos_only	GO:0040017	positive regulation of locomotion	136/3337	438/16992	5.81992e-09	1.40357e-06	1.06724e-06	90/154810/284/196527/306/8874/10396/623/652/659/11149/57118/6369/1012/1277/64506/2919/2920/2921/6374/6372/153090/23604/4921/1672/1793/9732/1812/1826/1906/1908/1956/1991/54566/2149/2152/79791/2246/8823/2247/2260/2316/2321/2303/4303/27086/2822/10457/3037/9759/51564/9734/3091/3146/3373/3592/3552/3554/51561/3569/3570/3611/8660/3678/3655/9270/3690/3735/3815/3912/3929/3958/1902/4233/91663/4638/4641/478…	136
1197	LumA_pos_only	GO:0007156	homophilic cell adhesion via plasma membrane adhesion molecules	62/3337	157/16992	6.71153e-09	1.55385e-06	1.18151e-06	1008/1009/1012/1015/1016/28513/28316/64072/64403/1006/8642/54798/1823/1825/1826/1828/1830/147409/2195/2196/120114/3688/84623/10205/27328/54510/57526/5100/56135/56134/56126/56125/56124/56123/56122/56121/57717/56133/56132/56131/26167/56130/56129/56127/56106/56105/26025/56113/56112/56111/56110/56109/56108/9708/56107/56103/56100/56099/56098/56097/6091/7216	62
1198	LumA_pos_only	GO:0072073	kidney epithelium development	57/3337	140/16992	7.32069e-09	1.6297e-06	1.23918e-06	170690/9370/186/652/655/168667/847/9350/9244/8642/28514/1948/2043/2138/2246/2247/2253/2260/2303/2297/2719/388585/3207/3217/3237/3611/79192/28999/26249/3913/55366/3976/4643/9241/4851/130497/7849/5311/5455/8842/5727/6422/6492/6495/9353/4088/4091/4092/4093/6608/30812/10252/7481/7482/7475/25937/10413	57
1199	LumA_pos_only	GO:0006937	regulation of muscle contraction	59/3337	148/16992	1.0231e-08	2.19323e-06	1.66768e-06	59272/89/136/148/151/152/287/309/143872/27302/775/817/844/845/859/1131/1264/1490/29119/1756/9732/1906/30845/2149/2258/2316/2946/9759/3736/9312/3759/3784/4607/4633/4634/93649/4842/4878/4887/5021/5142/5144/8654/51196/4660/5566/5592/5724/5743/6262/6331/6546/6547/4092/6722/6865/7134/7125/7139	59
1200	LumA_pos_only	GO:0042692	muscle cell differentiation	116/3337	362/16992	1.09551e-08	2.26457e-06	1.72192e-06	25/88/90/8038/133/186/11214/9472/287/26287/552/79365/27302/652/663/694/11149/824/844/845/859/1073/116173/56603/22943/28514/1756/92737/1906/1948/2034/80206/2318/4303/8324/2627/9759/9734/23462/23493/3475/90410/3486/3488/3611/3670/8516/3688/7881/3815/11155/3956/4000/4217/6300/4154/55796/4205/55897/57591/2660/4606/4607/4618/4621/4633/93649/9172/58529/51778/4773/4842/4851/50507/4878/3084/93145/5155/51…	116
1201	LumA_pos_only	GO:0042391	regulation of membrane potential	120/3337	379/16992	1.33201e-08	2.65851e-06	2.02147e-06	340273/25/88/9370/135/148/9472/287/10550/637/665/11149/775/8913/781/785/817/845/859/1080/57053/1139/1145/149461/1259/149111/29119/9162/1756/1812/1906/30845/151647/2258/2316/8326/2562/51738/10052/441509/2776/54112/2890/2893/2903/2904/116443/2915/3569/3736/3737/3745/3751/3753/131096/30819/3759/10242/3783/3784/120892/8898/259232/4734/22871/54413/57502/266743/4878/4887/9378/4988/5024/9127/5027/80025/…	120
1202	LumA_pos_only	GO:0050808	synapse organization	86/3337	248/16992	1.6248e-08	3.13478e-06	2.38361e-06	43/785/869/1139/6900/8292/153090/28988/22943/92737/26052/1812/1813/1826/1946/2047/2048/2119/2149/9758/7855/8326/51738/2823/3556/11141/8997/84623/11202/3913/158038/4009/4038/64101/120892/57633/54674/347730/26045/4593/4734/23114/4774/22871/54413/57502/266743/3084/9378/4915/4916/5021/5063/5064/56126/56125/56124/56123/56122/56121/57717/56133/56132/56131/26167/56130/56129/56127/56097/23024/23129/5728/…	86
1203	LumA_pos_only	GO:0007611	learning or memory	79/3337	222/16992	1.70304e-08	3.17973e-06	2.41779e-06	2334/10396/590/7832/1139/2055/6900/1312/1621/9162/22943/1812/1813/1814/1956/1979/2048/2258/2353/8061/27023/93986/8326/2740/54112/2890/2903/2904/2915/2917/3091/3269/3274/3356/90410/3678/8516/3688/8997/7881/54207/50801/3815/11202/431707/4009/4212/4593/65009/54413/57502/266743/4885/9378/4909/4915/4986/5021/23236/84152/5532/5577/5621/5728/5743/5803/5923/5649/53358/57030/6529/6547/6722/6863/6865/7067/…	79
1204	LumA_pos_only	GO:0045165	cell fate commitment	84/3337	241/16992	1.82269e-08	3.2968e-06	2.5068e-06	90/652/1540/56603/22943/28514/63950/1848/2034/2114/2138/2139/55079/2258/2247/2253/2260/23770/2303/2290/8324/2619/2623/2624/2627/151449/170825/388585/23493/3207/3199/3236/3398/3475/51561/149233/3569/3670/64843/3688/3714/9314/26524/8543/84695/4170/55897/4618/4633/4838/4851/4854/7026/3084/4909/4916/5080/5460/5629/5396/5727/3516/6095/6422/285590/6495/6608/25928/6656/55553/30812/10253/6778/9095/6934/7…	84
1205	LumA_pos_only	GO:0098742	cell-cell adhesion via plasma-membrane adhesion molecules	81/3337	230/16992	1.92543e-08	3.37708e-06	2.56785e-06	90/9370/869/1008/1009/1012/1015/1016/28513/28316/64072/64403/1006/9071/5010/10686/51208/149461/9075/137075/6376/8642/54798/1823/1825/1826/1828/1830/147409/2195/2196/120114/11141/3678/3688/84623/9314/5598/10205/91663/22871/27328/54510/57526/5100/56135/56134/56126/56125/56124/56123/56122/56121/57717/56133/56132/56131/26167/56130/56129/56127/56106/56105/26025/56113/56112/56111/56110/56109/56108/9708…	81
1206	LumA_pos_only	GO:0031032	actomyosin structure organization	63/3337	165/16992	2.33882e-08	3.98149e-06	3.02743e-06	88/11214/79822/395/9639/55616/27302/844/845/859/1073/1264/1265/1266/1490/1906/2037/64097/54566/29109/80206/257019/90167/51763/3688/9270/3693/11155/22998/1902/4205/4233/8195/4606/4607/4621/4633/399687/9172/58529/51778/50507/5156/5159/221692/90102/5295/5629/5879/10411/6281/6422/285590/4088/10580/6722/6863/7043/7046/23671/7111/7273/7481	63
1207	LumA_pos_only	GO:0007416	synapse assembly	57/3337	144/16992	2.4368e-08	4.02977e-06	3.06414e-06	43/869/8292/28988/92737/26052/1812/1813/1826/1946/2047/2048/7855/51738/2823/3556/11141/84623/158038/4038/57633/54674/347730/26045/4593/22871/54413/57502/266743/3084/9378/4915/4916/5021/56126/56125/56124/56123/56122/56121/57717/56133/56132/56131/26167/56130/56129/56127/23129/5728/5789/6495/84631/22865/27286/7058/7476	57
1208	LumA_pos_only	GO:0060840	artery development	37/3337	78/16992	2.72769e-08	4.38553e-06	3.33465e-06	11174/338/652/659/1281/1948/2138/2253/2348/2303/23462/23493/3248/4015/4035/4052/7798/4638/93649/9241/4851/4854/5159/5311/23129/144165/5629/5396/3516/6495/4091/4092/9784/6722/7042/7046/7481	37
1209	LumA_pos_only	GO:0032970	regulation of actin filament-based process	106/3337	329/16992	3.4007e-08	5.3198e-06	4.04505e-06	25/88/10096/118/11214/287/93663/79822/395/9639/55616/80115/27302/775/817/830/93661/859/6369/11135/10435/10602/1073/1265/1440/1490/29119/85458/1906/1946/2042/2044/2059/9873/2258/29109/80206/2316/90167/11211/3397/3611/51763/10788/9270/23189/3759/55243/51474/25802/1902/4035/54551/4233/8195/91663/4607/4641/4690/4703/50507/4908/4916/54959/5063/5066/5142/5144/5156/5159/90102/5295/130271/5581/5629/5879/…	106
1210	LumA_pos_only	GO:0030900	forebrain development	113/3337	361/16992	6.94996e-08	1.05859e-05	8.04924e-06	23287/220/238/306/200894/493/552/558/652/22903/7832/886/1021/6900/1281/1459/153090/9201/1638/85458/22943/63950/1812/1813/50506/1956/2018/2044/2048/2131/2145/2173/55079/2258/2253/2260/2316/27023/2290/93986/2624/151449/81544/2775/2776/55970/170825/388585/3091/3398/3400/3670/3736/84623/3912/431707/4009/1902/4035/120892/4142/8195/81565/4747/4781/9241/4851/4854/7026/4929/3084/4915/9253/5021/80055/5308…	113
1211	LumA_pos_only	GO:0046058	cAMP metabolic process	59/3337	155/16992	7.32234e-08	1.08671e-05	8.26308e-06	19/49/108/111/113/117/133/135/136/153/155/9590/9472/799/10487/10486/1394/1812/1813/1814/1906/1909/1969/2492/9568/2587/2740/2774/23432/11245/2917/3351/3973/1902/5598/56246/112609/10886/27031/4883/4887/4988/5064/10846/50940/5139/5141/5142/5143/5144/27115/5151/8622/5196/5311/5578/10411/7077/7434	59
1212	LumA_pos_only	GO:0035051	cardiocyte differentiation	49/3337	121/16992	9.90722e-08	1.40813e-05	1.07071e-05	88/90/186/11214/9472/27302/652/11149/859/22943/1906/1948/1956/80206/2348/8324/2627/23493/90410/3670/3688/4000/4205/55897/4633/93649/4851/50507/4878/3084/5156/5159/5308/144165/5629/3516/6256/6443/150094/6546/8470/55553/10252/6722/6862/7042/7049/7273/7291	49
1213	LumA_pos_only	GO:0015850	organic hydroxy compound transport	75/3337	215/16992	9.97469e-08	1.40813e-05	1.07071e-05	19/23461/8647/5244/1244/9429/64137/64241/9370/135/151/152/185/186/1645/1109/302/338/55937/89872/359/364/8618/948/1080/1133/1191/1394/1588/1812/1813/1814/133418/26281/2587/51738/3351/3356/3737/3745/26119/3952/3990/9388/4035/4129/4842/4887/4986/114881/114883/5021/5028/80055/5727/5950/6256/949/6342/345274/6566/9194/6571/6582/6581/114134/6530/6579/28234/6623/6646/8435/134429/23673/6863	75
1214	LumA_pos_only	GO:0010817	regulation of hormone levels	140/3337	474/16992	1.08885e-07	1.50054e-05	1.14097e-05	5244/1244/1636/59272/130399/111/9370/133/151/152/174/185/186/441282/1645/8644/1109/220/8874/23568/25825/653/84909/775/818/886/1080/83539/1215/1312/1359/1363/1369/1394/1428/1511/1588/1543/56603/1576/84649/27122/8447/1803/1813/53905/50506/90527/405753/1889/1906/1908/1946/1956/1958/2044/131177/2260/2304/8322/57818/2587/2645/51301/51738/2740/2822/3033/3091/9324/3294/3356/3553/3569/3625/8660/3670/8997…	140
1215	LumA_pos_only	GO:0048844	artery morphogenesis	29/3337	57/16992	1.2696e-07	1.70473e-05	1.29623e-05	338/652/659/1281/1948/2138/2253/2348/2303/23462/23493/3248/4035/4638/93649/9241/4851/4854/5159/5311/5629/5396/3516/6495/4092/6722/7042/7046/7481	29
1216	LumA_pos_only	GO:0090130	tissue migration	81/3337	239/16992	1.29592e-07	1.70473e-05	1.29623e-05	72/186/154810/284/285/306/411/27302/652/168667/659/1012/23603/153090/1793/1803/1906/1948/1960/54566/1969/2191/2196/55612/2246/8823/2247/2253/2260/2303/27086/2822/3037/51564/9734/3091/3146/3373/3397/3688/9270/3690/3815/9314/3868/4017/4163/4223/4233/4780/4851/7026/3164/8828/5155/29941/5335/23129/5467/5578/5581/5587/5629/5728/5743/5793/5801/388/6091/57142/23328/949/9037/9353/6722/27286/6862/6863/704…	81
1217	LumA_pos_only	GO:0034762	regulation of transmembrane transport	127/3337	422/16992	1.35085e-07	1.7375e-05	1.32115e-05	25/88/79026/9472/287/196527/493/623/51719/775/8913/781/55799/785/10368/817/844/845/859/1080/1183/1184/1185/1188/25932/149111/51185/1394/55917/201140/1756/1804/1812/1813/1814/1908/30845/2149/9002/2280/2316/10681/2903/2904/116443/2946/8660/57158/3736/3744/3737/3739/7881/3745/9312/3750/3751/3753/131096/30819/3758/3768/3772/3773/3759/54207/50801/8645/10089/3784/9132/283518/3787/3788/259232/4734/22871…	127
1218	LumA_pos_only	GO:0006614	SRP-dependent cotranslational protein targeting to membrane	40/3337	92/16992	1.52237e-07	1.91554e-05	1.45653e-05	6134/6136/6138/6139/6141/6142/6143/6144/6146/9349/6147/6154/6155/6159/6161/6165/6168/6170/6124/6125/6128/6130/6204/6206/6207/6210/6217/6218/6222/6228/6229/6233/6234/6188/6189/6191/6194/6201/6727/7311	40
1219	LumA_pos_only	GO:0034765	regulation of ion transmembrane transport	123/3337	407/16992	1.6492e-07	2.03098e-05	1.54431e-05	25/88/79026/9472/287/196527/493/623/51719/775/8913/781/55799/785/10368/817/844/845/859/1080/1183/1184/1185/1188/25932/149111/51185/1394/201140/1756/1804/1812/1813/1814/1908/30845/2149/9002/2280/2316/10681/2903/2904/116443/2946/8660/57158/3736/3744/3737/3739/7881/3745/9312/3750/3751/3753/131096/30819/3758/3768/3772/3773/3759/54207/50801/8645/10089/3784/9132/283518/3787/3788/259232/4734/22871/54413…	123
1220	LumA_pos_only	GO:0050890	cognition	85/3337	256/16992	1.7808e-07	2.11208e-05	1.60597e-05	2334/10396/590/7832/10752/1139/2055/6900/1312/1621/9162/22943/1812/1813/1814/1956/1979/2048/2258/2353/8061/27023/93986/8326/2740/54112/2890/2903/2904/2915/2917/11036/3091/3269/3274/3356/90410/3678/8516/3688/8997/7881/54207/50801/3815/11202/3973/431707/4009/4212/4593/65009/54413/57502/266743/4885/9378/4909/4915/4986/5021/23236/84152/5532/5577/5621/139411/5728/5743/5803/5923/5649/53358/57030/6529/6…	85
1221	LumA_pos_only	GO:0090132	epithelium migration	79/3337	233/16992	1.80699e-07	2.11208e-05	1.60597e-05	186/154810/284/285/306/411/27302/652/168667/659/1012/23603/153090/1793/1803/1906/1948/1960/54566/1969/2191/2196/55612/2246/8823/2247/2253/2260/2303/27086/2822/3037/51564/9734/3091/3146/3373/3397/3688/9270/3690/3815/9314/3868/4017/4163/4223/4233/4780/4851/7026/3164/8828/5155/29941/5335/23129/5467/5578/5581/5587/5629/5728/5743/5793/5801/388/6091/57142/23328/949/9037/9353/6722/27286/6863/7042/7046/7…	79
1222	LumA_pos_only	GO:0050673	epithelial cell proliferation	107/3337	343/16992	1.85904e-07	2.11208e-05	1.60597e-05	51146/92/283/652/653/168667/659/6369/135228/1012/1021/1028/1030/1295/1296/9420/153090/1750/1948/51162/1956/1960/1969/2138/2152/2173/2191/55294/55612/2246/2247/93986/8324/8200/51738/2719/3037/388585/3091/3202/3373/3397/3398/3486/3488/3569/9270/3690/3815/687/11202/3912/3915/3952/55366/8549/4017/5604/4163/4781/4804/4838/9241/4851/7026/3164/8828/54959/130497/116039/5155/5467/5578/5587/5617/5629/5727/…	107
1223	LumA_pos_only	GO:0003002	regionalization	104/3337	331/16992	1.86102e-07	2.11208e-05	1.60597e-05	90/92/64853/60529/200894/472/8313/652/659/7832/9350/286204/56603/84976/22943/28514/10655/63950/1848/1906/8726/2018/2114/55079/2246/2253/2260/23770/27023/2303/2297/2290/7855/2719/23432/64388/170825/388585/23493/64399/3206/3207/3199/3200/3202/3203/3204/3212/3213/3216/3217/3218/3219/3236/3237/3239/3233/3234/79192/3670/4038/4188/4223/55897/4618/85407/4838/9241/4851/7026/4909/130497/7849/5100/80055/53…	104
1224	LumA_pos_only	GO:0019229	regulation of vasoconstriction	29/3337	58/16992	2.06403e-07	2.28704e-05	1.73901e-05	1636/59272/133/148/151/152/185/143872/552/553/624/659/1131/1621/9732/1889/1906/1908/1956/2149/3269/3274/3356/10242/3952/5021/8864/5724/5743	29
1225	LumA_pos_only	GO:0003007	heart morphogenesis	78/3337	230/16992	2.13373e-07	2.28704e-05	1.73901e-05	90/200894/8313/27302/652/653/655/659/859/10087/1289/1363/8642/22943/28514/2138/2253/2280/2348/2303/2627/3037/57493/23462/23493/3091/3398/3611/3670/55897/8195/4607/4633/4634/65009/4734/4838/9241/4851/27031/4887/4889/3084/10439/55742/5308/5311/23129/5629/5727/5950/3516/57142/6256/6261/6262/60485/83852/6495/4088/4091/4092/6608/6615/6654/10252/6722/6862/7042/7046/7049/7134/7139/7273/7291/7481/10413/2…	78
1226	LumA_pos_only	GO:0010631	epithelial cell migration	78/3337	230/16992	2.13373e-07	2.28704e-05	1.73901e-05	186/154810/284/285/306/411/27302/652/168667/659/1012/23603/153090/1793/1803/1906/1948/1960/54566/1969/2191/2196/55612/2246/8823/2247/2260/2303/27086/2822/3037/51564/9734/3091/3146/3373/3397/3688/9270/3690/3815/9314/3868/4017/4163/4223/4233/4780/4851/7026/3164/8828/5155/29941/5335/23129/5467/5578/5581/5587/5629/5728/5743/5793/5801/388/6091/57142/23328/949/9037/9353/6722/27286/6863/7042/7046/7476	78
1227	LumA_pos_only	GO:0044708	single-organism behavior	122/3337	405/16992	2.24332e-07	2.36079e-05	1.79509e-05	53616/135/2334/186/238/10396/552/590/7832/51286/10752/1139/2055/6900/85445/1312/1476/1621/9162/22943/1803/1812/1813/1814/1949/1956/1979/2043/2048/2059/2115/2258/2353/8061/27023/93986/2395/8326/51738/9815/2740/54112/2890/2903/2904/2915/2917/3061/3091/3218/3236/3269/3274/3356/3398/90410/3569/3678/8516/3688/8997/3737/7881/54207/50801/3815/11202/3952/431707/4009/120892/347730/4212/4593/65009/54413/57…	122
1228	LumA_pos_only	GO:0043542	endothelial cell migration	58/3337	156/16992	2.41654e-07	2.49767e-05	1.89916e-05	186/154810/284/285/306/27302/652/168667/659/1012/153090/1803/1906/1948/1960/1969/2191/2246/8823/2247/2260/2303/27086/2822/51564/9734/3146/3397/3688/9270/3690/9314/4017/4223/4233/4780/4851/7026/3164/8828/5155/5335/23129/5578/5587/5629/5728/5743/388/6091/23328/949/9037/9353/6722/27286/7046/7476	58
1229	LumA_pos_only	GO:0090066	regulation of anatomical structure size	133/3337	451/16992	2.48449e-07	2.52285e-05	1.91831e-05	25/1636/59272/88/10096/118/133/135/136/148/151/152/153/155/185/186/10000/196527/310/93663/143872/552/553/80115/624/659/830/93661/859/6369/11135/10435/10602/1073/1131/1185/2055/6900/1373/1440/1621/1630/9732/1808/1812/1826/1874/1889/1906/1908/1909/1946/1956/2059/2149/9873/2258/80206/2303/3269/3274/3351/3356/3363/3475/3575/3611/10788/57611/3672/9270/23189/10242/3783/55243/3897/3952/51474/25802/56262…	133
1230	LumA_pos_only	GO:0042310	vasoconstriction	34/3337	74/16992	2.59633e-07	2.58838e-05	1.96814e-05	1636/59272/133/148/151/152/185/143872/552/553/624/659/1131/1621/9732/1889/1906/1908/1909/1956/2149/3269/3274/3351/3356/3363/10242/3952/8195/5021/8864/5724/5743/6546	34
1231	LumA_pos_only	GO:0009187	cyclic nucleotide metabolic process	69/3337	197/16992	2.67814e-07	2.58838e-05	1.96814e-05	19/49/108/111/113/117/133/135/136/153/155/9590/9472/799/10487/10486/1394/1812/1813/1814/1906/1909/1969/2492/9568/2587/2740/2774/23432/11245/2917/2980/2977/2984/3351/3973/1902/5598/56246/112609/4842/10886/27031/4878/4882/4883/4887/4988/344901/5064/10846/50940/5139/5141/5142/5143/5144/8654/27115/5151/8622/5152/5196/5311/5578/10411/6095/7077/7434	69
1232	LumA_pos_only	GO:0001657	ureteric bud development	41/3337	97/16992	2.7279e-07	2.58838e-05	1.96814e-05	170690/186/652/655/168667/847/9350/9244/8642/2138/2246/2247/2253/2260/2303/2297/2719/3207/3217/3237/3611/55366/9241/130497/7849/5311/5727/6422/6492/6495/9353/4088/4091/4092/4093/6608/30812/10252/7481/7482/7475	41
1233	LumA_pos_only	GO:0006613	cotranslational protein targeting to membrane	41/3337	97/16992	2.7279e-07	2.58838e-05	1.96814e-05	6134/6136/6138/6139/6141/6142/6143/6144/6146/9349/6147/6154/6155/6159/6161/6165/6168/6170/6124/6125/6128/6130/6204/6206/6207/6210/6217/6218/6222/6228/6229/6233/6234/6188/6189/6191/6194/6201/7095/6727/7311	41
1234	LumA_pos_only	GO:0072006	nephron development	53/3337	139/16992	3.10782e-07	2.9013e-05	2.20608e-05	170690/9370/186/284/285/652/655/8642/54798/28514/1958/2138/2246/2247/2253/2303/2297/2719/388585/3207/3217/3237/3611/79192/84623/28999/26249/3913/55366/3976/4643/4811/9241/4851/4854/130497/7849/5155/5156/5159/5311/51196/5455/8842/5727/6495/6608/30812/7481/7482/7475/25937/10413	53
1235	LumA_pos_only	GO:0072163	mesonephric epithelium development	41/3337	98/16992	3.80624e-07	3.44227e-05	2.61741e-05	170690/186/652/655/168667/847/9350/9244/8642/2138/2246/2247/2253/2260/2303/2297/2719/3207/3217/3237/3611/55366/9241/130497/7849/5311/5727/6422/6492/6495/9353/4088/4091/4092/4093/6608/30812/10252/7481/7482/7475	41
1236	LumA_pos_only	GO:0072164	mesonephric tubule development	41/3337	98/16992	3.80624e-07	3.44227e-05	2.61741e-05	170690/186/652/655/168667/847/9350/9244/8642/2138/2246/2247/2253/2260/2303/2297/2719/3207/3217/3237/3611/55366/9241/130497/7849/5311/5727/6422/6492/6495/9353/4088/4091/4092/4093/6608/30812/10252/7481/7482/7475	41
1237	LumA_pos_only	GO:0072599	establishment of protein localization to endoplasmic reticulum	43/3337	105/16992	4.07869e-07	3.63192e-05	2.76162e-05	22930/6134/6136/6138/6139/6141/6142/6143/6144/6146/9349/6147/6154/6155/6159/6161/6165/6168/6170/6124/6125/6128/6130/6204/6206/6207/6210/6217/6218/6222/6228/6229/6233/6234/6188/6189/6191/6194/6201/6262/7095/6727/7311	43
1238	LumA_pos_only	GO:0060078	regulation of postsynaptic membrane potential	51/3337	133/16992	4.2042e-07	3.65224e-05	2.77707e-05	135/8913/57053/1139/1145/9162/2562/51738/441509/2890/2893/2903/2904/116443/2915/120892/8898/22871/54413/57502/266743/4887/9378/4988/5024/9127/5027/5311/5530/5728/22930/5649/11280/6324/6326/6327/6328/55800/6329/6330/6331/6332/6335/57030/2030/6546/6547/54434/112755/66000/7476	51
1239	LumA_pos_only	GO:0007178	transmembrane receptor protein serine/threonine kinase signaling pathway	98/3337	312/16992	4.22771e-07	3.65224e-05	2.77707e-05	25/90/130399/92/174/11217/269/54829/27302/651/652/653/655/168667/659/121551/859/867/135228/1028/1030/9350/1149/1278/1281/286204/168002/22943/27122/147409/1958/163126/2200/55612/10979/2253/2280/23770/2331/2348/2353/2297/10468/11167/2627/2662/8200/151449/2734/2719/64388/388585/3248/3397/3611/3625/83729/8516/3693/375616/7071/4038/4052/4053/2660/93649/4838/9241/4851/5155/56937/63976/5829/3516/11030/4…	98
1240	LumA_pos_only	GO:0003206	cardiac chamber morphogenesis	47/3337	119/16992	4.31382e-07	3.67182e-05	2.79196e-05	90/27302/652/653/655/659/859/1363/2253/2280/2303/2627/57493/23462/23493/3091/3398/3670/55897/4607/4633/4634/9241/4851/4887/4889/3084/55742/5308/5629/5950/3516/6256/6262/60485/4091/4092/6608/6654/6722/7042/7046/7049/7134/7139/7481/23414	47
1241	LumA_pos_only	GO:0001823	mesonephros development	42/3337	102/16992	4.64236e-07	3.85601e-05	2.93202e-05	170690/186/652/655/168667/847/9350/9244/8642/2138/2246/2247/2253/2260/2303/2297/2719/3207/3217/3237/3611/55366/9241/130497/116039/7849/5311/5727/6422/6492/6495/9353/4088/4091/4092/4093/6608/30812/10252/7481/7482/7475	42
1242	LumA_pos_only	GO:0003205	cardiac chamber development	57/3337	155/16992	4.66346e-07	3.85601e-05	2.93202e-05	90/11174/287/27302/652/653/655/659/859/1363/2253/2280/2303/2627/57493/23462/23493/3091/3398/3670/8543/4052/7798/55897/4607/4633/4634/93649/9241/4851/27031/4887/4889/3084/55742/5308/23129/5629/5950/3516/6256/6262/60485/6331/4091/4092/6608/9784/6654/6722/7042/7046/7049/7134/7139/7481/23414	57
1243	LumA_pos_only	GO:0048659	smooth muscle cell proliferation	46/3337	116/16992	4.97202e-07	4.05325e-05	3.08199e-05	10257/9370/283/347/652/1012/1264/1312/1906/1956/1991/27086/9759/388585/3248/3351/3398/3486/3488/3592/3569/3570/3611/8997/9314/4217/4313/93649/10135/57447/65009/4854/4883/4889/4969/5155/5159/5467/10891/5724/5743/56729/6934/7043/10221/7434	46
1244	LumA_pos_only	GO:0048660	regulation of smooth muscle cell proliferation	45/3337	113/16992	5.72372e-07	4.57702e-05	3.48026e-05	10257/9370/283/347/652/1012/1264/1312/1906/1956/1991/27086/9759/388585/3248/3351/3398/3486/3488/3592/3569/3570/3611/9314/4217/4313/93649/10135/57447/65009/4854/4883/4889/4969/5155/5159/5467/10891/5724/5743/56729/6934/7043/10221/7434	45
1245	LumA_pos_only	GO:0071900	regulation of protein serine/threonine kinase activity	137/3337	474/16992	5.79476e-07	4.57702e-05	3.48026e-05	25/2180/9370/136/151/152/64853/11214/238/493/60370/652/655/56892/51719/859/900/902/57018/219771/151195/11314/1026/1028/1029/1030/1116/1139/7852/153090/28988/9077/1843/11221/142679/1845/1848/1849/1906/1908/1956/1991/2043/10595/2149/25793/2246/2247/2260/2321/11211/8322/7855/8325/1647/10912/2690/51738/3356/3481/3553/3611/51763/3656/11213/3672/3735/8850/3815/26524/1902/120892/4057/10892/5604/389840/4…	137
1246	LumA_pos_only	GO:1901342	regulation of vasculature development	79/3337	239/16992	5.85176e-07	4.57702e-05	3.48026e-05	133/285/51129/306/652/655/694/729/6369/1116/1139/1215/6376/153090/28514/1948/1958/1969/51752/2152/2246/2247/2321/2303/4303/2624/2627/51738/10457/51564/9734/23462/23493/3091/3202/3373/3397/3552/3553/3569/3670/3678/9270/3716/3815/9314/354/3848/3952/5598/4223/93649/4780/4804/4838/4851/5155/5196/5335/23129/5578/5587/5743/5906/9693/10411/388/23328/9037/5054/6422/11005/27286/7058/7060/64102/23554/7291/…	79
1247	LumA_pos_only	GO:0010876	lipid localization	107/3337	351/16992	6.5253e-07	5.03579e-05	3.82909e-05	19/154664/23461/10351/8647/5244/1244/10257/9429/64137/64241/32/1636/2180/130399/9370/185/186/1645/1109/63982/121601/196527/302/338/347/80831/80830/55937/57205/23250/23200/286410/10396/57198/2583/624/948/1080/1149/2055/1191/10087/1394/1588/84649/1813/1814/1906/23344/55294/8322/2587/51738/51228/51454/3074/3553/3569/8660/3690/3783/3929/26119/3952/3990/9388/9227/4035/4828/114885/114881/114883/5027/58…	107
1248	LumA_pos_only	GO:0010959	regulation of metal ion transport	100/3337	323/16992	6.85029e-07	5.19563e-05	3.95063e-05	25/88/117/135/79026/9472/287/196527/468/493/623/7439/51719/775/781/785/815/817/818/844/845/859/154043/1272/1394/201140/1756/1804/1812/1813/1814/1908/30845/2149/9002/2280/2316/2645/2775/10681/2916/2946/3356/51763/57158/7881/3753/30819/3759/3784/283518/3787/3788/3958/4638/4734/154215/128414/4842/4878/4986/84876/130497/5024/5027/5142/5144/5155/5159/5187/5311/5335/5566/5581/5621/5743/9104/6262/6271/6…	100
1249	LumA_pos_only	GO:0021537	telencephalon development	78/3337	236/16992	6.91195e-07	5.19563e-05	3.95063e-05	23287/220/238/306/200894/493/552/652/22903/7832/1021/6900/1281/1459/153090/85458/63950/1812/1813/1956/2018/2044/2048/2131/2145/55079/2258/2253/2316/27023/2290/93986/55970/170825/388585/3091/3398/3400/3736/84623/3912/4009/1902/4035/120892/4142/8195/81565/4747/4781/3084/4915/9253/5021/23236/91584/5455/5629/5728/5802/5879/5649/5992/6091/57142/6331/6496/140679/6546/6547/9353/6608/6722/23380/25777/232…	78
1250	LumA_pos_only	GO:0006612	protein targeting to membrane	65/3337	187/16992	7.99848e-07	5.93528e-05	4.51304e-05	287/302/64422/84938/30845/401647/51763/9270/3745/9312/3753/85377/91663/4641/23114/55690/5064/5593/5621/5727/51762/6134/6136/6138/6139/6141/6142/6143/6144/6146/9349/6147/6154/6155/6159/6161/6165/6168/6170/6124/6125/6128/6130/6204/6206/6207/6210/6217/6218/6222/6228/6229/6233/6234/6188/6189/6191/6194/6201/132112/7095/6711/6727/2040/7311	65
1251	LumA_pos_only	GO:0001503	ossification	112/3337	373/16992	8.27713e-07	6.06431e-05	4.61115e-05	43/90/92/56172/196527/54829/8313/55973/651/652/653/655/659/847/865/1009/1021/1052/9350/1277/1290/55790/1490/115908/8642/4921/22943/50506/1956/1969/2131/2132/2303/8326/2623/2662/8200/2719/2822/10457/9759/51564/3091/3199/3397/3398/3400/3481/3486/3488/285313/3569/3570/3611/3726/7071/83999/3952/55366/4038/4057/4325/4313/4330/4664/9241/4851/4882/4958/130497/116039/344901/5027/5179/162466/133522/5566/5…	112
1252	LumA_pos_only	GO:0003018	vascular process in circulatory system	56/3337	154/16992	8.90368e-07	6.44181e-05	4.8982e-05	1636/59272/133/135/136/148/151/152/153/155/185/186/284/143872/552/553/624/659/1131/1373/1621/9732/1812/1889/1906/1908/1909/1956/2149/143282/2303/3269/3274/3351/3356/3363/3672/9270/10242/3952/8195/4842/4878/5021/5028/5139/8864/5467/5592/5724/5743/59342/6546/9353/6865/59341	56
1253	LumA_pos_only	GO:0032956	regulation of actin cytoskeleton organization	91/3337	289/16992	9.58654e-07	6.82879e-05	5.19244e-05	25/88/10096/118/11214/93663/79822/395/9639/55616/80115/27302/830/93661/859/6369/11135/10435/10602/1073/1440/1490/85458/1906/1946/2042/2044/2059/9873/29109/80206/90167/11211/3397/3611/51763/10788/9270/23189/55243/51474/25802/1902/4035/54551/4233/8195/91663/4641/4690/4703/50507/4908/4916/54959/5063/5066/5156/5159/90102/5295/130271/5581/5629/5879/10411/5962/6281/9037/6422/285590/9353/4088/6710/6711/…	91
1254	LumA_pos_only	GO:0051051	negative regulation of transport	131/3337	453/16992	9.87675e-07	6.82879e-05	5.19244e-05	64241/10449/88/130399/9370/151/152/186/284/307/347/10550/468/64422/8313/655/51719/817/845/859/11314/948/1149/1312/51185/1394/1410/55917/1540/153090/147906/285381/1813/1814/8445/1906/2149/131177/55612/8326/2564/51738/2775/10681/2917/2946/3033/3351/3356/3598/3553/11141/3569/3625/51763/8660/9270/3690/8997/7881/3745/3753/283518/3952/3958/55366/3976/55788/2615/120892/347730/26045/4129/4131/5598/4188/8…	131
1255	LumA_pos_only	GO:0010595	positive regulation of endothelial cell migration	32/3337	71/16992	9.88201e-07	6.82879e-05	5.19244e-05	154810/284/306/652/659/1906/2246/8823/2247/2260/2303/27086/2822/51564/9734/9270/3690/4233/4780/8828/5155/5335/5578/5587/5629/5743/388/23328/949/9037/27286/7476	32
1256	LumA_pos_only	GO:0045047	protein targeting to ER	41/3337	101/16992	9.91047e-07	6.82879e-05	5.19244e-05	6134/6136/6138/6139/6141/6142/6143/6144/6146/9349/6147/6154/6155/6159/6161/6165/6168/6170/6124/6125/6128/6130/6204/6206/6207/6210/6217/6218/6222/6228/6229/6233/6234/6188/6189/6191/6194/6201/7095/6727/7311	41
1257	LumA_pos_only	GO:0050880	regulation of blood vessel size	50/3337	133/16992	1.0872e-06	7.40318e-05	5.6292e-05	1636/59272/133/135/136/148/151/152/153/155/185/186/143872/552/553/624/659/1131/1373/1621/9732/1812/1889/1906/1908/1909/1956/2149/2303/3269/3274/3351/3356/3363/3672/9270/10242/3952/8195/4842/4878/5021/5028/8864/5467/5592/5724/5743/59342/6546	50
1258	LumA_pos_only	GO:0006869	lipid transport	98/3337	318/16992	1.11071e-06	7.47532e-05	5.68405e-05	19/154664/23461/10351/8647/5244/1244/10257/9429/64137/64241/32/1636/2180/9370/185/186/1645/1109/63982/121601/196527/302/338/347/80831/80830/55937/57205/23250/23200/286410/10396/57198/624/948/1080/2055/1191/10087/1394/1588/1813/1814/1906/23344/8322/2587/51738/51228/51454/3553/8660/3690/3783/3929/26119/3952/3990/9388/9227/4035/4828/114885/114881/114883/5027/58488/23760/26207/57605/5321/22925/123/54…	98
1259	LumA_pos_only	GO:0007015	actin filament organization	104/3337	343/16992	1.22992e-06	8.18251e-05	6.22178e-05	25/87/88/10096/118/11217/283/93663/79822/395/9639/55616/80115/10487/10486/830/93661/859/6369/11135/10435/10602/1073/22837/1440/1490/1730/2059/2195/9873/29109/80206/2316/56776/90167/51738/3397/51763/10788/9270/3693/23189/55243/51474/25802/1902/54551/4233/57553/8195/91663/4606/4607/4430/4641/9172/4690/4739/50507/5063/27295/221692/90102/5295/130271/5358/133522/5581/5629/5879/10411/5962/6281/9037/642…	104
1260	LumA_pos_only	GO:0021885	forebrain cell migration	28/3337	59/16992	1.2985e-06	8.54057e-05	6.49404e-05	200894/558/6900/153090/85458/1812/1813/1956/2018/55079/2258/27023/2290/3912/120892/81565/3084/5455/5879/5649/6091/57142/9353/6722/23380/25777/23224/7301	28
1261	LumA_pos_only	GO:0035150	regulation of tube size	50/3337	134/16992	1.40671e-06	9.14835e-05	6.95618e-05	1636/59272/133/135/136/148/151/152/153/155/185/186/143872/552/553/624/659/1131/1373/1621/9732/1812/1889/1906/1908/1909/1956/2149/2303/3269/3274/3351/3356/3363/3672/9270/10242/3952/8195/4842/4878/5021/5028/8864/5467/5592/5724/5743/59342/6546	50
1262	LumA_pos_only	GO:0070972	protein localization to endoplasmic reticulum	48/3337	127/16992	1.48095e-06	9.52417e-05	7.24194e-05	287/55973/11015/22930/6134/6136/6138/6139/6141/6142/6143/6144/6146/9349/6147/6154/6155/6159/6161/6165/6168/6170/6124/6125/6128/6130/6204/6206/6207/6210/6217/6218/6222/6228/6229/6233/6234/6188/6189/6191/6194/6201/57142/6262/89866/7095/6727/7311	48
1263	LumA_pos_only	GO:1904062	regulation of cation transmembrane transport	81/3337	252/16992	1.50839e-06	9.58231e-05	7.28615e-05	25/88/79026/9472/287/196527/493/623/51719/775/781/785/10368/817/844/845/859/149111/1394/201140/1756/1804/1812/1813/1814/1908/30845/2149/9002/2280/2316/10681/2946/57158/7881/3753/30819/3759/3784/283518/3787/3788/4734/22871/54413/4842/4878/4986/4988/130497/5142/5144/5311/5335/10891/5566/5581/5621/5923/5649/9104/6262/6271/6324/6327/55800/6330/6331/6546/6588/6640/6769/2040/117531/117532/10345/7220/84…	81
1264	LumA_pos_only	GO:0051961	negative regulation of nervous system development	82/3337	256/16992	1.5231e-06	9.58231e-05	7.28615e-05	50807/53335/655/51286/6900/152330/1281/1400/1630/85458/28514/26052/1814/1840/11221/2043/2048/55079/2258/2290/2309/2796/23432/54328/388585/3199/3397/3398/3400/3475/3670/64843/23189/11202/3956/4009/1902/4035/4038/4211/8898/4613/4804/22871/54413/9241/4851/4854/7025/3084/4916/4974/344901/152559/5080/5309/5376/5530/5566/5567/5728/5793/5802/9693/5992/57142/9037/22933/6496/9353/30812/23111/6695/23380/11…	82
1265	LumA_pos_only	GO:0060037	pharyngeal system development	16/3337	25/16992	1.56612e-06	9.73619e-05	7.40316e-05	90/652/653/655/659/1889/2138/2253/2348/3670/9241/5362/5727/6495/7042/7046	16
1266	LumA_pos_only	GO:0002040	sprouting angiogenesis	31/3337	69/16992	1.58121e-06	9.73619e-05	7.40316e-05	284/652/168667/1012/28514/1948/1960/1969/2246/2247/2303/2822/51564/9734/3678/3688/9270/3716/9314/4017/4223/4804/4851/3164/55742/5743/6091/9037/9353/6722/27286	31
1267	LumA_pos_only	GO:0008016	regulation of heart contraction	75/3337	229/16992	1.65692e-06	0.00010095	7.67599e-05	10060/59272/133/148/153/186/287/489/493/552/27302/11149/775/8913/781/55799/785/10368/817/844/845/859/1490/29119/1756/1813/1906/1908/30845/2034/2258/2316/10052/2740/2775/2946/9759/23493/27129/3750/3751/3753/30819/3768/3759/3777/3784/4205/4633/4634/4842/4878/4882/5142/5144/8654/5566/6261/6262/6271/6324/6327/55800/6330/6331/6546/6547/4092/6640/6863/7042/7067/7139/10345/7220	75
1268	LumA_pos_only	GO:0045445	myoblast differentiation	34/3337	79/16992	1.69436e-06	0.000102156	7.76769e-05	26287/652/694/116173/28514/2034/3475/3486/3611/3670/7881/3956/4217/6300/4154/55796/2660/4618/93649/4851/3084/23236/5467/144165/5925/3516/150572/6665/30812/6722/6862/6934/7480/677	34
1269	LumA_pos_only	GO:0043405	regulation of MAP kinase activity	99/3337	325/16992	1.75047e-06	0.000104451	7.94218e-05	9370/136/151/152/64853/11214/238/60370/652/655/859/11314/1139/7852/153090/28988/1843/11221/142679/1845/1848/1849/1906/1908/1956/1991/2043/10595/2149/2246/2247/2260/2321/11211/8322/7855/8325/1647/10912/2690/51738/3356/3553/3611/51763/3656/11213/3672/3735/3815/1902/120892/5604/389840/4215/4217/1326/5602/5598/51562/50507/3084/4908/4916/5027/5063/152559/8654/5155/56034/5159/51196/5335/5562/5906/2889/…	99
1270	LumA_pos_only	GO:0043410	positive regulation of MAPK cascade	135/3337	475/16992	1.89816e-06	0.000112108	8.52439e-05	25/136/148/151/152/155/11214/238/284/22881/10550/60370/652/168667/6360/6369/414062/948/1116/1139/1490/6376/7852/153090/28988/1813/142679/1848/1849/60401/1906/1908/1956/1991/2043/10595/2149/55294/2246/2247/26281/2253/2260/2321/2492/11211/8322/7855/8324/8325/1647/10912/2690/51738/10457/3061/3146/3356/3481/3486/3553/3569/3611/3656/3672/3735/3815/152831/3952/3976/1902/120892/5604/389840/4215/4217/132…	135
1271	LumA_pos_only	GO:0033692	cellular polysaccharide biosynthetic process	28/3337	60/16992	1.98034e-06	0.000114727	8.72358e-05	10331/55790/55454/8445/2131/2132/2632/2645/2992/8908/2998/3036/3037/3038/3481/51763/8660/8864/5236/5260/79660/5507/648791/53632/6233/10580/7311/7360	28
1272	LumA_pos_only	GO:1904018	positive regulation of vasculature development	51/3337	139/16992	1.98216e-06	0.000114727	8.72358e-05	133/285/51129/306/694/729/6369/1116/1139/1215/6376/28514/1948/1958/51752/2152/2246/2247/2321/2303/2624/2627/51564/9734/3091/3373/3552/3553/3670/3678/3716/3815/93649/4780/4838/4851/5155/5335/5578/5587/5743/5906/9693/10411/388/23328/9037/5054/27286/7291/79805	51
1273	LumA_pos_only	GO:0034330	cell junction organization	80/3337	250/16992	2.12093e-06	0.000120914	9.19403e-05	1636/59272/60/87/88/89/118/283/287/347/395/8874/1008/1009/1012/1015/1016/64403/1006/149461/1308/23603/1828/1946/2042/10979/2316/2318/7855/10052/51564/57493/3611/3678/3655/9270/3690/3691/3861/3852/3914/3915/3987/4641/23114/57502/9253/90102/5566/5578/5728/51762/5879/5906/5908/2889/9693/11228/5962/6281/6422/4088/4092/6615/10580/6722/7042/7043/7046/7082/7094/83660/7145/7205/59341/7368/7408/7414/12372…	80
1274	LumA_pos_only	GO:0016339	calcium-dependent cell-cell adhesion via plasma membrane cell adhesion molecules	17/3337	28/16992	2.13164e-06	0.000120914	9.19403e-05	1012/1015/64072/8642/1828/22871/56126/56125/56123/56122/57717/56133/56132/56131/26167/56130/56127	17
1275	LumA_pos_only	GO:0051480	regulation of cytosolic calcium ion concentration	92/3337	298/16992	2.15172e-06	0.000120914	9.19403e-05	25/111/117/133/148/185/9472/287/493/552/553/623/624/775/781/794/817/844/845/859/886/56477/1237/10803/948/1604/64072/57053/10518/7852/10800/201140/1756/1812/1813/1906/1909/2149/2151/9002/2247/2280/2358/8326/2587/2624/51738/2740/2840/2843/2890/2915/2946/3061/3146/59340/3356/57158/3777/1902/4828/4842/4887/5021/5024/5027/5028/5144/5145/5156/5311/51196/5335/5566/5581/5621/79608/6261/6262/6288/6546/654…	92
1276	LumA_pos_only	GO:0010721	negative regulation of cell development	86/3337	274/16992	2.18021e-06	0.000121337	9.22615e-05	50807/53335/655/859/51208/6900/152330/1281/23603/1400/1630/85458/28514/26052/1814/1840/11221/1946/2043/2048/2192/2200/55079/2258/2290/2309/2796/54328/388585/3199/3397/3398/3400/3475/3670/64843/9270/23189/11202/3956/4009/1902/4035/4038/4057/4211/4613/4804/22871/54413/4838/9241/4851/4854/4882/7025/3084/4916/4974/344901/152559/5080/5309/5376/5530/5728/5793/5802/9693/57142/9037/22933/6496/9353/30812/…	86
1277	LumA_pos_only	GO:0035296	regulation of tube diameter	47/3337	125/16992	2.24561e-06	0.000122619	9.32365e-05	1636/59272/133/135/136/148/151/152/153/155/185/186/143872/552/553/624/659/1131/1373/1621/9732/1812/1889/1906/1908/1909/1956/2149/3269/3274/3351/3356/3363/3672/10242/3952/8195/4842/5021/5028/8864/5467/5592/5724/5743/59342/6546	47
1278	LumA_pos_only	GO:0097746	regulation of blood vessel diameter	47/3337	125/16992	2.24561e-06	0.000122619	9.32365e-05	1636/59272/133/135/136/148/151/152/153/155/185/186/143872/552/553/624/659/1131/1373/1621/9732/1812/1889/1906/1908/1909/1956/2149/3269/3274/3351/3356/3363/3672/10242/3952/8195/4842/5021/5028/8864/5467/5592/5724/5743/59342/6546	47
1279	LumA_pos_only	GO:0097756	negative regulation of blood vessel diameter	34/3337	80/16992	2.39426e-06	0.000128442	9.7664e-05	1636/59272/133/148/151/152/185/143872/552/553/624/659/1131/1621/9732/1889/1906/1908/1909/1956/2149/3269/3274/3351/3356/3363/10242/3952/8195/5021/8864/5724/5743/6546	34
1280	LumA_pos_only	GO:0055007	cardiac muscle cell differentiation	39/3337	97/16992	2.39663e-06	0.000128442	9.7664e-05	88/90/186/11214/9472/27302/652/11149/859/22943/1906/1948/80206/8324/2627/23493/90410/3688/4000/4205/55897/4633/93649/50507/4878/3084/5156/5159/5308/5629/3516/6256/6443/150094/6546/8470/55553/6722/7273	39
1281	LumA_pos_only	GO:0014074	response to purine-containing compound	52/3337	144/16992	2.73389e-06	0.000145172	0.000110385	9370/135/189/9472/218/845/1080/10518/1277/1373/53905/50506/1843/2353/2354/8061/2819/2946/3488/3553/3569/51763/3726/3753/3784/50507/5024/9127/5027/5105/5139/5179/5187/10891/133522/5562/5724/5728/5743/5906/5908/2889/9693/10411/6261/6262/6529/6546/6547/54434/7480/677	52
1282	LumA_pos_only	GO:0090287	regulation of cellular response to growth factor stimulus	76/3337	236/16992	2.89639e-06	0.000152403	0.000115883	25/92/9508/186/54829/652/168667/659/859/135228/1028/1030/9350/1149/286204/153090/22943/27122/28514/1848/163126/2200/55612/2246/8823/2247/9982/143282/2260/23770/2321/2348/2297/8322/2627/8200/2734/2719/64388/388585/64399/3091/3553/3611/3678/8516/3690/375616/4052/4641/93649/4734/9241/4851/56937/63976/3516/494470/6233/6422/10479/9353/4088/4091/4092/58533/25928/23111/10252/10253/7043/7046/7049/66000/7…	76
1283	LumA_pos_only	GO:0014812	muscle cell migration	32/3337	74/16992	2.99588e-06	0.000156217	0.000118784	1636/9370/9732/4303/3037/9759/3486/3488/3611/9270/3690/8997/1902/4035/93649/65009/4780/50507/5031/55742/5155/5159/5467/10891/56729/5054/6495/9353/6608/54434/7060/10221	32
1284	LumA_pos_only	GO:0048662	negative regulation of smooth muscle cell proliferation	20/3337	37/16992	3.39051e-06	0.000172629	0.000131263	9370/283/347/1264/1312/3486/3488/3592/3611/9314/93649/57447/65009/4883/4969/5467/10891/7043/10221/7434	20
1285	LumA_pos_only	GO:1900274	regulation of phospholipase C activity	20/3337	37/16992	3.39051e-06	0.000172629	0.000131263	25/117/148/283/552/553/636/1909/1956/2247/2260/2321/2776/3356/3815/1902/5156/5159/5581/5724	20
1286	LumA_pos_only	GO:0031589	cell-substrate adhesion	93/3337	305/16992	3.40009e-06	0.000172629	0.000131263	25/87/88/89/284/285/84168/347/395/8874/558/604/11149/56477/948/1012/1021/1029/1308/1277/1281/1295/23603/1490/50624/1793/1946/54749/2042/2047/2192/55612/10979/2316/8322/8324/3037/3204/3397/3611/3672/8515/3678/3655/8516/3688/9270/3690/3691/3693/23189/3912/3915/3956/3987/91663/4811/4851/4887/10562/55742/90102/5295/59339/5467/8499/5581/5728/5829/5879/55698/6251/6281/5054/6422/8910/4088/4091/25992/105…	93
1287	LumA_pos_only	GO:0007389	pattern specification process	121/3337	421/16992	3.52867e-06	0.000177599	0.000135042	90/92/64853/60529/200894/472/8313/80114/652/653/655/659/7832/9350/286204/56603/8642/84976/22943/28514/10655/63950/1848/1906/8726/2018/2114/2138/55079/2246/2253/2260/23770/2348/27023/2303/2297/2290/7855/2719/23432/64388/170825/388585/23493/64399/3091/3206/3207/3199/3200/3202/3203/3204/3212/3213/3216/3217/3218/3219/3236/3237/3239/3233/3234/79192/50805/3670/4038/4188/4223/55897/4281/8195/4618/65009/…	121
1288	LumA_pos_only	GO:0001656	metanephros development	36/3337	88/16992	3.59255e-06	0.000179256	0.000136302	9370/186/359/652/655/1958/2138/2200/2253/2303/2297/80144/2719/388585/3207/3398/79192/8516/3913/55366/3976/130497/116039/7849/5155/5156/5159/5311/5455/5727/6495/6608/30812/10252/25937/10413	36
1289	LumA_pos_only	GO:0007409	axonogenesis	121/3337	422/16992	4.00555e-06	0.000198155	0.000150672	25/322/51062/655/659/886/1009/10752/1123/6900/152330/84570/1400/1630/9201/55715/220164/1808/1813/1826/1946/1949/2043/2044/2047/2048/2115/2131/9638/9637/55079/2258/2253/27023/2290/151449/2676/3199/3475/3611/8660/3670/64843/57611/3688/8609/3897/3908/3913/9211/4009/4038/57689/4131/5604/5598/4147/81565/4744/4747/23114/4781/4804/54413/9241/4851/4929/3084/8828/9378/59277/22854/4915/4916/9253/4969/10439…	121
1290	LumA_pos_only	GO:0045913	positive regulation of carbohydrate metabolic process	29/3337	65/16992	4.04584e-06	0.000198452	0.000150898	89/117/84649/8445/2308/2645/2819/2822/3037/3091/3269/3356/3481/8660/8850/3973/4142/51085/5027/5028/5155/5465/10891/648791/5562/5581/5724/9104/10580	29
1291	LumA_pos_only	GO:0003015	heart process	82/3337	262/16992	4.20361e-06	0.000204458	0.000155465	10060/1636/59272/133/148/153/186/11214/287/489/493/552/27302/11149/775/8913/781/55799/785/10368/817/844/845/859/1490/29119/1756/1813/1906/1908/30845/2034/2316/10052/2740/2775/2946/9759/23493/27129/3750/3751/3753/30819/3768/3759/3777/3784/4205/4607/4633/4634/4842/4878/4882/5142/5144/8654/5566/6261/6262/6271/6324/6327/55800/6330/6331/6444/137868/6546/6547/4092/6640/6863/6901/7042/7067/7134/7139/103…	82
1292	LumA_pos_only	GO:0060993	kidney morphogenesis	37/3337	92/16992	4.27344e-06	0.000206122	0.00015673	170690/186/652/655/8642/2138/2246/2247/2253/2297/80144/51301/2719/388585/3207/3217/3237/3611/79192/26249/55366/3976/120892/9241/27031/130497/7849/5159/5311/5727/6495/6608/30812/7481/7482/7475/25937	37
1293	LumA_pos_only	GO:0031960	response to corticosteroid	56/3337	161/16992	4.39409e-06	0.00020852	0.000158553	5244/1244/23205/9370/133/186/189/11214/8644/210/218/306/552/590/799/1026/1277/1369/1373/1490/54541/1843/1906/1956/2353/2354/8061/2308/2309/2796/23462/3351/50616/3569/3670/687/4129/2660/4747/4851/266743/2908/4916/5066/5069/133522/5724/5743/6161/9353/6898/84676/7332/7538/677/678	56
1294	LumA_pos_only	GO:0090092	regulation of transmembrane receptor protein serine/threonine kinase signaling pathway	68/3337	207/16992	4.41381e-06	0.00020852	0.000158553	25/90/92/54829/27302/651/652/653/655/168667/659/859/135228/1028/1030/9350/1149/286204/168002/22943/27122/163126/2200/55612/2280/23770/2348/2297/10468/2627/2662/8200/151449/2734/2719/64388/388585/3611/3625/83729/8516/375616/4052/2660/93649/4838/9241/4851/56937/63976/3516/11030/494470/6233/6422/4088/4091/4092/58533/25928/23111/7042/7043/7046/7049/7311/25937/6935	68
1295	LumA_pos_only	GO:0002237	response to molecule of bacterial origin	96/3337	319/16992	4.43123e-06	0.00020852	0.000158553	19/1244/25/128/133/57379/55122/210/338/558/623/841/948/1604/1312/64506/1373/1440/1511/2919/2920/2921/6374/6372/1543/1544/153090/11221/1906/1991/2149/2353/27086/7855/55970/2796/3248/3454/3592/3553/149233/3569/3656/11213/3726/3929/4057/10892/4129/4257/4258/4360/4804/4851/4986/4988/5027/5105/5142/5144/5179/5196/5197/57088/5467/10891/5473/5578/5581/5617/5724/5743/6197/6279/23328/949/5054/22933/6590/1…	96
1296	LumA_pos_only	GO:0015711	organic anion transport	126/3337	444/16992	4.49222e-06	0.000209685	0.00015944	19/8647/5244/1244/10257/64241/32/1636/59272/2180/135/186/189/1645/1109/320/10550/57205/23250/23200/286410/10396/57198/552/624/7439/759/762/11238/765/948/1080/2055/51700/1813/1814/1906/133418/2348/2352/2744/2917/3039/3553/8660/3783/3952/4828/4889/4915/4948/130497/5027/58488/8864/23760/26207/57605/5321/22925/123/5465/5467/8499/5660/22930/6256/949/6342/57515/345274/9058/64849/284111/6566/117247/3877…	126
1297	LumA_pos_only	GO:0010975	regulation of neuron projection development	116/3337	402/16992	4.53785e-06	0.000210121	0.00015977	25/322/411/50807/53335/653/655/659/57118/65981/1123/1272/6900/64506/9362/1400/153090/1630/26052/1808/1826/1946/8507/2042/2043/2048/79791/25793/9638/55079/2258/2260/90167/51704/3397/3475/3556/11141/3569/3611/57611/50618/8997/23189/9314/5653/11202/3897/3956/1902/4035/4038/57689/57554/120892/4131/5604/4690/81565/65009/4734/4747/4780/4804/22871/54413/7025/3084/4915/4916/10439/4974/344901/5063/152559/…	116
1298	LumA_pos_only	GO:0007626	locomotory behavior	64/3337	192/16992	4.85717e-06	0.000223121	0.000169656	53616/111/135/220/238/56172/320/57561/460/64072/51286/10752/2055/6900/1476/1621/1803/1812/1813/1814/1826/1949/2043/2059/2119/55079/2395/8322/2775/54112/51704/2915/2916/3074/3218/3236/3398/8997/3751/4009/120892/347730/4211/4857/4887/4929/3084/4909/93145/4986/4988/5179/5309/5532/80243/5581/5728/347148/6571/6623/55084/7111/29801/25946	64
1299	LumA_pos_only	GO:0060047	heart contraction	81/3337	259/16992	4.95286e-06	0.000225726	0.000171636	10060/1636/59272/133/148/153/186/287/489/493/552/27302/11149/775/8913/781/55799/785/10368/817/844/845/859/1490/29119/1756/1813/1906/1908/30845/2034/2316/10052/2740/2775/2946/9759/23493/27129/3750/3751/3753/30819/3768/3759/3777/3784/4205/4607/4633/4634/4842/4878/4882/5142/5144/8654/5566/6261/6262/6271/6324/6327/55800/6330/6331/6444/137868/6546/6547/4092/6640/6863/6901/7042/7067/7134/7139/10345/722…	81
1300	LumA_pos_only	GO:0010927	cellular component assembly involved in morphogenesis	38/3337	96/16992	5.00041e-06	0.000226112	0.00017193	88/3267/11214/287/27302/844/845/859/64753/1073/1906/646480/80206/3611/3688/11155/4205/8898/4606/4607/4621/4633/9172/58529/51778/23114/5156/5159/90102/200576/5629/5990/6722/9519/7111/7273/7368/124626	38
1301	LumA_pos_only	GO:0035265	organ growth	51/3337	143/16992	5.1293e-06	0.000228593	0.000173817	32/148/186/9472/27302/54796/205428/859/9350/1588/4921/28514/1848/1906/2121/2247/26281/2253/2260/2303/2395/2627/57493/23493/26524/3952/3953/55897/65009/57502/9241/4851/4878/344901/5159/5324/5629/5660/5728/5950/3516/6256/60485/6608/8470/10253/7042/7046/7049/10413/23414	51
1302	LumA_pos_only	GO:0030048	actin filament-based movement	45/3337	121/16992	5.13426e-06	0.000228593	0.000173817	88/89/287/775/8913/781/817/859/29119/1756/2316/10052/3753/3759/3784/4606/4607/4620/4621/4622/4626/4633/4634/4430/4643/4650/4703/55742/5142/5144/6262/6324/6327/55800/6330/6331/6640/25777/23224/7111/7134/7125/7139/7171/7273	45
1303	LumA_pos_only	GO:0007612	learning	48/3337	132/16992	5.21591e-06	0.000230196	0.000175035	10396/590/7832/2055/6900/1312/1621/9162/22943/1812/1813/1814/2048/2258/2353/8061/27023/93986/54112/2903/2915/2917/3091/3269/3274/90410/3688/8997/3815/4212/65009/54413/57502/266743/4885/9378/4915/4986/84152/5532/5577/5743/5649/6529/6547/6722/6863/6865	48
1304	LumA_pos_only	GO:0061564	axon development	129/3337	458/16992	5.2498e-06	0.000230196	0.000175035	25/322/347/51062/655/659/886/1009/10752/1123/6900/152330/84570/1400/1630/9201/55715/220164/1808/1813/1826/1946/1949/2042/2043/2044/2047/2048/2115/2131/9638/9637/55079/2258/2253/2348/27023/2290/151449/2676/3199/3475/3611/8660/3670/64843/57611/3688/9314/8609/11202/3897/3908/3913/9211/4009/4038/57689/4131/5604/5598/4147/81565/4744/4747/4741/23114/4781/4804/54413/9241/4851/4929/3084/8828/9378/59277/2…	129
1305	LumA_pos_only	GO:0072523	purine-containing compound catabolic process	25/3337	53/16992	5.46423e-06	0.000237797	0.000180815	316/847/22875/9615/5598/84618/22978/4907/170685/283927/10846/50940/5139/5141/5142/5143/5144/8654/27115/5151/8622/5152/4860/10411/25939	25
1306	LumA_pos_only	GO:0061448	connective tissue development	75/3337	236/16992	5.76339e-06	0.000248944	0.000189291	84159/57561/8313/27302/651/652/653/655/659/9350/1116/1302/1277/1289/55790/1490/84649/1906/2202/1958/2121/2247/2260/2303/2297/8200/151449/51738/2734/2822/388585/3091/3207/3200/3202/3213/3373/3398/3400/3952/4017/8195/4613/4781/9241/4851/130497/116039/5019/5155/5159/11145/5467/10891/5396/285590/114789/4088/4093/6615/55553/30812/23111/6722/7042/7045/7046/7067/64102/7480/7481/7482/81029/7476/6935	75
1307	LumA_pos_only	GO:0007204	positive regulation of cytosolic calcium ion concentration	82/3337	264/16992	5.81504e-06	0.000249314	0.000189573	25/111/117/133/148/185/9472/287/493/552/553/623/624/775/781/817/844/845/859/886/56477/1237/10803/948/1604/57053/10518/7852/10800/201140/1756/1812/1813/1906/1909/2149/2151/9002/2247/2280/2358/2587/2624/51738/2740/2840/2843/2946/3146/59340/3356/57158/1902/4828/4842/4887/5021/5024/5027/5028/5144/5156/5311/51196/5335/5566/5581/5621/79608/6261/6262/6288/6546/6547/23075/6863/53373/10345/7220/4308/59341…	82
1308	LumA_pos_only	GO:0006195	purine nucleotide catabolic process	23/3337	47/16992	5.93881e-06	0.000250904	0.000190781	847/9615/5598/84618/22978/4907/170685/283927/10846/50940/5139/5141/5142/5143/5144/8654/27115/5151/8622/5152/4860/10411/25939	23
1309	LumA_pos_only	GO:0055010	ventricular cardiac muscle tissue morphogenesis	23/3337	47/16992	5.93881e-06	0.000250904	0.000190781	27302/2280/2303/57493/23493/3670/4607/4633/4634/9241/4851/3084/5629/3516/6256/6262/4092/7042/7046/7049/7134/7139/23414	23
1310	LumA_pos_only	GO:0010594	regulation of endothelial cell migration	44/3337	118/16992	6.00971e-06	0.000252059	0.00019166	186/154810/284/285/306/27302/652/168667/659/153090/1906/1969/2246/8823/2247/2260/2303/27086/2822/51564/9734/3146/9270/3690/9314/4223/4233/4780/4851/7026/8828/5155/5335/5578/5587/5629/5743/388/23328/949/9037/9353/27286/7476	44
1311	LumA_pos_only	GO:0048705	skeletal system morphogenesis	68/3337	209/16992	6.38529e-06	0.000265885	0.000202173	60529/29123/8313/652/655/659/9350/1277/55790/1490/56603/2138/2260/2303/1112/2734/3037/64399/3207/3199/3200/3202/3203/3204/3212/3213/3216/3217/3218/3236/3233/3234/3373/4057/4188/4325/4313/25902/4613/4664/4838/9241/130497/116039/5027/60676/5156/162466/133522/5396/51715/92129/6422/285590/6495/4088/6862/6913/9496/7042/7043/7046/7067/7291/7480/7476/6935/7763	68
1312	LumA_pos_only	GO:0070252	actin-mediated cell contraction	40/3337	104/16992	6.56388e-06	0.000271027	0.000206082	88/89/287/775/8913/781/817/859/29119/1756/2316/10052/3753/3759/3784/4606/4607/4620/4621/4622/4626/4633/4634/4703/55742/5142/5144/6262/6324/6327/55800/6330/6331/6640/7111/7134/7125/7139/7171/7273	40
1313	LumA_pos_only	GO:0048706	embryonic skeletal system development	45/3337	122/16992	6.60241e-06	0.000271027	0.000206082	92/60529/652/655/1277/10655/2131/2138/2303/3207/3199/3200/3202/3203/3204/3212/3213/3216/3217/3218/3219/3231/3236/3233/3373/4188/4325/25902/4613/4838/9241/130497/116039/5156/5396/5950/6495/4088/6862/6913/7043/7046/7291/7481/6935	45
1314	LumA_pos_only	GO:0060419	heart growth	31/3337	73/16992	6.71802e-06	0.00027383	0.000208214	32/186/9472/27302/205428/859/1848/1906/2247/26281/2260/2303/2627/57493/23493/55897/65009/9241/4851/4878/5629/5728/5950/3516/6256/60485/8470/7042/7046/7049/23414	31
1315	LumA_pos_only	GO:0050768	negative regulation of neurogenesis	75/3337	237/16992	6.83231e-06	0.000276541	0.000210275	50807/53335/655/6900/152330/1281/1400/1630/85458/28514/26052/1814/1840/11221/2043/2048/55079/2258/2290/2309/2796/54328/388585/3199/3397/3398/3400/3475/3670/64843/23189/11202/3956/4009/1902/4035/4038/4211/4613/4804/22871/54413/9241/4851/4854/7025/3084/4916/4974/344901/152559/5080/5309/5376/5530/5728/5793/5802/9693/57142/9037/22933/6496/9353/30812/23111/6695/23380/11075/112755/59341/11023/7476/7533…	75
1316	LumA_pos_only	GO:0023061	signal release	118/3337	414/16992	7.14832e-06	0.000287323	0.000218473	130399/111/9370/133/135/151/152/185/186/320/8874/23568/775/8618/815/818/886/1080/1394/9162/8447/1803/1813/1906/1908/1946/1956/2044/131177/2260/8322/57818/2587/2645/51738/2740/2822/3033/3091/9324/3356/3553/3569/3625/8660/3670/8997/3745/3952/3976/120892/25924/22871/4828/4826/9378/4986/4988/5008/5019/5027/5028/7849/8622/8864/415116/25953/5467/8499/5530/5532/5578/5581/5799/22841/22930/51762/5906/5908…	118
1317	LumA_pos_only	GO:0021954	central nervous system neuron development	30/3337	70/16992	7.53752e-06	0.000300877	0.00022878	7832/1009/6900/1630/9201/1812/1813/2043/2047/2048/55079/2253/2290/2624/2776/3952/431707/4133/81565/4781/4929/4915/91584/5728/5879/9693/6091/6324/9353/6656	30
1318	LumA_pos_only	GO:0061326	renal tubule development	37/3337	94/16992	7.72334e-06	0.000304579	0.000231594	170690/186/652/8642/28514/2138/2246/2247/2253/2297/2719/388585/3207/3217/3237/3611/79192/26249/55366/8549/3976/9241/4851/130497/7849/5311/5455/8842/5727/6495/6608/30812/7481/7482/7475/25937/10413	37
1319	LumA_pos_only	GO:1901861	regulation of muscle tissue development	44/3337	119/16992	7.74014e-06	0.000304579	0.000231594	89/9472/27302/652/859/56603/22943/28514/1906/1948/2247/26281/2253/2260/8324/2627/9759/9734/23493/3488/57158/2660/4618/93649/9241/4851/3084/10891/5562/5728/5950/3516/60485/22933/6495/4088/6665/55553/7046/7049/1831/7291/7480/23414	44
1320	LumA_pos_only	GO:0046683	response to organophosphorus	47/3337	130/16992	7.78812e-06	0.000304579	0.000231594	9370/189/9472/1645/218/1080/10518/1277/1373/54675/53905/50506/1843/2353/2354/8061/2819/3488/3553/51763/3726/3753/3784/1902/50507/5024/9127/5027/5105/5139/5179/5187/133522/5724/5728/5743/5906/5908/2889/9693/10411/6546/6547/54434/10626/7480/677	47
1321	LumA_pos_only	GO:1902624	positive regulation of neutrophil migration	17/3337	30/16992	7.93201e-06	0.000307016	0.000233448	57118/2919/2920/2921/6374/6372/23604/1906/3552/3554/51561/3929/5196/5197/5473/5879/7060	17
1322	LumA_pos_only	GO:0009214	cyclic nucleotide catabolic process	14/3337	22/16992	7.95654e-06	0.000307016	0.000233448	5598/10846/50940/5139/5141/5142/5143/5144/8654/27115/5151/8622/5152/10411	14
1323	LumA_pos_only	GO:0060326	cell chemotaxis	78/3337	250/16992	8.09925e-06	0.000310453	0.000236061	185/196527/57118/6360/6369/56477/414062/1441/6376/2919/2920/2921/6374/6372/3577/7852/1588/9420/23604/9732/1906/1908/1960/1969/2047/2246/8823/2247/2260/2321/2358/3146/3219/3269/3592/23765/3553/51561/3569/3570/3672/3680/3735/3815/3929/3958/1902/1130/4233/4851/3164/11240/55742/5142/5144/5155/5156/5159/5196/5197/5473/5587/5879/6283/6279/6280/6288/6289/6291/51119/9037/5054/9353/23075/7042/7060/8792/59…	78
1324	LumA_pos_only	GO:0072028	nephron morphogenesis	32/3337	77/16992	8.29738e-06	0.000315955	0.000240245	170690/186/652/655/8642/2138/2246/2247/2253/2297/2719/388585/3207/3217/3237/3611/79192/26249/55366/3976/9241/130497/7849/5159/5311/5727/6495/6608/30812/7481/7482/7475	32
1325	LumA_pos_only	GO:0008217	regulation of blood pressure	57/3337	168/16992	8.60914e-06	0.000325684	0.000247642	1636/59272/6296/170690/128/9370/148/153/155/185/186/290/143872/552/553/623/659/84909/1215/1278/1359/1511/28514/1813/1814/1889/1906/1908/1909/51752/2149/2740/2784/3398/3952/8195/4311/83988/4842/4878/4882/4883/7026/5021/5144/5155/5465/5724/5742/5743/347148/91608/59342/6518/4088/6863/29953	57
1326	LumA_pos_only	GO:0002042	cell migration involved in sprouting angiogenesis	18/3337	33/16992	8.86837e-06	0.000333312	0.000253442	1948/1960/2247/2303/2822/51564/9734/3688/9270/9314/4223/4851/3164/5743/6091/9353/6722/27286	18
1327	LumA_pos_only	GO:0030814	regulation of cAMP metabolic process	49/3337	138/16992	8.94746e-06	0.000334115	0.000254053	19/49/108/111/113/117/133/135/136/153/155/9590/9472/799/10487/10486/1394/1812/1813/1814/1906/1909/2492/9568/2587/2740/2774/23432/11245/2917/3351/3973/1902/5598/56246/112609/10886/27031/4883/4887/4988/5064/5144/5196/5311/5578/10411/7077/7434	49
1328	LumA_pos_only	GO:0010632	regulation of epithelial cell migration	59/3337	176/16992	9.20257e-06	0.000337984	0.000256995	186/154810/284/285/306/411/27302/652/168667/659/23603/153090/1793/1906/54566/1969/2246/8823/2247/2260/2303/27086/2822/3037/51564/9734/3091/3146/3373/9270/3690/9314/4163/4223/4233/4780/4851/7026/8828/5155/5335/5578/5581/5587/5629/5728/5743/5793/5801/388/57142/23328/949/9037/9353/27286/6863/7042/7476	59
1329	LumA_pos_only	GO:0003044	regulation of systemic arterial blood pressure mediated by a chemical signal	23/3337	48/16992	9.29088e-06	0.000337984	0.000256995	1636/59272/148/153/155/185/186/552/553/84909/1215/1359/1511/1814/1889/1906/1908/2149/4311/5021/5144/91608/6518	23
1330	LumA_pos_only	GO:0035904	aorta development	23/3337	48/16992	9.29088e-06	0.000337984	0.000256995	11174/1281/1948/2138/2253/23462/23493/4015/4035/4052/4638/4851/5159/5311/23129/144165/5629/3516/6495/4091/9784/6722/7042	23
1331	LumA_pos_only	GO:0061383	trabecula morphogenesis	23/3337	48/16992	9.29088e-06	0.000337984	0.000256995	27302/653/655/859/1277/2280/57493/23462/23493/4313/9241/4851/3084/133522/5950/3516/6422/6654/6722/7042/7046/7049/7480	23
1332	LumA_pos_only	GO:0014909	smooth muscle cell migration	28/3337	64/16992	9.35852e-06	0.000337984	0.000256995	1636/9370/9732/4303/3037/9759/3486/3488/3611/3690/8997/1902/4035/93649/65009/4780/50507/5031/55742/5155/5159/5467/10891/56729/5054/9353/54434/10221	28
1333	LumA_pos_only	GO:0034637	cellular carbohydrate biosynthetic process	31/3337	74/16992	9.40143e-06	0.000337984	0.000256995	10331/55790/55454/8445/2131/2132/2632/2645/2992/8908/2998/3036/3037/3038/3481/51763/8660/3906/3952/5105/8864/5236/5260/79660/5507/648791/53632/6233/10580/7311/7360	31
1334	LumA_pos_only	GO:0016051	carbohydrate biosynthetic process	63/3337	192/16992	1.01611e-05	0.00036304	0.000276046	117/9370/229/230/468/8708/10331/83539/55790/55454/84649/8445/2131/2132/2308/57818/2632/2645/2819/2992/8908/2998/3036/3037/3038/3269/3481/3569/51763/8660/8850/3906/3952/3953/3973/4142/4190/4247/5028/5091/5105/5155/5164/8864/5236/5260/5465/10891/79660/5507/648791/53632/5724/5950/9104/6233/150094/8604/84912/10580/55808/7311/7360	63
1335	LumA_pos_only	GO:0035239	tube morphogenesis	101/3337	346/16992	1.08109e-05	0.000383888	0.000291899	25/90/170690/133/186/200894/652/653/655/859/25932/115908/153090/51339/8642/28514/1906/1909/1948/1956/1969/2043/2119/2138/2246/2247/2253/2348/2303/2297/27086/2627/151449/2719/388585/64399/3091/3207/3202/3217/3237/3239/3398/3611/79192/9270/26249/55366/8549/8543/7798/55897/4233/8195/25902/4613/65009/4781/4838/9241/4851/27031/130497/7849/5156/5308/5311/23129/5534/144165/5566/5567/5629/5727/3516/388/6…	101
1336	LumA_pos_only	GO:0044262	cellular carbohydrate metabolic process	77/3337	248/16992	1.12128e-05	0.000395731	0.000300904	32/89/117/9370/10331/51805/55790/55454/54541/84649/8445/2131/2132/2308/89792/2632/2645/2646/10020/2822/2992/8908/2998/3036/3037/3038/9759/80201/3269/3417/3481/3486/3488/3569/3632/56623/51763/8660/8850/3906/3952/3953/3973/4142/23417/8898/5028/5105/5164/5166/8864/5209/5236/5260/5465/10891/5501/5502/79660/5507/648791/53632/5581/5724/5728/5836/9104/6095/6233/150094/84912/10580/8987/83931/11181/7311/7…	77
1337	LumA_pos_only	GO:0006942	regulation of striated muscle contraction	34/3337	85/16992	1.18521e-05	0.000415259	0.000315753	59272/89/148/287/27302/775/817/844/845/859/1490/29119/1756/30845/2258/2316/2946/9759/3759/3784/4607/4633/4634/4842/4878/5142/5144/8654/5566/6262/6331/6546/6547/4092	34
1338	LumA_pos_only	GO:0072080	nephron tubule development	36/3337	92/16992	1.19097e-05	0.000415259	0.000315753	170690/186/652/8642/28514/2138/2246/2247/2253/2297/2719/388585/3207/3217/3237/3611/79192/26249/55366/3976/9241/4851/130497/7849/5311/5455/8842/5727/6495/6608/30812/7481/7482/7475/25937/10413	36
1339	LumA_pos_only	GO:0014912	negative regulation of smooth muscle cell migration	13/3337	20/16992	1.21355e-05	0.0004206	0.000319814	9370/3486/3488/3611/4035/93649/65009/4780/5467/10891/5054/9353/10221	13
1340	LumA_pos_only	GO:0072009	nephron epithelium development	41/3337	110/16992	1.24448e-05	0.000428753	0.000326013	170690/9370/186/652/8642/28514/2138/2246/2247/2253/2303/2297/2719/388585/3207/3217/3237/3611/79192/28999/26249/3913/55366/3976/4643/9241/4851/130497/7849/5311/5455/8842/5727/6495/6608/30812/7481/7482/7475/25937/10413	41
1341	LumA_pos_only	GO:0055001	muscle cell development	52/3337	151/16992	1.30898e-05	0.000447849	0.000340533	88/133/186/11214/9472/287/27302/652/11149/844/845/859/1073/1756/92737/1906/80206/2318/9759/9734/23493/3688/11155/4000/4205/4606/4607/4618/4621/4633/9172/58529/51778/4773/4851/4878/5156/5159/5308/5530/5629/6261/6443/6444/137868/6546/6608/8470/6722/7111/7273/7480	52
1342	LumA_pos_only	GO:0046883	regulation of hormone secretion	77/3337	249/16992	1.31538e-05	0.000447849	0.000340533	130399/111/9370/151/152/185/186/8874/23568/775/886/1080/1394/8447/1803/1813/1906/1908/1946/1956/2044/131177/2260/57818/2587/2645/51738/2740/2822/3033/3091/9324/3356/3553/3569/3625/8660/3670/8997/3745/3952/3976/25924/4828/4826/9378/4986/5008/5019/5028/7849/8622/8864/415116/5467/5530/5532/5578/5581/51762/5906/10411/11069/91608/5950/56729/222546/6447/6422/51092/23409/6566/6863/6865/6934/7351/7447	77
1343	LumA_pos_only	GO:0003229	ventricular cardiac muscle tissue development	24/3337	52/16992	1.33561e-05	0.000451568	0.000343361	27302/2280/2303/57493/23493/3398/3670/4607/4633/4634/9241/4851/3084/5629/3516/6256/6262/4092/7042/7046/7049/7134/7139/23414	24
1344	LumA_pos_only	GO:1903672	positive regulation of sprouting angiogenesis	10/3337	13/16992	1.34191e-05	0.000451568	0.000343361	28514/2246/2247/2303/51564/9734/3678/3716/5743/27286	10
1345	LumA_pos_only	GO:0048511	rhythmic process	93/3337	315/16992	1.45362e-05	0.000486332	0.000369795	5244/9370/135/174/196/283/468/472/220202/558/79365/1408/63951/1813/1814/1956/1958/1960/2309/2492/8322/51738/2776/2796/344758/11245/3036/3037/3061/3131/3363/3397/3398/3400/3569/83943/3625/8850/3737/3751/3815/7071/687/3952/55366/3973/54551/5602/2660/10135/4783/4804/22871/4862/4887/4889/4915/4916/4986/4988/5021/5066/9468/5156/5187/8864/8863/5465/10891/5501/5562/5617/10887/128674/5629/5728/56729/6095…	93
1346	LumA_pos_only	GO:0034329	cell junction assembly	63/3337	194/16992	1.46852e-05	0.000488495	0.000371439	1636/59272/60/87/88/89/287/347/395/8874/149461/1308/23603/1828/1946/2042/10979/2316/2318/7855/10052/51564/57493/3611/3678/3655/9270/3690/3691/3861/3852/3914/3915/3987/4641/23114/90102/5566/5578/5728/5879/5906/5908/2889/9693/6281/6422/4088/4092/6615/10580/6722/7082/7094/83660/7145/7205/59341/7368/7408/7414/123720/7481	63
[truncated: 1,330 more rows]
