# Supplementary material for: A comprehensive function analysis of LMO2 in different breast cancer subtypes
Source: Oncotarget. 2017 Dec 21;9(10):8911–26. doi: 10.18632/oncotarget.23542 (PMC5823636; doi:10.18632/oncotarget.23542)
Supplement: Supplementary file 16 [file oncotarget-09-8911-s016.xlsx]

## Sheet: LumA_Her2_GSEA_KEGG_all
	ID	Description	setSize	enrichmentScore	NES	pvalue	p.adjust	qvalues	rank	leading_edge	core_enrichment
hsa03040	hsa03040	Spliceosome	68	-0.481243	-2.08667	0.00149031	0.0339438	0.0218495	3032	tags=54%, list=33%, signal=37%	10713/6635/3304/24148/51645/6627/10465/6637/6633/6636/9416/8175/9343/6626/4670/56949/9410/3183/84321/9939/25804/25766/9775/6632/8896/9092/3303/27339/151903/10084/26121/22827/51690/10907/11338/6625
hsa05322	hsa05322	Systemic lupus erythematosus	65	-0.594444	-2.55092	0.00149254	0.0339438	0.0218495	2172	tags=72%, list=24%, signal=55%	8358/8334/8350/8357/8359/8370/8343/8365/8356/8349/3013/8355/8352/8353/8347/6632/8330/126961/2209/3015/8339/440689/8362/3012/55766/8332/653604/8351/8360/121504/8294/8294/8367/8367/8969/85236/85236/8348/8348/8337/8337/3017/3014/3014/8344/8344/8336/8336/9555/8341/8970/8970
hsa00190	hsa00190	Oxidative phosphorylation	46	-0.549967	-2.19578	0.0015528	0.0339438	0.0218495	2288	tags=62%, list=25%, signal=47%	509/4695/54539/1351/4701/9551/4705/1337/9550/8992/4720/51382/51606/4726/10312/4706/4729/525/525/7384/7384/1537/1537/4716/4716/1345/1345/537/533/533/527/527
hsa02010	hsa02010	ABC transporters	24	0.556291	2.08552	0.002457	0.0339438	0.0218495	1994	tags=54%, list=22%, signal=42%	9429/340273/10060/22/19/10257/10351/64241/154664/1244/8647/10057/5244
hsa04730	hsa04730	Long-term depression	29	0.456695	1.77977	0.00257069	0.0339438	0.0218495	2125	tags=53%, list=23%, signal=41%	5578/5332/5332/5321/5594/2977/1394/6261/23236/1392/3708/5604/2776/2781/4842/5592
hsa04924	hsa04924	Renin secretion	37	0.503332	2.13539	0.00257069	0.0339438	0.0218495	2203	tags=53%, list=24%, signal=40%	117/1385/5332/5332/5532/3759/5137/22802/2977/111/23236/5139/3708/5534/2776/810/153/1636/5530/91860
hsa05211	hsa05211	Renal cell carcinoma	37	0.48319	2.04994	0.00257069	0.0339438	0.0218495	852	tags=37%, list=9%, signal=34%	4233/2034/6655/6654/3091/3091/405/54583/1399/7039/5594/10000/5781/5290
hsa00562	hsa00562	Inositol phosphate metabolism	36	0.460778	1.93041	0.00258398	0.0339438	0.0218495	1560	tags=34%, list=17%, signal=28%	5332/5332/8898/5287/5728/200576/200576/8897/8395/5290/23236/3632/5333
hsa04920	hsa04920	Adipocytokine signaling pathway	40	0.47606	2.07284	0.0026178	0.0339438	0.0218495	1715	tags=52%, list=19%, signal=43%	6517/5105/2180/3953/5465/32/10000/5565/3952/23205/5781/10891/6258/5562/5563/57818/948/1374/7132/6256/9370
hsa04066	hsa04066	HIF-1 signaling pathway	49	0.461102	2.1111	0.00274725	0.0339438	0.0218495	939	tags=35%, list=10%, signal=32%	5578/3569/3091/3091/1956/284/405/54583/2321/5594/5209/10000/7018/1906/5290/285/3459/3099
hsa04350	hsa04350	TGF-beta signaling pathway	49	0.460097	2.1065	0.00274725	0.0339438	0.0218495	2204	tags=43%, list=24%, signal=33%	3400/92/659/3397/4093/653/4091/4838/130399/4090/5594/1030/90/7046/4088/6667/6093/4089/652/8200/5308
hsa05034	hsa05034	Alcoholism	115	-0.377213	-1.80135	0.0027894	0.0339438	0.0218495	2105	tags=49%, list=23%, signal=38%	8334/8350/8357/8359/8370/8343/8365/8356/8349/3013/3065/8355/8352/8353/51764/79885/8347/1388/8330/126961/3015/8339/440689/8362/3012/55766/55869/8332/10013/653604/3265/8351/8360/2785/121504/8294/8294/2783/2783/8367/8367/8969/85236/85236/8348/8348/8337/8337/3017/3014/3014/8344/8344/8336/8336/116444/116444/9555/8341/8970/8970
hsa04713	hsa04713	Circadian entrainment	60	0.408099	1.9309	0.003003	0.0339438	0.0218495	2203	tags=43%, list=24%, signal=33%	117/5578/51655/1385/5332/5332/6262/5594/2904/2977/111/2353/8864/55970/6261/8913/23236/3708/817/59345/2776/2903/810/4842/5592/10681/91860
hsa04922	hsa04922	Glucagon signaling pathway	59	0.409842	1.93521	0.003003	0.0339438	0.0218495	1640	tags=43%, list=18%, signal=35%	1385/5332/5332/5105/2998/2308/23235/5532/5465/23411/6514/32/10000/5565/10891/5562/9586/5260/23236/5563/57818/5836/1374/3708/817/5534/2776
hsa04931	hsa04931	Insulin resistance	65	0.439861	2.11959	0.00301205	0.0339438	0.0218495	1449	tags=48%, list=16%, signal=40%	6517/1385/5105/3569/2998/2308/6197/5728/51085/5465/22877/6514/32/10000/5565/5781/10891/5290/5507/5562/28965/9586/5581/5500/5563/57818/5836/948/1374/7132/79660
hsa04152	hsa04152	AMPK signaling pathway	71	0.39269	1.9072	0.003125	0.0339438	0.0218495	1410	tags=39%, list=16%, signal=33%	6517/1385/2309/2309/5105/5525/5527/5527/2998/3953/2308/23411/32/5209/10000/5565/3952/10891/5290/5562/51719/3991/9586/55012/5563/57818/7248/948/1374
hsa04068	hsa04068	FoxO signaling pathway	75	0.37232	1.83549	0.00316456	0.0339438	0.0218495	1342	tags=32%, list=15%, signal=28%	6655/6517/80854/2309/2309/6654/5105/3569/847/2308/1956/5728/23411/5897/5594/10000/5565/1030/5290/5562/7046/5563/57818/8743/4088
hsa04371	hsa04371	Apelin signaling pathway	75	0.396659	1.95548	0.00316456	0.0339438	0.0218495	2203	tags=47%, list=24%, signal=36%	9759/9759/5332/5332/6262/5594/1958/10000/5565/4854/10891/111/22808/5562/3991/55970/6261/5581/7046/23236/4205/5563/4088/6546/3708/59345/5604/4638/2776/4089/810/4842/22800/5054/6547/10681/91860
hsa04022	hsa04022	cGMP-PKG signaling pathway	78	0.429627	2.12554	0.0031746	0.0339438	0.0218495	2392	tags=53%, list=26%, signal=40%	1385/5332/5332/9475/5532/5594/10000/493/2977/152/111/4882/4775/9586/5581/8654/5500/23236/4205/490/6546/5139/3708/1259/5604/5534/10335/6093/4638/2776/6722/810/153/624/5501/5592/6547/5530/91860/10242/148/151
hsa04921	hsa04921	Oxytocin signaling pathway	85	0.424776	2.13581	0.00326797	0.0339438	0.0218495	1640	tags=40%, list=18%, signal=33%	5743/5578/3768/5332/5332/5321/6262/9475/1956/5532/4660/3759/1827/5594/5565/2977/785/111/57118/2353/4882/5562/4775/6261/5607/5500/23236/5563/3708/817/5604/5534/6093/4638/2776
hsa04510	hsa04510	Focal adhesion	108	0.372669	1.94465	0.00338983	0.0339438	0.0218495	2552	tags=48%, list=28%, signal=35%	4233/5578/6655/6654/3908/9475/1956/7414/5728/1399/2321/3915/4660/5594/1297/10000/5290/63923/3690/3655/7094/10319/5500/5829/3691/394/2889/83660/3678/5604/6093/4638/2318/7060/3918/3914/5295/3672/3688/3680/8515/5501/3912/5649/5156/22798/859/824/55742/3913/5159/5906
hsa04020	hsa04020	Calcium signaling pathway	104	0.368308	1.91154	0.00340136	0.0339438	0.0218495	2352	tags=42%, list=26%, signal=31%	5578/1131/5332/5332/3269/1139/2774/6262/1956/5532/3356/5137/136/493/552/3360/6261/8913/5260/23236/623/490/6546/3708/817/5333/5534/4638/2776/2903/10800/2149/810/2915/153/624/4842/6547/5530/1812/91860/3973/5021/148/5156
hsa04060	hsa04060	Cytokine-cytokine receptor interaction	99	0.470895	2.40893	0.00340136	0.0339438	0.0218495	2635	tags=57%, list=29%, signal=41%	8793/8793/3977/4233/85480/6360/10803/1440/92/659/3569/3953/1956/2321/3952/3556/3815/2921/2920/6369/4804/9180/3459/90/6372/53342/3590/7046/5473/2689/8743/27242/2919/56477/3592/7132/23765/6376/53833/5617/5197/3976/4352/50616/3577/60401/8795/2690/8200/6374/3570/5156/64109/7852/3625/5159/8792/3454
hsa04015	hsa04015	Rap1 signaling pathway	111	0.355295	1.87553	0.00341297	0.0339438	0.0218495	1957	tags=39%, list=22%, signal=31%	4233/5578/5332/5332/3397/11069/5899/1956/284/1399/2321/1969/5587/9771/5594/9732/2247/10000/2904/136/3815/4804/111/5290/22808/285/26281/3690/7094/9693/23236/2256/2889/8822/83660/5604/2776/56288/2246/2903/5295/2149/810/3688
hsa04024	hsa04024	cAMP signaling pathway	106	0.358146	1.8595	0.00341297	0.0339438	0.0218495	2552	tags=46%, list=28%, signal=34%	117/1385/11069/6262/9475/5143/5337/6751/5465/5594/5727/64399/10257/10000/2904/493/111/5290/2353/3360/3991/9586/5500/51/490/5139/817/1259/5144/5604/6093/7434/2903/5295/2149/84152/810/153/5142/22800/5501/10411/1812/91860/3351/5021/5141/2893/2740/5906
hsa04810	hsa04810	Regulation of actin cytoskeleton	106	0.351283	1.82386	0.00341297	0.0339438	0.0218495	2099	tags=43%, list=23%, signal=34%	6655/85464/85464/1131/6654/1073/9475/50649/1956/7414/1399/324/4660/8874/200576/200576/5594/2247/8395/5290/22808/26281/5962/3690/3655/55970/5500/5829/3691/623/2256/8822/3678/5604/54434/6093/4638/2246/5295/2149/3672/3688/624/3680/22800/8515/5501
hsa04014	hsa04014	Ras signaling pathway	116	0.305925	1.62963	0.0035461	0.0339438	0.0218495	2352	tags=40%, list=26%, signal=30%	4233/5578/2114/6655/5321/6654/5899/1956/5337/284/2321/1969/9771/5594/2247/10000/2904/9462/5781/23179/25/27/3815/4804/5290/22808/285/26281/55970/2256/8822/59345/5604/2246/11145/2903/5295/810/2549/22800/5921/8437/10681/91860/5924/8315/5156
hsa05205	hsa05205	Proteoglycans in cancer	116	0.306674	1.63362	0.0035461	0.0339438	0.0218495	2618	tags=42%, list=29%, signal=30%	4233/5578/6655/8322/2719/6654/287/3091/3091/9475/1956/7482/4660/3481/5594/5727/2247/10000/5781/5290/22808/81578/5962/3690/7291/5500/5829/3708/817/3678/5604/6093/2318/3236/5295/867/2549/3688/22800/5501/7078/7476/7481/859/7480/7475/1026/6194/4313/11211
hsa04080	hsa04080	Neuroactive ligand-receptor interaction	127	0.372838	2.02954	0.00362319	0.0339438	0.0218495	2830	tags=52%, list=31%, signal=36%	117/2917/1131/3269/2562/2562/1139/4887/3953/6751/3061/3356/2904/3952/136/7067/552/152/1394/3360/1395/2568/2555/2689/623/2569/2908/1511/2564/56288/7434/5617/9340/2903/10800/2149/6344/2915/153/624/57053/2690/2557/1812/3351/3973/5021/148/151/59340/5031/2893/1145/2740/9002/2570/2587/799/10886/155/53637/5746/553/1902/2890/7252/5028
hsa04010	hsa04010	MAPK signaling pathway	135	0.298279	1.63586	0.003663	0.0339438	0.0218495	2637	tags=41%, list=29%, signal=30%	5578/6655/5321/2122/6654/1848/1956/6197/5532/1399/4214/5594/23118/8491/2247/10000/785/22808/2353/4215/26281/1849/4775/55970/5801/9693/5607/8913/7046/2005/2256/1843/7132/8822/5604/5534/2318/6722/2246/3164/1845/1326/22800/5530/5921/9448/6196/5924/5156/55799/5159/5906/2253/781/4908/4909
hsa04151	hsa04151	PI3K-Akt signaling pathway	163	0.338784	1.92361	0.00406504	0.0364542	0.0234654	2574	tags=48%, list=28%, signal=35%	4233/5578/6655/1385/2309/2309/1440/6654/5105/3569/5525/5527/5527/3908/2998/1956/5728/284/2321/3915/1969/5594/1297/2247/10000/54541/3815/4804/5290/9180/285/26281/5562/63923/3690/3655/55970/9586/10319/55012/3691/2689/29941/5563/57818/7248/2256/5586/8822/59345/3678/5604/7060/3918/6256/2246/5617/3914/3164/5295/2149/3672/3688/3680/8515/3912/2690/10681/10110/4170/3570/5649/5156/22798/3913/1946/5159/102…
hsa05203	hsa05203	Viral carcinogenesis	106	-0.353462	-1.66772	0.00423131	0.0367595	0.0236619	2699	tags=48%, list=30%, signal=34%	998/2648/8503/6714/5423/9134/8363/5296/8368/7186/8359/8370/28973/8343/8365/572/27044/8349/3065/79885/8347/2959/1388/5366/1642/8339/440689/8362/55869/3665/9093/10013/3265/8360/121504/8294/8294/991/8367/8367/3661/85236/85236/8379/8348/8348/581/3017/8344/8344/23513/8341/8970/8970
hsa05200	hsa05200	Pathways in cancer	216	0.277935	1.6343	0.0045045	0.037947	0.0244263	1984	tags=32%, list=22%, signal=25%	5743/4233/2034/5578/6655/8322/5332/5332/2122/6654/3569/5925/5925/3908/5899/3091/3091/2308/9475/1956/5337/4286/5728/7482/405/54583/1399/83439/3915/324/7039/5594/5727/64399/2247/10000/1030/25/3815/111/6258/5290/2353/26281/6934/3655/55970/10319/7046/23236/623/4088/2256/8031/8822/59345/5604/6093/2776/3918/6256/2246/3914/5295/2149/4089/652/867/3688/624
hsa04972	hsa04972	Pancreatic secretion	41	0.423114	1.86384	0.00520833	0.0417104	0.0268488	1640	tags=36%, list=18%, signal=29%	5578/1131/5332/5332/6262/1358/22802/493/1357/111/7220/23236/490/3708/2776
hsa04142	hsa04142	Lysosome	63	-0.3873	-1.65814	0.00592593	0.0417104	0.0268488	2803	tags=54%, list=31%, signal=37%	8943/55353/175/22901/26088/2629/53/10947/410/1497/6448/23062/10053/285362/51606/10312/3425/9476/9179/8906/2717/54/1201/1201/2548/1174/84572/51172/537/533/533/1777/1777/527/527
hsa04270	hsa04270	Vascular smooth muscle contraction	59	0.390126	1.84211	0.00600601	0.0417104	0.0268488	2333	tags=46%, list=26%, signal=34%	5578/5332/5332/5321/9475/4660/5594/136/2977/552/111/4882/5581/5500/23236/3708/5604/10335/6093/4638/2776/810/5501/5592/91860/800/10242/148
hsa04725	hsa04725	Cholinergic synapse	57	0.391801	1.82254	0.0060241	0.0417104	0.0268488	1640	tags=35%, list=18%, signal=29%	5578/3768/1131/1385/5332/5332/1139/3759/5594/10000/111/5290/2353/55970/9586/23236/3708/817/59345/5604/2776
hsa04630	hsa04630	Jak-STAT signaling pathway	67	0.397772	1.91002	0.00617284	0.0417104	0.0268488	2279	tags=46%, list=25%, signal=35%	3977/85480/6655/9655/1440/6654/3569/2670/3953/122809/10000/3952/5781/5290/9180/3459/53342/3590/10254/2689/3592/316/53833/5617/5295/3976/4352/50616/2690/4170/3570
hsa04062	hsa04062	Chemokine signaling pathway	76	0.33839	1.66599	0.00630915	0.0417104	0.0268488	1862	tags=39%, list=20%, signal=31%	6360/6655/10803/2309/2309/5332/5332/6654/9475/1399/5594/10000/2921/2920/6369/111/5290/6372/55970/5829/23236/5473/2919/56477/59345/5604/6093/6376/56288/5197/5295
hsa04072	hsa04072	Phospholipase D signaling pathway	81	0.347678	1.7369	0.00630915	0.0417104	0.0268488	2180	tags=42%, list=24%, signal=32%	2917/5578/6655/26052/5332/5332/5321/6654/11069/5899/1956/5337/5594/10000/8395/5781/3815/552/111/5290/22808/23236/9162/7248/9265/139189/5604/5295/2149/2549/2915/22800/3577/56895/10411
hsa04550	hsa04550	Signaling pathways regulating pluripotency of stem cells	81	0.353238	1.76468	0.00630915	0.0417104	0.0268488	2851	tags=51%, list=31%, signal=35%	3977/8322/3400/92/659/3397/4093/9314/4838/7482/130399/324/4090/5594/2247/10000/5290/90/4088/6498/5604/4617/5295/4089/652/3976/84108/3175/7476/7481/84333/3625/7480/7475/8313/11211/4211/3716/81029/2103/8326
hsa04728	hsa04728	Dopaminergic synapse	76	0.329072	1.62011	0.00630915	0.0417104	0.0268488	2203	tags=38%, list=24%, signal=29%	5578/1385/5332/5332/5525/2774/5527/5527/5532/10000/2904/111/2353/4128/55970/9586/5500/55012/23236/3708/817/59345/2776/2903/84152/810/5501/5530/10681/1812/91860
hsa04261	hsa04261	Adrenergic signaling in cardiomyocytes	80	0.350543	1.738	0.00645161	0.0417104	0.0268488	2370	tags=39%, list=26%, signal=29%	5578/1385/6330/5332/5332/5525/11069/5527/5527/6262/6331/5594/10000/493/785/111/9586/5500/55012/23236/5502/490/6546/817/2776/810/7171/153/5501/10411/91860/148/55799
hsa04970	hsa04970	Salivary secretion	38	0.417002	1.7902	0.00765306	0.0483534	0.0311249	2333	tags=46%, list=26%, signal=34%	5578/1131/5332/5332/493/2977/111/23236/490/3708/2776/810/362/153/4842/5592/91860/148
