# Supplementary material for: A comprehensive function analysis of LMO2 in different breast cancer subtypes
Source: Oncotarget. 2017 Dec 21;9(10):8911–26. doi: 10.18632/oncotarget.23542 (PMC5823636; doi:10.18632/oncotarget.23542)
Supplement: Supplementary file 17 [file oncotarget-09-8911-s017.xlsx]

## Sheet: LumA_Her2_GSEA_GO_BP_all
ID	Description	setSize	enrichmentScore	NES	pvalue	p.adjust	qvalues	rank	leading_edge	core_enrichment
GO:0030036	actin cytoskeleton organization	301	0.239118	1.4672	0.0103627	0.0470904	0.0318162	1963	tags=32%, list=22%, signal=26%	121512/121512/845/6711/90102/90102/4233/23189/57553/57553/7111/830/830/85464/85464/1440/1073/3397/9922/9922/10580/9475/152273/23671/2037/6422/25802/4214/130271/4289/51474/58480/395/5629/25/27/5358/55243/3815/1906/6369/88/9639/2059/22808/253260/4215/5962/23603/54566/7094/11135/2044/133746/9270/5581/54959/11217/4690/11214/7046/22998/4205/22885/4088/6863/2919/7248/10810/80206/9353/114793/9037/2195/1…
GO:0051017	actin filament bundle assembly	74	0.324813	1.58551	0.00295858	0.0295327	0.0199535	2314	tags=42%, list=25%, signal=32%	90102/90102/4233/3397/10580/9475/23671/6422/51474/395/5358/9639/2059/5962/9270/7046/4088/6863/7248/6093/134549/6722/23075/4739/5295/90167/29109/6281/79822/10411/7481/171024
GO:0061572	actin filament bundle organization	74	0.324813	1.58551	0.00295858	0.0295327	0.0199535	2314	tags=42%, list=25%, signal=32%	90102/90102/4233/3397/10580/9475/23671/6422/51474/395/5358/9639/2059/5962/9270/7046/4088/6863/7248/6093/134549/6722/23075/4739/5295/90167/29109/6281/79822/10411/7481/171024
GO:0030042	actin filament depolymerization	27	0.501473	1.87907	0.00255754	0.0295327	0.0199535	965	tags=45%, list=11%, signal=40%	6711/57553/57553/7111/830/830/1073/25802/130271/51474/88/2059/5962
GO:0007015	actin filament organization	180	0.289252	1.65124	0.00363636	0.0295327	0.0199535	1963	tags=35%, list=22%, signal=28%	6711/90102/90102/4233/23189/57553/57553/7111/830/830/85464/85464/1440/1073/3397/10580/9475/23671/6422/25802/130271/51474/395/5629/25/5358/55243/6369/88/9639/2059/253260/5962/11135/133746/9270/5581/11217/4690/7046/4088/6863/7248/10810/80206/9353/9037/2195/54434/6093/134549/6722/123720/133522/23075/91663/4739/5295/93661/90167/10602/29109/6281/7171/29766
GO:0030048	actin filament-based movement	71	0.352928	1.70673	0.00297619	0.0295327	0.0199535	3013	tags=47%, list=33%, signal=32%	1756/7111/6330/6327/287/6262/6331/10052/3759/7135/88/4644/8913/6781/817/23224/5144/6093/7171/5142/4622/29119/859/6640/55742/4621/25777/781/55800/7125/7139/4634/7273/89
GO:0030029	actin filament-based process	351	0.253033	1.59501	0.00540541	0.0311905	0.0210736	2229	tags=35%, list=25%, signal=28%	121512/121512/845/6711/90102/90102/4233/23189/57553/57553/1756/7111/830/830/85464/85464/6330/1440/1073/3397/6327/287/9922/9922/10580/6262/9475/152273/6331/10052/23671/2037/6422/3759/25802/4214/130271/4289/7135/51474/58480/395/5629/25/27/5358/55243/3815/1906/6369/88/9639/2059/22808/4644/253260/4215/5962/23603/54566/7094/11135/2044/133746/9270/5581/54959/11217/8913/4690/6781/11214/7046/22998/4205/2…
GO:0008154	actin polymerization or depolymerization	98	0.285533	1.48097	0.00309598	0.0295327	0.0199535	1963	tags=35%, list=22%, signal=28%	6711/23189/57553/57553/7111/830/830/85464/85464/1440/1073/25802/130271/51474/395/55243/6369/88/2059/253260/5962/11135/133746/5581/4690/10810/80206/9353/9037/54434/123720/23075/91663/93661/10602/29766
GO:0070252	actin-mediated cell contraction	64	0.351035	1.68599	0.0028169	0.0295327	0.0199535	3013	tags=48%, list=33%, signal=32%	1756/7111/6330/6327/287/6262/6331/10052/3759/7135/88/8913/6781/817/5144/6093/7171/5142/4622/29119/859/6640/55742/4621/781/55800/7125/7139/4634/7273/89
GO:0001508	action potential	72	0.413041	2.00712	0.00298507	0.0295327	0.0199535	2449	tags=47%, list=27%, signal=34%	1756/6330/54532/54532/3745/6327/11280/287/6262/6331/10052/3759/9472/3736/8913/3737/6329/6335/6863/6546/817/6328/149461/2776/30819/6334/259232/3751/53373/1812/29119/10242/148/859/6640
GO:0031032	actomyosin structure organization	98	0.363708	1.88644	0.00309598	0.0295327	0.0199535	2527	tags=48%, list=28%, signal=35%	845/90102/90102/4233/7111/1073/10580/9475/23671/2037/6422/395/5629/1906/88/9639/54566/9270/11214/7046/22998/4205/4088/6863/7248/80206/11155/6093/6722/54822/64097/5295/90167/4089/29109/6281/3688/79822/10411/1266/257019/7481/5156/1264/859/4621/5573/5159
GO:0006639	acylglycerol metabolic process	55	0.351354	1.62123	0.00874636	0.0425338	0.0287376	1487	tags=34%, list=16%, signal=29%	57678/11343/55294/5105/847/2180/23411/949/949/5781/338/2819/1373/3991/23175/150379/646480/1374/139189/2822
GO:0034333	adherens junction assembly	46	0.397569	1.75768	0.00544959	0.0311905	0.0210736	1694	tags=42%, list=19%, signal=34%	90102/90102/10979/10580/9475/7414/5728/6422/8874/347/395/88/23603/9270/4088/7248/204851/9748/6093/123720
GO:0034332	adherens junction organization	68	0.339431	1.63479	0.00290698	0.0295327	0.0199535	2013	tags=38%, list=22%, signal=30%	90102/90102/10979/10580/9475/7414/5728/6422/8874/347/395/1008/88/5962/23603/9270/4088/7248/51762/204851/9748/1012/6093/123720/5817/6281/2042
GO:0046031	ADP metabolic process	44	0.369206	1.6024	0.0110803	0.0496795	0.0335655	954	tags=34%, list=10%, signal=31%	9759/9759/230/230/3091/3091/51085/405/3356/5465/5209/54541/10891/2819/3099/5562
GO:0071875	adrenergic receptor signaling pathway	13	0.63132	1.91723	0.00480769	0.0311905	0.0210736	2649	tags=85%, list=29%, signal=60%	57561/493/152/9693/11214/5144/153/4842/148/151/155
GO:0046164	alcohol catabolic process	22	0.536879	1.93004	0.00247525	0.0295327	0.0199535	1559	tags=48%, list=17%, signal=40%	8898/27284/5728/949/949/10858/6822/8644/3632/51302/27233
GO:0001667	ameboidal-type cell migration	165	0.390148	2.18382	0.0037594	0.0295327	0.0199535	1609	tags=39%, list=18%, signal=33%	5743/4233/5578/7145/1908/3373/659/3397/9314/3091/3091/9475/4838/5728/4223/284/306/130399/1969/5587/8874/6663/949/949/57142/2247/5629/7763/5781/154810/3815/55612/1906/5290/285/1948/9734/1803/3690/2196/30812/23603/90/54566/7291/5801/4921/9270/5581/4041/5607/23328/6781/7046/29941/6863/6546/5586/9353/2822/6862/9037/23224/4851/168667/1012
GO:0043604	amide biosynthetic process	373	-0.248465	-1.38699	0.00849515	0.0415138	0.0280484	2743	tags=37%, list=30%, signal=27%	23395/27102/2733/29095/29104/84769/6301/1725/6231/28998/4141/3315/123099/64146/2629/10166/51504/116540/3184/64963/2886/7298/162417/5605/833/64951/64979/79693/84545/5045/51253/55512/3191/4677/8637/28977/3035/3508/84324/9255/6238/8667/57505/91893/3692/56339/4691/51123/28973/25904/4701/149986/55052/8890/1973/79017/6132/28957/128308/64983/4343/7818/740/124975/399664/327/2356/7965/51373/219927/92170/1…
GO:0015837	amine transport	44	0.413975	1.7967	0.00554017	0.0314207	0.0212291	1303	tags=33%, list=14%, signal=29%	2917/3745/4887/22930/22930/3356/3952/552/152/26281/8864/130497/3737/1392/6623
GO:0048646	anatomical structure formation involved in morphogenesis	458	0.329515	2.10416	0.00662252	0.0357485	0.0241532	1927	tags=35%, list=21%, signal=29%	10252/845/64344/90102/90102/5743/2034/5578/2114/7111/85407/85407/3373/1073/659/3397/51129/4040/1848/653/287/8898/3569/1139/9314/3091/3091/3202/3953/2308/9475/4838/23405/11005/5728/7482/4223/284/23554/3200/5532/306/54583/2321/5465/10655/23411/1969/5587/6422/688/200576/200576/5594/5727/5784/92129/2247/347/2139/3952/5629/4854/79400/5781/25/26524/3204/1906/133/6369/88/4804/5290/80312/285/1948/9734/50…
GO:0001525	angiogenesis	194	0.395817	2.26271	0.00389105	0.030128	0.0203558	2045	tags=43%, list=22%, signal=34%	64344/5743/2034/5578/3373/3397/51129/3569/1139/9314/3091/3091/3202/3953/9475/4838/11005/5728/4223/284/23554/3200/306/54583/2321/23411/1969/5587/6422/688/2247/347/3952/4854/79400/3204/1906/133/6369/4804/5290/285/1948/9734/3690/79805/90/7291/9270/2152/2047/5607/23328/7046/1215/6095/9496/2004/204851/51162/9353/2822/9037/4851/64102/5333/3678/23462/168667/5534/1012/6093/6376/7060/6722/2246/2624/9990/3…
GO:0048645	animal organ formation	33	0.429298	1.72768	0.00729927	0.0371514	0.025101	3245	tags=61%, list=36%, signal=39%	10252/7482/3200/5594/8626/10370/3207/5604/2246/652/8313/2627/2253/4909/2348/9241/3670/655/7849/3516
GO:0009887	animal organ morphogenesis	485	0.298313	1.91331	0.00689655	0.0361118	0.0243986	2584	tags=41%, list=28%, signal=31%	10252/3983/3983/6913/8322/10087/10087/85407/85407/2719/2309/2309/59277/59277/3373/3400/60529/6654/659/2734/55294/3397/55727/4040/1112/55790/653/4308/3569/11096/4038/10413/10253/55212/6262/4091/3091/3091/3202/4887/120892/2308/55084/1956/83452/1363/4838/5728/7482/6331/200894/200894/23554/3200/374462/374462/121227/54583/1399/5465/2119/1969/6422/3203/3199/5594/1297/5727/64399/7135/92129/57142/2247/10…
GO:0009952	anterior/posterior pattern specification	101	0.384963	2.00118	0.00310559	0.0295327	0.0199535	2574	tags=50%, list=28%, signal=36%	2114/85407/85407/80055/80055/2719/3206/60529/92/659/4040/3202/4838/7482/4223/3200/1399/10655/6422/3203/3199/92129/3204/7832/2018/9096/4041/130497/7046/3207/4088/204851/6862/4851/5362/6722/3236/55079/4617/4089/652/28514/3218/3234/6496/3217/23493/5100/8313/472/2253
GO:0098916	anterograde trans-synaptic signaling	309	0.274405	1.69443	0.00512821	0.0311905	0.0210736	1797	tags=30%, list=20%, signal=25%	5743/6854/2917/57717/57717/57030/1131/1385/3269/2562/2562/56121/83849/4040/3745/56124/6327/8898/1139/22829/3908/56130/4887/1979/1979/120892/22930/22930/1956/5728/8997/3061/56127/56131/10052/5532/3356/2119/56123/56122/5594/27115/56125/2904/56126/6900/785/3815/1906/320/347730/5354/56128/4644/56129/9228/6530/3360/9627/26045/3736/6812/3780/149111/9693/5581/3777/8913/57502/6560/1392/8224/56133/6623/68…
GO:0008637	apoptotic mitochondrial changes	59	-0.386077	-1.66103	0.00764526	0.0385529	0.026048	3060	tags=55%, list=34%, signal=37%	666/2810/7531/8996/2537/255027/51024/2931/23788/4318/7161/203245/572/3329/79017/29108/1869/5366/3303/207/598/638/27113/27113/8655/27166/581/93974/89941/89941/7755/7755/284114/284114
GO:0048736	appendage development	91	0.288967	1.47613	0.0060423	0.0333333	0.0225214	2584	tags=40%, list=28%, signal=29%	2719/3206/60529/659/4038/55212/4223/5727/4154/3655/8626/7291/4041/8434/130497/83999/3691/3207/9496/4851/5362/2776/3236/4089/1750/652/8200/5308/79659/7476/4613/4621/5396/494470/2253/116039
GO:0060840	artery development	46	0.438634	1.93923	0.0027248	0.0295327	0.0199535	2982	tags=59%, list=33%, signal=40%	659/4091/5629/4854/338/1948/93649/7798/7046/5311/4851/23462/4015/4638/4035/6722/652/7481/23493/5396/5159/2253/144165/2348/9241/23129/11174
GO:0048844	artery morphogenesis	34	0.492758	2.01129	0.00242131	0.0295327	0.0199535	2831	tags=62%, list=31%, signal=43%	659/5629/4854/338/1948/93649/7046/5311/4851/23462/4638/4035/6722/652/7481/23493/5396/5159/2253/2348/9241
GO:0048708	astrocyte differentiation	35	0.464777	1.90447	0.00252525	0.0295327	0.0199535	3056	tags=74%, list=34%, signal=50%	3400/1956/5594/5781/6900/25/5354/4919/30812/10319/2043/4851/5604/4916/3976/28514/1812/388585/6279/4613/3913/9241/55553/6280/1021/135
GO:0006757	ATP generation from ADP	40	0.431803	1.84713	0.00253165	0.0295327	0.0199535	1412	tags=42%, list=16%, signal=36%	9759/9759/230/230/3091/3091/51085/405/3356/5465/5209/54541/10891/2819/3099/5562/5563/5236
GO:0015991	ATP hydrolysis coupled proton transport	12	-0.698841	-1.97029	0.00173611	0.0295327	0.0199535	1623	tags=67%, list=18%, signal=55%	51606/10312/525/525/537/533/533/527/527
GO:0042773	ATP synthesis coupled electron transport	34	-0.530023	-1.97629	0.00169779	0.0295327	0.0199535	2895	tags=66%, list=32%, signal=45%	4704/891/23788/4695/51103/54539/1351/4701/4705/1337/54949/4720/4726/4706/4729/7384/7384/1537/1537/11315/4716/4716/1345/1345
GO:0043044	ATP-dependent chromatin remodeling	42	-0.5228	-2.08207	0.0015873	0.0295327	0.0199535	2792	tags=61%, list=31%, signal=43%	6601/55355/64946/1058/8363/8368/8359/8370/79019/8365/401541/3065/3183/11339/10467/8362/8607/9219/8360/5928/121504/8294/8294/8367/8367/6597
GO:0003171	atrioventricular valve development	16	0.54319	1.77112	0.00985222	0.0461143	0.0311567	2567	tags=69%, list=28%, signal=49%	659/4091/90/7291/4851/23462/8642/4089/5308/23493/10439
GO:0003401	axis elongation	16	0.592188	1.93088	0.00246305	0.0295327	0.0199535	528	tags=41%, list=6%, signal=39%	10252/85407/85407/4040/10413/10253/6422
GO:0009798	axis specification	53	0.482012	2.20303	0.0027933	0.0295327	0.0199535	2518	tags=55%, list=28%, signal=40%	2114/80055/80055/2719/4040/4038/4091/4838/200894/200894/6422/5727/92129/168507/4041/6781/10370/6862/4851/4188/6722/4089/652/28514/3234/5308/6496/7476/23493/7475
GO:0061564	axon development	236	0.270795	1.60218	0.00409836	0.0308578	0.0208488	2831	tags=43%, list=31%, signal=31%	6711/9637/5578/4131/85464/85464/1385/8301/59277/59277/6654/659/4548/4038/9314/3908/7414/5728/5532/91584/4147/6277/3199/5594/134430/57142/347/1808/5781/6900/25/5354/4804/4009/5290/5803/4969/63923/8609/10479/6812/57463/6259/2044/2047/84570/2043/6498/5802/57611/9353/9037/10752/4851/5362/54413/5604/54434/84631/56288/4916/6722/4781/1123/55079/220164/10251/3084/5295/4089/10505/2676/2549/3688/2042/9638/…
GO:0008366	axon ensheathment	64	0.437192	2.0998	0.0028169	0.0295327	0.0199535	2796	tags=63%, list=31%, signal=44%	7851/3400/287/8898/23405/5728/84668/200576/200576/10397/9444/23205/81846/6900/5354/9639/4644/57463/5010/27242/7248/10810/5534/56288/6334/5653/3084/4664/79628/57716/6547/388585/23114/8443/7368/22933/7852/11202/51090/1902/1191
GO:0007411	axon guidance	118	0.323317	1.73936	0.00331126	0.0295327	0.0199535	2873	tags=48%, list=32%, signal=34%	6711/9637/5578/1385/59277/59277/6654/659/3908/91584/4147/3199/5594/1808/5781/6900/4804/4009/5290/8609/6259/2044/2047/2043/9353/9037/10752/5362/4781/1123/55079/220164/5295/4089/10505/2676/2549/9638/6710/23114/2115/64843/5649/55715/3913/2131/1946/10417/494470/2253/6091/1630/1949/8828/9378/2290/9241/10500
GO:0031103	axon regeneration	18	0.573156	1.93436	0.0023753	0.0295327	0.0199535	2738	tags=72%, list=30%, signal=51%	4548/9314/5728/347/2043/5802/10752/5604/4916/81565/3913/11202/2348
GO:0070286	axonemal dynein complex assembly	13	-0.624362	-1.81374	0.00341297	0.0295327	0.0199535	3047	tags=77%, list=34%, signal=51%	85014/64446/27285/93233/388389/23639/27019/51364/55036
GO:0035082	axoneme assembly	25	-0.562154	-1.9864	0.00165563	0.0295327	0.0199535	3058	tags=76%, list=34%, signal=51%	6674/6101/54768/85014/64446/26140/84223/27285/93233/374407/388389/23639/2622/136332/27019/51364/55036/89765
GO:0007409	axonogenesis	223	0.256895	1.49159	0.00423729	0.0311905	0.0210736	1957	tags=30%, list=22%, signal=24%	6711/9637/5578/4131/85464/85464/1385/8301/59277/59277/6654/659/4038/3908/7414/5728/5532/91584/4147/6277/3199/5594/134430/57142/1808/5781/6900/25/4804/4009/5290/5803/4969/63923/8609/10479/6812/57463/6259/2044/2047/84570/2043/6498/5802/57611/9353/9037/10752/4851/5362/54413/5604/54434/84631/56288/4916/6722/4781/1123/55079/220164/3084/5295/4089/10505/2676/2549/3688
GO:0006284	base-excision repair	27	-0.51353	-1.83102	0.00163666	0.0295327	0.0199535	2507	tags=60%, list=28%, signal=44%	5423/10309/4595/5424/51548/7515/6118/55170/3980/4913/3978/4350/4350/27301/27301/9401/9401
GO:0007610	behavior	273	0.318727	1.91757	0.00492611	0.0311905	0.0210736	2360	tags=39%, list=26%, signal=30%	5743/63951/2917/8322/7111/57030/1385/6566/7881/3269/3569/57561/1139/22829/3091/3091/4887/3953/1979/1979/120892/55084/1956/9867/5728/8997/3061/5532/3356/5465/2119/4212/5594/2904/3952/112609/93986/7067/6900/80243/3815/320/51704/347730/552/111/4009/5803/2059/7832/4644/2353/89797/1803/130507/5581/64072/57502/3737/23236/2043/1392/6335/6623/6863/9162/7248/1374/2055/10752/54413/22871/3678/220/431707/277…
GO:0031214	biomineral tissue development	59	0.398373	1.87157	0.00287356	0.0295327	0.0199535	2607	tags=56%, list=29%, signal=40%	196527/196527/5743/2719/92/659/3091/3091/2308/5465/3952/7071/55366/162466/90/7291/4921/9270/54959/130497/4088/6546/4077/652/10457/9313/7481/50506/4057/54829/7480/7475/8313/116039/51119
GO:0008015	blood circulation	247	0.355857	2.10647	0.00440529	0.0311905	0.0210736	2392	tags=42%, list=26%, signal=32%	4311/845/5743/2034/3768/1756/9759/9759/1131/10345/27129/6330/1908/3269/659/6327/287/6271/6271/6262/10060/1956/6331/4223/284/10052/3356/5465/3759/4090/1827/9732/7135/1727/3952/136/7067/493/785/1906/133/552/152/5290/9474/137868/4883/89797/4882/1373/8864/6261/9270/8654/4041/3777/8913/7220/6781/1215/1392/4205/623/11149/4088/6863/490/6546/5139/1511/3708/29953/59342/9353/817/5144/30819/9370/6444/4012/1…
GO:0001568	blood vessel development	289	0.391263	2.37382	0.00529101	0.0311905	0.0210736	1667	tags=37%, list=18%, signal=31%	64344/5743/2034/5578/8322/2719/3373/6654/659/3397/51129/3569/1139/10413/9314/4091/3091/3091/3202/3953/2308/9475/4838/11005/5728/4223/284/23554/10052/3200/306/54583/1399/2321/23411/1969/5587/6422/688/5594/1958/9444/2247/347/4734/4734/3952/5629/4854/79400/338/3204/1906/133/6369/4804/5290/285/1948/4215/9734/93649/57493/6934/3690/79805/90/7291/9693/9270/2152/2047/4041/5607/7049/23328/8434/130497/7798…
GO:0043534	blood vessel endothelial cell migration	39	0.57198	2.43731	0.00248139	0.0295327	0.0199535	1957	tags=57%, list=22%, signal=45%	5743/5578/3397/9314/4223/284/1969/5587/949/949/2247/154810/285/1948/9734/9270/5607/9353/2822/4851/6722/3164/3688
GO:0048514	blood vessel morphogenesis	246	0.404146	2.38609	0.00440529	0.0311905	0.0210736	2781	tags=54%, list=31%, signal=39%	64344/5743/2034/5578/8322/3373/6654/659/3397/51129/3569/1139/10413/9314/3091/3091/3202/3953/9475/4838/11005/5728/4223/284/23554/10052/3200/306/54583/2321/23411/1969/5587/6422/688/9444/2247/347/4734/4734/3952/5629/4854/79400/338/3204/1906/133/6369/4804/5290/285/1948/9734/93649/57493/3690/79805/90/7291/9693/9270/2152/2047/4041/5607/7049/23328/7046/1215/6095/9496/2004/5311/204851/51162/23414/9353/28…
GO:0030509	BMP signaling pathway	72	0.418299	2.03267	0.00298507	0.0295327	0.0199535	2574	tags=51%, list=28%, signal=37%	2719/92/659/3397/4093/653/4038/6262/4091/4838/6422/4090/1958/2662/25/90/7049/7321/6498/11167/2297/64388/6862/4851/168667/51496/651/4089/652/25928/2200/8200/388585/375616/494470/2627/2253
GO:0060348	bone development	85	0.33419	1.68996	0.00294985	0.0295327	0.0199535	2798	tags=55%, list=31%, signal=39%	196527/196527/659/2734/1112/55790/4093/9414/9414/124976/4090/92129/3952/5781/5358/3815/4882/162466/6261/7291/4041/51208/6781/11214/3207/6862/56987/8642/6722/51715/652/4664/2200/5308/60676/9104/4057/3037/8313/10234/2253/116039/27086/51119/4211/56603/25946/4325
GO:0030282	bone mineralization	48	0.405427	1.81736	0.00542005	0.0311905	0.0210736	2696	tags=58%, list=30%, signal=41%	196527/196527/5743/2719/92/659/3091/3091/3952/7071/55366/162466/90/7291/4921/130497/4088/6546/4077/652/10457/7481/50506/4057/54829/7480/8313/116039/51119/4958
GO:0046849	bone remodeling	32	0.452985	1.7955	0.00487805	0.0311905	0.0210736	2236	tags=50%, list=25%, signal=38%	3569/3953/1956/1969/6422/3952/55366/3690/4041/51208/5166/84959/133522/4853/8200/3351
GO:0007420	brain development	347	0.271907	1.71857	0.0052356	0.0311905	0.0210736	2396	tags=39%, list=26%, signal=30%	8322/84002/2009/57030/80055/80055/1385/7881/2309/2309/3400/6654/659/3397/4040/4093/653/6271/6271/55212/3091/3091/120892/22930/22930/1956/4838/6751/5728/7482/6331/22903/22903/200894/200894/306/91584/6422/3199/4826/5727/5209/57142/10000/347/1808/1459/5629/4854/81544/54510/54541/5781/93986/10891/493/6900/25/552/5354/4009/7832/2018/8925/3736/57447/55970/6259/317/2044/9693/1638/3777/57502/23236/1215/1…
GO:0001658	branching involved in ureteric bud morphogenesis	35	0.468953	1.92158	0.00252525	0.0295327	0.0199535	2574	tags=49%, list=28%, signal=35%	2719/7482/5727/2247/55366/30812/3207/2297/5311/8642/2246/4089/652/3237/3217/7475/2253
GO:0048754	branching morphogenesis of an epithelial tube	79	0.394206	1.96131	0.00282486	0.0295327	0.0199535	2574	tags=46%, list=28%, signal=33%	10252/4233/2719/10413/10253/3202/7482/2119/1969/5727/64399/2247/1906/55366/30812/90/4041/3207/2297/5311/9353/4851/5534/8642/6722/2246/4089/652/3237/5308/25932/3217/859/4613/7475/2253
GO:0050873	brown fat cell differentiation	22	0.596064	2.14281	0.00247525	0.0295327	0.0199535	2084	tags=64%, list=23%, signal=49%	63976/5743/6517/10124/23411/3952/10891/3655/149685/56246/9370/3914/153/664
GO:0097720	calcineurin-mediated signaling	14	0.632806	1.96918	0.00483092	0.0311905	0.0210736	2231	tags=71%, list=25%, signal=54%	10725/5532/1827/493/9472/5534/29995/3084/5530/5621
GO:0033173	calcineurin-NFAT signaling cascade	14	0.632806	1.96918	0.00483092	0.0311905	0.0210736	2231	tags=71%, list=25%, signal=54%	10725/5532/1827/493/9472/5534/29995/3084/5530/5621
GO:0055074	calcium ion homeostasis	166	0.343576	1.92455	0.00377358	0.0295327	0.0199535	2787	tags=49%, list=31%, signal=35%	117/845/10518/1756/10345/10803/1908/4040/4308/287/1139/4828/6262/4887/3061/2840/3356/9481/57158/2247/493/25/27/1906/133/552/111/83636/4644/9472/9474/2843/6261/5581/794/3777/7220/64072/6781/623/4088/6863/490/6546/948/56477/5311/3708/6288/817/5144/84959/2624/23075/10800/2149/2915/624/5145/4842/57053/2280/53373/664/6547/1812/5621/9104/5021/148/5156/859/59340/7852/2740/9002/2587/781/7223/9709/553/190…
GO:0070509	calcium ion import	74	0.40459	1.97492	0.00295858	0.0295327	0.0199535	2645	tags=53%, list=29%, signal=38%	845/1756/10345/287/6262/3356/57158/2247/493/25/4644/9472/9474/6261/5581/8913/7220/6781/1392/623/6546/5311/3708/817/5144/84959/3958/2149/4842/2280/53373/6547/1812/5621/859/5159/9002/781/7223
GO:1902656	calcium ion import into cytosol	49	0.520476	2.3454	0.00268097	0.0295327	0.0199535	2231	tags=59%, list=25%, signal=45%	845/1756/10345/287/6262/3356/57158/2247/493/25/4644/9472/9474/6261/5581/7220/623/6546/5311/3708/817/5144/84959/2149/4842/2280/53373/1812/5621
GO:0097553	calcium ion transmembrane import into cytosol	49	0.520476	2.3454	0.00268097	0.0295327	0.0199535	2231	tags=59%, list=25%, signal=45%	845/1756/10345/287/6262/3356/57158/2247/493/25/4644/9472/9474/6261/5581/7220/623/6546/5311/3708/817/5144/84959/2149/4842/2280/53373/1812/5621
GO:0070588	calcium ion transmembrane transport	122	0.374479	2.03438	0.00327869	0.0295327	0.0199535	2381	tags=45%, list=26%, signal=34%	845/196527/196527/2917/1756/10345/4308/287/1139/6271/6271/6262/3356/80036/117531/57158/2247/10343/493/25/785/4644/9472/1394/9474/168507/79026/114780/6261/5581/8913/7220/623/490/6546/5311/3708/817/5144/54822/6769/84959/259232/2903/2149/4842/5142/57053/2280/53373/6547/10681/1812/5621/9104/55799/859
GO:0006816	calcium ion transport	170	0.308314	1.73248	0.00377358	0.0295327	0.0199535	2381	tags=38%, list=26%, signal=29%	117/845/196527/196527/5743/2917/1756/10345/57685/4308/287/1139/6271/6271/6262/3356/80036/117531/57158/2247/10343/493/25/785/4644/9472/1394/9474/168507/79026/114780/6261/5581/8913/7220/64072/6781/1392/623/490/6546/5311/3708/817/5144/4638/54822/6769/84959/259232/3958/2903/10800/2149/4842/5142/57053/2280/53373/6547/5530/10681/1812/5621/9104/148/55799/859
GO:1903514	calcium ion transport from endoplasmic reticulum to cytosol	18	0.671478	2.26619	0.0023753	0.0295327	0.0199535	1542	tags=56%, list=17%, signal=46%	845/1756/10345/287/6262/9472/6261/6546/817/5144
GO:0060402	calcium ion transport into cytosol	58	0.478443	2.23958	0.00282486	0.0295327	0.0199535	2333	tags=57%, list=26%, signal=43%	117/845/1756/10345/4308/287/6262/3356/57158/2247/493/25/4644/9472/9474/6261/5581/7220/623/6546/5311/3708/817/5144/84959/2149/4842/2280/53373/6547/1812/5621/148
GO:0016339	calcium-dependent cell-cell adhesion via plasma membrane cell adhesion molecules	19	0.68621	2.37544	0.00242131	0.0295327	0.0199535	1656	tags=80%, list=18%, signal=66%	57717/57717/56130/56127/56131/56123/56122/56125/56126/64072/1828/56133/26167/22871/1012/8642
GO:0019722	calcium-mediated signaling	66	0.395773	1.91085	0.00277008	0.0295327	0.0199535	1631	tags=39%, list=18%, signal=32%	845/1756/9759/9759/10345/287/6262/120892/10725/1956/5532/1827/57158/493/1906/552/4644/9472/5562/6546/5311/3708/817/5144/5534/1012/29995
GO:0043010	camera-type eye development	151	0.28106	1.56769	0.00350877	0.0295327	0.0199535	2584	tags=40%, list=28%, signal=29%	8322/7111/57030/6654/659/4040/9314/3091/3091/22930/22930/1956/7482/23554/1969/5629/93986/493/94137/30812/6935/7291/7275/2047/4041/10319/4081/7046/10210/4088/490/6498/204851/2055/220/5950/4916/220202/6722/6256/6670/4617/652/362/28514/11081/2202/2200/5308/388585/25932/6496/5961/7476/5156/3913/7475/5159/6096/2295/116039
GO:0006198	cAMP catabolic process	13	0.688503	2.09088	0.00240385	0.0295327	0.0199535	2691	tags=92%, list=30%, signal=65%	5143/54583/27115/5151/5139/50940/5144/8622/5142/10411/5141/10846
GO:0046058	cAMP metabolic process	82	0.382971	1.92361	0.00287356	0.0295327	0.0199535	2691	tags=53%, list=30%, signal=38%	117/2917/5578/2774/4887/5143/54583/19/1969/27115/136/112609/1906/133/111/9472/1394/4883/9590/5151/1392/5139/5311/50940/5144/8622/56246/7434/27031/153/5142/49/7077/10411/1812/3351/3973/5141/2740/11245/2587/799/10886/155/10846
GO:0033500	carbohydrate homeostasis	120	0.324147	1.74758	0.00342466	0.0295327	0.0199535	1962	tags=38%, list=22%, signal=30%	6517/6566/2309/2309/5105/3745/3569/4828/3091/3091/3953/2308/51085/9572/5532/23411/5727/3952/5781/10891/51704/4804/111/5290/3099/5562/6934/2044/5581/4041/22841/1215/1392/5563/57818/5836/5164/222546/2822/5166/5950/6722/9370/2030/5295/5019/648791
GO:0005975	carbohydrate metabolic process	300	0.222484	1.36975	0.010101	0.046661	0.0315261	1615	tags=27%, list=18%, signal=23%	117/7360/6517/9759/9759/2632/2632/8708/3269/3373/3419/3419/6515/5105/9469/55790/8898/3569/230/230/4199/10580/3091/3091/2998/3953/2308/5728/51085/9572/405/3356/5465/23411/22877/6514/3481/152831/32/64399/2591/5209/347/1727/3952/54541/10891/55808/5091/5290/5507/84912/2819/3099/5562/10331/9331/8864/5581/4041/5500/2526/5260/6095/2592/5502/5563/10164/57818/5836/51146/5164/10020/1374/5236/79660/3632/282…
GO:0055006	cardiac cell development	42	0.388214	1.67779	0.00537634	0.0311905	0.0210736	2527	tags=50%, list=28%, signal=36%	10252/5629/1906/88/9472/9474/7049/4205/11149/6546/80206/4851/6722/4089/652/8470/5308/5156/859/23493/5159
GO:0003205	cardiac chamber development	91	0.361422	1.84626	0.00302115	0.0295327	0.0199535	2574	tags=46%, list=28%, signal=33%	6654/659/653/287/6262/4091/3091/3091/4887/1363/6331/54583/7135/5629/93649/57493/60485/90/8543/7049/7798/7046/10370/23414/4851/23462/5950/6722/6256/3084/4853/27031/4089/652/2280/5308/7481/859/23493/55742/2627/2253
GO:0003206	cardiac chamber morphogenesis	75	0.377091	1.85052	0.00293255	0.0295327	0.0199535	2574	tags=47%, list=28%, signal=34%	6654/659/653/6262/4091/3091/3091/4887/1363/54583/7135/5629/57493/60485/90/7049/7046/10370/23414/4851/23462/5950/6722/6256/3084/4853/4089/652/2280/5308/7481/859/23493/55742/2627/2253
GO:0061337	cardiac conduction	69	0.417652	2.00701	0.00294985	0.0295327	0.0199535	2206	tags=43%, list=24%, signal=33%	845/3768/10345/6330/6327/287/6262/10060/6331/10052/3759/493/785/4882/6261/3777/8913/7220/4205/490/6546/3708/817/5144/30819/4842/3751/6547/29119/3750
GO:0060317	cardiac epithelial to mesenchymal transition	19	0.605843	2.09724	0.00242131	0.0295327	0.0199535	2831	tags=79%, list=31%, signal=54%	10252/57142/90/7291/7049/7046/6615/4851/23462/4089/3037/23493/10439/2253/9241
GO:0086001	cardiac muscle cell action potential	35	0.438088	1.79511	0.00252525	0.0295327	0.0199535	2656	tags=47%, list=29%, signal=34%	1756/6330/6327/287/6262/6331/10052/3759/8913/6546/817/30819/29119/859/6640/781/55800
GO:0086003	cardiac muscle cell contraction	33	0.447965	1.8028	0.00486618	0.0311905	0.0210736	2656	tags=50%, list=29%, signal=36%	6330/6327/287/6262/6331/10052/3759/8913/6781/817/5144/5142/29119/859/6640/781/55800
GO:0055007	cardiac muscle cell differentiation	62	0.335751	1.60829	0.00277778	0.0295327	0.0199535	2544	tags=45%, list=28%, signal=33%	5629/1906/88/9472/9474/1948/93649/90/11214/4205/11149/6546/7248/80206/6722/6256/3084/4089/652/3688/150094/8470/5308/5156/859/23493/5159/2627
GO:0060048	cardiac muscle contraction	69	0.328554	1.57885	0.00884956	0.0429878	0.0290443	1542	tags=28%, list=17%, signal=24%	845/1756/9759/9759/6330/6327/287/6262/6331/10052/3759/4090/7135/5290/8654/8913/6781/6546/817/5144
GO:0048738	cardiac muscle tissue development	119	0.310261	1.67394	0.00326797	0.0295327	0.0199535	2574	tags=42%, list=28%, signal=31%	1385/653/6262/5728/10052/54583/57158/7135/2247/5629/1906/88/9472/9474/137868/1948/93649/26281/57493/60485/90/7049/11214/7046/4205/11149/6546/7248/23414/80206/4851/5950/6722/6256/6444/3084/4089/652/3688/2280/150094/8470/5308/5156/859/23493/5573/5159/2627/2253
GO:0003279	cardiac septum development	55	0.391565	1.80677	0.00291545	0.0295327	0.0199535	2574	tags=49%, list=28%, signal=35%	659/653/287/4091/54583/5629/57493/60485/90/8543/7049/7798/7046/10370/23414/4851/23462/4853/27031/4089/652/5308/7481/23493/55742/2627/2253
GO:0060411	cardiac septum morphogenesis	40	0.476056	2.03643	0.00253165	0.0295327	0.0199535	2574	tags=55%, list=28%, signal=40%	659/653/4091/54583/5629/60485/90/7049/7046/10370/23414/4851/23462/4853/4089/652/5308/7481/23493/55742/2627/2253
GO:0003231	cardiac ventricle development	69	0.373017	1.79252	0.00294985	0.0295327	0.0199535	1927	tags=39%, list=21%, signal=31%	659/6262/4091/3091/3091/4887/1363/6331/54583/7135/5629/93649/57493/60485/90/8543/7049/7798/7046/10370/23414/4851/23462/6256/3084/4089/652
GO:0035051	cardiocyte differentiation	74	0.378663	1.84836	0.00295858	0.0295327	0.0199535	2604	tags=49%, list=29%, signal=35%	10252/1956/5594/5629/1906/88/9472/9474/1948/93649/90/7291/7049/11214/4205/11149/6546/7248/80206/6862/4851/6722/6256/3084/4089/652/3688/150094/8470/5308/5156/859/23493/5159/2627/144165
GO:0072358	cardiovascular system development	306	0.388963	2.39424	0.00505051	0.0311905	0.0210736	1667	tags=37%, list=18%, signal=31%	64344/5743/2034/5578/8322/2719/3373/6654/659/55294/3397/51129/3569/1139/10413/9314/4091/3091/3091/3202/3953/2308/9475/4838/11005/5728/4223/284/23554/10052/3200/5532/306/54583/1399/2321/23411/1969/5587/6422/688/5594/1958/9444/5784/2247/347/4734/4734/3952/5629/4854/79400/7763/338/25/3815/3204/1906/133/6369/4804/5290/285/1948/4215/9734/93649/57493/6934/3690/79805/90/7291/9693/9270/2152/2047/4041/560…
GO:0051216	cartilage development	84	0.372685	1.87953	0.00294985	0.0295327	0.0199535	3087	tags=59%, list=34%, signal=39%	3373/659/2734/4040/55790/4093/653/3091/3091/3202/7482/3200/4090/2247/3952/7067/1906/6935/6781/130497/7046/3207/6615/4088/2822/651/6722/4781/4617/652/2202/8200/388585/7476/7481/4613/7480/5396/8313/116039/1490/51738/81029/9241/55553/9350/7045/1302/399979/655
GO:0055080	cation homeostasis	285	0.274228	1.65887	0.00502513	0.0311905	0.0210736	2674	tags=41%, list=29%, signal=30%	117/9429/845/2034/10518/1756/48/57030/10345/8301/10803/1908/3658/4040/4308/287/1139/23516/23516/4828/6262/3091/3091/4887/120892/1956/254428/22/3061/2840/54583/3356/51076/3759/9481/57158/2247/7018/1836/493/25/27/1906/133/552/111/83636/4644/9472/9474/2843/3736/10479/6261/5581/794/3777/7220/64072/51312/6781/623/4088/6863/490/6546/948/1657/5164/56477/5311/3708/6288/817/5166/5144/54822/84959/57181/262…
GO:0098655	cation transmembrane transport	343	0.264309	1.65542	0.00555556	0.0314263	0.0212329	2077	tags=32%, list=23%, signal=25%	845/196527/196527/2917/56901/7402/3768/1756/93380/57030/10345/7881/6330/1908/3773/3745/84889/6327/11280/4308/287/1139/23516/23516/6271/6271/54800/6581/6262/10060/254428/6331/3356/80036/117531/3758/3759/3739/57158/2247/1804/4734/4734/10343/10891/493/25/785/88/4644/9472/1394/9474/168507/3736/51719/79026/10479/57463/114780/6261/23390/3780/149111/5581/3777/8913/7220/51312/130497/3737/6560/1392/6329/6…
GO:0006812	cation transport	498	0.229034	1.4749	0.00694444	0.0362322	0.02448	1725	tags=25%, list=19%, signal=22%	117/845/196527/196527/5743/2917/56901/7402/3768/1756/93380/57030/10345/7881/6330/8301/1908/3658/57685/3773/3745/84889/6327/11280/4308/287/1139/23516/23516/6271/6271/54800/6581/6262/4887/10060/254428/6331/10955/3356/80036/117531/3758/51076/3759/121260/9481/3739/57158/56301/2247/1804/4734/4734/3952/10343/7018/79400/10891/493/25/785/1906/88/4644/9472/1394/9474/168507/26281/3736/51719/79026/10479/574…
GO:0060326	cell chemotaxis	101	0.382553	1.98865	0.00310559	0.0295327	0.0199535	2607	tags=53%, list=29%, signal=38%	196527/196527/4233/6360/1908/3269/3569/2321/1969/5587/9732/2247/3815/2921/2920/1906/6369/57118/6372/6283/1130/2047/5473/2919/56477/3592/6289/9353/6288/9037/4851/23765/5144/6376/7060/6291/2246/23075/3958/3164/5197/3672/3680/5142/9420/5054/3577/6374/3570/6279/5156/7852/55742/5159/8792/51119
GO:0010644	cell communication by electrical coupling	13	0.683186	2.07474	0.00240385	0.0295327	0.0199535	1542	tags=62%, list=17%, signal=51%	845/10345/6262/10052/3736/6546/817/5144
GO:0086065	cell communication involved in cardiac conduction	27	0.504427	1.89014	0.00255754	0.0295327	0.0199535	1542	tags=39%, list=17%, signal=33%	845/10345/6330/287/6262/6331/10052/8913/6546/817/5144
GO:0072202	cell differentiation involved in metanephros development	14	0.62268	1.93767	0.00483092	0.0311905	0.0210736	2471	tags=64%, list=27%, signal=47%	10413/55366/25937/130497/9370/652/3976/5455/3913
GO:0045165	cell fate commitment	126	0.340642	1.85574	0.00342466	0.0295327	0.0199535	2824	tags=47%, list=31%, signal=33%	2034/2114/1848/3569/10253/9314/4838/7482/6422/4090/3199/5897/5727/2247/2139/5629/4854/26524/6934/30812/90/8543/7046/6095/3207/4851/4916/3236/2624/25925/55079/4617/3084/4853/4089/652/25928/3688/28514/2619/3175/388585/4170/64843/7476/7481/9095/23493/7480/5396/7475/2627/2253/4909/3475/56603/63950/81029/2290
GO:0001709	cell fate determination	24	0.476675	1.74364	0.00973236	0.0460593	0.0311196	2824	tags=71%, list=31%, signal=49%	9314/3199/5727/5629/2624/55079/4853/652/28514/388585/4170/5396/2627/4909/3475/56603/2290
GO:0034329	cell junction assembly	116	0.359921	1.91519	0.00326797	0.0295327	0.0199535	2013	tags=42%, list=22%, signal=34%	90102/90102/10979/5578/7082/7082/7145/287/10580/9475/7414/5728/10052/3915/324/6422/8874/347/395/88/57493/3690/3655/23603/7094/9693/9270/1828/3691/6615/4088/7248/204851/2889/5586/9748/83660/3678/1308/6093/149461/2318/56288/6722/3918/123720/3914/6281/3861/1636/2042
GO:0034330	cell junction organization	143	0.332772	1.83982	0.00344828	0.0295327	0.0199535	2013	tags=39%, list=22%, signal=31%	90102/90102/10979/5578/7082/7082/7145/287/10580/9475/7414/5728/10052/3915/324/6422/8874/347/395/1008/88/5962/57493/3690/3655/23603/7094/9693/9270/57502/7046/1828/3691/6615/4088/7248/51762/204851/2889/5586/9748/83660/3678/1308/1012/6093/149461/2318/56288/6722/3918/123720/3914/5817/6281/3861/1636/2042
GO:0002042	cell migration involved in sprouting angiogenesis	20	0.680316	2.38001	0.00249377	0.0295327	0.0199535	1957	tags=70%, list=22%, signal=55%	5743/9314/4223/2247/1948/9734/9270/5607/9353/2822/4851/6722/3164/3688
GO:0000902	cell morphogenesis	460	0.254438	1.63436	0.00645161	0.0349556	0.0236174	1991	tags=31%, list=22%, signal=26%	121512/121512/6711/4233/152503/10979/9637/5578/23189/50618/50618/8322/4131/26052/10087/10087/85464/85464/1385/8301/59277/59277/6654/659/3397/3569/4038/1139/10413/5925/5925/989/3908/120892/1956/152273/4838/23405/7414/5728/55023/22903/22903/8997/200894/200894/5532/1399/3915/91584/1969/4147/8874/6277/3199/5594/134430/4289/58480/57142/1808/4734/4734/5629/5781/6900/25/80243/3815/26524/6369/4804/4009/5…
GO:0000904	cell morphogenesis involved in differentiation	351	0.260787	1.64389	0.00540541	0.0311905	0.0210736	1957	tags=32%, list=22%, signal=26%	6711/4233/10979/9637/5578/23189/8322/4131/26052/85464/85464/1385/8301/59277/59277/6654/659/3397/4038/1139/5925/5925/3908/120892/4838/7414/5728/22903/22903/8997/200894/200894/5532/1399/3915/91584/1969/4147/8874/6277/3199/5594/134430/57142/1808/4734/4734/5629/5781/6900/25/80243/26524/4804/4009/5290/5803/4969/63923/57493/3690/8609/23603/10479/6812/57463/6259/2044/9693/4133/9270/2047/10319/84570/6781…
GO:0048667	cell morphogenesis involved in neuron differentiation	276	0.259224	1.56079	0.00485437	0.0311905	0.0210736	1957	tags=31%, list=22%, signal=25%	6711/9637/5578/4131/26052/85464/85464/1385/8301/59277/59277/6654/659/3397/4038/1139/5925/5925/3908/120892/7414/5728/22903/22903/8997/5532/91584/4147/6277/3199/5594/134430/57142/1808/4734/4734/5781/6900/25/80243/4804/4009/5290/5803/4969/63923/8609/10479/6812/57463/6259/2044/9693/4133/2047/84570/2043/57498/4205/6498/5802/57611/9353/9037/10752/4851/84079/5362/54413/22871/5604/54434/84631/56288/4916/…
GO:0032990	cell part morphogenesis	319	0.251216	1.56057	0.00515464	0.0311905	0.0210736	1982	tags=30%, list=22%, signal=25%	6711/9637/5578/23189/50618/50618/4131/26052/10087/10087/85464/85464/1385/8301/59277/59277/6654/659/3397/4038/1139/3908/55022/120892/1956/23405/7414/5728/22903/22903/8997/5532/91584/4147/8874/6277/3199/5594/134430/57142/1808/4734/4734/5781/6900/25/80243/4804/4009/5290/5803/4969/63923/8609/23603/10479/6812/57463/6259/2044/9693/4133/2047/84570/2043/57498/4205/6498/5802/57611/9353/344901/9037/10752/4…
GO:0048858	cell projection morphogenesis	308	0.259932	1.60066	0.00512821	0.0311905	0.0210736	2765	tags=42%, list=30%, signal=30%	6711/9637/5578/23189/50618/50618/4131/26052/85464/85464/1385/8301/59277/59277/6654/659/3397/4038/1139/3908/120892/1956/23405/7414/5728/22903/22903/8997/5532/91584/4147/8874/6277/3199/5594/134430/57142/1808/4734/4734/5781/6900/25/80243/4804/4009/5290/5803/4969/63923/8609/23603/10479/6812/57463/6259/2044/9693/4133/2047/84570/2043/57498/4205/6498/5802/57611/9353/344901/9037/10752/4851/84079/5362/544…
GO:0098609	cell-cell adhesion	357	0.277076	1.74869	0.00537634	0.0311905	0.0210736	2523	tags=40%, list=28%, signal=30%	57678/5578/9071/57717/57717/9655/9075/29091/56121/6654/4040/56124/8763/653/3569/9314/22829/56130/1956/4838/7414/11005/56127/56131/5465/56123/56122/3481/56125/56126/3952/54510/5781/56112/25/55243/3815/1008/56134/56128/5290/54798/342035/253260/56129/1948/168507/1803/5962/3690/3655/2196/152015/170692/6812/90/57463/6935/64844/7094/11135/1840/8654/5607/56135/51208/4690/64072/57502/2615/1828/10370/5613…
GO:0098742	cell-cell adhesion via plasma-membrane adhesion molecules	112	0.423932	2.24233	0.00325733	0.0295327	0.0199535	2776	tags=61%, list=31%, signal=43%	9071/57717/57717/9075/56121/56124/8763/9314/56130/56127/56131/56123/56122/56125/56126/54510/56112/1008/56134/56128/54798/56129/2196/90/57463/5607/56135/51208/64072/1828/56133/5010/120114/26167/28316/7216/28513/2195/22871/3678/1012/149461/6376/8642/9370/869/91663/56099/5817/10686/10205/3688/56106/1015/27328/56132/5100/56100/1823/1825/56109/1006/1830/56113/56107/56108/6091/84623/56111/56097
GO:0045216	cell-cell junction organization	121	0.295002	1.58977	0.00334448	0.0295327	0.0199535	1694	tags=33%, list=19%, signal=27%	90102/90102/10979/5578/7082/7082/287/10580/9475/7414/5728/10052/324/6422/8874/347/395/1008/88/5962/57493/23603/7094/9270/57502/7046/1828/6615/4088/7248/51762/204851/5586/9748/83660/1012/6093/149461/56288/6722/123720
GO:0198738	cell-cell signaling by wnt	251	0.233257	1.38031	0.00900901	0.0436168	0.0294693	1518	tags=24%, list=17%, signal=21%	1654/8724/10979/23189/8322/85407/85407/2719/2309/2309/4040/4038/10413/9314/6262/120892/2308/1363/5728/7482/5532/83439/324/6422/6663/23112/1958/11197/1459/147495/154810/25/26524/55612/55366/51704/26959/27130/166336/4139/51421/5562/63923/6934/4919/57447/25937/7089/9096/6259/9736/4041/83999/23236/80351/5563/4088/23240/2889/9559/6862/4851
GO:0086019	cell-cell signaling involved in cardiac conduction	19	0.569635	1.9719	0.00242131	0.0295327	0.0199535	460	tags=30%, list=5%, signal=29%	845/6330/287/6262/6331/10052
GO:0007160	cell-matrix adhesion	95	0.40509	2.08664	0.00306748	0.0295327	0.0199535	2159	tags=49%, list=24%, signal=38%	90102/90102/10979/7402/340485/10580/9475/7414/5728/6422/8874/4289/347/395/3204/55612/88/63923/3690/3655/23603/9270/59339/5829/3691/4088/7248/948/56477/9748/54749/1308/1012/6093/6722/54822/123720/4617/5295/6281/3672/3688/2042/5054/8515/5921/3175
GO:0007045	cell-substrate adherens junction assembly	39	0.442916	1.88735	0.00248139	0.0295327	0.0199535	2013	tags=50%, list=22%, signal=39%	90102/90102/10979/10580/9475/5728/6422/8874/347/395/88/23603/9270/4088/7248/9748/6093/123720/6281/2042
GO:0031589	cell-substrate adhesion	153	0.359241	1.99916	0.00352113	0.0295327	0.0199535	2179	tags=46%, list=24%, signal=35%	90102/90102/10979/23189/7402/8322/3397/340485/10580/4091/4887/9475/7414/5728/5212/284/1399/3915/6422/8874/4289/347/395/25/3204/55612/88/285/63923/3690/3655/23603/9270/5581/2047/59339/5829/3691/11149/4088/10562/7248/948/56477/9341/9748/54749/4851/3678/1308/1012/6093/6722/54822/123720/2192/91663/4617/5295/6281/3672/3688/80005/2042/5054/8515/5921/3912/3175/55698/6695
GO:0007044	cell-substrate junction assembly	52	0.501396	2.28396	0.00277008	0.0295327	0.0199535	2013	tags=58%, list=22%, signal=46%	90102/90102/10979/7145/10580/9475/5728/3915/6422/8874/347/395/88/3690/3655/23603/7094/9270/3691/4088/7248/9748/3678/1308/6093/3918/123720/3914/6281/3861/2042
GO:0006874	cellular calcium ion homeostasis	162	0.359067	2.01047	0.0037037	0.0295327	0.0199535	2851	tags=52%, list=31%, signal=36%	117/845/10518/1756/10345/10803/1908/4040/4308/287/1139/4828/6262/4887/3061/2840/3356/9481/57158/2247/493/25/27/1906/133/552/111/83636/4644/9472/9474/2843/6261/5581/794/3777/7220/64072/6781/623/4088/6863/490/6546/948/56477/5311/3708/6288/817/5144/84959/2624/23075/10800/2149/2915/624/5145/4842/57053/2280/53373/664/6547/1812/5621/9104/5021/148/5156/859/59340/7852/2740/9002/2587/781/7223/9709/553/190…
GO:0034637	cellular carbohydrate biosynthetic process	49	0.349144	1.57333	0.0080429	0.0400951	0.0270899	1606	tags=37%, list=18%, signal=30%	7360/2632/2632/5105/55790/10580/2998/9572/3481/3952/5507/10331/8864/5500/5260/5236/79660/8445/55454
GO:0044262	cellular carbohydrate metabolic process	145	0.289474	1.60622	0.0034965	0.0295327	0.0199535	1772	tags=33%, list=19%, signal=27%	117/7360/9759/9759/2632/2632/3269/5105/55790/8898/3569/10580/2998/3953/2308/5728/9572/5465/23411/3481/32/5209/3952/54541/10891/5507/84912/3099/10331/8864/5581/5500/5260/6095/5502/5836/5164/10020/5236/79660/3632/2822/5166/3486/8445/55454/9370/8850/8908
GO:0030003	cellular cation homeostasis	255	0.283955	1.69144	0.0045045	0.0311905	0.0210736	2674	tags=43%, list=29%, signal=31%	117/9429/845/10518/1756/48/57030/10345/10803/1908/3658/4040/4308/287/1139/23516/23516/4828/6262/3091/3091/4887/120892/254428/22/3061/2840/54583/3356/3759/9481/57158/2247/7018/1836/493/25/27/1906/133/552/111/83636/4644/9472/9474/2843/10479/6261/5581/794/3777/7220/64072/6781/623/4088/6863/490/6546/948/1657/56477/5311/3708/6288/817/5144/54822/84959/57181/2624/23075/10800/10686/2149/4089/2915/624/514…
GO:0055082	cellular chemical homeostasis	332	0.275243	1.71922	0.00531915	0.0311905	0.0210736	2851	tags=45%, list=31%, signal=32%	117/9429/845/10518/1756/48/57030/10345/10803/2309/2309/1908/3658/4040/3745/4308/287/1139/23516/23516/4828/6262/3091/3091/4887/120892/2308/254428/22/51085/3061/9572/5532/2840/54583/3356/23411/3759/9481/57158/2247/7018/1836/10891/493/25/27/1906/133/552/111/5290/83636/4644/9472/9474/3099/2843/10479/6261/2044/5581/56261/4041/794/3777/7220/64072/6781/22841/1215/1392/623/4088/6863/490/6546/948/1657/564…
GO:0010927	cellular component assembly involved in morphogenesis	53	0.477302	2.1815	0.0027933	0.0295327	0.0199535	2527	tags=58%, list=28%, signal=42%	845/90102/90102/7111/1073/287/8898/23405/200576/200576/5629/1906/88/646480/11214/4205/80206/11155/6722/124626/64753/4089/3688/3267/23114/5156/8443/859/7368/4621/5573/5159
GO:0072503	cellular divalent inorganic cation homeostasis	176	0.358391	2.03902	0.00359712	0.0295327	0.0199535	2593	tags=48%, list=29%, signal=35%	117/845/10518/1756/10345/10803/1908/4040/4308/287/1139/23516/23516/4828/6262/4887/254428/3061/2840/3356/9481/57158/2247/493/25/27/1906/133/552/111/83636/4644/9472/9474/2843/6261/5581/794/3777/7220/64072/6781/623/4088/6863/490/6546/948/56477/5311/3708/6288/817/5144/54822/84959/57181/2624/23075/10800/2149/2915/624/5145/4842/55532/57053/2280/53373/664/6547/1812/5621/9104/5021/6279/148/5156/859/59340…
GO:0019725	cellular homeostasis	383	0.236004	1.48786	0.00546448	0.0312348	0.0211035	1489	tags=24%, list=16%, signal=21%	117/9429/845/196527/196527/10518/1756/48/57030/10345/10803/2309/2309/1908/3658/1073/4040/3745/4308/287/3569/1139/23516/23516/4828/6262/3091/3091/4887/120892/2308/254428/22/51085/3061/9572/5532/2840/54583/3356/23411/3759/9481/57158/2247/7018/1836/10891/493/25/27/1906/133/552/111/5290/83636/4644/9472/9474/137868/3099/2843/10479/6261/9588/2044/9373/5581/56261/4041/794/3777/7220/64072/6781/22841/1215…
GO:0006873	cellular ion homeostasis	262	0.285082	1.70891	0.00460829	0.0311905	0.0210736	2674	tags=43%, list=29%, signal=31%	117/9429/845/10518/1756/48/57030/10345/10803/1908/3658/4040/4308/287/1139/23516/23516/4828/6262/3091/3091/4887/120892/254428/22/3061/2840/54583/3356/3759/9481/57158/2247/7018/1836/493/25/27/1906/133/552/111/83636/4644/9472/9474/2843/10479/6261/5581/56261/794/3777/7220/64072/6781/623/4088/6863/490/6546/948/1657/56477/5311/3708/6288/817/5144/1244/54822/84959/57181/2624/23075/10800/10686/2149/4089/2…
GO:0034622	cellular macromolecular complex assembly	494	-0.268961	-1.53819	0.00116959	0.0295327	0.0199535	2497	tags=39%, list=27%, signal=30%	55355/64963/10576/6666/6633/7517/6834/84232/2886/10093/57180/374666/4604/8318/64946/1058/6636/57175/8363/5888/132243/617/1785/5747/55823/64446/9416/4608/1460/11065/8175/8368/4171/8624/6047/3005/84722/3925/9463/4695/55723/8358/51103/57505/8350/8357/54539/7186/8359/51466/3692/8370/79019/9997/8343/5987/4701/8365/2972/4137/401541/8356/3329/4705/8349/5702/6881/80135/8355/8352/54820/8353/6118/55161/285…
GO:0006875	cellular metal ion homeostasis	213	0.34086	1.99125	0.00387597	0.030128	0.0203558	2593	tags=46%, list=29%, signal=33%	117/9429/845/10518/1756/48/10345/10803/1908/3658/4040/4308/287/1139/23516/23516/4828/6262/3091/3091/4887/254428/22/3061/2840/54583/3356/3759/9481/57158/2247/7018/493/25/27/1906/133/552/111/83636/4644/9472/9474/2843/6261/5581/794/3777/7220/64072/6781/623/4088/6863/490/6546/948/56477/5311/3708/6288/817/5144/54822/84959/57181/2624/23075/10800/10686/2149/4089/2915/624/5145/4842/55532/57053/2280/53373…
GO:0042398	cellular modified amino acid biosynthetic process	24	-0.50467	-1.75208	0.00338409	0.0295327	0.0199535	2149	tags=56%, list=24%, signal=43%	55349/79017/124975/2356/471/501/2678/2678/3029/11315/81490/81490/55748/55748
GO:0071804	cellular potassium ion transport	93	0.372948	1.91687	0.00304878	0.0295327	0.0199535	2423	tags=48%, list=27%, signal=36%	845/196527/196527/3768/7881/1908/3773/3745/287/54800/10060/3758/3759/3739/1804/4734/4734/88/9472/3736/51719/10479/57463/3780/3777/3737/6560/5311/3787/1259/55151/30819/10089/259232/9990/3788/54207/3751/3750/5621/10242/131096/57582/859/3744/9312
GO:0071229	cellular response to acid chemical	107	0.376692	1.98028	0.00319489	0.0295327	0.0199535	1517	tags=35%, list=17%, signal=30%	64506/64506/8322/27244/1385/5105/10413/9314/55022/1956/23064/23064/19/3843/6422/3199/1958/10670/3952/10891/338/27/1906/552/64121/1109/5562/359/1373/6935/5581/8644/130497/6470/5563/5311/1374/6862/5166
GO:0071773	cellular response to BMP stimulus	76	0.384542	1.89817	0.00289017	0.0295327	0.0199535	2211	tags=45%, list=24%, signal=34%	2719/92/659/3397/4093/653/4038/6262/4091/4838/6422/4090/1958/2662/25/90/7049/7321/6498/11167/2297/64388/6862/4851/64102/168667/51496/651/4089/652/25928/2200/8200/388585
GO:0071384	cellular response to corticosteroid stimulus	37	0.450746	1.87593	0.00257732	0.0295327	0.0199535	2132	tags=55%, list=23%, signal=42%	2309/2309/687/3569/2308/1956/54541/1906/7538/8644/6781/11214/1392/490/2908/1244/23462/266743/678/5244/677
GO:0036294	cellular response to decreased oxygen levels	104	0.307314	1.59705	0.00322581	0.0295327	0.0199535	1368	tags=30%, list=15%, signal=25%	64344/5743/64506/64506/2034/6517/2309/2309/5105/3091/3091/5728/405/54583/23411/6422/10397/665/665/1958/10891/1906/5562/7291/5581/3777/6781/7321/10370/6095/6546/7248
GO:0006974	cellular response to DNA damage stimulus	386	-0.252884	-1.41411	0.0036452	0.0295327	0.0199535	2687	tags=39%, list=30%, signal=29%	5434/51246/2188/842/286257/5440/92815/891/5395/5536/328/5423/64963/7517/4436/6790/9937/23788/8318/84057/9400/25788/8363/113130/5888/79858/51343/7336/10309/9319/27315/8368/4595/51659/3508/55775/5424/8359/5663/80279/8370/84303/51548/10980/144455/7161/29089/9636/3835/25904/8365/146956/4137/6749/4176/7023/79184/572/7515/5441/55611/57332/9641/56949/6118/5982/55170/26471/1069/3980/29108/199720/64708/10…
GO:0071496	cellular response to external stimulus	146	0.303902	1.68618	0.00350877	0.0295327	0.0199535	1434	tags=28%, list=16%, signal=24%	5743/9759/9759/659/5105/3745/3569/5287/5899/120892/2308/1956/7482/23411/5587/6422/3759/4214/5594/10670/8897/3952/136/1030/5781/7071/26153/552/64121/2353/9474/93649/5562/359/3655/8644/25959/5563/490/7248/5164/7132
GO:0031668	cellular response to extracellular stimulus	116	0.304471	1.62013	0.00326797	0.0295327	0.0199535	1385	tags=29%, list=15%, signal=25%	659/5105/3745/3569/5287/5899/120892/2308/7482/23411/5587/6422/5594/10670/8897/3952/136/1030/7071/26153/552/64121/2353/9474/93649/5562/359/3655/8644/25959/5563/490/7248/5164
GO:0071385	cellular response to glucocorticoid stimulus	34	0.485909	1.98334	0.00242131	0.0295327	0.0199535	2132	tags=57%, list=23%, signal=44%	2309/2309/687/3569/2308/1956/54541/1906/7538/6781/11214/1392/490/2908/1244/23462/266743/678/5244/677
GO:0071363	cellular response to growth factor stimulus	312	0.318342	1.9615	0.0052356	0.0311905	0.0210736	2241	tags=41%, list=25%, signal=32%	63976/10252/10979/8322/2719/1385/2309/2309/3373/92/6654/659/2734/3397/1848/4093/653/3569/4038/10253/9314/23527/847/6262/4091/3091/3091/1956/2331/4838/23064/23064/58533/58533/405/2321/23411/5587/6422/4090/5594/1958/152831/64399/2591/2247/2662/4734/4734/1030/54541/5781/10891/7071/25/55612/1906/4804/161742/2353/7538/285/93649/26281/5962/1373/3690/10479/90/6935/317/7291/5151/9693/9270/9508/5607/7049/…
GO:0032870	cellular response to hormone stimulus	330	0.257158	1.61075	0.00512821	0.0311905	0.0210736	2132	tags=35%, list=23%, signal=28%	64506/64506/23189/6517/9759/9759/1385/2309/2309/687/6654/5105/55667/3569/5925/5925/10580/55022/2180/3953/1979/1979/2308/1956/4838/23235/6751/55023/3061/9572/5465/23411/324/6422/3481/5594/4734/4734/3952/54541/5781/10891/7067/338/3815/26524/1906/88/552/4804/111/6258/5290/4644/2353/1394/7538/1109/9734/5562/5962/1373/79876/23175/55970/8626/1395/5581/8644/5829/25959/6781/11214/1392/6095/2689/5563/7025…
GO:0071456	cellular response to hypoxia	100	0.320016	1.66031	0.00310559	0.0295327	0.0199535	1353	tags=30%, list=15%, signal=26%	64344/5743/64506/64506/2034/6517/2309/2309/5105/3091/3091/5728/405/54583/23411/6422/10397/665/665/1958/10891/1906/5562/7291/5581/3777/6781/7321/10370/6095/6546
GO:0071396	cellular response to lipid	260	0.253512	1.51836	0.00446429	0.0311905	0.0210736	2045	tags=35%, list=22%, signal=28%	64506/64506/5578/8322/1385/2309/2309/1440/687/5105/4040/57088/3569/10413/5925/5925/9314/55022/2308/9475/1956/4838/23064/23064/6751/9572/5465/19/7035/23411/6422/3199/5594/949/949/5727/4734/4734/3952/54541/10891/7067/338/25/27/1906/111/6258/7538/5562/1373/79876/8626/5581/8644/23328/25959/6781/130497/11214/1392/6095/23097/5563/7025/490/948/2908/1374/8031/3592/1511/2822/6862/5166/5144/1244/23462/4916…
GO:1901699	cellular response to nitrogen compound	336	0.264722	1.65316	0.00543478	0.0311905	0.0210736	1650	tags=28%, list=18%, signal=24%	8462/845/5743/64506/64506/10518/23189/6517/27244/1131/1385/2309/2309/3269/2562/2562/6654/4548/5105/3397/55667/3569/1139/9314/10580/55022/5899/6262/1979/1979/120892/2308/1956/23405/23235/55023/3843/23411/324/6422/688/51274/51274/3481/5594/1958/8780/2551/10670/3952/5781/10891/493/7071/25/1906/88/64121/4804/111/5290/23318/4644/9472/1394/9734/2819/5562/1373/23175/55970/6935/6261/1395/9693/5829/6781/2…
GO:0031669	cellular response to nutrient levels	101	0.27924	1.45159	0.00310559	0.0295327	0.0199535	1385	tags=26%, list=15%, signal=23%	659/5105/3745/3569/5287/5899/120892/2308/7482/23411/5587/6422/5594/10670/8897/3952/1030/7071/64121/9474/5562/8644/25959/5563/490/7248/5164
GO:0071407	cellular response to organic cyclic compound	292	0.246052	1.50314	0.0102041	0.046661	0.0315261	1776	tags=29%, list=20%, signal=24%	845/5743/10518/6566/2309/2309/3269/2562/2562/687/5105/3397/4040/4093/3569/5925/5925/9314/5899/6262/120892/2308/9475/1956/4838/23405/6751/9572/5465/19/23411/6422/688/4090/5594/1958/8780/5727/2551/4734/4734/54541/10891/7067/493/25/1906/111/6258/23318/9472/7538/2819/1373/3655/79876/6261/8626/9693/8644/25959/6781/11214/6470/1392/6095/4088/7025/490/6546/5139/2908/6528/8031/2889/2822/5144/1244/5604/234…
GO:0071417	cellular response to organonitrogen compound	289	0.277534	1.68382	0.00529101	0.0311905	0.0210736	1603	tags=29%, list=18%, signal=24%	8462/845/5743/64506/64506/10518/23189/6517/27244/1385/2309/2309/3269/2562/2562/6654/5105/3397/55667/3569/9314/10580/55022/6262/1979/1979/120892/2308/1956/23235/55023/3843/23411/324/6422/688/51274/51274/3481/5594/1958/2551/10670/3952/5781/10891/493/7071/25/1906/88/64121/4804/111/5290/4644/9472/1394/9734/2819/5562/1373/23175/55970/6935/6261/1395/9693/5829/6781/6470/1392/2689/6546/5139/7248/5164/652…
GO:0071470	cellular response to osmotic stress	19	0.603703	2.08983	0.00242131	0.0295327	0.0199535	2132	tags=63%, list=23%, signal=48%	1654/5743/6517/51562/51719/130497/5311/4638/9990/624/5244/677
GO:0071453	cellular response to oxygen levels	109	0.304953	1.61696	0.00315457	0.0295327	0.0199535	1368	tags=29%, list=15%, signal=25%	64344/5743/64506/64506/2034/6517/2309/2309/5105/3091/3091/2308/5728/405/54583/23411/6422/10397/665/665/1958/10891/1906/5562/7291/5581/3777/6781/7321/10370/6095/6546/7248
GO:1901653	cellular response to peptide	175	0.269655	1.52678	0.00363636	0.0295327	0.0199535	1093	tags=24%, list=12%, signal=21%	8462/64506/64506/23189/6517/1385/2309/2309/6654/5105/3397/55667/3569/9314/10580/55022/1979/1979/2308/23235/55023/23411/324/688/51274/51274/3481/5594/3952/5781/7071/1906/88/4804/111/5290/4644/1394/9734/5562/1373/23175/55970/1395
GO:0071300	cellular response to retinoic acid	34	0.440348	1.79737	0.00242131	0.0295327	0.0199535	2799	tags=60%, list=31%, signal=42%	8322/5105/10413/9314/23064/23064/19/3199/3952/27/130497/6862/4916/2042/7481/7480/7475/6096/11211/56603/81029
GO:0035967	cellular response to topologically incorrect protein	78	-0.355206	-1.60128	0.0107527	0.0486601	0.0328768	3278	tags=59%, list=36%, signal=38%	58477/9820/27230/55176/267/666/37/3068/7184/148327/10130/5770/29927/55738/51283/3309/2931/7009/7494/9797/80279/29954/51009/26608/55161/55741/7709/168620/1388/3303/811/55658/10013/439/439/3297/3297/10525/10987/10987/91319/1616/30827/581/23753/10273/10273
GO:0071560	cellular response to transforming growth factor beta stimulus	105	0.34463	1.8041	0.00314465	0.0295327	0.0199535	2407	tags=48%, list=26%, signal=35%	63976/10979/1385/2734/3397/4093/4091/2331/4838/58533/58533/23411/6422/4090/2662/1030/10891/7071/55612/1906/2353/93649/90/6935/317/7049/5829/7046/10370/1149/4088/6498/5139/2908/56288/56937/26036/678/4089/867/2280/2200/677/3175/8200/135228/7476/5179/859/4053/54829
GO:0061641	CENP-A containing chromatin organization	27	-0.602617	-2.14866	0.00163666	0.0295327	0.0199535	2494	tags=69%, list=27%, signal=50%	64946/1058/8363/8368/8359/8370/79019/8365/401541/11339/8362/8607/8360/5928/121504/8294/8294/8367/8367
GO:0034080	CENP-A containing nucleosome assembly	27	-0.602617	-2.14866	0.00163666	0.0295327	0.0199535	2494	tags=69%, list=27%, signal=50%	64946/1058/8363/8368/8359/8370/79019/8365/401541/11339/8362/8607/8360/5928/121504/8294/8294/8367/8367
GO:0007417	central nervous system development	456	0.278084	1.77851	0.00666667	0.0358981	0.0242542	2483	tags=40%, list=27%, signal=31%	8690/8322/84002/2009/57030/80055/80055/1385/7881/2309/2309/3400/6654/659/3397/4040/4093/653/6271/6271/55212/27255/7079/3091/3091/120892/22930/22930/1956/6197/4838/6751/5728/7482/6331/22903/22903/200894/200894/92737/306/91584/6422/1827/3199/6663/5594/4826/5727/79840/5209/57142/10000/347/1808/1459/3952/5629/4854/81544/54510/54541/5781/93986/10891/493/6900/54221/25/552/5354/4009/5803/7832/89797/2018…
GO:0021954	central nervous system neuron development	40	0.381883	1.63359	0.0101266	0.046661	0.0315261	3057	tags=62%, list=34%, signal=42%	5728/91584/3952/6900/7832/9693/4133/2047/2043/9353/431707/2776/4781/2624/55079/1812/81565/2253/6091/4929/1630/2290/9201/6656/4915
GO:0021953	central nervous system neuron differentiation	83	0.342548	1.72851	0.00285714	0.0295327	0.0199535	2409	tags=47%, list=26%, signal=35%	3400/4040/5728/91584/6422/5727/3952/5629/81544/6900/4009/7832/8925/6259/8543/9693/4133/2047/2043/6095/9353/2055/431707/2776/4781/3236/869/2624/23287/55079/23017/6695/1812/388585/64843/79659/7476/81565/55906
GO:0034508	centromere complex assembly	32	-0.483279	-1.78127	0.00506757	0.0311905	0.0210736	2494	tags=60%, list=27%, signal=44%	64946/1058/8363/8368/6047/8359/8370/79019/8365/401541/11339/8362/8607/8360/5928/121504/8294/8294/8367/8367
GO:0021549	cerebellum development	45	0.404377	1.77662	0.00543478	0.0311905	0.0210736	2396	tags=54%, list=26%, signal=40%	8322/4040/6751/6331/5629/5781/93986/10891/25/4009/8925/57502/6095/5802/5604/869/23287/23017/1272/23026/28514/7476/16/8443/58155
GO:0048878	chemical homeostasis	498	0.275896	1.77667	0.00694444	0.0362322	0.02448	1517	tags=26%, list=17%, signal=23%	7851/117/9429/845/57678/4233/2034/10518/1756/48/6517/10087/10087/57030/10345/388697/6566/8301/10803/2309/2309/1908/3658/55294/5105/51129/4040/3745/6327/4308/287/3569/1139/23516/23516/4828/6262/3091/3091/4887/3953/120892/2308/1956/254428/22/6331/51085/3061/9572/5532/2840/54583/3356/19/23411/51076/3759/9481/29116/57158/949/949/5009/5727/2247/3952/7018/1836/5781/10891/338/493/25/27/1906/133/51704/55…
GO:0007268	chemical synaptic transmission	309	0.274405	1.69443	0.00512821	0.0311905	0.0210736	1797	tags=30%, list=20%, signal=25%	5743/6854/2917/57717/57717/57030/1131/1385/3269/2562/2562/56121/83849/4040/3745/56124/6327/8898/1139/22829/3908/56130/4887/1979/1979/120892/22930/22930/1956/5728/8997/3061/56127/56131/10052/5532/3356/2119/56123/56122/5594/27115/56125/2904/56126/6900/785/3815/1906/320/347730/5354/56128/4644/56129/9228/6530/3360/9627/26045/3736/6812/3780/149111/9693/5581/3777/8913/57502/6560/1392/8224/56133/6623/68…
GO:0070098	chemokine-mediated signaling pathway	24	0.607467	2.22207	0.00243309	0.0295327	0.0199535	2459	tags=76%, list=27%, signal=56%	6360/10803/3091/3091/2840/2921/2920/1906/6369/6372/5473/2919/9353/6376/5197/4352/3577/6374/7852
GO:0006935	chemotaxis	254	0.351344	2.08976	0.00454545	0.0311905	0.0210736	2834	tags=53%, list=31%, signal=37%	116173/116173/196527/196527/6711/4233/9637/5578/6360/1385/10803/1908/59277/59277/3269/6654/659/3569/3908/5337/284/2321/91584/1969/5587/4147/3199/5594/9732/3053/2247/1808/5781/6900/3815/2921/2920/1906/6369/4804/4009/5290/57118/285/1948/3690/8609/6372/6283/6259/1130/2044/2152/2047/5473/2043/4088/2919/56477/3592/6289/9353/6288/9037/10752/4851/23765/5144/5362/5604/1012/6376/7060/4916/6291/4781/2246/1…
GO:0033344	cholesterol efflux	20	0.555754	1.94424	0.00498753	0.0311905	0.0210736	1715	tags=48%, list=19%, signal=39%	9429/19/23411/949/949/5727/338/64241/4035/9370
GO:0042632	cholesterol homeostasis	32	0.430572	1.70666	0.00731707	0.0371554	0.0251037	2414	tags=52%, list=27%, signal=38%	7851/9572/19/23411/29116/949/949/338/4253/4041/6095/64241/9388/3990/1645/859/1581
GO:0030301	cholesterol transport	38	0.432223	1.80991	0.00257732	0.0295327	0.0199535	2038	tags=44%, list=22%, signal=34%	9429/4040/19/23411/949/949/5727/3952/338/948/64241/4035/9370/9388/3990/5244/1645
GO:0043009	chordate embryonic development	298	0.252631	1.5495	0.00510204	0.0311905	0.0210736	2625	tags=39%, list=29%, signal=29%	2034/6913/10087/10087/85407/85407/3373/60529/92/659/4040/653/3091/3091/3202/1956/4838/4223/284/200894/200894/3200/405/54583/10655/1969/6422/3203/3199/6663/5594/5727/2551/92129/5629/7763/4154/338/25/26524/3204/1906/133/320/80312/5077/130507/57493/30812/79805/90/6935/8543/317/7291/5801/27443/130497/7798/7046/57498/3207/6615/4088/6498/7248/5311/26227/23414/6862/4851/5362/5333/5604/23462/3231/5950/41…
GO:0031497	chromatin assembly	99	-0.539726	-2.5328	0.00147059	0.0295327	0.0199535	2344	tags=61%, list=26%, signal=46%	1058/8363/132243/8368/4171/3005/55723/8358/8350/8357/8359/8370/79019/51548/8343/8365/401541/8356/8349/8355/8352/8353/3007/8347/79711/11339/126961/3010/8339/440689/8362/3009/8607/3006/3006/8971/8208/653604/84875/8351/8360/4676/5928/121504/8294/8294/8367/8367/84629/1616/85236/85236/8348/8348/3017/3014/3014/8344/8344/9555/8341/8970/8970/26155/26155
GO:0006333	chromatin assembly or disassembly	113	-0.52781	-2.53523	0.001443	0.0295327	0.0199535	2699	tags=63%, list=30%, signal=45%	6601/10036/146059/92815/55355/1107/64946/1058/8363/132243/8368/4171/3005/55723/8358/8350/8357/8359/8370/79019/51548/8343/8365/401541/8356/8349/8355/8352/8353/3007/8347/79711/11339/126961/3010/8339/440689/8362/3009/8607/55869/3006/3006/9219/8971/8208/653604/84875/8351/8360/8479/4676/5928/121504/8294/8294/8367/8367/84629/1616/85236/85236/8348/8348/3017/3014/3014/8344/8344/9555/8341/6597/8970/8970/2…
GO:0006325	chromatin organization	374	-0.27899	-1.55702	0.00121803	0.0295327	0.0199535	2713	tags=42%, list=30%, signal=30%	8314/8340/6601/10036/79829/2648/84759/8535/146059/92815/10362/891/22955/5536/7703/27005/55355/23067/6790/1107/9212/8318/64946/10474/1058/8363/1786/79858/132243/6015/8368/4171/3005/93624/55723/8358/8334/8350/8357/8359/148479/8370/79019/64426/51548/8343/8365/401541/8861/23030/79184/8356/161882/8349/3013/55611/57332/6881/3065/8355/8352/8353/55170/3183/3007/79885/64769/3299/8347/79711/11339/10467/833…
GO:0006338	chromatin remodeling	91	-0.351941	-1.62692	0.0104322	0.0473078	0.0319631	3247	tags=53%, list=36%, signal=35%	3070/51412/8289/64105/2099/3169/1111/11335/93973/6605/4602/6601/2648/22955/55355/64946/1058/8363/8368/93624/8359/8370/79019/51548/8365/401541/3065/3183/11339/10467/55011/8362/8607/9219/8360/5928/121504/8294/8294/8367/8367/10629/84337/84629/1616/2625/10856/10856/83444/6597
GO:0031055	chromatin remodeling at centromere	28	-0.582863	-2.0935	0.00164204	0.0295327	0.0199535	2494	tags=67%, list=27%, signal=49%	64946/1058/8363/8368/8359/8370/79019/8365/401541/11339/8362/8607/8360/5928/121504/8294/8294/8367/8367
GO:0006342	chromatin silencing	71	-0.523056	-2.33085	0.0015015	0.0295327	0.0199535	2347	tags=61%, list=26%, signal=45%	8363/1786/8368/8358/8334/8350/8357/8359/8370/51548/8365/8356/3013/3065/8355/8352/8353/8330/126961/3015/8362/6839/3012/55766/8332/653604/8351/8360/121504/8294/8294/143241/8367/8367/8969/84629/10155/8337/8337/3014/3014/23133/8336/8336/9555
GO:0000183	chromatin silencing at rDNA	26	-0.65242	-2.33493	0.00162075	0.0295327	0.0199535	2306	tags=86%, list=25%, signal=64%	8368/8358/8350/8357/8359/8370/8365/8356/8355/8352/8353/126961/8362/6839/653604/8351/8360/121504/8294/8294/8367/8367/23133
GO:0050000	chromosome localization	33	-0.491693	-1.82303	0.00169205	0.0295327	0.0199535	2562	tags=56%, list=28%, signal=40%	10403/113130/84722/92421/81929/11004/3835/221496/55143/54820/23636/81620/3833/128866/8379/23212/23212/27243
GO:0007059	chromosome segregation	170	-0.283452	-1.45298	0.0108548	0.0490207	0.0331204	2724	tags=41%, list=30%, signal=29%	5510/998/10388/990/8556/891/10403/221150/55355/3619/7517/9212/9134/64946/1058/9400/129563/113130/9319/11065/84722/11130/92421/148479/79019/81929/11004/3835/146956/221496/5905/401541/9184/146909/332/55143/54820/23636/256126/10636/81620/11339/3833/147841/80198/128866/26255/2237/55920/55869/57405/80776/1104/26993/10459/9232/9232/991/7329/10460/10460/8379/51451/23212/23212/10726/10726/197342/9555/272…
GO:0097711	ciliary basal body docking	49	-0.405899	-1.66843	0.0063593	0.0345411	0.0233374	3907	tags=67%, list=43%, signal=39%	8766/983/54903/4867/79867/79600/5347/1639/80321/261734/23354/7283/7531/11116/5518/4957/8636/85302/347240/55722/57787/54820/1069/5116/91147/11190/115106/80776/9814/1453/8655/117177
GO:0060271	cilium assembly	168	-0.291578	-1.48673	0.00682128	0.0359939	0.024319	3080	tags=46%, list=34%, signal=31%	25809/261734/6674/23354/6101/54768/51256/84314/3911/26146/8100/7283/7531/85014/11116/5518/4957/8556/26160/57728/117178/27148/83658/8636/84260/150483/1785/10309/64446/85302/347240/26140/83657/55722/57787/755/146279/54820/1069/64284/84223/403/5116/91147/27285/11190/9696/51382/93233/115106/25930/51668/374407/2302/388389/23639/80776/80199/83659/83659/10801/10013/9814/2622/136332/1453/8655/25886/89891…
GO:0003341	cilium movement	27	-0.553086	-1.97206	0.00163666	0.0295327	0.0199535	3058	tags=69%, list=34%, signal=46%	54768/26256/85014/27148/150483/64446/146279/27285/93233/388389/23639/83659/83659/2622/25911/27019/53340/53340/55036
GO:0044782	cilium organization	169	-0.290001	-1.48225	0.00817439	0.0405654	0.0274077	3080	tags=46%, list=34%, signal=31%	25809/261734/6674/23354/6101/54768/51256/84314/3911/26146/8100/7283/7531/85014/11116/5518/4957/8556/26160/57728/117178/27148/83658/8636/84260/150483/1785/10309/64446/85302/347240/26140/83657/55722/57787/755/146279/54820/1069/64284/84223/403/5116/91147/27285/11190/9696/51382/93233/115106/25930/51668/374407/2302/388389/23639/80776/80199/83659/83659/10801/10013/9814/2622/136332/1453/8655/25886/89891…
GO:0007623	circadian rhythm	106	0.333222	1.75371	0.00311526	0.0295327	0.0199535	2101	tags=42%, list=23%, signal=33%	1385/3400/687/3397/3569/4887/9475/1956/23064/23064/5728/3061/9572/5465/23411/3952/5629/10891/7071/55366/4804/5562/8864/4783/5500/3737/196/1392/6095/5563/1374/10135/22871/2776/4916/220202/9370/5617/5244/10887/5054/79365/3751/5501/150094
GO:0072359	circulatory system development	474	0.35802	2.29998	0.00675676	0.0359939	0.024319	1973	tags=38%, list=22%, signal=31%	10252/64344/5743/2034/5578/8322/10087/10087/2719/1385/7881/3373/6654/659/55294/3397/51129/4040/1848/653/287/3569/1139/10413/9314/55212/6262/4091/3091/3091/3202/4887/3953/2308/9475/1956/1363/4838/11005/5728/6331/4223/284/200894/200894/23554/10052/3200/5532/306/54583/1399/2321/5465/23411/1969/5587/6422/688/5594/1958/57158/9444/32/5727/23118/7135/5784/57142/2247/347/4734/4734/3952/5629/4854/79400/77…
GO:0003013	circulatory system process	250	0.362051	2.14141	0.00446429	0.0311905	0.0210736	2392	tags=43%, list=26%, signal=32%	4311/845/5743/2034/3768/1756/9759/9759/1131/10345/27129/6330/1908/3269/659/6327/287/6271/6271/6262/10060/1956/6331/4223/284/10052/3356/5465/3759/4090/1827/9732/7135/1727/3952/136/7067/493/785/1906/133/552/152/5290/9474/137868/4883/89797/4882/57493/1373/8864/6261/9270/8654/4041/3777/8913/7220/6781/11214/1215/1392/4205/623/11149/4088/6863/490/6546/5139/1511/3708/29953/59342/9353/817/5144/30819/9370…
GO:0050890	cognition	130	0.357525	1.95349	0.00346021	0.0295327	0.0199535	2310	tags=43%, list=25%, signal=32%	5743/2917/57030/1385/7881/3269/1139/22829/3091/3091/1979/1979/55084/1956/9867/5728/8997/5532/3356/4212/5594/2904/93986/7067/6900/3815/4009/5803/7832/2353/57502/23236/1392/6863/9162/2055/10752/54413/3678/431707/6722/266743/2334/590/2903/84152/7436/54207/3688/2915/10396/6547/1812/5621/3973/5021/5649
GO:0061448	connective tissue development	117	0.376075	2.01639	0.00325733	0.0295327	0.0199535	3087	tags=56%, list=34%, signal=38%	3373/3400/659/2734/4040/55790/4093/653/57561/3091/3091/3202/7482/3200/23411/4090/84159/1958/2247/3952/10891/7067/1906/5290/30812/6935/4041/6781/130497/7046/3207/6615/4088/2297/2822/4851/64102/651/6722/4781/11145/4617/5019/652/2202/8200/388585/7476/7481/4613/7480/5396/8313/5159/116039/84649/1490/51738/81029/9241/55553/9350/7045/5467/1302/399979/655
GO:0030038	contractile actin filament bundle assembly	49	0.356538	1.60665	0.0080429	0.0400951	0.0270899	2306	tags=45%, list=25%, signal=34%	90102/90102/4233/10580/9475/23671/6422/395/9639/9270/7046/4088/6863/7248/6093/6722/5295/90167/29109/6281/79822/10411/7481
GO:0060976	coronary vasculature development	21	0.507473	1.81565	0.00492611	0.0311905	0.0210736	2982	tags=71%, list=33%, signal=48%	2719/4091/93649/7049/7046/4851/6722/652/79659/23493/5159/2627/144165/23129/11174
GO:0009190	cyclic nucleotide biosynthetic process	73	0.325164	1.57913	0.00297619	0.0295327	0.0199535	2649	tags=45%, list=29%, signal=32%	117/2917/5578/2774/4887/19/136/112609/2977/1906/133/111/9472/1394/4883/4882/9590/1392/344901/56246/7434/153/4842/49/7077/1812/3351/3973/2740/11245/2587/799/10886/155
GO:0009214	cyclic nucleotide catabolic process	16	0.642819	2.09596	0.00246305	0.0295327	0.0199535	2691	tags=88%, list=30%, signal=62%	5143/54583/27115/5151/5152/8654/5139/50940/5144/8622/5142/10411/5141/10846
GO:0009187	cyclic nucleotide metabolic process	96	0.384762	1.98502	0.00306748	0.0295327	0.0199535	2691	tags=53%, list=30%, signal=37%	117/2917/5578/2774/4887/5143/54583/19/1969/27115/136/112609/2977/1906/133/111/9472/1394/4883/4882/9590/5151/5152/8654/1392/6095/5139/5311/50940/344901/5144/8622/56246/7434/27031/153/4842/5142/49/7077/10411/1812/3351/3973/5141/2740/11245/2587/799/10886/155/10846
GO:0052652	cyclic purine nucleotide metabolic process	73	0.325164	1.57913	0.00297619	0.0295327	0.0199535	2649	tags=45%, list=29%, signal=32%	117/2917/5578/2774/4887/19/136/112609/2977/1906/133/111/9472/1394/4883/4882/9590/1392/344901/56246/7434/153/4842/49/7077/1812/3351/3973/2740/11245/2587/799/10886/155
GO:0019935	cyclic-nucleotide-mediated signaling	31	0.431534	1.68564	0.00985222	0.0461143	0.0311567	2713	tags=64%, list=30%, signal=45%	117/11069/1979/1979/133/9472/2044/9693/5152/5139/948/5144/153/5592/10411/3973/64784/5141/2740/10846/1672
GO:0050663	cytokine secretion	62	0.32613	1.56221	0.00833333	0.0410278	0.0277201	1666	tags=35%, list=18%, signal=29%	57678/6711/3569/284/19/3952/3556/79400/25/55612/55366/9474/6283/7291/2615/1149/27242/948/6288/4851/23765/117854
GO:0060401	cytosolic calcium ion transport	60	0.45984	2.16105	0.00289855	0.0295327	0.0199535	2333	tags=55%, list=26%, signal=41%	117/845/1756/10345/4308/287/6262/3356/57158/2247/493/25/4644/9472/9474/6261/5581/7220/623/6546/5311/3708/817/5144/84959/2149/4842/2280/53373/6547/1812/5621/148
GO:0050832	defense response to fungus	10	0.660849	1.83505	0.00681818	0.0359939	0.024319	2949	tags=90%, list=32%, signal=61%	6283/1511/23765/4057/6279/10417/728358/1991/6280
GO:0048589	developmental growth	293	0.23794	1.45357	0.0102041	0.046661	0.0315261	2781	tags=41%, list=31%, signal=29%	10252/57678/50618/50618/4131/85407/85407/1385/2309/2309/6654/659/4040/1848/4038/10413/10253/3202/3953/7414/5728/5532/91584/6422/6663/5897/134430/32/5727/57142/2247/347/1808/3952/5629/5781/25/80014/26524/1906/133/320/5290/9472/26281/57493/60485/10479/25937/4921/5324/7049/57502/6781/7046/23236/3207/80351/4088/5802/57611/5782/23414/9353/344901/9037/4851/5144/5362/54413/5950/4916/6722/6256/2246/7006/…
GO:0055123	digestive system development	70	0.345861	1.6707	0.00294118	0.0295327	0.0199535	2566	tags=49%, list=28%, signal=35%	60529/5925/5925/55212/3091/3091/3202/1956/4838/6422/688/6663/5009/3815/55366/93649/1373/3655/60485/8626/51208/3691/4088/4851/8642/56913/27031/652/5308/5021/7481/5156/2627/1026/2295
GO:0048565	digestive tract development	66	0.377145	1.82091	0.00277008	0.0295327	0.0199535	2566	tags=51%, list=28%, signal=37%	60529/5925/5925/55212/3091/3091/3202/1956/4838/6422/688/6663/5009/3815/55366/93649/1373/3655/60485/8626/51208/3691/4088/4851/8642/56913/27031/652/5308/5021/7481/5156/2627/1026/2295
GO:0048546	digestive tract morphogenesis	24	0.501085	1.83293	0.00486618	0.0311905	0.0210736	2352	tags=56%, list=26%, signal=42%	55212/3091/3091/1956/4838/6422/6663/8626/4088/4851/652/5308/7481/5156
GO:0072507	divalent inorganic cation homeostasis	182	0.350446	2.00395	0.00364964	0.0295327	0.0199535	2593	tags=47%, list=29%, signal=34%	117/845/10518/1756/10345/10803/1908/4040/4308/287/1139/23516/23516/4828/6262/4887/1956/254428/3061/2840/3356/9481/57158/2247/493/25/27/1906/133/552/111/83636/4644/9472/9474/2843/3736/6261/5581/794/3777/7220/64072/6781/623/4088/6863/490/6546/948/56477/5311/3708/6288/817/5144/54822/84959/57181/2624/23075/10800/2149/2915/624/5145/4842/55532/57053/2280/53373/664/6547/1812/5621/9104/5021/6279/148/5156…
GO:0072511	divalent inorganic cation transport	197	0.3148	1.80037	0.00398406	0.0302056	0.0204081	2381	tags=39%, list=26%, signal=30%	117/845/196527/196527/5743/2917/1756/93380/10345/57685/4308/287/1139/23516/23516/6271/6271/6262/254428/3356/80036/117531/3759/57158/2247/10343/7018/493/25/785/4644/9472/1394/9474/168507/79026/114780/6261/23390/5581/8913/7220/64072/6781/1392/623/490/6546/5311/3708/817/5144/6947/1244/4638/54822/6769/84959/259232/57181/3958/2903/10800/10686/2149/4842/5142/55532/57053/2280/53373/6547/5530/10681/1812/…
GO:0070838	divalent metal ion transport	195	0.309489	1.77082	0.00393701	0.0302056	0.0204081	2381	tags=39%, list=26%, signal=29%	117/845/196527/196527/5743/2917/1756/93380/10345/57685/4308/287/1139/23516/23516/6271/6271/6262/254428/3356/80036/117531/3759/57158/2247/10343/7018/493/25/785/4644/9472/1394/9474/168507/79026/114780/6261/23390/5581/8913/7220/64072/6781/1392/623/490/6546/5311/3708/817/5144/4638/54822/6769/84959/259232/57181/3958/2903/10800/10686/2149/4842/5142/55532/57053/2280/53373/6547/5530/10681/1812/5621/84102…
GO:0071103	DNA conformation change	163	-0.465949	-2.36752	0.00136426	0.0295327	0.0199535	2347	tags=51%, list=26%, signal=39%	64946/1058/9400/25788/8363/113130/5888/132243/8368/4171/3005/51659/3508/55723/8358/8350/8357/8359/148479/8370/79019/51548/8343/8365/401541/4176/8356/8349/8355/8352/8353/3007/1069/8347/79711/11339/8260/126961/1642/7314/3010/8438/8339/440689/8362/3009/8607/4173/3006/3006/8971/8208/653604/26993/84875/8351/8360/4676/9131/5928/121504/8294/8294/8367/8367/3181/84629/1616/85236/85236/8348/8348/3017/3014/…
GO:0006259	DNA metabolic process	479	-0.292609	-1.66534	0.00117509	0.0295327	0.0199535	2689	tags=42%, list=30%, signal=31%	10036/3149/5434/7292/2778/2188/286257/5440/990/10926/10533/146059/92815/5395/6714/5536/27101/328/5423/3184/10576/7517/7298/4436/9212/9937/8318/9134/84057/9400/25788/8363/113130/1786/908/5888/51343/132243/7336/10309/9319/8368/4171/3005/4595/9463/51659/3508/55775/26354/9797/5424/8359/10930/54433/8370/51548/10980/144455/7161/1773/29089/9636/3835/7884/8365/146956/23293/6749/4176/79184/3329/7515/1676/…
GO:0006323	DNA packaging	117	-0.51427	-2.48338	0.00143885	0.0295327	0.0199535	2344	tags=56%, list=26%, signal=42%	1058/8363/113130/132243/8368/4171/3005/55723/8358/8350/8357/8359/148479/8370/79019/51548/8343/8365/401541/8356/8349/8355/8352/8353/3007/8347/79711/11339/8260/126961/3010/8339/440689/8362/3009/8607/3006/3006/8971/8208/653604/26993/84875/8351/8360/4676/9131/5928/121504/8294/8294/8367/8367/84629/1616/85236/85236/8348/8348/3017/3014/3014/8344/8344/9555/8341/8970/8970/26155/26155
GO:0006281	DNA repair	251	-0.308001	-1.64996	0.00128205	0.0295327	0.0199535	2687	tags=42%, list=30%, signal=31%	5434/2188/286257/5440/92815/5395/5536/328/5423/7517/4436/9937/8318/84057/9400/25788/8363/113130/5888/51343/7336/10309/9319/8368/4595/51659/3508/55775/5424/8359/8370/51548/10980/7161/29089/9636/3835/8365/146956/6749/79184/7515/5441/55611/57332/56949/6118/5982/55170/1069/3980/199720/64708/1032/121642/10535/4913/1642/7314/8438/80198/8362/8607/2237/56897/197370/11284/84126/27339/11277/8208/10459/3978…
GO:0006260	DNA replication	148	-0.303815	-1.51331	0.00282885	0.0295327	0.0199535	2724	tags=41%, list=30%, signal=29%	998/10036/990/10926/10533/146059/27101/5423/8318/9134/9400/5888/4171/51659/3508/5424/144455/7884/146956/6749/4176/6118/5982/993/3980/81620/10919/10535/80198/29803/80174/997/2237/811/56897/56953/4173/7349/51147/51147/11284/9093/84126/11277/8208/3265/3978/5928/197342/116447/116447/995/1877/1877/283899/283899/9401/9401/222229/222229/253980/253980/63922/63922
GO:0006270	DNA replication initiation	22	-0.570457	-1.92918	0.00167224	0.0295327	0.0199535	3853	tags=91%, list=42%, signal=53%	5426/1017/8317/23649/4172/54107/4683/84296/990/8318/9134/4171/51659/4176/81620/997/56897/4173/222229/222229
GO:0006335	DNA replication-dependent nucleosome assembly	24	-0.71077	-2.4676	0.00169205	0.0295327	0.0199535	2306	tags=92%, list=25%, signal=69%	8368/55723/8358/8350/8357/8359/8370/8365/8356/8355/8352/8353/79711/8362/8208/8351/8360/5928/121504/8294/8294/8367/8367
GO:0034723	DNA replication-dependent nucleosome organization	24	-0.71077	-2.4676	0.00169205	0.0295327	0.0199535	2306	tags=92%, list=25%, signal=69%	8368/55723/8358/8350/8357/8359/8370/8365/8356/8355/8352/8353/79711/8362/8208/8351/8360/5928/121504/8294/8294/8367/8367
GO:0006336	DNA replication-independent nucleosome assembly	31	-0.601314	-2.21361	0.00167785	0.0295327	0.0199535	2494	tags=67%, list=27%, signal=49%	64946/1058/8363/8368/55723/8359/8370/79019/8365/401541/79711/11339/8362/8607/8360/5928/121504/8294/8294/8367/8367
GO:0034724	DNA replication-independent nucleosome organization	31	-0.601314	-2.21361	0.00167785	0.0295327	0.0199535	2494	tags=67%, list=27%, signal=49%	64946/1058/8363/8368/55723/8359/8370/79019/8365/401541/79711/11339/8362/8607/8360/5928/121504/8294/8294/8367/8367
GO:0006302	double-strand break repair	98	-0.364587	-1.70893	0.00294551	0.0295327	0.0199535	2454	tags=48%, list=27%, signal=35%	4436/9937/8318/84057/9400/25788/8363/113130/5888/7336/9319/8368/51659/55775/8359/8370/51548/8365/146956/79184/7515/55611/6118/3980/199720/8438/80198/8362/2237/197370/27339/10459/3297/3297/8360/121504/8294/8294/23028/8367/8367/51588/3014/3014/197342/9401/9401/5531/5531
GO:0017144	drug metabolic process	15	0.557771	1.77974	0.00726392	0.0371514	0.025101	2138	tags=67%, list=24%, signal=51%	2327/124/1576/1544/1557/1244/590/4842/8856/22978
GO:0043583	ear development	101	0.287878	1.49649	0.00310559	0.0295327	0.0199535	2584	tags=38%, list=28%, signal=28%	2562/2562/10253/55084/374462/374462/121227/117531/3199/5594/9481/5629/5781/1906/9474/26281/6935/7291/3777/64072/130497/259236/4851/220/168667/8642/4916/2624/1750/652/28514/57053/388585/50506/23493/4613/5396/5159/2253/116039
GO:0022900	electron transport chain	44	-0.430331	-1.7434	0.00312012	0.0295327	0.0199535	2139	tags=50%, list=24%, signal=38%	51103/54539/1351/4701/4705/1337/54949/4720/4726/4706/10514/1534/4729/7384/7384/1537/1537/11315/56964/4716/4716/1345/1345
GO:0009790	embryo development	483	0.275089	1.76256	0.00680272	0.0359939	0.024319	2607	tags=39%, list=29%, signal=30%	90102/90102/2034/2114/6913/10087/10087/85407/85407/80055/80055/2719/3373/55122/3206/60529/92/6654/659/4040/1848/653/4038/10413/10253/989/9314/3908/55212/6262/4091/3091/3091/3202/55084/1956/4838/7482/4223/284/200894/200894/3200/405/374462/374462/121227/54583/2321/10655/1969/6422/3203/4090/3199/6663/5594/5727/2551/92129/2247/2139/5629/7763/4154/7003/338/25/3815/26524/3204/1906/133/320/10361/253260/…
GO:0009792	embryo development ending in birth or egg hatching	299	0.251713	1.54972	0.00505051	0.0311905	0.0210736	2625	tags=39%, list=29%, signal=29%	2034/6913/10087/10087/85407/85407/3373/60529/92/659/4040/653/3091/3091/3202/1956/4838/4223/284/200894/200894/3200/405/54583/10655/1969/6422/3203/3199/6663/5594/5727/2551/92129/5629/7763/4154/338/25/26524/3204/1906/133/320/80312/5077/130507/57493/30812/79805/90/6935/8543/317/7291/5801/27443/130497/7798/7046/57498/3207/6615/4088/6498/7248/5311/26227/23414/6862/4851/5362/5333/5604/23462/3231/5950/41…
GO:0048598	embryonic morphogenesis	301	0.293304	1.79968	0.00518135	0.0311905	0.0210736	2604	tags=41%, list=29%, signal=30%	90102/90102/2114/6913/2719/3373/3206/60529/92/6654/659/4040/1848/653/4038/10413/10253/9314/55212/6262/3091/3091/3202/55084/4838/7482/200894/200894/3200/374462/374462/121227/2321/1969/6422/3203/3199/5594/5727/2247/2139/5629/4154/25/26524/3204/1906/133/3690/30812/90/6935/8626/8543/317/7291/4041/5607/8434/130497/7798/7046/3691/3207/6615/9496/4088/7248/5311/204851/1843/64388/259236/6862/4851/79192/36…
GO:0048568	embryonic organ development	220	0.248471	1.44622	0.00829876	0.0410278	0.0277201	2132	tags=33%, list=23%, signal=26%	2034/6913/3373/60529/653/10413/10253/55212/6262/3091/3091/3202/55084/1956/4838/200894/200894/3200/405/374462/374462/121227/54583/1969/3203/3199/5594/5727/5629/7003/3815/3204/1906/133/79805/7173/90/6935/7291/130497/7046/10370/3207/6615/4088/5311/204851/23414/259236/6862/4851/5333/5604/23462/220/5950/4188/6722/3236/2624/6670/4617/27031/1750/652/3976/2549/28514/8563/57053/3218/2202/2200/677
GO:0048562	embryonic organ morphogenesis	154	0.287308	1.59826	0.00355872	0.0295327	0.0199535	2584	tags=41%, list=28%, signal=30%	6913/3373/60529/10413/10253/55212/6262/3091/3091/3202/55084/4838/200894/200894/3200/374462/374462/121227/1969/3203/3199/5594/5629/3204/1906/90/6935/7291/130497/7046/3207/4088/5311/204851/259236/6862/4851/220/5950/4188/6722/3236/2624/6670/4617/27031/1750/652/28514/57053/3218/2202/2200/5308/6496/3217/7481/5156/25902/4613/5396/2295/2253/116039
GO:0009880	embryonic pattern specification	31	0.530286	2.07138	0.00246305	0.0295327	0.0199535	2305	tags=53%, list=25%, signal=40%	80055/80055/4040/4091/4838/4223/4090/5727/92129/84976/4088/6862/4089/28514/441161/3234/7476
GO:0048706	embryonic skeletal system development	70	0.361556	1.74652	0.00294118	0.0295327	0.0199535	2911	tags=55%, list=32%, signal=38%	6913/3373/60529/92/3202/4838/3200/10655/3203/3199/3204/6935/7291/130497/7046/3207/4088/6862/3231/5950/4188/3236/6670/4617/652/3218/3217/7481/5156/25902/4613/2131/5396/116039/4325/9241/3219/3233/3216
GO:0003197	endocardial cushion development	22	0.519866	1.86888	0.0049505	0.0311905	0.0210736	1927	tags=57%, list=21%, signal=45%	659/653/4734/4734/90/7291/7046/6615/4851/23462/8642/4089/652
GO:0003272	endocardial cushion formation	14	0.580869	1.80756	0.00724638	0.0371514	0.025101	3245	tags=86%, list=36%, signal=55%	653/90/7046/6615/4851/23462/8642/4089/2253/9241/655/3516
GO:0003203	endocardial cushion morphogenesis	17	0.551112	1.8223	0.00722892	0.0371514	0.025101	3245	tags=82%, list=36%, signal=53%	653/90/7291/7046/6615/4851/23462/8642/4089/2253/9241/3670/655/3516
GO:0050886	endocrine process	45	0.373955	1.64297	0.00543478	0.0311905	0.0210736	2785	tags=51%, list=31%, signal=36%	4311/8322/1908/3952/5781/1906/552/1394/1215/1392/6863/51762/1511/2149/4089/1636/5021/3625/59272/2587/553/51738/1359
GO:0001885	endothelial cell development	30	0.566084	2.21538	0.00239234	0.0295327	0.0199535	2305	tags=66%, list=25%, signal=49%	4233/7082/7082/3397/9414/9414/9475/5962/57493/9693/6781/5802/7132/2889/64102/5144/6093/91663/10411/25932/7476
GO:0045446	endothelial cell differentiation	49	0.535967	2.41521	0.00268097	0.0295327	0.0199535	2552	tags=67%, list=28%, signal=48%	4233/7082/7082/659/3397/9414/9414/9475/5629/5962/57493/90/6935/9693/6781/5802/7132/2889/4851/64102/5144/23462/168667/6093/91663/3084/4089/652/28514/10411/25932/7476/23493/5906
GO:0043542	endothelial cell migration	80	0.473121	2.37368	0.0027933	0.0295327	0.0199535	1957	tags=49%, list=22%, signal=39%	5743/4233/5578/659/3397/9314/9475/5728/4223/284/306/1969/5587/949/949/2247/5629/154810/1906/5290/285/1948/9734/1803/3690/9270/5607/23328/6781/7046/9353/2822/9037/4851/168667/1012/6722/2246/3164/652/3688
GO:0001935	endothelial cell proliferation	52	0.475711	2.16696	0.00277008	0.0295327	0.0199535	1641	tags=51%, list=18%, signal=42%	5578/659/3091/3091/405/23411/1969/5587/949/949/2247/3952/5629/79400/6369/4804/253260/3690/79805/9270/2152/7046/51162/9037/64102/168667/1012/7060
GO:0003158	endothelium development	55	0.497548	2.2958	0.00291545	0.0295327	0.0199535	2594	tags=63%, list=29%, signal=45%	4233/7082/7082/659/3397/9414/9414/9475/5629/5962/57493/90/6935/9693/6781/5802/7132/2889/4851/64102/5144/23462/168667/6093/2246/91663/3084/4089/652/28514/10411/25932/7476/23493/5906/27086
GO:0015988	energy coupled proton transmembrane transport, against electrochemical gradient	12	-0.698841	-1.97029	0.00173611	0.0295327	0.0199535	1623	tags=67%, list=18%, signal=55%	51606/10312/525/525/537/533/533/527/527
GO:0006112	energy reserve metabolic process	49	0.380283	1.71365	0.00536193	0.0311905	0.0210736	2099	tags=47%, list=23%, signal=36%	7360/2632/2632/10580/55022/2998/3953/9572/3481/3952/112609/5507/8864/5500/5260/5502/5836/5236/79660/8445/8908/8987/648791/5501
GO:0007272	ensheathment of neurons	64	0.437192	2.0998	0.0028169	0.0295327	0.0199535	2796	tags=63%, list=31%, signal=44%	7851/3400/287/8898/23405/5728/84668/200576/200576/10397/9444/23205/81846/6900/5354/9639/4644/57463/5010/27242/7248/10810/5534/56288/6334/5653/3084/4664/79628/57716/6547/388585/23114/8443/7368/22933/7852/11202/51090/1902/1191
GO:0007167	enzyme linked receptor protein signaling pathway	486	0.287581	1.84817	0.00689655	0.0361118	0.0243986	2134	tags=36%, list=23%, signal=29%	63976/10252/3977/6711/4233/10979/5578/23189/8322/2719/1385/9655/92/6654/659/2734/55294/3397/1848/4093/653/4038/10253/10580/55022/6262/4091/3091/3091/1979/1979/2308/9475/122809/1956/2331/4838/23235/23064/23064/5728/55023/58533/58533/8997/284/405/2321/130399/23411/1969/5587/324/6422/8874/7039/4090/6453/3481/5594/1958/152831/64399/2591/57142/2247/347/2904/2662/4734/4734/3952/1030/7763/54541/5781/110…
GO:0007173	epidermal growth factor receptor signaling pathway	66	0.326374	1.57578	0.00831025	0.0410278	0.0277201	2091	tags=40%, list=23%, signal=31%	10252/9655/6654/55294/10253/122809/1956/58533/58533/8874/7039/5781/25/152/5290/2059/5829/10254/5782/2060/1012/5295/867/3672/2549/55532/2202
GO:0008544	epidermis development	181	0.251272	1.43384	0.00727273	0.0371514	0.025101	2570	tags=38%, list=28%, signal=28%	388697/60529/6654/4038/10413/9314/9475/1956/11005/2012/5465/117531/1969/5727/412/147495/26524/3204/55612/55366/4644/7538/3859/60485/8626/1638/8644/1828/6615/2312/10628/4851/404203/5604/1308/6093/3918/27121/3914/25818/5317/4089/652/3861/25928/2549/4664/80173/28514/342574/60401/677/5650/5308/388585/135228/25932/10626/3852/3888/3868/23493/4613/1823/7480/1825/1830/6304/11202/147183
GO:0002064	epithelial cell development	105	0.267025	1.39785	0.00943396	0.0452727	0.0305881	2305	tags=39%, list=25%, signal=30%	4233/7082/7082/7111/3397/653/9414/9414/3091/3091/3202/9475/5926/5926/117531/1969/688/5629/5962/57493/30812/8626/9693/6781/5802/7132/2889/4851/64102/5144/6093/9370/91663/56913/652/80173/28514/168002/3175/10411/25932/6496/7476
GO:0010631	epithelial cell migration	119	0.421708	2.27524	0.00326797	0.0295327	0.0199535	1716	tags=43%, list=19%, signal=35%	5743/4233/5578/3373/659/3397/9314/3091/3091/9475/5728/4223/284/306/1969/5587/949/949/57142/2247/5629/5781/154810/3815/55612/1906/5290/285/1948/9734/1803/3690/2196/23603/54566/5801/9270/5581/5607/23328/6781/7046/29941/6863/5586/9353/2822/9037/4851/168667/1012/6722/2246
GO:0050673	epithelial cell proliferation	181	0.381365	2.1762	0.00363636	0.0295327	0.0199535	1716	tags=39%, list=19%, signal=32%	5578/2719/3373/687/92/659/55294/3397/653/3569/10413/5925/5925/3091/3091/3202/1956/4838/5728/6331/9572/405/3915/23411/1969/5587/6422/7039/5594/949/949/5727/57142/2247/3952/5629/1030/79400/93986/3815/55612/55366/6369/4804/7538/253260/1948/3690/60485/79805/8626/7291/9270/54959/2152/5607/7049/130497/7046/4088/51146/51162/9037/4851/3486/64102/5604/168667/1012/7060/4781/2246
GO:0060441	epithelial tube branching involved in lung morphogenesis	12	0.67052	1.98435	0.00234742	0.0295327	0.0199535	650	tags=50%, list=7%, signal=46%	10252/10413/10253/3202/7482/64399
GO:0060562	epithelial tube morphogenesis	167	0.289623	1.63159	0.0037037	0.0295327	0.0199535	2018	tags=34%, list=22%, signal=27%	10252/4233/2719/4040/653/10413/10253/55212/6262/3091/3091/3202/4838/7482/200894/200894/2119/1969/6422/5727/64399/2247/5629/25/1906/133/55366/1948/30812/90/8543/317/7291/4041/130497/7798/2043/3207/4088/2297/7248/5311/9353/6862/26249/4851/79192/5534/8642/6722/2246/27031/4089/652/25928/3237/28514
GO:0090132	epithelium migration	120	0.418081	2.25401	0.00342466	0.0295327	0.0199535	1716	tags=43%, list=19%, signal=35%	5743/4233/5578/3373/659/3397/9314/3091/3091/9475/5728/4223/284/306/1969/5587/949/949/57142/2247/5629/5781/154810/3815/55612/1906/5290/285/1948/9734/1803/3690/2196/23603/54566/5801/9270/5581/5607/23328/6781/7046/29941/6863/5586/9353/2822/9037/4851/168667/1012/6722/2246
GO:0036503	ERAD pathway	43	-0.423793	-1.69793	0.00633914	0.0344745	0.0232924	2442	tags=46%, list=27%, signal=34%	26232/10956/29954/92305/51009/5702/55741/258010/91147/83590/91319/51608/51608/118424/26270/81502/81502/23753/10273/10273
GO:0038127	ERBB signaling pathway	80	0.3217	1.61399	0.0027933	0.0295327	0.0199535	2091	tags=40%, list=23%, signal=31%	10252/5578/9655/6654/55294/10253/122809/1956/58533/58533/8874/7039/5594/57142/5781/25/152/5290/2059/5801/5829/10254/5782/2060/1012/3084/5295/867/3672/2549/79628/55532/2202
GO:0070371	ERK1 and ERK2 cascade	114	0.375879	1.99114	0.00327869	0.0295327	0.0199535	2359	tags=47%, list=26%, signal=36%	10252/5578/6360/55294/1848/3569/1139/10253/9314/1956/4838/5728/3061/284/3356/1969/5594/2247/5781/25/6369/26281/57447/5801/5151/285315/6815/9693/9270/2047/948/1843/2889/5604/168667/6376/9370/2246/2192/678/2149/1845/4089/652/3976/81848/55532/677/10457/7078/5021/148/5156/55885
GO:0051303	establishment of chromosome localization	33	-0.491693	-1.82303	0.00169205	0.0295327	0.0199535	2562	tags=56%, list=28%, signal=40%	10403/113130/84722/92421/81929/11004/3835/221496/55143/54820/23636/81620/3833/128866/8379/23212/23212/27243
GO:0061028	establishment of endothelial barrier	24	0.499096	1.82566	0.00486618	0.0311905	0.0210736	2305	tags=58%, list=25%, signal=43%	7082/7082/9414/9414/9475/5962/9693/5802/7132/2889/5144/6093/91663/10411/7476
GO:0070199	establishment of protein localization to chromosome	14	-0.627157	-1.87013	0.00340136	0.0295327	0.0199535	1401	tags=69%, list=15%, signal=58%	908/1736/55011/3009/10694/10856/10856/9555/222229/222229
GO:0072655	establishment of protein localization to mitochondrion	104	-0.323234	-1.534	0.0101156	0.046661	0.0315261	2835	tags=44%, list=31%, signal=31%	7531/3308/8314/2648/808/51024/2931/4604/23788/10651/55823/134266/4285/10808/7161/4137/572/3329/26519/285521/29928/7709/1869/5366/80273/63910/8607/207/9277/10452/90506/10469/10245/8655/26517/26517/118424/581/170589/170589/6720/11338/127700/3581/93974/79778/79778
GO:0006067	ethanol metabolic process	10	0.679565	1.88702	0.00454545	0.0311905	0.0210736	2266	tags=80%, list=25%, signal=60%	27284/55902/6822/124/27233/125/128/221
GO:0007588	excretion	35	0.462894	1.89676	0.00252525	0.0295327	0.0199535	2442	tags=53%, list=27%, signal=39%	10725/3758/136/55243/1906/552/359/364/6781/1187/6863/64241/1188/10686/6344/362/1184/148/5455
GO:1990182	exosomal secretion	12	-0.633654	-1.78651	0.00347222	0.0295327	0.0199535	944	tags=46%, list=10%, signal=41%	10987/10987/23400/9146/27243
GO:0097734	extracellular exosome biogenesis	12	-0.633654	-1.78651	0.00347222	0.0295327	0.0199535	944	tags=46%, list=10%, signal=41%	10987/10987/23400/9146/27243
GO:0085029	extracellular matrix assembly	10	0.696983	1.93539	0.00454545	0.0311905	0.0210736	2351	tags=82%, list=26%, signal=61%	90102/90102/3915/4088/4851/4015/3918/3036/3037
GO:0030198	extracellular matrix organization	123	0.319562	1.73291	0.0033557	0.0295327	0.0199535	2241	tags=38%, list=25%, signal=29%	90102/90102/342371/55790/11096/3908/2331/11005/5212/7092/3915/1297/2247/25/55612/1803/3690/3655/4921/9508/10319/8434/7046/1215/3691/4088/1511/4851/8785/3678/4015/4035/3918/2192/3914/4617/27031/3672/3688/3680/5054/8515/7077/2200/3912/9313/5650/3036
GO:0043062	extracellular structure organization	124	0.319406	1.73414	0.00340136	0.0295327	0.0199535	2241	tags=38%, list=25%, signal=29%	90102/90102/342371/55790/11096/3908/2331/11005/5212/7092/3915/1297/2247/25/55612/1803/3690/3655/4921/9508/10319/8434/7046/1215/3691/4088/1511/4851/8785/3678/4015/4035/3918/2192/3914/4617/27031/3672/3688/3680/5054/8515/7077/2200/3912/9313/5650/3036
GO:0001654	eye development	172	0.285412	1.60668	0.00373134	0.0295327	0.0199535	2584	tags=39%, list=28%, signal=29%	340273/8322/7111/85407/85407/57030/6654/659/4040/4308/9314/55212/3091/3091/22930/22930/1956/7482/23554/1969/4212/5629/93986/493/94137/30812/170692/6935/7291/7275/2047/4041/10319/4081/7046/10210/4088/490/6498/204851/2055/220/5950/4916/220202/6722/6256/23287/6670/4617/652/362/28514/11081/2202/2200/5308/388585/25932/6496/5961/7476/5156/3913/7475/5159/6096/2295/116039
GO:0045444	fat cell differentiation	104	0.366478	1.90452	0.00322581	0.0295327	0.0199535	2160	tags=45%, list=24%, signal=35%	63976/5743/6517/1385/3400/3569/114885/114885/9314/55212/4091/85329/2308/9572/10124/374462/374462/3356/23411/6422/688/11197/2662/3952/10891/7538/6934/3655/30812/60485/25937/8864/4041/23236/6095/4088/23414/149685/56246/9370/2624/3914/3164/678/6272/153/664/677/115825
GO:0015682	ferric iron transport	19	-0.539895	-1.77102	0.00679117	0.0359939	0.024319	1699	tags=55%, list=19%, signal=44%	8992/51382/51606/10312/525/525/537/533/533/527/527
GO:0048041	focal adhesion assembly	39	0.442916	1.88735	0.00248139	0.0295327	0.0199535	2013	tags=50%, list=22%, signal=39%	90102/90102/10979/10580/9475/5728/6422/8874/347/395/88/23603/9270/4088/7248/9748/6093/123720/6281/2042
GO:0021885	forebrain cell migration	37	0.425859	1.77236	0.00257732	0.0295327	0.0199535	2896	tags=63%, list=32%, signal=43%	120892/1956/200894/200894/57142/6900/2018/9353/23224/6722/55079/3084/3912/1812/558/5649/85458/81565/5455/25777/6091/2290/153090/7301
GO:0030900	forebrain development	195	0.279851	1.60124	0.00393701	0.0302056	0.0204081	2342	tags=40%, list=26%, signal=30%	80055/80055/1385/3400/4040/3091/3091/120892/22930/22930/1956/6751/5728/7482/6331/22903/22903/200894/200894/306/91584/57142/1459/5629/4854/81544/93986/10891/493/6900/552/4009/7832/2018/3736/55970/6259/317/2044/9693/1638/23236/1392/6546/7248/5802/9353/9037/23224/4851/2145/6867/220/431707/2776/4035/6722/4781/79809/2624/23287/55079/3084/652/54407/664/5592/6547/3912/1812/5308/388585/6496/558/79659/502…
GO:0001704	formation of primary germ layer	62	0.330395	1.58264	0.00833333	0.0410278	0.0277201	2666	tags=42%, list=29%, signal=30%	2114/659/1848/9314/4838/1969/2139/3690/90/3691/3207/6615/4088/1843/6862/3678/6722/3914/652/3688/3912/7481/5573/2627/4313/79971
GO:0007369	gastrulation	91	0.32602	1.66541	0.00302115	0.0295327	0.0199535	2579	tags=43%, list=28%, signal=31%	90102/90102/2114/92/659/4040/1848/9314/4838/1969/6422/2139/3690/90/4041/5607/130497/3691/3207/6615/4088/1843/6862/3678/6722/9370/91663/3914/27031/4089/652/3688/3912/7481/5573/2131/2627/6194/2253/4313
GO:0001702	gastrulation with mouth forming second	17	0.544511	1.80047	0.00963855	0.0458514	0.0309791	1915	tags=53%, list=21%, signal=42%	2114/92/4040/4838/90/4041/6862/6722/4089
GO:0016458	gene silencing	140	-0.338775	-1.67705	0.00140252	0.0295327	0.0199535	2371	tags=44%, list=26%, signal=33%	8318/8363/1786/8368/8358/8334/8350/8357/8359/3692/8370/56339/51548/81929/25904/8365/8356/4343/27044/3013/5441/3065/8355/8352/8353/23636/1994/8330/126961/3015/8362/6839/3012/55766/8332/653604/8351/8360/121504/23225/8294/8294/143241/6895/6895/8367/8367/3181/8969/84629/4849/4849/10155/373863/8337/8337/3014/3014/23133/8336/8336/9555/51593/51593
GO:0010001	glial cell differentiation	98	0.342214	1.77496	0.00309598	0.0295327	0.0199535	2471	tags=49%, list=27%, signal=36%	7732/3400/3908/1956/23405/5728/92737/6663/5594/10397/5781/6900/25/5354/5803/9639/4919/30812/1840/10319/2043/118738/27242/10810/26227/4851/54413/5604/5534/56288/4916/4781/3084/3976/4664/79628/28514/664/6547/1812/388585/5649/6279/28999/22933/7852/4613/3913
GO:0042063	gliogenesis	126	0.312048	1.69997	0.00342466	0.0295327	0.0199535	2890	tags=53%, list=32%, signal=37%	7732/1385/3400/3908/1956/23405/5728/92737/2119/4147/6663/5594/10397/57142/5781/147495/6900/25/5354/5803/9639/4919/30812/1840/5324/10319/2043/118738/27242/10810/26227/23224/4851/54413/5604/5534/56288/4916/4781/3084/3976/4664/79628/28514/664/6547/3912/1812/388585/5649/6279/28999/5179/22933/7852/4613/3913/25777/7223/1902/1191/2290/5028/9241/153090/53616/55553
GO:0032835	glomerulus development	29	0.482178	1.85895	0.00501253	0.0311905	0.0210736	3481	tags=76%, list=38%, signal=47%	284/1958/4854/55366/285/25937/130497/4851/9370/652/5156/28999/3913/5159/4811/84623/9241/655/8842/51196/2303/4643
GO:0072012	glomerulus vasculature development	12	0.647213	1.91537	0.00704225	0.0366113	0.0247361	2527	tags=75%, list=28%, signal=54%	284/1958/4854/285/130497/4851/652/5156/5159
GO:0042593	glucose homeostasis	120	0.324147	1.74758	0.00342466	0.0295327	0.0199535	1962	tags=38%, list=22%, signal=30%	6517/6566/2309/2309/5105/3745/3569/4828/3091/3091/3953/2308/51085/9572/5532/23411/5727/3952/5781/10891/51704/4804/111/5290/3099/5562/6934/2044/5581/4041/22841/1215/1392/5563/57818/5836/5164/222546/2822/5166/5950/6722/9370/2030/5295/5019/648791
GO:0046486	glycerolipid metabolic process	216	0.253639	1.47768	0.00809717	0.0402279	0.0271796	1133	tags=22%, list=12%, signal=20%	57678/54947/4233/11343/80055/80055/5321/55294/5105/8898/5287/847/2180/1956/5337/5728/374462/374462/10955/3356/23411/79887/84668/200576/200576/152831/949/949/2247/1459/8897/8395/5781/338/3815/5290/2819/26281/162466/1373/80235/9926/3991/23175/150379/9588/57515/646480/56261/58488
GO:0006096	glycolytic process	40	0.431803	1.84713	0.00253165	0.0295327	0.0199535	1412	tags=42%, list=16%, signal=36%	9759/9759/230/230/3091/3091/51085/405/3356/5465/5209/54541/10891/2819/3099/5562/5563/5236
GO:0007186	G-protein coupled receptor signaling pathway	387	0.285232	1.79494	0.00561798	0.0316564	0.0213884	2016	tags=31%, list=22%, signal=25%	117/4233/2917/11343/6360/8387/8322/51655/1131/115330/10803/3269/2562/2562/160897/401190/4308/57561/11069/4828/2774/124976/4887/120892/9628/1363/57528/6751/3061/346525/2840/117195/3356/19/26538/10988/284521/136/493/6900/80243/2921/2920/1906/55366/6369/51704/88/552/152/111/1394/5998/4883/4995/120065/9397/2843/9590/392390/3360/6372/55970/1395/118442/9693/8644/2555/8388/402135/11214/23236/5473/623/83…
GO:0071621	granulocyte chemotaxis	44	0.491733	2.13418	0.00277008	0.0295327	0.0199535	2326	tags=57%, list=26%, signal=42%	6360/1908/3269/2921/2920/1906/6369/57118/6372/6283/5473/2919/9353/6288/23765/5144/6376/7060/3958/5197/3672/3680/5142/6374/6279
GO:0097530	granulocyte migration	48	0.456265	2.04525	0.00271003	0.0295327	0.0199535	2326	tags=52%, list=26%, signal=39%	6360/1908/3269/2921/2920/1906/6369/57118/6372/6283/5473/2919/9353/6288/23765/5144/6376/7060/3958/5197/3672/3680/5142/6374/6279
GO:0060322	head development	362	0.272872	1.72278	0.00526316	0.0311905	0.0210736	2483	tags=40%, list=27%, signal=30%	8322/84002/2009/57030/80055/80055/1385/7881/2309/2309/3400/6654/659/3397/4040/4093/653/6271/6271/55212/3091/3091/120892/22930/22930/1956/4838/6751/5728/7482/6331/22903/22903/200894/200894/306/91584/6422/3199/5594/4826/5727/5209/57142/10000/347/1808/1459/5629/4854/81544/7763/54510/54541/5781/93986/10891/493/6900/25/552/5354/4009/7832/2018/8925/3736/57447/55970/6259/317/2044/9693/1638/3777/3590/575…
GO:0060047	heart contraction	135	0.361884	1.99455	0.00346021	0.0295327	0.0199535	2510	tags=45%, list=28%, signal=33%	845/2034/3768/1756/9759/9759/10345/27129/6330/1908/6327/287/6271/6271/6262/10060/6331/10052/3759/4090/7135/7067/493/785/1906/133/552/5290/9474/137868/4882/6261/8654/3777/8913/7220/6781/4205/11149/6863/490/6546/3708/817/5144/30819/6444/153/1636/4842/5142/3751/6547/29119/3750/148/55799/859/6640/23493/2740/59272
GO:0007507	heart development	272	0.349868	2.10596	0.0049505	0.0311905	0.0210736	2574	tags=45%, list=28%, signal=33%	10252/10087/10087/2719/1385/7881/6654/659/3397/4040/1848/653/287/10413/55212/6262/4091/3091/3091/4887/1956/1363/4838/5728/6331/200894/200894/10052/5532/54583/1399/5465/5594/57158/32/5727/23118/7135/57142/2247/4734/4734/5629/5781/1906/133/88/9472/9474/137868/1948/9734/93649/26281/57493/60485/90/6261/8543/7291/5607/7049/130497/11214/7798/7046/10370/4205/6615/11149/4088/6546/7248/5311/23414/80206/68…
GO:0003007	heart morphogenesis	131	0.335138	1.83191	0.00352113	0.0295327	0.0199535	2574	tags=44%, list=28%, signal=32%	10252/10087/10087/6654/659/653/10413/55212/6262/4091/3091/3091/4887/1363/4838/200894/200894/54583/5727/7135/57142/4734/4734/5629/57493/60485/90/6261/7291/7049/7046/10370/6615/4088/5311/23414/6862/4851/23462/5950/8642/6722/6256/3084/4853/27031/4089/652/28514/2280/5308/7481/3037/859/23493/55742/8313/2627/10439/2253
GO:0003015	heart process	137	0.360971	1.98986	0.0034965	0.0295327	0.0199535	1542	tags=33%, list=17%, signal=28%	845/2034/3768/1756/9759/9759/10345/27129/6330/1908/6327/287/6271/6271/6262/10060/6331/10052/3759/4090/7135/7067/493/785/1906/133/552/5290/9474/137868/4882/6261/8654/3777/8913/7220/6781/11214/4205/11149/6863/490/6546/3708/817/5144
GO:0061384	heart trabecula morphogenesis	24	0.490325	1.79357	0.00729927	0.0371514	0.025101	2454	tags=58%, list=27%, signal=43%	6654/653/54583/57493/7049/7046/4851/23462/5950/6722/3084/2280/859/23493
GO:0048534	hematopoietic or lymphoid organ development	354	0.228528	1.44207	0.00537634	0.0311905	0.0210736	1439	tags=24%, list=16%, signal=21%	28962/2034/5578/2009/9759/9759/60682/60682/2719/1385/8301/10803/9655/2309/2309/1440/2122/92/6654/342371/51621/8763/3569/5925/5925/9314/9414/9414/124976/3091/3091/3202/10766/10766/3953/11005/4286/7482/284/5926/5926/3200/5532/405/1399/23411/1969/6422/8874/4090/4212/5897/5594/1958/3205/2551/79840/3952/1030/5781/7067/9841/7071/25/3815/3204/5803/2353/9474/7538/9734/7173/1316/6935/8543/1840/139818/4041…
GO:0030097	hemopoiesis	334	0.216115	1.35427	0.010582	0.0479374	0.0323885	883	tags=19%, list=10%, signal=18%	28962/2034/5578/2009/9759/9759/60682/60682/2719/1385/8301/10803/9655/2309/2309/1440/2122/92/6654/342371/51621/8763/3569/5925/5925/9314/9414/9414/3091/3091/3202/10766/10766/3953/11005/4286/7482/284/5926/5926/5532/405/23411/1969/6422/8874/4090/4212/5897/1958/3205/2551/79840/3952/1030/5781/7067/9841/7071/25/3815/3204/5803/2353/9474/7538
GO:0030902	hindbrain development	75	0.318449	1.56274	0.0058651	0.0327531	0.0221293	2018	tags=39%, list=22%, signal=31%	8322/4040/4093/653/6751/6331/200894/200894/3199/5629/5781/93986/10891/25/4009/8925/57502/6095/5802/5362/5604/4781/869/2624/23287/23017/1272/3688/23026/28514
GO:0035137	hindlimb morphogenesis	22	0.493546	1.77426	0.0049505	0.0311905	0.0210736	2584	tags=59%, list=28%, signal=42%	2719/60529/5727/7291/130497/4851/3236/652/8200/5308/7476/2253/116039
GO:0035329	hippo signaling	19	0.606554	2.0997	0.00242131	0.0295327	0.0199535	1032	tags=62%, list=11%, signal=55%	7082/7082/10413/9414/9414/9867/7003/154810/80014/26524/51421/60485/25937
GO:0043486	histone exchange	31	-0.590205	-2.17271	0.00167785	0.0295327	0.0199535	2494	tags=64%, list=27%, signal=46%	64946/1058/8363/8368/8359/8370/79019/8365/401541/11339/10467/8362/8607/8360/5928/121504/8294/8294/8367/8367
GO:0007156	homophilic cell adhesion via plasma membrane adhesion molecules	80	0.480301	2.4097	0.0027933	0.0295327	0.0199535	2776	tags=65%, list=31%, signal=46%	57717/57717/56121/56124/56130/56127/56131/56123/56122/56125/56126/54510/56112/1008/56134/56128/54798/56129/2196/57463/56135/64072/1828/56133/120114/26167/28316/7216/28513/2195/1012/8642/56099/5817/10205/3688/56106/1015/27328/56132/5100/56100/1823/1825/56109/1006/1830/56113/56107/56108/6091/84623/56111/56097
GO:0046879	hormone secretion	159	0.287769	1.60847	0.00369004	0.0295327	0.0199535	1487	tags=27%, list=16%, signal=23%	5578/8322/1385/6566/1908/3745/3569/11069/4828/3091/3091/1956/8997/9572/5532/3356/130399/6422/8874/6514/4826/23568/3952/5781/1906/133/152/111/4644/1394/1803/6934/8864/2044/5581/4041/22841/1392/57818/6863/51762/1374/3708/222546/2822
GO:0009914	hormone transport	165	0.301363	1.68686	0.0037594	0.0295327	0.0199535	1615	tags=30%, list=18%, signal=25%	5578/8322/1385/6566/1908/3745/3569/11069/4828/3091/3091/1956/8997/9572/5532/3356/130399/6422/8874/6514/4826/23568/3952/5781/1906/133/152/111/4644/1394/1803/6934/28231/8864/2044/5581/4041/22841/1392/6567/57818/6863/51762/1428/1374/3708/222546/2822/1244/8622/5950
GO:1902600	hydrogen ion transmembrane transport	37	-0.448543	-1.71718	0.00325733	0.0295327	0.0199535	2444	tags=53%, list=27%, signal=39%	10476/509/1351/9551/1337/9550/8992/51606/10312/525/525/7384/7384/1537/1537/1345/1345/537/533/533/527/527
GO:0002520	immune system development	370	0.223879	1.41415	0.0108108	0.0488725	0.0330203	1439	tags=24%, list=16%, signal=21%	28962/2034/5578/2009/9759/9759/60682/60682/2719/1385/8301/10803/9655/2309/2309/1440/2122/92/6654/342371/51621/8763/3569/5925/5925/9314/9414/9414/124976/3091/3091/3202/10766/10766/3953/11005/4286/7482/284/5926/5926/3200/5532/405/1399/23411/1969/6422/8874/4090/4212/5897/5594/1958/3205/2551/79840/3952/1030/5781/7067/9841/7071/25/3815/3204/5803/2353/9474/7538/9734/7173/1316/6935/64844/8543/1840/13981…
GO:0098662	inorganic cation transmembrane transport	298	0.293019	1.79722	0.00510204	0.0311905	0.0210736	2449	tags=39%, list=27%, signal=29%	845/196527/196527/2917/56901/7402/3768/1756/93380/57030/10345/7881/6330/1908/3773/3745/6327/11280/4308/287/1139/23516/23516/6271/6271/54800/6262/10060/254428/6331/3356/80036/117531/3758/3759/3739/57158/2247/1804/4734/4734/10343/493/25/785/88/4644/9472/1394/9474/168507/3736/51719/79026/10479/57463/114780/6261/23390/3780/5581/3777/8913/7220/51312/130497/3737/6560/6329/6335/623/490/6546/5311/6528/37…
GO:0098771	inorganic ion homeostasis	292	0.274144	1.67474	0.00510204	0.0311905	0.0210736	2674	tags=41%, list=29%, signal=30%	117/9429/845/2034/10518/1756/48/57030/10345/8301/10803/1908/3658/4040/4308/287/1139/23516/23516/4828/6262/3091/3091/4887/120892/1956/254428/22/3061/2840/54583/3356/51076/3759/9481/57158/2247/7018/1836/493/25/27/1906/133/552/111/83636/4644/9472/9474/2843/3736/10479/6261/5581/56261/794/3777/7220/64072/51312/6781/623/4088/6863/490/6546/948/1657/5164/56477/5311/3708/6288/817/5166/5144/1244/54822/8495…
GO:0098660	inorganic ion transmembrane transport	355	0.285494	1.80292	0.00540541	0.0311905	0.0210736	2656	tags=42%, list=29%, signal=31%	845/196527/196527/2917/56901/7402/3768/1756/93380/63982/63982/57030/10345/7881/6330/1908/2562/2562/3773/3745/6327/11280/4308/287/1139/23516/23516/6271/6271/54800/6262/10060/254428/6331/3356/80036/117531/121601/3758/3759/3739/57158/10257/2247/1804/22802/4734/4734/10343/1836/493/25/785/88/4644/9472/1394/9474/168507/1183/3736/51719/79026/10479/57463/114780/6261/23390/3780/2568/5581/2555/3777/8913/72…
GO:0048017	inositol lipid-mediated signaling	96	0.350928	1.81047	0.00306748	0.0295327	0.0199535	941	tags=31%, list=10%, signal=28%	4233/1440/9314/5287/847/5527/5527/1956/5337/5728/284/2321/3356/23411/5594/23112/152831/2247/4734/4734/3952/8395/5781/80243/3815/1906/5290/253260/4883/26281
GO:0048016	inositol phosphate-mediated signaling	21	0.633879	2.2679	0.00246305	0.0295327	0.0199535	2231	tags=71%, list=25%, signal=54%	1908/3269/10725/5532/1827/493/1906/9472/3708/3632/5534/29995/3084/5530/5621
GO:0030073	insulin secretion	110	0.294335	1.55615	0.00320513	0.0295327	0.0199535	1615	tags=29%, list=18%, signal=24%	5578/6566/3745/11069/3091/3091/9572/5532/130399/6422/6514/4826/23568/3952/5781/152/111/4644/1803/6934/8864/2044/5581/4041/22841/1392/57818/1374/3708/222546/2822/8622/5950
GO:0007229	integrin-mediated signaling pathway	38	0.448772	1.87922	0.00257732	0.0295327	0.0199535	2259	tags=47%, list=25%, signal=36%	10979/667/5587/5781/5354/3690/3655/7094/9270/3691/3678/7006/4739/3672/3688/3680/8515/1015
GO:0050801	ion homeostasis	323	0.291472	1.81746	0.00505051	0.0311905	0.0210736	1564	tags=28%, list=17%, signal=24%	117/9429/845/57678/2034/10518/1756/48/57030/10345/8301/10803/1908/3658/4040/6327/4308/287/1139/23516/23516/4828/6262/3091/3091/4887/120892/1956/254428/22/6331/51085/3061/2840/54583/3356/19/23411/51076/3759/9481/57158/5009/2247/7018/1836/493/25/27/1906/133/552/111/83636/4644/9472/9474/5562/2843/1373/3736/10479/6261/5581/56261/794/3777/8913/7220/64072/51312/55012/6781/1392/623/5563/4088/6863/490/65…
GO:0034220	ion transmembrane transport	498	0.25103	1.61654	0.00694444	0.0362322	0.02448	1725	tags=27%, list=19%, signal=23%	845/28962/196527/196527/2917/56901/7402/3768/1756/6512/93380/63982/63982/57030/10345/6566/7881/6330/1908/2562/2562/3773/3745/84889/6327/11280/4308/287/1139/23516/23516/6271/6271/54800/6581/6262/10060/254428/6331/23200/10052/3356/19/80036/117531/121601/3758/3759/6277/9194/3739/57158/32/10257/56301/2247/2904/1804/5565/22802/4734/4734/10343/1831/1836/57120/10891/493/25/785/88/4644/9472/1394/9474/849…
GO:0016226	iron-sulfur cluster assembly	12	-0.639694	-1.80354	0.00173611	0.0295327	0.0199535	769	tags=47%, list=8%, signal=43%	10101/10101/552900/552900/64428/64428
GO:0001822	kidney development	141	0.387076	2.14358	0.00342466	0.0295327	0.0199535	2584	tags=48%, list=28%, signal=35%	4311/10252/2719/4093/4038/10413/847/4091/120892/7482/284/6422/4090/1958/5727/2247/5629/4854/55366/54798/285/1948/6492/359/30812/25937/9244/130497/7046/2043/3207/4088/2297/7248/5311/9353/26249/4851/79192/168667/8642/9370/2246/56913/27031/4089/652/3976/1636/3237/28514/54790/168002/2200/388585/9104/3217/7481/3037/5156/28999/51301/5455/3913/7475/5159/2253/116039
GO:0072073	kidney epithelium development	81	0.450014	2.25656	0.00282486	0.0295327	0.0199535	2574	tags=54%, list=28%, signal=39%	10252/2719/4093/10413/847/4091/7482/6422/4090/5727/2247/55366/1948/6492/30812/25937/9244/130497/2043/3207/4088/2297/5311/9353/26249/4851/79192/168667/8642/9370/2246/4089/652/3976/3237/28514/388585/3217/7481/28999/5455/3913/7475/2253
GO:0060993	kidney morphogenesis	55	0.415383	1.91667	0.00291545	0.0295327	0.0199535	2574	tags=51%, list=28%, signal=37%	2719/120892/7482/5727/2247/55366/30812/25937/130497/3207/2297/5311/26249/79192/8642/2246/27031/4089/652/3976/3237/388585/3217/7481/51301/7475/5159/2253
GO:0061440	kidney vasculature development	13	0.654097	1.9864	0.00480769	0.0311905	0.0210736	2527	tags=77%, list=28%, signal=56%	284/1958/4854/285/130497/5311/4851/652/5156/5159
GO:0030032	lamellipodium assembly	33	0.439938	1.7705	0.00486618	0.0311905	0.0210736	1694	tags=49%, list=19%, signal=40%	3983/3983/9759/9759/85464/85464/50649/7414/1969/8874/3815/4690/22885/10810/9353/54434/1012/123720
GO:0097581	lamellipodium organization	39	0.423643	1.80522	0.00248139	0.0295327	0.0199535	1694	tags=47%, list=19%, signal=38%	3983/3983/23189/9759/9759/85464/85464/50649/7414/1969/8874/3815/23603/4690/22885/10810/9353/54434/1012/123720
GO:0007612	learning	74	0.359132	1.75302	0.00295858	0.0295327	0.0199535	2197	tags=40%, list=24%, signal=31%	5743/2917/1385/3269/22829/3091/3091/8997/5532/4212/93986/6900/3815/7832/2353/57502/1392/6863/9162/2055/54413/6722/266743/590/2903/84152/3688/2915/10396/6547/1812
GO:0007611	learning or memory	116	0.383461	2.04045	0.00326797	0.0295327	0.0199535	2914	tags=56%, list=32%, signal=38%	5743/2917/57030/1385/7881/3269/1139/22829/3091/3091/1979/1979/1956/9867/5728/8997/5532/3356/4212/5594/2904/93986/7067/6900/3815/4009/5803/7832/2353/57502/23236/1392/6863/9162/2055/54413/3678/431707/6722/266743/2334/590/2903/84152/7436/54207/3688/2915/10396/6547/1812/5621/5021/5649/2740/11202/4909/5577/29767/8061/25946/2890/9378/8326/50801/1621/65009
GO:0030595	leukocyte chemotaxis	70	0.394647	1.90637	0.00294118	0.0295327	0.0199535	2326	tags=50%, list=26%, signal=38%	196527/196527/6360/1908/3269/3569/2321/3815/2921/2920/1906/6369/57118/6372/6283/1130/5473/2919/3592/9353/6288/23765/5144/6376/7060/23075/3958/5197/3672/3680/5142/9420/5054/3577/6374/3570/6279
GO:0050900	leukocyte migration	157	0.324759	1.80767	0.00367647	0.0295327	0.0199535	2045	tags=40%, list=22%, signal=31%	8793/8793/196527/196527/6360/6566/1908/3269/6654/2734/653/3569/124976/4286/284/2321/56301/347/3952/5781/338/3815/2921/2920/3204/1906/6369/5290/2059/57118/285/3690/3655/6372/6283/1130/1084/23236/5473/1088/623/2919/56477/3592/9353/6288/23765/5144/3678/6093/6376/7060/23075/3958/9057/5197/5295/375056/3672/3688/3680/5142/9420/5054
GO:0060173	limb development	91	0.288967	1.47613	0.0060423	0.0333333	0.0225214	2584	tags=40%, list=28%, signal=29%	2719/3206/60529/659/4038/55212/4223/5727/4154/3655/8626/7291/4041/8434/130497/83999/3691/3207/9496/4851/5362/2776/3236/4089/1750/652/8200/5308/79659/7476/4613/4621/5396/494470/2253/116039
GO:0008610	lipid biosynthetic process	349	0.215078	1.35293	0.0110497	0.0496795	0.0335655	1210	tags=20%, list=13%, signal=19%	57678/5743/54947/3930/11343/10087/10087/84002/80055/80055/1385/5321/55294/5105/653/8898/340485/5287/10580/2180/5337/5728/51085/9572/3356/23411/5587/345275/200576/200576/55331/1958/152831/83401/949/949/9444/32/57107/2247/1459/5565/1727/8897/3952/5629/8395/5781/10891/55902/338/1906/133/552/5354/5290/4644/1109/2819/26281/10858/5562/162466/80235/9926/23175/57515/259230/6785/58488/8644/142891/59339/15…
GO:0055088	lipid homeostasis	55	0.434548	2.0051	0.00291545	0.0295327	0.0199535	2155	tags=47%, list=24%, signal=36%	7851/57678/10087/10087/55294/51129/51085/9572/19/23411/9481/29116/949/949/338/5562/150379/4253/4041/6095/5563/64241/9388/3990/5244/1645/57104
GO:0010876	lipid localization	176	0.329483	1.87455	0.00359712	0.0295327	0.0199535	2155	tags=41%, list=24%, signal=32%	9429/196527/196527/8322/10087/10087/63982/63982/5321/123/55294/4040/3569/4828/114885/114885/124976/2180/23200/5465/130399/19/23411/121601/55754/55754/949/949/32/5727/10257/347/5565/22925/3952/5781/338/26207/1906/1394/1109/3690/28965/10351/58488/1392/1149/5563/6863/948/1374/64241/154664/2055/1244/5950/4035/6256/9370/8647/23250/9388/3990/57605/7436/624/80831/5244/1636/1645/51454/6653/23344/10396/10…
GO:0030258	lipid modification	129	0.299987	1.64225	0.00343643	0.0295327	0.0199535	1862	tags=32%, list=20%, signal=26%	4233/1962/1962/8898/5287/1956/84129/5728/374462/374462/5465/84668/200576/200576/64781/152831/32/2247/347/8897/3952/8395/5781/10891/3815/5290/26281/5562/7291/1576/51/55529/9162/1374/3632/5166/8822/2108/9370/2246/3032/3084/5295
GO:0019915	lipid storage	30	0.547108	2.14111	0.00239234	0.0295327	0.0199535	1373	tags=52%, list=15%, signal=44%	123/55294/3569/114885/114885/5465/130399/19/23411/949/949/32/3952/338/3690/1149/948
GO:0006869	lipid transport	162	0.340663	1.90741	0.0037037	0.0295327	0.0199535	2116	tags=42%, list=23%, signal=33%	9429/196527/196527/8322/10087/10087/63982/63982/5321/123/4040/4828/114885/114885/124976/2180/23200/5465/19/23411/121601/55754/55754/949/949/32/5727/10257/347/5565/22925/3952/5781/338/26207/1906/1394/1109/3690/28965/10351/58488/1392/5563/6863/948/1374/64241/154664/2055/1244/5950/4035/6256/9370/8647/23250/9388/3990/57605/7436/624/80831/5244/1636/1645/51454/6653/23344/10396/10079
GO:0007626	locomotory behavior	99	0.361687	1.88255	0.00310559	0.0295327	0.0199535	2102	tags=38%, list=23%, signal=30%	8322/7111/57561/4887/120892/55084/5728/8997/5532/2119/6900/80243/320/51704/347730/111/4009/2059/4644/89797/1803/5581/64072/2043/1392/6623/7248/2055/10752/220/3236/55079/3084/93145/2915/3751/3218/127343
GO:0001676	long-chain fatty acid metabolic process	49	0.364847	1.6441	0.00536193	0.0311905	0.0210736	1536	tags=37%, list=17%, signal=31%	5743/11343/5321/2180/83401/9444/2938/23205/5354/4644/3991/28965/8644/113612/51/1374/1544/1557
GO:0060291	long-term synaptic potentiation	31	0.419366	1.63811	0.00985222	0.0461143	0.0311567	2375	tags=52%, list=26%, signal=38%	1385/1139/5728/8997/5594/347730/26045/1392/54413/22871/2903/6547/1812/5621/5649/57616
GO:0048286	lung alveolus development	19	0.508853	1.76149	0.00726392	0.0371514	0.025101	937	tags=35%, list=10%, signal=31%	1385/659/342371/3202/93986/10905/93649
GO:0030324	lung development	84	0.411718	2.07639	0.00294985	0.0295327	0.0199535	1941	tags=45%, list=21%, signal=35%	10252/2034/2719/1385/659/342371/3397/10413/10253/3202/1956/4838/7482/5594/64399/5629/93986/7067/10905/93649/57493/60485/1392/9496/23414/1544/4851/5604/5534/4015/5950/6722/4781/2246/6670/27031/652/3976
GO:0060425	lung morphogenesis	26	0.571647	2.09806	0.0025974	0.0295327	0.0199535	1941	tags=58%, list=21%, signal=46%	10252/3397/10413/10253/3202/4838/7482/5594/64399/93986/5604/6722/4781/652/3976
GO:0001945	lymph vessel development	10	0.848699	2.35667	0.00227273	0.0295327	0.0199535	969	tags=70%, list=11%, signal=63%	659/5532/1969/5784/5629/1948/57493
GO:0015693	magnesium ion transport	10	0.668187	1.85543	0.00681818	0.0359939	0.024319	2242	tags=60%, list=25%, signal=45%	93380/254428/3759/23390/10686/84102
GO:0098727	maintenance of cell number	77	0.308369	1.53768	0.0110803	0.0496795	0.0335655	2018	tags=32%, list=22%, signal=26%	63976/2034/2309/2309/10413/9314/2308/4838/6422/2247/5629/7071/3815/23318/80312/60485/8626/4041/55124/4851/2624/678/4853/4089/3976/28514
GO:0051235	maintenance of location	132	0.404248	2.20664	0.00355872	0.0295327	0.0199535	2197	tags=47%, list=24%, signal=36%	845/1756/57030/10345/123/55294/287/3569/114885/114885/6262/3356/5465/130399/19/23411/57158/949/949/32/23568/2247/3952/57120/7067/338/25/4644/9472/9474/3099/3690/6261/22873/7094/5581/23515/7220/11015/10210/4601/1149/623/6546/948/5311/3708/817/23224/83660/23345/5144/4188/84959/57584/2149/4842/55532/2280/6653/53373/2200/57104/1812
GO:0000165	MAPK cascade	418	0.239128	1.51941	0.0060241	0.0333333	0.0225214	2183	tags=31%, list=24%, signal=25%	10252/6711/4233/5578/1410/6360/8322/1908/2122/6654/55294/3397/1848/653/3569/1139/10253/54756/54756/9314/120892/2308/1956/4838/57161/23064/23064/5728/3061/284/1399/2321/3356/1969/6422/7039/4214/3481/4281/5594/152831/23118/8491/51562/2247/2904/2662/9462/3952/136/5781/25/3815/1906/6369/88/152/161742/7538/5998/4215/26281/5562/1849/57447/6283/152559/6259/5801/5151/285315/6815/9693/9270/389840/5581/865…
GO:0030490	maturation of SSU-rRNA	22	-0.48555	-1.64204	0.0100334	0.0465139	0.0314267	2481	tags=54%, list=27%, signal=39%	8602/10813/10436/65095/705/25879/9277/5822/5822/23212/23212/10607
GO:0000462	maturation of SSU-rRNA from tricistronic rRNA transcript (SSU-rRNA, 5.8S rRNA, LSU-rRNA)	16	-0.639472	-1.98879	0.0033557	0.0295327	0.0199535	2481	tags=67%, list=27%, signal=49%	8602/10436/65095/705/25879/9277/5822/5822/23212/23212/10607
GO:0051899	membrane depolarization	51	0.377288	1.70857	0.00552486	0.0314207	0.0212291	1720	tags=38%, list=19%, signal=31%	6330/6327/11280/287/120892/6331/3759/25/785/1906/8913/55012/6329/6335/6546/817/6328/6334/9370/259232
GO:0086010	membrane depolarization during action potential	29	0.521353	2.00998	0.00250627	0.0295327	0.0199535	2656	tags=57%, list=29%, signal=40%	6330/6327/11280/287/6331/3759/8913/6329/6335/6546/6328/6334/259232/53373/859/781/55800
GO:0007613	memory	53	0.40819	1.86563	0.0027933	0.0295327	0.0199535	2310	tags=50%, list=25%, signal=38%	5743/2917/57030/1385/3269/1139/1979/1979/9867/5728/8997/5532/3356/4009/23236/6863/3678/6722/266743/2903/7436/54207/6547/1812/5621/5021/5649
GO:0048762	mesenchymal cell differentiation	87	0.299688	1.52947	0.0057971	0.0324148	0.0219008	2574	tags=45%, list=28%, signal=33%	10252/90102/90102/1908/4040/653/3091/3091/5728/6422/6663/5594/57142/1906/5077/30812/23603/90/25937/7291/7049/130497/7046/6615/4088/4851/23462/5534/3084/4089/652/2042/5308/147906/7481/3037/23493/8313/2295/10439/2253
GO:0010463	mesenchymal cell proliferation	23	0.488468	1.75892	0.005	0.0311905	0.0210736	2497	tags=57%, list=27%, signal=41%	2719/93986/54798/6935/8626/4041/130497/8642/4781/652/7481/4613/5396
GO:0060485	mesenchyme development	113	0.319998	1.70039	0.00323625	0.0295327	0.0199535	2574	tags=45%, list=28%, signal=33%	10252/90102/90102/1908/659/4040/653/10413/3091/3091/3202/4838/5728/6422/6663/5594/57142/4734/4734/1906/5077/30812/23603/90/25937/7291/7049/130497/7046/10370/6615/4088/5311/23414/4851/23462/5534/8642/3084/4089/652/2042/677/5308/147906/7481/3037/23493/8313/5159/2295/10439/2253
GO:0007498	mesoderm development	63	0.358593	1.72141	0.00277008	0.0295327	0.0199535	1957	tags=38%, list=22%, signal=30%	2114/4232/92/659/10413/9314/4838/1969/2139/3690/90/8626/130497/10370/3691/3207/6615/4088/23414/6862/6722/4089/652/3688
GO:0001707	mesoderm formation	38	0.385575	1.61458	0.00773196	0.0388555	0.0262524	1957	tags=39%, list=22%, signal=31%	659/9314/4838/1969/2139/3690/90/3691/3207/6615/4088/6862/6722/652/3688
GO:0048332	mesoderm morphogenesis	39	0.384459	1.63825	0.00496278	0.0311905	0.0210736	1957	tags=38%, list=22%, signal=30%	659/9314/4838/1969/2139/3690/90/3691/3207/6615/4088/6862/6722/652/3688
GO:0048333	mesodermal cell differentiation	19	0.536375	1.85676	0.00242131	0.0295327	0.0199535	1957	tags=42%, list=22%, signal=33%	9314/4838/2139/3690/3691/3207/652/3688
GO:0072163	mesonephric epithelium development	61	0.429742	2.04063	0.0028169	0.0295327	0.0199535	2010	tags=43%, list=22%, signal=33%	10252/2719/4093/847/4091/7482/6422/4090/5727/2247/55366/6492/30812/9244/130497/3207/4088/2297/5311/9353/168667/8642/2246/4089/652/3237
GO:0072164	mesonephric tubule development	61	0.429742	2.04063	0.0028169	0.0295327	0.0199535	2010	tags=43%, list=22%, signal=33%	10252/2719/4093/847/4091/7482/6422/4090/5727/2247/55366/6492/30812/9244/130497/3207/4088/2297/5311/9353/168667/8642/2246/4089/652/3237
GO:0072171	mesonephric tubule morphogenesis	38	0.439828	1.84176	0.00257732	0.0295327	0.0199535	2574	tags=50%, list=28%, signal=36%	2719/7482/5727/2247/55366/30812/130497/3207/2297/5311/8642/2246/4089/652/3237/3217/7481/7475/2253
GO:0001823	mesonephros development	63	0.408919	1.963	0.00277008	0.0295327	0.0199535	2584	tags=49%, list=28%, signal=35%	10252/2719/4093/847/4091/7482/6422/4090/5727/2247/55366/6492/30812/9244/130497/3207/4088/2297/5311/9353/168667/8642/2246/4089/652/3237/3217/7481/7475/2253/116039
GO:0055065	metal ion homeostasis	240	0.322745	1.90639	0.00423729	0.0311905	0.0210736	2381	tags=40%, list=26%, signal=30%	117/9429/845/2034/10518/1756/48/10345/8301/10803/1908/3658/4040/4308/287/1139/23516/23516/4828/6262/3091/3091/4887/1956/254428/22/3061/2840/54583/3356/51076/3759/9481/57158/2247/7018/493/25/27/1906/133/552/111/83636/4644/9472/9474/2843/3736/6261/5581/794/3777/7220/64072/51312/6781/623/4088/6863/490/6546/948/56477/5311/3708/6288/817/5144/54822/84959/57181/2624/2038/23075/10800/10686/2149/4089/2915…
GO:0030001	metal ion transport	385	0.273229	1.72204	0.00558659	0.0315202	0.0212964	2449	tags=37%, list=27%, signal=28%	117/845/196527/196527/5743/2917/7402/3768/1756/93380/57030/10345/7881/6330/8301/1908/3658/57685/3773/3745/6327/11280/4308/287/1139/23516/23516/6271/6271/54800/6262/10060/254428/6331/3356/80036/117531/3758/51076/3759/3739/57158/2247/1804/4734/4734/10343/7018/493/25/785/88/4644/9472/1394/9474/168507/3736/51719/79026/10479/57463/114780/6261/23390/3780/5581/3777/8913/7220/64072/51312/6781/130497/3737…
GO:0031163	metallo-sulfur cluster assembly	12	-0.639694	-1.80354	0.00173611	0.0295327	0.0199535	769	tags=47%, list=8%, signal=43%	10101/10101/552900/552900/64428/64428
GO:0072207	metanephric epithelium development	14	0.665316	2.07034	0.00483092	0.0311905	0.0210736	2471	tags=79%, list=27%, signal=57%	10413/55366/30812/25937/130497/5311/9370/3976/388585/5455/3913
GO:0072224	metanephric glomerulus development	11	0.690542	1.97942	0.00227273	0.0295327	0.0199535	2527	tags=64%, list=28%, signal=46%	1958/55366/130497/9370/5156/3913/5159
GO:0072210	metanephric nephron development	20	0.633497	2.21622	0.00249377	0.0295327	0.0199535	2527	tags=65%, list=28%, signal=47%	1958/55366/30812/130497/5311/79192/9370/652/3976/388585/5156/3913/5159
GO:0072243	metanephric nephron epithelium development	14	0.665316	2.07034	0.00483092	0.0311905	0.0210736	2471	tags=79%, list=27%, signal=57%	10413/55366/30812/25937/130497/5311/9370/3976/388585/5455/3913
GO:0072234	metanephric nephron tubule development	12	0.658777	1.94959	0.00234742	0.0295327	0.0199535	2442	tags=75%, list=27%, signal=55%	10413/55366/30812/25937/130497/5311/3976/388585/5455
GO:0072170	metanephric tubule development	12	0.658777	1.94959	0.00234742	0.0295327	0.0199535	2442	tags=75%, list=27%, signal=55%	10413/55366/30812/25937/130497/5311/3976/388585/5455
GO:0001656	metanephros development	47	0.485101	2.15193	0.00274725	0.0295327	0.0199535	2584	tags=55%, list=28%, signal=40%	10252/2719/10413/1958/5727/55366/359/30812/25937/130497/3207/2297/5311/79192/9370/4089/652/3976/2200/388585/5156/5455/3913/5159/2253/116039
GO:0051310	metaphase plate congression	27	-0.528609	-1.88478	0.00163666	0.0295327	0.0199535	2562	tags=61%, list=28%, signal=44%	10403/113130/84722/92421/81929/11004/3835/55143/23636/81620/3833/128866/8379/23212/23212/27243
GO:0001578	microtubule bundle formation	36	-0.436159	-1.65777	0.00980392	0.0461143	0.0311567	3058	tags=64%, list=34%, signal=43%	6674/6101/54768/85014/10112/64446/84722/26140/57787/84223/27285/93233/374407/388389/23639/80128/2622/136332/27019/51364/55036/89765
GO:0007018	microtubule-based movement	124	-0.350297	-1.70897	0.00141243	0.0295327	0.0199535	2859	tags=51%, list=31%, signal=35%	8100/26256/85014/8943/147700/998/160/163/3315/26160/57728/117178/27148/83658/8636/10112/10947/150483/64446/347240/83657/64837/11004/3835/4137/146909/146279/54820/1175/6647/403/254263/27285/3833/93233/7314/51668/221458/388389/10126/23639/113220/83659/83659/80128/10013/2622/25911/8655/89891/27019/1201/1201/53340/53340/56912/56912/55036/5590/10125/64147/64147/89941/89941/90990/90990
GO:0007017	microtubule-based process	330	-0.255741	-1.40593	0.00743494	0.0376227	0.0254195	3093	tags=46%, list=34%, signal=32%	9700/22974/23059/25809/6674/23354/6101/54768/2064/58526/5901/55567/54986/6491/220134/9833/113457/3304/26146/8100/7283/284403/26256/85014/8943/11116/147700/5518/4926/998/1267/160/163/8556/891/3315/10403/10297/221150/26160/7517/57728/117178/6790/1107/27148/83658/8636/9212/10112/1058/4605/10947/150483/22809/5747/83473/64446/6047/84722/3925/92421/347240/26140/2011/83657/64837/11004/3835/55722/57787/4…
GO:0042775	mitochondrial ATP synthesis coupled electron transport	34	-0.530023	-1.97629	0.00169779	0.0295327	0.0199535	2895	tags=66%, list=32%, signal=45%	4704/891/23788/4695/51103/54539/1351/4701/4705/1337/54949/4720/4726/4706/4729/7384/7384/1537/1537/11315/4716/4716/1345/1345
GO:0006120	mitochondrial electron transport, NADH to ubiquinone	18	-0.596829	-1.92568	0.00172117	0.0295327	0.0199535	2139	tags=74%, list=24%, signal=56%	4704/4695/51103/54539/4701/4705/4720/4726/4706/4729/11315/4716/4716
GO:0007006	mitochondrial membrane organization	58	-0.39976	-1.71284	0.00462963	0.0311905	0.0210736	3020	tags=57%, list=33%, signal=38%	2810/7531/3308/8996/1267/808/255027/10939/2931/23788/84303/7161/203245/572/79135/26519/3954/285521/29928/1869/5366/3303/598/84266/8655/26517/26517/581/93974/89941/89941/7755/7755/284114/284114
GO:0033108	mitochondrial respiratory chain complex assembly	31	-0.469182	-1.7272	0.00838926	0.0412567	0.0278747	2895	tags=56%, list=32%, signal=38%	4704/644096/6834/617/4695/51103/57505/54539/4701/4705/54949/4720/4726/4706/4729/4716/4716
GO:0032981	mitochondrial respiratory chain complex I assembly	21	-0.551112	-1.84521	0.0033557	0.0295327	0.0199535	2895	tags=64%, list=32%, signal=43%	4704/617/4695/51103/54539/4701/4705/4720/4726/4706/4729/4716/4716
GO:0097031	mitochondrial respiratory chain complex I biogenesis	21	-0.551112	-1.84521	0.0033557	0.0295327	0.0199535	2895	tags=64%, list=32%, signal=43%	4704/617/4695/51103/54539/4701/4705/4720/4726/4706/4729/4716/4716
GO:0032543	mitochondrial translation	70	-0.531585	-2.3651	0.00151057	0.0295327	0.0199535	2910	tags=64%, list=32%, signal=44%	51067/23395/84769/28998/116540/64963/64951/64979/84545/51253/28977/3035/57505/28973/4701/55052/28957/128308/64983/7818/740/51373/219927/92170/79590/90480/708/51258/124454/122704/29088/29088/10102/55168/29093/54998/138428/6182/64949/6150/64928/64928/10573/10573/65993/65993
GO:0070125	mitochondrial translational elongation	51	-0.602011	-2.50577	0.0015625	0.0295327	0.0199535	2588	tags=65%, list=28%, signal=47%	116540/64963/64951/64979/84545/51253/28977/28973/55052/28957/128308/64983/7818/740/51373/219927/79590/90480/51258/122704/29088/29088/10102/55168/29093/54998/6182/64949/6150/64928/64928/10573/10573/65993/65993
GO:0070126	mitochondrial translational termination	51	-0.579179	-2.41074	0.0015625	0.0295327	0.0199535	2588	tags=64%, list=28%, signal=46%	116540/64963/64951/64979/84545/51253/28977/28973/55052/28957/128308/64983/7818/740/51373/219927/79590/90480/51258/122704/29088/29088/55168/29093/54998/6182/64949/6150/64928/64928/10573/10573/65993/65993
GO:0006839	mitochondrial transport	157	-0.293809	-1.48691	0.00684932	0.0359939	0.024319	2835	tags=44%, list=31%, signal=31%	7531/3308/8996/8314/1267/2648/10166/1375/255027/51024/10939/2931/4604/10478/23788/10651/10476/55823/509/134266/4285/5663/7161/203245/572/3329/9551/26519/29928/7709/168620/9016/1869/5366/80273/63910/3303/8607/598/9277/10452/51629/90506/10469/10245/84266/8655/8402/26517/26517/1537/1537/118424/581/170589/170589/6720/11338/79751/127700/3581/93974/1468/1468/79778/79778/89941/89941/7755/7755/284114/284…
GO:0007005	mitochondrion organization	249	-0.304018	-1.62788	0.001287	0.0295327	0.0199535	2835	tags=43%, list=31%, signal=31%	7531/3308/10935/285973/4704/8996/644096/8314/2537/1267/2648/808/7249/10533/2629/255027/4358/493856/6834/51024/10939/2931/4604/23788/10651/23192/617/1785/55823/4318/134266/4695/51103/57505/4285/54539/84303/2011/7161/4701/203245/4137/572/3329/79135/79017/4705/26519/3954/285521/5442/3980/29108/29928/54949/7709/168620/4720/1869/5366/9650/80273/4726/80324/63910/3303/4706/23274/8607/207/598/9277/10452/…
GO:0007080	mitotic metaphase plate congression	23	-0.616178	-2.13292	0.00166113	0.0295327	0.0199535	2562	tags=71%, list=28%, signal=51%	10403/113130/84722/92421/81929/11004/3835/55143/23636/81620/3833/128866/8379/23212/23212/27243
GO:0006312	mitotic recombination	23	-0.49577	-1.71612	0.00664452	0.035823	0.0242035	3896	tags=83%, list=43%, signal=47%	5425/5427/348654/5426/4292/5984/23649/6119/5111/54107/7517/25788/5888/5424/7515/6118/5982/2237
GO:0050804	modulation of synaptic transmission	151	0.269703	1.50435	0.00350877	0.0295327	0.0199535	2418	tags=38%, list=27%, signal=29%	5743/2917/1385/3269/3745/8898/1139/22829/3908/4887/1979/1979/120892/22930/22930/1956/5728/8997/5532/3356/5594/6900/3815/1906/347730/9627/26045/6812/9693/5581/57502/1392/8224/6623/6863/9162/54413/22871/54434/6722/9370/266743/9783/590/2903/2149/2915/112755/6547/5530/23621/1812/5621/3351/5021/7476/5649/148/57616/440279
GO:0032787	monocarboxylic acid metabolic process	281	0.226518	1.36397	0.0101523	0.046661	0.0315261	1732	tags=28%, list=19%, signal=23%	57678/5743/11343/1962/1962/9759/9759/6566/5321/5105/230/230/4199/3091/3091/57546/2180/84129/51085/9572/405/3356/5465/23411/83401/9444/32/5209/5565/2938/3952/23205/5629/54541/10891/55902/1906/10249/5091/552/5354/4644/1109/2819/3099/10858/5562/6822/3991/23175/8864/28965/7291/5581/6785/8644/113612/29940/54529/51/8875/5563/5164/1374/5236/26227/55301/7132/59342/5095/1544/5166/1557/51302/1244/220/2108/…
GO:0002548	monocyte chemotaxis	17	0.611065	2.02054	0.00240964	0.0295327	0.0199535	2279	tags=67%, list=25%, signal=50%	196527/196527/6360/3569/2321/6369/6283/9353/6376/3958/5054/3570
GO:0071674	mononuclear cell migration	22	0.574733	2.06613	0.00247525	0.0295327	0.0199535	2279	tags=61%, list=25%, signal=46%	196527/196527/6360/653/3569/2321/6369/6283/23236/9353/6376/3958/5054/3570
GO:0015672	monovalent inorganic cation transport	243	0.238346	1.40848	0.00862069	0.0420632	0.0284196	1723	tags=26%, list=19%, signal=22%	845/196527/196527/56901/7402/3768/1756/57030/7881/6330/1908/3773/3745/6327/11280/287/54800/10060/254428/6331/3356/3758/3759/121260/9481/3739/1804/4734/4734/79400/493/88/9472/3736/51719/10479/57463/3780/7291/5581/83733/3777/8913/130497/3737/6560/6329/6335/114134/6546/9058/7248/5311/6528/3787/817/1259/55151/26249/6328/154215/9962/30819/10089/6334/259232/8647
GO:0061138	morphogenesis of a branching epithelium	96	0.401005	2.06882	0.00306748	0.0295327	0.0199535	1716	tags=37%, list=19%, signal=30%	10252/4233/2719/59277/59277/55727/3569/10413/10253/3202/7482/2119/1969/6422/6663/5727/64399/2247/5629/1906/133/55366/30812/90/8626/4041/3207/2297/5311/9353/4851/5534/8642/6722/6256/2246
GO:0001763	morphogenesis of a branching structure	100	0.411874	2.13688	0.00310559	0.0295327	0.0199535	1716	tags=38%, list=19%, signal=31%	10252/4233/2719/59277/59277/55727/3569/10413/10253/3202/120892/7482/2119/1969/6422/6663/5727/64399/57142/2247/5629/1906/133/55366/30812/90/8626/4041/3207/2297/5311/9353/4851/5534/8642/6722/6256/2246
GO:0002009	morphogenesis of an epithelium	267	0.280866	1.68576	0.00480769	0.0311905	0.0210736	2032	tags=32%, list=22%, signal=26%	10252/90102/90102/4233/8322/85407/85407/2719/59277/59277/3400/6654/55727/4040/653/3569/10413/10253/9314/55212/6262/3091/3091/3202/1956/4838/7414/5728/7482/200894/200894/23671/2119/1969/6422/6663/5727/64399/2247/5629/25/1906/133/55366/166336/1948/4919/30812/90/8626/6259/8543/317/7291/4041/130497/7798/2043/3207/6615/9496/4088/2297/7248/5311/9353/6862/26249/4851/79192/3678/220/5534/8642/6722/6256/22…
GO:0006406	mRNA export from nucleus	52	-0.387572	-1.62353	0.0109204	0.0492152	0.0332518	2204	tags=43%, list=24%, signal=32%	84324/81929/7884/23293/8189/23636/84321/9939/9775/8106/56943/56943/10921/29894/26993/1984/23225/3181/79228/23144/23144/11338
GO:0016071	mRNA metabolic process	340	-0.278129	-1.53836	0.001221	0.0295327	0.0199535	2935	tags=39%, list=32%, signal=27%	6171/56915/54845/3304/6421/83640/10898/1478/24148/5437/8996/5518/51645/5434/6627/5440/6231/10465/1479/891/6637/3184/80746/6633/3185/80004/129563/27238/6636/1477/53938/7009/3191/9416/8175/9343/84324/5073/29890/10930/51329/56339/25904/9704/7884/23293/8189/1973/6626/6132/4343/4670/6499/5441/55269/8241/56949/23016/9410/3183/283989/1994/84321/125950/9939/25804/10949/25766/5511/5394/9775/6632/1736/8896…
GO:0006397	mRNA processing	239	-0.335469	-1.78206	0.00130719	0.0295327	0.0199535	3070	tags=46%, list=34%, signal=32%	10657/10523/6732/10713/6635/5439/54845/6421/83640/10898/1478/24148/5437/8996/51645/5434/6627/5440/10465/1479/891/6637/3184/80746/6633/3185/80004/27238/6636/1477/53938/7009/3191/9416/8175/9343/84324/29890/10930/51329/56339/7884/8189/6626/4670/5441/55269/8241/56949/9410/3183/283989/1994/84321/125950/9939/25804/10949/25766/5511/9775/6632/8896/8570/9092/708/8106/3303/26528/26528/84292/10921/7737/9667…
GO:0000398	mRNA splicing, via spliceosome	160	-0.386018	-1.95666	0.00137363	0.0295327	0.0199535	3054	tags=51%, list=34%, signal=34%	10523/6732/10713/6635/5439/6421/10898/1478/24148/5437/8996/51645/5434/6627/5440/10465/1479/6637/3184/6633/3185/80004/27238/6636/1477/53938/3191/9416/8175/9343/29890/56339/8189/6626/4670/5441/55269/8241/56949/9410/3183/1994/125950/9939/25804/10949/25766/9775/6632/8896/9092/708/8106/26528/26528/84292/10921/7737/27339/29894/51428/10084/2962/2962/23028/3181/5725/22913/26121/55692/55692/22827/51690/10…
GO:0071427	mRNA-containing ribonucleoprotein complex export from nucleus	52	-0.387572	-1.62353	0.0109204	0.0492152	0.0332518	2204	tags=43%, list=24%, signal=32%	84324/81929/7884/23293/8189/23636/84321/9939/9775/8106/56943/56943/10921/29894/26993/1984/23225/3181/79228/23144/23144/11338
GO:0048871	multicellular organismal homeostasis	166	0.260723	1.46045	0.00377358	0.0295327	0.0199535	1753	tags=27%, list=19%, signal=23%	5743/4233/2034/10518/388697/3569/57561/5925/5925/3953/2308/1956/51085/9572/3356/134430/32/10000/7018/5781/112609/10891/94137/111/5290/5562/359/3690/8626/58476/7275/51208/64072/22841/1149/5563/2312/948/2055/5166/5950/53833/6722/84959/2624/133522
GO:0033555	multicellular organismal response to stress	33	0.4707	1.8943	0.00243309	0.0295327	0.0199535	2360	tags=53%, list=26%, signal=39%	117/4887/5728/8997/1803/6530/1392/6335/6863/7060/5617/153/4842/9815/5530/1812/5649/5179
GO:0035637	multicellular organismal signaling	99	0.406133	2.11388	0.00310559	0.0295327	0.0199535	2370	tags=45%, list=26%, signal=34%	845/2917/3768/10345/6330/6327/11280/287/3569/6262/10060/6331/10052/3759/493/785/552/4882/3736/6261/3777/8913/7220/3737/6329/6335/4205/490/6546/3708/817/6328/5144/149461/30819/6334/4842/3751/6547/1812/29119/3750/23114/10242/55799
GO:0055001	muscle cell development	90	0.290966	1.48244	0.00606061	0.0333333	0.0225214	2527	tags=45%, list=28%, signal=33%	845/1756/7111/9759/9759/1073/287/92737/5629/1906/133/88/9472/9474/137868/9734/6261/11214/4205/11149/6546/80206/4851/11155/2318/6722/6444/4617/4089/652/3688/8470/5530/5308/5156/859/23493/4621/5573/7480/5159
GO:0042692	muscle cell differentiation	190	0.302941	1.74117	0.0037037	0.0295327	0.0199535	2133	tags=36%, list=23%, signal=28%	116173/116173/845/2034/1756/7111/9759/9759/7881/1073/287/5925/5925/92737/23411/9444/5629/4154/7067/25/3815/1906/133/88/552/9472/9474/137868/1948/9734/93649/6934/30812/90/6935/6261/11214/23236/6095/663/4205/11149/6546/7248/80206/6862/4851/23345/3486/11155/23462/2318/150572/6722/6256/6444/4617/3084/93145/4089/652/6272/3688/55796/4842/28514/79365/150094/8470/677/5530
GO:0014812	muscle cell migration	45	0.435229	1.91217	0.00271739	0.0295327	0.0199535	3026	tags=63%, list=33%, signal=42%	9759/9759/8997/9732/10891/93649/3690/9270/9353/3486/54434/6093/7060/4035/9370/80005/1636/5054/6653/3037/5031/55742/5159/4303/1902/3488/65009/4780/5467
GO:0033002	muscle cell proliferation	91	0.4217	2.15418	0.00302115	0.0295327	0.0199535	2594	tags=49%, list=29%, signal=35%	5743/9759/9759/3569/9314/1956/5728/8997/284/10257/2247/347/4854/10891/1906/4969/4883/93649/26281/6934/60485/57447/7049/7046/3592/10135/23414/4851/3486/1012/5950/6256/9370/7434/652/388585/3351/3570/1264/23493/5573/5159/2627/4313/27086
GO:0006936	muscle contraction	180	0.372199	2.12475	0.00363636	0.0295327	0.0199535	2510	tags=44%, list=28%, signal=33%	23336/23336/845/5743/1160/1410/7402/3768/1756/10087/10087/7111/9759/9759/1131/10345/6330/8082/1908/6327/287/10580/6262/4887/9475/7414/6331/10052/3356/4660/3759/25802/4090/9732/7135/136/1906/88/152/5290/93649/3736/6261/7094/8654/8913/5829/6781/6329/6546/817/5144/6093/4638/6722/30819/6769/143872/2149/3672/7171/624/80005/4842/5142/4622/5592/6547/1812/29119/800/5021/148/1264/859/151/9312/6640/4621/11…
GO:0014896	muscle hypertrophy	42	0.364816	1.57667	0.00806452	0.0401113	0.0271009	2544	tags=51%, list=28%, signal=37%	5578/9759/9759/6262/3952/493/1906/9472/5152/8654/11214/4205/4088/817/29995/4089/8470/5530/28999/859/23493/2627
GO:0007517	muscle organ development	188	0.351044	2.01977	0.00373134	0.0295327	0.0199535	1941	tags=37%, list=21%, signal=29%	7402/1756/6840/9759/9759/1385/7881/3344/60529/1073/8763/3569/5925/5925/3908/6262/5728/4223/92737/54583/23411/688/1958/57158/7135/2247/126272/5629/1831/93986/1906/7832/22808/2353/9472/3131/137868/1948/9734/93649/26281/5077/5562/84976/57493/30812/60485/6261/7291/56261/7049/7046/4205/11149/4088/23414/4851/905/5950/4638/150572/6256/9318/3236/6444/4617/3084/4089/652/3976
GO:0061061	muscle structure development	304	0.326889	2.01309	0.00507614	0.0311905	0.0210736	2139	tags=38%, list=24%, signal=30%	116173/116173/845/2034/7402/1756/6840/7111/9759/9759/85407/85407/1385/7881/3344/60529/1073/8763/287/3569/5925/5925/3908/6262/5728/4223/92737/54583/23411/688/1958/57158/9444/7135/2247/126272/5629/1831/4154/93986/7067/25/3815/1906/133/88/552/7832/22808/2353/9472/9474/3131/137868/1948/9734/93649/26281/5077/5562/84976/57493/6934/30812/60485/90/6935/6261/7291/56261/7049/11214/7046/23236/6095/663/4205/…
GO:0003012	muscle system process	219	0.35642	2.07731	0.00413223	0.0309528	0.020913	2510	tags=44%, list=28%, signal=32%	23336/23336/845/5743/1160/5578/1410/7402/3768/1756/10087/10087/7111/9759/9759/1131/10345/6330/8082/1908/6327/287/9314/10580/6262/4887/9475/7414/6331/10052/3356/4660/3759/25802/4090/9732/7135/3952/136/10891/493/1906/88/152/5290/9472/93649/3736/6261/7094/5152/8654/8913/5829/6781/11214/6329/4205/4088/6546/817/5144/6093/4638/29995/6722/30819/6769/143872/2149/4089/3672/7171/624/80005/4842/5142/4622/84…
GO:0060537	muscle tissue development	200	0.344613	1.99011	0.00395257	0.0302056	0.0204081	2133	tags=39%, list=23%, signal=31%	6840/9759/9759/1385/7881/3344/1073/653/5925/5925/6262/5728/4223/10052/92737/54583/688/1958/57158/7135/2247/2139/5629/1831/7763/93986/10891/1906/88/7832/2353/9472/9474/3131/137868/1948/9734/93649/26281/5562/57493/30812/60485/90/6261/8626/7291/56261/7049/130497/11214/7046/4205/11149/4088/6546/7248/5311/23414/80206/4851/905/5950/4638/150572/6722/6256/9318/3236/6444/4617/3084/4089/652/3688/28514/2280…
GO:0042552	myelination	61	0.434396	2.06273	0.0028169	0.0295327	0.0199535	2796	tags=63%, list=31%, signal=44%	7851/3400/287/8898/23405/5728/84668/200576/200576/10397/9444/23205/81846/6900/5354/9639/4644/57463/27242/7248/10810/5534/56288/6334/5653/3084/4664/79628/6547/388585/23114/8443/7368/22933/7852/11202/51090/1902/1191
GO:0030099	myeloid cell differentiation	166	0.24987	1.39966	0.00754717	0.0381023	0.0257435	883	tags=23%, list=10%, signal=21%	28962/2034/5578/60682/60682/2719/1385/2309/2309/1440/92/51621/5925/5925/9414/9414/3091/3091/3202/10766/10766/4286/5926/5926/405/23411/1969/6422/4090/4212/3205/2551/3952/1030/5781/7067/7071/3815/3204/2353/7538
GO:0097529	myeloid leukocyte migration	65	0.456883	2.19634	0.00284091	0.0295327	0.0199535	2326	tags=52%, list=26%, signal=39%	196527/196527/6360/1908/3269/3569/4286/2321/3815/2921/2920/1906/6369/57118/6372/6283/23236/5473/2919/9353/6288/23765/5144/6376/7060/23075/3958/5197/3672/3680/5142/5054/6374/3570/6279
GO:0045445	myoblast differentiation	41	0.471698	2.03614	0.00257732	0.0295327	0.0199535	2132	tags=50%, list=23%, signal=38%	116173/116173/2034/7881/5925/5925/4154/93649/6934/30812/23236/6862/4851/3486/150572/6722/4617/3084/652/55796/28514/677
GO:0030239	myofibril assembly	36	0.402637	1.66237	0.00512821	0.0311905	0.0210736	2527	tags=50%, list=28%, signal=36%	845/7111/1073/5629/1906/88/11214/4205/80206/11155/6722/4089/3688/5156/859/4621/5573/5159
GO:0010257	NADH dehydrogenase complex assembly	21	-0.551112	-1.84521	0.0033557	0.0295327	0.0199535	2895	tags=64%, list=32%, signal=43%	4704/617/4695/51103/54539/4701/4705/4720/4726/4706/4729/4716/4716
GO:0034660	ncRNA metabolic process	301	-0.386864	-2.11127	0.00123609	0.0295327	0.0199535	2957	tags=49%, list=33%, signal=34%	5439/10528/6171/8846/56915/55656/54888/2976/51067/10898/112479/55164/27304/1478/51602/2971/5437/92935/23395/339175/5434/55623/6621/5440/6301/6231/4141/51504/64963/80746/54853/8602/55253/833/348180/129563/79693/56931/55621/4677/3035/57647/80789/9255/162989/57505/91893/54433/4839/3692/54974/56339/4691/10813/10436/2972/6132/26995/55661/5441/9836/65095/80135/23016/7965/283989/705/79922/25973/55152/53…
GO:0034470	ncRNA processing	213	-0.405712	-2.12247	0.00134409	0.0295327	0.0199535	3036	tags=52%, list=33%, signal=35%	57117/9221/26168/10528/6171/8846/56915/55656/54888/10898/112479/55164/27304/1478/51602/339175/55623/6301/6231/51504/64963/80746/54853/8602/55253/348180/129563/79693/56931/55621/57647/80789/57505/54433/4839/3692/54974/56339/10813/10436/6132/26995/55661/9836/65095/80135/23016/283989/705/79922/5394/9775/8270/83707/10940/26173/10667/1736/81887/9092/55011/80324/4234/6839/79897/25879/10785/84705/113179…
GO:0016525	negative regulation of angiogenesis	28	0.53002	2.00173	0.00254453	0.0295327	0.0199535	1641	tags=48%, list=18%, signal=40%	9314/3202/9475/11005/4223/1969/4804/285/9270/5607/4851/64102/6093/7060
GO:1903523	negative regulation of blood circulation	14	0.628316	1.9552	0.00483092	0.0311905	0.0210736	2333	tags=79%, list=26%, signal=59%	659/9732/3952/133/8654/6863/5144/143872/2149/80005/148
GO:0097756	negative regulation of blood vessel diameter	41	0.477219	2.05997	0.00257732	0.0295327	0.0199535	2510	tags=62%, list=28%, signal=45%	5743/1131/1908/3269/659/1956/3356/9732/3952/1906/133/552/152/8864/6546/143872/2149/624/80005/1636/3351/5021/10242/148/151/59272
GO:0043537	negative regulation of blood vessel endothelial cell migration	11	0.706466	2.02507	0.00227273	0.0295327	0.0199535	1518	tags=64%, list=17%, signal=53%	9314/4223/2247/285/9270/5607/4851
GO:2000181	negative regulation of blood vessel morphogenesis	28	0.53002	2.00173	0.00254453	0.0295327	0.0199535	1641	tags=48%, list=18%, signal=40%	9314/3202/9475/11005/4223/1969/4804/285/9270/5607/4851/64102/6093/7060
GO:0030514	negative regulation of BMP signaling pathway	16	0.557132	1.81657	0.00492611	0.0311905	0.0210736	2119	tags=62%, list=23%, signal=48%	4091/6422/25/6498/64388/4851/168667/51496/25928/2200
GO:0030815	negative regulation of cAMP metabolic process	22	0.485625	1.74579	0.00990099	0.0461447	0.0311773	907	tags=30%, list=10%, signal=27%	2917/5578/4887/54583/1906/9472/4883
GO:1904063	negative regulation of cation transmembrane transport	30	0.442814	1.73296	0.00956938	0.0456716	0.0308576	1489	tags=39%, list=16%, signal=32%	845/10345/7881/4734/4734/88/1394/51719/5581/130497/5311/817
GO:0007162	negative regulation of cell adhesion	111	0.334936	1.76887	0.00324675	0.0295327	0.0199535	2231	tags=45%, list=25%, signal=34%	90102/90102/23189/8322/9655/8763/340485/9314/5728/284/5465/347/395/5781/25/3204/285/5962/23603/170692/64844/1840/9270/8654/5607/2615/27242/56477/23240/9037/4851/1012/53833/11326/84959/9370/2192/23075/3958/91663/5295/375056/1845/652/5054/168002/5592/5921/10457/6695/5621
GO:0010721	negative regulation of cell development	150	0.283137	1.58043	0.00342466	0.0295327	0.0199535	2484	tags=41%, list=27%, signal=30%	23189/26052/2309/2309/3400/3397/4038/9414/9414/4838/23405/5728/3199/57142/4854/6900/4804/4009/4882/30812/23603/152559/9529/9693/1840/9270/51208/2043/7025/7248/5802/9353/344901/9037/4851/54413/22871/4035/54328/4916/2192/55079/3084/4089/10505/28514/6653/112755/2200/5530/6695/388585/6496/64843/7476/4057/85458/50807/859/22933/4613/1946
GO:0045596	negative regulation of cell differentiation	317	0.2572	1.59426	0.00507614	0.0311905	0.0210736	2490	tags=39%, list=27%, signal=29%	116173/116173/23189/26052/9759/9759/9655/2309/2309/3400/3397/51621/653/3569/4038/10413/9414/9414/3202/10766/10766/2308/1956/4838/23405/5728/5465/19/23411/6422/3199/4212/5594/3205/5727/2551/57142/2662/4854/6900/3204/4804/4009/7538/4882/93649/63923/3690/30812/23603/25937/6935/8626/152559/9529/7291/9693/1840/9270/4041/51208/130497/7046/2043/6095/6615/4088/7025/6498/7248/5802/23240/23414/9353/344901/…
GO:0030336	negative regulation of cell migration	101	0.356582	1.85364	0.00310559	0.0295327	0.0199535	1872	tags=36%, list=21%, signal=29%	90102/90102/23189/653/9314/4838/7414/5728/4223/23671/130399/6422/2247/347/10891/3204/285/93649/23603/5801/9270/5607/8434/6781/23236/10370/56477/9353/4851/3486/6376/4035/54328/6722/9370/3084/375056
GO:2000146	negative regulation of cell motility	110	0.322801	1.70665	0.00320513	0.0295327	0.0199535	1872	tags=35%, list=21%, signal=28%	90102/90102/23189/653/9314/4838/7414/5728/4223/23671/130399/6422/2247/347/10891/3204/285/93649/23603/5801/9270/5607/8434/6781/23236/10370/56477/9353/4851/3486/50859/6376/4035/54328/6722/9370/2192/3084/375056
GO:0008285	negative regulation of cell proliferation	322	0.237993	1.48525	0.00502513	0.0311905	0.0210736	2025	tags=31%, list=22%, signal=25%	8462/10252/5743/64506/64506/9759/9759/2719/687/659/55294/51621/8763/653/3569/10253/5925/5925/9314/5527/5527/4091/10766/10766/4838/23405/6751/5728/130399/324/6422/10397/5727/5784/347/50514/5629/1030/10891/7071/55612/133/4804/7832/4969/4883/1948/93649/63923/60485/10795/57447/8864/6935/64844/8935/9693/9270/23515/8654/7049/25959/2615/7046/4601/4088/27242/10668/2919/51146/7248/5311/3592/23240/2889/282…
GO:0001953	negative regulation of cell-matrix adhesion	16	0.572732	1.86744	0.00246305	0.0295327	0.0199535	2134	tags=71%, list=23%, signal=54%	90102/90102/340485/5728/347/395/3204/23603/9270/5295/5054/5921
GO:0010812	negative regulation of cell-substrate adhesion	30	0.463628	1.81441	0.00717703	0.0371514	0.025101	2179	tags=56%, list=24%, signal=43%	90102/90102/23189/8322/340485/5728/347/395/3204/285/23603/9270/4851/2192/5295/5054/5921/6695
GO:0051271	negative regulation of cellular component movement	117	0.307248	1.64736	0.00325733	0.0295327	0.0199535	1872	tags=35%, list=21%, signal=28%	90102/90102/23189/653/9314/4838/7414/5728/4223/23671/130399/6422/2247/347/10891/3204/285/93649/23603/5801/9270/5607/7049/8434/6781/23236/10370/56477/9353/9037/4851/3486/50859/6376/4035/54328/6722/9370/2192/3084/375056
GO:0090288	negative regulation of cellular response to growth factor stimulus	54	0.373115	1.71893	0.0056338	0.0317047	0.021421	2223	tags=48%, list=24%, signal=37%	63976/10252/2734/10253/4091/58533/58533/23411/6422/4734/4734/25/7049/7046/1149/4088/6498/64388/9353/4851/168667/51496/56937/26036/25928/2200/3175/135228
GO:0030800	negative regulation of cyclic nucleotide metabolic process	22	0.485625	1.74579	0.00990099	0.0461447	0.0311773	907	tags=30%, list=10%, signal=27%	2917/5578/4887/54583/1906/9472/4883
GO:0050774	negative regulation of dendrite morphogenesis	10	0.701355	1.94753	0.00454545	0.0311905	0.0210736	2133	tags=70%, list=23%, signal=54%	26052/3397/5728/9693/54413/22871/5530
GO:0051093	negative regulation of developmental process	411	0.267714	1.70331	0.00595238	0.0330293	0.022316	2211	tags=36%, list=24%, signal=28%	116173/116173/90102/90102/23189/26052/9759/9759/85407/85407/9655/2309/2309/3400/659/55294/3397/51621/653/8898/3569/4038/10413/9314/9414/9414/3091/3091/3202/10766/10766/2308/9475/1956/4838/23405/11005/5728/4223/5465/130399/19/23411/1969/6422/3199/4212/5594/3205/5727/2551/57142/2662/3952/4854/1831/10891/6900/25/80014/3204/55612/4804/4009/7538/285/4882/93649/63923/3690/30812/60485/23603/25937/6935/8…
GO:0045806	negative regulation of endocytosis	23	0.470713	1.69499	0.01	0.0465069	0.031422	2097	tags=48%, list=23%, signal=37%	8724/8301/8898/5728/5587/347730/9474/26045/9370/3958/112755
GO:0010596	negative regulation of endothelial cell migration	17	0.686842	2.2711	0.00240964	0.0295327	0.0199535	1518	tags=53%, list=17%, signal=44%	9314/4223/2247/285/9270/5607/6781/9353/4851
GO:0010633	negative regulation of epithelial cell migration	29	0.479353	1.84806	0.00501253	0.0311905	0.0210736	1518	tags=41%, list=17%, signal=35%	9314/5728/4223/2247/285/23603/5801/9270/5607/6781/9353/4851
GO:0070373	negative regulation of ERK1 and ERK2 cascade	34	0.47905	1.95534	0.00242131	0.0295327	0.0199535	2359	tags=59%, list=26%, signal=44%	10252/1848/10253/9314/5728/25/57447/5801/285315/9270/1843/2889/9370/2192/1845/4089/3976/81848/7078/55885
GO:0045814	negative regulation of gene expression, epigenetic	79	-0.495855	-2.23673	0.00154321	0.0295327	0.0199535	2347	tags=58%, list=26%, signal=44%	8363/1786/8368/8358/8334/8350/8357/8359/8370/51548/5987/8365/8356/3013/3065/8355/8352/8353/8330/126961/3015/8362/6839/3012/55766/8332/653604/8351/2146/8360/5928/121504/8294/8294/143241/8367/8367/8969/84629/10155/8337/8337/3014/3014/23133/8336/8336/9555
GO:0032845	negative regulation of homeostatic process	84	0.384259	1.9379	0.00294985	0.0295327	0.0199535	2197	tags=44%, list=24%, signal=33%	845/57678/1756/10345/51621/287/3569/57561/6262/3202/3356/57158/2247/1831/25/4644/9472/9474/7538/6261/5581/51208/7220/80351/623/6546/5311/3708/817/5144/84959/2149/4842/2280/53373/677/1812
GO:0032413	negative regulation of ion transmembrane transporter activity	29	0.487491	1.87943	0.00501253	0.0311905	0.0210736	1489	tags=43%, list=16%, signal=36%	845/10345/7881/4734/4734/57120/88/1394/51719/5581/130497/5311/817
GO:0043271	negative regulation of ion transport	62	0.383378	1.83643	0.00277778	0.0295327	0.0199535	1626	tags=35%, list=18%, signal=29%	845/5743/2917/10345/7881/3356/22925/4734/4734/3952/57120/88/1394/51719/7291/5581/6781/130497/5311/817/51185/2564
GO:0040013	negative regulation of locomotion	127	0.284993	1.55673	0.00343643	0.0295327	0.0199535	1872	tags=33%, list=21%, signal=26%	90102/90102/23189/653/57561/9314/4838/7414/5728/4223/23671/130399/6422/2247/347/10891/3204/285/93649/23603/5801/9270/5607/8434/6781/23236/10370/11043/56477/9353/9037/4851/3486/50859/6376/4035/54328/6722/9370/2192/3084/375056
GO:0043409	negative regulation of MAPK cascade	85	0.306912	1.55202	0.00294985	0.0295327	0.0199535	2059	tags=36%, list=23%, signal=28%	10252/2122/1848/10253/9314/2308/5728/6422/51562/25/161742/5998/1849/57447/152559/5801/285315/9270/10114/64853/11329/1843/2889/9370/2192/1845/4089/652/3976/81848/6653
GO:0045653	negative regulation of megakaryocyte differentiation	13	-0.626702	-1.82054	0.00341297	0.0295327	0.0199535	2306	tags=87%, list=25%, signal=65%	8368/8359/8370/8365/3276/8362/8360/121504/8294/8294/8367/8367
GO:1903312	negative regulation of mRNA metabolic process	16	-0.57836	-1.79873	0.00503356	0.0311905	0.0210736	2240	tags=62%, list=25%, signal=47%	3191/9704/708/10921/3181/5725/11187/11338/9810
GO:0050686	negative regulation of mRNA processing	10	-0.671288	-1.76781	0.00533808	0.0311905	0.0210736	2240	tags=80%, list=25%, signal=60%	3191/708/10921/3181/5725/11338/9810
GO:0051241	negative regulation of multicellular organismal process	484	0.253992	1.63012	0.00680272	0.0359939	0.024319	2356	tags=36%, list=26%, signal=28%	5743/23189/26052/9759/9759/9655/2309/2309/3400/659/55294/3397/51621/653/8898/3569/57561/4038/1139/9314/9414/9414/4091/3091/3091/3202/4887/10766/10766/9475/1956/4838/23405/11005/5728/4223/284/130399/1969/6422/3199/4212/9732/29116/3205/5727/2551/57142/2247/347/2662/308/3952/136/4854/1831/5781/493/6900/80014/3204/55612/1906/133/55366/552/152/4804/4009/7538/285/4882/93649/63923/30812/60485/23603/1706…
GO:0051961	negative regulation of nervous system development	142	0.258404	1.43059	0.00689655	0.0361118	0.0243986	2831	tags=42%, list=31%, signal=29%	23189/26052/2309/2309/3400/3397/8898/4038/23405/5728/3199/57142/4854/6900/4804/4009/30812/152559/9529/9693/1840/2043/27242/7025/7248/5802/9353/344901/9037/4851/54413/22871/4035/54328/4916/55079/3084/10505/28514/6653/112755/5530/6695/388585/6496/64843/7476/85458/50807/22933/4613/11202/9745/4211/3475/1630/1902/5992/2290/9241
GO:0050768	negative regulation of neurogenesis	132	0.264198	1.44215	0.00711744	0.0369143	0.0249408	2831	tags=43%, list=31%, signal=30%	23189/26052/2309/2309/3400/3397/4038/23405/5728/3199/57142/4854/6900/4804/4009/30812/152559/9529/9693/1840/2043/7025/7248/5802/9353/344901/9037/4851/54413/22871/4035/54328/4916/55079/3084/10505/28514/6653/112755/5530/6695/388585/6496/64843/7476/85458/50807/22933/4613/11202/9745/4211/3475/1630/1902/2290/9241
GO:0045665	negative regulation of neuron differentiation	103	0.290878	1.51438	0.00316456	0.0295327	0.0199535	2356	tags=39%, list=26%, signal=29%	23189/26052/2309/2309/3400/3397/4038/5728/3199/57142/4854/6900/4804/4009/30812/152559/9529/9693/1840/2043/7025/7248/5802/9353/344901/9037/4851/54413/22871/4035/55079/10505/28514/112755/5530/6695/388585/6496/64843/85458/50807
GO:0030809	negative regulation of nucleotide biosynthetic process	20	0.531431	1.85915	0.00498753	0.0311905	0.0210736	907	tags=33%, list=10%, signal=30%	2917/5578/55022/4887/1906/9472/4883
GO:0045980	negative regulation of nucleotide metabolic process	34	0.534499	2.18167	0.00242131	0.0295327	0.0199535	907	tags=39%, list=10%, signal=35%	2917/5578/9759/9759/55022/4887/51085/54583/5465/54541/10891/1906/9472/4883
GO:0030279	negative regulation of ossification	32	0.506607	2.00804	0.00243902	0.0295327	0.0199535	1889	tags=57%, list=21%, signal=45%	9759/9759/3397/4038/4091/3091/3091/6422/3199/5727/2662/63923/7291/4041/83999/4088/344901/4851/4077/221044
GO:0045668	negative regulation of osteoblast differentiation	24	0.501956	1.83612	0.00486618	0.0311905	0.0210736	1889	tags=58%, list=21%, signal=46%	9759/9759/3397/6422/3199/5727/2662/63923/7291/4041/4088/344901/4851/4077/221044
GO:0045671	negative regulation of osteoclast differentiation	11	0.681226	1.95272	0.00227273	0.0295327	0.0199535	2572	tags=85%, list=28%, signal=61%	9414/9414/10766/10766/6422/51208/84959/5295/2200/4057/10234
GO:0045936	negative regulation of phosphate metabolic process	290	0.258412	1.57213	0.00515464	0.0311905	0.0210736	1987	tags=32%, list=22%, signal=26%	10252/2917/5578/1756/9759/9759/9655/2122/4040/1848/3569/5525/10253/5925/5925/9314/55022/4091/4887/120892/2308/9475/122809/5728/58533/58533/51085/84919/284/54583/5465/23411/324/6422/9467/51562/1030/54541/10891/80034/25/80243/55243/26524/1906/347730/161742/9472/5998/4883/93649/1849/23603/57447/25937/23504/152559/7291/5801/285315/9270/10114/4041/57709/4690/5502/64853/623/11329/80059/1843/2889/9353/1…
GO:0010563	negative regulation of phosphorus metabolic process	291	0.256757	1.56758	0.00505051	0.0311905	0.0210736	1987	tags=32%, list=22%, signal=26%	10252/2917/5578/1756/9759/9759/9655/2122/4040/1848/3569/5525/10253/5925/5925/9314/55022/4091/4887/120892/2308/9475/122809/5728/58533/58533/51085/84919/284/54583/5465/23411/324/6422/9467/51562/1030/54541/10891/80034/25/80243/55243/26524/1906/347730/161742/9472/5998/4883/93649/1849/23603/57447/25937/23504/152559/7291/5801/285315/9270/10114/4041/57709/4690/5502/64853/623/11329/80059/1843/2889/9353/1…
GO:0042326	negative regulation of phosphorylation	232	0.27149	1.59362	0.00413223	0.0309528	0.020913	1987	tags=34%, list=22%, signal=28%	10252/1756/9759/9759/9655/2122/4040/1848/3569/5525/10253/5925/5925/9314/55022/4091/120892/2308/122809/5728/58533/58533/51085/84919/284/5465/23411/324/6422/9467/51562/1030/54541/10891/25/80243/55243/26524/347730/161742/5998/93649/1849/23603/57447/25937/152559/7291/5801/285315/9270/10114/4041/4690/5502/64853/623/11329/80059/1843/2889/9353/3486/5144/2776/56288/4916/56937/84959/9370/8850/2192/91663/1…
GO:0006469	negative regulation of protein kinase activity	131	0.260459	1.4237	0.00704225	0.0366113	0.0247361	1401	tags=28%, list=15%, signal=24%	10252/9655/4040/1848/3569/10253/5925/5925/122809/5728/58533/58533/23411/324/6422/9467/51562/1030/25/80243/26524/347730/161742/5998/93649/1849/23603/25937/152559/9270/10114/4041/4690/5502/64853/11329/80059/1843
GO:0001933	negative regulation of protein phosphorylation	211	0.288844	1.6863	0.00389105	0.030128	0.0203558	1986	tags=36%, list=22%, signal=29%	10252/1756/9655/2122/4040/1848/3569/10253/5925/5925/9314/55022/4091/120892/2308/122809/5728/58533/58533/51085/84919/284/23411/324/6422/9467/51562/1030/54541/10891/25/80243/55243/26524/347730/161742/5998/93649/1849/23603/57447/25937/152559/7291/5801/285315/9270/10114/4041/4690/5502/64853/623/11329/80059/1843/2889/9353/3486/5144/2776/56288/4916/56937/84959/9370/8850/2192/91663/1845/4089/84152/652/8…
GO:1900372	negative regulation of purine nucleotide biosynthetic process	20	0.531431	1.85915	0.00498753	0.0311905	0.0210736	907	tags=33%, list=10%, signal=30%	2917/5578/55022/4887/1906/9472/4883
GO:1900543	negative regulation of purine nucleotide metabolic process	34	0.534499	2.18167	0.00242131	0.0295327	0.0199535	907	tags=39%, list=10%, signal=35%	2917/5578/9759/9759/55022/4887/51085/54583/5465/54541/10891/1906/9472/4883
GO:0051283	negative regulation of sequestering of calcium ion	46	0.52382	2.31584	0.0027248	0.0295327	0.0199535	2197	tags=59%, list=24%, signal=45%	845/1756/10345/287/6262/3356/57158/2247/25/4644/9472/9474/6261/5581/7220/623/6546/5311/3708/817/5144/84959/2149/4842/2280/53373/1812
GO:0048662	negative regulation of smooth muscle cell proliferation	21	0.556435	1.99082	0.00246305	0.0295327	0.0199535	3026	tags=76%, list=33%, signal=51%	9314/347/10891/4969/4883/93649/57447/3592/3486/9370/7434/1264/283/3488/65009/5467
GO:1902904	negative regulation of supramolecular fiber organization	61	0.358101	1.70044	0.0028169	0.0295327	0.0199535	1963	tags=41%, list=22%, signal=32%	6711/90102/90102/4233/1410/23189/7111/830/830/23671/324/25802/4281/130271/51474/395/2059/5962/80206/9353/23075/91663/93661/90167/4089/29766
GO:0050805	negative regulation of synaptic transmission	34	0.46031	1.87885	0.00242131	0.0295327	0.0199535	2236	tags=47%, list=25%, signal=36%	5743/3745/8898/4887/120892/5728/3356/6812/57502/9162/54413/6722/9370/590/1812/3351
GO:0090101	negative regulation of transmembrane receptor protein serine/threonine kinase signaling pathway	44	0.439431	1.90718	0.00277008	0.0295327	0.0199535	2223	tags=54%, list=24%, signal=41%	63976/2734/4091/58533/58533/23411/6422/25/90/7049/7046/1149/4088/6498/64388/4851/168667/51496/56937/26036/25928/168002/2200/3175/135228
GO:0034763	negative regulation of transmembrane transport	39	0.413313	1.7612	0.00248139	0.0295327	0.0199535	1601	tags=40%, list=18%, signal=33%	845/10345/7881/4734/4734/57120/88/1394/51719/7291/5581/130497/5311/817/55917/51185
GO:0051051	negative regulation of transport	222	0.307576	1.78958	0.00421941	0.0311905	0.0210736	1669	tags=32%, list=18%, signal=27%	845/5743/2917/8724/1410/4131/10345/7881/8301/29091/3745/8898/3569/4828/55022/4887/120892/83452/5728/8997/284/3356/130399/5587/6422/347/22925/4734/4734/3952/5781/57120/7067/55612/1906/55366/347730/88/152/285381/1394/9474/5562/3690/26045/51719/25937/7291/9270/5581/6781/130497/2615/1392/4601/1149/27242/948/5311/9341/64241/817/344901/4851/84079/8445/55917/8622/51185/2564/4188/51715
GO:0032410	negative regulation of transporter activity	31	0.506854	1.97985	0.00246305	0.0295327	0.0199535	1561	tags=47%, list=17%, signal=39%	845/10345/7881/4734/4734/57120/88/1394/51719/7291/5581/130497/5311/817/55917
GO:1901343	negative regulation of vasculature development	32	0.498455	1.97573	0.00243902	0.0295327	0.0199535	2045	tags=48%, list=22%, signal=38%	9314/3202/9475/11005/4223/1969/4804/285/9270/5607/4851/64102/6093/7060/652/5054
GO:0072006	nephron development	74	0.430207	2.09996	0.00295858	0.0295327	0.0199535	2694	tags=54%, list=30%, signal=38%	2719/10413/7482/284/1958/5727/2247/4854/55366/54798/285/30812/25937/130497/3207/2297/5311/26249/4851/79192/8642/9370/2246/4089/652/3976/3237/28514/388585/3217/7481/5156/28999/5455/3913/7475/5159/2253/4811/84623
GO:0072009	nephron epithelium development	58	0.433876	2.03096	0.00282486	0.0295327	0.0199535	2574	tags=53%, list=28%, signal=39%	2719/10413/7482/5727/2247/55366/30812/25937/130497/3207/2297/5311/26249/4851/79192/8642/9370/2246/4089/652/3976/3237/28514/388585/3217/7481/28999/5455/3913/7475/2253
GO:0072088	nephron epithelium morphogenesis	45	0.425052	1.86746	0.00271739	0.0295327	0.0199535	2574	tags=51%, list=28%, signal=37%	2719/7482/5727/2247/55366/30812/130497/3207/2297/5311/26249/79192/8642/2246/4089/652/3976/3237/388585/3217/7481/7475/2253
GO:0072028	nephron morphogenesis	47	0.421643	1.87043	0.00274725	0.0295327	0.0199535	2574	tags=51%, list=28%, signal=37%	2719/7482/5727/2247/55366/30812/130497/3207/2297/5311/26249/79192/8642/2246/4089/652/3976/3237/388585/3217/7481/7475/5159/2253
GO:0072080	nephron tubule development	52	0.452002	2.05896	0.00277008	0.0295327	0.0199535	2574	tags=54%, list=28%, signal=39%	2719/10413/7482/5727/2247/55366/30812/25937/130497/3207/2297/5311/26249/4851/79192/8642/2246/4089/652/3976/3237/28514/388585/3217/7481/5455/7475/2253
GO:0072078	nephron tubule morphogenesis	44	0.417299	1.81113	0.00554017	0.0314207	0.0212291	2574	tags=50%, list=28%, signal=36%	2719/7482/5727/2247/55366/30812/130497/3207/2297/5311/26249/79192/8642/2246/4089/652/3237/388585/3217/7481/7475/2253
GO:0050877	neurological system process	471	0.297331	1.90833	0.00675676	0.0359939	0.024319	2375	tags=38%, list=26%, signal=30%	4311/3983/3983/5743/2034/2917/11343/8387/8322/57030/80055/80055/1385/7881/54532/54532/3269/2562/2562/11280/4308/8898/3569/1139/10253/2774/22829/55212/3091/3091/4887/1979/1979/55084/1956/9867/23405/5728/6331/8997/10052/346525/5532/5959/3356/4649/80036/117531/80204/80204/26538/1121/4212/5594/134430/284521/2904/93986/7067/6900/25/3815/152137/94137/1906/552/152/111/4009/5803/7832/4644/2353/89797/4995…
GO:0048666	neuron development	500	0.228832	1.4702	0.00719424	0.0371514	0.025101	1957	tags=29%, list=22%, signal=24%	6711/64506/64506/8724/9637/5578/23189/50618/50618/4131/26052/85464/85464/1385/8301/59277/59277/2562/2562/6654/659/4548/3397/653/4308/8898/3569/4038/1139/5925/5925/9314/3908/120892/1956/23405/7414/23064/23064/5728/22903/22903/8997/5532/91584/117531/5587/4147/6422/6277/3199/5594/134430/55754/55754/57142/347/1808/4734/4734/3952/3556/81544/5781/6900/25/80243/27/94137/133/51704/5354/4804/4009/5290/580…
GO:0031175	neuron projection development	428	0.245019	1.57102	0.00625	0.0341599	0.0230798	1957	tags=30%, list=22%, signal=25%	6711/64506/64506/8724/9637/5578/23189/50618/50618/4131/26052/85464/85464/1385/8301/59277/59277/6654/659/4548/3397/653/3569/4038/1139/5925/5925/9314/3908/120892/1956/23405/7414/23064/23064/5728/22903/22903/8997/5532/91584/5587/4147/6422/6277/3199/5594/134430/55754/55754/57142/347/1808/4734/4734/3556/81544/5781/6900/25/80243/27/133/51704/5354/4804/4009/5290/5803/7832/57118/4969/63923/8925/8609/1047…
GO:0097485	neuron projection guidance	118	0.323317	1.73936	0.00331126	0.0295327	0.0199535	2873	tags=48%, list=32%, signal=34%	6711/9637/5578/1385/59277/59277/6654/659/3908/91584/4147/3199/5594/1808/5781/6900/4804/4009/5290/8609/6259/2044/2047/2043/9353/9037/10752/5362/4781/1123/55079/220164/5295/4089/10505/2676/2549/9638/6710/23114/2115/64843/5649/55715/3913/2131/1946/10417/494470/2253/6091/1630/1949/8828/9378/2290/9241/10500
GO:0048812	neuron projection morphogenesis	302	0.256798	1.57836	0.00512821	0.0311905	0.0210736	2765	tags=42%, list=30%, signal=30%	6711/9637/5578/50618/50618/4131/26052/85464/85464/1385/8301/59277/59277/6654/659/3397/4038/1139/3908/120892/1956/23405/7414/5728/22903/22903/8997/5532/91584/4147/6277/3199/5594/134430/57142/1808/4734/4734/5781/6900/25/80243/4804/4009/5290/5803/4969/63923/8609/10479/6812/57463/6259/2044/9693/4133/2047/84570/2043/57498/4205/6498/5802/57611/9353/344901/9037/10752/4851/84079/5362/54413/22871/5604/544…
GO:0031102	neuron projection regeneration	22	0.59525	2.13988	0.00247525	0.0295327	0.0199535	2738	tags=73%, list=30%, signal=51%	4548/9314/5728/4147/347/133/2043/5802/10752/5604/4916/81565/3913/5396/11202/2348
GO:0038179	neurotrophin signaling pathway	22	0.504078	1.81213	0.0049505	0.0311905	0.0210736	1932	tags=55%, list=21%, signal=43%	10252/6654/10253/54541/5781/4804/10479/9693/57498/2889/4916/6272
GO:0006638	neutral lipid metabolic process	55	0.351354	1.62123	0.00874636	0.0425338	0.0287376	1487	tags=34%, list=16%, signal=29%	57678/11343/55294/5105/847/2180/23411/949/949/5781/338/2819/1373/3991/23175/150379/646480/1374/139189/2822
GO:0030593	neutrophil chemotaxis	38	0.502194	2.10292	0.00257732	0.0295327	0.0199535	2326	tags=61%, list=26%, signal=45%	6360/1908/2921/2920/1906/6369/57118/6372/6283/5473/2919/9353/6288/5144/6376/7060/3958/5197/3672/3680/5142/6374/6279
GO:1990266	neutrophil migration	40	0.486305	2.08028	0.00253165	0.0295327	0.0199535	2326	tags=57%, list=26%, signal=43%	6360/1908/2921/2920/1906/6369/57118/6372/6283/5473/2919/9353/6288/5144/6376/7060/3958/5197/3672/3680/5142/6374/6279
GO:0098813	nuclear chromosome segregation	146	-0.297666	-1.48645	0.0055788	0.031517	0.0212942	2724	tags=42%, list=30%, signal=30%	998/10388/990/8556/891/10403/3619/7517/9212/9134/64946/1058/129563/113130/9319/11065/84722/11130/92421/148479/79019/81929/11004/3835/146956/221496/5905/401541/9184/146909/332/55143/54820/23636/256126/81620/3833/147841/80198/128866/26255/2237/55920/55869/57405/80776/26993/10459/9232/9232/991/10460/10460/8379/51451/23212/23212/10726/10726/197342/9555/27243
GO:0051170	nuclear import	141	0.284609	1.57613	0.00684932	0.0359939	0.024319	2205	tags=35%, list=24%, signal=27%	6711/5743/3840/23189/1440/3569/1956/4838/51194/284/5532/3843/23411/5594/3839/347/3952/7067/11030/55612/9472/25937/10762/3841/8644/7046/9702/51184/4601/4088/948/10628/5311/8021/9037/8445/5534/4188/2776/51715/5295/2149/4089/652/5530/8720/8200/1812/147906
GO:0090305	nucleic acid phosphodiester bond hydrolysis	150	-0.313566	-1.56647	0.00140845	0.0295327	0.0199535	2574	tags=42%, list=28%, signal=31%	283254/5395/328/80746/8602/9937/129563/7009/3005/5073/55775/9797/5424/1773/146956/23293/4343/27044/1676/65095/23016/6118/5982/283989/5511/5394/10940/10535/4913/1642/7314/80198/3303/2021/79897/2237/11284/64852/11277/29894/30834/81691/3297/3297/9131/10248/23144/23144/581/23212/23212/1775/1775/55651/55651/197342/51728/79042/79042/27301/27301/23246/23246/1777/1777/54512/54512
GO:0006334	nucleosome assembly	88	-0.55523	-2.54918	0.00150376	0.0295327	0.0199535	2344	tags=64%, list=26%, signal=48%	1058/8363/132243/8368/4171/3005/55723/8358/8350/8357/8359/8370/79019/8343/8365/401541/8356/8349/8355/8352/8353/3007/8347/79711/11339/126961/3010/8339/440689/8362/3009/8607/3006/3006/8971/8208/653604/8351/8360/4676/5928/121504/8294/8294/8367/8367/1616/85236/85236/8348/8348/3017/3014/3014/8344/8344/9555/8341/8970/8970
GO:0034728	nucleosome organization	101	-0.52229	-2.45634	0.00147059	0.0295327	0.0199535	2344	tags=58%, list=26%, signal=43%	1058/8363/132243/8368/4171/3005/55723/8358/8350/8357/8359/8370/79019/8343/8365/401541/8356/8349/8355/8352/8353/3007/8347/79711/11339/10467/126961/3010/8339/440689/8362/3009/8607/3006/3006/8971/8208/653604/8351/8360/4676/5928/121504/8294/8294/8367/8367/1616/85236/85236/8348/8348/3017/3014/3014/8344/8344/9555/8341/6597/8970/8970
GO:0006289	nucleotide-excision repair	59	-0.406654	-1.74956	0.00458716	0.0311905	0.0210736	3797	tags=65%, list=42%, signal=38%	5430/9978/2068/5984/2968/728340/6119/6917/5111/1022/2176/55247/5439/5437/5434/5440/7336/5424/10980/7515/5441/56949/6118/5982/1069/3980/64708/4913/1642/7314/11284/27339/3978/10987/10987/2873/3150/7329
GO:0016266	O-glycan processing	30	0.531638	2.08057	0.00239234	0.0295327	0.0199535	2430	tags=50%, list=27%, signal=37%	84002/79695/2591/143662/10331/10164/51146/192134/56913/6480/727936/94025/283464/51301/93010
GO:0035265	organ growth	88	0.309715	1.5786	0.00296736	0.0295327	0.0199535	1678	tags=33%, list=18%, signal=27%	1848/10413/10253/3953/5728/5897/32/2247/3952/5629/5781/80014/26524/1906/9472/26281/57493/60485/4921/5324/7049/57502/6781/7046/23414/344901/4851/5950/6256
GO:0015850	organic hydroxy compound transport	104	0.387063	2.0115	0.00322581	0.0295327	0.0199535	3093	tags=58%, list=34%, signal=39%	9429/80055/80055/6566/4040/3745/6581/4887/3356/19/23411/9194/949/949/5727/3952/5781/338/152/1394/1109/26281/359/6530/364/3737/1392/114134/6623/6863/948/64241/1244/5950/4035/6256/9370/8647/9388/3990/5244/4842/1645/1812/3351/5021/151/6579/2587/1080/1588/133418/51738/1191/5028/6646/4129/28234/4986/134429/135/64137
GO:0001503	ossification	181	0.355744	2.02999	0.00363636	0.0295327	0.0199535	2607	tags=50%, list=29%, signal=37%	196527/196527/5743/9759/9759/2719/3400/92/659/3397/55790/653/3569/4038/847/4091/3091/3091/10766/10766/1956/1969/5587/6422/4090/3199/3481/5594/5727/2662/3952/1836/7067/7071/55366/4882/162466/63923/285313/30812/90/25937/6261/8626/7291/58476/4921/10492/4041/6781/130497/83999/6615/4088/6863/6546/23317/2822/344901/4851/3486/651/8642/170506/4077/133522/23051/5617/6670/4617/221044/652/6272/4330/7171/466…
GO:0001649	osteoblast differentiation	98	0.344041	1.78443	0.00309598	0.0295327	0.0199535	2537	tags=49%, list=28%, signal=35%	9759/9759/3400/92/659/3397/3569/847/1969/5587/6422/4090/3199/5727/2662/55366/63923/30812/90/25937/8626/7291/58476/4921/10492/4041/6615/4088/23317/344901/4851/3486/651/4077/23051/221044/652/7171/22800/10457/3570/3726/7481/4057/5179/7480/865/8313/6096
GO:0030316	osteoclast differentiation	40	0.457577	1.95738	0.00253165	0.0295327	0.0199535	2605	tags=60%, list=29%, signal=43%	28962/2719/1385/9414/9414/10766/10766/4286/1969/6422/7071/2353/51208/84959/133522/9644/5295/2200/135228/3973/3726/4057/10234/27086/8792
GO:0003151	outflow tract morphogenesis	38	0.422378	1.76869	0.00257732	0.0295327	0.0199535	2882	tags=57%, list=32%, signal=39%	659/4091/3091/3091/4887/4734/4734/6261/7291/7049/10370/23414/4089/652/5308/7481/23493/55742/2627/2253/2348/9241/23129
GO:0030728	ovulation	13	0.583728	1.77269	0.00961538	0.045841	0.0309721	723	tags=36%, list=8%, signal=33%	5743/2309/2309/23411/3952
GO:0006119	oxidative phosphorylation	42	-0.477505	-1.90168	0.0015873	0.0295327	0.0199535	2562	tags=63%, list=28%, signal=46%	4704/891/6834/4436/23788/509/4695/51103/54539/1351/4701/4705/1337/54949/4720/90480/4726/4706/4729/7384/7384/1537/1537/11315/4716/4716/1345/1345
GO:0007567	parturition	10	0.646195	1.79436	0.00909091	0.0438674	0.0296386	3039	tags=90%, list=33%, signal=60%	4838/8997/1906/1394/1392/5617/5021/1543/5724
GO:0060389	pathway-restricted SMAD protein phosphorylation	39	0.402029	1.71312	0.00248139	0.0295327	0.0199535	1927	tags=38%, list=21%, signal=30%	92/659/653/4091/4838/2662/11030/90/7049/7046/168667/651/56937/4089/652
GO:0007389	pattern specification process	215	0.320753	1.86821	0.00401606	0.0303428	0.0205009	2310	tags=41%, list=25%, signal=31%	10252/2114/85407/85407/80055/80055/2719/3206/60529/92/659/4040/1848/653/4038/55212/4091/3091/3091/3202/4838/7482/4223/200894/200894/3200/1399/10655/6422/3203/4090/3199/4281/5727/64399/92129/3204/1906/7832/2018/168507/84976/90/6935/8626/9096/4041/6781/130497/7046/10370/3207/64853/6615/4088/2297/5311/204851/64388/6862/4851/79192/5362/4188/8642/6722/79809/2246/3236/55079/4617/80114/27031/4089/652/25…
GO:0043043	peptide biosynthetic process	333	-0.267125	-1.47254	0.00123001	0.0295327	0.0199535	2764	tags=38%, list=30%, signal=28%	92935/23395/27102/2733/29104/84769/6301/1725/6231/28998/4141/3315/64146/51504/116540/3184/64963/2886/7298/5605/833/64951/64979/79693/84545/5045/51253/3191/4677/8637/28977/3035/3508/84324/9255/6238/8667/57505/91893/3692/56339/4691/51123/28973/25904/4701/149986/55052/8890/1973/79017/6132/28957/128308/64983/4343/7818/740/124975/399664/327/7965/51373/219927/92170/1994/79590/9939/25973/8668/55152/5717…
GO:0030072	peptide hormone secretion	129	0.31182	1.70703	0.00343643	0.0295327	0.0199535	1615	tags=31%, list=18%, signal=26%	5578/6566/1908/3745/3569/11069/3091/3091/1956/8997/9572/5532/130399/6422/8874/6514/4826/23568/3952/5781/1906/152/111/4644/1394/1803/6934/8864/2044/5581/4041/22841/1392/57818/51762/1374/3708/222546/2822/8622/5950
GO:0002790	peptide secretion	238	0.247277	1.4618	0.00416667	0.031104	0.0210151	1534	tags=27%, list=17%, signal=23%	57678/6711/5578/6566/1908/3745/3569/11069/3091/3091/4887/1956/8997/284/9572/5532/130399/19/6422/8874/6514/4826/26286/23568/134957/3952/3556/79400/5781/25/55612/1906/55366/152/111/285381/4644/1394/9474/1803/84976/6934/8864/6283/7291/2044/5581/4041/22841/2615/1392/6623/1149/57818/27242/948/51762/1374/55763/3708/222546/2822/6288/4851/23765
GO:0018209	peptidyl-serine modification	144	0.252703	1.40279	0.0103448	0.0470582	0.0317945	1666	tags=28%, list=18%, signal=23%	5743/5578/1756/1440/3569/10253/120892/6197/51085/284/202374/5587/5594/2591/10000/54541/493/26524/5290/57118/253260/5562/51719/152559/5581/23515/146057/10114/4690/5260/7046/29941/5563/11329/23031/5586/817/5144/50859/4916/117854
GO:0035335	peptidyl-tyrosine dephosphorylation	58	0.389649	1.82394	0.00282486	0.0295327	0.0199535	1938	tags=41%, list=21%, signal=32%	85464/85464/1848/8898/5728/168448/374462/374462/8732/5784/2139/8897/5781/5803/1849/11099/5801/5802/1843/5782/8555/54434/84959/1845/7803
GO:0018212	peptidyl-tyrosine modification	165	0.275129	1.54001	0.0037594	0.0295327	0.0199535	2310	tags=38%, list=25%, signal=29%	4233/9655/1440/55294/3569/4038/122809/1956/58533/58533/284/2321/3356/1969/6422/7039/3481/9467/23568/2247/3952/25/27/3815/51704/152/253260/26281/3690/4919/9244/6259/2044/4921/5581/2047/5607/2043/948/3592/7132/8822/8445/3678/5604/7060/4916/9370/2246/7006/3084/2149/1272/867/3976/1636/2042/2202/2690/388585/4750/5621/558/3570/5649
GO:0018108	peptidyl-tyrosine phosphorylation	164	0.276947	1.55284	0.00371747	0.0295327	0.0199535	2310	tags=38%, list=25%, signal=29%	4233/9655/1440/55294/3569/4038/122809/1956/58533/58533/284/2321/3356/1969/6422/7039/3481/9467/23568/2247/3952/25/27/3815/51704/152/253260/26281/3690/4919/9244/6259/2044/4921/5581/2047/5607/2043/948/3592/7132/8822/8445/3678/5604/7060/4916/9370/2246/7006/3084/2149/1272/867/3976/1636/2042/2202/2690/388585/4750/5621/558/3570/5649
GO:0007422	peripheral nervous system development	39	0.396452	1.68935	0.00248139	0.0295327	0.0199535	2471	tags=54%, list=27%, signal=39%	3908/23405/91584/6663/10397/9639/30812/5534/56288/6334/3236/3084/2676/4664/79628/23114/2115/64843/7368/22933/3913
GO:0045851	pH reduction	23	-0.495363	-1.71472	0.00830565	0.0410278	0.0277201	1699	tags=56%, list=19%, signal=45%	54982/8992/51382/51606/10312/525/525/1201/1201/537/533/533/527/527
GO:0090383	phagosome acidification	13	-0.718581	-2.08744	0.00170648	0.0295327	0.0199535	1699	tags=69%, list=19%, signal=56%	8992/51382/51606/10312/525/525/533/533/527/527
GO:0090382	phagosome maturation	17	-0.666866	-2.10465	0.00170358	0.0295327	0.0199535	1699	tags=60%, list=19%, signal=49%	8992/51382/51606/10312/525/525/84286/533/533/527/527
GO:0014065	phosphatidylinositol 3-kinase signaling	74	0.368974	1.80107	0.00295858	0.0295327	0.0199535	941	tags=33%, list=10%, signal=30%	4233/1440/9314/847/5527/5527/1956/5728/284/2321/3356/23411/5594/152831/2247/4734/4734/3952/8395/5781/80243/3815/1906/5290/26281
GO:0046856	phosphatidylinositol dephosphorylation	14	0.643683	2.00302	0.00483092	0.0311905	0.0210736	1484	tags=47%, list=16%, signal=39%	8898/5728/374462/374462/8897/55529/3632
GO:0046488	phosphatidylinositol metabolic process	108	0.295582	1.56146	0.00315457	0.0295327	0.0199535	2033	tags=34%, list=22%, signal=26%	4233/80055/80055/5321/8898/5287/1956/5728/374462/374462/3356/79887/84668/200576/200576/152831/2247/8897/8395/5781/3815/5290/26281/80235/59339/23236/55529/3632/2822/8822/2246/11145/3084/5295/57605/5277/2549/51552
GO:0046854	phosphatidylinositol phosphorylation	44	0.406166	1.76281	0.00554017	0.0314207	0.0212291	1955	tags=39%, list=21%, signal=31%	4233/5287/1956/84668/200576/200576/152831/2247/8395/5781/3815/5290/26281/8822/2246/3084/5295/2549
GO:0036092	phosphatidylinositol-3-phosphate biosynthetic process	24	0.488117	1.7855	0.00729927	0.0371514	0.025101	2913	tags=64%, list=32%, signal=44%	5287/200576/200576/152831/2247/5781/5290/26281/8822/2246/5295/2549/472/2253/5288/3631
GO:0048015	phosphatidylinositol-mediated signaling	93	0.349612	1.79693	0.00304878	0.0295327	0.0199535	941	tags=31%, list=10%, signal=28%	4233/1440/9314/5287/847/5527/5527/1956/5728/284/2321/3356/23411/5594/23112/152831/2247/4734/4734/3952/8395/5781/80243/3815/1906/5290/253260/4883/26281
GO:0007200	phospholipase C-activating G-protein coupled receptor signaling pathway	41	0.369226	1.59381	0.0103093	0.0469454	0.0317182	2830	tags=49%, list=31%, signal=34%	1131/3269/2840/3356/1906/88/4883/2843/2776/636/10800/2149/2915/1812/3973/148/5031/9002/1902/5028
GO:0046839	phospholipid dephosphorylation	14	0.643683	2.00302	0.00483092	0.0311905	0.0210736	1484	tags=47%, list=16%, signal=39%	8898/5728/374462/374462/8897/55529/3632
GO:0045332	phospholipid translocation	13	0.637008	1.9345	0.00480769	0.0311905	0.0210736	2821	tags=79%, list=31%, signal=54%	23200/19/55754/55754/23250/5244/10396/10079/286410/57198/57205
GO:0007009	plasma membrane organization	148	0.25067	1.40247	0.00677966	0.0359939	0.024319	1967	tags=32%, list=22%, signal=26%	196527/196527/6711/63982/63982/4040/3745/57088/55667/287/5525/10580/55022/9475/1956/5728/8997/23671/51429/1969/121601/84668/10397/5727/1804/64114/57120/88/4644/5962/6812/9693/8417/5581/22841/51762/7132/9341/6093/8642/123720/2054/9370/91663/63971/5295/6281/3688/79628
GO:0030168	platelet activation	77	0.308307	1.53738	0.0110803	0.0496795	0.0335655	2392	tags=40%, list=26%, signal=30%	5578/3569/7414/5594/5781/152/5290/3690/170692/6812/7094/2157/5581/9162/3708/139189/6288/2776/6722/84959/7006/5197/5295/2149/5592/1465/5359/558/5156/1607/151
GO:0048008	platelet-derived growth factor receptor signaling pathway	25	0.459839	1.68232	0.0100503	0.0465424	0.0314459	1955	tags=52%, list=21%, signal=41%	5728/347/7763/5781/25/93649/2152/10628/5782/2889/4035/9370/2549
GO:0045766	positive regulation of angiogenesis	59	0.466754	2.19282	0.00287356	0.0295327	0.0199535	2045	tags=51%, list=22%, signal=40%	5743/5578/3373/51129/1139/3091/3091/4838/306/2321/23411/5587/2247/133/6369/285/9734/79805/7291/2152/23328/1215/204851/9037/3678/6376/2246/2624/729/28514/5054
GO:1903524	positive regulation of blood circulation	32	0.444572	1.76215	0.00487805	0.0311905	0.0210736	2748	tags=61%, list=30%, signal=42%	5743/1908/3269/6262/1956/3356/1906/133/552/152/5144/2149/153/5021/148/23493/59272/55800/1490/553
GO:0097755	positive regulation of blood vessel diameter	27	0.498737	1.86882	0.00255754	0.0295327	0.0199535	2197	tags=63%, list=24%, signal=48%	659/1956/9732/3952/136/133/9474/1373/59342/143872/3672/153/624/80005/4842/5592/1812
GO:0043536	positive regulation of blood vessel endothelial cell migration	16	0.608957	1.98555	0.00246305	0.0295327	0.0199535	935	tags=44%, list=10%, signal=39%	5743/5578/284/5587/2247/154810/9734
GO:1904427	positive regulation of calcium ion transmembrane transport	23	0.511085	1.84036	0.005	0.0311905	0.0210736	2593	tags=67%, list=29%, signal=48%	10345/287/6271/6271/6262/57158/25/9472/7220/623/5311/2149/1812/9104/9002/781
GO:1901021	positive regulation of calcium ion transmembrane transporter activity	14	0.607246	1.88964	0.00483092	0.0311905	0.0210736	1396	tags=53%, list=15%, signal=45%	10345/287/6271/6271/6262/57158/9472/5311
GO:0051928	positive regulation of calcium ion transport	41	0.431028	1.86058	0.00257732	0.0295327	0.0199535	2593	tags=52%, list=29%, signal=38%	117/10345/287/6271/6271/6262/57158/25/9472/7220/6781/1392/623/5311/4638/3958/2149/1812/9104/5159/9002/781
GO:0045913	positive regulation of carbohydrate metabolic process	43	0.431653	1.88439	0.00539084	0.0311905	0.0210736	1734	tags=42%, list=19%, signal=34%	117/3269/10580/3091/3091/2308/51085/405/3356/5465/3481/10891/2819/5562/5581/5563/2822/8445/8850
GO:1904064	positive regulation of cation transmembrane transport	44	0.465931	2.0222	0.00277008	0.0295327	0.0199535	2310	tags=52%, list=25%, signal=39%	196527/196527/1756/10345/1908/287/6271/6271/6262/3759/57158/25/88/9472/57463/7220/623/5311/54413/2149/4842/1812/9104/5649
GO:0010720	positive regulation of cell development	223	0.247197	1.43528	0.00847458	0.0414893	0.0280319	1941	tags=33%, list=21%, signal=27%	64506/64506/8724/7732/50618/50618/23531/4674/4131/659/653/3569/3091/3091/23405/23064/23064/8997/1399/2119/5587/8874/6663/55754/55754/3556/5629/81544/27/3815/1906/51704/152/4804/57118/9472/26281/30812/57463/6935/9693/1638/8654/5324/6925/4690/2043/57498/3207/118738/6498/10562/5139/57611/2889/9353/9037/8507/4851/84079/22871/5604/4916/6722/9370/466/2624/55079/91663/4617/3084/652/7436/1272/6281/3976
GO:0045597	positive regulation of cell differentiation	409	0.26653	1.68845	0.00606061	0.0333333	0.0225214	1941	tags=32%, list=21%, signal=27%	63976/5743/64506/64506/8724/5578/7732/50618/50618/23531/4674/4131/60682/60682/1385/9655/2309/2309/1908/1440/3400/92/659/653/3569/5925/5925/3091/3091/3202/6197/23405/23064/23064/8997/405/1399/3356/2119/23411/5587/6422/8874/688/4090/6663/55754/55754/5727/11197/2247/3952/3556/5629/81544/7067/338/7071/25/27/3815/1906/133/51704/152/4804/57118/2353/9472/7538/1948/93649/26281/6934/30812/60485/10795/90/2…
GO:0030335	positive regulation of cell migration	190	0.368922	2.1204	0.0037037	0.0295327	0.0199535	2352	tags=49%, list=26%, signal=37%	196527/196527/5743/64506/64506/4233/5578/9759/9759/1908/3373/659/3569/10253/3091/3091/9475/1956/284/306/2321/5587/324/8874/5594/9732/949/949/57142/2247/5629/154810/3815/2921/2920/1906/6369/57118/9734/5962/3690/3655/10795/90/6372/54566/9693/4921/9270/5581/2152/23328/7046/5473/623/6615/4088/6863/6546/2919/3592/2822/9037/23224/4851/3678/54434/1012/4638/7060/4916/3918/2246/23075/3958/91663/5197/5295/…
GO:2000147	positive regulation of cell motility	196	0.353117	2.02452	0.00390625	0.0301922	0.0203991	2352	tags=48%, list=26%, signal=37%	196527/196527/5743/64506/64506/4233/5578/9759/9759/1908/3373/659/3569/10253/3091/3091/9475/1956/284/306/2321/5587/324/8874/5594/9732/949/949/57142/2247/5629/154810/3815/2921/2920/1906/6369/57118/9734/5962/3690/3655/10795/90/6372/54566/7291/9693/4921/9270/5581/2152/23328/7046/5473/623/6615/4088/6863/6546/2919/3592/2822/9037/23224/4851/3678/54434/1012/4638/7060/4916/3918/2246/23075/3958/91663/5197/…
GO:0008284	positive regulation of cell proliferation	362	0.28838	1.82069	0.00526316	0.0311905	0.0210736	1523	tags=28%, list=17%, signal=25%	3977/57678/5743/5578/9759/9759/1908/1440/3373/3400/55122/659/342371/3397/653/3569/340485/1139/10413/4828/55022/3091/3091/1956/4838/5728/55023/6331/51085/3200/405/1399/2321/3356/2119/3915/23411/5587/6422/688/6277/7039/3481/55331/6663/5594/9481/1958/152831/10257/57142/2247/3952/5629/4854/93986/10891/25/3815/1906/133/6369/552/253260/9180/80312/1948/93649/1803/26281/5562/3690/30812/10795/79805/25937/…
GO:0051272	positive regulation of cellular component movement	201	0.341336	1.97367	0.00396825	0.0302056	0.0204081	2352	tags=47%, list=26%, signal=36%	196527/196527/5743/64506/64506/4233/5578/9759/9759/1908/3373/659/3569/10253/3091/3091/9475/1956/284/306/2321/5587/324/8874/5594/9732/949/949/57142/2247/5629/154810/3815/2921/2920/1906/6369/57118/9734/5962/3690/3655/10795/90/6372/54566/7291/9693/4921/9270/5581/2152/23328/7046/5473/623/6615/4088/6863/6546/2919/3592/2822/9037/23224/4851/3678/54434/1012/4638/7060/4916/3918/2246/23075/3958/91663/5197/…
GO:0050921	positive regulation of chemotaxis	55	0.394207	1.81896	0.00291545	0.0295327	0.0199535	1839	tags=43%, list=20%, signal=35%	196527/196527/4233/1908/659/3569/5587/2247/2921/2920/1906/57118/6372/2152/5473/4088/2919/3592/9353/9037/1012/7060/4916/23075/5197
GO:0032376	positive regulation of cholesterol transport	12	0.656292	1.94224	0.00469484	0.0311905	0.0210736	1994	tags=58%, list=22%, signal=46%	19/23411/5727/4035/9370/9388/5244
GO:0051197	positive regulation of coenzyme metabolic process	10	0.703775	1.95425	0.00454545	0.0311905	0.0210736	1330	tags=73%, list=15%, signal=62%	3091/3091/51085/405/3356/2819/5562/5563
GO:0051194	positive regulation of cofactor metabolic process	10	0.703775	1.95425	0.00454545	0.0311905	0.0210736	1330	tags=73%, list=15%, signal=62%	3091/3091/51085/405/3356/2819/5562/5563
GO:0007204	positive regulation of cytosolic calcium ion concentration	114	0.429687	2.27618	0.00327869	0.0295327	0.0199535	2593	tags=54%, list=29%, signal=39%	117/845/10518/1756/10345/10803/4040/4308/287/4828/6262/4887/2840/3356/57158/2247/493/25/27/1906/133/552/111/4644/9472/9474/2843/6261/5581/7220/623/6863/6546/948/56477/5311/3708/6288/817/5144/84959/2624/23075/10800/2149/624/4842/57053/2280/53373/6547/1812/5621/5021/148/5156/859/59340/7852/2740/9002/2587/781
GO:0048639	positive regulation of developmental growth	76	0.309377	1.52715	0.00867052	0.0422591	0.028552	2643	tags=41%, list=29%, signal=29%	57678/50618/50618/4131/1385/659/10413/5897/32/2247/3952/5629/1906/9472/7049/23236/57611/23414/9037/4851/4916/6722/3084/28514/8437/2690/81565/23493/1946/2627/2253/127833
GO:0010595	positive regulation of endothelial cell migration	41	0.468953	2.02429	0.00257732	0.0295327	0.0199535	1504	tags=47%, list=17%, signal=39%	5743/4233/5578/659/9475/284/306/5587/949/949/2247/5629/154810/1906/9734/3690/9270/23328/2822/9037
GO:0001938	positive regulation of endothelial cell proliferation	33	0.513171	2.06522	0.00243309	0.0295327	0.0199535	1927	tags=60%, list=21%, signal=47%	5578/659/3091/3091/405/23411/5587/2247/5629/6369/253260/3690/79805/2152/7046/51162/9037/1012/7060/3164/652
GO:0010634	positive regulation of epithelial cell migration	59	0.419916	1.97278	0.00287356	0.0295327	0.0199535	1504	tags=44%, list=17%, signal=37%	5743/4233/5578/3373/659/3091/3091/9475/284/306/5587/949/949/57142/2247/5629/154810/1906/9734/3690/54566/9270/5581/23328/6863/2822/9037
GO:0050679	positive regulation of epithelial cell proliferation	84	0.465338	2.3468	0.00294985	0.0295327	0.0199535	2015	tags=50%, list=22%, signal=39%	5578/3373/659/3397/653/3569/3091/3091/1956/4838/6331/405/3915/23411/5587/6422/7039/57142/2247/5629/93986/6369/253260/3690/79805/8626/7291/54959/2152/5607/130497/7046/51162/9037/4851/1012/7060/2246/5617/3164/1750/652/9420
GO:0070374	positive regulation of ERK1 and ERK2 cascade	71	0.364938	1.76481	0.00297619	0.0295327	0.0199535	2605	tags=49%, list=29%, signal=35%	5578/6360/55294/3569/1139/10253/1956/4838/5728/3061/284/3356/2247/5781/25/6369/26281/5151/9693/948/2889/5604/168667/6376/2246/2149/652/55532/10457/148/5156/5159/5906/2253/8792
GO:0045815	positive regulation of gene expression, epigenetic	51	-0.48726	-2.02814	0.0015625	0.0295327	0.0199535	2770	tags=64%, list=30%, signal=45%	5434/2648/5440/8363/8368/8358/8350/8357/8359/8370/8365/8356/5441/8355/8352/8353/126961/8362/10514/9533/10849/30834/653604/8351/8360/121504/8294/8294/8367/8367/84337/23133/9555
GO:0071624	positive regulation of granulocyte chemotaxis	17	0.538906	1.78194	0.00963855	0.0458514	0.0309791	2268	tags=59%, list=25%, signal=44%	2921/2920/1906/57118/6372/5473/2919/7060/5197/6374
GO:0043547	positive regulation of GTPase activity	316	0.26196	1.62361	0.00502513	0.0311905	0.0210736	2356	tags=40%, list=26%, signal=30%	121512/121512/6711/10144/4233/50618/50618/6360/6655/57636/23348/23348/60682/60682/6654/8853/55667/112574/11069/23527/9922/9922/120892/22930/22930/9628/50649/1956/152273/8997/284/4649/51429/1969/6422/8874/1121/6453/9771/57186/26286/9732/152831/23102/79658/134957/2247/2904/9462/395/23179/57569/81846/80243/3815/6369/88/57572/7813/27147/9639/129049/5998/163259/26281/8925/3655/23603/85360/23268/11135/…
GO:0032846	positive regulation of homeostatic process	104	0.267031	1.38771	0.00967742	0.0459862	0.0310702	1487	tags=29%, list=16%, signal=24%	117/845/5743/60682/60682/10345/2309/2309/92/140609/6262/3091/3091/1956/5532/405/5594/57158/10891/25/1906/552/9472/7220/1392/80351/623/6863/5311/222546/2822
GO:0051345	positive regulation of hydrolase activity	451	0.227108	1.45243	0.00645161	0.0349556	0.0236174	2054	tags=31%, list=23%, signal=26%	117/121512/121512/1654/6711/10144/4233/50618/50618/6360/6655/57636/23348/23348/60682/60682/8301/55122/6654/8853/55667/112574/340485/11069/23527/11080/9922/9922/6262/120892/22930/22930/9628/50649/1956/152273/4838/8997/284/2321/3356/130399/4649/51429/26092/23411/1969/5587/6422/8874/1121/6453/9771/57186/26286/9732/152831/23102/79658/134957/2247/2904/9462/395/23179/57569/81846/80243/27/3815/6369/88/5…
GO:1902533	positive regulation of intracellular signal transduction	426	0.229422	1.46754	0.00628931	0.0343318	0.023196	2352	tags=35%, list=26%, signal=27%	117/5743/5578/6360/6655/8322/10345/1908/1440/6654/55294/1848/3569/1139/10253/847/120892/1956/4838/57161/5728/3061/284/2840/1399/2321/10955/3356/23411/5587/7039/6453/4214/3481/4281/5594/152831/57158/23118/23568/8491/57142/2247/10000/10670/22925/4734/4734/3952/136/5781/25/3815/1906/6369/51704/152/5290/161742/9472/253260/4215/26281/5562/2843/6934/9590/1849/9244/6283/6259/23390/5151/9693/9270/389840/…
GO:0034767	positive regulation of ion transmembrane transport	48	0.446671	2.00224	0.00271003	0.0295327	0.0199535	2655	tags=54%, list=29%, signal=38%	196527/196527/1756/10345/1908/287/6271/6271/6262/3759/57158/25/88/9472/57463/7220/623/5311/54413/2149/4842/1812/9104/5649/9002/781/1080
GO:0043270	positive regulation of ion transport	101	0.323111	1.67965	0.00310559	0.0295327	0.0199535	1396	tags=29%, list=15%, signal=24%	117/196527/196527/1756/10345/6330/1908/287/6271/6271/6262/4887/22930/22930/6331/3759/57158/22925/3952/25/1906/88/552/9472/57463/7220/6781/1392/623/5311
GO:0002690	positive regulation of leukocyte chemotaxis	30	0.453512	1.77482	0.00956938	0.0456716	0.0308576	2279	tags=56%, list=25%, signal=42%	196527/196527/1908/3569/2921/2920/1906/57118/6372/5473/2919/3592/7060/23075/5197/5054/6374/3570
GO:1905954	positive regulation of lipid localization	38	0.446626	1.87023	0.00257732	0.0295327	0.0199535	2114	tags=50%, list=23%, signal=39%	114885/114885/19/23411/949/949/32/5727/22925/338/1906/1392/1149/6863/948/4035/9370/9388/5244/10396
GO:0045834	positive regulation of lipid metabolic process	67	0.344998	1.66093	0.00283286	0.0295327	0.0199535	1716	tags=35%, list=19%, signal=29%	5743/1385/10580/51085/9572/2321/3356/5465/5587/345275/949/949/2247/10891/3815/552/5562/7291/5581/1374/7132/2822/9370/2246
GO:0040017	positive regulation of locomotion	212	0.324294	1.89863	0.00378788	0.0295915	0.0199933	2352	tags=46%, list=26%, signal=35%	196527/196527/5743/64506/64506/4233/5578/9759/9759/1908/3373/659/3569/10253/3091/3091/9475/1956/284/306/2321/5587/324/8874/5594/9732/949/949/57142/2247/5629/154810/3815/2921/2920/1906/6369/5091/57118/9734/5962/3690/3655/10795/90/6372/54566/7291/9693/4921/9270/5581/2152/23328/7046/5473/623/6615/11149/4088/6863/6546/2919/3592/9353/2822/9037/23224/4851/3678/54434/1012/4638/7060/4916/3918/2246/23075/…
GO:0043410	positive regulation of MAPK cascade	219	0.281754	1.64214	0.00413223	0.0309528	0.020913	2167	tags=35%, list=24%, signal=27%	5578/6360/8322/1908/55294/1848/3569/1139/10253/120892/1956/4838/57161/5728/3061/284/1399/2321/3356/7039/4214/3481/4281/5594/152831/23118/8491/2247/3952/136/5781/25/3815/1906/6369/152/4215/26281/5562/1849/6283/6259/5151/9693/389840/5581/8654/5607/23328/11214/7046/23236/2043/57498/948/2889/6288/3486/5604/168667/6376/4916/2246/3084/2149/652/3976/3672/2549/1326/55532/60370/22881/7077/60401/10457/2690
GO:0050685	positive regulation of mRNA processing	15	-0.56019	-1.69842	0.0101868	0.046661	0.0315261	1479	tags=47%, list=16%, signal=39%	3303/26528/26528/27339/3297/3297/6625
GO:0051149	positive regulation of muscle cell differentiation	43	0.425903	1.85929	0.00539084	0.0311905	0.0210736	1927	tags=41%, list=21%, signal=32%	23411/5629/7067/25/3815/1906/9472/1948/93649/23236/663/4205/3486/150572/4617/3084/93145/652
GO:0048636	positive regulation of muscle organ development	32	0.40955	1.62333	0.0097561	0.0460593	0.0311196	2018	tags=44%, list=22%, signal=34%	1385/2247/1906/9472/1948/93649/5562/7049/23414/4851/4617/3084/652/28514
GO:1901863	positive regulation of muscle tissue development	33	0.42784	1.72181	0.00973236	0.0460593	0.0311196	2018	tags=45%, list=22%, signal=35%	1385/2247/10891/1906/9472/1948/93649/5562/7049/23414/4851/4617/3084/652/28514
GO:0045639	positive regulation of myeloid cell differentiation	43	0.403904	1.76325	0.00539084	0.0311905	0.0210736	874	tags=36%, list=10%, signal=33%	5578/60682/60682/1385/2309/2309/1440/92/5925/5925/3091/3091/3202/405/3952/7071/2353
GO:0051962	positive regulation of nervous system development	217	0.252204	1.47174	0.00806452	0.0401113	0.0271009	1941	tags=32%, list=21%, signal=26%	64506/64506/8724/7732/50618/50618/23531/4674/4131/659/653/3569/3091/3091/23405/23064/23064/8997/2119/5587/6663/55754/55754/3556/5629/81544/27/3815/51704/347730/152/4804/57118/26281/26045/30812/57463/6935/9693/1638/2047/5324/6925/4690/2043/57498/118738/6498/10810/57611/2889/9353/9037/8507/54674/4851/84079/54413/22871/5604/84631/56288/4916/6722/466/869/2624/55079/3084/652/7436/1272/3976
GO:0050769	positive regulation of neurogenesis	187	0.261948	1.50705	0.003663	0.0295327	0.0199535	1941	tags=33%, list=21%, signal=27%	64506/64506/8724/7732/50618/50618/23531/4674/4131/659/653/3569/3091/3091/23405/23064/23064/8997/2119/5587/6663/55754/55754/3556/5629/81544/27/3815/51704/152/4804/57118/26281/30812/57463/6935/9693/1638/5324/6925/4690/2043/57498/118738/6498/57611/2889/9353/9037/8507/4851/84079/22871/5604/4916/6722/466/2624/55079/3084/652/7436/1272/3976
GO:0045666	positive regulation of neuron differentiation	155	0.269665	1.50233	0.00357143	0.0295327	0.0199535	2194	tags=37%, list=24%, signal=28%	64506/64506/8724/7732/50618/50618/23531/4674/4131/659/653/3569/23064/23064/8997/2119/5587/55754/55754/3556/5629/81544/27/51704/152/4804/57118/26281/57463/6935/9693/6925/4690/2043/57498/6498/57611/2889/9353/9037/8507/84079/22871/5604/4916/6722/466/2624/55079/3084/652/7436/1272/2042/65981/7077/8437/8200/9638
GO:1902624	positive regulation of neutrophil migration	18	0.52846	1.78351	0.00950119	0.0454454	0.0307048	2985	tags=72%, list=33%, signal=49%	2921/2920/1906/57118/6372/5473/2919/7060/5197/6374/3929/3554/5196
GO:0046824	positive regulation of nucleocytoplasmic transport	55	0.442823	2.04329	0.00291545	0.0295327	0.0199535	2180	tags=46%, list=24%, signal=36%	5743/23189/1440/3569/1956/4838/5532/3843/5594/4734/4734/3952/11030/9472/6934/64328/7046/4088/9037/51496/5534/5295/4089/652/5530/10411
GO:0045981	positive regulation of nucleotide metabolic process	68	0.34437	1.65858	0.00290698	0.0295327	0.0199535	2260	tags=45%, list=25%, signal=34%	117/5578/2774/55022/3091/3091/51085/405/3356/19/136/112609/10891/2977/133/111/1394/2819/5562/9590/1392/5563/344901/56246/7434/153/4842/49/7077/10411/1812/3973
GO:0045778	positive regulation of ossification	42	0.425467	1.83879	0.00537634	0.0311905	0.0210736	1353	tags=39%, list=15%, signal=33%	196527/196527/3400/92/659/3569/10766/10766/5587/4090/90/8626/4921/130497/4088/6863/6546
GO:0050731	positive regulation of peptidyl-tyrosine phosphorylation	73	0.318542	1.54697	0.00595238	0.0330293	0.022316	2392	tags=45%, list=26%, signal=33%	1440/55294/3569/4038/284/3356/7039/3481/23568/3952/25/3815/51704/152/253260/3690/9244/948/3592/7132/3678/7060/9370/7006/3084/1272/3976/1636/2690/388585/5621/3570/5649/151
GO:0045937	positive regulation of phosphate metabolic process	496	0.245823	1.58554	0.00680272	0.0359939	0.024319	2352	tags=35%, list=26%, signal=28%	117/5743/5578/23531/6360/8322/1908/1440/3269/92/659/55294/1848/653/3569/4038/5525/1139/10253/2774/55022/5899/3091/3091/2180/120892/9475/1956/4838/57161/5728/51085/3061/284/405/1399/2321/3356/19/51429/23411/5587/7039/6453/4214/3481/4281/5594/152831/23118/23568/8491/2247/2662/3952/5629/136/5781/112609/10891/493/11030/25/2977/3815/1906/133/6369/51704/152/111/5290/9472/1394/222658/253260/4215/2819/26…
GO:0010863	positive regulation of phospholipase C activity	22	0.549283	1.97463	0.00247525	0.0295327	0.0199535	3039	tags=82%, list=33%, signal=55%	117/1956/2321/3356/2247/27/3815/552/5581/2776/148/5156/5159/553/1902/283/1909/5724
GO:0010562	positive regulation of phosphorus metabolic process	496	0.245823	1.58554	0.00680272	0.0359939	0.024319	2352	tags=35%, list=26%, signal=28%	117/5743/5578/23531/6360/8322/1908/1440/3269/92/659/55294/1848/653/3569/4038/5525/1139/10253/2774/55022/5899/3091/3091/2180/120892/9475/1956/4838/57161/5728/51085/3061/284/405/1399/2321/3356/19/51429/23411/5587/7039/6453/4214/3481/4281/5594/152831/23118/23568/8491/2247/2662/3952/5629/136/5781/112609/10891/493/11030/25/2977/3815/1906/133/6369/51704/152/111/5290/9472/1394/222658/253260/4215/2819/26…
GO:0042327	positive regulation of phosphorylation	439	0.236215	1.51339	0.00609756	0.0334944	0.0226302	2352	tags=34%, list=26%, signal=27%	5743/5578/23531/6360/8322/1908/1440/92/659/55294/1848/653/3569/4038/1139/10253/5899/3091/3091/2180/120892/9475/1956/4838/57161/5728/51085/3061/284/405/1399/2321/3356/51429/23411/5587/7039/6453/4214/3481/4281/5594/152831/23118/23568/8491/2247/2662/3952/5629/136/5781/493/11030/25/3815/1906/6369/51704/152/111/5290/222658/253260/4215/2819/26281/5562/3690/1849/51719/3655/90/9244/6283/6259/8543/5151/96…
GO:1901381	positive regulation of potassium ion transmembrane transport	15	0.69883	2.22984	0.00242131	0.0295327	0.0199535	1034	tags=50%, list=11%, signal=44%	196527/196527/1908/287/3759/88/9472/57463
GO:0043268	positive regulation of potassium ion transport	17	0.590059	1.95108	0.00240964	0.0295327	0.0199535	1034	tags=44%, list=11%, signal=39%	196527/196527/1908/287/3759/88/9472/57463
GO:1904591	positive regulation of protein import	45	0.447836	1.96756	0.00271739	0.0295327	0.0199535	1927	tags=42%, list=21%, signal=33%	5743/23189/1440/3569/1956/4838/5532/3843/5594/3952/11030/9472/7046/4088/9037/5534/5295/4089/652
GO:0042307	positive regulation of protein import into nucleus	43	0.464039	2.02577	0.00269542	0.0295327	0.0199535	1927	tags=44%, list=21%, signal=35%	5743/23189/1440/3569/1956/4838/5532/3843/5594/3952/11030/9472/7046/4088/9037/5534/5295/4089/652
GO:0051897	positive regulation of protein kinase B signaling	42	0.40355	1.74407	0.00537634	0.0311905	0.0210736	1240	tags=36%, list=14%, signal=31%	1440/3569/10253/1956/284/6453/3481/57142/3952/253260/6934/9270/2152/8644/7046
GO:0001934	positive regulation of protein phosphorylation	414	0.232269	1.4798	0.0060241	0.0333333	0.0225214	2618	tags=38%, list=29%, signal=28%	5743/5578/23531/6360/8322/1908/1440/92/659/55294/1848/653/3569/4038/1139/10253/5899/2180/120892/9475/1956/4838/57161/5728/3061/284/1399/2321/3356/51429/23411/5587/7039/4214/3481/4281/5594/152831/23118/23568/8491/2247/2662/3952/5629/136/5781/493/11030/25/3815/1906/6369/51704/152/111/5290/253260/4215/26281/5562/3690/1849/51719/90/9244/6283/6259/5151/9693/4921/9270/389840/5581/54959/8654/5607/23328/…
GO:1900544	positive regulation of purine nucleotide metabolic process	68	0.34437	1.65858	0.00290698	0.0295327	0.0199535	2260	tags=45%, list=25%, signal=34%	117/5578/2774/55022/3091/3091/51085/405/3356/19/136/112609/10891/2977/133/111/1394/2819/5562/9590/1392/5563/344901/56246/7434/153/4842/49/7077/10411/1812/3973
GO:0032103	positive regulation of response to external stimulus	104	0.32298	1.67847	0.00322581	0.0295327	0.0199535	1864	tags=38%, list=20%, signal=30%	196527/196527/5743/4233/5578/1908/659/3569/1956/5587/2247/136/2921/2920/1906/6369/51704/57118/9180/6372/6283/2152/23328/5473/23097/4088/6863/2919/3592/7132/55894/9353/9037/23765/1012/6376/7060/4916/23075/5197/25818
GO:0045987	positive regulation of smooth muscle contraction	16	0.571285	1.86272	0.00246305	0.0295327	0.0199535	2333	tags=56%, list=26%, signal=42%	5743/1131/4887/1906/93649/6722/2149/5021/148
GO:0032373	positive regulation of sterol transport	12	0.656292	1.94224	0.00469484	0.0311905	0.0210736	1994	tags=58%, list=22%, signal=46%	19/23411/5727/4035/9370/9388/5244
GO:0045844	positive regulation of striated muscle tissue development	32	0.40955	1.62333	0.0097561	0.0460593	0.0311196	2018	tags=44%, list=22%, signal=34%	1385/2247/1906/9472/1948/93649/5562/7049/23414/4851/4617/3084/652/28514
GO:0034764	positive regulation of transmembrane transport	52	0.386435	1.76029	0.00277008	0.0295327	0.0199535	1562	tags=35%, list=17%, signal=29%	196527/196527/1756/10345/1908/287/6271/6271/6262/3759/57158/25/88/9472/57463/7220/623/5311/54413
GO:0010575	positive regulation of vascular endothelial growth factor production	13	0.639115	1.9409	0.00480769	0.0311905	0.0210736	1281	tags=50%, list=14%, signal=43%	5743/3091/3091/4838/405/136/6095
GO:1904018	positive regulation of vasculature development	67	0.495392	2.38497	0.00283286	0.0295327	0.0199535	2045	tags=54%, list=22%, signal=42%	5743/5578/3373/51129/1139/3091/3091/4838/306/2321/23411/5587/1958/2247/3815/133/6369/285/1948/9734/93649/79805/7291/9693/2152/23328/1215/204851/9037/4851/3678/6376/2246/2624/729/28514/5054
GO:0010107	potassium ion import	10	0.659649	1.83172	0.00681818	0.0359939	0.024319	552	tags=50%, list=6%, signal=47%	3768/3773/10060/3758/3759
GO:0071805	potassium ion transmembrane transport	93	0.372948	1.91687	0.00304878	0.0295327	0.0199535	2423	tags=48%, list=27%, signal=36%	845/196527/196527/3768/7881/1908/3773/3745/287/54800/10060/3758/3759/3739/1804/4734/4734/88/9472/3736/51719/10479/57463/3780/3777/3737/6560/5311/3787/1259/55151/30819/10089/259232/9990/3788/54207/3751/3750/5621/10242/131096/57582/859/3744/9312
GO:0006813	potassium ion transport	106	0.368167	1.93762	0.00311526	0.0295327	0.0199535	2423	tags=46%, list=27%, signal=34%	845/196527/196527/3768/7881/1908/3773/3745/287/54800/10060/3356/3758/3759/3739/1804/4734/4734/88/9472/3736/51719/10479/57463/3780/3777/3737/6560/7248/5311/3787/1259/55151/30819/10089/259232/9990/3788/54207/4842/3751/1812/3750/5621/10242/131096/57582/859/3744/9312
GO:0061614	pri-miRNA transcription from RNA polymerase II promoter	17	0.582583	1.92636	0.00240964	0.0295327	0.0199535	1700	tags=68%, list=19%, signal=56%	9759/9759/4091/3091/3091/5465/7003/4804/2353/4775/4088/6722/4781
GO:0006470	protein dephosphorylation	146	0.259389	1.4392	0.00701754	0.0365699	0.0247082	1950	tags=31%, list=21%, signal=25%	85464/85464/1848/8898/5525/57546/9475/5728/168448/84919/5532/374462/374462/8732/5537/5784/2139/8897/5781/5803/5507/9472/9891/1849/11099/5801/6815/5500/4690/160760/7248/5802/1843/5782/79660/8555/55917/54434/51496/5534/6093/84959/57181/23075/1845/84152/7803/3672
GO:0051261	protein depolymerization	46	0.363758	1.6082	0.00544959	0.0311905	0.0210736	965	tags=31%, list=11%, signal=28%	6711/57553/57553/7111/830/830/1073/324/25802/4281/130271/51474/88/2059/5962
GO:0006457	protein folding	121	-0.358946	-1.74606	0.00142248	0.0295327	0.0199535	3197	tags=54%, list=35%, signal=36%	644591/3301/7203/267/2782/3326/7184/3304/10130/821/51645/7265/10465/3315/10576/3309/10961/55898/908/53938/1460/8787/134266/27433/10808/81572/3329/1676/7266/9526/3313/3300/64374/9601/653598/5202/2288/80273/7314/3303/374407/811/10694/9093/23193/23640/23640/2783/2783/5589/5589/7841/7841/2286/10131/10856/10856/6904/6904/10471/10726/10726/51061/51061/3336/3336/5034/6625/2580/2580
GO:0051291	protein heterooligomerization	63	-0.428193	-1.86072	0.00156006	0.0295327	0.0199535	2313	tags=52%, list=25%, signal=39%	8363/8368/8358/8350/8357/7186/8359/64087/8370/1135/8365/8356/8355/8352/8353/23636/84869/7227/8362/10801/1104/3265/8351/8360/121504/8294/8294/8367/8367/2193/1365/27243/5590
GO:0051290	protein heterotetramerization	29	-0.547961	-1.98631	0.00165837	0.0295327	0.0199535	2306	tags=74%, list=25%, signal=56%	8368/8358/8350/8357/8359/8370/8365/8356/8355/8352/8353/84869/8362/1104/8351/8360/121504/8294/8294/8367/8367/2193
GO:0006606	protein import into nucleus	131	0.316268	1.72876	0.00352113	0.0295327	0.0199535	2205	tags=37%, list=24%, signal=29%	6711/5743/3840/23189/1440/3569/1956/4838/51194/284/5532/3843/23411/5594/3839/347/3952/7067/11030/55612/9472/25937/10762/3841/8644/7046/9702/51184/4601/4088/948/10628/5311/8021/9037/8445/5534/4188/2776/51715/5295/2149/4089/652/5530/8720/8200/1812/147906
GO:0070534	protein K63-linked ubiquitination	22	-0.482456	-1.63157	0.0100334	0.0465139	0.0314267	2491	tags=58%, list=27%, signal=42%	7336/6047/7186/29089/5987/63893/55611/27339/55658/84875/27338/10273/10273
GO:0010737	protein kinase A signaling	19	0.552146	1.91136	0.00242131	0.0295327	0.0199535	1104	tags=42%, list=12%, signal=37%	120892/9867/9465/9472/5962/9590/11215/80309
GO:0043491	protein kinase B signaling	73	0.357916	1.73819	0.00297619	0.0295327	0.0199535	1504	tags=33%, list=17%, signal=28%	1440/3569/10253/9314/5287/1956/23064/23064/5728/284/23411/1969/6453/3481/57142/3952/5290/253260/6934/9270/2152/8644/7046/2889/9037
GO:0034502	protein localization to chromosome	40	-0.448837	-1.7629	0.00164745	0.0295327	0.0199535	2524	tags=49%, list=28%, signal=35%	10576/9212/1058/113130/908/26354/6118/81620/1736/55011/3009/55920/55869/10694/2146/10856/10856/9555/222229/222229
GO:0034504	protein localization to nucleus	173	0.276335	1.55854	0.0037037	0.0295327	0.0199535	1669	tags=29%, list=18%, signal=24%	6711/5743/3840/23189/1440/3569/1956/4838/51194/284/5532/3843/26092/23411/200576/200576/5594/23568/3839/347/3952/7067/11030/55612/4804/9472/25937/10762/3841/23515/8644/51208/7046/9702/10210/51184/4601/4088/948/10628/5311/8021/9037/23224/23345/8445/5534/23650/4188/2776/51715
GO:0006493	protein O-linked glycosylation	44	0.372688	1.61751	0.0110803	0.0496795	0.0335655	2430	tags=43%, list=27%, signal=32%	84002/79695/11096/2591/143662/80312/10331/10164/51146/192134/5238/56913/6480/54790/727936/94025/283464/51301/93010
GO:0009306	protein secretion	220	0.244015	1.42029	0.00829876	0.0410278	0.0277201	1615	tags=27%, list=18%, signal=23%	57678/6711/5578/6566/3745/3569/11069/3091/3091/1956/284/9572/5532/130399/19/6422/6514/4826/26286/23568/134957/3952/3556/79400/5781/25/55612/55366/152/111/285381/4644/9474/1803/84976/6934/8864/6283/7291/2044/5581/4041/22841/2615/1392/6623/1149/57818/27242/948/51762/1374/55763/3708/222546/2822/6288/4851/23765/8622/5950
GO:0044744	protein targeting to nucleus	131	0.316268	1.72876	0.00352113	0.0295327	0.0199535	2205	tags=37%, list=24%, signal=29%	6711/5743/3840/23189/1440/3569/1956/4838/51194/284/5532/3843/23411/5594/3839/347/3952/7067/11030/55612/9472/25937/10762/3841/8644/7046/9702/51184/4601/4088/948/10628/5311/8021/9037/8445/5534/4188/2776/51715/5295/2149/4089/652/5530/8720/8200/1812/147906
GO:0065004	protein-DNA complex assembly	139	-0.431104	-2.13389	0.0013947	0.0295327	0.0199535	2494	tags=51%, list=27%, signal=37%	6666/7517/8318/64946/1058/8363/5888/132243/8368/4171/6047/3005/55723/8358/8350/8357/8359/8370/79019/8343/8365/2972/401541/8356/8349/5702/8355/8352/8353/6118/3007/1069/8347/81620/79711/11339/2959/126961/1642/7314/3010/8339/440689/8362/3009/8607/3006/3006/8971/8208/653604/8351/8360/4676/5928/121504/8294/8294/8367/8367/1616/85236/85236/8348/8348/3017/3014/3014/8344/8344/9555/8341/8970/8970
GO:0071824	protein-DNA complex subunit organization	153	-0.41108	-2.06523	0.00139276	0.0295327	0.0199535	2494	tags=48%, list=27%, signal=35%	6666/7517/8318/64946/1058/8363/5888/132243/8368/4171/6047/3005/55723/8358/8350/8357/8359/8370/79019/8343/8365/2972/401541/8356/8349/5702/8355/8352/8353/6118/3007/1069/8347/81620/79711/11339/10467/2959/126961/1642/7314/3010/8339/440689/8362/3009/8607/3006/3006/8971/8208/653604/8351/8360/4676/5928/121504/8294/8294/8367/8367/1616/85236/85236/8348/8348/3017/3014/3014/8344/8344/9555/8341/6597/8970/8970
GO:0009954	proximal/distal pattern formation	15	0.579973	1.85058	0.00726392	0.0371514	0.025101	2271	tags=73%, list=25%, signal=55%	3206/4038/4838/8626/130497/3207/79192/3236/28514/388585/6496
GO:0001522	pseudouridine synthesis	10	-0.738999	-1.94613	0.00177936	0.0295327	0.0199535	2036	tags=85%, list=22%, signal=66%	26995/1736/80324/27079/55651/55651/126789/126789/113000/113000
GO:0006090	pyruvate metabolic process	60	0.423281	1.98923	0.00289855	0.0295327	0.0199535	1732	tags=43%, list=19%, signal=35%	9759/9759/6566/5105/230/230/4199/3091/3091/57546/51085/405/3356/5465/5209/54541/10891/5091/2819/3099/5562/5563/5164/5236/5166/55066/189
GO:0007265	Ras protein signal transduction	169	0.302775	1.70241	0.00373134	0.0295327	0.0199535	2180	tags=38%, list=24%, signal=30%	121512/121512/10252/4233/23189/50618/50618/6655/6654/10253/5925/5925/9922/9922/5899/9475/50649/152273/5337/8727/8997/2840/1399/19/57531/5587/8874/6453/58480/2247/9462/395/80243/4804/9639/2059/22808/2843/5962/152015/23268/11135/9693/11214/9162/394/9265/2889/55200/1012/6093/143872/55785/3084/4853/2149/4168/10602/3688/9411/22800/440073/7077/5921/8437/23101/10411
GO:0031623	receptor internalization	37	0.402942	1.67698	0.00773196	0.0388555	0.0262524	2620	tags=49%, list=29%, signal=35%	26052/8301/8898/284/4734/4734/6900/133/347730/26045/948/4035/3688/3577/55788/3351/859/4908/799
GO:0031099	regeneration	71	0.351227	1.69851	0.00297619	0.0295327	0.0199535	2851	tags=51%, list=31%, signal=35%	4548/9314/1956/5728/306/4147/347/1459/133/285/23175/7049/2043/5802/5782/10752/4851/5604/4916/7006/5653/7104/558/9104/7476/81565/3913/7480/5396/1026/5906/11202/3475/2348/7351/8326
GO:0003002	regionalization	174	0.337555	1.90849	0.00367647	0.0295327	0.0199535	2310	tags=42%, list=25%, signal=32%	10252/2114/85407/85407/80055/80055/2719/3206/60529/92/659/4040/1848/4038/4091/3202/4838/7482/4223/200894/200894/3200/1399/10655/6422/3203/3199/5727/64399/92129/3204/1906/7832/2018/168507/84976/90/8626/9096/4041/130497/7046/10370/3207/64853/6615/4088/2297/204851/64388/6862/4851/79192/5362/4188/6722/79809/2246/3236/55079/4617/4089/652/3237/28514/3218/3234/5308/388585/6496/79659/3217/7476/5649
GO:0032956	regulation of actin cytoskeleton organization	158	0.326988	1.82722	0.00364964	0.0295327	0.0199535	2381	tags=44%, list=26%, signal=33%	6711/90102/90102/4233/23189/7111/830/830/85464/85464/1440/1073/3397/9475/23671/6422/25802/130271/51474/395/5629/25/27/55243/1906/6369/88/9639/2059/253260/5962/11135/2044/133746/9270/5581/54959/4690/11214/7046/4088/6863/7248/80206/9353/9037/54434/6093/4035/4916/123720/23075/91663/5295/93661/90167/4089/10602/29109/6281/29766/2042/5921/79822/10411/6710/7481/171024/85458/5156/859
GO:0032231	regulation of actin filament bundle assembly	48	0.409888	1.83736	0.00542005	0.0311905	0.0210736	2314	tags=51%, list=25%, signal=38%	90102/90102/4233/3397/9475/23671/6422/395/9639/5962/9270/7046/4088/6863/7248/6093/23075/5295/90167/29109/6281/79822/10411/7481/171024
GO:0030834	regulation of actin filament depolymerization	25	0.490874	1.79586	0.00502513	0.0311905	0.0210736	1963	tags=58%, list=22%, signal=45%	6711/7111/830/830/1073/25802/130271/51474/88/2059/5962/9037/23075/93661/29766
GO:0030832	regulation of actin filament length	87	0.297416	1.51788	0.0057971	0.0324148	0.0219008	1963	tags=36%, list=22%, signal=28%	6711/23189/7111/830/830/85464/85464/1440/1073/25802/130271/51474/55243/6369/88/2059/253260/5962/11135/133746/5581/4690/80206/9353/9037/54434/123720/23075/91663/93661/10602/29766
GO:0032970	regulation of actin filament-based process	179	0.332575	1.89472	0.00362319	0.0295327	0.0199535	2381	tags=44%, list=26%, signal=33%	6711/90102/90102/4233/23189/7111/830/830/85464/85464/1440/1073/3397/287/6262/9475/6331/23671/6422/3759/25802/130271/51474/395/5629/25/27/55243/1906/6369/88/9639/2059/253260/5962/11135/2044/133746/9270/5581/54959/4690/6781/11214/7046/4088/6863/7248/80206/9353/817/9037/5144/54434/6093/4035/4916/123720/23075/91663/5295/93661/90167/4089/10602/29109/6281/29766/5142/2042/5921/79822/10411/29119/6710/748…
GO:0008064	regulation of actin polymerization or depolymerization	86	0.299059	1.52164	0.00289017	0.0295327	0.0199535	1963	tags=36%, list=22%, signal=29%	6711/23189/7111/830/830/85464/85464/1440/1073/25802/130271/51474/55243/6369/88/2059/253260/5962/11135/133746/5581/4690/80206/9353/9037/54434/123720/23075/91663/93661/10602/29766
GO:0051952	regulation of amine transport	37	0.460907	1.91822	0.00257732	0.0295327	0.0199535	1303	tags=39%, list=14%, signal=34%	2917/3745/4887/22930/22930/3356/3952/552/152/26281/8864/130497/3737/1392/6623
GO:0022603	regulation of anatomical structure morphogenesis	449	0.313134	1.99473	0.00649351	0.0350955	0.023712	1941	tags=35%, list=21%, signal=29%	121512/121512/10252/90102/90102/5743/152503/10979/5578/23189/50618/50618/8322/4131/26052/85407/85407/85464/85464/2719/59277/59277/3373/659/55294/3397/51129/55727/1848/3569/4038/1139/989/9314/55022/3091/3091/3202/120892/9475/152273/4838/11005/5728/55023/7482/4223/8997/23554/306/54583/1399/2321/2119/10655/23411/91584/1969/5587/6422/8874/134430/4289/58480/57142/2247/1808/64114/4734/4734/3952/5629/93…
GO:0090066	regulation of anatomical structure size	234	0.303949	1.78438	0.0041841	0.0311277	0.0210312	2008	tags=35%, list=22%, signal=28%	196527/196527/6711/5743/23189/4131/7111/830/830/85464/85464/1131/1385/1908/1440/3269/1073/659/120892/1956/5728/3356/91584/25802/130271/9732/134430/51474/57142/10000/1808/3952/136/6900/25/55243/1906/133/6369/88/552/152/2059/9474/253260/5962/1373/8864/11135/133746/9270/5581/4690/6560/6546/7248/5802/57611/59342/80206/9353/2055/9037/5362/54434/4916/6722/123720/23075/143872/91663/3084/93661/2149/10602…
GO:0045765	regulation of angiogenesis	99	0.475131	2.47301	0.00310559	0.0295327	0.0199535	1750	tags=46%, list=19%, signal=38%	5743/5578/3373/3397/51129/3569/1139/9314/3091/3091/3202/9475/4838/11005/4223/23554/306/54583/2321/23411/1969/5587/6422/2247/3952/133/6369/4804/285/9734/79805/7291/9270/2152/5607/23328/1215/204851/9037/4851/64102/3678/6093/6376/7060/2246/2624
GO:1903578	regulation of ATP metabolic process	31	0.415012	1.6211	0.00985222	0.0461143	0.0311567	954	tags=39%, list=10%, signal=35%	9759/9759/55022/3091/3091/51085/405/3356/5465/54541/10891/2819/5562
GO:0070167	regulation of biomineral tissue development	32	0.446847	1.77117	0.00487805	0.0311905	0.0210736	2696	tags=61%, list=30%, signal=43%	196527/196527/92/659/3091/3091/162466/90/7291/4921/130497/4088/6546/4077/652/9313/4057/54829/7480/7475/116039/4958
GO:1903522	regulation of blood circulation	144	0.412728	2.29111	0.00344828	0.0295327	0.0199535	2510	tags=50%, list=28%, signal=37%	845/5743/2034/3768/1756/9759/9759/1131/10345/27129/6330/1908/3269/659/6327/287/6271/6271/6262/10060/1956/6331/10052/3356/3759/9732/3952/7067/493/785/1906/133/552/152/4882/8864/6261/8654/3777/8913/7220/6781/4205/11149/6863/490/6546/3708/817/5144/30819/143872/2149/153/624/80005/1636/4842/5142/3751/6547/29119/3750/5021/10242/148/55799/859/151/6640/23493/2740/59272
GO:0008217	regulation of blood pressure	86	0.311104	1.58292	0.00289017	0.0295327	0.0199535	2785	tags=44%, list=31%, signal=31%	4311/5743/1908/659/5465/3952/1906/552/4883/89797/4882/4041/1215/1392/623/4088/6863/1511/29953/59342/5144/9370/4012/143872/2149/153/1636/4842/28514/128/5021/148/2740/59272/155/553/51752/1359
GO:0097746	regulation of blood vessel diameter	58	0.464987	2.1766	0.00282486	0.0295327	0.0199535	3056	tags=73%, list=34%, signal=49%	5743/1131/1908/3269/659/1956/3356/9732/3952/136/1906/133/552/152/9474/1373/8864/6546/59342/143872/2149/3672/153/624/80005/1636/4842/5592/1812/3351/5021/10242/148/151/59272/155/553/5028/1621/1909/5467/5724/135
GO:0043535	regulation of blood vessel endothelial cell migration	28	0.602115	2.27401	0.00254453	0.0295327	0.0199535	1518	tags=50%, list=17%, signal=42%	5743/5578/9314/4223/284/1969/5587/2247/154810/285/9734/9270/5607/4851
GO:0050880	regulation of blood vessel size	62	0.451789	2.16413	0.00277778	0.0295327	0.0199535	3056	tags=70%, list=34%, signal=47%	5743/1131/1908/3269/659/1956/3356/9732/3952/136/1906/133/552/152/9474/1373/8864/9270/6546/59342/143872/2149/3672/153/624/80005/1636/4842/5592/1812/3351/5021/10242/148/151/59272/155/553/5028/1621/1909/5467/5724/135
GO:0030510	regulation of BMP signaling pathway	39	0.454061	1.93484	0.00248139	0.0295327	0.0199535	2544	tags=54%, list=28%, signal=39%	2719/92/659/4091/6422/25/6498/2297/64388/4851/168667/51496/4089/652/25928/2200/8200/388585/375616/494470/2627
GO:0046850	regulation of bone remodeling	17	0.583705	1.93007	0.00240964	0.0295327	0.0199535	1753	tags=65%, list=19%, signal=52%	3569/3953/1956/6422/3952/3690/4041/51208/5166/84959/133522
GO:0090279	regulation of calcium ion import	52	0.442457	2.01548	0.00277008	0.0295327	0.0199535	2561	tags=56%, list=28%, signal=40%	845/1756/10345/287/6262/57158/25/4644/9472/9474/5581/7220/6781/1392/623/6546/5311/817/5144/84959/3958/2149/4842/2280/1812/5621/859/5159/9002
GO:1903169	regulation of calcium ion transmembrane transport	58	0.491629	2.3013	0.00282486	0.0295327	0.0199535	2593	tags=63%, list=29%, signal=45%	845/1756/10345/287/6271/6271/6262/117531/57158/25/785/4644/9472/1394/9474/79026/5581/7220/623/6546/5311/817/5144/6769/84959/2149/4842/5142/2280/10681/1812/5621/9104/859/117532/9002/781
GO:1901019	regulation of calcium ion transmembrane transporter activity	37	0.529543	2.20388	0.00257732	0.0295327	0.0199535	2381	tags=61%, list=26%, signal=45%	845/1756/10345/287/6271/6271/6262/57158/785/4644/9472/1394/79026/5311/817/5144/6769/4842/5142/2280/10681/9104/859
GO:0051924	regulation of calcium ion transport	95	0.365326	1.88181	0.00306748	0.0295327	0.0199535	2593	tags=45%, list=29%, signal=32%	117/845/5743/1756/10345/287/6271/6271/6262/117531/57158/25/785/4644/9472/1394/9474/79026/5581/7220/6781/1392/623/6546/5311/817/5144/4638/6769/84959/3958/2149/4842/5142/2280/10681/1812/5621/9104/859/117532/5159/9002/781
GO:0010522	regulation of calcium ion transport into cytosol	42	0.515323	2.22713	0.00268817	0.0295327	0.0199535	2231	tags=57%, list=25%, signal=43%	117/845/1756/10345/287/6262/57158/25/4644/9472/9474/5581/7220/623/6546/5311/817/5144/84959/2149/4842/2280/1812/5621
GO:0050848	regulation of calcium-mediated signaling	35	0.486743	1.99448	0.00252525	0.0295327	0.0199535	2289	tags=60%, list=25%, signal=45%	845/1756/10345/120892/10725/1827/57158/493/4644/9472/5311/3708/817/5144/1012/29995/3084/4842/2280/5621/9104
GO:0030817	regulation of cAMP biosynthetic process	62	0.3226	1.5453	0.00833333	0.0410278	0.0277201	2649	tags=46%, list=29%, signal=33%	117/2917/5578/2774/4887/19/136/112609/1906/133/111/9472/1394/4883/9590/1392/56246/7434/153/49/7077/1812/3351/3973/2740/11245/2587/799/10886/155
GO:0030814	regulation of cAMP metabolic process	70	0.337508	1.63035	0.00588235	0.0327656	0.0221378	2649	tags=48%, list=29%, signal=34%	117/2917/5578/2774/4887/54583/19/136/112609/1906/133/111/9472/1394/4883/9590/1392/5311/5144/56246/7434/27031/153/49/7077/10411/1812/3351/3973/2740/11245/2587/799/10886/155
GO:0043470	regulation of carbohydrate catabolic process	31	0.417635	1.63134	0.00985222	0.0461143	0.0311567	1449	tags=44%, list=16%, signal=37%	9759/9759/3091/3091/51085/405/3356/5465/54541/10891/2819/5562/5500/5563/79660
GO:0006109	regulation of carbohydrate metabolic process	94	0.334254	1.71984	0.00306748	0.0295327	0.0199535	1553	tags=35%, list=17%, signal=30%	117/9759/9759/3269/3569/10580/3091/3091/3953/2308/51085/9572/405/3356/5465/23411/22877/3481/32/3952/54541/10891/84912/2819/5562/5581/5500/6095/5563/5164/79660/2822/5166/3486/8445
GO:1903779	regulation of cardiac conduction	32	0.47312	1.87531	0.00487805	0.0311905	0.0210736	1542	tags=42%, list=17%, signal=35%	845/10345/287/6262/10060/493/4882/6261/7220/490/6546/3708/817/5144
GO:0055117	regulation of cardiac muscle contraction	39	0.386617	1.64745	0.00496278	0.0311905	0.0210736	2510	tags=46%, list=28%, signal=34%	845/1756/9759/9759/287/6262/6331/3759/8654/6781/6546/817/5144/4842/5142/29119/148/859/59272
GO:0010882	regulation of cardiac muscle contraction by calcium ion signaling	13	0.645869	1.96141	0.00480769	0.0311905	0.0210736	1489	tags=57%, list=16%, signal=48%	845/1756/9759/9759/287/6262/6546/817
GO:0010881	regulation of cardiac muscle contraction by regulation of the release of sequestered calcium ion	10	0.695692	1.9318	0.00454545	0.0311905	0.0210736	1489	tags=60%, list=16%, signal=50%	845/1756/287/6262/6546/817
GO:0055024	regulation of cardiac muscle tissue development	41	0.38825	1.67593	0.00515464	0.0311905	0.0210736	2574	tags=54%, list=28%, signal=39%	1385/5728/57158/2247/1906/9472/1948/93649/26281/60485/7049/7046/23414/4851/5950/3084/4089/652/859/23493/2627/2253
GO:2001257	regulation of cation channel activity	63	0.428548	2.05723	0.00277008	0.0295327	0.0199535	2056	tags=47%, list=23%, signal=37%	845/1756/10345/7881/287/6271/6271/54800/57158/10891/785/88/4644/9472/1394/79026/149111/1392/5311/3787/817/5144/54413/22871/30819/6769/3788/4842/5142/2280
GO:1904062	regulation of cation transmembrane transport	122	0.422744	2.29658	0.00327869	0.0295327	0.0199535	2449	tags=50%, list=27%, signal=37%	845/196527/196527/7402/1756/10345/7881/6330/1908/6327/287/6271/6271/54800/6262/6331/117531/3759/57158/1804/4734/4734/10891/493/25/785/88/4644/9472/1394/9474/51719/79026/57463/149111/5581/7220/130497/1392/623/6546/5311/3787/817/5144/54413/22871/30819/6769/84959/3788/2149/4842/5142/2280/10681/1812/5621/9104/5649/859/117532/6640
GO:0030155	regulation of cell adhesion	280	0.253518	1.5256	0.00502513	0.0311905	0.0210736	2179	tags=36%, list=24%, signal=28%	57678/90102/90102/5578/23189/7402/8322/9655/3373/6654/8763/3569/340485/9314/3908/4887/9475/4838/11005/5728/5212/284/1399/5465/1969/6422/8874/3481/347/395/3952/5781/25/27/3204/55612/5290/253260/285/1948/1803/5962/9891/3655/23603/170692/6935/54566/64844/1840/9270/5581/8654/5607/5500/4690/59339/2615/10370/4088/27242/10562/7248/948/56477/9265/3592/23240/9748/6288/9037/4851/3678/1012/6093/6376/53833/6…
GO:0060284	regulation of cell development	403	0.279868	1.76808	0.00591716	0.0329175	0.0222404	2672	tags=44%, list=29%, signal=33%	64506/64506/8724/23189/7732/50618/50618/23531/4674/4131/26052/9759/9759/85464/85464/1385/2309/2309/3400/659/3397/653/3569/4038/10413/9314/9414/9414/3091/3091/120892/9475/4838/23405/23064/23064/5728/8997/1399/2119/91584/5587/6422/8874/3199/6663/134430/55754/55754/57142/1808/4734/4734/3556/5629/4854/81544/6900/25/27/3815/1906/51704/152/4804/4009/5803/57118/9472/4882/9734/26281/30812/23603/57463/886…
GO:1901888	regulation of cell junction assembly	42	0.387792	1.67596	0.00537634	0.0311905	0.0210736	2013	tags=44%, list=22%, signal=35%	90102/90102/9475/5728/6422/347/395/23603/9693/9270/6615/4088/7248/2889/9748/6093/6281/1636/2042
GO:0030334	regulation of cell migration	315	0.344927	2.13811	0.00507614	0.0311905	0.0210736	2352	tags=45%, list=26%, signal=34%	196527/196527/90102/90102/5743/64506/64506/4233/5578/23189/9759/9759/1908/3373/659/653/3569/10253/9314/3908/3091/3091/9475/1956/4838/7414/5728/4223/284/306/2321/23671/130399/57531/1969/5587/324/6422/8874/5594/9732/949/949/57142/2247/347/5629/10891/154810/3815/2921/2920/3204/1906/6369/57118/285/9734/93649/5962/3690/3655/10795/23603/90/6372/54566/8543/5801/9693/4921/9270/5581/2152/5607/4690/23328/8…
GO:0090049	regulation of cell migration involved in sprouting angiogenesis	11	0.737632	2.11441	0.00227273	0.0295327	0.0199535	1518	tags=64%, list=17%, signal=53%	5743/9314/4223/9734/9270/5607/4851
GO:0022604	regulation of cell morphogenesis	207	0.275221	1.60003	0.00396825	0.0302056	0.0204081	1934	tags=34%, list=21%, signal=27%	121512/121512/152503/10979/23189/50618/50618/4131/26052/85464/85464/659/3397/3569/4038/989/120892/152273/5728/55023/8997/1399/91584/8874/134430/4289/58480/57142/1808/4734/4734/6900/25/3815/6369/4804/2059/5962/23603/57463/11135/9693/9270/146057/2043/11149/6498/10562/5802/10810/57611/9353/114793/344901/9037/84079/5362/54413/22871/5604/54434/4916/6722/1123/2038/2192/55079/91663/55785/3084/10602/1050…
GO:0010769	regulation of cell morphogenesis involved in differentiation	141	0.256613	1.42109	0.00684932	0.0359939	0.024319	1991	tags=34%, list=22%, signal=27%	23189/4131/26052/85464/85464/659/3397/4038/120892/5728/8997/1399/91584/8874/134430/57142/1808/4734/4734/6900/25/4804/23603/57463/9693/9270/2043/6498/10562/5802/57611/9353/9037/84079/5362/54413/22871/5604/54434/4916/6722/1123/2192/55079/91663/3084/10505/6281/80005
GO:2000145	regulation of cell motility	342	0.332406	2.08616	0.00537634	0.0311905	0.0210736	2352	tags=44%, list=26%, signal=34%	196527/196527/90102/90102/5743/64506/64506/4233/5578/23189/9759/9759/85407/85407/1908/3373/659/653/3569/10253/9314/3908/3091/3091/9475/1956/4838/7414/5728/4223/284/306/2321/23671/130399/57531/1969/5587/324/6422/8874/5594/9732/949/949/57142/2247/347/5629/10891/154810/25/27/3815/2921/2920/3204/1906/6369/57118/285/9734/93649/5962/3690/3655/10795/23603/90/6372/54566/8543/7291/5801/9693/4921/9270/5581…
GO:0031344	regulation of cell projection organization	284	0.238036	1.44199	0.00990099	0.0461447	0.0311773	1933	tags=32%, list=21%, signal=26%	64506/64506/8724/23189/50618/50618/4131/26052/9759/9759/85464/85464/659/3397/653/3569/4038/10253/989/9314/120892/23064/23064/5337/5728/8997/91584/1969/5587/324/6422/8874/688/134430/55754/55754/57142/1808/4734/4734/3556/6900/25/27/3815/51704/23300/4804/57118/9474/5962/23603/57463/152559/9529/11135/9693/139818/4690/7046/2043/57498/7025/6498/7248/51762/5802/57611/2889/9353/344901/9037/8507/23224/840…
GO:0001952	regulation of cell-matrix adhesion	51	0.404401	1.83136	0.00276243	0.0295327	0.0199535	2159	tags=54%, list=24%, signal=41%	90102/90102/7402/340485/9475/5728/6422/347/395/3204/55612/23603/9270/59339/4088/7248/948/56477/9748/1012/6093/4617/5295/6281/2042/5054/5921/3175
GO:0010810	regulation of cell-substrate adhesion	91	0.347428	1.77477	0.00302115	0.0295327	0.0199535	2179	tags=47%, list=24%, signal=36%	90102/90102/23189/7402/8322/340485/4887/9475/5728/5212/1399/6422/8874/347/395/3204/55612/285/3655/23603/9270/5581/59339/4088/10562/7248/948/56477/9748/4851/3678/1012/6093/2192/91663/4617/5295/6281/80005/2042/5054/5921/3175/6695
GO:0044087	regulation of cellular component biogenesis	409	0.216993	1.37464	0.00606061	0.0333333	0.0225214	1934	tags=30%, list=21%, signal=24%	1654/6711/90102/90102/4233/9637/5578/1410/23189/26052/7111/830/830/9759/9759/85464/85464/1385/1440/29091/3373/3397/5925/5925/989/2670/5899/4091/120892/9475/26054/22930/22930/83452/23064/23064/5337/4286/5728/23671/19/51429/1969/324/6422/688/25802/200576/200576/8780/347/8897/395/3556/5629/5781/7067/25/55243/3815/1906/6369/347730/23300/9639/2059/9474/253260/5562/5962/9627/26045/23603/6812/57463/9529…
GO:0051270	regulation of cellular component movement	377	0.322377	2.0221	0.00564972	0.0317533	0.0214538	2352	tags=43%, list=26%, signal=33%	196527/196527/90102/90102/5743/64506/64506/4233/5578/23189/9759/9759/85407/85407/1908/3373/659/653/287/3569/10253/9314/3908/6262/3091/3091/9475/1956/4838/7414/5728/6331/4223/284/306/2321/23671/130399/57531/91584/1969/5587/324/6422/8874/3759/5594/9732/949/949/57142/2247/347/5629/10891/154810/25/27/3815/2921/2920/3204/1906/6369/57118/285/9734/93649/5962/3690/3655/10795/23603/90/6372/54566/8543/7291…
GO:0032535	regulation of cellular component size	176	0.254805	1.44968	0.00359712	0.0295327	0.0199535	1963	tags=31%, list=22%, signal=25%	196527/196527/6711/23189/4131/7111/830/830/85464/85464/1385/1440/1073/659/5728/91584/25802/130271/134430/51474/57142/10000/1808/6900/25/55243/1906/6369/88/2059/253260/5962/11135/133746/5581/4690/6560/7248/5802/57611/80206/9353/2055/9037/5362/54434/4916/6722/123720/23075/91663/3084/93661/10602/10505/29766
GO:0060341	regulation of cellular localization	434	0.214044	1.37093	0.00632911	0.0344629	0.0232846	1750	tags=27%, list=19%, signal=23%	117/845/6711/5743/8724/1410/23189/1756/4131/10345/1440/55294/3745/287/8898/3569/4038/5525/5925/5925/10580/55022/5899/6262/3091/3091/120892/22930/22930/1956/4838/5728/8997/284/9572/5532/3843/23411/1969/324/5594/665/665/55754/55754/57158/5784/58480/57142/347/1459/64114/4734/4734/3952/136/5781/57120/7067/11030/25/55612/88/4804/111/4644/9472/9474/7538/5962/6934/9627/6812/25937/8864/8626/285605/2044/5…
GO:0090287	regulation of cellular response to growth factor stimulus	118	0.377982	2.03344	0.00331126	0.0295327	0.0199535	2223	tags=46%, list=24%, signal=35%	63976/10252/8322/2719/92/659/2734/1848/10253/4091/3091/3091/58533/58533/405/2321/23411/6422/64399/2247/4734/4734/1030/25/55612/93649/3690/10479/6935/9508/7049/7046/10370/1149/4088/6498/2297/64388/9353/4851/3678/168667/51496/56937/2246/26036/4089/652/25928/28514/9982/2200/3175/8200/388585/135228
GO:0046605	regulation of centrosome cycle	24	-0.480509	-1.6682	0.00846024	0.0414893	0.0280319	4041	tags=92%, list=44%, signal=51%	9525/10733/348654/3832/51510/4869/1111/6491/7517/6790/22809/92421/23636/899/56890/91147/8498/128866/4682/25886/27243
GO:0050920	regulation of chemotaxis	72	0.382412	1.85828	0.00298507	0.0295327	0.0199535	1839	tags=43%, list=20%, signal=34%	196527/196527/4233/1908/659/3569/91584/5587/2247/2921/2920/1906/57118/285/1948/6372/2152/5473/4088/2919/3592/9353/9037/4851/5362/1012/7060/4916/2246/23075/55079/5197
GO:0032374	regulation of cholesterol transport	18	0.52904	1.78547	0.00950119	0.0454454	0.0307048	1994	tags=50%, list=22%, signal=39%	19/23411/5727/3952/64241/4035/9370/9388/5244
GO:0050818	regulation of coagulation	39	0.389004	1.65762	0.00248139	0.0295327	0.0199535	2125	tags=45%, list=23%, signal=35%	196527/196527/5578/134957/308/1906/170692/2152/22875/948/7103/55603/2054/84959/7006/2149/5054/5592
GO:0051196	regulation of coenzyme metabolic process	37	0.47925	1.99456	0.00257732	0.0295327	0.0199535	1714	tags=46%, list=19%, signal=38%	9759/9759/4199/3091/3091/57546/51085/405/3356/5465/54541/10891/2819/5562/5563/5164/5166/55066
GO:0051193	regulation of cofactor metabolic process	37	0.47925	1.99456	0.00257732	0.0295327	0.0199535	1714	tags=46%, list=19%, signal=38%	9759/9759/4199/3091/3091/57546/51085/405/3356/5465/54541/10891/2819/5562/5563/5164/5166/55066
GO:0031279	regulation of cyclase activity	41	0.388201	1.67572	0.00515464	0.0311905	0.0210736	3307	tags=61%, list=36%, signal=39%	2917/5578/2774/136/111/1394/4883/7434/153/4842/49/7077/1812/3973/2740/2587/799/10886/155/1909/135/5064/10487/4988/10486
GO:0030802	regulation of cyclic nucleotide biosynthetic process	67	0.336921	1.62204	0.00283286	0.0295327	0.0199535	2649	tags=47%, list=29%, signal=34%	117/2917/5578/2774/4887/19/136/112609/2977/1906/133/111/9472/1394/4883/9590/1392/344901/56246/7434/153/4842/49/7077/1812/3351/3973/2740/11245/2587/799/10886/155
GO:0030799	regulation of cyclic nucleotide metabolic process	77	0.348079	1.7357	0.00277008	0.0295327	0.0199535	2649	tags=49%, list=29%, signal=35%	117/2917/5578/2774/4887/54583/19/136/112609/2977/1906/133/111/9472/1394/4883/9590/8654/1392/5311/344901/5144/56246/7434/27031/153/4842/49/7077/10411/1812/3351/3973/2740/11245/2587/799/10886/155
GO:0051480	regulation of cytosolic calcium ion concentration	128	0.429258	2.34522	0.00342466	0.0295327	0.0199535	2851	tags=60%, list=31%, signal=41%	117/845/10518/1756/10345/10803/4040/4308/287/4828/6262/4887/3061/2840/3356/57158/2247/493/25/27/1906/133/552/111/4644/9472/9474/2843/6261/5581/794/3777/7220/64072/623/4088/6863/490/6546/948/56477/5311/3708/6288/817/5144/84959/2624/23075/10800/2149/2915/624/5145/4842/57053/2280/53373/6547/1812/5621/5021/148/5156/859/59340/7852/2740/9002/2587/781/7223/553/1902/51738/2890/5028/8326
GO:0048638	regulation of developmental growth	151	0.293576	1.6375	0.00350877	0.0295327	0.0199535	2018	tags=33%, list=22%, signal=26%	57678/50618/50618/4131/85407/85407/1385/659/1848/10413/5728/91584/6422/5897/134430/32/5727/57142/2247/1808/3952/5629/5781/25/80014/26524/1906/5290/9472/26281/60485/7049/7046/23236/80351/5802/57611/23414/344901/9037/4851/5362/5950/4916/6722/5617/3084/10505/652/153/28514
GO:0045995	regulation of embryonic development	64	0.353642	1.69851	0.0028169	0.0295327	0.0199535	2018	tags=36%, list=22%, signal=28%	90102/90102/85407/85407/1848/989/9314/3908/4838/7482/10655/6422/9096/5607/130497/23236/6615/4851/9370/2624/91663/27031/652/28514
GO:0030100	regulation of endocytosis	99	0.296345	1.54245	0.00310559	0.0295327	0.0199535	2097	tags=37%, list=23%, signal=28%	196527/196527/8724/11037/60682/60682/2719/8301/22848/22848/5806/8898/5728/284/5587/949/949/7018/25/27/347730/57118/9474/26045/7275/948/2889/22871/1012/636/9370/2624/3958/867/28514/51552/5054/112755
GO:0010594	regulation of endothelial cell migration	62	0.467756	2.24061	0.00277778	0.0295327	0.0199535	1716	tags=46%, list=19%, signal=38%	5743/4233/5578/659/9314/9475/4223/284/306/1969/5587/949/949/2247/5629/154810/1906/285/9734/3690/9270/5607/23328/6781/9353/2822/9037/4851/168667/2246
GO:0001936	regulation of endothelial cell proliferation	45	0.450561	1.97954	0.00271739	0.0295327	0.0199535	1927	tags=51%, list=21%, signal=40%	5578/659/3091/3091/405/23411/5587/2247/3952/5629/6369/4804/253260/3690/79805/2152/7046/51162/9037/64102/1012/7060/3164/652
GO:0010632	regulation of epithelial cell migration	93	0.398828	2.04988	0.00304878	0.0295327	0.0199535	1599	tags=40%, list=18%, signal=33%	5743/4233/5578/3373/659/9314/3091/3091/9475/5728/4223/284/306/1969/5587/949/949/57142/2247/5629/154810/1906/285/9734/3690/23603/54566/5801/9270/5581/5607/23328/6781/6863/9353/2822/9037/4851/168667
GO:0050678	regulation of epithelial cell proliferation	150	0.375325	2.095	0.00342466	0.0295327	0.0199535	2351	tags=48%, list=26%, signal=36%	5578/2719/3373/687/659/55294/3397/653/3569/10413/5925/5925/3091/3091/3202/1956/4838/5728/6331/9572/405/3915/23411/5587/6422/7039/5727/57142/2247/3952/5629/1030/93986/6369/4804/7538/253260/1948/3690/60485/79805/8626/7291/54959/2152/5607/7049/130497/7046/4088/51146/51162/9037/4851/64102/1012/7060/4781/2246/5617/3164/1750/652/80173/9420/677/3912/8200/388585/135228/9104/7476/4163/3037
GO:0070372	regulation of ERK1 and ERK2 cascade	107	0.368896	1.93929	0.00319489	0.0295327	0.0199535	2359	tags=47%, list=26%, signal=35%	10252/5578/6360/55294/1848/3569/1139/10253/9314/1956/4838/5728/3061/284/3356/1969/2247/5781/25/6369/26281/57447/5801/5151/285315/6815/9693/9270/2047/948/1843/2889/5604/168667/6376/9370/2246/2192/2149/1845/4089/652/3976/81848/55532/10457/7078/148/5156/55885
GO:1903053	regulation of extracellular matrix organization	11	0.705234	2.02154	0.00227273	0.0295327	0.0199535	1643	tags=67%, list=18%, signal=55%	90102/90102/25/1803/4921/4088/4851/4035
GO:0045598	regulation of fat cell differentiation	61	0.380757	1.80802	0.0028169	0.0295327	0.0199535	2536	tags=56%, list=28%, signal=40%	63976/5743/1385/3400/3569/85329/2308/9572/374462/374462/3356/23411/6422/688/11197/3952/7538/60485/25937/4041/6095/4088/23414/149685/9370/2624/678/6272/677/115825/55885/22933/122953/7480/65989
GO:0019217	regulation of fatty acid metabolic process	41	0.388086	1.67522	0.00515464	0.0311905	0.0210736	1715	tags=39%, list=19%, signal=32%	5743/57546/51085/5465/23411/32/5565/10891/552/7291/5563/5164/1374/5166/55066/9370
GO:0010470	regulation of gastrulation	19	0.599395	2.07492	0.00242131	0.0295327	0.0199535	1812	tags=45%, list=20%, signal=36%	90102/90102/1848/9314/4838/5607/130497/9370/91663
GO:0040029	regulation of gene expression, epigenetic	148	-0.342323	-1.70512	0.00141443	0.0295327	0.0199535	2371	tags=44%, list=26%, signal=33%	8318/8363/1786/8368/8358/8334/8350/8357/8359/3692/8370/56339/51548/5987/8365/8356/4343/3013/5441/3065/8355/8352/8353/1994/5394/8330/126961/27136/3015/8362/6839/3012/10514/55766/9533/8332/10849/30834/10013/653604/8351/2146/8360/5928/121504/8294/8294/143241/6895/6895/8367/8367/3181/84337/8969/84629/10155/373863/8337/8337/3014/3014/23133/8336/8336/9555/51593/51593
GO:0014013	regulation of gliogenesis	41	0.400129	1.7272	0.00515464	0.0311905	0.0210736	2470	tags=49%, list=27%, signal=36%	7732/1385/3400/23405/2119/6663/6900/5803/30812/5324/2043/118738/27242/4851/4916/3976/388585/22933/7852/4613
GO:0006110	regulation of glycolytic process	24	0.519547	1.90046	0.00486618	0.0311905	0.0210736	954	tags=46%, list=10%, signal=41%	9759/9759/3091/3091/51085/405/3356/5465/54541/10891/2819/5562
GO:0071622	regulation of granulocyte chemotaxis	20	0.524081	1.83344	0.00498753	0.0311905	0.0210736	1839	tags=50%, list=20%, signal=40%	2921/2920/1906/57118/6372/5473/2919/9353/7060/5197
GO:0043087	regulation of GTPase activity	358	0.255664	1.61011	0.00540541	0.0311905	0.0210736	2184	tags=36%, list=24%, signal=29%	121512/121512/10252/6711/10144/4233/50618/50618/6360/6655/57636/23348/23348/60682/60682/6654/8853/55667/112574/10253/11069/23527/9922/9922/120892/22930/22930/9628/50649/1956/152273/8997/284/3843/4649/51429/1969/6422/8874/1121/6453/9771/57186/26286/9732/152831/23102/79658/134957/2247/2904/9462/395/23179/57569/81846/80243/3815/6369/88/57572/7813/27147/9639/129049/253260/5998/163259/26281/5962/8925/…
GO:0008016	regulation of heart contraction	119	0.365488	1.97191	0.00326797	0.0295327	0.0199535	1542	tags=33%, list=17%, signal=28%	845/2034/3768/1756/9759/9759/10345/27129/6330/1908/6327/287/6271/6271/6262/10060/6331/10052/3759/7067/493/785/1906/133/552/4882/6261/8654/3777/8913/7220/6781/4205/11149/6863/490/6546/3708/817/5144
GO:0060420	regulation of heart growth	32	0.415003	1.64495	0.0097561	0.0460593	0.0311196	1615	tags=44%, list=18%, signal=36%	1848/5728/32/2247/5629/1906/9472/26281/60485/7049/7046/23414/4851/5950
GO:2000826	regulation of heart morphogenesis	19	0.579998	2.00777	0.00242131	0.0295327	0.0199535	3820	tags=89%, list=42%, signal=52%	659/90/7291/7046/4851/4089/652/9241/3670/3516/6608/2303/22943/7042/1499/55897/6495
GO:0002027	regulation of heart rate	51	0.436462	1.97655	0.00276243	0.0295327	0.0199535	1542	tags=37%, list=17%, signal=31%	845/2034/1756/6330/1908/6327/287/6262/6331/3759/1906/133/552/8913/11149/6863/6546/817/5144
GO:0032844	regulation of homeostatic process	224	0.292234	1.70114	0.0041841	0.0311277	0.0210312	1542	tags=30%, list=17%, signal=26%	117/845/57678/5743/1756/60682/60682/10345/2309/2309/92/140609/6327/51621/287/3569/57561/6262/3091/3091/3202/3953/120892/2308/1956/6331/51085/9572/5532/405/3356/5594/57158/2247/1831/10891/25/1906/552/111/4644/9472/9474/7538/5562/3690/6261/2044/5581/4041/51208/8913/7220/55012/1392/6095/80351/623/5563/6863/6546/948/5311/3708/222546/2822/817/5166/5144
GO:0010817	regulation of hormone levels	251	0.271116	1.60434	0.0045045	0.0311905	0.0210736	1615	tags=27%, list=18%, signal=23%	4311/5578/8322/1385/6566/1908/3745/653/3569/11069/4828/27284/3091/3091/1956/1363/8997/9572/5532/405/5959/3356/130399/6422/8874/6514/4826/1958/949/949/23568/3952/5781/10891/1906/133/152/111/4644/1394/1109/1803/6934/30812/28231/7173/8864/2044/5581/8644/4041/1576/22841/1215/1392/6567/57818/6863/51762/1428/1374/6528/1511/3708/59342/222546/2822/1244/220/8622/5950
GO:0046883	regulation of hormone secretion	141	0.293157	1.62346	0.00342466	0.0295327	0.0199535	1615	tags=30%, list=18%, signal=25%	5578/1385/6566/1908/3745/3569/11069/4828/3091/3091/1956/8997/9572/5532/3356/130399/6422/8874/6514/4826/23568/3952/5781/1906/152/111/1394/1803/6934/8864/2044/5581/4041/1392/57818/6863/51762/1374/3708/222546/2822/8622/5950
GO:0050796	regulation of insulin secretion	99	0.304519	1.58499	0.00310559	0.0295327	0.0199535	1615	tags=30%, list=18%, signal=25%	5578/6566/3745/11069/3091/3091/9572/5532/130399/6422/6514/4826/23568/3952/5781/152/111/1803/6934/8864/2044/5581/4041/1392/57818/1374/3708/222546/2822/8622/5950
GO:2000021	regulation of ion homeostasis	84	0.422996	2.13327	0.00294985	0.0295327	0.0199535	2231	tags=45%, list=25%, signal=34%	117/845/1756/10345/6327/287/6262/120892/6331/3356/57158/2247/25/1906/552/4644/9472/9474/6261/5581/8913/7220/55012/623/6863/6546/5311/3708/817/5144/84959/2149/4842/55532/2280/53373/1812/5621
GO:0034765	regulation of ion transmembrane transport	201	0.375947	2.1738	0.00396825	0.0302056	0.0204081	2449	tags=47%, list=27%, signal=35%	845/196527/196527/7402/3768/1756/10345/7881/6330/1908/3773/3745/6327/11280/287/6271/6271/54800/6262/6331/117531/3758/3759/3739/57158/2904/1804/4734/4734/57120/10891/493/25/785/88/4644/9472/1394/9474/1183/3736/51719/79026/57463/149111/5581/8913/7220/130497/3737/1392/6329/6335/623/1187/6546/5311/3787/817/6328/5144/54413/22871/51185/1188/30819/10089/6769/84959/6334/259232/3788/2903/2149/54207/4842/5…
GO:0032412	regulation of ion transmembrane transporter activity	93	0.404483	2.07895	0.00304878	0.0295327	0.0199535	2056	tags=42%, list=23%, signal=33%	845/7402/1756/10345/7881/6330/6327/287/6271/6271/54800/6262/57158/4734/4734/57120/10891/785/88/4644/9472/1394/51719/79026/149111/5581/130497/1392/5311/3787/817/5144/54413/22871/30819/6769/3788/4842/5142/2280
GO:0043269	regulation of ion transport	293	0.320173	1.95592	0.00510204	0.0311905	0.0210736	2449	tags=41%, list=27%, signal=31%	117/845/196527/196527/5743/2917/7402/3768/1756/10345/7881/6330/1908/3773/3745/6327/11280/287/6271/6271/54800/6262/4887/22930/22930/6331/3356/117531/3758/3759/3739/57158/2904/1804/22925/4734/4734/3952/79400/57120/10891/493/25/785/1906/88/552/4644/9472/1394/9474/26281/1183/3736/51719/79026/57463/8864/7291/149111/5581/8913/7220/6781/130497/3737/1392/6329/6335/6623/623/1187/6546/5311/3787/817/6328/15…
GO:0090183	regulation of kidney development	29	0.466327	1.79784	0.0100251	0.0465139	0.0314267	3315	tags=66%, list=36%, signal=42%	10413/7482/1958/55366/30812/25937/130497/2297/9370/652/3976/3217/5159/9241/655/8842/7849/6608/79727
GO:0002688	regulation of leukocyte chemotaxis	33	0.443958	1.78667	0.00486618	0.0311905	0.0210736	2279	tags=54%, list=25%, signal=41%	196527/196527/1908/3569/2921/2920/1906/57118/6372/5473/2919/3592/9353/7060/23075/5197/5054/6374/3570
GO:0002685	regulation of leukocyte migration	56	0.378695	1.75848	0.0057971	0.0324148	0.0219008	1872	tags=43%, list=21%, signal=34%	196527/196527/1908/653/3569/347/2921/2920/3204/1906/6369/57118/6372/23236/5473/623/2919/56477/3592/9353/7060/23075/3958/5197/375056
GO:0060191	regulation of lipase activity	38	0.386139	1.61694	0.00773196	0.0388555	0.0262524	3039	tags=64%, list=33%, signal=43%	117/51129/1956/2321/3356/2247/22925/25/27/3815/552/5581/2776/4035/636/6272/653145/148/5156/5159/553/1902/283/1909/5724
GO:0046890	regulation of lipid biosynthetic process	73	0.328065	1.59322	0.00297619	0.0295327	0.0199535	1716	tags=38%, list=19%, signal=31%	5743/1385/55294/653/10580/51085/9572/3356/23411/345275/1958/949/949/5565/3952/5629/10891/338/552/5562/8644/142891/6615/5563/7132/2822/5166/9370/2246
GO:1905952	regulation of lipid localization	60	0.393315	1.84841	0.00289855	0.0295327	0.0199535	2155	tags=47%, list=24%, signal=36%	55294/3569/114885/114885/5465/19/23411/949/949/32/5727/22925/3952/5781/338/1906/1394/3690/1392/1149/6863/948/64241/4035/9370/9388/5244/10396/57104
GO:0019216	regulation of lipid metabolic process	148	0.308244	1.72458	0.00338983	0.0295327	0.0199535	1517	tags=31%, list=17%, signal=26%	5743/1385/55294/653/5525/5925/5925/9314/10580/85329/57546/51085/9572/2321/3356/5465/23411/5587/345275/1958/949/949/32/29982/2247/347/5565/3952/5629/10891/7067/338/3815/552/5562/7291/5581/8644/142891/6095/1149/6615/5563/5164/1374/7132/2822/5166
GO:0010883	regulation of lipid storage	19	0.659601	2.28333	0.00242131	0.0295327	0.0199535	1373	tags=71%, list=15%, signal=61%	55294/3569/114885/114885/5465/19/23411/949/949/32/3952/338/3690/1149/948
GO:0040012	regulation of locomotion	380	0.305242	1.9211	0.00555556	0.0314263	0.0212329	2352	tags=42%, list=26%, signal=32%	196527/196527/90102/90102/5743/64506/64506/4233/5578/23189/9759/9759/85407/85407/1908/3373/659/653/3569/57561/10253/9314/3908/3091/3091/120892/9475/1956/4838/7414/5728/4223/284/306/2321/23671/130399/57531/91584/1969/5587/324/6422/8874/5594/9732/949/949/57142/2247/347/5629/10891/154810/25/27/3815/2921/2920/3204/1906/6369/5091/57118/285/1948/9734/93649/5962/3690/3655/10795/23603/90/6372/54566/8543/…
GO:0043405	regulation of MAP kinase activity	171	0.272691	1.53458	0.00374532	0.0295327	0.0199535	2073	tags=34%, list=23%, signal=27%	10252/8322/1908/1848/1139/10253/120892/1956/1399/2321/3356/6422/7039/4214/5594/23118/8491/51562/2247/136/5781/3815/1906/152/161742/5998/4215/5562/1849/6283/152559/389840/8654/10114/5607/23328/11214/7046/2043/57498/64853/11329/1843/2889/6288/5604/4916/9370/2246/3084/2149/1845/652/3672/2549/1326/6653/60370
GO:0043408	regulation of MAPK cascade	328	0.265266	1.66817	0.00487805	0.0311905	0.0210736	2183	tags=34%, list=24%, signal=27%	10252/5578/6360/8322/1908/2122/55294/3397/1848/653/3569/1139/10253/9314/120892/2308/1956/4838/57161/5728/3061/284/1399/2321/3356/1969/6422/7039/4214/3481/4281/5594/152831/23118/8491/51562/2247/2662/3952/136/5781/25/3815/1906/6369/152/161742/5998/4215/26281/5562/1849/57447/6283/152559/6259/5801/5151/285315/6815/9693/9270/389840/5581/8654/10114/2047/5607/23328/11214/7046/23236/2043/57498/64853/948/…
GO:0045652	regulation of megakaryocyte differentiation	17	-0.594172	-1.87523	0.00340716	0.0295327	0.0199535	2420	tags=84%, list=27%, signal=62%	8363/8368/8359/3692/8370/8365/3276/8362/8360/121504/8294/8294/23028/8367/8367
GO:0097035	regulation of membrane lipid distribution	22	0.475969	1.71107	0.00990099	0.0461447	0.0311773	623	tags=40%, list=7%, signal=37%	196527/196527/63982/63982/57088/23200/19/121601/55754/55754
GO:0042391	regulation of membrane potential	206	0.265347	1.54495	0.00392157	0.0302056	0.0204081	1765	tags=31%, list=19%, signal=26%	845/340273/1756/57030/10345/6330/54532/54532/2562/2562/3745/6327/11280/287/8898/3569/1139/55022/6262/4887/120892/22930/22930/5728/6331/10052/3759/9481/665/665/2904/4734/4734/1836/25/785/1906/88/9472/55186/3736/149111/8913/57502/55012/3737/6329/6335/11149/6863/6546/9162/5311/817/1259/6328/54413/22871/54434/149461/2776/30819/6334/9370/259232/266743/9783/2030
GO:0060306	regulation of membrane repolarization	19	0.526194	1.82152	0.00484262	0.0311905	0.0210736	876	tags=32%, list=10%, signal=29%	845/6330/287/6331/3759/9472
GO:0010959	regulation of metal ion transport	156	0.370814	2.07083	0.00353357	0.0295327	0.0199535	2231	tags=40%, list=25%, signal=31%	117/845/196527/196527/5743/7402/1756/10345/7881/6330/1908/6327/287/6271/6271/54800/6262/6331/3356/117531/3759/57158/1804/4734/4734/493/25/785/88/4644/9472/1394/9474/51719/79026/57463/5581/7220/6781/130497/1392/623/6546/5311/3787/817/154215/5144/4638/30819/6769/84959/3788/3958/2149/1272/4842/5142/55532/2280/150094/10681/1812/5621
GO:0072215	regulation of metanephros development	13	0.621326	1.88687	0.00721154	0.0371514	0.025101	2527	tags=54%, list=28%, signal=39%	10413/1958/25937/9370/652/3976/5159
GO:0060688	regulation of morphogenesis of a branching structure	33	0.434495	1.74859	0.00486618	0.0311905	0.0210736	1005	tags=29%, list=11%, signal=26%	59277/59277/55727/120892/7482/2119/6422/57142/55366/30812
GO:0050684	regulation of mRNA processing	49	-0.415875	-1.70943	0.00317965	0.0295327	0.0199535	2240	tags=46%, list=25%, signal=35%	3191/29890/6626/8241/9939/9775/708/8106/3303/26528/26528/10921/9667/9667/27339/3297/3297/3181/5725/728642/11338/9810/6625
GO:0043502	regulation of muscle adaptation	42	0.410714	1.77503	0.00537634	0.0311905	0.0210736	1631	tags=41%, list=18%, signal=34%	5578/7402/9759/9759/9314/6331/7135/10891/493/1906/9472/5152/8654/11214/4205/4088/817/29995
GO:0051147	regulation of muscle cell differentiation	82	0.347772	1.74681	0.00287356	0.0295327	0.0199535	2132	tags=40%, list=23%, signal=31%	116173/116173/9759/9759/23411/5629/7067/25/3815/1906/9472/1948/9734/93649/30812/6935/11214/23236/663/4205/4851/3486/150572/6722/4617/3084/93145/4089/652/55796/28514/79365/150094/677
GO:0006937	regulation of muscle contraction	84	0.386504	1.94923	0.00294985	0.0295327	0.0199535	2423	tags=45%, list=27%, signal=34%	845/5743/1756/9759/9759/1131/287/6262/4887/6331/4660/3759/9732/7135/136/1906/152/93649/3736/8654/6781/6546/817/5144/6722/143872/2149/80005/4842/5142/5592/6547/29119/5021/148/1264/859/151/9312
GO:0048634	regulation of muscle organ development	68	0.364512	1.75558	0.00290698	0.0295327	0.0199535	2574	tags=49%, list=28%, signal=35%	9759/9759/1385/3569/5728/57158/2247/1831/1906/9472/1948/9734/93649/26281/5562/60485/7291/7049/7046/4088/23414/4851/5950/4617/3084/4089/652/28514/859/22933/23493/7480/2627/2253
GO:0090257	regulation of muscle system process	114	0.37113	1.96598	0.00327869	0.0295327	0.0199535	2423	tags=44%, list=27%, signal=33%	845/5743/5578/7402/1756/9759/9759/1131/287/9314/6262/4887/6331/4660/3759/9732/7135/136/10891/493/1906/152/9472/93649/3736/5152/8654/6781/11214/4205/4088/6546/817/5144/29995/6722/143872/2149/4089/80005/4842/5142/5592/6547/5530/29119/5021/148/1264/859/151/9312
GO:1901861	regulation of muscle tissue development	68	0.361209	1.73968	0.00290698	0.0295327	0.0199535	2890	tags=54%, list=32%, signal=37%	9759/9759/1385/5728/57158/2247/1831/10891/1906/9472/1948/9734/93649/26281/5562/60485/7291/7049/7046/4088/23414/4851/5950/4617/3084/4089/652/28514/859/22933/23493/7480/2627/2253/56603/9241/3488/55553
GO:0045637	regulation of myeloid cell differentiation	98	0.293998	1.52488	0.00309598	0.0295327	0.0199535	883	tags=27%, list=10%, signal=25%	5578/60682/60682/1385/2309/2309/1440/92/51621/5925/5925/9414/9414/3091/3091/3202/10766/10766/4286/405/6422/4212/3205/2551/3952/7071/3204/2353/7538
GO:0045661	regulation of myoblast differentiation	23	0.532482	1.91741	0.005	0.0311905	0.0210736	2132	tags=54%, list=23%, signal=42%	116173/116173/93649/30812/23236/4851/3486/150572/4617/652/55796/28514/677
GO:0051960	regulation of nervous system development	384	0.25684	1.61936	0.00549451	0.0313654	0.0211917	2831	tags=43%, list=31%, signal=31%	64506/64506/8724/23189/7732/50618/50618/23531/4674/4131/26052/85464/85464/1385/2309/2309/3400/659/3397/653/8898/3569/4038/10413/9314/3091/3091/120892/23405/23064/23064/5728/8997/2119/91584/5587/6422/3199/6663/134430/55754/55754/57142/1808/4734/4734/3556/5629/4854/81544/6900/25/27/3815/51704/347730/152/4804/4009/5803/57118/26281/26045/30812/57463/8864/6935/152559/9529/9693/1840/1638/2047/5324/6925…
GO:0050767	regulation of neurogenesis	341	0.26943	1.69416	0.00537634	0.0311905	0.0210736	2672	tags=43%, list=29%, signal=31%	64506/64506/8724/23189/7732/50618/50618/23531/4674/4131/26052/85464/85464/1385/2309/2309/3400/659/3397/653/3569/4038/10413/9314/3091/3091/120892/23405/23064/23064/5728/8997/2119/91584/5587/6422/3199/6663/134430/55754/55754/57142/1808/4734/4734/3556/5629/4854/81544/6900/25/27/3815/51704/152/4804/4009/5803/57118/26281/30812/57463/8864/6935/152559/9529/9693/1840/1638/5324/6925/4690/2043/57498/118738…
GO:0031644	regulation of neurological system process	34	0.507645	2.07206	0.00242131	0.0295327	0.0199535	1888	tags=47%, list=21%, signal=37%	11343/11280/8898/3569/4887/23405/5728/1906/552/152/27242/10810/56288/2903/3084/2149
GO:0045664	regulation of neuron differentiation	285	0.274734	1.66194	0.00502513	0.0311905	0.0210736	2672	tags=45%, list=29%, signal=33%	64506/64506/8724/23189/7732/50618/50618/23531/4674/4131/26052/85464/85464/2309/2309/3400/659/3397/653/3569/4038/9314/120892/23064/23064/5728/8997/2119/91584/5587/6422/3199/134430/55754/55754/57142/1808/4734/4734/3556/5629/4854/81544/6900/25/27/51704/152/4804/4009/57118/26281/30812/57463/6935/152559/9529/9693/1840/6925/4690/2043/57498/7025/6498/7248/5802/57611/2889/9353/344901/9037/8507/4851/84079…
GO:0010975	regulation of neuron projection development	214	0.253933	1.47941	0.00790514	0.0395438	0.0267174	1933	tags=33%, list=21%, signal=27%	64506/64506/8724/23189/50618/50618/4131/26052/85464/85464/659/3397/653/3569/4038/9314/120892/23064/23064/5728/8997/91584/5587/6422/134430/55754/55754/57142/1808/4734/4734/3556/6900/25/27/51704/4804/57118/57463/152559/9529/9693/4690/2043/57498/7025/6498/7248/5802/57611/2889/9353/344901/9037/8507/84079/5362/54413/22871/5604/54434/4035/4916/6722/1123/466/55079/5653/3084/90167/10505/7436/1272
GO:0090022	regulation of neutrophil chemotaxis	17	0.553784	1.83113	0.00722892	0.0371514	0.025101	2268	tags=65%, list=25%, signal=49%	2921/2920/1906/57118/6372/5473/2919/9353/7060/5197/6374
GO:1902622	regulation of neutrophil migration	19	0.537767	1.86158	0.00242131	0.0295327	0.0199535	2985	tags=74%, list=33%, signal=50%	2921/2920/1906/57118/6372/5473/2919/9353/7060/5197/6374/3929/3554/5196
GO:0008593	regulation of Notch signaling pathway	36	0.424619	1.75313	0.0025641	0.0295327	0.0199535	2944	tags=57%, list=32%, signal=39%	22848/22848/55294/27255/81544/3815/8788/8626/1840/9270/51162/4851/23462/2624/28514/388585/23493/65989/81619/604/221336
GO:0046822	regulation of nucleocytoplasmic transport	104	0.335791	1.74505	0.00322581	0.0295327	0.0199535	2205	tags=41%, list=24%, signal=32%	5743/23189/1440/3569/1956/4838/284/5532/3843/23411/5594/5784/347/4734/4734/3952/5781/7067/11030/55612/9472/6934/25937/64328/7046/4601/4088/948/5311/9037/8445/51496/5534/4188/2776/51715/5295/4089/652/5501/5530/8720/10411/147906
GO:0030808	regulation of nucleotide biosynthetic process	69	0.354595	1.70399	0.00294985	0.0295327	0.0199535	2649	tags=49%, list=29%, signal=35%	117/2917/5578/2774/55022/4887/19/136/112609/10891/2977/1906/133/111/9472/1394/4883/9590/1392/344901/56246/7434/153/4842/49/7077/1812/3351/3973/2740/11245/2587/799/10886/155
GO:0006140	regulation of nucleotide metabolic process	111	0.327427	1.72921	0.00324675	0.0295327	0.0199535	983	tags=27%, list=11%, signal=24%	117/2917/5578/9759/9759/2774/4199/55022/3091/3091/4887/51085/405/54583/3356/5465/19/136/54541/112609/10891/2977/1906/133/111/9472/1394/4883/2819/5562/9590
GO:0030278	regulation of ossification	84	0.424452	2.14061	0.00294985	0.0295327	0.0199535	1927	tags=46%, list=21%, signal=36%	196527/196527/9759/9759/3400/92/659/3397/3569/4038/4091/3091/3091/10766/10766/5587/6422/4090/3199/5594/5727/2662/162466/63923/90/8626/7291/4921/4041/130497/83999/4088/6863/6546/344901/4851/4077/23051/5617/221044/652
GO:0045667	regulation of osteoblast differentiation	57	0.412468	1.92721	0.00283286	0.0295327	0.0199535	1927	tags=44%, list=21%, signal=35%	9759/9759/3400/92/659/3397/3569/5587/6422/4090/3199/5727/2662/63923/90/8626/7291/4921/4041/4088/344901/4851/4077/23051/221044/652
GO:0060393	regulation of pathway-restricted SMAD protein phosphorylation	37	0.398605	1.65893	0.0103093	0.0469454	0.0317182	1927	tags=38%, list=21%, signal=30%	92/659/653/4091/4838/2662/11030/90/7046/168667/651/56937/4089/652
GO:0090276	regulation of peptide hormone secretion	111	0.297658	1.572	0.00324675	0.0295327	0.0199535	1615	tags=31%, list=18%, signal=26%	5578/6566/3745/11069/3091/3091/1956/8997/9572/5532/130399/6422/8874/6514/4826/23568/3952/5781/152/111/1803/6934/8864/2044/5581/4041/1392/57818/51762/1374/3708/222546/2822/8622/5950
GO:0002791	regulation of peptide secretion	197	0.247749	1.4169	0.00398406	0.0302056	0.0204081	1615	tags=27%, list=18%, signal=23%	57678/6711/5578/6566/3745/3569/11069/3091/3091/4887/1956/8997/284/9572/5532/130399/6422/8874/6514/4826/23568/134957/3952/3556/5781/25/55612/55366/152/111/285381/9474/1803/84976/6934/8864/7291/2044/5581/4041/2615/1392/1149/57818/27242/51762/1374/55763/3708/222546/2822/6288/23765/8622/5950
GO:0050730	regulation of peptidyl-tyrosine phosphorylation	97	0.283542	1.46814	0.00613497	0.0336576	0.0227404	2310	tags=41%, list=25%, signal=31%	9655/1440/55294/3569/4038/122809/1956/58533/58533/284/3356/6422/7039/3481/9467/23568/3952/25/3815/51704/152/253260/3690/9244/5581/948/3592/7132/3678/7060/9370/7006/3084/1272/867/3976/1636/2690/388585/5621/3570/5649
GO:0014066	regulation of phosphatidylinositol 3-kinase signaling	66	0.387876	1.87272	0.00277008	0.0295327	0.0199535	1987	tags=46%, list=22%, signal=36%	4233/1440/9314/847/5527/5527/1956/5728/284/2321/23411/5594/152831/2247/4734/4734/3952/8395/5781/3815/5290/26281/7291/8822/2246/3084/5295/2149/867/2549/113791
GO:0010517	regulation of phospholipase activity	33	0.437951	1.7625	0.00486618	0.0311905	0.0210736	3039	tags=70%, list=33%, signal=47%	117/1956/2321/3356/2247/22925/25/27/3815/552/5581/2776/4035/636/653145/148/5156/5159/553/1902/283/1909/5724
GO:1900274	regulation of phospholipase C activity	24	0.560544	2.05043	0.00243309	0.0295327	0.0199535	3039	tags=83%, list=33%, signal=56%	117/1956/2321/3356/2247/25/27/3815/552/5581/2776/636/148/5156/5159/553/1902/283/1909/5724
GO:0060078	regulation of postsynaptic membrane potential	81	0.305621	1.53251	0.00847458	0.0414893	0.0280319	2133	tags=42%, list=23%, signal=32%	57030/6330/2562/2562/6327/11280/8898/1139/4887/120892/22930/22930/5728/6331/2904/8913/57502/6329/6335/6546/9162/5311/6328/54413/22871/54434/6334/266743/2030/2903/2915/57053/112755/6547/5530
GO:1901379	regulation of potassium ion transmembrane transport	34	0.530698	2.16615	0.00242131	0.0295327	0.0199535	1034	tags=42%, list=11%, signal=37%	845/196527/196527/7881/1908/287/54800/3759/1804/4734/4734/88/9472/51719/57463
GO:1901016	regulation of potassium ion transmembrane transporter activity	22	0.552478	1.98612	0.00247525	0.0295327	0.0199535	1808	tags=48%, list=20%, signal=38%	845/7881/287/54800/4734/4734/88/9472/51719/3787/3788
GO:0043266	regulation of potassium ion transport	41	0.502098	2.16737	0.00257732	0.0295327	0.0199535	1034	tags=37%, list=11%, signal=33%	845/196527/196527/7881/1908/287/54800/3356/3759/1804/4734/4734/88/9472/51719/57463
GO:1902893	regulation of pri-miRNA transcription from RNA polymerase II promoter	16	0.607061	1.97937	0.00246305	0.0295327	0.0199535	1700	tags=72%, list=19%, signal=59%	9759/9759/4091/3091/3091/5465/7003/4804/2353/4775/4088/6722/4781
GO:1901879	regulation of protein depolymerization	35	0.437704	1.79353	0.00252525	0.0295327	0.0199535	965	tags=36%, list=11%, signal=32%	6711/7111/830/830/1073/324/25802/4281/130271/51474/88/2059/5962
GO:1904589	regulation of protein import	82	0.371692	1.86695	0.00287356	0.0295327	0.0199535	2205	tags=42%, list=24%, signal=32%	5743/23189/1440/3569/1956/4838/284/5532/3843/23411/5594/347/3952/7067/11030/55612/9472/25937/7046/4601/4088/948/5311/9037/8445/5534/4188/2776/51715/5295/4089/652/5530/8720/147906
GO:0042306	regulation of protein import into nucleus	80	0.379961	1.90629	0.0027933	0.0295327	0.0199535	2205	tags=43%, list=24%, signal=33%	5743/23189/1440/3569/1956/4838/284/5532/3843/23411/5594/347/3952/7067/11030/55612/9472/25937/7046/4601/4088/948/5311/9037/8445/5534/4188/2776/51715/5295/4089/652/5530/8720/147906
GO:0010738	regulation of protein kinase A signaling	15	0.563726	1.79874	0.00726392	0.0371514	0.025101	1715	tags=53%, list=19%, signal=43%	120892/9867/9465/9472/9590/11215/80309/9370
GO:0051896	regulation of protein kinase B signaling	64	0.354538	1.70281	0.0028169	0.0295327	0.0199535	1504	tags=32%, list=17%, signal=27%	1440/3569/10253/9314/1956/5728/284/23411/1969/6453/3481/57142/3952/253260/6934/9270/2152/8644/7046/2889/9037
GO:1900180	regulation of protein localization to nucleus	104	0.291921	1.51706	0.00322581	0.0295327	0.0199535	1941	tags=34%, list=21%, signal=27%	5743/23189/1440/3569/1956/4838/284/5532/3843/23411/5594/347/3952/7067/11030/55612/4804/9472/25937/51208/7046/4601/4088/948/5311/9037/8445/5534/23650/4188/2776/51715/5295/4089/652/3976
GO:0050708	regulation of protein secretion	182	0.25437	1.45456	0.00729927	0.0371514	0.025101	1666	tags=28%, list=18%, signal=23%	57678/6711/5578/6566/3745/3569/11069/3091/3091/1956/284/9572/5532/130399/6422/6514/4826/23568/134957/3952/3556/5781/25/55612/55366/152/111/285381/9474/1803/84976/6934/8864/7291/2044/5581/4041/2615/1392/1149/57818/27242/1374/55763/3708/222546/2822/6288/23765/8622/5950/117854
GO:1900371	regulation of purine nucleotide biosynthetic process	69	0.354595	1.70399	0.00294985	0.0295327	0.0199535	2649	tags=49%, list=29%, signal=35%	117/2917/5578/2774/55022/4887/19/136/112609/10891/2977/1906/133/111/9472/1394/4883/9590/1392/344901/56246/7434/153/4842/49/7077/1812/3351/3973/2740/11245/2587/799/10886/155
GO:1900542	regulation of purine nucleotide metabolic process	108	0.327128	1.7281	0.00315457	0.0295327	0.0199535	2260	tags=42%, list=25%, signal=32%	117/2917/5578/9759/9759/2774/55022/3091/3091/4887/51085/405/54583/3356/5465/19/136/54541/112609/10891/2977/1906/133/111/9472/1394/4883/2819/5562/9590/8654/1392/5563/5311/344901/5144/56246/7434/27031/153/4842/49/7077/10411/1812/3351/3973
GO:0046578	regulation of Ras protein signal transduction	106	0.276201	1.45361	0.00311526	0.0295327	0.0199535	2173	tags=38%, list=24%, signal=29%	121512/121512/10252/4233/23189/50618/50618/6655/6654/10253/9922/9922/50649/152273/8997/2840/19/8874/6453/9462/80243/9639/2843/5962/23268/11214/9162/9265/2889/55200/143872/55785/3084/4853/2149/4168/3688/440073/7077/5921/8437/23101
GO:0010469	regulation of receptor activity	71	0.34734	1.67971	0.00297619	0.0295327	0.0199535	2412	tags=50%, list=27%, signal=37%	845/1756/10345/9655/55294/54800/122809/58533/58533/7039/3481/57158/10891/88/152/4644/9472/149111/5581/1392/5311/66004/817/5144/54413/22871/636/133522/867/4842/5054/2280/5649/859/151/51389
GO:0051279	regulation of release of sequestered calcium ion into cytosol	35	0.549987	2.25363	0.00252525	0.0295327	0.0199535	2197	tags=63%, list=24%, signal=48%	845/1756/10345/287/6262/57158/25/4644/9472/9474/5581/7220/623/6546/5311/817/5144/84959/2149/4842/2280/1812
GO:0010880	regulation of release of sequestered calcium ion into cytosol by sarcoplasmic reticulum	16	0.69899	2.27911	0.00246305	0.0295327	0.0199535	1542	tags=56%, list=17%, signal=47%	845/1756/10345/287/6262/9472/6546/817/5144
GO:0032101	regulation of response to external stimulus	276	0.25066	1.50922	0.00485437	0.0311905	0.0210736	1888	tags=30%, list=21%, signal=25%	196527/196527/90102/90102/5743/4233/5578/11343/9655/1908/659/3569/9314/1956/11005/5728/2840/5465/91584/5587/10988/8780/134957/2247/347/3952/136/2921/2920/1906/6369/51704/57118/253260/9180/285/1948/9397/170692/6372/6283/2152/23328/55012/25959/5473/1215/2043/6095/23097/4088/6863/22875/8905/2919/948/5802/3592/7132/55894/7103/9353/6288/9037/1259/4851/23765/5362/5604/1012/55603/6376/7060/53833/4916/11…
GO:1903034	regulation of response to wounding	65	0.378753	1.82075	0.00284091	0.0295327	0.0199535	2352	tags=49%, list=26%, signal=37%	196527/196527/90102/90102/5578/23189/9314/5728/134957/2247/1906/170692/5581/2152/2043/4088/22875/948/5802/7103/5604/55603/4638/4916/2054/84959/7006/2149/5054/5592/135228/81565/5156
GO:0060314	regulation of ryanodine-sensitive calcium-release channel activity	14	0.659882	2.05343	0.00483092	0.0311905	0.0210736	2056	tags=71%, list=23%, signal=55%	845/1756/10345/57158/9472/5311/817/5144/4842/2280
GO:0051046	regulation of secretion	318	0.238252	1.47818	0.00512821	0.0311905	0.0210736	1615	tags=26%, list=18%, signal=22%	57678/6711/2917/5578/1385/6566/1908/29091/83849/3745/3569/11069/4828/5899/3091/3091/4887/120892/22930/22930/1956/83452/8997/284/9572/5532/3356/130399/6422/8874/6514/4826/23568/134957/22925/3952/3556/136/5781/25/55612/1906/55366/552/152/111/285381/1394/9474/115827/1803/26281/84976/6934/9627/6812/8864/7291/2044/5581/4041/8913/6781/2615/3737/1392/6623/1149/57818/6863/27242/51762/1374/55763/3708/9341…
GO:1903530	regulation of secretion by cell	298	0.249787	1.53206	0.00510204	0.0311905	0.0210736	1615	tags=27%, list=18%, signal=23%	57678/6711/2917/5578/1385/6566/1908/29091/83849/3745/3569/11069/4828/5899/3091/3091/4887/120892/22930/22930/1956/83452/8997/284/9572/5532/3356/130399/6422/8874/6514/4826/23568/134957/3952/3556/136/5781/25/55612/1906/55366/552/152/111/285381/1394/9474/115827/1803/26281/84976/6934/9627/6812/8864/7291/2044/5581/4041/8913/2615/3737/1392/6623/1149/57818/6863/27242/51762/1374/55763/3708/9341/222546/282…
GO:0051282	regulation of sequestering of calcium ion	46	0.52382	2.31584	0.0027248	0.0295327	0.0199535	2197	tags=59%, list=24%, signal=45%	845/1756/10345/287/6262/3356/57158/2247/25/4644/9472/9474/6261/5581/7220/623/6546/5311/3708/817/5144/84959/2149/4842/2280/53373/1812
GO:0051056	regulation of small GTPase mediated signal transduction	156	0.271451	1.51593	0.00353357	0.0295327	0.0199535	2173	tags=37%, list=24%, signal=29%	117/121512/121512/10252/10144/4233/23189/50618/50618/6655/57636/6654/10253/9922/9922/50649/152273/8997/2840/19/4649/8874/6453/57186/79658/58480/9462/395/57569/80243/9639/2843/5962/85360/23268/11214/9162/394/9265/2889/55200/9353/1123/57584/143872/55785/23092/3084/4853/2149/90167/4168/3688/9411/440073/7077/5921/79822/8437/23101
GO:0014910	regulation of smooth muscle cell migration	34	0.442145	1.8047	0.00242131	0.0295327	0.0199535	3026	tags=66%, list=33%, signal=44%	9759/9759/9732/10891/93649/9353/3486/54434/4035/9370/80005/1636/5054/6653/3037/5031/5159/4303/1902/3488/65009/4780/5467
GO:0048660	regulation of smooth muscle cell proliferation	61	0.423794	2.01239	0.0028169	0.0295327	0.0199535	3039	tags=58%, list=33%, signal=39%	5743/9759/9759/3569/9314/1956/10257/347/4854/10891/1906/4969/4883/93649/6934/57447/3592/10135/3486/1012/9370/7434/652/388585/3351/3570/1264/5159/4313/27086/283/3488/65009/1991/5467/5724
GO:0006940	regulation of smooth muscle contraction	30	0.479852	1.8779	0.00478469	0.0311905	0.0210736	2423	tags=60%, list=27%, signal=44%	5743/1131/4887/9732/136/1906/152/93649/6722/143872/2149/80005/5592/5021/148/1264/151/9312
GO:1902305	regulation of sodium ion transmembrane transport	29	0.488002	1.8814	0.00501253	0.0311905	0.0210736	1489	tags=40%, list=16%, signal=34%	7402/1756/6330/6327/54800/6331/4734/4734/493/5581/130497/817
GO:2000649	regulation of sodium ion transmembrane transporter activity	24	0.5056	1.84945	0.00486618	0.0311905	0.0210736	1489	tags=40%, list=16%, signal=34%	7402/1756/6330/6327/54800/4734/4734/5581/130497/817
GO:0002028	regulation of sodium ion transport	46	0.368134	1.62754	0.00544959	0.0311905	0.0210736	2656	tags=45%, list=29%, signal=32%	7402/1756/6330/6327/54800/6331/4734/4734/493/5581/130497/6546/817/154215/1272/4842/150094/859/6640/128414/55800
GO:1903670	regulation of sprouting angiogenesis	17	0.68187	2.25466	0.00240964	0.0295327	0.0199535	2018	tags=71%, list=22%, signal=55%	5743/9314/4223/2247/4804/9734/9270/5607/4851/3678/2246/28514
GO:0032371	regulation of sterol transport	18	0.52904	1.78547	0.00950119	0.0454454	0.0307048	1994	tags=50%, list=22%, signal=39%	19/23411/5727/3952/64241/4035/9370/9388/5244
GO:0051492	regulation of stress fiber assembly	43	0.390155	1.70323	0.00539084	0.0311905	0.0210736	2306	tags=48%, list=25%, signal=36%	90102/90102/4233/9475/23671/6422/395/9639/9270/7046/4088/6863/7248/6093/5295/90167/29109/6281/79822/10411/7481
GO:0016202	regulation of striated muscle tissue development	66	0.355201	1.71496	0.00277008	0.0295327	0.0199535	2574	tags=49%, list=28%, signal=35%	9759/9759/1385/5728/57158/2247/1831/1906/9472/1948/9734/93649/26281/5562/60485/7291/7049/7046/4088/23414/4851/5950/4617/3084/4089/652/28514/859/22933/23493/7480/2627/2253
GO:0042762	regulation of sulfur metabolic process	15	0.612052	1.95294	0.00484262	0.0311905	0.0210736	1714	tags=47%, list=19%, signal=38%	57546/635/6934/5164/5166/6667/55066
GO:1902903	regulation of supramolecular fiber organization	154	0.323624	1.80027	0.00355872	0.0295327	0.0199535	1963	tags=38%, list=22%, signal=30%	6711/90102/90102/4233/1410/23189/7111/830/830/85464/85464/1440/1073/3397/1139/9475/23671/324/6422/25802/4281/130271/51474/395/5629/25/55243/1906/6369/88/9639/2059/253260/5962/11135/133746/9270/5581/4690/11214/7046/4088/6863/7248/80206/9353/9037/54434/6093/123720/23075/91663/5295/93661/90167/4089/10602/29109/6281/29766
GO:0044057	regulation of system process	256	0.362536	2.1609	0.00452489	0.0311905	0.0210736	2510	tags=45%, list=28%, signal=33%	845/5743/2034/5578/11343/7402/3768/1756/9759/9759/1131/10345/27129/6330/1908/3269/659/6327/11280/287/8898/3569/6271/6271/9314/6262/4887/10060/1956/23405/5728/6331/10052/3356/4660/3759/9732/7135/3952/136/5781/10891/7067/493/785/1906/133/552/152/9472/1394/4882/93649/3736/8864/6261/5152/8654/3777/8913/7220/6781/11214/1392/4205/11149/4088/6863/27242/490/6546/51762/10810/3708/64241/817/5144/54413/2287…
GO:0001990	regulation of systemic arterial blood pressure by hormone	21	0.516862	1.84924	0.00492611	0.0311905	0.0210736	2785	tags=57%, list=31%, signal=40%	4311/1908/1906/552/1215/1511/2149/1636/5021/59272/553/1359
GO:0003044	regulation of systemic arterial blood pressure mediated by a chemical signal	26	0.5338	1.95915	0.0025974	0.0295327	0.0199535	2785	tags=62%, list=31%, signal=43%	4311/1908/1906/552/1215/1511/5144/2149/153/1636/5021/148/59272/155/553/1359
GO:0006356	regulation of transcription from RNA polymerase I promoter	19	-0.512343	-1.68065	0.0101868	0.046661	0.0315261	3127	tags=58%, list=34%, signal=38%	2064/5440/4141/4691/5441/55011/7343/23133/9555/6597
GO:0090092	regulation of transmembrane receptor protein serine/threonine kinase signaling pathway	109	0.341556	1.81103	0.00315457	0.0295327	0.0199535	2544	tags=46%, list=28%, signal=33%	63976/2719/92/659/2734/653/4091/4838/58533/58533/23411/6422/2662/1030/11030/25/55612/93649/90/25937/6935/7049/7046/10370/1149/4088/6498/2297/64388/4851/168667/51496/651/56937/26036/4089/652/25928/2280/168002/2200/3175/8200/388585/135228/859/54829/375616/3625/494470/2627
GO:0034762	regulation of transmembrane transport	209	0.364286	2.12732	0.00389105	0.030128	0.0203558	2449	tags=46%, list=27%, signal=34%	845/196527/196527/7402/3768/1756/10345/7881/6330/1908/3773/3745/6327/11280/287/6271/6271/54800/6262/6331/117531/3758/3759/3739/57158/2904/1804/4734/4734/57120/10891/493/25/785/88/4644/9472/1394/9474/1183/3736/51719/79026/57463/7291/149111/5581/8913/7220/130497/3737/1392/6329/6335/623/1187/6546/5311/3787/817/6328/5144/55917/54413/22871/51185/1188/30819/10089/6769/84959/6334/259232/3788/2903/2149/5…
GO:0022898	regulation of transmembrane transporter activity	96	0.39316	2.02834	0.00306748	0.0295327	0.0199535	1697	tags=38%, list=19%, signal=31%	845/7402/1756/10345/7881/6330/6327/287/6271/6271/54800/6262/57158/4734/4734/57120/10891/785/88/4644/9472/1394/51719/79026/7291/149111/5581/130497/1392/5311/3787/817/5144/54413/22871/30819/6769
GO:0032409	regulation of transporter activity	101	0.377527	1.96252	0.00310559	0.0295327	0.0199535	2310	tags=44%, list=25%, signal=33%	845/7402/1756/10345/7881/6330/6327/287/6271/6271/54800/6262/57158/4734/4734/57120/10891/785/88/4644/9472/1394/51719/79026/7291/149111/5581/130497/1392/5311/3787/817/5144/55917/54413/22871/30819/6769/3788/4842/5142/2280/10681/10110/9104/5649
GO:0035296	regulation of tube diameter	58	0.464987	2.1766	0.00282486	0.0295327	0.0199535	3056	tags=73%, list=34%, signal=49%	5743/1131/1908/3269/659/1956/3356/9732/3952/136/1906/133/552/152/9474/1373/8864/6546/59342/143872/2149/3672/153/624/80005/1636/4842/5592/1812/3351/5021/10242/148/151/59272/155/553/5028/1621/1909/5467/5724/135
GO:0035150	regulation of tube size	62	0.451789	2.16413	0.00277778	0.0295327	0.0199535	3056	tags=70%, list=34%, signal=47%	5743/1131/1908/3269/659/1956/3356/9732/3952/136/1906/133/552/152/9474/1373/8864/9270/6546/59342/143872/2149/3672/153/624/80005/1636/4842/5592/1812/3351/5021/10242/148/151/59272/155/553/5028/1621/1909/5467/5724/135
GO:0010574	regulation of vascular endothelial growth factor production	15	0.682387	2.17737	0.00242131	0.0295327	0.0199535	1281	tags=56%, list=14%, signal=48%	5743/3569/3091/3091/4838/405/136/57447/6095
GO:1901342	regulation of vasculature development	110	0.482329	2.55007	0.00320513	0.0295327	0.0199535	1750	tags=47%, list=19%, signal=38%	5743/5578/3373/3397/51129/3569/1139/9314/3091/3091/3202/9475/4838/11005/4223/23554/306/54583/2321/23411/1969/5587/6422/1958/2247/3952/3815/133/6369/4804/285/1948/9734/93649/79805/7291/9693/9270/2152/5607/23328/1215/204851/9037/4851/64102/3678/23462/6093/6376/7060/2246/2624
GO:0019229	regulation of vasoconstriction	33	0.571387	2.2995	0.00243309	0.0295327	0.0199535	2510	tags=71%, list=28%, signal=51%	5743/1131/1908/3269/659/1956/3356/9732/3952/1906/133/552/152/8864/143872/2149/624/80005/1636/5021/10242/148/151/59272
GO:0061041	regulation of wound healing	57	0.35211	1.64519	0.00849858	0.0415138	0.0280484	2223	tags=44%, list=24%, signal=34%	196527/196527/90102/90102/5578/23189/5728/134957/2247/1906/170692/5581/2152/4088/22875/948/7103/55603/4638/2054/84959/7006/2149/5054/5592/135228
GO:0051209	release of sequestered calcium ion into cytosol	46	0.52382	2.31584	0.0027248	0.0295327	0.0199535	2197	tags=59%, list=24%, signal=45%	845/1756/10345/287/6262/3356/57158/2247/25/4644/9472/9474/6261/5581/7220/623/6546/5311/3708/817/5144/84959/2149/4842/2280/53373/1812
GO:0014808	release of sequestered calcium ion into cytosol by sarcoplasmic reticulum	18	0.671478	2.26619	0.0023753	0.0295327	0.0199535	1542	tags=56%, list=17%, signal=46%	845/1756/10345/287/6262/9472/6261/6546/817/5144
GO:0072001	renal system development	152	0.407811	2.27557	0.0034965	0.0295327	0.0199535	2732	tags=53%, list=30%, signal=37%	4311/10252/2719/4093/4038/10413/847/4091/120892/7482/284/6422/4090/11231/1958/5727/2247/5629/4854/55366/54798/285/1948/2018/6492/93649/359/3655/30812/25937/9244/8626/9096/130497/7046/2043/3691/3207/4088/2297/7248/5311/9353/26249/4851/79192/168667/5950/8642/9370/2246/56913/27031/4089/652/3976/1636/3237/28514/54790/168002/2200/388585/9104/3217/7481/3037/5156/28999/51301/5455/3913/7475/5159/2253/116…
GO:0061437	renal system vasculature development	13	0.654097	1.9864	0.00480769	0.0311905	0.0210736	2527	tags=77%, list=28%, signal=56%	284/1958/4854/285/130497/5311/4851/652/5156/5159
GO:0061326	renal tubule development	53	0.444524	2.03169	0.0027933	0.0295327	0.0199535	2574	tags=53%, list=28%, signal=38%	2719/10413/7482/5727/2247/55366/30812/25937/130497/3207/2297/5311/26249/4851/79192/8642/2246/4089/652/3976/3237/28514/388585/3217/7481/5455/7475/2253
GO:0061333	renal tubule morphogenesis	45	0.408678	1.79552	0.00543478	0.0311905	0.0210736	2574	tags=49%, list=28%, signal=35%	2719/7482/5727/2247/55366/30812/130497/3207/2297/5311/26249/79192/8642/2246/4089/652/3237/388585/3217/7481/7475/2253
GO:0022904	respiratory electron transport chain	42	-0.407766	-1.62395	0.0111111	0.0497664	0.0336242	2139	tags=48%, list=24%, signal=37%	51103/54539/1351/4701/4705/1337/54949/4720/4726/4706/10514/4729/7384/7384/1537/1537/11315/4716/4716/1345/1345
GO:0060541	respiratory system development	97	0.392005	2.02975	0.00306748	0.0295327	0.0199535	1941	tags=43%, list=21%, signal=34%	10252/2034/2719/1385/7881/659/342371/3397/4040/10413/10253/3202/1956/4838/7482/5594/64399/5629/93986/7067/10905/93649/84976/57493/60485/1392/9496/23414/1544/4851/5604/220/5534/4015/5950/6722/4781/2246/6670/27031/652/3976
GO:0030323	respiratory tube development	86	0.408609	2.07903	0.00289017	0.0295327	0.0199535	1941	tags=45%, list=21%, signal=36%	10252/2034/2719/1385/659/342371/3397/10413/10253/3202/1956/4838/7482/5594/64399/5629/93986/7067/10905/51696/93649/57493/60485/1392/9496/23414/1544/4851/5604/5534/4015/5950/6722/4781/2246/6670/27031/652/3976
GO:0001101	response to acid chemical	166	0.333404	1.86758	0.00377358	0.0295327	0.0199535	1715	tags=33%, list=19%, signal=27%	5743/64506/64506/8322/27244/1385/5105/3569/340485/10413/9314/847/55022/2180/2308/1956/23064/23064/19/3843/6422/3199/1958/5009/5727/10670/3952/10891/338/493/27/1906/552/64121/1109/5562/359/1373/6935/5581/8644/7049/130497/6470/5563/948/5311/1843/1374/6862/5166/1244/5950/4916/6256/9370
GO:0009617	response to bacterium	205	0.261226	1.51746	0.00395257	0.0302056	0.0204081	1564	tags=27%, list=17%, signal=23%	8793/8793/5743/64506/64506/8724/5578/1440/55122/5105/57088/3569/11096/400830/7079/6197/11005/9572/306/19/7035/1969/5897/5594/949/949/10891/338/25/2921/2920/1906/133/4804/2353/7538/84659/1373/6372/55970/6283/1130/5581/23328/5473/623/23097/6863/27242/2919/948/3592/7132/1511/55894/1544/4851/5144/1244
GO:0071772	response to BMP	76	0.384542	1.89817	0.00289017	0.0295327	0.0199535	2211	tags=45%, list=24%, signal=34%	2719/92/659/3397/4093/653/4038/6262/4091/4838/6422/4090/1958/2662/25/90/7049/7321/6498/11167/2297/64388/6862/4851/64102/168667/51496/651/4089/652/25928/2200/8200/388585
GO:0031000	response to caffeine	11	0.704586	2.01968	0.00227273	0.0295327	0.0199535	1353	tags=64%, list=15%, signal=54%	845/3569/6262/10891/5562/6261/6546
GO:0009743	response to carbohydrate	113	0.302206	1.60585	0.00323625	0.0295327	0.0199535	1487	tags=29%, list=16%, signal=25%	57678/5743/2309/2309/5105/3745/847/4199/3091/3091/2998/5728/51085/9572/5532/130399/1958/3952/10891/338/111/5290/285/6934/2044/5581/4041/22841/1215/1392/6546/10628/222546/2822
GO:0031960	response to corticosteroid	91	0.349747	1.78662	0.00302115	0.0295327	0.0199535	2132	tags=42%, list=23%, signal=33%	5743/2309/2309/687/3569/2308/1956/306/5069/23205/54541/1906/133/552/2353/7538/1373/8644/6781/11214/1392/490/2908/1843/9353/4851/1244/23462/4916/9370/266743/189/133522/590/678/2354/5244/50616/677
GO:0034097	response to cytokine	318	0.225278	1.39769	0.0102564	0.0468512	0.0316546	1403	tags=23%, list=15%, signal=21%	8793/8793/4311/3977/27252/27252/5743/5578/6360/6517/9759/9759/4501/10803/9655/2309/2309/1440/3373/5105/3569/54756/54756/9314/9414/9414/55022/7079/3091/3091/2180/3953/122809/284/5532/2840/7035/23411/6422/4281/5594/1958/8491/3952/3556/5781/10891/338/3815/2921/2920/1906/6369/347730/4804/2353/9472/7538/9180/4882/3459/2819/6372/10492/2152/4783/5607/51208/3590/23236/5473/6095/27242/6498/2919/204851/800…
GO:0036293	response to decreased oxygen levels	182	0.2548	1.45702	0.00729927	0.0371514	0.025101	1368	tags=25%, list=15%, signal=22%	64344/5743/64506/64506/2034/6517/1385/2309/2309/5105/51129/1139/847/6262/3091/3091/5728/405/54583/5465/23411/6422/10397/665/665/1958/3952/54541/10891/1906/133/285/93649/1803/5562/6261/317/7291/5581/7049/3777/6781/7321/10370/6095/4088/6546/7248
GO:0042493	response to drug	218	0.263584	1.5393	0.00401606	0.0303428	0.0205009	2364	tags=35%, list=26%, signal=27%	117/9429/340273/5743/9759/9759/1385/2309/2309/123/1848/11280/3569/340485/847/6581/7079/2180/10060/1956/5728/5532/3356/19/6422/55754/55754/5009/32/5727/10257/347/10891/1906/2353/9474/2018/1373/6530/10351/3777/1576/1392/5563/6546/5139/10628/1374/64241/2822/1544/1557/1244/4015/9370/5617/590/2903/4257/2354/5019/6281/5244/4842/5142/116085/3030/8856/7077/5530/2557/1812/5621/3351/3726/5021/148/5141/8443
GO:0009991	response to extracellular stimulus	227	0.277881	1.6242	0.00420168	0.0311524	0.0210478	2034	tags=33%, list=22%, signal=26%	5743/6566/2309/2309/659/5105/3745/3569/5287/847/6581/5899/2180/120892/2308/1956/6751/5728/7482/5465/130399/19/23411/5587/6422/5594/5009/32/10670/8897/3952/5629/136/1030/10891/7071/26153/133/552/64121/2353/9474/7538/93649/5562/359/1373/3360/3655/317/8644/25959/6781/5563/490/11167/6546/7248/5164/56477/64241/5166/83939/79065/6722/9370/5617/590/9388/5019/867/7706/153/5244/54407/7486
GO:0070542	response to fatty acid	43	0.415996	1.81604	0.00539084	0.0311905	0.0210736	1715	tags=44%, list=19%, signal=36%	5743/1385/847/55022/2180/6422/10891/338/1906/5562/1373/5581/8644/7049/5563/948/1374/5166/9370
GO:0009620	response to fungus	14	0.656224	2.04205	0.00483092	0.0311905	0.0210736	3053	tags=93%, list=34%, signal=62%	5806/3569/9474/6283/1511/23765/4057/6279/10417/728358/1991/6280/10892
GO:0051384	response to glucocorticoid	82	0.377475	1.896	0.00287356	0.0295327	0.0199535	2132	tags=45%, list=23%, signal=34%	5743/2309/2309/687/3569/2308/1956/306/5069/23205/54541/1906/133/552/2353/7538/1373/6781/11214/1392/490/2908/1843/9353/1244/23462/4916/9370/266743/189/133522/590/678/2354/5244/50616/677
GO:0009749	response to glucose	96	0.274549	1.41642	0.00920245	0.0443077	0.0299361	1765	tags=31%, list=19%, signal=25%	57678/2309/2309/3745/3091/3091/2998/5728/51085/9572/5532/130399/1958/10891/111/5290/285/6934/2044/5581/4041/22841/1215/1392/6546/10628/222546/2822/6722/9370/2030
GO:0070848	response to growth factor	323	0.31414	1.9588	0.00505051	0.0311905	0.0210736	2241	tags=41%, list=25%, signal=32%	63976/10252/10979/8322/2719/1385/2309/2309/3373/92/6654/659/2734/3397/1848/4093/653/3569/4038/10253/9314/23527/847/6262/4091/3091/3091/1956/2331/4838/23064/23064/58533/58533/405/306/2321/23411/1969/5587/6422/4090/4212/5594/1958/152831/64399/2591/2247/2662/4734/4734/1030/54541/5781/10891/7071/25/55612/1906/4804/161742/2353/7538/285/93649/26281/5962/1373/3690/10479/90/6935/317/7291/5151/9693/9270/9…
GO:0009746	response to hexose	101	0.287057	1.49222	0.00310559	0.0295327	0.0199535	1487	tags=29%, list=16%, signal=24%	57678/5743/2309/2309/5105/3745/3091/3091/2998/5728/51085/9572/5532/130399/1958/10891/111/5290/285/6934/2044/5581/4041/22841/1215/1392/6546/10628/222546/2822
GO:0009725	response to hormone	449	0.244231	1.5558	0.00649351	0.0350955	0.023712	2132	tags=33%, list=23%, signal=26%	5743/64506/64506/23189/6517/9759/9759/1385/2309/2309/687/6654/5105/4040/55667/3569/5925/5925/847/4199/10580/55022/7079/2180/3953/1979/1979/2308/1956/4838/23235/6751/55023/3061/9572/306/5465/130399/23411/324/6422/3481/5594/1958/5009/5069/4734/4734/3952/23205/54541/5781/10891/7067/338/3815/26524/1906/133/88/552/4804/111/6258/5290/7832/4644/2353/1394/7538/1109/9734/5562/5962/1373/79876/23175/55970/8…
GO:0001666	response to hypoxia	176	0.264704	1.50599	0.00359712	0.0295327	0.0199535	1353	tags=26%, list=15%, signal=22%	64344/5743/64506/64506/2034/6517/1385/2309/2309/5105/51129/1139/847/6262/3091/3091/5728/405/54583/5465/23411/6422/10397/665/665/1958/3952/54541/10891/1906/133/285/93649/1803/5562/6261/317/7291/5581/7049/3777/6781/7321/10370/6095/4088/6546
GO:0010035	response to inorganic substance	251	0.236727	1.40084	0.00900901	0.0436168	0.0294693	1490	tags=25%, list=16%, signal=21%	845/5743/4233/3840/1410/48/221184/4501/1385/2309/2309/4548/3569/9314/847/6262/120892/2308/1956/23064/23064/254428/5728/6331/84919/200894/200894/54583/23411/5594/10397/5009/5727/4499/4734/4734/7018/10891/338/493/25/1906/552/2353/5562/359/1373/3736/4489/140576/1371/5151/8644/3777/8913/7220/4205/6546/948/10628/5311/1843/2822/817/1544
GO:0032868	response to insulin	128	0.277401	1.51556	0.00684932	0.0359939	0.024319	954	tags=23%, list=10%, signal=21%	64506/64506/23189/6517/6654/5105/55667/3569/847/10580/55022/1979/1979/2308/23235/55023/5465/130399/23411/324/3481/1958/5009/3952/5781/133/4804/5290/4644/9734/5562
GO:0070555	response to interleukin-1	44	0.392002	1.70133	0.00554017	0.0314207	0.0212291	1632	tags=39%, list=18%, signal=32%	5578/6360/9759/9759/3373/5105/3569/3091/3091/7035/6422/1958/1906/6369/23236/6095/1244/6376
GO:0044321	response to leptin	13	0.665508	2.02105	0.00480769	0.0311905	0.0210736	801	tags=46%, list=9%, signal=42%	55022/3953/9572/23411/3952/1906
GO:0033993	response to lipid	427	0.277909	1.78252	0.00625	0.0341599	0.0230798	2857	tags=47%, list=31%, signal=34%	8793/8793/117/5743/64506/64506/5578/1410/8322/1385/2309/2309/1440/55122/687/5105/4040/57088/3569/340485/10413/5925/5925/9314/847/55022/7079/2180/2308/9475/1956/6197/4838/23064/23064/6751/5728/9572/306/5465/19/7035/23411/6422/3199/5594/949/949/5727/5069/4734/4734/3952/23205/54541/93986/10891/7067/338/25/27/2921/2920/1906/133/552/4804/111/6258/2353/7538/5562/1373/79876/6372/55970/8626/5581/8644/704…
GO:0032496	response to lipopolysaccharide	137	0.335219	1.8479	0.0034965	0.0295327	0.0199535	2360	tags=45%, list=26%, signal=34%	8793/8793/5743/64506/64506/5578/1440/55122/5105/57088/3569/7079/6197/9572/19/7035/5594/949/949/10891/338/25/2921/2920/1906/133/4804/2353/7538/1373/6372/55970/5581/23328/5473/623/23097/6863/27242/2919/948/3592/7132/1511/1544/4851/5144/1244/117854/5617/5197/4257/2149/5142/5054/4360/8795/128/3656/6374/558/3726/4057/6279/5179
GO:0009612	response to mechanical stimulus	105	0.360997	1.88978	0.00314465	0.0295327	0.0199535	1434	tags=31%, list=16%, signal=27%	5743/1756/63982/63982/9759/9759/54532/54532/3569/6262/1956/8997/3356/117531/3759/4214/4212/5727/10343/5781/93986/3815/1906/7832/2353/285/168507/3736/114780/623/6546/10628/5311/7132
GO:0010038	response to metal ion	163	0.255052	1.42931	0.00743494	0.0376227	0.0254195	1490	tags=25%, list=16%, signal=21%	845/5743/48/221184/4501/1385/3569/847/6262/120892/1956/254428/5728/6331/200894/200894/5594/10397/5009/4499/4734/4734/7018/10891/1906/2353/359/1373/3736/4489/140576/1371/8644/3777/8913/7220/4205/10628/5311/1843/2822/817/1544
GO:0002237	response to molecule of bacterial origin	143	0.324439	1.79375	0.00344828	0.0295327	0.0199535	2360	tags=44%, list=26%, signal=33%	8793/8793/5743/64506/64506/5578/1440/55122/5105/57088/3569/7079/6197/9572/19/7035/5594/949/949/10891/338/25/2921/2920/1906/133/4804/2353/7538/1373/6372/55970/5581/23328/5473/623/23097/6863/27242/2919/948/3592/7132/1511/1544/4851/5144/1244/117854/5617/5197/4257/2149/5142/5054/4360/8795/128/3656/6374/558/3726/4057/6279/5179
GO:0034284	response to monosaccharide	104	0.304235	1.58105	0.00322581	0.0295327	0.0199535	1487	tags=30%, list=16%, signal=25%	57678/5743/2309/2309/5105/3745/847/3091/3091/2998/5728/51085/9572/5532/130399/1958/3952/10891/111/5290/285/6934/2044/5581/4041/22841/1215/1392/6546/10628/222546/2822
GO:0035994	response to muscle stretch	10	0.650751	1.80701	0.00909091	0.0438674	0.0296386	1353	tags=50%, list=15%, signal=43%	1756/6262/1906/2353/6546
GO:1901698	response to nitrogen compound	483	0.228703	1.46536	0.00680272	0.0359939	0.024319	1862	tags=27%, list=20%, signal=23%	8462/845/5743/64506/64506/10518/23189/6517/27244/1131/1385/2309/2309/3269/2562/2562/6654/4548/5105/3397/4040/55667/3569/1139/9314/847/10580/55022/5899/7079/6262/1979/1979/120892/2308/1956/23405/23235/5728/55023/8997/3061/54583/3356/5465/130399/3843/23411/324/6422/688/51274/51274/3481/5594/1958/8780/5009/2551/10257/10670/3952/5781/10891/493/7071/25/1906/133/88/552/64121/4804/111/5290/7832/23318/46…
GO:0031667	response to nutrient levels	211	0.269169	1.57144	0.00389105	0.030128	0.0203558	2034	tags=32%, list=22%, signal=26%	5743/6566/2309/2309/659/5105/3745/3569/5287/847/6581/5899/2180/120892/2308/1956/6751/5728/7482/5465/130399/19/23411/5587/6422/5594/5009/32/10670/8897/3952/5629/1030/10891/7071/133/64121/9474/7538/5562/1373/3360/317/8644/25959/6781/5563/490/11167/6546/7248/5164/56477/64241/5166/83939/79065/6722/9370/5617/590/9388/5019/867/7706/153/5244/54407/7486
GO:0014070	response to organic cyclic compound	472	0.24059	1.54495	0.00671141	0.0359939	0.024319	1793	tags=28%, list=20%, signal=24%	117/845/5743/10518/1410/1385/6566/2309/2309/3269/2562/2562/687/123/5105/3397/4040/1848/4093/3569/1139/5925/5925/9314/847/5899/6262/2180/120892/2308/9475/1956/4838/23405/6751/5728/8997/9572/306/3356/5465/19/7035/23411/6422/688/4090/5594/1958/8780/5009/32/5727/2551/10257/5069/4734/4734/3952/23205/54541/93986/10891/7067/338/493/25/1906/133/552/111/6258/7832/23318/2353/9472/7538/285/2819/5562/1373/36…
GO:0010243	response to organonitrogen compound	435	0.238302	1.52977	0.00617284	0.0338228	0.0228521	1862	tags=27%, list=20%, signal=23%	8462/845/5743/64506/64506/10518/23189/6517/27244/1385/2309/2309/3269/2562/2562/6654/5105/3397/4040/55667/3569/1139/9314/847/10580/55022/7079/6262/1979/1979/120892/2308/1956/23235/5728/55023/8997/3061/3356/5465/130399/3843/23411/324/6422/688/51274/51274/3481/5594/1958/5009/2551/10257/10670/3952/5781/10891/493/7071/25/1906/133/88/552/64121/4804/111/5290/7832/4644/2353/9472/1394/9734/2819/5562/1373/…
GO:0006970	response to osmotic stress	37	0.417592	1.73795	0.00257732	0.0295327	0.0199535	2132	tags=43%, list=23%, signal=33%	1654/5743/6517/10725/1956/9819/51562/1831/51719/130497/5311/4638/9990/624/5244/677
GO:0006979	response to oxidative stress	213	0.239255	1.39769	0.00775194	0.0389112	0.02629	1401	tags=25%, list=15%, signal=22%	5743/4233/2034/3840/1410/27244/2309/2309/3373/55294/4548/3569/9314/847/3091/3091/120892/2308/10218/1956/23064/23064/84919/405/54583/2119/23411/5587/253827/154807/154807/5594/347/5625/22925/79400/10891/11030/25/1906/83636/2353/5562/7173/9588/9529/5151/8644/5829/6546/7248/948/10628/5164/5311/1843
GO:0070482	response to oxygen levels	190	0.25002	1.437	0.00740741	0.0375704	0.0253841	1368	tags=25%, list=15%, signal=22%	64344/5743/64506/64506/2034/6517/1385/2309/2309/5105/51129/1139/847/6262/3091/3091/2308/5728/405/54583/5465/23411/6422/10397/665/665/1958/3952/54541/10891/1906/133/285/93649/1803/5562/6261/317/7291/5581/7049/3777/6781/7321/10370/6095/4088/6546/7248
GO:1901652	response to peptide	236	0.26226	1.55168	0.00409836	0.0308578	0.0208488	1045	tags=22%, list=11%, signal=20%	8462/64506/64506/23189/6517/1385/2309/2309/6654/5105/3397/4040/55667/3569/1139/9314/847/10580/55022/7079/1979/1979/2308/23235/55023/3061/5465/130399/23411/324/688/51274/51274/3481/5594/1958/5009/3952/5781/7071/1906/133/88/552/4804/111/5290/7832/4644/1394/9734/5562/1373/23175/55970
GO:0043434	response to peptide hormone	211	0.23234	1.35643	0.0077821	0.038973	0.0263318	1385	tags=23%, list=15%, signal=20%	64506/64506/23189/6517/1385/6654/5105/4040/55667/3569/847/10580/55022/7079/1979/1979/2308/23235/55023/5465/130399/23411/324/3481/5594/1958/5009/3952/5781/1906/133/88/4804/111/5290/7832/4644/1394/9734/5562/1373/23175/55970/1395/4041/5829/2689/8743/7248/5164
GO:0000302	response to reactive oxygen species	118	0.290425	1.56241	0.00331126	0.0295327	0.0199535	1401	tags=30%, list=15%, signal=26%	4233/3840/1410/27244/2309/2309/3373/4548/3569/9314/847/120892/2308/1956/23064/23064/84919/54583/23411/5594/347/79400/10891/25/1906/2353/5562/9588/5151/8644/5829/6546/948/10628/5164/5311/1843
GO:0032526	response to retinoic acid	53	0.362164	1.65527	0.0111732	0.0499931	0.0337774	2799	tags=54%, list=31%, signal=37%	8322/5105/340485/10413/9314/23064/23064/19/3199/5727/3952/27/130497/1843/6862/5950/4916/6256/2042/54834/10626/7481/7480/7475/5159/6096/11211/56603/81029
GO:0042594	response to starvation	92	0.302885	1.55163	0.00306748	0.0295327	0.0199535	1351	tags=27%, list=15%, signal=23%	659/5105/5287/5899/120892/2308/6751/7482/23411/5587/6422/5594/10670/8897/10891/7071/133/64121/9474/7538/5562/1373/8644/5563/11167
GO:0048545	response to steroid hormone	194	0.244426	1.39727	0.0077821	0.038973	0.0263318	2132	tags=35%, list=23%, signal=28%	5743/2309/2309/687/3569/5925/5925/2308/1956/4838/9572/306/5465/23411/6422/5069/4734/4734/23205/54541/10891/7067/1906/133/552/6258/2353/7538/1373/79876/8626/8644/25959/6781/11214/1828/1392/6095/7025/490/10628/2908/1843/8031/9353/4851/1244/23462/4015/4916/6256/56937/9370/266743/189/133522/4306/7181/590/3164/678/2354/158800/652/5244/9420/8856/49/50616/677
GO:0035966	response to topologically incorrect protein	100	-0.351442	-1.65058	0.00588235	0.0327656	0.0221378	3278	tags=59%, list=36%, signal=38%	58477/9820/27230/3301/55176/267/666/3326/37/3068/7184/3308/148327/10130/5770/29927/55738/3315/51283/3309/2931/7009/7494/9797/80279/10808/29954/92305/51009/3329/26608/55161/55741/2161/3300/7709/168620/1388/3303/811/55658/10013/439/439/3297/3297/10525/10987/10987/91319/118424/1616/30827/581/26270/23753/7873/7873/3336/3336/10273/10273
GO:0071559	response to transforming growth factor beta	105	0.34463	1.8041	0.00314465	0.0295327	0.0199535	2407	tags=48%, list=26%, signal=35%	63976/10979/1385/2734/3397/4093/4091/2331/4838/58533/58533/23411/6422/4090/2662/1030/10891/7071/55612/1906/2353/93649/90/6935/317/7049/5829/7046/10370/1149/4088/6498/5139/2908/56288/56937/26036/678/4089/867/2280/2200/677/3175/8200/135228/7476/5179/859/4053/54829
GO:0006986	response to unfolded protein	91	-0.346643	-1.60243	0.0104322	0.0473078	0.0319631	3278	tags=60%, list=36%, signal=39%	58477/9820/27230/3301/55176/267/666/3326/37/3068/7184/3308/148327/10130/5770/29927/55738/3315/51283/3309/2931/7009/7494/9797/80279/10808/92305/51009/3329/26608/55161/55741/3300/7709/168620/1388/3303/811/439/439/3297/3297/10525/10987/10987/91319/118424/1616/30827/581/26270/7873/7873/3336/3336/10273/10273
GO:0009611	response to wounding	298	0.236372	1.44978	0.0102041	0.046661	0.0315261	2561	tags=39%, list=28%, signal=29%	196527/196527/90102/90102/5578/23189/23348/23348/830/830/667/4548/221037/221037/3569/9314/3091/3091/1956/7414/5728/23671/5465/7035/4147/5594/949/949/134957/3053/2247/347/308/5781/1906/133/57572/152/5290/7538/3690/170692/6812/54566/7094/2157/50808/5581/54959/139818/2152/7046/2043/3691/4088/2004/22875/9162/948/5802/5782/3708/23414/139189/7103/6288/10752/4851/3678/5604/4015/55603/4638/6376/2776/4916…
GO:0010043	response to zinc ion	25	0.515748	1.88687	0.00502513	0.0311905	0.0210736	2538	tags=56%, list=28%, signal=40%	4501/1385/5728/5009/4499/1373/4489/3777/26149/3861/55532/4493/6279/7782
GO:0007266	Rho protein signal transduction	90	0.35056	1.78606	0.0030303	0.0295327	0.0199535	1965	tags=39%, list=22%, signal=31%	121512/121512/4233/23189/50618/50618/6655/6654/9475/50649/152273/8727/8997/2840/19/8874/6453/395/80243/4804/9639/2843/152015/23268/11135/11214/394/55200/1012/6093/143872/55785/2149/4168/10602/3688/9411
GO:0048511	rhythmic process	170	0.282101	1.58519	0.00377358	0.0295327	0.0199535	2352	tags=39%, list=26%, signal=29%	63951/8322/1385/2309/2309/3400/687/3397/3569/7079/4887/9475/1956/23064/23064/5728/3061/9572/5465/23411/7008/1958/3952/5629/10891/7071/3815/55366/4804/3131/5562/8864/7291/4783/5500/3737/196/1392/6095/5563/1374/10135/9353/22871/6667/2776/4916/220202/9370/8850/5617/4089/5244/10887/5054/79365/3751/5501/150094/3036/3973/6496/558/5021/9468/3037/5156
GO:0022613	ribonucleoprotein complex biogenesis	217	-0.344703	-1.80963	0.00132626	0.0295327	0.0199535	3000	tags=46%, list=33%, signal=32%	9221/10713/3326/6635/5901/26168/10528/6171/56915/54680/90441/83640/112479/55164/51602/24148/8996/84769/55623/6231/51504/6637/64963/54853/6633/2886/8602/129563/6636/9416/14/8175/57647/29889/54433/4839/3692/10813/10436/54663/6132/55661/65095/80135/23016/705/79922/25804/54093/5394/9775/6632/1736/81887/9092/708/55011/6839/79897/25879/9277/56342/27339/22907/54555/57418/57418/1453/6895/6895/26121/51154…
GO:0042273	ribosomal large subunit biogenesis	36	-0.465657	-1.76989	0.00490196	0.0311905	0.0210736	2205	tags=46%, list=24%, signal=35%	4839/3692/54663/80135/56342/22907/51154/51154/51491/23212/23212/55651/55651/10969/23246/23246/26155/26155
GO:0042254	ribosome biogenesis	169	-0.349285	-1.78525	0.0013624	0.0295327	0.0199535	3036	tags=46%, list=33%, signal=31%	9221/5901/26168/10528/6171/56915/54680/90441/112479/55164/51602/84769/55623/6231/51504/64963/54853/8602/129563/14/57647/29889/54433/4839/3692/10813/10436/54663/6132/55661/65095/80135/23016/705/79922/54093/5394/9775/1736/81887/9092/708/55011/6839/79897/25879/9277/56342/22907/54555/57418/57418/1453/51154/51154/27043/27043/5822/5822/51491/23212/23212/55651/55651/9136/9136/51042/10607/55695/55695/856…
GO:0006405	RNA export from nucleus	65	-0.37674	-1.6483	0.00923077	0.0443951	0.0299952	2204	tags=57%, list=24%, signal=44%	23381/54830/5976/79902/55153/8086/10657/5901/10898/2733/10482/84324/3692/81929/7884/23293/8189/23636/84321/9939/9775/8498/8106/56943/56943/10921/29894/26993/1984/23225/3181/79228/23144/23144/23212/23212/11338/51042
GO:0001510	RNA methylation	28	-0.50234	-1.80429	0.00328407	0.0295327	0.0199535	2864	tags=67%, list=31%, signal=46%	387338/54888/339175/51504/55621/4839/56339/10436/9836/79922/4234/10785/27037/3028/55695/55695/260294/260294/155400
GO:0009451	RNA modification	64	-0.546013	-2.38181	0.0015456	0.0295327	0.0199535	2926	tags=67%, list=32%, signal=46%	8846/54888/27304/51602/339175/55623/51504/348180/79693/56931/55621/5073/57505/10930/54433/4839/54974/56339/10436/26995/9836/79922/1736/80324/4234/27079/10785/84705/113179/27037/81890/90353/3028/55651/55651/126789/126789/55695/55695/64118/260294/260294/155400/113000/113000
GO:0090501	RNA phosphodiester bond hydrolysis	69	-0.382336	-1.70036	0.00754148	0.0381023	0.0257435	2822	tags=53%, list=31%, signal=37%	10898/112479/1478/1479/328/80746/8602/129563/7009/5073/23293/4343/65095/23016/283989/5511/5394/10940/10535/3303/79897/2237/64852/29894/30834/10248/23144/23144/23212/23212/55651/55651/51728/79042/79042/23246/23246/54512/54512
GO:0006396	RNA processing	474	-0.310965	-1.77104	0.00117096	0.0295327	0.0199535	3036	tags=45%, list=33%, signal=32%	10523/57117/6732/9221/10713/6635/26168/5439/10528/6171/8846/56915/54845/55656/54888/6421/83640/10898/112479/55164/284403/27304/1478/51602/24148/5437/8996/5518/339175/51645/5434/6627/55623/5440/6301/6231/10465/1479/891/51504/6637/3184/64963/80746/54853/6633/8602/55253/3185/80004/5605/348180/79039/129563/27238/6636/79693/1477/56931/53938/55621/7009/3191/9416/8175/9343/57647/84324/80789/162989/57505…
GO:0008380	RNA splicing	212	-0.328923	-1.71626	0.00135501	0.0295327	0.0199535	3054	tags=47%, list=34%, signal=32%	10523/6732/10713/6635/5439/54845/6421/10898/284403/1478/24148/5437/8996/5518/51645/5434/6627/5440/6231/10465/1479/6637/3184/80746/6633/3185/80004/27238/6636/1477/53938/7009/3191/9416/8175/9343/29890/51329/56339/8189/6626/4670/5441/55269/8241/56949/9410/3183/283989/1994/84321/125950/9939/25804/10949/25766/5511/9775/6632/83707/8896/8570/9092/708/8106/3303/26528/26528/84292/10921/7737/27339/29894/51…
GO:0000394	RNA splicing, via endonucleolytic cleavage and ligation	12	-0.63986	-1.80401	0.00173611	0.0295327	0.0199535	2822	tags=77%, list=31%, signal=53%	1478/80746/7009/283989/83707/3303/29894/79042/79042
GO:0000375	RNA splicing, via transesterification reactions	163	-0.3842	-1.95215	0.00136426	0.0295327	0.0199535	3054	tags=50%, list=34%, signal=34%	10523/6732/10713/6635/5439/6421/10898/1478/24148/5437/8996/51645/5434/6627/5440/10465/1479/6637/3184/6633/3185/80004/27238/6636/1477/53938/3191/9416/8175/9343/29890/56339/8189/6626/4670/5441/55269/8241/56949/9410/3183/1994/125950/9939/25804/10949/25766/9775/6632/8896/8570/9092/708/8106/26528/26528/84292/10921/7737/27339/29894/51428/10084/2962/2962/23028/3181/5725/22913/26121/55692/55692/22827/516…
GO:0000377	RNA splicing, via transesterification reactions with bulged adenosine as nucleophile	160	-0.386018	-1.95666	0.00137363	0.0295327	0.0199535	3054	tags=51%, list=34%, signal=34%	10523/6732/10713/6635/5439/6421/10898/1478/24148/5437/8996/51645/5434/6627/5440/10465/1479/6637/3184/6633/3185/80004/27238/6636/1477/53938/3191/9416/8175/9343/29890/56339/8189/6626/4670/5441/55269/8241/56949/9410/3183/1994/125950/9939/25804/10949/25766/9775/6632/8896/9092/708/8106/26528/26528/84292/10921/7737/27339/29894/51428/10084/2962/2962/23028/3181/5725/22913/26121/55692/55692/22827/51690/10…
GO:0016072	rRNA metabolic process	157	-0.374619	-1.89587	0.00136986	0.0295327	0.0199535	3036	tags=46%, list=33%, signal=32%	9221/26168/10528/6171/56915/2976/112479/55164/51602/2971/55623/6231/4141/51504/64963/54853/8602/129563/57647/162989/54433/4839/3692/4691/10813/10436/2972/6132/55661/65095/80135/23016/705/79922/5394/9775/1736/81887/9092/55011/6839/79897/25879/9277/10849/54555/57418/57418/1453/51154/51154/27043/27043/5822/5822/23212/23212/55651/55651/9136/9136/9555/10607/55695/55695/6597/8568/8568/10969/260294/2602…
GO:0000154	rRNA modification	17	-0.619369	-1.95475	0.00170358	0.0295327	0.0199535	2926	tags=80%, list=32%, signal=54%	51602/55623/51504/54433/4839/10436/79922/1736/55651/55651/55695/55695/260294/260294/155400
GO:0006364	rRNA processing	137	-0.36702	-1.81106	0.00139665	0.0295327	0.0199535	2036	tags=34%, list=22%, signal=27%	4839/3692/10813/10436/6132/55661/65095/80135/23016/705/79922/5394/9775/1736/81887/9092/55011/6839/79897/25879/9277/54555/57418/57418/1453/51154/51154/27043/27043/5822/5822/23212/23212/55651/55651/9136/9136/10607/55695/55695/8568/8568/10969/260294/260294/23246/23246/155400/54512/54512
GO:0070296	sarcoplasmic reticulum calcium ion transport	19	0.662933	2.29487	0.00242131	0.0295327	0.0199535	1542	tags=53%, list=17%, signal=44%	845/1756/10345/287/6262/9472/6261/6546/817/5144
GO:0019932	second-messenger-mediated signaling	105	0.391973	2.05194	0.00314465	0.0295327	0.0199535	2363	tags=49%, list=26%, signal=37%	117/845/1756/51655/9759/9759/10345/1908/3269/287/11069/6262/4887/1979/1979/120892/10725/1956/5532/1827/57158/493/1906/133/552/4644/9472/5562/2044/9693/5152/6546/5139/948/5311/3708/3632/817/5144/5534/1012/29995/3084/153/4842/2280/5592/5530/10411/5621/3973/9104/64784/5141
GO:0033363	secretory granule organization	14	0.6409	1.99436	0.00483092	0.0311905	0.0210736	3189	tags=93%, list=35%, signal=60%	1385/19/1130/646480/124626/2149/64753/3267/9002/25946/5990/399979/9519
GO:0007423	sensory organ development	260	0.274492	1.64402	0.00446429	0.0311905	0.0210736	2657	tags=39%, list=29%, signal=29%	63976/340273/8322/7111/85407/85407/57030/2562/2562/6654/659/4040/4308/10253/9314/55212/3091/3091/55084/22930/22930/1956/7482/23554/374462/374462/121227/117531/1969/3199/4212/5594/9481/5629/5781/93986/493/94137/1906/9474/26281/30812/170692/6935/7291/7275/2047/4041/10319/3777/64072/130497/4081/7046/10210/4088/490/6498/204851/2055/259236/4851/220/168667/5950/8642/4916/220202/6722/6256/2624/23287/667…
GO:0007600	sensory perception	307	0.275559	1.69526	0.00510204	0.0311905	0.0210736	2091	tags=32%, list=23%, signal=26%	4311/3983/3983/5743/2034/2917/11343/8387/8322/80055/80055/54532/54532/2562/2562/11280/4308/1139/10253/2774/55212/4887/55084/10052/346525/5959/3356/4649/80036/117531/80204/80204/26538/1121/5594/134430/284521/3815/152137/94137/1906/152/4644/89797/4995/3859/120065/5077/130507/392390/3736/7275/2047/8388/338917/10319/402135/64072/3737/6335/623/8392/6863/948/7546/7288/1428/50831/2055/259236/1259/1740/2…
GO:0019233	sensory perception of pain	50	0.413362	1.87633	0.00265252	0.0295327	0.0199535	3039	tags=62%, list=33%, signal=42%	4311/5743/11343/11280/4887/3356/5594/1906/152/3736/2047/3737/6335/623/6863/1740/3231/2903/2149/3751/3218/5179/56925/55800/117194/5028/50801/4986/5024/55/5724
GO:0007608	sensory perception of smell	67	0.33234	1.59999	0.00566572	0.0318023	0.021487	1874	tags=36%, list=21%, signal=29%	2917/8387/2774/346525/26538/284521/89797/4995/120065/130507/392390/8388/402135/8392/138802/283189/26339/4975/26659/4992/81797/219487/390201/4994/255725
GO:0051208	sequestering of calcium ion	48	0.49016	2.19718	0.00271003	0.0295327	0.0199535	2197	tags=56%, list=24%, signal=43%	845/1756/10345/287/6262/3356/57158/2247/25/4644/9472/9474/6261/5581/7220/623/6546/5311/3708/817/5144/84959/2149/4842/2280/53373/1812
GO:0051238	sequestering of metal ion	57	0.447641	2.09155	0.00283286	0.0295327	0.0199535	2585	tags=56%, list=28%, signal=40%	845/1756/10345/287/6262/3356/57158/2247/25/4644/9472/9474/6261/5581/7220/623/6546/5311/3708/817/5144/84959/2149/4842/55532/2280/53373/1812/6279/7782/9002/94033
GO:0023061	signal release	227	0.252348	1.47496	0.00420168	0.0311524	0.0210478	1738	tags=26%, list=19%, signal=22%	6854/5578/8322/1385/6566/1908/83849/3745/3569/11069/4828/3091/3091/120892/22930/22930/1956/8997/9572/5532/3356/130399/6422/8874/6514/4826/23568/3952/5781/1906/133/320/152/111/4644/1394/1803/6934/9627/6812/8864/2044/5581/4041/22841/1392/8224/6623/57818/6863/9162/51762/1374/3708/222546/2822/22871/8622/5950/2054/9370/9783
GO:0023014	signal transduction by protein phosphorylation	434	0.249931	1.60078	0.00632911	0.0344629	0.0232846	2392	tags=35%, list=26%, signal=27%	10252/6711/4233/5578/1410/6360/8322/1908/2122/92/6654/659/55294/3397/1848/653/3569/1139/10253/54756/54756/9314/120892/2308/1956/4838/57161/23064/23064/5728/3061/284/1399/2321/3356/130399/1969/6422/7039/4214/3481/4281/5594/152831/23118/8491/51562/2247/2904/2662/9462/3952/136/5781/25/3815/1906/6369/88/152/161742/7538/5998/4215/26281/5562/1849/51719/90/57447/6283/152559/6259/5801/5151/285315/6815/96…
GO:0098602	single organism cell adhesion	286	0.236286	1.43341	0.010101	0.046661	0.0315261	2352	tags=35%, list=26%, signal=27%	57678/10979/5578/23189/8322/9655/6654/4040/653/3569/9314/22829/1956/4838/7414/11005/1399/5465/3915/8874/3481/3952/5781/25/55243/3815/1008/5290/342035/253260/1948/168507/1803/5962/3690/3655/152015/23603/170692/6812/90/6935/64844/7094/1840/9270/8654/5607/4690/57502/2615/1828/10370/11149/27242/10562/56477/3592/23240/2889/9341/54413/2195/22871/3678/6093/7060/53833/6722/11326/84959/9370/2192/23075/490…
GO:0016337	single organismal cell-cell adhesion	252	0.22808	1.34919	0.00909091	0.0438674	0.0296386	2352	tags=34%, list=26%, signal=26%	57678/5578/9655/6654/4040/653/3569/9314/22829/1956/4838/7414/11005/5465/3481/3952/5781/25/55243/3815/1008/5290/342035/253260/1948/168507/1803/5962/3690/3655/152015/170692/6812/90/6935/64844/7094/1840/8654/5607/4690/57502/2615/1828/10370/11149/27242/56477/3592/23240/2889/54413/2195/22871/3678/6093/7060/53833/6722/11326/84959/9370/23075/4907/3958/91663/5295/1845/5317/652/10205/3688/1326/5592/677/39…
GO:0044708	single-organism behavior	197	0.330331	1.88919	0.00398406	0.0302056	0.0204081	2310	tags=40%, list=25%, signal=30%	5743/2917/7111/57030/1385/7881/3269/3569/1139/22829/3091/3091/4887/1979/1979/120892/1956/9867/5728/8997/3061/5532/3356/5465/4212/5594/2904/3952/93986/7067/6900/80243/3815/347730/552/4009/5803/2059/7832/2353/1803/130507/5581/57502/3737/23236/2043/1392/6335/6623/6863/9162/7248/2055/10752/54413/3678/431707/7060/6722/266743/3236/2334/590/2903/84152/7436/54207/3688/2915/9815/3218/127343/10396/6547/181…
GO:0044723	single-organism carbohydrate metabolic process	240	0.23169	1.36854	0.00847458	0.0414893	0.0280319	1615	tags=27%, list=18%, signal=23%	117/7360/9759/9759/2632/2632/8708/3269/6515/5105/55790/8898/3569/230/230/10580/3091/3091/2998/3953/2308/5728/51085/9572/405/3356/5465/23411/3481/32/5209/347/1727/3952/54541/10891/55808/5091/5290/5507/84912/2819/3099/5562/10331/8864/5581/4041/5500/2526/5260/6095/2592/5502/5563/57818/5836/5164/1374/5236/79660/3632/2822/5166/3486/8445/9962/55454/5950
GO:1902593	single-organism nuclear import	133	0.308581	1.68678	0.00355872	0.0295327	0.0199535	2205	tags=37%, list=24%, signal=28%	6711/5743/3840/23189/1440/3569/1956/4838/51194/284/5532/3843/23411/5594/3839/347/3952/7067/11030/55612/9472/25937/10762/3841/8644/7046/9702/51184/4601/4088/948/10628/5311/8021/9037/8445/5534/4188/2776/51715/5295/2149/4089/652/5530/8720/8200/1812/147906
GO:0035914	skeletal muscle cell differentiation	28	0.501054	1.89233	0.00508906	0.0311905	0.0210736	1844	tags=48%, list=20%, signal=39%	3344/5925/5925/688/1958/7832/2353/3131/93649/30812/4851/150572/9318/4617
GO:0060538	skeletal muscle organ development	73	0.425939	2.06853	0.00297619	0.0295327	0.0199535	1726	tags=43%, list=19%, signal=35%	1756/6840/9759/9759/7881/3344/1073/5925/5925/4223/92737/688/1958/1831/93986/7832/2353/3131/9734/93649/5562/84976/30812/6261/7291/56261/11149/4851/905/150572/9318/3236
GO:0007519	skeletal muscle tissue development	71	0.407048	1.96845	0.00297619	0.0295327	0.0199535	1844	tags=42%, list=20%, signal=34%	6840/9759/9759/7881/3344/1073/5925/5925/4223/92737/688/1958/1831/93986/7832/2353/3131/9734/93649/5562/30812/6261/7291/56261/11149/4851/905/150572/9318/3236/4617
GO:0001501	skeletal system development	238	0.353193	2.08792	0.00416667	0.031104	0.0210151	2918	tags=53%, list=32%, signal=37%	196527/196527/2114/6913/9759/9759/3373/3206/60529/92/3209/659/2734/4040/1112/55790/4093/653/9414/9414/124976/3091/3091/3202/83452/6197/4838/7482/3200/7092/10655/1969/6422/5549/3203/4090/3199/3481/64399/92129/2247/2662/3952/7763/5781/7067/7071/5358/3815/3204/1906/4883/4882/162466/6935/6261/8626/7291/4041/51208/6781/130497/11214/7046/3207/6615/9496/4088/6473/2822/6862/56987/3231/651/5950/4188/2776/…
GO:0048705	skeletal system morphogenesis	104	0.374598	1.94672	0.00322581	0.0295327	0.0199535	2918	tags=57%, list=32%, signal=39%	6913/3373/60529/659/2734/1112/55790/3202/83452/4838/3200/6422/3203/3199/64399/92129/7763/7067/3204/162466/6935/7291/4041/6781/130497/7046/3207/9496/4088/6862/4188/51715/3236/133522/4617/652/4664/3218/3234/60676/3217/7476/4057/3037/5156/25902/4613/7480/5396/8313/4313/116039/56603/1490/4325/9241/3233/3216/9350
GO:0007184	SMAD protein import into nucleus	10	0.716466	1.98949	0.00454545	0.0311905	0.0210736	2183	tags=80%, list=24%, signal=61%	6711/4838/11030/25937/7046/4089/652/8200
GO:0060395	SMAD protein signal transduction	31	0.439151	1.71539	0.00985222	0.0461143	0.0311567	2183	tags=42%, list=24%, signal=32%	4093/653/4838/4090/2662/2353/4088/6862/651/4012/4089/652/8200
GO:0007264	small GTPase mediated signal transduction	261	0.30304	1.81924	0.00458716	0.0311905	0.0210736	2180	tags=39%, list=24%, signal=30%	117/121512/121512/10252/10144/4233/23189/50618/50618/6655/57636/23348/23348/6654/373/10253/11069/5925/5925/9922/9922/5899/120892/9475/50649/152273/5337/8727/8997/200894/200894/10124/2840/1399/19/57531/4649/5587/8874/1121/6453/9771/57186/9732/79658/58480/2247/9462/395/23179/57569/80243/57572/64121/4804/9639/2059/22808/2843/5962/152015/85360/23268/285598/11135/9693/139818/26225/11214/6236/9162/394/…
GO:0051145	smooth muscle cell differentiation	25	0.571987	2.09262	0.00251256	0.0295327	0.0199535	2871	tags=64%, list=32%, signal=44%	23411/3815/133/93649/90/6935/4851/23462/6722/93145/652/5308/23493/2627/4303/6443
GO:0014909	smooth muscle cell migration	39	0.427319	1.82089	0.00248139	0.0295327	0.0199535	3026	tags=65%, list=33%, signal=44%	9759/9759/8997/9732/10891/93649/3690/9353/3486/54434/4035/9370/80005/1636/5054/6653/3037/5031/55742/5159/4303/1902/3488/65009/4780/5467
GO:0048659	smooth muscle cell proliferation	62	0.431339	2.06617	0.00277778	0.0295327	0.0199535	3039	tags=59%, list=33%, signal=39%	5743/9759/9759/3569/9314/1956/8997/10257/347/4854/10891/1906/4969/4883/93649/6934/57447/3592/10135/3486/1012/9370/7434/652/388585/3351/3570/1264/5159/4313/27086/283/3488/65009/1991/5467/5724
GO:0006939	smooth muscle contraction	47	0.488771	2.16821	0.00274725	0.0295327	0.0199535	2423	tags=57%, list=27%, signal=42%	5743/1131/1908/4887/9475/3356/9732/136/1906/152/93649/6546/5144/6093/4638/6722/143872/2149/624/80005/5592/1812/5021/148/1264/151/9312
GO:0048745	smooth muscle tissue development	12	0.733725	2.1714	0.00234742	0.0295327	0.0199535	1927	tags=75%, list=21%, signal=59%	5629/7763/93986/8626/130497/5311/4638/6722/652
GO:0035725	sodium ion transmembrane transport	70	0.415844	2.00876	0.00294118	0.0295327	0.0199535	1723	tags=38%, list=19%, signal=31%	196527/196527/7402/1756/57030/6330/6327/11280/54800/254428/6331/4734/4734/493/10479/5581/8913/130497/6329/6335/6546/5311/6528/817/6328/6334/259232/8647
GO:0006814	sodium ion transport	109	0.292735	1.55217	0.00315457	0.0295327	0.0199535	2656	tags=40%, list=29%, signal=29%	196527/196527/7402/1756/57030/6330/6327/11280/54800/254428/6331/4734/4734/493/10479/5581/8913/130497/6329/6335/6546/9058/5311/6528/817/26249/6328/154215/9962/6334/259232/8647/1272/54407/4842/150094/6547/284111/859/64849/6640/125206/10568/128414/55800
GO:0000387	spliceosomal snRNP assembly	17	-0.582011	-1.83685	0.00511073	0.0311905	0.0210736	2977	tags=67%, list=33%, signal=45%	24148/6637/6633/6636/25804/6632/9092/27339/26121/10421/10421
GO:0002040	sprouting angiogenesis	36	0.56451	2.33069	0.0025641	0.0295327	0.0199535	2018	tags=67%, list=22%, signal=52%	5743/9314/4223/284/1969/2247/4804/1948/9734/9270/5607/9353/2822/9037/4851/3678/168667/1012/6722/2246/3164/652/3688/28514
GO:0019827	stem cell population maintenance	76	0.321099	1.58501	0.00289017	0.0295327	0.0199535	2018	tags=33%, list=22%, signal=26%	63976/2034/2309/2309/10413/9314/2308/4838/6422/2247/5629/7071/3815/23318/80312/60485/8626/4041/55124/4851/2624/678/4853/4089/3976/28514
GO:0055092	sterol homeostasis	32	0.430572	1.70666	0.00731707	0.0371554	0.0251037	2414	tags=52%, list=27%, signal=38%	7851/9572/19/23411/29116/949/949/338/4253/4041/6095/64241/9388/3990/1645/859/1581
GO:0015918	sterol transport	41	0.420561	1.8154	0.00257732	0.0295327	0.0199535	2038	tags=40%, list=22%, signal=32%	9429/4040/19/23411/949/949/5727/3952/338/948/64241/4035/9370/9388/3990/5244/1645
GO:0043149	stress fiber assembly	49	0.356538	1.60665	0.0080429	0.0400951	0.0270899	2306	tags=45%, list=25%, signal=34%	90102/90102/4233/10580/9475/23671/6422/395/9639/9270/7046/4088/6863/7248/6093/6722/5295/90167/29109/6281/79822/10411/7481
GO:0051146	striated muscle cell differentiation	133	0.260268	1.42269	0.00711744	0.0369143	0.0249408	2544	tags=40%, list=28%, signal=29%	845/1756/7111/9759/9759/1073/5925/5925/92737/5629/7067/1906/88/552/9472/9474/1948/9734/93649/90/6261/11214/4205/11149/6546/7248/80206/4851/11155/2318/150572/6722/6256/4617/3084/4089/652/6272/3688/4842/79365/150094/8470/5530/5308/5156/859/824/23493/4621/5573/7480/5159/2627
GO:0014855	striated muscle cell proliferation	32	0.40877	1.62024	0.0097561	0.0460593	0.0311196	3566	tags=69%, list=39%, signal=42%	5728/284/2247/26281/60485/7049/7046/23414/4851/5950/6256/23493/5573/2627/9241/65009/5467/3516/2303/205428/2660/2260
GO:0014897	striated muscle hypertrophy	41	0.369561	1.59525	0.0103093	0.0469454	0.0317182	2544	tags=52%, list=28%, signal=38%	5578/9759/9759/6262/3952/493/1906/9472/5152/8654/11214/4205/4088/817/29995/4089/8470/5530/28999/859/23493/2627
GO:0014706	striated muscle tissue development	191	0.328765	1.88638	0.0037594	0.0295327	0.0199535	2133	tags=38%, list=23%, signal=30%	6840/9759/9759/1385/7881/3344/1073/653/5925/5925/6262/5728/4223/10052/92737/54583/688/1958/57158/7135/2247/2139/5629/1831/93986/1906/88/7832/2353/9472/9474/3131/137868/1948/9734/93649/26281/5562/57493/30812/60485/90/6261/7291/56261/7049/11214/7046/4205/11149/4088/6546/7248/23414/80206/4851/905/5950/150572/6722/6256/9318/3236/6444/4617/3084/4089/652/3688/28514/2280/150094/8470/5530
GO:0097435	supramolecular fiber organization	293	0.236234	1.44314	0.0102041	0.046661	0.0315261	1963	tags=30%, list=22%, signal=24%	845/6711/90102/90102/4233/1410/23189/57553/57553/7111/830/830/85464/85464/10345/1440/1073/3397/1139/54800/10580/9475/55137/2331/23671/324/6422/25802/4281/130271/51474/395/5629/25/5358/55243/1906/6369/10426/88/9639/2059/253260/5962/11135/133746/4921/9270/5581/9508/11217/4690/11214/7046/84056/4205/4088/6863/7248/948/10810/80206/9748/9353/9037/2195/11155/54434/4015/6093/134549/6722/123720/133522/230…
GO:0007416	synapse assembly	85	0.400489	2.02522	0.00294985	0.0295327	0.0199535	1741	tags=39%, list=19%, signal=32%	57717/57717/26052/56121/56124/4038/22829/56130/5728/56127/56131/92737/56123/56122/56125/56126/3556/347730/56128/56129/26045/57463/6259/2047/57502/56133/26167/54674/54413/22871/84631/4916/266743/869
GO:0050808	synapse organization	140	0.326468	1.79787	0.00346021	0.0295327	0.0199535	1741	tags=35%, list=19%, signal=29%	9758/57717/57717/7402/26052/56121/56124/4038/1139/22829/56130/120892/5728/8997/56127/56131/92737/2119/56123/56122/56125/56126/4734/4734/3556/6900/785/347730/56128/4009/4644/56129/26045/10479/57463/6259/2047/57502/56133/6623/7248/26167/23024/54674/54413/22871/54434/84631/4916/266743/869
GO:0099536	synaptic signaling	311	0.275223	1.69329	0.0052356	0.0311905	0.0210736	1797	tags=29%, list=20%, signal=24%	5743/6854/2917/57717/57717/57030/1131/1385/3269/2562/2562/56121/83849/4040/3745/56124/6327/8898/1139/22829/3908/56130/4887/1979/1979/120892/22930/22930/1956/5728/8997/3061/56127/56131/10052/5532/3356/2119/56123/56122/5594/27115/56125/2904/56126/6900/785/3815/1906/320/347730/5354/56128/4644/56129/9228/6530/3360/9627/26045/3736/6812/3780/149111/9693/5581/3777/8913/57502/6560/1392/8224/56133/6623/68…
GO:0042330	taxis	255	0.350417	2.08734	0.0045045	0.0311905	0.0210736	2834	tags=53%, list=31%, signal=37%	116173/116173/196527/196527/6711/4233/9637/5578/6360/1385/10803/1908/59277/59277/3269/6654/659/3569/3908/5337/284/2321/91584/1969/5587/4147/3199/5594/9732/3053/2247/1808/5781/6900/3815/2921/2920/1906/6369/4804/4009/5290/57118/285/1948/3690/8609/6372/6283/6259/1130/2044/2152/2047/5473/2043/4088/2919/56477/3592/6289/9353/6288/9037/10752/4851/23765/5144/5362/5604/1012/6376/7060/4916/6291/4781/2246/1…
GO:0000723	telomere maintenance	80	-0.425577	-1.91737	0.0015528	0.0295327	0.0199535	2548	tags=51%, list=28%, signal=37%	328/3184/10576/7517/9212/9937/9134/8363/908/5888/8368/26354/5424/8359/54433/8370/51548/8365/23293/7515/6118/5982/3183/1736/8362/3104/2237/55869/10694/11284/8360/121504/8294/8294/8367/8367/3181/225689/55651/55651/9401/9401
GO:0000722	telomere maintenance via recombination	19	-0.507068	-1.66334	0.0101868	0.046661	0.0315261	4078	tags=84%, list=45%, signal=47%	5425/5427/5426/5984/23649/6119/5111/54107/7517/5888/5424/7515/6118/5982/2237
GO:0032200	telomere organization	89	-0.457956	-2.11773	0.00147275	0.0295327	0.0199535	2548	tags=55%, list=28%, signal=40%	328/3184/10576/7517/9212/9937/9134/8363/908/5888/8368/8358/8350/26354/8357/5424/8359/54433/8370/51548/8365/23293/8356/7515/8355/8352/8353/6118/5982/3183/1736/8362/3104/2237/55869/10694/11284/8351/8360/121504/8294/8294/8367/8367/3181/225689/55651/55651/9401/9401
GO:0030878	thyroid gland development	14	0.605287	1.88354	0.00483092	0.0311905	0.0210736	2574	tags=64%, list=28%, signal=46%	3202/3200/5594/7067/4088/5604/6722/50506/2253
GO:0090130	tissue migration	123	0.418337	2.26855	0.0033557	0.0295327	0.0199535	1716	tags=43%, list=19%, signal=35%	5743/4233/5578/3373/659/3397/9314/3091/3091/9475/5728/4223/284/306/1969/5587/949/949/57142/2247/5629/5781/154810/3815/55612/1906/5290/285/1948/9734/1803/3690/2196/23603/54566/5801/9270/5581/5607/23328/6781/7046/29941/6863/5586/9353/2822/6862/9037/4851/168667/1012/6722/2246
GO:0048729	tissue morphogenesis	324	0.274643	1.71587	0.00510204	0.0311905	0.0210736	2056	tags=32%, list=23%, signal=25%	10252/90102/90102/4233/8322/85407/85407/2719/59277/59277/3400/6654/659/55727/4040/653/3569/10413/10253/9314/55212/6262/3091/3091/3202/1956/4838/7414/5728/7482/200894/200894/54583/23671/2119/1969/6422/6663/5727/64399/7135/2247/2139/5629/25/1906/133/55366/166336/1948/57493/3690/4919/30812/90/8626/6259/8543/317/7291/4041/7049/6781/130497/7798/7046/2043/3691/3207/6615/9496/4088/2297/7248/5311/23414/9…
GO:0048771	tissue remodeling	64	0.41187	1.97818	0.0028169	0.0295327	0.0199535	2277	tags=46%, list=25%, signal=35%	2034/659/3569/3091/3091/3953/1956/3200/1969/6422/64114/3952/55366/9474/3690/4041/51208/5166/7060/84959/133522/4853/2149/3976/1636/5530/10457/8200/3351/558
GO:0061383	trabecula morphogenesis	31	0.441848	1.72592	0.00985222	0.0461143	0.0311567	2579	tags=58%, list=28%, signal=42%	6654/653/54583/6422/57493/7049/7046/4851/23462/5950/6722/133522/3084/2280/859/23493/7480/4313
GO:0006368	transcription elongation from RNA polymerase II promoter	41	-0.424045	-1.67476	0.00488599	0.0311905	0.0210736	3765	tags=64%, list=41%, signal=38%	5430/2068/2968/54623/6917/6874/1022/23168/5439/5437/5434/5440/9400/4298/6749/5441/6881/2959/11047/2146/2962/2962/84337/9150/80237/8312
GO:0006383	transcription from RNA polymerase III promoter	29	-0.480843	-1.74302	0.00995025	0.0463249	0.031299	3127	tags=73%, list=34%, signal=48%	367/2975/2475/2064/2976/2971/57521/5434/6621/5440/27297/84232/2972/25824/5441/7629/9533/6618/6618/55718/51728
GO:0006283	transcription-coupled nucleotide-excision repair	44	-0.455764	-1.84643	0.00156006	0.0295327	0.0199535	3745	tags=67%, list=41%, signal=39%	9978/2068/5984/2968/6119/6917/5111/1022/5439/5437/5434/5440/5424/10980/7515/5441/56949/6118/5982/3980/64708/1642/7314/27339/3978/10987/10987/2873/3150
GO:0033572	transferrin transport	17	-0.555083	-1.75186	0.00681431	0.0359939	0.024319	1699	tags=60%, list=19%, signal=49%	8992/51382/51606/10312/525/525/537/533/533/527/527
GO:0007179	transforming growth factor beta receptor signaling pathway	86	0.347475	1.76798	0.00289017	0.0295327	0.0199535	2407	tags=47%, list=26%, signal=35%	63976/10979/1385/2734/3397/4093/4091/2331/4838/58533/58533/23411/4090/2662/1030/7071/55612/2353/93649/90/6935/7049/5829/7046/10370/1149/4088/6498/56288/56937/26036/4089/867/2280/2200/3175/8200/135228/859/4053/54829
GO:0006412	translation	320	-0.263105	-1.4397	0.00375469	0.0295327	0.0199535	2764	tags=38%, list=30%, signal=27%	92935/23395/27102/2733/29104/84769/6301/1725/6231/28998/4141/3315/64146/51504/116540/3184/64963/2886/7298/5605/833/64951/64979/79693/84545/51253/3191/4677/8637/28977/3035/3508/84324/9255/6238/8667/57505/91893/3692/56339/4691/51123/28973/25904/4701/149986/55052/8890/1973/6132/28957/128308/64983/4343/7818/740/399664/327/7965/51373/219927/92170/1994/79590/9939/25973/8668/55152/57176/9775/51441/72868…
GO:0006414	translational elongation	77	-0.533242	-2.38858	0.00156006	0.0295327	0.0199535	2588	tags=57%, list=28%, signal=41%	116540/64963/64951/64979/79693/84545/51253/28977/28973/55052/28957/128308/64983/7818/740/51373/219927/79590/57176/9775/90480/1936/51258/143244/143244/7407/122704/29088/29088/10102/55168/29093/1984/54998/90850/6182/64949/6150/64928/64928/10573/10573/65993/65993/7284/7284
GO:0006415	translational termination	61	-0.548076	-2.37086	0.0015456	0.0295327	0.0199535	2718	tags=64%, list=30%, signal=45%	29104/28998/51504/116540/64963/64951/64979/84545/51253/28977/28973/55052/28957/128308/64983/7818/740/327/51373/219927/79590/90480/51258/143244/143244/122704/29088/29088/55168/29093/1984/54998/6182/64949/6150/64928/64928/10573/10573/65993/65993
GO:0007178	transmembrane receptor protein serine/threonine kinase signaling pathway	162	0.335724	1.87976	0.0037037	0.0295327	0.0199535	2223	tags=40%, list=24%, signal=31%	63976/6711/10979/2719/1385/92/659/2734/3397/4093/653/4038/6262/4091/2331/4838/58533/58533/130399/23411/6422/4090/1958/2662/1030/11030/7071/25/55612/2353/93649/90/25937/6935/7049/11217/5829/7046/7321/10370/1149/4088/6498/11167/2297/64388/6862/4851/168667/51496/651/56288/56937/4012/26036/4089/652/867/25928/2280/168002/2200/3175/8200/388585/135228
GO:0007169	transmembrane receptor protein tyrosine kinase signaling pathway	336	0.262583	1.6398	0.00543478	0.0311905	0.0210736	2134	tags=35%, list=23%, signal=28%	10252/4233/5578/23189/8322/9655/6654/659/55294/1848/653/10253/10580/55022/3091/3091/1979/1979/2308/9475/122809/1956/23235/23064/23064/5728/55023/58533/58533/8997/284/405/2321/23411/1969/5587/324/8874/7039/6453/3481/5594/152831/64399/2591/57142/2247/347/2904/4734/4734/3952/7763/54541/5781/25/27/3815/152/4804/5290/161742/2059/285/1948/93649/26281/3690/4919/10479/2044/5801/9693/4921/2152/9508/2047/4…
GO:0019226	transmission of nerve impulse	37	0.41003	1.70648	0.00257732	0.0295327	0.0199535	2331	tags=46%, list=26%, signal=34%	2917/11280/3569/6331/552/3736/8913/3737/6329/6335/6328/149461/6334/3751/1812/23114/10242
GO:0099537	trans-synaptic signaling	311	0.275223	1.69329	0.0052356	0.0311905	0.0210736	1797	tags=29%, list=20%, signal=24%	5743/6854/2917/57717/57717/57030/1131/1385/3269/2562/2562/56121/83849/4040/3745/56124/6327/8898/1139/22829/3908/56130/4887/1979/1979/120892/22930/22930/1956/5728/8997/3061/56127/56131/10052/5532/3356/2119/56123/56122/5594/27115/56125/2904/56126/6900/785/3815/1906/320/347730/5354/56128/4644/56129/9228/6530/3360/9627/26045/3736/6812/3780/149111/9693/5581/3777/8913/57502/6560/1392/8224/56133/6623/68…
GO:0006641	triglyceride metabolic process	46	0.425775	1.88237	0.00544959	0.0311905	0.0210736	2381	tags=54%, list=26%, signal=40%	57678/11343/55294/5105/847/2180/23411/949/949/5781/338/2819/1373/3991/23175/150379/646480/1374/2822/11145/3990/150094/57104/56895/9104/859
GO:0072512	trivalent inorganic cation transport	19	-0.539895	-1.77102	0.00679117	0.0359939	0.024319	1699	tags=55%, list=19%, signal=44%	8992/51382/51606/10312/525/525/537/533/533/527/527
GO:0006418	tRNA aminoacylation for protein translation	35	-0.451918	-1.70235	0.0049505	0.0311905	0.0210736	2842	tags=80%, list=31%, signal=55%	10056/5917/11232/80222/23438/9521/51067/92935/23395/6301/4141/833/4677/3035/9255/57505/91893/7965/25973/55152/57176/10667/124454/7407/8565/151903/2193
GO:0006399	tRNA metabolic process	102	-0.471712	-2.21742	0.00146843	0.0295327	0.0199535	2910	tags=59%, list=32%, signal=40%	54888/2976/51067/10898/27304/1478/92935/23395/339175/55623/6301/4141/51504/80746/55253/833/348180/79693/56931/55621/4677/3035/9255/57505/91893/54974/2972/26995/9836/7965/283989/25973/55152/57176/8270/83707/10940/10667/124454/80324/4234/79897/7407/8565/10785/84705/113179/81890/29894/90353/151903/2193/10248/3028/26024/126789/126789/79042/79042/64118
GO:0006400	tRNA modification	33	-0.54708	-2.02839	0.00169205	0.0295327	0.0199535	2910	tags=71%, list=32%, signal=48%	54888/27304/339175/55623/51504/348180/79693/56931/55621/57505/54974/9836/80324/4234/10785/84705/113179/81890/90353/3028/126789/126789/64118
GO:0008033	tRNA processing	63	-0.51882	-2.25454	0.00156006	0.0295327	0.0199535	2910	tags=63%, list=32%, signal=43%	54888/10898/27304/1478/339175/55623/6301/51504/80746/55253/348180/79693/56931/55621/57505/54974/26995/9836/283989/8270/83707/10940/10667/80324/4234/79897/10785/84705/113179/81890/29894/90353/10248/3028/26024/126789/126789/79042/79042/64118
GO:0035295	tube development	300	0.327173	2.01428	0.00505051	0.0311905	0.0210736	1949	tags=36%, list=21%, signal=29%	10252/4233/2034/2719/1385/60529/659/342371/3397/4040/4093/653/10413/10253/5925/5925/847/55212/6262/4091/3091/3091/3202/1956/4838/7482/200894/200894/2119/1969/6422/688/4090/6663/5594/5009/5727/64399/2247/5629/93986/7067/25/3815/1906/133/55366/10905/1948/6492/51696/93649/359/57493/1373/3690/3655/30812/60485/90/25937/9244/6935/8626/8543/317/7291/9270/27443/4041/51208/130497/7798/2043/1392/10370/3691…
GO:0035239	tube morphogenesis	182	0.302676	1.73079	0.00364964	0.0295327	0.0199535	1716	tags=31%, list=19%, signal=26%	10252/4233/2719/4040/653/10413/10253/55212/6262/3091/3091/3202/1956/4838/7482/200894/200894/2119/1969/6422/6663/5727/64399/2247/5629/25/1906/133/55366/1948/30812/90/6935/8626/8543/317/7291/9270/4041/130497/7798/2043/3207/4088/2297/7248/5311/9353/6862/26249/4851/79192/5534/8642/6722/4781/2246
GO:0001657	ureteric bud development	61	0.429742	2.04063	0.0028169	0.0295327	0.0199535	2010	tags=43%, list=22%, signal=33%	10252/2719/4093/847/4091/7482/6422/4090/5727/2247/55366/6492/30812/9244/130497/3207/4088/2297/5311/9353/168667/8642/2246/4089/652/3237
GO:0060675	ureteric bud morphogenesis	37	0.428086	1.78163	0.00257732	0.0295327	0.0199535	2574	tags=49%, list=28%, signal=35%	2719/7482/5727/2247/55366/30812/3207/2297/5311/8642/2246/4089/652/3237/3217/7481/7475/2253
GO:0001655	urogenital system development	171	0.389075	2.18953	0.00374532	0.0295327	0.0199535	2753	tags=51%, list=30%, signal=37%	4311/10252/2719/3400/4093/4038/10413/847/4091/120892/5728/7482/284/6422/4090/11231/1958/5727/2247/5629/4854/55366/54798/285/1948/2018/6492/93649/359/3655/30812/25937/9244/8626/9096/5324/130497/7046/2043/3691/3207/4088/2297/7248/5311/9353/26249/4851/79192/168667/5950/8642/6256/9370/2246/2624/56913/27031/4089/652/3976/1636/3237/9420/28514/54790/168002/2200/388585/9104/3217/7481/3037/5156/28999/5130…
GO:0010573	vascular endothelial growth factor production	16	0.695273	2.26699	0.00246305	0.0295327	0.0199535	1281	tags=59%, list=14%, signal=51%	5743/3569/3091/3091/4838/405/136/57447/9508/6095
GO:0003018	vascular process in circulatory system	71	0.411673	1.99082	0.00297619	0.0295327	0.0199535	2392	tags=52%, list=26%, signal=39%	5743/1131/1908/3269/659/1956/284/3356/9732/3952/136/1906/133/552/152/9474/1373/8864/9270/6546/5139/59342/9353/143872/2149/3672/153/624/80005/1636/4842/5592/1812/3351/5021/10242/148/151
GO:0035886	vascular smooth muscle cell differentiation	11	0.659837	1.89141	0.00227273	0.0295327	0.0199535	2871	tags=82%, list=32%, signal=56%	3815/133/93649/4851/6722/5308/23493/2627/6443
GO:0014829	vascular smooth muscle contraction	11	0.679725	1.94842	0.00227273	0.0295327	0.0199535	1991	tags=73%, list=22%, signal=57%	1131/1908/3356/9732/1906/6546/143872/80005
GO:0001944	vasculature development	302	0.391749	2.40781	0.00512821	0.0311905	0.0210736	1667	tags=37%, list=18%, signal=32%	64344/5743/2034/5578/8322/2719/3373/6654/659/55294/3397/51129/3569/1139/10413/9314/4091/3091/3091/3202/3953/2308/9475/4838/11005/5728/4223/284/23554/10052/3200/5532/306/54583/1399/2321/23411/1969/5587/6422/688/5594/1958/9444/5784/2247/347/4734/4734/3952/5629/4854/79400/7763/338/3815/3204/1906/133/6369/4804/5290/285/1948/4215/9734/93649/57493/6934/3690/79805/90/7291/9693/9270/2152/2047/4041/5607/7…
GO:0001570	vasculogenesis	37	0.537173	2.23563	0.00257732	0.0295327	0.0199535	2552	tags=65%, list=28%, signal=47%	8322/10413/10052/1969/9444/133/93649/57493/9693/7049/51162/23414/6862/4851/23462/677/5921/5308/3726/7476/3037/23493/5159/5906
GO:0042310	vasoconstriction	40	0.501677	2.14603	0.00253165	0.0295327	0.0199535	2510	tags=63%, list=28%, signal=46%	5743/1131/1908/3269/659/1956/3356/9732/3952/1906/133/552/152/8864/6546/143872/2149/624/80005/1636/3351/5021/10242/148/151/59272
GO:0003281	ventricular septum development	37	0.420731	1.75102	0.00257732	0.0295327	0.0199535	2454	tags=54%, list=27%, signal=40%	659/4091/54583/5629/57493/60485/90/8543/7049/7798/7046/10370/23414/4851/23462/4089/652/5308/7481/23493
GO:0060412	ventricular septum morphogenesis	25	0.564328	2.0646	0.00251256	0.0295327	0.0199535	2454	tags=64%, list=27%, signal=47%	659/54583/5629/60485/90/7049/7046/10370/23414/4851/23462/4089/652/5308/7481/23493
GO:0007601	visual perception	99	0.268506	1.39755	0.00931677	0.0447594	0.0302413	2303	tags=34%, list=25%, signal=25%	3983/3983/2034/4308/55212/10052/5959/4649/1121/134430/94137/4644/3859/338917/10319/64072/7546/7288/2055/1259/5950/149461/314/83872/5082/10896/93145/5145/11081/2202/7078/2070/6496/5961
GO:0016055	Wnt signaling pathway	250	0.233978	1.3839	0.00892857	0.0433234	0.0292711	1518	tags=24%, list=17%, signal=21%	1654/8724/10979/23189/8322/85407/85407/2719/2309/2309/4040/4038/10413/9314/6262/120892/2308/1363/5728/7482/5532/83439/324/6422/6663/23112/1958/11197/1459/147495/154810/25/26524/55612/55366/51704/26959/27130/166336/4139/51421/5562/63923/6934/4919/57447/25937/7089/9096/6259/9736/4041/83999/23236/80351/5563/4088/23240/2889/9559/6862/4851
GO:0042060	wound healing	253	0.225852	1.3382	0.00913242	0.0440191	0.0297411	2561	tags=38%, list=28%, signal=28%	196527/196527/90102/90102/5578/23189/23348/23348/830/830/221037/221037/3569/3091/3091/1956/7414/5728/23671/5465/7035/5594/949/949/134957/3053/2247/347/308/5781/1906/57572/152/5290/3690/170692/6812/54566/7094/2157/50808/5581/54959/139818/2152/7046/4088/2004/22875/9162/948/5782/3708/23414/139189/7103/6288/4851/3678/4015/55603/4638/6376/2776/6722/2054/84959/131566/2624/7006/2192/5653/5197/3084/5295/…

## Sheet: Sheet1
	ID	Description	setSize	enrichmentScore	NES	pvalue	p.adjust	qvalues	rank	leading_edge	core_enrichment
GO:0010575	GO:0010575	positive regulation of vascular endothelial growth factor production	13	0.639115	1.9409	0.00480769	0.0311905	0.0210736	1281	tags=50%, list=14%, signal=43%	5743/3091/3091/4838/405/136/6095
GO:0050679	GO:0050679	positive regulation of epithelial cell proliferation	84	0.465338	2.3468	0.00294985	0.0295327	0.0199535	2015	tags=50%, list=22%, signal=39%	5578/3373/659/3397/653/3569/3091/3091/1956/4838/6331/405/3915/23411/5587/6422/7039/57142/2247/5629/93986/6369/253260/3690/79805/8626/7291/54959/2152/5607/130497/7046/51162/9037/4851/1012/7060/2246/5617/3164/1750/652/9420
GO:0007162	GO:0007162	negative regulation of cell adhesion	111	0.334936	1.76887	0.00324675	0.0295327	0.0199535	2231	tags=45%, list=25%, signal=34%	90102/90102/23189/8322/9655/8763/340485/9314/5728/284/5465/347/395/5781/25/3204/285/5962/23603/170692/64844/1840/9270/8654/5607/2615/27242/56477/23240/9037/4851/1012/53833/11326/84959/9370/2192/23075/3958/91663/5295/375056/1845/652/5054/168002/5592/5921/10457/6695/5621
GO:0010863	GO:0010863	positive regulation of phospholipase C activity	22	0.549283	1.97463	0.00247525	0.0295327	0.0199535	3039	tags=82%, list=33%, signal=55%	117/1956/2321/3356/2247/27/3815/552/5581/2776/148/5156/5159/553/1902/283/1909/5724
GO:0051897	GO:0051897	positive regulation of protein kinase B signaling	42	0.40355	1.74407	0.00537634	0.0311905	0.0210736	1240	tags=36%, list=14%, signal=31%	1440/3569/10253/1956/284/6453/3481/57142/3952/253260/6934/9270/2152/8644/7046
GO:0030514	GO:0030514	negative regulation of BMP signaling pathway	16	0.557132	1.81657	0.00492611	0.0311905	0.0210736	2119	tags=62%, list=23%, signal=48%	4091/6422/25/6498/64388/4851/168667/51496/25928/2200
GO:0010634	GO:0010634	positive regulation of epithelial cell migration	59	0.419916	1.97278	0.00287356	0.0295327	0.0199535	1504	tags=44%, list=17%, signal=37%	5743/4233/5578/3373/659/3091/3091/9475/284/306/5587/949/949/57142/2247/5629/154810/1906/9734/3690/54566/9270/5581/23328/6863/2822/9037
GO:0010633	GO:0010633	negative regulation of epithelial cell migration	29	0.479353	1.84806	0.00501253	0.0311905	0.0210736	1518	tags=41%, list=17%, signal=35%	9314/5728/4223/2247/285/23603/5801/9270/5607/6781/9353/4851
GO:0045766	GO:0045766	positive regulation of angiogenesis	59	0.466754	2.19282	0.00287356	0.0295327	0.0199535	2045	tags=51%, list=22%, signal=40%	5743/5578/3373/51129/1139/3091/3091/4838/306/2321/23411/5587/2247/133/6369/285/9734/79805/7291/2152/23328/1215/204851/9037/3678/6376/2246/2624/729/28514/5054
GO:0016525	GO:0016525	negative regulation of angiogenesis	28	0.53002	2.00173	0.00254453	0.0295327	0.0199535	1641	tags=48%, list=18%, signal=40%	9314/3202/9475/11005/4223/1969/4804/285/9270/5607/4851/64102/6093/7060
GO:0070373	GO:0070373	negative regulation of ERK1 and ERK2 cascade	34	0.47905	1.95534	0.00242131	0.0295327	0.0199535	2359	tags=59%, list=26%, signal=44%	10252/1848/10253/9314/5728/25/57447/5801/285315/9270/1843/2889/9370/2192/1845/4089/3976/81848/7078/55885
GO:0070374	GO:0070374	positive regulation of ERK1 and ERK2 cascade	71	0.364938	1.76481	0.00297619	0.0295327	0.0199535	2605	tags=49%, list=29%, signal=35%	5578/6360/55294/3569/1139/10253/1956/4838/5728/3061/284/3356/2247/5781/25/6369/26281/5151/9693/948/2889/5604/168667/6376/2246/2149/652/55532/10457/148/5156/5159/5906/2253/8792
GO:0043409	GO:0043409	negative regulation of MAPK cascade	85	0.306912	1.55202	0.00294985	0.0295327	0.0199535	2059	tags=36%, list=23%, signal=28%	10252/2122/1848/10253/9314/2308/5728/6422/51562/25/161742/5998/1849/57447/152559/5801/285315/9270/10114/64853/11329/1843/2889/9370/2192/1845/4089/652/3976/81848/6653
GO:0043410	GO:0043410	positive regulation of MAPK cascade	219	0.281754	1.64214	0.00413223	0.0309528	0.020913	2167	tags=35%, list=24%, signal=27%	5578/6360/8322/1908/55294/1848/3569/1139/10253/120892/1956/4838/57161/5728/3061/284/1399/2321/3356/7039/4214/3481/4281/5594/152831/23118/8491/2247/3952/136/5781/25/3815/1906/6369/152/4215/26281/5562/1849/6283/6259/5151/9693/389840/5581/8654/5607/23328/11214/7046/23236/2043/57498/948/2889/6288/3486/5604/168667/6376/4916/2246/3084/2149/652/3976/3672/2549/1326/55532/60370/22881/7077/60401/10457/2690
