# Supplementary material for: A comprehensive function analysis of LMO2 in different breast cancer subtypes
Source: Oncotarget. 2017 Dec 21;9(10):8911–26. doi: 10.18632/oncotarget.23542 (PMC5823636; doi:10.18632/oncotarget.23542)
Supplement: Supplementary file 18 [file oncotarget-09-8911-s018.xlsx]

## Sheet: breast_cancer_cell_lines_KEGG_r
Cluster	ID	Description	GeneRatio	BgRatio	pvalue	p.adjust	qvalue	geneID	Count
SKBR-3_LMO2_up	hsa04910	Insulin signaling pathway	50/1149	138/7299	2.39927e-09	7.29378e-07	4.87431e-07	31/207/208/369/801/867/868/1398/1399/1978/23265/2194/2319/2932/3098/3099/3551/3630/3643/3845/5594/5599/5601/8569/2872/4893/5170/5255/5256/5257/5261/5290/5293/5295/5296/8503/79660/5509/5562/5564/5567/5571/5576/5834/6464/10580/6655/6720/7248/7249	50
SKBR-3_LMO2_up	hsa04071	Sphingolipid signaling pathway	44/1149	118/7299	8.00165e-09	1.21625e-06	8.12799e-07	4363/207/208/427/624/8560/123099/2768/10672/2771/2773/2776/3845/5594/1432/5599/5601/4893/5170/5290/5293/5295/5296/8503/5332/5337/5516/5518/5519/55844/5527/5528/5529/5578/5728/5970/6093/9475/8879/81537/130367/6609/9517/7157	44
SKBR-3_LMO2_up	hsa04012	ErbB signaling pathway	35/1149	86/7299	2.0471e-08	2.07439e-06	1.38628e-06	207/208/369/374/817/867/868/1026/1398/1399/1956/1978/2064/2065/2549/2932/3725/3845/6416/5594/5599/5601/4893/10718/5062/5290/5293/5295/5296/8503/5578/6464/6655/6714/6777	35
SKBR-3_LMO2_up	hsa05212	Pancreatic cancer	31/1149	75/7299	8.62033e-08	6.55145e-06	4.37822e-06	207/208/369/598/675/1026/1643/1956/2064/3551/3716/3845/5594/5599/5601/5290/5293/5295/5296/8503/5337/10928/5900/5925/5970/4087/6772/7040/7043/7048/7157	31
SKBR-3_LMO2_up	hsa04142	Lysosome	42/1149	123/7299	3.11207e-07	1.89214e-05	1.26448e-05	23457/53/162/164/8906/8907/8546/10239/411/427/50617/968/1201/1203/1213/1497/8722/1512/1777/2517/2629/26088/23062/2799/3073/3373/3423/3920/5641/3988/9516/4125/4669/51172/9374/950/4891/26503/6609/6272/285362/1200	42
SKBR-3_LMO2_up	hsa04152	AMPK signaling pathway	41/1149	121/7299	5.43556e-07	2.48707e-05	1.66206e-05	31/51094/79602/207/208/890/1374/64764/1938/29904/1978/2194/3156/3630/3643/6885/5170/5208/5210/5211/5290/5293/5295/5296/8503/5516/5518/5519/55844/5527/5528/5529/5562/5564/5571/10890/6319/6720/6794/7248/7249	41
SKBR-3_LMO2_up	hsa05211	Renal cell carcinoma	28/1149	69/7299	5.7268e-07	2.48707e-05	1.66206e-05	207/208/369/405/1026/1387/1398/1399/112398/2113/2271/2549/3725/3845/5594/4233/4893/5062/5290/5293/5295/5296/8503/5908/6655/7040/7043/7428	28
SKBR-3_LMO2_up	hsa04211	Longevity regulating pathway	33/1149	89/7299	6.91871e-07	2.54707e-05	1.70216e-05	112/115/51094/79602/207/208/1386/9474/64764/79813/10919/1978/3630/3643/3845/4893/5290/5293/5295/5296/8503/5562/5564/5567/5571/9821/5970/83667/6648/6794/7157/7248/7249	33
SKBR-3_LMO2_up	hsa04141	Protein processing in endoplasmic reticulum	51/1149	166/7299	7.54066e-07	2.54707e-05	1.70216e-05	267/22926/4287/573/10134/1410/1650/79139/64215/54431/5611/80331/9695/55741/27102/440275/10961/23193/9709/22824/3309/10525/3998/10960/11253/57134/5599/5601/8720/51360/55768/55666/2923/9601/9373/10484/10802/9632/9871/29927/64374/6747/3703/201595/84447/7326/7327/51465/10277/29979/7466	51
SKBR-3_LMO2_up	hsa04520	Adherens junction	28/1149	72/7299	1.59498e-06	4.84872e-05	3.24032e-05	52/87/81/10458/1387/1457/1499/1500/1956/2064/2241/3643/6885/5594/4233/56288/5787/5797/4087/10580/6714/117178/6934/7048/7082/10163/8976/7525	28
SKBR-3_LMO2_up	hsa05165	Human papillomavirus infection	82/1149	319/7299	1.9084e-06	5.27412e-05	3.5246e-05	207/208/50617/545/10134/836/841/890/894/1026/1277/1284/1291/1292/64764/1387/1499/1739/1741/1856/1956/1978/2335/2932/79885/55869/9734/3551/9641/3673/3675/3678/3680/3691/3693/182/3716/3845/3910/3911/5594/64398/4799/4853/4854/4893/56288/84612/84552/5290/5293/5295/5296/8503/5516/5518/5519/55844/5527/5528/5529/5567/5663/5728/5829/5925/5934/5970/5986/6655/6772/6773/6934/7059/3371/7157/7248/7249/7283/72…	82
SKBR-3_LMO2_up	hsa04068	FoxO signaling pathway	42/1149	132/7299	2.61964e-06	6.63643e-05	4.43501e-05	207/208/369/9140/604/894/901/1026/1387/1956/9456/3551/3630/3643/3845/5594/1432/5599/5601/4893/5170/5290/5293/5295/5296/8503/10733/5562/5564/5571/5728/5934/6502/4087/6648/6655/6794/6789/7040/7043/7048/8743	42
SKBR-3_LMO2_up	hsa04140	Autophagy - animal	41/1149	128/7299	2.84562e-06	6.6365e-05	4.43505e-05	207/208/9140/23192/84938/84971/9474/10533/79065/598/8837/440275/3630/3845/3920/6885/5594/5599/5601/8897/9110/4893/29982/5170/5289/5290/5293/5295/5296/8503/30849/5516/5562/5567/5728/9821/9342/6794/58476/7248/7249	41
SKBR-3_LMO2_up	hsa05220	Chronic myeloid leukemia	29/1149	78/7299	3.05628e-06	6.6365e-05	4.43505e-05	207/208/369/598/613/867/868/1026/1398/1399/1643/3551/3845/5594/4893/5290/5293/5295/5296/8503/5925/5970/6464/6655/6777/7040/7043/7048/7157	29
SKBR-3_LMO2_up	hsa04931	Insulin resistance	35/1149	107/7299	8.95287e-06	0.000175506	0.000117287	207/208/1374/64764/2932/3551/3630/3643/5599/5601/10724/6945/22877/51085/10062/8473/5170/5290/5293/5295/5296/8503/133522/79660/5509/5562/5564/5571/5728/5834/5970/6197/10999/6720/9882	35
SKBR-3_LMO2_up	hsa05213	Endometrial cancer	23/1149	58/7299	9.23714e-06	0.000175506	0.000117287	207/208/369/1026/1499/1643/1956/2064/2932/3611/3845/5594/4893/5170/5290/5293/5295/5296/8503/5728/6655/6934/7157	23
SKBR-3_LMO2_up	hsa05231	Choline metabolism in cancer	33/1149	99/7299	1.02551e-05	0.000177068	0.000118332	207/208/1119/8527/8526/160851/1956/1978/3725/3845/10434/5594/5599/5601/4893/5170/5290/5293/5295/5296/8503/8394/5337/5578/5900/23446/126969/6655/6667/7248/7249/10163/8976	33
SKBR-3_LMO2_up	hsa04510	Focal adhesion	55/1149	199/7299	1.04843e-05	0.000177068	0.000118332	87/81/207/208/9564/894/1277/1284/1291/1292/1398/1399/1499/1793/1956/2064/2316/2335/2932/3611/3673/3675/3678/3680/3691/3693/3725/3910/3911/5594/5599/5601/4233/4636/5062/5170/5290/5293/5295/5296/8503/4659/5578/5728/5829/5908/6093/9475/6464/6655/6714/7059/7094/3371/7409	55
SKBR-3_LMO2_up	hsa04926	Relaxin signaling pathway	40/1149	130/7299	1.1236e-05	0.000179777	0.000120142	59/112/115/207/208/408/409/1386/1277/1284/64764/1956/2771/2773/2790/55970/3640/3725/3845/6416/5594/1432/5599/5601/4893/5290/5293/5295/5296/8503/5332/5567/5578/5970/6464/4087/6655/6714/7040/7048	40
SKBR-3_LMO2_up	hsa05160	Hepatitis C	40/1149	131/7299	1.37706e-05	0.00020157	0.000134706	207/208/369/1026/53842/1956/27102/440275/2932/3551/9641/3716/3845/3949/5594/1432/5599/5601/10062/4893/100506658/5170/5290/5293/5295/5296/8503/5516/5518/5519/55844/10197/5970/6256/949/6655/6772/6773/7157/7297	40
SKBR-3_LMO2_up	hsa01522	Endocrine resistance	32/1149	96/7299	1.39242e-05	0.00020157	0.000134706	112/115/207/208/369/1026/1956/2064/182/3725/3845/5594/1432/5599/5601/8202/9611/4853/4854/4893/5290/5293/5295/5296/8503/5567/5925/6464/6655/6667/6714/7157	32
SKBR-3_LMO2_up	hsa05100	Bacterial invasion of epithelial cells	27/1149	76/7299	1.76518e-05	0.000233774	0.000156227	9564/867/868/23607/1213/1398/1399/1499/1759/1785/1793/63916/2335/2549/3611/3678/4233/5290/5293/5295/5296/8503/5829/6464/6714/10163/8976	27
SKBR-3_LMO2_up	hsa05210	Colorectal cancer	26/1149	72/7299	1.80526e-05	0.000233774	0.000156227	207/208/369/836/1026/1499/1643/2932/3725/3845/5594/5599/5601/4436/5290/5293/5295/5296/8503/5900/4087/6934/7040/7043/7048/7157	26
SKBR-3_LMO2_up	hsa04120	Ubiquitin mediated proteolysis	41/1149	137/7299	1.84558e-05	0.000233774	0.000156227	64682/25847/29945/51433/867/868/997/8450/8065/9820/1643/55120/55294/8924/8916/55958/4734/23327/9063/10401/5371/23759/9886/23221/6477/6502/84447/22954/4591/7319/7326/7327/51465/55284/7337/89910/9690/9354/10277/22888/7428	41
SKBR-3_LMO2_up	hsa05223	Non-small cell lung cancer	24/1149	66/7299	3.29945e-05	0.000401213	0.000268124	207/208/369/1026/1643/1956/2064/3845/5594/4893/5170/5290/5293/5295/5296/8503/5578/5925/6256/6257/6655/6777/6789/7157	24
SKBR-3_LMO2_up	hsa01521	EGFR tyrosine kinase inhibitor resistance	27/1149	79/7299	3.91384e-05	0.000457618	0.000305818	207/208/369/598/1956/1978/2064/2065/2263/2549/2932/3716/3845/5594/4233/4763/4893/5290/5293/5295/5296/8503/5578/5728/6464/6655/6714	27
SKBR-3_LMO2_up	hsa04722	Neurotrophin signaling pathway	36/1149	119/7299	4.5737e-05	0.000514964	0.000344142	207/208/801/817/1398/1399/2549/2932/3551/3725/57498/3845/5607/4215/5594/1432/5599/5601/9261/4893/5170/5290/5293/5295/5296/8503/11108/5663/5664/5908/5970/6197/6464/6272/6655/7157	36
SKBR-3_LMO2_up	hsa05161	Hepatitis B	41/1149	144/7299	6.63613e-05	0.000720494	0.000481494	207/208/1386/843/836/841/890/1026/64764/1387/1643/3339/3551/9641/3716/3725/3845/6416/5594/5599/5601/4893/5290/5293/5295/5296/8503/5578/5728/5925/5970/6714/6772/6773/6775/6777/7040/7043/114609/7157/7534	41
SKBR-3_LMO2_up	hsa04144	Endocytosis	61/1149	244/7299	9.61295e-05	0.00099527	0.000665121	160/161/163/26286/10565/10564/408/409/867/868/1213/9829/1759/1785/8411/1956/10938/30846/29924/55040/58513/2263/2348/8729/28964/2870/3799/3949/26119/4734/23327/56288/84612/84552/8394/5337/5371/23550/10890/8766/80223/84440/11021/5867/9135/6455/4087/60682/6642/58533/23111/6714/8027/7048/9101/112936/55737/51028/79720/27183/8976	61
SKBR-3_LMO2_up	hsa04917	Prolactin signaling pathway	24/1149	70/7299	9.82174e-05	0.00099527	0.000665121	207/208/894/1154/2001/2932/3630/3845/5594/1432/5599/5601/4893/5290/5293/5295/5296/8503/5970/6464/6655/6714/6772/6777	24
SKBR-3_LMO2_up	hsa05200	Pathways in cancer	90/1149	395/7299	0.000102972	0.00100979	0.000674827	112/115/207/208/367/369/405/598/613/624/675/836/841/867/868/8030/1026/1284/1387/1398/1399/1499/1856/1956/112398/2064/2113/2263/2271/2335/2768/10672/2771/2773/2776/2790/55970/2932/3551/3673/3675/3716/3725/4254/3845/3910/3911/5594/5599/5601/4233/4286/4436/4893/9063/5290/5293/5295/5296/8503/5332/5337/57449/5371/5567/5578/5728/10928/5900/5914/5925/5970/6093/9475/6256/6257/6469/6502/4087/6655/6772/677…	90
SKBR-3_LMO2_up	hsa05142	Chagas disease (American trypanosomiasis)	31/1149	102/7299	0.000137844	0.00130952	0.000875129	207/208/624/841/917/8837/2771/2773/2776/3551/3725/6416/5594/1432/5599/5601/5290/5293/5295/5296/8503/5332/5516/5518/5519/55844/5970/4087/7040/7043/7048	31
SKBR-3_LMO2_up	hsa04070	Phosphatidylinositol signaling system	30/1149	99/7299	0.000186254	0.00166533	0.00111291	801/8527/8526/160851/54928/3631/3632/3633/3710/8776/8898/8897/9110/4952/55300/5286/5287/5289/5290/5293/5295/5296/8503/8394/5332/5333/5578/5728/22908/55529	30
SKBR-3_LMO2_up	hsa04933	AGE-RAGE signaling pathway in diabetic complications	30/1149	99/7299	0.000186254	0.00166533	0.00111291	207/208/836/1277/1284/1958/2152/2335/3725/3845/5594/1432/5599/5601/4893/5290/5293/5295/5296/8503/5332/5333/5578/5970/4087/6772/6777/7040/7043/7048	30
SKBR-3_LMO2_up	hsa04146	Peroxisome	26/1149	83/7299	0.000274335	0.00238279	0.00159238	215/5826/30/51/8309/8310/2180/2181/23600/1384/54677/2053/8443/3155/3295/4598/55825/5189/8800/9409/5824/8504/5190/5264/11264/6648	26
SKBR-3_LMO2_up	hsa05215	Prostate cancer	29/1149	97/7299	0.000306103	0.00258487	0.00172742	207/208/367/369/1026/64764/1387/1499/1956/2064/2263/2932/3551/3630/3845/5594/4893/5170/5290/5293/5295/5296/8503/5728/5925/5970/6655/6934/7157	29
SKBR-3_LMO2_up	hsa04530	Tight junction	44/1149	170/7299	0.000396517	0.00325787	0.00217718	87/81/10097/51421/55114/776/53842/1739/1741/2064/50848/3308/3725/5599/5601/153562/64398/4628/4627/4734/23327/4771/100506658/56288/84612/84552/5516/5518/5519/55844/5562/5564/5567/5571/9693/51735/5962/6093/9475/6714/6794/8189/7082/8976	44
SKBR-3_LMO2_up	hsa04010	MAPK signaling pathway	68/1149	294/7299	0.000462693	0.00370154	0.00247368	207/208/284/408/409/1386/776/836/994/1398/1399/80824/1845/1846/1847/1944/1956/2263/2316/2768/55970/3551/3554/3556/3630/3643/3725/4254/3845/5606/6416/5607/5608/7786/9175/4215/9064/6885/8491/5594/1432/5599/5601/9261/7867/4233/8569/2872/4763/4893/5062/5532/5534/5536/5567/5578/5908/9693/5921/5970/6197/6655/6789/9344/7040/7043/7048/7157	68
SKBR-3_LMO2_up	hsa04810	Regulation of actin cytoskeleton	52/1149	212/7299	0.000505624	0.00394127	0.00263388	10152/87/81/369/10458/9564/624/1398/1399/26999/81624/1793/1956/2245/2263/2335/28964/2768/10672/55970/3630/10788/3673/3675/3678/3680/3691/3693/3845/5594/4628/4627/4636/4893/5062/5217/5290/5293/5295/5296/8503/8394/4659/5829/5962/6093/9475/6655/6714/7409/10163/8976	52
SKBR-3_LMO2_up	hsa04137	Mitophagy - animal	21/1149	65/7299	0.000657004	0.00499323	0.00333689	9474/79065/598/665/10241/1457/3725/3845/5599/5601/55669/4286/4077/4893/5970/6667/6714/79735/7157/84749/9101	21
SKBR-3_LMO2_up	hsa04919	Thyroid hormone signaling pathway	32/1149	116/7299	0.000745278	0.00552596	0.0036929	207/208/1387/1499/2932/3845/5594/8648/8202/9611/4853/4854/4893/5170/5208/5290/5293/5295/5296/8503/5332/5333/5567/5578/6256/6257/6714/6772/9882/7068/7157/7249	32
SKBR-3_LMO2_up	hsa04213	Longevity regulating pathway - multiple species	20/1149	62/7299	0.000895666	0.00648292	0.00433242	112/115/207/208/9474/1410/3630/3643/3845/4893/5290/5293/5295/5296/8503/5562/5564/5567/5571/6648	20
SKBR-3_LMO2_up	hsa05214	Glioma	22/1149	71/7299	0.000932585	0.00659316	0.00440609	207/208/369/801/817/1026/1643/1956/3845/5594/4893/5290/5293/5295/5296/8503/5578/5728/5925/6464/6655/7157	22
SKBR-3_LMO2_up	hsa05225	Hepatocellular carcinoma	42/1149	168/7299	0.00113522	0.00784337	0.00524159	86/207/208/369/8289/57492/196528/598/1026/1499/1643/1856/1956/2549/2932/2941/2952/3845/4041/5594/4233/4893/5290/5293/5295/5296/8503/5578/5728/5925/6464/4087/6595/6602/6603/6655/6934/7040/7043/7048/7157/7473	42
SKBR-3_LMO2_up	hsa04066	HIF-1 signaling pathway	28/1149	100/7299	0.00121506	0.00820844	0.00548556	207/208/284/405/817/1026/1387/1956/112398/1978/2064/3098/3099/3630/3643/5594/8569/2872/5211/5290/5293/5295/5296/8503/5578/5970/7076/7428	28
SKBR-3_LMO2_up	hsa00562	Inositol phosphate metabolism	22/1149	73/7299	0.00140337	0.00907712	0.00606608	4329/54928/3631/3632/3633/8776/8898/8897/9110/4952/55300/5286/5287/5289/5290/5293/8394/5332/5333/23007/5728/22908	22
SKBR-3_LMO2_up	hsa01524	Platinum drug resistance	22/1149	73/7299	0.00140337	0.00907712	0.00606608	1244/207/208/538/598/836/841/1026/2064/2941/2952/5594/4436/5170/5290/5293/5295/5296/8503/5429/5980/7157	22
SKBR-3_LMO2_up	hsa04728	Dopaminergic synapse	34/1149	130/7299	0.00143787	0.0091065	0.00608572	207/208/406/409/1386/776/801/817/9575/64764/1644/2771/2773/2776/2790/55970/2891/2932/3710/3799/1432/5599/5601/5332/5516/5518/5519/55844/5527/5528/5529/5532/5567/5578	34
SKBR-3_LMO2_up	hsa04218	Cellular senescence	40/1149	160/7299	0.00147304	0.00913888	0.00610736	207/208/545/776/801/890/894/1026/1874/1978/2113/10114/3710/3845/5606/5608/5594/1432/9261/4893/5290/5293/5295/5296/8503/5532/5534/5728/5925/5928/5934/5970/4087/7040/7043/7048/7157/7248/7249/678	40
SKBR-3_LMO2_up	hsa04072	Phospholipase D signaling pathway	37/1149	146/7299	0.00168295	0.0102323	0.00683808	112/115/10554/56894/55326/207/208/8527/8526/160851/1759/1785/1956/2549/2768/10672/3630/3643/4254/3845/5594/4893/5290/5293/5295/5296/8503/8394/5332/5337/5578/5900/10411/6464/6655/7248/7249	37
SKBR-3_LMO2_up	hsa04915	Estrogen signaling pathway	27/1149	98/7299	0.00191107	0.0113453	0.00758187	112/115/207/208/1386/801/64764/1956/2771/2773/2776/3710/3725/3845/5594/4893/5290/5293/5295/5296/8503/5332/5567/6464/6655/6667/6714	27
SKBR-3_LMO2_up	hsa00280	Valine, leucine and isoleucine degradation	16/1149	48/7299	0.00194661	0.0113453	0.00758187	65985/30/27034/224/4329/593/594/1629/1738/26275/3155/3712/56922/64087/4594/5096	16
SKBR-3_LMO2_up	hsa04660	T cell receptor signaling pathway	28/1149	103/7299	0.00197796	0.0113453	0.00758187	207/208/867/868/917/925/1739/2932/3551/3725/3845/6885/5594/1432/5601/4893/5062/5170/5290/5293/5295/5296/8503/5532/5534/5970/6655/7409	28
SKBR-3_LMO2_up	hsa04216	Ferroptosis	14/1149	40/7299	0.00218445	0.0122976	0.00821829	2180/2181/9474/10533/2729/2879/81631/5094/4891/23516/30061/23657/55240/7157	14
SKBR-3_LMO2_up	hsa04914	Progesterone-mediated oocyte maturation	27/1149	99/7299	0.00224325	0.0123991	0.00828607	112/115/207/208/64682/25847/29945/51433/369/699/890/994/2771/2773/3630/3845/5594/1432/5599/5601/5290/5293/5295/5296/8503/5567/6197	27
SKBR-3_LMO2_up	hsa04960	Aldosterone-regulated sodium reabsorption	13/1149	37/7299	0.00299506	0.0162589	0.0108655	3291/3630/3643/3845/5594/23327/5170/5290/5293/5295/5296/8503/5578	13
SKBR-3_LMO2_up	hsa04664	Fc epsilon RI signaling pathway	20/1149	68/7299	0.00312437	0.0166633	0.0111358	207/208/3845/5606/6416/5608/5594/1432/5599/5601/4893/5170/5290/5293/5295/5296/8503/5578/6655/7409	20
SKBR-3_LMO2_up	hsa04370	VEGF signaling pathway	18/1149	59/7299	0.00319107	0.0167256	0.0111774	207/208/3845/5594/1432/9261/7867/4893/5290/5293/5295/5296/8503/5532/5534/5578/5829/6714	18
SKBR-3_LMO2_up	hsa04912	GnRH signaling pathway	25/1149	92/7299	0.00338235	0.0174277	0.0116466	112/115/776/801/817/1956/2776/3710/3725/3845/5606/6416/5608/4215/5594/1432/5599/5601/4893/5332/5337/5567/5578/6655/6714	25
SKBR-3_LMO2_up	hsa04750	Inflammatory mediator regulation of TRP channels	26/1149	97/7299	0.00347599	0.0176117	0.0117696	112/115/624/801/817/2776/3269/3554/3556/3710/5606/5608/1432/5599/5601/5290/5293/5295/5296/8503/8398/5332/5567/5578/5583/6714	26
SKBR-3_LMO2_up	hsa04015	Rap1 signaling pathway	48/1149	210/7299	0.00388774	0.019375	0.0129479	112/115/136/207/208/284/9564/801/1398/1399/1499/1500/1944/1956/2263/2771/2773/2776/3630/3643/4254/3845/260425/5606/5608/5594/1432/4233/4893/56288/84612/84552/5217/5290/5293/5295/5296/8503/5332/5578/5900/5908/5909/9693/10411/51735/6714/7094	48
SKBR-3_LMO2_up	hsa05222	Small cell lung cancer	25/1149	93/7299	0.00395196	0.0193774	0.0129496	207/208/598/836/1026/1284/1643/2335/3551/3673/3675/3910/3911/5290/5293/5295/5296/8503/5728/5925/5970/6256/6257/6502/7157	25
SKBR-3_LMO2_up	hsa04210	Apoptosis	34/1149	138/7299	0.00414378	0.0196917	0.0131596	207/208/598/843/835/836/841/8837/8722/1512/153090/56616/3551/3710/3725/3845/4001/5594/5599/5601/4170/4893/5170/5290/5293/5295/5296/8503/5783/5970/6709/8795/8743/7157	34
SKBR-3_LMO2_up	hsa04668	TNF signaling pathway	28/1149	108/7299	0.00415799	0.0196917	0.0131596	207/208/1386/843/836/841/8837/64764/153090/3551/182/3725/5606/6416/5608/6885/5594/1432/5599/5601/5290/5293/5295/5296/8503/5970/11035/257397	28
SKBR-3_LMO2_up	hsa05230	Central carbon metabolism in cancer	19/1149	65/7299	0.00422801	0.0196917	0.0131596	207/208/1956/2064/2263/3098/3099/3845/5594/4233/4893/5211/5290/5293/5295/5296/8503/5728/7157	19
SKBR-3_LMO2_up	hsa04961	Endocrine and other factor-regulated calcium reabsorption	15/1149	47/7299	0.00427518	0.0196917	0.0131596	112/115/160/161/163/624/793/1213/1759/1785/2776/5332/5567/5578/8766	15
SKBR-3_LMO2_up	hsa05167	Kaposi's sarcoma-associated herpesvirus infection	43/1149	186/7299	0.00490945	0.0222757	0.0148865	207/208/801/836/841/1026/1387/1499/2790/55970/2932/3551/9641/3572/3710/3716/3725/3845/6416/5608/5594/1432/5599/5601/9261/100507436/4893/5289/5290/5293/5295/5296/8503/5532/5534/57580/5925/5970/6714/6772/6773/7157/7297	43
SKBR-3_LMO2_up	hsa05221	Acute myeloid leukemia	19/1149	66/7299	0.00508239	0.0227213	0.0151842	207/208/369/1978/3551/3845/5594/4893/5290/5293/5295/5296/8503/5371/5914/5970/6655/6777/6934	19
SKBR-3_LMO2_up	hsa00531	Glycosaminoglycan degradation	8/1149	19/7299	0.00547436	0.0239377	0.0159972	411/2799/3073/3373/8692/8372/3423/4669	8
SKBR-3_LMO2_up	hsa05205	Proteoglycans in cancer	46/1149	203/7299	0.00551197	0.0239377	0.0159972	207/208/288/369/817/836/867/868/1026/1499/1956/2064/2065/2316/2335/2549/3339/3673/3678/3693/3710/3845/5594/1432/4233/4893/5170/5290/5293/5295/5296/8503/4659/5567/5578/5829/5962/6093/9475/6469/4087/6655/6714/7040/7157/7473	46
SKBR-3_LMO2_up	hsa05120	Epithelial cell signaling in Helicobacter pylori infection	19/1149	68/7299	0.00721721	0.0304813	0.0203701	102/50617/523/528/836/1445/1956/50848/28964/3551/3725/6416/1432/5599/5601/4233/5970/6714/7082	19
SKBR-3_LMO2_up	hsa04923	Regulation of lipolysis in adipocytes	16/1149	54/7299	0.00721926	0.0304813	0.0203701	112/115/207/208/2771/2773/3630/3643/5290/5293/5295/5296/8503/57104/5567/5742	16
SKBR-3_LMO2_up	hsa04360	Axon guidance	40/1149	175/7299	0.00795815	0.0331408	0.0221474	659/817/1944/2050/2771/2773/2932/3611/3845/5594/4233/4893/5062/56288/84612/84552/5290/5293/5295/5296/8503/55558/5364/5532/5534/5578/5921/5998/6093/9475/10512/9723/6405/64218/10509/10507/10505/6469/6714/57522	40
SKBR-3_LMO2_up	hsa04930	Type II diabetes mellitus	14/1149	46/7299	0.00902356	0.0370697	0.0247731	776/3098/3099/3551/3630/3643/5594/5599/5601/5290/5293/5295/5296/8503	14
SKBR-3_LMO2_up	hsa04730	Long-term depression	17/1149	60/7299	0.00926438	0.0375516	0.0250951	369/2768/10672/2771/2773/2776/2781/2891/3710/3845/5594/4893/5332/5516/5518/5519/5578	17
SKBR-3_LMO2_up	hsa05131	Shigellosis	18/1149	65/7299	0.00969269	0.0387708	0.0259098	9474/1398/1399/1793/63916/3551/3678/5594/1432/5599/5601/5217/5970/6093/9475/6714/10163/8976	18
SKBR-3_LMO2_up	hsa04150	mTOR signaling pathway	35/1149	151/7299	0.0100611	0.0397219	0.0265454	207/208/523/528/1856/1978/2932/3551/3630/3643/3845/23175/4041/5594/4893/5170/5290/5293/5295/5296/8503/5562/5578/5728/253260/6197/81929/83667/6502/6655/6794/7248/7249/79726/7473	35
SKBR-3_LMO2_up	hsa05166	HTLV-I infection	54/1149	255/7299	0.0117014	0.0451326	0.0301613	112/115/207/208/64682/29945/51433/1386/545/598/701/894/917/1026/1387/1390/23373/64784/1499/1739/1856/1958/2113/2114/2932/3551/3554/3716/3725/3845/6416/4215/5599/4602/4893/5290/5293/5295/5296/8503/5532/5534/5567/8498/5925/5970/4087/6777/7040/7043/7048/7094/7157/7473	54
SKBR-3_LMO2_up	hsa04662	B cell receptor signaling pathway	19/1149	71/7299	0.0117285	0.0451326	0.0301613	207/208/933/2932/3551/3725/3845/5594/4893/5290/5293/5295/5296/8503/5532/5534/5970/6655/7409	19
SKBR-3_LMO2_up	hsa00920	Sulfur metabolism	5/1149	10/7299	0.0120823	0.0459129	0.0306828	23474/54928/9061/6821/7263	5
SKBR-3_LMO2_up	hsa04062	Chemokine signaling pathway	41/1149	185/7299	0.0124007	0.0465411	0.0311026	112/115/207/208/408/409/9564/1398/1399/2771/2773/2790/55970/2870/2932/3551/3845/5594/4893/56288/5290/5293/5295/5296/8503/5332/57580/5567/5829/5908/5970/6093/9475/6464/6655/6714/6772/6773/6777/7409/8976	41
SKBR-3_LMO2_up	hsa04151	PI3K-Akt signaling pathway	71/1149	351/7299	0.0127967	0.0474415	0.0317043	207/208/284/1386/598/894/1026/1277/1284/1291/1292/64764/1944/1956/1978/2263/2335/2688/2690/2790/55970/2932/3551/3630/3643/3673/3675/3678/3680/3691/3693/3716/4254/3845/3910/3911/5594/4170/4233/4602/4893/9180/5170/5290/5293/5295/5296/8503/5586/5516/5518/5519/55844/5527/5528/5529/5562/5578/5728/5934/5970/6256/6655/6794/7059/117145/3371/7157/7248/7249/7534	71
SKBR-3_LMO2_up	hsa04720	Long-term potentiation	18/1149	67/7299	0.0133861	0.0484478	0.0323768	369/801/817/1387/2776/2891/3710/3845/5594/4893/5332/5532/5534/5567/5578/5908/10411/6197	18
SKBR-3_LMO2_up	hsa01212	Fatty acid metabolism	14/1149	48/7299	0.0133869	0.0484478	0.0323768	30/31/51/8310/2180/2181/1374/1376/60481/2194/54995/55825/9374/6319	14
SKBR-3_LMO2_down	hsa04740	Olfactory transduction	110/828	419/7299	1.63205e-18	4.81455e-16	4.38077e-16	163688/816/1258/51764/26496/283297/121275/26534/390264/390265/219869/26538/126541/127385/219960/219873/128368/81061/390442/81797/138804/347169/4991/8386/8387/8388/4992/26740/26737/26735/392390/138883/144125/338755/26212/4993/26211/81469/7932/442186/391190/127062/26245/127059/56656/391195/127068/127074/401993/343172/8392/81328/81318/283093/283092/119749/390197/219986/219983/390199/79501/390648/811…	110
SKBR-3_LMO2_down	hsa04650	Natural killer cell mediated cytotoxicity	39/828	133/7299	1.0702e-08	1.57854e-06	1.43632e-06	51744/356/2207/2214/2215/2534/3105/3384/3446/3440/3452/3443/3444/3683/3802/3803/3804/3805/57292/3806/100132285/3809/3810/3811/3812/3845/100507436/9437/259197/5535/5551/5582/353091/117157/25759/8794/7305/80329/79465	39
SKBR-3_LMO2_down	hsa05150	Staphylococcus aureus infection	21/828	56/7299	3.05321e-07	2.52445e-05	2.297e-05	714/716/718/728/2204/2209/2212/2213/9103/2214/2215/3111/3115/3117/3118/3122/3123/3125/3683/5648/5340	21
SKBR-3_LMO2_down	hsa04060	Cytokine-cytokine receptor interaction	59/828	270/7299	3.43537e-07	2.52445e-05	2.297e-05	6346/6356/6358/6347/6366/6369/6370/56477/6351/9560/6352/729230/1232/1233/1236/1237/958/1271/1435/1439/2919/9547/1896/2056/356/2324/8200/2688/2689/3446/3440/3452/3443/3444/3587/3600/3601/27190/55540/29949/3556/50604/50615/149233/3561/3568/3624/3626/3952/4050/5159/5473/7066/8794/4982/23495/85480/7424/2829	59
SKBR-3_LMO2_down	hsa04080	Neuroactive ligand-receptor interaction	60/828	278/7299	4.27873e-07	2.52445e-05	2.297e-05	117/140/148/151/554/728/1135/1141/1143/1144/1395/1442/1443/1813/1814/1816/2557/2563/2688/2689/2693/2900/2901/2902/2905/2914/2917/2918/3062/3274/11255/3350/3360/3952/56413/4158/4159/2862/4544/2832/64106/4887/5023/5024/5028/5340/5644/5645/5646/5733/5737/6344/6751/6752/9038/319100/83551/6865/6915/7434	60
SKBR-3_LMO2_down	hsa04612	Antigen processing and presentation	25/828	77/7299	5.80272e-07	2.853e-05	2.59595e-05	920/972/926/4261/3105/3111/3115/3117/3118/3122/3123/3125/3305/3802/3803/3804/3805/57292/3806/100132285/3809/3810/3811/3812/115653	25
SKBR-3_LMO2_down	hsa05332	Graft-versus-host disease	17/828	41/7299	7.82313e-07	3.29689e-05	2.99985e-05	940/356/3105/3111/3115/3117/3118/3122/3123/3125/3802/3803/3804/57292/3811/3812/5551	17
SKBR-3_LMO2_down	hsa05320	Autoimmune thyroid disease	18/828	53/7299	1.09389e-05	0.000403371	0.000367028	940/958/1493/356/3105/3111/3115/3117/3118/3122/3123/3125/3446/3440/3452/3443/3444/5551	18
SKBR-3_LMO2_down	hsa04514	Cell adhesion molecules (CAMs)	34/828	145/7299	2.3682e-05	0.000776243	0.000706305	940/947/920/958/923/926/9076/5010/10686/9075/49861/9074/6900/1493/3105/3111/3115/3117/3118/3122/3123/3125/3384/3680/3683/64101/4359/4684/4685/54413/22854/80380/6383/6614	34
SKBR-3_LMO2_down	hsa05152	Tuberculosis	38/828	179/7299	8.41017e-05	0.002481	0.00225747	596/718/163688/816/64170/843/30835/972/4261/10332/64581/2207/2209/2212/2213/9103/2214/2215/3111/3115/3117/3118/3122/3123/3125/3446/3440/3452/3443/3444/3587/3656/3687/3929/4046/5600/6300/5535	38
SKBR-3_LMO2_down	hsa05416	Viral myocarditis	17/828	59/7299	0.000197994	0.00530985	0.00483144	940/958/1981/2534/3105/3111/3115/3117/3118/3122/3123/3125/3683/4624/5551/6444/6445	17
SKBR-3_LMO2_down	hsa04672	Intestinal immune network for IgA production	15/828	49/7299	0.000223436	0.0054928	0.00499791	6370/56477/940/958/3111/3115/3117/3118/3122/3123/3125/3600/3601/9020/23495	15
SKBR-3_LMO2_down	hsa05310	Asthma	11/828	31/7299	0.000371355	0.0084269	0.00766765	6356/958/2205/2207/3111/3115/3117/3118/3122/3123/3125	11
SKBR-3_LMO2_down	hsa00980	Metabolism of xenobiotics by cytochrome P450	19/828	74/7299	0.000440607	0.00928421	0.00844772	131/1543/1545/1553/1548/1555/1565/1572/29785/1576/2938/2939/2940/2948/2949/2950/54575/7363/7364	19
SKBR-3_LMO2_down	hsa05330	Allograft rejection	12/828	38/7299	0.000687807	0.0135269	0.0123081	940/958/356/3105/3111/3115/3117/3118/3122/3123/3125/5551	12
SKBR-3_LMO2_down	hsa04940	Type I diabetes mellitus	12/828	43/7299	0.00228456	0.0421216	0.0383266	940/356/3105/3111/3115/3117/3118/3122/3123/3125/5551/5798	12
ZR-75-1_sh-LMO2_up	hsa05152	Tuberculosis	18/277	179/7299	0.00014188	0.0123368	0.0111383	8915/718/30835/972/1594/2207/2212/9103/3115/3122/3123/3439/3452/3444/3684/5535/6850/7042	18
ZR-75-1_sh-LMO2_up	hsa04151	PI3K-Akt signaling pathway	28/277	351/7299	0.000142579	0.0123368	0.0111383	284/1311/1436/1950/1977/8822/2254/2263/2690/59345/2785/3439/3452/3444/3575/3630/3696/4908/118788/5294/5521/5527/5562/5563/5649/6696/6850/7448	28
ZR-75-1_sh-LMO2_up	hsa05320	Autoimmune thyroid disease	9/277	53/7299	0.000146286	0.0123368	0.0111383	1493/3115/3122/3123/3439/3452/3444/5551/7173	9
ZR-75-1_sh-LMO2_up	hsa04060	Cytokine-cytokine receptor interaction	23/277	270/7299	0.000221301	0.0139973	0.0126375	91/10344/56477/1230/1436/1489/1950/2690/3439/3452/3444/55540/29949/50604/3575/3578/3624/3952/7042/23495/27242/8740/9966	23
ZR-75-1_sh-LMO2_up	hsa04380	Osteoclast differentiation	13/277	128/7299	0.00108478	0.0477616	0.0431216	799/1436/2212/9103/3725/79168/10288/11006/10990/5535/6850/7006/7042	13
ZR-75-1_sh-LMO2_up	hsa05150	Staphylococcus aureus infection	8/277	56/7299	0.00113269	0.0477616	0.0431216	718/2212/9103/3115/3122/3123/3684/3858	8
