# Supplementary material for: A comprehensive function analysis of LMO2 in different breast cancer subtypes
Source: Oncotarget. 2017 Dec 21;9(10):8911–26. doi: 10.18632/oncotarget.23542 (PMC5823636; doi:10.18632/oncotarget.23542)
Supplement: Supplementary file 19 [file oncotarget-09-8911-s019.xlsx]

## Sheet: breast_cancer_cell_lines_GO_BP_
Cluster	ID	Description	GeneRatio	BgRatio	pvalue	p.adjust	qvalue	geneID	Count
SKBR-3_LMO2_up	GO:0072659	protein localization to plasma membrane	68/2403	214/16992	2.94282e-11	1.33577e-07	1.13913e-07	26154/2181/88/207/208/288/302/367/27237/582/598/8548/682/1213/1445/55667/1739/1956/30846/50848/2316/2319/2580/2803/51125/57120/56850/3551/3675/3799/3911/26119/10434/9053/64398/8650/55690/5170/5295/8394/5318/5357/8500/23759/5583/10890/8766/57799/5911/9693/51735/5962/6093/9475/7871/10580/8417/9482/6812/54843/7040/64114/10959/23043/9341/55737/27183/254887	68
SKBR-3_LMO2_up	GO:0034976	response to endoplasmic reticulum stress	78/2403	263/16992	4.88903e-11	1.33577e-07	1.13913e-07	118/267/55139/22926/4287/10134/51283/666/80279/64764/10106/9820/153090/1639/79139/4189/54431/5611/9695/55741/1938/440275/10961/2907/2932/9709/3309/10525/3725/11015/116138/120892/11253/8720/51360/55666/29982/4976/54956/2923/9601/5295/5296/8398/5371/29954/5516/84236/55298/192683/29927/10955/27230/83667/6449/6464/8405/58477/201595/84447/9797/7094/54499/160418/8795/7157/1200/64061/51060/7327/51465/93…	78
SKBR-3_LMO2_up	GO:1990778	protein localization to cell periphery	71/2403	232/16992	7.50799e-11	1.33577e-07	1.13913e-07	26154/2181/88/207/208/288/302/367/27237/582/598/8548/682/1213/1445/55667/1739/1956/30846/50848/2316/2319/2580/2803/51125/57120/56850/3551/3675/23095/3799/3911/26119/10434/54585/9053/64398/8650/55690/5170/51248/5295/8394/5318/5357/8500/23759/5583/10890/8766/57799/5911/9693/51735/5962/6093/9475/7871/10580/8417/9482/6812/54843/7040/64114/10959/23043/9341/55737/27183/254887	71
SKBR-3_LMO2_up	GO:0010498	proteasomal protein catabolic process	106/2403	407/16992	1.15274e-10	1.33577e-07	1.13913e-07	80325/207/210/267/64682/29945/51433/54467/55139/369/25820/406/408/409/4287/55212/10134/51283/53339/55643/701/899/23607/997/55743/9575/1453/1499/153090/79139/4189/54431/9695/55741/8507/11124/26224/26234/26268/55294/2332/2629/2729/11146/2768/2932/79654/9709/3309/23510/91694/120892/10296/11253/23327/55666/4983/5094/57092/9373/5371/5516/5527/5663/5708/5715/10197/117584/64795/26994/54778/55298/152006/…	106
SKBR-3_LMO2_up	GO:0007009	plasma membrane organization	80/2403	277/16992	1.17297e-10	1.33577e-07	1.13913e-07	26154/2181/88/207/208/288/302/367/27237/10458/582/598/8548/682/1213/1445/55667/1739/1785/1956/30846/50848/79152/2316/2319/2580/2803/51125/57120/56850/3551/3675/3799/3911/26119/10434/9053/64398/4628/10397/8650/55690/11252/5170/5295/8394/5318/23207/5357/57047/8500/23759/5583/5728/10890/8766/57799/5911/9693/51735/5962/6093/9475/27230/7871/51429/10580/8417/9482/6812/54843/7040/64114/10959/23043/9341/…	80
SKBR-3_LMO2_up	GO:0007264	small GTPase mediated signal transduction	120/2403	490/16992	4.57811e-10	3.74716e-07	3.19554e-07	10152/11214/57679/10565/10564/9824/55114/93663/84986/83478/9411/27237/115761/200894/10123/390790/408/604/613/8315/890/23580/1026/9620/10256/1398/1399/8727/153090/1718/10395/1785/23268/1786/1793/80005/57572/23348/1894/2059/10160/2245/121512/9908/8729/2664/2768/10672/3633/3675/3725/4254/3845/120892/1432/9261/7867/4233/10276/4763/11188/4853/4893/23636/4952/8473/4983/65979/5296/5337/64857/25894/57449…	120
SKBR-3_LMO2_up	GO:0007265	Ras protein signal transduction	88/2403	324/16992	4.60663e-10	3.74716e-07	3.19554e-07	10152/11214/57679/10565/10564/9411/27237/408/604/613/8315/890/23580/1026/9620/10256/1398/1399/8727/153090/1718/10395/1785/23268/1786/1894/2059/10160/2245/121512/9908/8729/2664/2768/10672/3675/3725/4254/3845/1432/9261/7867/4233/10276/4763/11188/4853/4893/23636/8473/65979/5337/64857/25894/57449/5516/57580/23550/5867/27342/5900/9649/5908/5911/9693/10411/51735/5921/8437/9462/5925/5962/5863/6093/9475/…	88
SKBR-3_LMO2_up	GO:0043161	proteasome-mediated ubiquitin-dependent protein catabolic process	98/2403	378/16992	7.58293e-10	5.39715e-07	4.60264e-07	80325/207/267/64682/29945/51433/54467/55139/369/25820/406/408/409/4287/55212/10134/51283/53339/55643/701/899/23607/997/55743/9575/1453/1499/79139/4189/54431/9695/55741/11124/26224/26234/26268/55294/2629/2729/11146/2768/2932/79654/9709/3309/23510/91694/120892/10296/11253/23327/55666/5094/57092/9373/5371/5516/5527/5663/5708/5715/10197/117584/64795/26994/54778/55298/152006/6047/6049/29843/6449/6469/…	98
SKBR-3_LMO2_up	GO:0048193	Golgi vesicle transport	89/2403	334/16992	1.05014e-09	6.64389e-07	5.66585e-07	2181/288/51479/23243/164/160/372/374/26286/10564/10396/10079/582/10134/51272/8548/662/54520/966/22796/83548/25839/10466/64764/1445/1453/1639/23259/1785/9980/1778/1783/57222/55770/60412/2348/2580/8729/2803/51125/57120/10525/3630/3638/10945/11014/11015/56992/24137/59349/3998/10960/10434/23041/65258/8774/29959/340371/55690/553115/9463/10890/285190/84220/60561/6102/9522/23256/57410/10484/10802/9632/9…	89
SKBR-3_LMO2_up	GO:0006914	autophagy	107/2403	449/16992	1.94222e-08	1.1059e-05	9.43103e-06	86/207/411/9140/23192/84938/84971/9474/10533/79065/23400/523/528/662/665/666/64771/203228/10241/836/1201/1213/1611/440275/60412/23265/149371/25793/55294/65991/79443/2629/2932/3099/3691/3920/51520/3964/120892/81631/6885/5599/2011/4170/4233/55669/11043/4504/8897/4077/4734/29982/340371/79142/5287/5289/5290/5296/30849/11128/5562/5564/5571/5663/22930/9821/6158/23256/60592/83667/22933/140775/9342/6622/…	107
SKBR-3_LMO2_up	GO:0060627	regulation of vesicle-mediated transport	107/2403	450/16992	2.20101e-08	1.13932e-05	9.71605e-06	22848/2181/88/81/136/54806/197/208/284/51479/302/164/344/408/409/9474/23400/613/51272/55589/57102/801/867/23607/11151/1445/23317/9829/1759/1785/8447/29904/10938/30846/2241/2244/2332/2624/57120/3638/3673/3799/26119/10960/120892/10434/5594/4240/57534/8898/23327/10062/4983/11252/5170/5217/9463/8398/5562/5724/5728/25930/8766/376267/84932/5864/9545/22930/5867/23637/9910/27342/5908/5962/60561/192683/94…	107
SKBR-3_LMO2_up	GO:0001667	ameboidal-type cell migration	81/2403	316/16992	3.83253e-08	1.75419e-05	1.49596e-05	14/90/91/51094/207/284/411/9564/659/23473/23603/1512/153090/1793/80005/57669/2050/2113/2241/2348/27086/2768/9734/3373/8692/3611/3640/3673/3675/9270/3725/4254/3911/4041/5607/4233/79812/4627/4763/23511/5025/5048/22976/11235/5170/5217/65979/5290/8394/5586/57449/5371/9647/5578/5728/25930/5793/5797/8766/55920/117584/60626/9475/6239/23328/949/10512/6405/64218/8879/6469/54345/6672/6714/90627/23224/4070/…	81
SKBR-3_LMO2_up	GO:0016236	macroautophagy	70/2403	260/16992	4.00501e-08	1.75419e-05	1.49596e-05	207/9140/23192/84938/84971/9474/10533/79065/23400/523/528/665/64771/203228/10241/836/1201/60412/23265/149371/79443/2629/3920/3964/120892/81631/6885/5599/55669/8897/4077/4734/340371/79142/5287/5289/5290/30849/5562/5564/5571/5663/22930/9821/23256/60592/83667/140775/9342/57231/58533/9517/8027/23673/6829/9779/9804/58476/7248/7249/29979/54832/112936/65082/55737/51028/79720/27183/51322/23001	70
SKBR-3_LMO2_up	GO:1904375	regulation of protein localization to cell periphery	28/2403	69/16992	6.35175e-08	2.58335e-05	2.20306e-05	2181/207/367/27237/598/1213/1445/1739/1956/57120/3675/3799/26119/10434/54585/8650/5170/5295/5357/8500/5583/8766/10580/8417/9482/7040/64114/27183	28
SKBR-3_LMO2_up	GO:0016570	histone modification	102/2403	432/16992	6.81945e-08	2.58866e-05	2.20759e-05	86/322/5926/408/55870/171023/1386/9474/26053/8314/11176/604/54880/675/79184/7862/817/890/79577/9575/1387/1499/8450/1643/1786/1789/1810/79813/10919/55140/2332/2624/9329/8520/79885/55869/9734/3007/7786/6885/5599/9643/4504/4524/4582/4602/8648/8202/25836/26155/64324/8473/11240/51702/353238/5081/22976/7703/1911/51230/23133/9647/5536/63976/7799/11108/5562/5578/3275/10419/11137/5928/5929/23186/55183/604…	102
SKBR-3_LMO2_up	GO:0090002	establishment of protein localization to plasma membrane	44/2403	138/16992	7.82668e-08	2.78532e-05	2.37529e-05	2181/88/207/288/302/367/27237/582/598/8548/682/1445/1739/50848/2319/2580/2803/51125/57120/56850/3551/3675/3799/3911/26119/10434/64398/55690/5170/5295/8394/5318/5357/8500/10890/8766/5962/6093/9475/10580/64114/10959/9341/55737	44
SKBR-3_LMO2_up	GO:1903729	regulation of plasma membrane organization	30/2403	78/16992	9.15362e-08	2.97188e-05	2.53439e-05	2181/207/367/27237/598/1213/1445/1739/1785/1956/57120/3675/3799/26119/10434/8650/5170/5295/23207/5357/8500/5583/8766/10580/8417/9482/7040/64114/27183/8976	30
SKBR-3_LMO2_up	GO:0034330	cell junction organization	67/2403	250/16992	9.39477e-08	2.97188e-05	2.53439e-05	87/88/81/118/347/83605/23603/1445/1499/1500/10395/1739/1829/1894/57669/50848/2316/342184/2335/2702/8443/57493/3551/3611/3673/3678/9270/3691/3801/3911/51599/153562/64398/4771/8650/100506658/56288/84612/84552/5170/8394/5586/5318/9647/5578/5583/5728/25930/5908/9693/55920/5962/6093/9475/9748/10580/6714/6801/9344/6904/10420/7040/7043/7082/7094/7248/80139	67
SKBR-3_LMO2_up	GO:0009896	positive regulation of catabolic process	97/2403	412/16992	1.64525e-07	4.93056e-05	4.20474e-05	207/208/64682/29945/51433/54467/344/25820/405/23192/10533/4287/55212/10134/665/701/203228/10241/55743/23019/1374/1453/1457/8450/153090/9695/55741/112398/440275/957/26234/25793/55294/2332/79443/2629/2729/26088/2932/9709/3099/3630/3643/8570/91694/120892/6885/11043/51085/29116/80762/4734/23327/4947/5261/57104/5562/5663/5708/5715/10197/5728/754/22930/10411/5962/9810/60592/83667/6449/22933/140775/6622…	97
SKBR-3_LMO2_up	GO:0034329	cell junction assembly	55/2403	194/16992	1.79302e-07	5.02984e-05	4.2894e-05	87/88/81/347/23603/1499/10395/1739/1894/57669/50848/2316/342184/2335/2702/8443/57493/3551/3611/3673/3678/9270/3691/3911/51599/153562/64398/100506658/56288/84612/84552/5170/8394/5586/5318/9647/5578/5583/5728/5908/9693/55920/6093/9475/9748/10580/6714/6801/9344/6904/10420/7082/7094/7248/80139	55
SKBR-3_LMO2_up	GO:1903076	regulation of protein localization to plasma membrane	27/2403	68/16992	1.85505e-07	5.02984e-05	4.2894e-05	2181/207/367/27237/598/1213/1445/1739/1956/57120/3675/3799/26119/10434/8650/5170/5295/5357/8500/5583/8766/10580/8417/9482/7040/64114/27183	27
SKBR-3_LMO2_up	GO:0009081	branched-chain amino acid metabolic process	14/2403	23/16992	2.86103e-07	7.40486e-05	6.31479e-05	27034/4329/593/594/10295/1629/1738/2690/26275/3155/3712/56922/64087/6777	14
SKBR-3_LMO2_up	GO:0045216	cell-cell junction organization	60/2403	222/16992	3.16158e-07	7.82698e-05	6.67477e-05	87/88/81/118/347/83605/23603/1445/1499/1500/10395/1739/1829/1894/57669/50848/342184/2702/8443/57493/3551/3673/9270/3801/3911/51599/153562/64398/4771/8650/100506658/56288/84612/84552/5170/8394/5586/5318/9647/5578/5583/5728/25930/55920/5962/6093/9475/9748/10580/6714/6801/9344/6904/10420/7040/7043/7082/7094/7248/80139	60
SKBR-3_LMO2_up	GO:0001933	negative regulation of protein phosphorylation	92/2403	396/16992	6.37985e-07	0.000151362	0.00012908	207/284/408/409/55870/624/801/836/867/868/51654/80279/1026/1154/23603/1445/10106/153090/1739/1756/54431/5611/80824/56940/1845/1846/1847/2022/25793/11116/23770/23769/2629/2764/2776/2873/10114/3156/8692/3611/55364/9270/3725/9113/221496/4041/120892/51085/9611/57447/4763/4771/23636/5048/5062/152559/56288/5170/5569/5570/9647/5518/5536/57580/5576/5663/5728/11137/5859/27342/10048/5925/5998/146760/10507/…	92
SKBR-3_LMO2_up	GO:1905897	regulation of response to endoplasmic reticulum stress	27/2403	72/16992	7.20643e-07	0.000163149	0.000139132	4287/10134/51283/666/153090/5611/9695/55741/10961/2907/9709/3309/10525/120892/4976/5295/10955/6449/8405/84447/51060/7327/51465/29979/9097/29761/7466	27
SKBR-3_LMO2_up	GO:0006892	post-Golgi vesicle-mediated transport	31/2403	89/16992	7.44973e-07	0.000163149	0.000139132	2181/288/51479/164/160/10564/582/8548/54520/1445/1785/9980/55770/60412/2580/8729/2803/51125/57120/10434/23041/10890/6102/9522/23256/8773/6272/29091/9341/54832/51542	31
SKBR-3_LMO2_up	GO:1903008	organelle disassembly	33/2403	100/16992	1.3461e-06	0.00028309	0.000241417	86/9140/23192/84938/84971/9474/10533/79065/23400/665/8562/25793/55294/65991/2629/8729/84340/3099/124602/3799/81631/2011/28985/92399/53918/11128/9821/6158/6720/7249/84749/54832/7443	33
SKBR-3_LMO2_up	GO:0007033	vacuole organization	46/2403	161/16992	1.39208e-06	0.00028309	0.000241417	53/302/411/9140/23192/84938/84971/9474/79065/23400/10241/1201/1203/11151/79443/2629/3920/120892/4124/81631/8720/4504/8897/4669/51172/79142/5287/5289/5663/22930/9821/950/23256/140775/9342/57231/23673/54664/58476/1200/29979/55823/65082/55737/23339/27183	46
SKBR-3_LMO2_up	GO:0010632	regulation of epithelial cell migration	49/2403	176/16992	1.46837e-06	0.000288307	0.000245866	14/51094/207/284/411/9564/659/23473/23603/1512/153090/1793/80005/57669/2113/27086/9734/3373/3640/3673/3675/9270/3725/5607/4233/79812/4763/5025/11235/5170/5217/9647/5578/5728/25930/5793/5797/8766/9475/6239/23328/949/64218/6672/6714/90627/4070/7040/7048	49
SKBR-3_LMO2_up	GO:0009411	response to UV	39/2403	128/16992	1.52445e-06	0.000289342	0.000246748	207/545/675/836/1026/1387/8450/1643/51514/1956/440275/2068/2071/2072/2332/3373/8692/8372/55364/8491/5599/4436/4734/26155/5295/5371/5429/5562/56852/5970/84236/51435/6794/7157/22954/6738/7319/10277/57646	39
SKBR-3_LMO2_up	GO:0009083	branched-chain amino acid catabolic process	12/2403	20/16992	2.59374e-06	0.000476411	0.000406279	27034/4329/593/594/10295/1629/1738/26275/3155/3712/56922/64087	12
SKBR-3_LMO2_up	GO:0006979	response to oxidative stress	92/2403	409/16992	2.76484e-06	0.000491969	0.000419547	1244/8309/207/210/57679/347/54840/374/10550/405/406/10533/23400/538/8455/836/890/8837/84181/1277/1398/1410/1499/1718/56616/1785/1894/1938/1956/2068/2071/2110/2113/25793/55294/2241/2549/2643/2729/2878/2879/2936/3373/8692/55364/3630/3725/3848/11019/120892/5594/5599/5601/4170/4233/4482/253827/4504/4602/10276/4841/318/4968/7703/11235/59338/5371/133522/5516/5536/5562/5663/5742/7837/5829/5970/50484/514…	92
SKBR-3_LMO2_up	GO:0042326	negative regulation of phosphorylation	96/2403	432/16992	2.94333e-06	0.000506746	0.000432148	197/207/284/408/409/55870/624/801/836/867/868/51654/80279/1026/1154/23603/1353/1445/10106/153090/1739/1756/54431/5611/80824/56940/1845/1846/1847/2022/25793/11116/23770/23769/2629/2764/2776/2873/10114/3156/8692/3611/55364/9270/3725/9113/221496/4041/120892/51085/23788/9611/57447/4763/4771/23636/5048/5062/152559/56288/5170/5569/5570/9647/5518/5536/57580/5576/5663/5728/11137/5859/27342/10048/5925/599…	96
SKBR-3_LMO2_up	GO:0042176	regulation of protein catabolic process	87/2403	382/16992	3.02588e-06	0.000506746	0.000432148	207/210/64682/29945/51433/54467/302/369/25820/406/23192/10533/23400/4287/51582/54971/55212/10134/701/80279/55743/1453/1457/8450/153090/9695/55741/1956/112398/11124/26234/55294/2316/56776/2332/2629/2729/26088/11146/2768/2932/9709/3630/9113/91694/120892/29116/80762/4734/23327/4947/4983/5371/5663/5708/5715/10197/5728/5774/754/5962/5970/9810/6125/29843/23450/6449/6469/22933/6622/6642/51429/7076/7110/…	87
SKBR-3_LMO2_up	GO:1905475	regulation of protein localization to membrane	41/2403	141/16992	3.14129e-06	0.000511044	0.000435813	2181/207/208/288/367/27237/598/841/1213/1445/1739/1956/2064/2664/57120/3675/9270/3799/26119/10434/54585/5599/4836/8650/5170/5295/5357/8500/5534/5583/8766/10580/8417/9482/7029/7040/64114/7157/7159/27183/7534	41
SKBR-3_LMO2_up	GO:0001953	negative regulation of cell-matrix adhesion	15/2403	30/16992	3.27183e-06	0.000517494	0.000441314	8751/347/604/8573/23603/10395/9270/4763/4771/5295/5728/5921/55920/9723/6714	15
SKBR-3_LMO2_up	GO:1902532	negative regulation of intracellular signal transduction	102/2403	468/16992	3.63819e-06	0.000544145	0.000464042	51094/207/406/408/409/55870/55024/598/604/624/801/841/997/80279/1154/64784/1445/153090/10395/1739/80824/56940/1845/1846/1847/11124/23769/9908/2629/2873/2907/2932/9709/10114/3156/8692/10525/3630/3675/9270/221496/8994/9516/120892/23005/4233/4582/9611/57447/4763/4771/26155/4841/55666/23636/4976/5048/152559/59338/5516/5518/57580/5562/5728/754/5859/27342/10048/5921/8437/9462/5970/117584/5998/399/8780/…	102
SKBR-3_LMO2_up	GO:0044723	single-organism carbohydrate metabolic process	99/2403	451/16992	3.64394e-06	0.000544145	0.000464042	55347/51094/178/207/208/160/347/405/10678/801/83539/1213/1353/1374/1390/1407/1486/1727/84649/8445/957/2517/84750/2528/2729/2710/10007/132789/2806/2820/2932/2992/9563/3038/3098/3099/3269/3488/3572/54928/3632/3630/3643/4041/10296/11253/4124/4125/1432/4247/51085/4351/23788/8898/9611/11188/57486/55753/8473/23178/5091/5165/5208/5210/5211/5232/5255/5256/5257/5261/5290/5372/23509/5504/79660/5509/5562/55…	99
SKBR-3_LMO2_up	GO:0045017	glycerolipid biosynthetic process	64/2403	259/16992	3.79435e-06	0.000544145	0.000464042	43/2181/10554/56894/55326/10390/1119/8895/1457/80821/23259/84649/55500/55224/55294/2263/2549/2710/8443/8733/3631/3949/23175/65258/8776/8898/8897/9110/10062/4952/5833/10400/55300/54872/5283/10026/93183/23556/9091/51604/5286/5287/5289/5290/5293/5295/5296/8503/30849/8394/8398/5337/59338/59339/9791/5728/5783/5867/22908/949/23446/126969/6720/6901	64
SKBR-3_LMO2_up	GO:0031647	regulation of protein stability	60/2403	238/16992	3.82259e-06	0.000544145	0.000464042	22848/54840/444/9531/7203/10574/79577/1026/55743/83548/1410/1512/79139/26224/25793/55294/2316/2319/2776/51125/55869/3845/3920/4047/5594/4504/29116/8774/56926/4771/283820/11235/5824/5190/5217/5295/5728/6125/6477/6622/6714/6720/6789/23673/6812/84447/51616/84897/6950/8805/7248/57646/23032/7375/7428/55823/55737/7466/84327/7756	60
SKBR-3_LMO2_up	GO:0031331	positive regulation of cellular catabolic process	82/2403	358/16992	4.57717e-06	0.000635669	0.000542093	207/208/64682/29945/51433/54467/344/25820/405/10533/55212/10134/665/701/203228/10241/55743/23019/1374/1453/153090/440275/957/26234/25793/55294/2332/79443/2629/2729/2932/9709/3099/3630/3643/8570/91694/120892/6885/11043/51085/5261/57104/5562/5663/5708/5715/10197/5728/754/22930/10411/5962/9810/60592/83667/6449/22933/140775/6622/51429/9517/6794/6829/160418/23112/57690/10140/58476/53373/28951/81603/72…	82
SKBR-3_LMO2_up	GO:0006469	negative regulation of protein kinase activity	60/2403	240/16992	5.08389e-06	0.000678662	0.000578757	207/836/867/868/51654/80279/1026/1154/23603/153090/5611/80824/56940/1845/1846/1847/25793/11116/23769/2629/2764/2776/2873/10114/3156/8692/3611/9270/9113/4041/4763/4771/23636/5062/152559/5170/5569/5570/9647/5518/57580/5576/5663/5728/5859/5925/5998/146760/6317/9467/140775/6609/58533/10252/11329/6879/28951/7249/7453/25937	60
SKBR-3_LMO2_up	GO:0034504	protein localization to nucleus	82/2403	359/16992	5.12513e-06	0.000678662	0.000578757	207/284/347/406/9531/54971/585/604/657/868/7203/10574/23607/80279/1026/1277/1499/153090/8445/1894/1956/11124/2316/9908/2776/2932/8692/3630/9670/55705/3725/3839/23633/9516/5594/1432/8720/8888/29969/4504/4763/4771/55746/23511/23636/4928/4968/114882/2923/5295/5296/5569/5371/5532/5534/5663/754/8498/26953/55696/473/285190/83667/6469/51804/6714/6794/23224/6950/7040/7043/23534/10140/10210/26092/10155/23…	82
SKBR-3_LMO2_up	GO:0051169	nuclear transport	102/2403	472/16992	5.38329e-06	0.000690589	0.000588928	11214/207/284/347/406/9531/604/657/868/54535/51362/1026/53981/1499/153090/11269/9785/80824/8445/1894/1956/1984/11124/2316/84248/9908/50628/2776/2932/8692/9670/55705/3725/3839/23633/9516/5594/1432/8720/8888/29969/4504/4686/4734/4763/26155/65083/11163/55746/23279/23511/23225/348995/23636/4928/11097/4968/2923/5295/5296/5569/5371/84271/5433/4659/5532/5534/5571/5663/754/8480/8498/26953/10411/55696/473…	102
SKBR-3_LMO2_up	GO:0000910	cytokinesis	40/2403	139/16992	5.45776e-06	0.000690589	0.000588928	10097/25909/288/585/598/55909/675/801/994/55165/26586/79848/9820/1894/56776/28964/10112/24137/55958/4628/4627/10783/140609/23636/5289/30849/5586/8766/84440/11021/5921/9475/51429/6651/56907/84501/6840/9101/27183/84936	40
SKBR-3_LMO2_up	GO:0090150	establishment of protein localization to membrane	84/2403	371/16992	5.66802e-06	0.000701602	0.000598319	2181/88/207/208/288/302/367/27237/23192/84938/84971/582/598/8548/682/801/841/1445/1739/1956/2064/60412/50848/2319/2580/2664/2803/51125/57120/56850/3308/23463/3551/3675/9270/3799/3911/26119/10434/5599/64398/23788/4836/55690/56288/5170/9409/5824/8504/5295/8394/5318/5357/8500/5534/10890/8766/22930/27342/5962/6093/9475/6158/6165/6167/6125/6175/6207/29927/10580/6726/58477/6747/9344/7029/64114/10959/71…	84
SKBR-3_LMO2_up	GO:0071900	regulation of protein serine/threonine kinase activity	102/2403	474/16992	6.52547e-06	0.000790553	0.000674176	2180/136/11214/207/57679/369/408/60370/801/836/890/892/894/900/905/51654/80279/1026/10920/1398/1399/1445/153090/80824/56940/1845/1846/1847/1856/1956/2064/10961/25793/2549/2629/2688/2690/2771/2873/10114/3156/8692/3611/3643/57498/4254/3845/9113/4041/120892/5606/6416/5607/5608/7786/9175/4215/9064/6885/8491/5594/1432/9261/7867/29969/4331/4763/23636/152559/54956/11235/8654/5569/5570/5518/5562/5576/566…	102
SKBR-3_LMO2_up	GO:0006913	nucleocytoplasmic transport	100/2403	464/16992	7.49112e-06	0.000888634	0.000757818	11214/207/284/347/406/9531/604/657/868/54535/51362/1026/53981/1499/153090/11269/9785/80824/8445/1894/1956/1984/11124/2316/84248/9908/50628/2776/2932/8692/9670/55705/3725/3839/23633/9516/5594/1432/8720/8888/29969/4504/4686/4734/4763/65083/11163/55746/23279/23511/23225/348995/23636/4928/11097/4968/2923/5295/5296/5569/5371/84271/5433/4659/5532/5534/5571/5663/754/8480/8498/26953/10411/55696/473/28519…	100
SKBR-3_LMO2_up	GO:0035967	cellular response to topologically incorrect protein	41/2403	146/16992	8.13112e-06	0.000944869	0.000805775	118/267/55139/22926/4287/51283/666/80279/64764/10106/9820/153090/1639/79139/4189/5611/9695/55741/9709/3309/10525/11015/116138/8720/51360/54956/5295/29954/84236/55298/29927/27230/6464/58477/84447/9797/7094/1200/64061/55284/7466	41
SKBR-3_LMO2_up	GO:0006513	protein monoubiquitination	22/2403	59/16992	8.41163e-06	0.000957916	0.000816902	54880/867/79577/8450/1643/51514/55120/59349/84861/4734/23327/553115/56852/6045/56254/9810/10210/4591/55284/10277/51322/57599	22
SKBR-3_LMO2_up	GO:0010812	negative regulation of cell-substrate adhesion	20/2403	51/16992	8.87643e-06	0.000991027	0.000845139	81/8751/347/604/8573/1277/23603/10395/2651/9270/4763/4771/5295/5728/5921/55920/9723/6714/4070/6904	20
SKBR-3_LMO2_up	GO:0033540	fatty acid beta-oxidation using acyl-CoA oxidase	9/2403	13/16992	9.29306e-06	0.00101759	0.000867792	215/30/51/8309/8310/23600/1384/54677/3295	9
SKBR-3_LMO2_up	GO:0038127	ERBB signaling pathway	41/2403	147/16992	9.75566e-06	0.00103433	0.000882071	207/374/9564/867/868/8895/1445/8065/153090/8527/1956/29924/58513/2059/2064/2065/55294/2241/2549/2886/3845/5641/5594/4893/23636/55824/5170/5286/5290/5295/5578/5663/5782/5774/5829/6464/58533/10252/6714/8027/7040	41
SKBR-3_LMO2_up	GO:0018105	peptidyl-serine phosphorylation	66/2403	277/16992	9.90358e-06	0.00103433	0.000882071	207/208/284/369/408/409/545/624/817/84254/63967/1453/53944/1456/1756/2932/10114/3551/9641/3611/9113/120892/7786/5594/1432/5599/5601/9261/7867/23031/8569/2872/51085/10783/64324/5062/152559/11235/5165/5170/5217/5261/5290/5586/9647/5562/5578/5583/11137/10411/253260/6197/6622/6714/6794/11329/6789/7040/7048/8658/146057/7272/127933/7443/7444/51231	66
SKBR-3_LMO2_up	GO:0033044	regulation of chromosome organization	68/2403	288/16992	1.01107e-05	0.00103433	0.000882071	29945/408/9474/545/26053/604/54880/699/701/817/7203/10574/1457/1499/170506/1786/1789/2072/2332/2624/55869/7290/84861/3981/5594/5599/57708/4288/4524/4582/4602/10783/140609/25836/26155/64324/8473/11240/5081/22976/23133/5570/5371/25913/5925/55183/56254/6047/9810/23168/6419/6622/144108/6714/6720/6879/6950/7040/9874/8658/80351/7157/10155/7272/23558/7517/7756/26036	68
SKBR-3_LMO2_up	GO:0051640	organelle localization	105/2403	496/16992	1.01726e-05	0.00103433	0.000882071	81/10097/136/51479/23243/8546/10239/374/585/55212/57102/801/867/966/55143/1201/1453/1499/1639/1739/80331/9829/1759/1785/8447/1778/1783/60412/2241/56776/2332/2348/79443/2580/2624/8729/23095/3799/59349/221496/23592/3998/120892/4134/2011/4205/55669/79003/4628/4627/54820/4926/23636/4928/4976/4983/5048/5108/11235/5170/553115/5189/5217/5293/23207/5663/5728/8766/5864/22930/27342/5908/6284/23256/10484/10…	105
SKBR-3_LMO2_up	GO:0008654	phospholipid biosynthetic process	65/2403	272/16992	1.04138e-05	0.00104029	0.000887148	43/2181/10554/56894/55326/10390/1119/8895/1457/80821/23259/8526/79947/1798/55500/55224/2263/2549/8443/8733/3631/9926/23175/65258/8776/8898/8897/9110/4598/4952/5833/10400/55300/54872/5283/10026/93183/23556/9091/51604/5286/5287/5289/5290/5293/5295/5296/8503/30849/8394/23761/8398/5337/59338/59339/9791/5728/5783/5867/22908/142891/23446/126969/9517/6901	65
SKBR-3_LMO2_up	GO:0090066	regulation of anatomical structure size	97/2403	451/16992	1.11587e-05	0.00109548	0.000934215	10152/59/88/10097/112/118/136/207/57679/10565/27236/93663/9474/23400/538/10458/585/624/659/23580/1182/11151/1401/1739/1785/80005/1874/1889/1907/1956/2053/2059/9873/2241/2244/342184/2335/2643/2729/2702/2764/2803/2932/3156/50809/3269/3611/3630/10788/9270/133746/51520/9113/51474/56262/120892/4504/136319/5048/8800/5217/9463/5286/8398/5357/55558/57580/5724/5728/5797/5802/8766/5916/5921/9821/5962/25326…	97
SKBR-3_LMO2_up	GO:0010631	epithelial cell migration	57/2403	230/16992	1.14574e-05	0.00109644	0.000935032	14/51094/207/284/411/9564/659/23473/23603/1512/153090/1793/80005/57669/2050/2113/27086/9734/3373/3640/3673/3675/9270/3725/5607/4233/79812/4627/4763/23511/5025/22976/11235/5170/5217/5290/5586/57449/9647/5578/5728/25930/5793/5797/8766/9475/6239/23328/949/64218/54345/6672/6714/90627/4070/7040/7048	57
SKBR-3_LMO2_up	GO:0051056	regulation of small GTPase mediated signal transduction	70/2403	300/16992	1.15536e-05	0.00109644	0.000935032	11214/57679/10565/10564/9824/55114/93663/84986/83478/9411/27237/408/604/613/1398/153090/10395/1785/23268/1894/10160/2245/121512/8729/2664/10672/3633/3675/4254/3845/4233/10276/4763/4853/23636/4952/8473/4983/5296/64857/25894/57449/5516/57580/23550/27342/10928/9649/5909/5921/8437/9462/5962/5863/9886/23221/54509/399/6655/10252/6714/57522/117178/90627/85360/7126/8711/7204/7249/7409	70
SKBR-3_LMO2_up	GO:0033673	negative regulation of kinase activity	62/2403	257/16992	1.20487e-05	0.00112468	0.000959115	207/836/867/868/51654/80279/1026/1154/23603/1353/1445/153090/5611/80824/56940/1845/1846/1847/25793/11116/23769/2629/2764/2776/2873/10114/3156/8692/3611/9270/9113/4041/4763/4771/23636/5062/152559/5170/5569/5570/9647/5518/57580/5576/5663/5728/5859/5925/5998/146760/6317/9467/140775/6609/58533/10252/11329/6879/28951/7249/7453/25937	62
SKBR-3_LMO2_up	GO:0007507	heart development	105/2403	499/16992	1.33415e-05	0.00122527	0.0010449	88/90/8751/79602/54806/11214/162/163/8289/196528/200894/409/171023/1386/9474/585/55212/54880/657/659/790/836/83605/8814/1363/1399/1499/10395/1785/1829/1856/79659/1889/1956/2022/2050/2064/2065/2263/2348/341640/2549/2702/2776/2932/9734/57493/55764/3611/3643/3675/182/3725/7881/3776/221496/4052/7798/6416/5607/5594/1432/4152/4205/4209/57534/4331/4628/10529/4734/4763/25836/4853/27031/5066/10611/5318/23…	105
SKBR-3_LMO2_up	GO:0000075	cell cycle checkpoint	55/2403	221/16992	1.4224e-05	0.00128558	0.00109633	207/1386/545/598/79184/699/701/835/901/80279/1026/80254/55743/9575/63967/23019/4849/4850/246175/1407/1457/1739/51514/1874/146956/65123/25896/84861/9735/1432/9261/4436/4582/10397/10783/54888/57060/5371/5884/5925/5934/55159/60561/6419/9344/7029/7040/8563/7157/7272/57646/51322/7517/7756/55055	55
SKBR-3_LMO2_up	GO:0046474	glycerophospholipid biosynthetic process	57/2403	232/16992	1.50705e-05	0.0013408	0.00114342	43/2181/10554/56894/55326/10390/1119/8895/1457/80821/23259/55500/55224/2263/2549/8443/8733/3631/23175/65258/8776/8898/8897/9110/4952/5833/10400/55300/54872/5283/10026/93183/23556/9091/51604/5286/5287/5289/5290/5293/5295/5296/8503/30849/8394/8398/5337/59338/59339/9791/5728/5783/5867/22908/23446/126969/6901	57
SKBR-3_LMO2_up	GO:0030968	endoplasmic reticulum unfolded protein response	36/2403	125/16992	1.54564e-05	0.00135398	0.00115466	118/267/22926/51283/666/80279/64764/10106/9820/153090/1639/79139/4189/5611/9695/55741/9709/3309/10525/11015/116138/8720/51360/54956/5295/55298/29927/27230/6464/58477/84447/9797/7094/1200/64061/7466	36
SKBR-3_LMO2_up	GO:0034620	cellular response to unfolded protein	37/2403	130/16992	1.58692e-05	0.00136908	0.00116754	118/267/22926/51283/666/80279/64764/10106/9820/153090/1639/79139/4189/5611/9695/55741/9709/3309/10525/11015/116138/8720/51360/54956/5295/84236/55298/29927/27230/6464/58477/84447/9797/7094/1200/64061/7466	37
SKBR-3_LMO2_up	GO:0009314	response to radiation	93/2403	432/16992	1.61795e-05	0.00137502	0.0011726	207/208/210/408/545/598/675/79184/801/836/867/894/1026/9575/1387/23373/1407/1410/1497/8450/64421/1643/23259/1785/1789/51514/1894/1956/1958/440275/2068/2071/2072/50848/26224/2235/2332/2776/3156/3269/3309/3373/8692/8372/55364/65123/25896/3725/3845/3981/84328/8491/1432/5599/4212/4436/23788/4734/10276/4763/25836/4836/9397/26155/4968/23596/167153/22976/5295/5371/5429/5562/56852/51109/5970/55159/84236/…	93
SKBR-3_LMO2_up	GO:0046777	protein autophosphorylation	57/2403	233/16992	1.72482e-05	0.00142335	0.00121382	22848/91/207/23400/545/613/790/801/817/1445/29904/1956/27102/440275/2022/2050/2064/2241/2263/2932/55364/3630/3643/3716/3725/120892/7786/9175/4215/9261/7867/2011/50488/8569/2872/10783/5062/23178/5170/5911/11035/9748/6714/6794/8428/6789/23043/8711/10040/8805/10155/7272/7297/127933/7443/7444/7525	57
SKBR-3_LMO2_up	GO:0090132	epithelium migration	57/2403	233/16992	1.72482e-05	0.00142335	0.00121382	14/51094/207/284/411/9564/659/23473/23603/1512/153090/1793/80005/57669/2050/2113/27086/9734/3373/3640/3673/3675/9270/3725/5607/4233/79812/4627/4763/23511/5025/22976/11235/5170/5217/5290/5586/57449/9647/5578/5728/25930/5793/5797/8766/9475/6239/23328/949/64218/54345/6672/6714/90627/4070/7040/7048	57
SKBR-3_LMO2_up	GO:0009895	negative regulation of catabolic process	52/2403	207/16992	1.82734e-05	0.00148641	0.0012676	207/210/302/10533/23400/51582/54971/80279/64784/153090/1611/1956/2316/56776/2332/3630/51520/120892/4170/4233/4504/23788/8898/340371/4983/79142/5290/5371/5562/5663/5774/5970/6125/23256/29843/23450/6449/6469/22933/140775/6622/257397/7076/10140/7248/7249/7327/51465/9097/29761/55737/51322	52
SKBR-3_LMO2_up	GO:0090130	tissue migration	58/2403	239/16992	1.88445e-05	0.00151127	0.0012888	14/59/51094/207/284/411/9564/659/23473/23603/1512/153090/1793/80005/57669/2050/2113/27086/9734/3373/3640/3673/3675/9270/3725/5607/4233/79812/4627/4763/23511/5025/22976/11235/5170/5217/5290/5586/57449/9647/5578/5728/25930/5793/5797/8766/9475/6239/23328/949/64218/54345/6672/6714/90627/4070/7040/7048	58
SKBR-3_LMO2_up	GO:0036498	IRE1-mediated unfolded protein response	23/2403	66/16992	1.92776e-05	0.00151611	0.00129293	118/51283/10106/9820/153090/1639/4189/5611/9695/3309/10525/11015/116138/29927/27230/6464/58477/84447/9797/7094/1200/64061/7466	23
SKBR-3_LMO2_up	GO:0016482	cytosolic transport	38/2403	136/16992	1.94374e-05	0.00151611	0.00129293	10097/51479/164/160/51272/1203/1213/11151/1639/23317/9980/8411/144717/2580/8729/120892/5594/23041/8898/5289/25930/5962/6642/58533/6272/6714/8675/9482/26000/79735/9779/9341/55823/54832/112936/55737/55275/51542	38
SKBR-3_LMO2_up	GO:0032386	regulation of intracellular transport	104/2403	498/16992	2.04211e-05	0.00157132	0.00134001	86/136/208/284/288/302/347/23400/9531/8314/10134/657/665/57102/801/1026/1410/153090/23317/1759/8445/1894/9695/55741/1956/2064/11124/55294/2241/2316/2332/9908/2624/2664/2776/2932/8692/3638/9270/3799/26119/9516/120892/5594/1432/8720/29969/8898/4734/4763/79576/9520/11163/23636/4947/4968/5108/5170/10400/5217/5295/5296/5569/11128/4659/5532/5534/5663/25930/5864/22930/27342/5908/10411/55696/5962/60561/6…	104
SKBR-3_LMO2_up	GO:0034333	adherens junction assembly	26/2403	80/16992	2.34161e-05	0.00177775	0.00151605	87/88/347/23603/1499/10395/57669/342184/3673/9270/3911/5170/8394/9647/5728/55920/6093/9475/9748/10580/6714/9344/6904/10420/7248/80139	26
SKBR-3_LMO2_up	GO:0016050	vesicle organization	83/2403	379/16992	2.3771e-05	0.00178095	0.00151877	208/57679/51479/23243/302/164/8907/8546/374/10564/10396/23607/966/1182/11151/1453/23317/1759/8447/8411/149371/144717/2348/8729/2773/3638/3799/59349/3998/5048/553115/55300/5289/8766/5864/23637/9910/950/23256/10484/10802/9632/9871/8773/9342/6642/399979/401548/58533/6272/8027/23673/8675/8417/9482/6812/29091/84958/54843/94120/6891/6892/26000/79735/55357/128637/55633/9882/9779/11138/10959/55654/7110/9…	83
SKBR-3_LMO2_up	GO:0061640	cytoskeleton-dependent cytokinesis	18/2403	46/16992	2.56569e-05	0.00186909	0.00159394	10097/288/585/55909/55165/26586/9820/56776/10112/24137/4628/23636/5921/51429/6651/56907/84501/9101	18
SKBR-3_LMO2_up	GO:0090003	regulation of establishment of protein localization to plasma membrane	18/2403	46/16992	2.56569e-05	0.00186909	0.00159394	2181/207/367/27237/598/1445/1739/57120/3675/3799/26119/10434/5170/5295/5357/8500/10580/64114	18
SKBR-3_LMO2_up	GO:0006888	ER to Golgi vesicle-mediated transport	45/2403	173/16992	2.59322e-05	0.00186909	0.00159394	288/23243/372/374/26286/10134/51272/966/22796/83548/25839/10466/64764/1453/1639/23259/1778/1783/57222/2348/8729/57120/10525/3630/3638/10945/59349/3998/65258/29959/340371/553115/60561/23256/10484/10802/9632/9871/6709/6712/128637/10959/51014/11070/81555	45
SKBR-3_LMO2_up	GO:0045860	positive regulation of protein kinase activity	100/2403	478/16992	2.71729e-05	0.00193403	0.00164933	10152/2180/112/115/136/11214/207/57679/284/369/408/60370/801/84254/892/894/905/994/1026/63967/10920/1398/1399/1445/153090/1739/1847/1856/1894/1956/2064/2065/10961/55294/2549/2688/2690/2771/3309/3611/3630/3643/9270/57498/4254/3845/120892/5606/6416/5607/5608/7786/9175/4215/9064/6885/8491/5594/1432/9261/7867/2011/29969/4331/4504/10718/114882/5062/54956/11235/8654/5170/5290/5562/5567/5571/5576/5663/9…	100
SKBR-3_LMO2_up	GO:0010810	regulation of cell-substrate adhesion	46/2403	179/16992	2.95033e-05	0.00207398	0.00176867	81/8751/347/4287/604/8573/1277/23603/1398/1399/10395/1785/1793/80005/57669/2244/2316/342184/2335/2651/2932/3611/3675/3678/9270/50488/10276/4763/4771/10562/5295/59339/9647/57580/5728/5921/55920/6093/9475/6239/9723/9748/6714/4070/6904/7248	46
SKBR-3_LMO2_up	GO:0043405	regulation of MAP kinase activity	73/2403	325/16992	3.00437e-05	0.00208621	0.0017791	136/11214/369/408/60370/80279/1398/1399/1445/153090/80824/56940/1845/1846/1847/1856/1956/2064/10961/2549/2629/2688/2690/2771/2873/10114/3156/8692/3611/3643/57498/4254/3845/120892/5606/6416/5607/5608/7786/9175/4215/9064/6885/8491/5594/1432/9261/7867/29969/4763/23636/152559/11235/8654/5518/5562/5663/5998/23328/6317/6464/6609/10252/6714/11329/257397/9344/7040/7043/23043/7164/84231/28951	73
SKBR-3_LMO2_up	GO:0007044	cell-substrate junction assembly	27/2403	86/16992	3.30333e-05	0.00226617	0.00193256	87/88/347/23603/10395/57669/342184/2335/3673/3678/9270/3691/3911/5170/8394/9647/5728/55920/6093/9475/9748/10580/6714/9344/10420/7094/7248	27
SKBR-3_LMO2_up	GO:0016197	endosomal transport	61/2403	260/16992	3.45724e-05	0.00234351	0.00199853	88/57679/51479/164/8907/160/10123/51272/1203/1213/11151/1639/163486/23317/9980/8411/10938/30846/144717/8729/56850/23484/120892/5594/23041/8898/5289/30849/25930/10890/8766/11021/5962/6642/9784/81609/58533/51429/6272/6714/8027/8675/9482/26000/79735/9779/64129/22906/9712/9341/55823/54832/112936/65082/55737/51028/79720/23339/27183/55275/51542	61
SKBR-3_LMO2_up	GO:0018205	peptidyl-lysine modification	80/2403	366/16992	3.55166e-05	0.0023792	0.00202896	86/322/5926/405/408/55870/1386/9474/538/26053/54880/675/7862/55143/9575/1387/1499/1786/1789/1810/1958/79813/10919/1984/55140/2624/9329/8520/9734/3007/10363/6885/4286/9643/4582/4602/8648/8202/26155/64324/55746/23279/23511/23225/348995/23636/4928/11097/8473/22976/7703/51230/9063/10401/5351/5352/5447/63976/7799/11137/8480/5929/55183/23168/79595/81929/29843/6419/22933/6622/8464/6879/51616/7040/10210/…	80
SKBR-3_LMO2_up	GO:0006904	vesicle docking involved in exocytosis	17/2403	43/16992	3.66502e-05	0.00242658	0.00206937	55770/60412/54536/149371/10890/376267/57799/10244/23256/6812/6814/54843/10497/9341/55823/65082/26276	17
SKBR-3_LMO2_up	GO:0006644	phospholipid metabolic process	94/2403	448/16992	4.16529e-05	0.00272611	0.0023248	26090/43/2181/10554/56894/55326/344/10390/1119/1201/8895/1457/153090/80821/23259/8526/79947/1798/1956/2064/2065/55500/55224/2222/2263/2549/8443/8733/2879/54928/3631/3632/3633/4254/3949/9926/23175/4233/65258/8776/8898/8897/9110/4598/4952/114882/5048/5833/10400/55300/54872/5283/10026/93183/23556/9091/51604/5286/5287/5289/5290/5293/5295/5296/8503/30849/8394/23761/8398/9373/5333/5337/59338/59339/9791…	94
SKBR-3_LMO2_up	GO:1902593	single-organism nuclear import	63/2403	274/16992	4.95003e-05	0.0032029	0.0027314	207/284/347/406/9531/604/657/868/1026/1499/153090/8445/1894/1956/11124/2316/9908/2776/2932/8692/9670/55705/3725/3839/23633/9516/5594/1432/8720/8888/29969/4504/4763/55746/23511/23636/4928/4968/2923/5295/5296/5569/5371/5532/5534/5571/5663/754/8498/26953/55696/473/285190/6469/7040/7043/23534/10140/10155/7227/7249/10628/25937	63
SKBR-3_LMO2_up	GO:0007045	cell-substrate adherens junction assembly	23/2403	70/16992	5.60945e-05	0.00354891	0.00302648	87/88/347/23603/10395/57669/342184/3673/9270/3911/5170/8394/9647/5728/55920/6093/9475/9748/10580/6714/9344/10420/7248	23
SKBR-3_LMO2_up	GO:0048041	focal adhesion assembly	23/2403	70/16992	5.60945e-05	0.00354891	0.00302648	87/88/347/23603/10395/57669/342184/3673/9270/3911/5170/8394/9647/5728/55920/6093/9475/9748/10580/6714/9344/10420/7248	23
SKBR-3_LMO2_up	GO:2001233	regulation of apoptotic signaling pathway	80/2403	371/16992	5.80667e-05	0.00363332	0.00309846	90/207/367/409/10134/598/624/666/835/841/8837/1499/1512/153090/10961/11124/55294/2244/2729/2907/2932/9709/8692/10525/3630/120892/5607/5599/5601/4170/23788/4582/4763/4836/26155/4841/4976/5062/7703/2923/8398/5371/5518/5519/5534/5663/10197/5728/754/5859/9821/5970/117584/11035/50484/10955/6477/6648/6672/8405/6714/6789/84447/51616/6934/7029/64114/8795/8743/7157/7159/7164/84231/22954/51060/29979/7466/1…	80
SKBR-3_LMO2_up	GO:0042177	negative regulation of protein catabolic process	30/2403	103/16992	6.08945e-05	0.00376884	0.00321403	210/302/23400/51582/54971/80279/153090/1956/2316/56776/3630/4983/5371/5663/5774/5970/6125/29843/23450/6449/6469/22933/6622/7076/7327/51465/9097/29761/55737/51322	30
SKBR-3_LMO2_up	GO:0016049	cell growth	99/2403	482/16992	6.31535e-05	0.00382392	0.00326101	91/102/8751/51094/79602/207/214/322/367/8314/9564/604/55909/8548/659/694/817/79577/1026/1154/22883/9746/51232/51379/1410/1457/1490/26999/8527/1785/9166/1956/112398/440275/2012/957/57669/2064/11116/23769/2335/2803/2932/3373/8692/3488/3611/55364/3630/8425/6416/5607/4504/136319/4686/57446/23327/10276/4853/10718/5048/10611/55558/5364/5371/5518/5532/3275/5802/8766/5916/8437/5925/8153/6049/6197/29927/6…	99
SKBR-3_LMO2_up	GO:0016311	dephosphorylation	88/2403	418/16992	6.37419e-05	0.00382392	0.00326101	52/53/54840/801/8556/994/80279/55125/10106/10395/1739/1741/9829/80824/56940/1845/1846/1847/2029/2053/10160/2629/84064/3551/80895/54928/3631/3632/3633/3673/23175/8776/8898/8897/9110/22978/4952/5208/5210/27068/133522/9647/6992/4659/5504/79660/5509/5516/5518/55844/5528/5532/5534/9989/5536/5728/5782/5783/11099/25930/5774/5780/5786/5787/5793/5797/5802/11035/8732/6093/9475/22908/10507/81537/130367/6389…	88
SKBR-3_LMO2_up	GO:0031330	negative regulation of cellular catabolic process	39/2403	148/16992	6.4018e-05	0.00382392	0.00326101	207/210/302/10533/23400/80279/153090/1611/2332/3630/51520/120892/4170/4233/4504/8898/340371/4983/79142/5290/5371/5663/5774/6125/23256/29843/6449/6469/22933/140775/6622/257397/7076/10140/7248/7249/9097/55737/51322	39
SKBR-3_LMO2_up	GO:0017038	protein import	71/2403	321/16992	6.44708e-05	0.00382392	0.00326101	207/284/347/406/9531/604/657/868/1026/1499/153090/8445/1894/1956/11124/2316/9908/2776/134266/2932/3308/8692/9670/55705/3725/3839/23633/3920/9516/5594/1432/8720/8888/29969/4504/4763/55746/23511/23636/4928/4968/2923/5189/9409/5824/8504/5190/5295/5296/5569/5371/5532/5534/5663/754/8498/26953/55696/473/285190/6469/7040/7043/23534/10140/9804/10155/7227/7249/10628/25937	71
SKBR-3_LMO2_up	GO:0006606	protein import into nucleus	62/2403	271/16992	6.60203e-05	0.00383591	0.00327123	207/284/347/406/9531/604/657/868/1026/1499/153090/8445/1894/1956/11124/2316/9908/2776/2932/8692/9670/55705/3725/3839/23633/9516/5594/1432/8720/8888/29969/4504/4763/55746/23511/23636/4928/4968/2923/5295/5296/5569/5371/5532/5534/5663/754/8498/26953/55696/473/285190/6469/7040/7043/23534/10140/10155/7227/7249/10628/25937	62
SKBR-3_LMO2_up	GO:0044744	protein targeting to nucleus	62/2403	271/16992	6.60203e-05	0.00383591	0.00327123	207/284/347/406/9531/604/657/868/1026/1499/153090/8445/1894/1956/11124/2316/9908/2776/2932/8692/9670/55705/3725/3839/23633/9516/5594/1432/8720/8888/29969/4504/4763/55746/23511/23636/4928/4968/2923/5295/5296/5569/5371/5532/5534/5663/754/8498/26953/55696/473/285190/6469/7040/7043/23534/10140/10155/7227/7249/10628/25937	62
SKBR-3_LMO2_up	GO:0006417	regulation of translation	75/2403	344/16992	6.705e-05	0.00385639	0.0032887	207/208/8846/55024/51654/23019/4849/246175/1653/64215/5611/1938/1956/27102/440275/1978/56478/8672/1984/8507/2064/2332/2886/3376/55699/3488/55364/3658/3673/8570/64410/113251/51520/23395/8994/5594/57409/8569/2872/4343/136319/9617/4686/9611/353238/23178/84271/5433/5724/23369/5813/9444/5914/6125/6197/6256/23034/55095/27230/83667/4087/6726/6949/7040/23112/57690/10140/7248/127933/65109/10600/7407/57510…	75
SKBR-3_LMO2_up	GO:0019318	hexose metabolic process	55/2403	233/16992	6.88486e-05	0.00392024	0.00334315	51094/207/208/347/1353/1374/1390/1407/84649/8445/2517/84750/2528/10007/132789/2806/2820/2932/9563/3098/3099/3488/3630/3643/4041/10296/4124/4125/1432/4351/11188/57486/8473/23178/5091/5165/5208/5210/5211/5261/5290/5372/23509/79660/5509/5562/27230/83667/1468/8604/84912/85414/10580/6714/23038	55
SKBR-3_LMO2_up	GO:0031589	cell-substrate adhesion	68/2403	305/16992	7.0516e-05	0.00397543	0.00339021	87/88/81/8751/284/347/4287/4059/604/8573/1277/11151/23603/1398/1399/1490/1499/10395/1785/1793/80005/57669/2241/2244/2316/342184/2335/2651/2932/3611/3673/3675/3678/9270/3691/3693/3911/50488/10276/4763/4771/10562/5170/5295/8394/59339/8500/9647/57580/5728/5829/5921/55920/6093/9475/6239/9723/9748/25992/10580/6714/4070/9344/6904/10420/7059/7248/9341	68
SKBR-3_LMO2_up	GO:0018209	peptidyl-serine modification	66/2403	294/16992	7.19652e-05	0.00397927	0.00339348	207/208/284/369/408/409/545/624/817/84254/63967/1453/53944/1456/1756/2932/10114/3551/9641/3611/9113/120892/7786/5594/1432/5599/5601/9261/7867/23031/8569/2872/51085/10783/64324/5062/152559/11235/5165/5170/5217/5261/5290/5586/9647/5562/5578/5583/11137/10411/253260/6197/6622/6714/6794/11329/6789/7040/7048/8658/146057/7272/127933/7443/7444/51231	66
SKBR-3_LMO2_up	GO:0098876	vesicle-mediated transport to the plasma membrane	23/2403	71/16992	7.19818e-05	0.00397927	0.00339348	2181/288/10564/582/8548/54520/1445/1785/55770/60412/2803/51125/57120/56850/10434/10890/8766/9784/81609/29091/9341/55737/23339	23
SKBR-3_LMO2_up	GO:0010506	regulation of autophagy	62/2403	272/16992	7.39271e-05	0.00401523	0.00342415	86/207/10533/23400/523/528/665/666/203228/10241/836/1611/440275/60412/23265/149371/25793/55294/79443/2629/2932/3099/51520/120892/6885/5599/4170/4233/11043/4504/8897/4734/340371/79142/5290/5296/11128/5562/22930/6158/23256/60592/83667/22933/140775/6622/58533/9517/6720/6794/6829/257397/58476/53373/81603/7248/7249/23032/54832/112936/55737/51322	62
SKBR-3_LMO2_up	GO:0006650	glycerophospholipid metabolic process	75/2403	345/16992	7.40427e-05	0.00401523	0.00342415	26090/43/2181/10554/56894/55326/10390/1119/8895/1457/80821/23259/1956/2064/2065/55500/55224/2263/2549/8443/8733/54928/3631/3632/3633/4254/3949/9926/23175/4233/65258/8776/8898/8897/9110/4952/114882/5048/5833/10400/55300/54872/5283/10026/93183/23556/9091/51604/5286/5287/5289/5290/5293/5295/5296/8503/30849/8394/8398/5337/59338/59339/9791/5728/5783/5867/22908/949/347735/10955/23446/126969/6901/55529/…	75
SKBR-3_LMO2_up	GO:0051656	establishment of organelle localization	89/2403	426/16992	7.75179e-05	0.00416403	0.00355104	81/10097/136/23243/8546/10239/374/585/55212/57102/801/867/966/55143/1201/1453/1499/1639/1739/80331/9829/1759/1785/8447/1778/60412/2241/56776/2332/2348/79443/2580/2624/8729/23095/3799/59349/221496/23592/3998/120892/4134/79003/4628/4627/54820/4926/23636/4976/4983/5048/11235/5170/553115/5217/5293/5663/8766/5864/22930/27342/5908/6284/23256/10484/10802/9632/9871/81929/6455/8773/9342/6622/56907/84501/1…	89
SKBR-3_LMO2_up	GO:0032535	regulation of cellular component size	71/2403	323/16992	7.91922e-05	0.00421421	0.00359384	10152/88/10097/118/207/57679/10565/27236/93663/23400/538/10458/585/659/23580/1182/11151/1739/1785/1874/2059/9873/2241/342184/2335/2764/2803/2932/50809/3611/10788/133746/51520/9113/51474/56262/4504/136319/5048/8800/5217/9463/5357/55558/57580/5728/5802/8766/5916/5921/9821/5962/253260/8153/6049/6405/10507/10505/6558/23111/56907/84501/6709/6712/29766/7248/150465/7409/8976/23038/7473	71
SKBR-3_LMO2_up	GO:0036503	ERAD pathway	27/2403	90/16992	7.99899e-05	0.00421725	0.00359643	267/55139/4287/10134/79139/4189/54431/9695/55741/9709/3309/11253/55666/29954/84236/55298/6449/201595/84447/7327/51465/9354/10277/29979/9097/29761/7466	27
SKBR-3_LMO2_up	GO:0005980	glycogen catabolic process	12/2403	26/16992	8.69892e-05	0.00454419	0.00387524	178/801/2992/3630/5255/5256/5257/5261/79660/5509/5834/9821	12
SKBR-3_LMO2_up	GO:0051648	vesicle localization	59/2403	257/16992	8.84543e-05	0.00456578	0.00389365	81/51479/23243/8546/10239/374/585/55212/801/966/1201/1453/1499/1639/80331/9829/1759/1785/8447/60412/2332/2348/79443/2580/8729/3799/59349/3998/120892/54820/4983/5048/553115/5217/5663/5728/8766/5864/22930/5908/23256/10484/10802/9632/9871/6455/8773/9342/6622/6812/84958/94120/128637/10959/80128/10497/65082/26276/8976	59
SKBR-3_LMO2_up	GO:0006109	regulation of carbohydrate metabolic process	38/2403	145/16992	8.96244e-05	0.00456578	0.00389365	51094/207/208/160/405/1213/1353/84649/8445/957/2932/3269/3488/3630/3643/10296/22877/51085/23788/9611/57486/8473/23178/5165/5208/5261/79660/5509/5562/5571/5724/83667/84912/85414/6622/10580/6714/7040	38
SKBR-3_LMO2_up	GO:0035437	maintenance of protein localization in endoplasmic reticulum	7/2403	10/16992	9.08331e-05	0.00456578	0.00389365	81573/8733/3309/10945/11014/11015/2923	7
SKBR-3_LMO2_up	GO:0051402	neuron apoptotic process	52/2403	219/16992	9.12067e-05	0.00456578	0.00389365	208/8846/284/1386/598/666/835/836/997/1201/11151/1499/56616/80331/112398/2065/55294/2729/3309/10525/3611/3725/3845/5641/3981/6416/7786/4170/4436/4504/4602/4763/4841/340371/5170/51604/5290/5663/5921/5925/6093/6477/51804/6622/6648/6733/6812/7043/7157/23321/54532/7466	52
SKBR-3_LMO2_up	GO:0048278	vesicle docking	21/2403	63/16992	9.21307e-05	0.00456578	0.00389365	55770/60412/54536/149371/10890/376267/57799/10244/23256/23673/8675/8417/9482/6812/6814/54843/10497/9341/55823/65082/26276	21
SKBR-3_LMO2_up	GO:0034332	adherens junction organization	33/2403	120/16992	9.36176e-05	0.00456578	0.00389365	87/88/118/347/23603/1445/1499/1500/10395/57669/342184/3673/9270/3911/8650/5170/8394/5318/9647/5728/25930/55920/5962/6093/9475/9748/10580/6714/9344/6904/10420/7248/80139	33
SKBR-3_LMO2_up	GO:0007173	epidermal growth factor receptor signaling pathway	34/2403	125/16992	9.36782e-05	0.00456578	0.00389365	207/374/9564/867/868/1445/153090/8527/1956/29924/58513/2059/55294/2241/2549/2886/3845/4893/23636/55824/5170/5286/5290/5295/5663/5782/5774/5829/6464/58533/10252/6714/8027/7040	34
SKBR-3_LMO2_up	GO:0006470	protein dephosphorylation	58/2403	252/16992	9.38173e-05	0.00456578	0.00389365	52/801/8556/994/10106/10395/1739/9829/80824/56940/1845/1846/1847/2029/2629/3551/80895/8776/8898/8897/9110/27068/9647/6992/4659/5504/79660/5509/5516/5518/55844/5528/5532/5534/9989/5536/5728/5782/5783/11099/25930/5774/5780/5786/5787/5793/5797/5802/8732/6093/9475/57181/6609/8189/7040/7248/134510/51231	58
SKBR-3_LMO2_up	GO:0048284	organelle fusion	51/2403	214/16992	9.59945e-05	0.00461459	0.00393528	208/51479/302/662/10241/1201/11151/8447/8411/79443/2773/3799/3920/81631/55669/4976/79142/5864/23637/9910/140775/8773/9342/57231/23673/8675/8417/9482/6812/29091/84958/54843/94120/6891/6892/26000/79735/55357/55633/9882/9779/11138/29979/84749/9712/9341/10493/55823/65082/23339/27183	51
SKBR-3_LMO2_up	GO:0006631	fatty acid metabolic process	74/2403	342/16992	9.64413e-05	0.00461459	0.00393528	65985/215/30/31/80724/51/8309/8310/2180/2181/55902/51094/79602/207/208/224/59344/23600/344/56898/84869/1374/1376/1384/1390/54677/1562/8560/84649/1738/1907/60481/2053/2110/79152/2194/2690/2879/3295/3630/3638/51141/11019/23175/10434/1432/58526/51085/4594/10062/54995/5066/5096/8050/5165/55825/5264/5447/5562/5564/5571/5742/9444/109703458/6319/83667/8879/10999/85414/6622/6720/6777/117145/23038	74
SKBR-3_LMO2_up	GO:0072595	maintenance of protein localization in organelle	13/2403	30/16992	9.89987e-05	0.0046275	0.00394628	207/81573/585/8733/3098/3099/3309/10945/11014/11015/2923/5371/10210	13
SKBR-3_LMO2_up	GO:0031293	membrane protein intracellular domain proteolysis	9/2403	16/16992	9.92934e-05	0.0046275	0.00394628	51107/8720/51360/23385/5664/5970/84236/56928/7040	9
SKBR-3_LMO2_up	GO:1902275	regulation of chromatin organization	40/2403	156/16992	9.98142e-05	0.0046275	0.00394628	408/9474/26053/604/54880/817/1499/1786/1789/2332/2624/7290/5599/57708/4288/4524/4582/4602/25836/26155/64324/8473/11240/5081/22976/23133/55183/56254/9810/23168/6622/144108/6720/6879/7040/9874/7157/10155/23558/26036	40
SKBR-3_LMO2_up	GO:0006893	Golgi to plasma membrane transport	17/2403	46/16992	9.99617e-05	0.0046275	0.00394628	2181/288/10564/582/8548/54520/1445/1785/55770/60412/2803/51125/57120/10434/10890/29091/9341	17
SKBR-3_LMO2_up	GO:0007030	Golgi organization	29/2403	101/16992	0.000106237	0.0048716	0.00415445	10565/8548/22796/83548/25839/1453/9820/1785/54808/79659/2580/8729/3801/3998/120892/5594/55666/11235/55300/23207/10419/8675/6836/128637/10959/50999/9712/7443/7534	29
SKBR-3_LMO2_up	GO:0044724	single-organism carbohydrate catabolic process	37/2403	141/16992	0.000107023	0.0048716	0.00415445	55347/178/405/801/1486/957/84750/2528/2710/2820/2992/3098/3099/3630/3643/4041/4125/51085/23788/9611/55753/8473/5208/5210/5211/5232/5255/5256/5257/5261/79660/5509/5562/5571/5834/9821/6120	37
SKBR-3_LMO2_up	GO:0022604	regulation of cell morphogenesis	88/2403	424/16992	0.00010811	0.0048716	0.00415445	81/10097/93663/10458/659/54014/23580/56990/11151/23603/1398/1399/1453/53944/1456/9820/10395/1739/1785/1793/80005/29904/2035/2059/2244/2245/121512/2316/2335/2664/2768/10672/2803/2932/3611/9270/113251/8994/120892/2011/4504/4628/4627/4734/23327/10276/10562/4976/5048/10611/118987/55558/5364/57580/5663/5728/5802/8766/5911/9693/5921/8437/55920/5962/8153/6049/6239/6284/9723/6405/64218/10507/10505/23111/…	88
SKBR-3_LMO2_up	GO:0071478	cellular response to radiation	42/2403	167/16992	0.000108657	0.0048716	0.00415445	208/545/598/801/894/1026/9575/1387/1407/1410/8450/1643/1785/1894/1958/440275/2072/2332/3373/8692/8372/55364/25896/1432/23788/4734/10276/25836/4836/9397/26155/167153/5295/5429/51109/84236/6794/10010/7040/7157/57646/10413	42
SKBR-3_LMO2_up	GO:0032147	activation of protein kinase activity	66/2403	298/16992	0.000110025	0.00487161	0.00415446	112/115/136/11214/284/369/408/60370/63967/10920/1398/1399/153090/1739/1847/1894/1956/10961/2549/2688/2690/2771/3630/3643/9270/57498/120892/5606/6416/5607/5608/7786/9175/4215/9064/6885/8491/5594/1432/9261/7867/2011/29969/4504/10718/114882/5170/5290/5562/5567/5576/5663/11035/6464/6714/6794/257397/9344/7043/7048/114609/8795/23043/10040/22974/84231	66
SKBR-3_LMO2_up	GO:0010634	positive regulation of epithelial cell migration	31/2403	111/16992	0.000110368	0.00487161	0.00415446	14/207/284/9564/659/23473/1512/1793/80005/57669/2113/27086/9734/3373/3640/3673/3675/9270/3725/4233/5025/9647/5578/8766/9475/6239/23328/949/6714/7040/7048	31
SKBR-3_LMO2_up	GO:0030433	ubiquitin-dependent ERAD pathway	23/2403	73/16992	0.000116244	0.00506824	0.00432214	267/55139/10134/79139/4189/54431/9695/55741/9709/3309/11253/55666/55298/6449/201595/84447/7327/51465/9354/10277/29979/9097/7466	23
SKBR-3_LMO2_up	GO:0006006	glucose metabolic process	47/2403	194/16992	0.000116603	0.00506824	0.00432214	51094/207/208/347/1353/1374/1390/1407/84649/8445/10007/132789/2806/2820/2932/9563/3098/3099/3488/3630/3643/4041/10296/1432/11188/57486/8473/23178/5091/5165/5208/5210/5211/5261/5290/79660/5509/5562/27230/83667/1468/8604/84912/85414/10580/6714/23038	47
SKBR-3_LMO2_up	GO:0022406	membrane docking	43/2403	173/16992	0.00012075	0.0052087	0.00444193	54806/55125/80254/80321/84131/1453/1639/1778/55770/60412/54536/149371/11116/54820/121441/4957/5048/5108/9409/10733/5518/10890/8766/376267/57799/10244/6093/23256/9342/23673/8675/8417/9482/6812/6814/54843/146057/7283/10497/9341/55823/65082/26276	43
SKBR-3_LMO2_up	GO:0046486	glycerolipid metabolic process	89/2403	432/16992	0.000129931	0.00556263	0.00474376	26090/43/2180/2181/10554/56894/55326/344/10390/1119/8895/1374/1457/80821/23259/84649/8527/1956/2064/2065/55500/55224/55294/2263/2549/2710/8443/8733/54928/3631/3632/3633/3638/51141/4254/3949/9926/23175/4233/65258/8776/8898/8897/9110/10062/4952/114882/5048/5833/10400/55300/54872/5283/10026/93183/23556/9091/51604/5286/5287/5289/5290/5293/5295/5296/8503/30849/8394/8398/5337/59338/59339/285848/57104/9…	89
SKBR-3_LMO2_up	GO:0070830	bicellular tight junction assembly	17/2403	47/16992	0.000136139	0.00563235	0.00480322	81/1739/1894/50848/3551/153562/64398/100506658/56288/84612/84552/5318/5583/6093/9475/6801/6904	17
SKBR-3_LMO2_up	GO:0009251	glucan catabolic process	12/2403	27/16992	0.000136499	0.00563235	0.00480322	178/801/2992/3630/5255/5256/5257/5261/79660/5509/5834/9821	12
SKBR-3_LMO2_up	GO:0044247	cellular polysaccharide catabolic process	12/2403	27/16992	0.000136499	0.00563235	0.00480322	178/801/2992/3630/5255/5256/5257/5261/79660/5509/5834/9821	12
SKBR-3_LMO2_up	GO:1905476	negative regulation of protein localization to membrane	12/2403	27/16992	0.000136499	0.00563235	0.00480322	598/1213/1445/2664/57120/9270/10434/54585/8650/8500/7040/64114	12
SKBR-3_LMO2_up	GO:0030522	intracellular receptor signaling pathway	61/2403	272/16992	0.000136506	0.00563235	0.00480322	81/196/59344/26057/367/8289/405/406/409/171023/841/9575/23019/1390/1407/1499/10521/112398/27086/23426/3174/3551/9113/5608/6885/8648/8202/4734/4853/55666/10062/9970/7181/11240/5165/9063/5371/133522/5536/3275/23369/5914/5916/5925/5970/8780/6047/6049/6256/6257/6397/6502/6714/6720/257397/6879/7068/89870/8805/7337/51569	61
SKBR-3_LMO2_up	GO:0034260	negative regulation of GTPase activity	16/2403	43/16992	0.000144965	0.00593837	0.00506418	10565/408/409/585/153090/50848/2873/10788/22914/120892/55920/5962/399/10252/10959/7248	16
SKBR-3_LMO2_up	GO:1901889	negative regulation of cell junction assembly	10/2403	20/16992	0.000148904	0.00601256	0.00512745	347/23603/10395/3551/9270/5728/55920/6093/9475/6714	10
SKBR-3_LMO2_up	GO:1904376	negative regulation of protein localization to cell periphery	10/2403	20/16992	0.000148904	0.00601256	0.00512745	598/1213/1445/57120/10434/54585/8650/8500/7040/64114	10
SKBR-3_LMO2_up	GO:0038128	ERBB2 signaling pathway	15/2403	39/16992	0.000151	0.00601256	0.00512745	8895/8065/1956/2064/2065/2549/2886/3845/4893/5290/5295/5578/5782/6464/6714	15
SKBR-3_LMO2_up	GO:0061028	establishment of endothelial barrier	15/2403	39/16992	0.000151	0.00601256	0.00512745	118/1499/2022/50848/3551/153562/5802/5908/9693/10411/5962/6093/9475/54345/7082	15
SKBR-3_LMO2_up	GO:0016241	regulation of macroautophagy	35/2403	133/16992	0.000152645	0.00603585	0.00514731	207/23400/523/528/665/203228/10241/836/60412/23265/149371/79443/2629/120892/6885/5599/8897/4734/340371/79142/5290/22930/23256/60592/83667/140775/58533/9517/6829/7248/7249/54832/112936/55737/51322	35
SKBR-3_LMO2_up	GO:0000422	mitophagy	24/2403	79/16992	0.000157409	0.00613896	0.00523524	86/9140/23192/84938/84971/9474/10533/79065/23400/665/25793/55294/65991/2629/3099/81631/2011/11128/9821/6158/6720/7249/84749/54832	24
SKBR-3_LMO2_up	GO:0061726	mitochondrion disassembly	24/2403	79/16992	0.000157409	0.00613896	0.00523524	86/9140/23192/84938/84971/9474/10533/79065/23400/665/25793/55294/65991/2629/3099/81631/2011/11128/9821/6158/6720/7249/84749/54832	24
SKBR-3_LMO2_up	GO:0009416	response to light stimulus	65/2403	296/16992	0.000160098	0.00620135	0.00528845	207/208/408/545/675/801/836/1026/9575/1387/23373/1407/1497/8450/1643/23259/1785/51514/1956/440275/2068/2071/2072/26224/2235/2332/2776/3156/3269/3373/8692/8372/55364/3845/8491/5599/4212/4436/4734/4763/4836/9397/26155/4968/23596/167153/5295/5371/5429/5562/56852/51109/5970/84236/60626/51435/6506/6794/85461/7157/22954/6738/7319/10277/57646	65
SKBR-3_LMO2_up	GO:0035966	response to topologically incorrect protein	45/2403	186/16992	0.000166539	0.00640725	0.00546404	118/267/55139/22926/4287/51283/666/80279/64764/10106/9820/153090/1639/79139/4189/5611/9695/55741/9709/64224/3308/22824/3309/10525/11015/116138/8720/51360/54956/5295/29954/84236/55298/29927/27230/6464/58477/201595/84447/9797/7094/1200/64061/55284/7466	45
SKBR-3_LMO2_up	GO:0007160	cell-matrix adhesion	47/2403	197/16992	0.000171907	0.00656937	0.0056023	87/88/8751/347/4059/604/8573/23603/1490/1499/10395/57669/2244/342184/2335/2932/3611/3673/3675/9270/3691/3693/3911/50488/4763/4771/5170/5295/8394/59339/8500/9647/5728/5829/5921/55920/6093/9475/9723/9748/25992/10580/6714/9344/10420/7059/7248	47
SKBR-3_LMO2_up	GO:0051650	establishment of vesicle localization	55/2403	241/16992	0.000177253	0.00672851	0.00573801	81/23243/8546/10239/374/585/55212/801/966/1201/1453/1499/1639/80331/9829/1759/1785/8447/60412/2332/2348/79443/2580/8729/3799/59349/3998/120892/54820/4983/5048/553115/5217/5663/8766/5864/22930/5908/23256/10484/10802/9632/9871/6455/8773/9342/6622/6812/84958/94120/128637/10959/80128/10497/8976	55
SKBR-3_LMO2_up	GO:0030258	lipid modification	60/2403	269/16992	0.0001803	0.00679887	0.00579801	215/9619/30/80724/51/8309/8310/51094/79602/207/208/224/23600/347/56898/64781/1374/1376/1384/54677/84649/8527/8526/1956/2053/2064/2065/2110/79152/2263/2549/3295/54928/3632/3633/4254/1432/4233/8776/8898/8897/4952/5264/55300/5286/5287/5289/5290/5293/5295/5296/8394/5447/5562/5728/22908/83667/55343/55529/7409	60
SKBR-3_LMO2_up	GO:0043434	response to peptide hormone	83/2403	401/16992	0.000183775	0.00688431	0.00587087	88/112/115/51094/197/207/208/374/50617/523/528/10458/9564/682/790/890/8837/1154/1277/1398/1407/1445/1490/55667/29904/1958/1978/2241/2549/2729/2650/2688/2690/2790/55970/2932/9734/3291/3416/3488/3630/51141/3643/23175/4041/5594/55777/8473/114882/5170/5251/5286/5290/5295/5296/8503/5447/5562/5567/5576/5786/5829/10890/5928/5970/9810/83667/6464/10580/6272/6667/6714/6720/6772/6777/6814/9882/7040/7076/874…	83
SKBR-3_LMO2_up	GO:0051170	nuclear import	64/2403	292/16992	0.000189435	0.00704994	0.00601212	207/284/347/406/9531/604/657/868/1026/1499/153090/8445/1894/1956/11124/2316/9908/50628/2776/2932/8692/9670/55705/3725/3839/23633/9516/5594/1432/8720/8888/29969/4504/4763/55746/23511/23636/4928/4968/2923/5295/5296/5569/5371/5532/5534/5571/5663/754/8498/26953/55696/473/285190/6469/7040/7043/23534/10140/10155/7227/7249/10628/25937	64
SKBR-3_LMO2_up	GO:0034248	regulation of cellular amide metabolic process	80/2403	384/16992	0.000191659	0.00708639	0.00604321	207/208/8846/23400/55024/51654/23019/4849/246175/1653/64215/5611/1938/1956/27102/440275/1978/56478/8672/1984/8507/2064/2332/2886/3376/55699/3488/55364/3658/3673/8570/64410/113251/51520/23395/8994/5594/57409/8569/2872/4343/136319/9617/4686/9611/353238/23178/8398/84271/5433/5562/5724/23369/5813/9444/5914/6125/6197/6256/23034/55095/142891/27230/83667/4087/6622/6726/6949/7040/23112/57690/10140/7248/1…	80
SKBR-3_LMO2_up	GO:1903573	negative regulation of response to endoplasmic reticulum stress	15/2403	40/16992	0.000210251	0.00772369	0.00658669	51283/5611/2907/9709/10525/120892/4976/6449/84447/51060/7327/51465/9097/29761/7466	15
SKBR-3_LMO2_up	GO:0000281	mitotic cytokinesis	14/2403	36/16992	0.000217668	0.00794489	0.00677533	288/585/55909/55165/26586/9820/10112/24137/4628/23636/5921/51429/6651/9101	14
SKBR-3_LMO2_up	GO:0006768	biotin metabolic process	7/2403	11/16992	0.000219166	0.0079486	0.00677849	31/686/56922/64087/5091/5096/51248	7
SKBR-3_LMO2_up	GO:0072331	signal transduction by p53 class mediator	58/2403	260/16992	0.000228083	0.00821967	0.00700965	207/545/54971/624/666/675/7862/835/80279/1026/23019/4849/4850/246175/1457/8445/1874/79813/10919/3094/133746/1432/4436/4582/4646/10397/26155/22976/57060/51230/5371/10848/5562/5564/5571/10419/754/5884/5928/5934/5983/5985/117584/6117/50484/83667/6672/6794/6879/51616/7029/10210/7157/7159/22974/8805/91875/57646	58
SKBR-3_LMO2_up	GO:0044282	small molecule catabolic process	73/2403	346/16992	0.000241317	0.00864187	0.00736971	215/55347/30/80724/27034/51/8309/8310/127/128/207/208/10840/224/8659/4329/23600/80150/593/594/10295/56898/642/1374/1376/1384/54677/1629/23576/1738/1743/2110/2184/84750/2528/2710/2731/2746/2752/2806/2820/23498/3067/26275/3098/3099/3155/3295/3632/3712/8564/23175/4041/56922/64087/4504/8898/4594/11165/5096/51449/5208/5210/5211/5264/5728/6120/949/83667/10999/9784/6817/6799	73
SKBR-3_LMO2_up	GO:0006986	response to unfolded protein	41/2403	168/16992	0.00026089	0.00928441	0.00791766	118/267/22926/51283/666/80279/64764/10106/9820/153090/1639/79139/4189/5611/9695/55741/9709/64224/3308/22824/3309/10525/11015/116138/8720/51360/54956/5295/84236/55298/29927/27230/6464/58477/201595/84447/9797/7094/1200/64061/7466	41
SKBR-3_LMO2_up	GO:0010508	positive regulation of autophagy	28/2403	101/16992	0.000265651	0.00939513	0.00801208	10533/665/203228/10241/440275/25793/79443/2629/2932/3099/120892/6885/11043/5562/22930/60592/83667/140775/9517/6794/6829/58476/53373/81603/7248/7249/54832/51322	28
SKBR-3_LMO2_up	GO:0051348	negative regulation of transferase activity	74/2403	353/16992	0.00026914	0.00945978	0.00806721	207/64682/29945/51433/701/836/867/868/51654/80279/1026/1154/23603/1353/1445/153090/5611/80824/56940/1845/1846/1847/25793/11116/23769/2629/2764/2776/2873/2932/10114/3156/8692/3611/9270/9113/4041/4763/4771/23636/5062/152559/5170/5569/5570/25913/9647/5518/57580/5576/5663/5708/5715/10197/5728/5859/5925/5998/6125/146760/6317/9467/140775/6609/58533/10252/6714/11329/6879/7157/28951/7249/7453/25937	74
SKBR-3_LMO2_up	GO:0005996	monosaccharide metabolic process	60/2403	273/16992	0.000273766	0.00955791	0.0081509	55347/51094/207/208/347/1353/1374/1390/1407/1727/84649/8445/2517/84750/2528/2729/10007/132789/2806/2820/2932/9563/3098/3099/3488/3630/3643/4041/10296/4124/4125/1432/4351/11188/57486/8473/23178/5091/5165/5208/5210/5211/5261/5290/5372/23509/79660/5509/5562/6120/27230/83667/1468/8604/84912/85414/10580/6714/10941/23038	60
SKBR-3_LMO2_up	GO:0035264	multicellular organism growth	36/2403	142/16992	0.000275289	0.00955791	0.0081509	118/367/8455/585/83605/2068/55224/2263/23770/79068/2688/2690/2820/57493/5641/55777/25836/5290/59338/5357/10848/5914/5916/8879/6506/6668/6712/6777/6491/83931/79718/10959/80351/57599/23038/25937	36
SKBR-3_LMO2_up	GO:0001885	endothelial cell development	18/2403	54/16992	0.000286648	0.00989197	0.00843578	118/83605/1499/2022/50848/57493/3551/153562/4233/5802/5908/9693/10411/5962/6093/9475/54345/7082	18
SKBR-3_LMO2_up	GO:0051701	interaction with host	46/2403	196/16992	0.000298258	0.0102306	0.00872457	10533/598/735/841/867/4179/1499/1500/79139/440275/55770/23265/50848/8692/3416/3643/3673/3678/3693/3839/3949/4233/11043/4684/4734/5091/5371/5478/6256/949/950/6317/6714/6891/6950/7040/89870/10155/22954/85363/55223/81603/79720/27183/56829/51193	46
SKBR-3_LMO2_up	GO:0032881	regulation of polysaccharide metabolic process	14/2403	37/16992	0.00030494	0.0103584	0.00883357	207/208/160/1213/8445/2932/3630/3643/23178/5261/79660/5509/10580/7040	14
SKBR-3_LMO2_up	GO:0008286	insulin receptor signaling pathway	32/2403	122/16992	0.000305623	0.0103584	0.00883357	51094/197/207/208/50617/523/528/10458/9564/1154/1978/2241/2549/2932/3416/3630/3643/8473/114882/5286/5290/5295/5296/8503/5786/5970/6464/10580/6714/6720/7248/7249	32
SKBR-3_LMO2_up	GO:0000272	polysaccharide catabolic process	12/2403	29/16992	0.000309825	0.0104387	0.00890203	178/801/2992/3630/5255/5256/5257/5261/79660/5509/5834/9821	12
SKBR-3_LMO2_up	GO:0048010	vascular endothelial growth factor receptor signaling pathway	26/2403	92/16992	0.000311686	0.0104397	0.00890284	405/10458/9564/659/1398/26999/153090/1793/63916/3678/1432/9261/7867/79812/4504/4734/5062/5290/5295/5296/5829/6093/9475/6714/7409/10163	26
SKBR-3_LMO2_up	GO:0097191	extrinsic apoptotic signaling pathway	49/2403	213/16992	0.000318947	0.0106204	0.00905696	90/91/207/367/9531/598/835/836/841/8837/153090/9191/56616/2065/11124/2244/2729/2932/8692/9812/4254/5607/4170/2872/4763/5062/2923/5170/5295/5371/5518/5519/10197/5728/9821/5970/117584/81537/6272/6672/6714/6789/6934/7040/64114/8795/8743/10413/51530	49
SKBR-3_LMO2_up	GO:0010035	response to inorganic substance	96/2403	485/16992	0.000324174	0.0107317	0.00915186	1244/118/207/210/85365/288/322/54840/374/200894/1386/10533/23400/538/8314/682/801/817/79800/836/841/890/8837/1277/221184/8895/1371/1398/1410/51596/1785/1894/1938/29904/1956/955/2113/2235/2244/2332/2521/2618/2643/2729/2664/10243/23498/9456/3309/55364/3710/3725/30819/3981/120892/5594/5599/5601/4205/4233/4331/4489/4501/4504/4602/10397/4734/23327/10276/4968/5066/7703/11235/553115/5251/59338/5516/5536…	96
SKBR-3_LMO2_up	GO:0034599	cellular response to oxidative stress	55/2403	247/16992	0.000342419	0.0112701	0.00961107	207/10550/405/406/10533/23400/538/890/8837/84181/1398/1499/56616/1785/1894/1956/2113/25793/55294/2241/2643/55364/3630/3725/120892/5594/5599/5601/4170/4233/4504/4602/10276/4841/7703/11235/59338/5371/133522/5536/5562/5829/5970/83667/22933/6622/6648/6649/6714/8428/7157/7248/29979/7444/11179	55
SKBR-3_LMO2_up	GO:0070997	neuron death	65/2403	304/16992	0.000351381	0.0114987	0.00980594	207/208/8846/284/1386/10533/23400/598/666/835/836/867/997/1201/11151/1499/1718/56616/80331/112398/2065/25793/55294/2629/2729/2932/3309/10525/3611/3725/3845/5641/3981/120892/6416/7786/4170/4436/4504/4602/4763/4841/340371/5170/51604/5290/5536/5663/5921/5925/6093/6477/51804/6622/6648/6733/6812/7043/7157/7159/23321/7248/54532/55737/7466	65
SKBR-3_LMO2_up	GO:0016052	carbohydrate catabolic process	37/2403	149/16992	0.000354194	0.0115245	0.00982795	55347/178/405/801/1486/957/84750/2528/2710/2820/2992/3098/3099/3630/3643/4041/4125/51085/23788/9611/55753/8473/5208/5210/5211/5232/5255/5256/5257/5261/79660/5509/5562/5571/5834/9821/6120	37
SKBR-3_LMO2_up	GO:1900024	regulation of substrate adhesion-dependent cell spreading	16/2403	46/16992	0.000356796	0.0115313	0.00983382	81/23603/1398/1399/1785/1793/80005/2244/2316/9270/10276/10562/57580/55920/6239/4070	16
SKBR-3_LMO2_up	GO:0046578	regulation of Ras protein signal transduction	47/2403	203/16992	0.000358456	0.0115313	0.00983382	11214/57679/10565/10564/27237/408/604/613/1398/153090/10395/1785/23268/1894/10160/2245/121512/8729/3675/4254/3845/4233/10276/4763/4853/23636/8473/64857/25894/57449/5516/57580/23550/27342/9649/5921/8437/9462/5962/5863/6655/10252/117178/7126/8711/7204/7409	47
SKBR-3_LMO2_up	GO:0001701	in utero embryonic development	66/2403	311/16992	0.000395155	0.0126405	0.0107797	90/91/102/118/207/8846/57679/284/367/405/538/598/657/675/689/841/83605/4849/1499/1845/1956/57669/29924/2068/55224/2263/2549/2624/2768/10672/57493/3294/3633/57498/9113/3981/4124/5594/57534/4436/4628/4627/4643/8648/4836/4952/7703/5333/10733/60626/23168/6256/9632/9871/4087/54345/6491/6789/26115/6926/7043/7048/10959/10155/7319/23038	66
SKBR-3_LMO2_up	GO:0051017	actin filament bundle assembly	33/2403	129/16992	0.000406776	0.0129396	0.0110347	87/81/118/408/10458/585/1490/10395/2059/56776/9270/3693/51474/4233/4771/5217/5295/5357/8500/9647/10411/5962/6093/9475/10580/56907/84501/6714/4070/7043/7126/7248/10163	33
SKBR-3_LMO2_up	GO:0031667	response to nutrient levels	83/2403	411/16992	0.000419257	0.0132113	0.0112665	65985/2180/2181/79602/178/207/210/411/9474/10533/79065/585/659/790/867/1026/1277/1611/1789/1824/1938/1956/10919/440275/1978/2029/2348/2629/2729/2752/2771/8443/8520/3155/3156/3291/3309/55364/3673/3725/7071/3920/51520/120892/5594/5599/4152/4504/4524/8897/8648/4968/8473/10400/5251/9463/5287/5289/30849/5447/5562/5728/5914/9821/5970/81929/22933/6566/10999/6714/6720/9779/79718/7040/7048/65084/3371/7157…	83
SKBR-3_LMO2_up	GO:0032970	regulation of actin filament-based process	69/2403	329/16992	0.000419959	0.0132113	0.0112665	10152/88/10097/118/11214/10565/27236/93663/10458/585/817/23607/23580/9620/11151/1398/1490/85458/10395/1739/1824/1829/2059/50848/9873/2241/2316/342184/122786/2702/2764/3611/10788/9270/133746/9113/51474/4233/136319/4627/4771/5066/5142/5217/9463/5295/5318/8500/9647/57580/10411/5921/5962/253260/6093/9475/9723/56907/84501/6709/6712/4070/7040/7043/29766/54795/7248/10163/8976	69
SKBR-3_LMO2_up	GO:0014037	Schwann cell differentiation	13/2403	34/16992	0.000442208	0.0136844	0.0116699	207/208/2065/79152/3611/64398/4664/10397/4763/56288/5534/5970/22933	13
SKBR-3_LMO2_up	GO:0032885	regulation of polysaccharide biosynthetic process	13/2403	34/16992	0.000442208	0.0136844	0.0116699	207/208/160/1213/8445/2932/3630/3643/23178/79660/5509/10580/7040	13
SKBR-3_LMO2_up	GO:0060612	adipose tissue development	13/2403	34/16992	0.000442208	0.0136844	0.0116699	65985/57561/1386/585/84649/9149/79068/4041/22976/5290/23111/79718/54795	13
SKBR-3_LMO2_up	GO:1901215	negative regulation of neuron death	43/2403	183/16992	0.000448928	0.0138173	0.0117832	207/8846/284/10533/23400/598/666/867/1201/11151/1499/80331/2065/25793/2629/2729/10525/3611/3725/3845/5641/3981/120892/6416/7786/4436/4504/4841/340371/5170/5290/5536/5663/5921/6093/51804/6622/6648/6812/7043/7248/55737/7466	43
SKBR-3_LMO2_up	GO:0043523	regulation of neuron apoptotic process	45/2403	194/16992	0.000452778	0.0138609	0.0118204	8846/284/1386/598/666/835/836/997/1201/11151/1499/80331/112398/2065/55294/2729/10525/3611/3725/3845/5641/3981/6416/7786/4170/4436/4504/4602/4763/4841/340371/5170/5290/5663/5921/6093/51804/6622/6648/6733/6812/7043/7157/23321/7466	45
SKBR-3_LMO2_up	GO:0035020	regulation of Rac protein signal transduction	7/2403	12/16992	0.000461661	0.0140572	0.0119878	57679/1398/1785/3845/4763/8473/117178	7
SKBR-3_LMO2_up	GO:1901652	response to peptide	89/2403	448/16992	0.000465029	0.0140589	0.0119893	88/112/115/51094/197/207/208/374/50617/523/528/10458/9564/682/790/890/8837/1154/1277/1398/1407/1445/1490/55667/29904/1958/1978/2241/2549/2729/2650/2688/2690/2790/55970/2932/9734/3291/3416/3488/3630/51141/3643/182/7071/8462/51274/23175/4041/5594/1432/55777/8473/114882/5170/5251/5286/5290/5295/5296/8503/5447/5562/5567/5576/5786/5829/10890/5928/5970/9810/83667/6464/10580/6272/6667/6714/6720/6772/677…	89
SKBR-3_LMO2_up	GO:0007093	mitotic cell cycle checkpoint	37/2403	151/16992	0.000467179	0.0140589	0.0119893	1386/598/699/701/835/80279/1026/55743/63967/23019/4849/4850/246175/1457/1739/1874/146956/65123/84861/9735/4436/4582/57060/5371/5884/5925/5934/55159/60561/6419/7029/7040/7157/7272/7517/7756/55055	37
SKBR-3_LMO2_up	GO:0043254	regulation of protein complex assembly	77/2403	377/16992	0.000469125	0.0140589	0.0119893	10152/10097/118/10565/27236/93663/55729/10458/585/23580/11151/1410/1499/8450/153090/1639/1643/1739/1978/2059/2068/2071/2072/11124/9873/2241/342184/2629/115362/2764/2932/2963/2967/3416/55364/3630/10788/133746/3725/9113/5601/4233/4286/136319/56926/22976/5217/9463/57580/5921/5962/253260/8780/6047/6117/22933/6622/51429/56907/84501/6709/6712/6714/6812/29091/10923/6879/6904/7040/29766/7157/10497/55823/…	77
SKBR-3_LMO2_up	GO:0043297	apical junction assembly	18/2403	56/16992	0.000474557	0.0141473	0.0120647	81/1739/1894/50848/3551/153562/64398/100506658/56288/84612/84552/5586/5318/5583/6093/9475/6801/6904	18
SKBR-3_LMO2_up	GO:0005977	glycogen metabolic process	22/2403	75/16992	0.000501306	0.0148669	0.0126783	178/207/208/801/8445/2932/2992/3572/3630/3643/23178/5255/5256/5257/5261/5504/79660/5509/5834/9821/10580/83931	22
SKBR-3_LMO2_up	GO:0051220	cytoplasmic sequestering of protein	15/2403	43/16992	0.000522397	0.0153326	0.0130755	207/81573/11124/2316/9908/57120/8733/3098/3099/3309/10945/11014/11015/9113/2923	15
SKBR-3_LMO2_up	GO:1990090	cellular response to nerve growth factor stimulus	15/2403	43/16992	0.000522397	0.0153326	0.0130755	207/867/11151/1398/1453/1938/29904/10938/3309/57498/23095/5170/11021/9693/6272	15
SKBR-3_LMO2_up	GO:0007179	transforming growth factor beta receptor signaling pathway	40/2403	168/16992	0.000526527	0.0153746	0.0131113	90/409/657/867/1785/56940/2022/50848/2331/2348/2651/3309/3675/3693/3725/7071/23592/4052/8425/6885/9110/56288/5170/5371/63976/5829/54778/4087/4090/58533/6714/6794/7040/7043/7048/51592/57045/8287/26036/80139	40
SKBR-3_LMO2_up	GO:2001252	positive regulation of chromosome organization	37/2403	152/16992	0.000534852	0.0155086	0.0132256	408/545/26053/604/7203/10574/1499/170506/1786/1789/2332/3981/5594/57708/4582/4602/140609/25836/8473/5081/22976/5570/5371/25913/5925/55183/56254/9810/23168/6720/6950/7040/8658/80351/7157/10155/23558	37
SKBR-3_LMO2_up	GO:1903077	negative regulation of protein localization to plasma membrane	9/2403	19/16992	0.000536563	0.0155086	0.0132256	598/1213/1445/57120/10434/8650/8500/7040/64114	9
SKBR-3_LMO2_up	GO:0001558	regulation of cell growth	77/2403	379/16992	0.000552441	0.0158869	0.0135482	91/102/8751/51094/79602/207/322/8314/9564/604/8548/659/694/817/79577/1026/1154/22883/9746/51232/51379/1410/1457/1490/1785/9166/1956/112398/2064/11116/2335/2803/2932/3373/8692/3488/3611/3630/8425/5607/4504/136319/4686/57446/23327/10276/10718/5048/55558/5371/5518/5802/8766/8437/5925/8153/6049/6197/6405/10507/10505/29946/83667/6595/23111/54879/6794/51616/9344/7040/8711/7157/22954/64061/150465/7473/5…	77
SKBR-3_LMO2_up	GO:0010212	response to ionizing radiation	36/2403	147/16992	0.000559344	0.0159245	0.0135803	210/545/598/675/79184/836/867/894/1026/9575/1410/64421/1785/1789/1894/1958/65123/25896/3981/84328/1432/4436/10276/25836/22976/5371/5562/55159/6794/10010/7040/7157/57646/7517/143570/10413	36
SKBR-3_LMO2_up	GO:0043409	negative regulation of MAPK cascade	36/2403	147/16992	0.000559344	0.0159245	0.0135803	207/408/55870/80279/1445/153090/1739/80824/56940/1845/1846/1847/2629/2873/10114/3156/8692/9270/221496/9611/57447/4763/4771/23636/5048/152559/5518/5728/5859/10048/5998/6317/6609/10252/11329/51231	36
SKBR-3_LMO2_up	GO:1901214	regulation of neuron death	58/2403	269/16992	0.000570598	0.0160291	0.0136695	207/8846/284/1386/10533/23400/598/666/835/836/867/997/1201/11151/1499/1718/80331/112398/2065/25793/55294/2629/2729/2932/10525/3611/3725/3845/5641/3981/120892/6416/7786/4170/4436/4504/4602/4763/4841/340371/5170/5290/5536/5663/5921/6093/51804/6622/6648/6733/6812/7043/7157/7159/23321/7248/55737/7466	58
SKBR-3_LMO2_up	GO:0010718	positive regulation of epithelial to mesenchymal transition	14/2403	39/16992	0.000571462	0.0160291	0.0136695	90/1277/1499/2022/57669/2651/6317/4087/6934/7040/7043/7048/25937/80139	14
SKBR-3_LMO2_up	GO:0010761	fibroblast migration	14/2403	39/16992	0.000571462	0.0160291	0.0136695	207/23603/2241/2768/8692/3611/9270/8394/5371/55920/117584/8879/23224/7040	14
SKBR-3_LMO2_up	GO:1901565	organonitrogen compound catabolic process	74/2403	362/16992	0.000583097	0.0162753	0.0138794	26090/27034/10840/8659/4329/411/80150/593/594/10295/642/1486/1512/1629/23576/1738/1743/1806/1889/22875/2184/2331/2517/2629/124975/2731/2746/2752/2799/2806/23498/3067/3073/26275/3094/3155/3339/3373/8692/8372/3416/3423/3712/8564/3949/4012/4048/8930/56922/64087/4669/252969/9520/22978/11165/11163/4968/51449/5136/5142/8654/5150/8622/10411/57140/949/8879/23446/6609/23583/7040/1200/7263/7511	74
SKBR-3_LMO2_up	GO:0043407	negative regulation of MAP kinase activity	21/2403	71/16992	0.000590161	0.0163645	0.0139555	80279/153090/80824/56940/1845/1846/1847/2629/2873/10114/3156/8692/4763/23636/152559/5518/5998/6317/6609/10252/11329	21
SKBR-3_LMO2_up	GO:0016054	organic acid catabolic process	51/2403	230/16992	0.000610244	0.0163645	0.0139555	215/55347/30/80724/27034/51/8309/8310/207/208/10840/224/8659/4329/23600/80150/593/594/10295/56898/642/1374/1376/1384/54677/1629/23576/1738/1743/2110/2184/2731/2746/2752/2806/23498/3067/26275/3155/3295/3712/8564/23175/56922/64087/4594/5096/51449/5264/83667/10999	51
SKBR-3_LMO2_up	GO:0046395	carboxylic acid catabolic process	51/2403	230/16992	0.000610244	0.0163645	0.0139555	215/55347/30/80724/27034/51/8309/8310/207/208/10840/224/8659/4329/23600/80150/593/594/10295/56898/642/1374/1376/1384/54677/1629/23576/1738/1743/2110/2184/2731/2746/2752/2806/23498/3067/26275/3155/3295/3712/8564/23175/56922/64087/4594/5096/51449/5264/83667/10999	51
SKBR-3_LMO2_up	GO:0006073	cellular glucan metabolic process	22/2403	76/16992	0.000612673	0.0163645	0.0139555	178/207/208/801/8445/2932/2992/3572/3630/3643/23178/5255/5256/5257/5261/5504/79660/5509/5834/9821/10580/83931	22
SKBR-3_LMO2_up	GO:0044042	glucan metabolic process	22/2403	76/16992	0.000612673	0.0163645	0.0139555	178/207/208/801/8445/2932/2992/3572/3630/3643/23178/5255/5256/5257/5261/5504/79660/5509/5834/9821/10580/83931	22
SKBR-3_LMO2_up	GO:0030397	membrane disassembly	16/2403	48/16992	0.000614393	0.0163645	0.0139555	1639/23175/10783/55746/23279/23511/23225/348995/23636/4928/11097/5048/5578/8480/81929/7443	16
SKBR-3_LMO2_up	GO:0051081	nuclear envelope disassembly	16/2403	48/16992	0.000614393	0.0163645	0.0139555	1639/23175/10783/55746/23279/23511/23225/348995/23636/4928/11097/5048/5578/8480/81929/7443	16
SKBR-3_LMO2_up	GO:0032868	response to insulin	54/2403	247/16992	0.000614599	0.0163645	0.0139555	51094/197/207/208/50617/523/528/10458/9564/790/8837/1154/1407/55667/29904/1958/1978/2241/2549/2729/2650/2932/9734/3291/3416/3630/51141/3643/23175/8473/114882/5170/5286/5290/5295/5296/8503/5562/5786/10890/5970/83667/6464/10580/6272/6667/6714/6720/6814/9882/8743/7248/7249/23038	54
SKBR-3_LMO2_up	GO:0022011	myelination in peripheral nervous system	10/2403	23/16992	0.000615035	0.0163645	0.0139555	207/208/79152/3611/64398/10397/4763/56288/5534/22933	10
SKBR-3_LMO2_up	GO:0032292	peripheral nervous system axon ensheathment	10/2403	23/16992	0.000615035	0.0163645	0.0139555	207/208/79152/3611/64398/10397/4763/56288/5534/22933	10
SKBR-3_LMO2_up	GO:0001952	regulation of cell-matrix adhesion	26/2403	96/16992	0.000639559	0.01682	0.0143439	8751/347/604/8573/23603/10395/57669/342184/2932/3611/9270/50488/4763/4771/5295/59339/9647/5728/5921/55920/6093/9475/9723/9748/6714/7248	26
SKBR-3_LMO2_up	GO:0071276	cellular response to cadmium ion	12/2403	31/16992	0.000641014	0.01682	0.0143439	207/538/1956/3725/5594/5599/5601/4489/4501/4504/4968/5536	12
SKBR-3_LMO2_up	GO:1902235	regulation of endoplasmic reticulum stress-induced intrinsic apoptotic signaling pathway	12/2403	31/16992	0.000641014	0.01682	0.0143439	666/10961/2907/9709/10525/120892/4976/10955/8405/84447/51060/7466	12
SKBR-3_LMO2_up	GO:1904292	regulation of ERAD pathway	11/2403	27/16992	0.000645541	0.0168611	0.0143789	4287/10134/9695/55741/9709/6449/7327/51465/29979/9097/29761	11
SKBR-3_LMO2_up	GO:0071560	cellular response to transforming growth factor beta stimulus	48/2403	214/16992	0.000665733	0.0173091	0.014761	90/409/657/867/8837/1277/1284/1398/1785/56940/2022/57669/50848/2331/2348/2651/3309/8692/3675/3693/3725/7071/23592/4052/8425/6885/9110/56288/5170/5371/63976/5829/54778/4087/4090/58533/6714/6794/7040/7043/7048/51592/57045/8287/7525/678/26036/80139	48
SKBR-3_LMO2_up	GO:0007067	mitotic nuclear division	89/2403	453/16992	0.000672851	0.0174146	0.014851	93973/64682/25847/29945/51433/79184/699/701/890/899/900/901/23607/8556/994/55143/80254/55743/1213/1457/9820/9937/1639/1778/6990/2009/2029/2059/2316/3070/3630/3643/23421/56992/24137/84861/55958/9735/9113/4041/4134/79003/4288/54820/121441/6787/10783/25836/54888/4926/348995/23636/5048/64282/11243/23126/4659/5518/55844/5536/10419/8766/8498/5925/1104/55920/285190/81929/22933/51429/10274/10735/6491/704…	89
SKBR-3_LMO2_up	GO:0046580	negative regulation of Ras protein signal transduction	15/2403	44/16992	0.000690115	0.0177806	0.0151631	604/153090/10395/3675/4233/4763/23636/5516/27342/5921/8437/9462/10252/7126/8711	15
SKBR-3_LMO2_up	GO:0030033	microvillus assembly	8/2403	16/16992	0.000703339	0.0179588	0.0153151	53827/5337/5909/5911/9693/51735/5962/23043	8
SKBR-3_LMO2_up	GO:1903392	negative regulation of adherens junction organization	8/2403	16/16992	0.000703339	0.0179588	0.0153151	347/23603/10395/9270/5728/55920/5962/6714	8
SKBR-3_LMO2_up	GO:0009991	response to extracellular stimulus	87/2403	442/16992	0.000723781	0.0183983	0.0156899	65985/2180/2181/79602/136/166/178/207/210/411/9474/10533/79065/585/659/790/867/1026/1277/1611/1789/1824/1938/1956/10919/440275/1978/2029/2348/2629/2729/2752/2771/8443/8520/3155/3156/3291/3309/55364/3673/3725/7071/3920/51520/120892/5594/5599/4152/4504/4524/8897/8648/4968/8473/10400/5251/9463/5287/5289/30849/5447/5562/5728/5914/9821/5970/81929/22933/6502/6566/6506/10999/6714/6720/9779/79718/7040/70…	87
SKBR-3_LMO2_up	GO:0061572	actin filament bundle organization	33/2403	133/16992	0.000728845	0.0184446	0.0157294	87/81/118/408/10458/585/1490/10395/2059/56776/9270/3693/51474/4233/4771/5217/5295/5357/8500/9647/10411/5962/6093/9475/10580/56907/84501/6714/4070/7043/7126/7248/10163	33
SKBR-3_LMO2_up	GO:0007043	cell-cell junction assembly	25/2403	92/16992	0.000763635	0.0192396	0.0164073	81/1739/1894/50848/2702/8443/57493/3551/51599/153562/64398/100506658/56288/84612/84552/5586/5318/5578/5583/6093/9475/6801/6904/7082/7094	25
SKBR-3_LMO2_up	GO:0030335	positive regulation of cell migration	79/2403	395/16992	0.000767487	0.0192514	0.0164174	14/81/90/91/102/207/208/284/538/10396/9564/659/23473/1277/11151/8895/1398/1512/153090/1793/80005/1907/1956/55140/57669/2113/2152/2241/11116/2316/2335/27086/2651/2886/9734/3309/3373/8518/3554/3611/3630/3640/3643/3673/3675/3678/9270/3725/4254/5594/1432/4233/8650/5025/11235/5293/5295/9647/57580/5578/5724/8766/9693/5962/9475/6239/23328/949/10507/6317/6648/6714/23224/7040/7048/114609/22954/10795/80139	79
SKBR-3_LMO2_up	GO:0071901	negative regulation of protein serine/threonine kinase activity	31/2403	123/16992	0.000785794	0.0196242	0.0167353	836/51654/80279/1026/153090/80824/56940/1845/1846/1847/25793/2629/2873/10114/3156/8692/9113/4041/4763/23636/152559/5569/5570/5518/5576/5728/5998/6317/6609/10252/11329	31
SKBR-3_LMO2_up	GO:0071559	response to transforming growth factor beta	48/2403	216/16992	0.000825452	0.0205246	0.0175032	90/409/657/867/8837/1277/1284/1398/1785/56940/2022/57669/50848/2331/2348/2651/3309/8692/3675/3693/3725/7071/23592/4052/8425/6885/9110/56288/5170/5371/63976/5829/54778/4087/4090/58533/6714/6794/7040/7043/7048/51592/57045/8287/7525/678/26036/80139	48
SKBR-3_LMO2_up	GO:0042594	response to starvation	38/2403	161/16992	0.000853563	0.0210226	0.0179279	65985/9474/10533/659/790/867/1026/1611/1824/10919/440275/1978/2629/2752/8443/3155/3309/55364/3725/7071/3920/51520/120892/5594/5599/8897/9463/5287/5289/30849/5562/9821/81929/6720/9779/7157/23032/79726	38
SKBR-3_LMO2_up	GO:0002064	epithelial cell development	44/2403	194/16992	0.00085656	0.0210226	0.0179279	59/118/367/5926/406/56913/83605/1026/9575/1499/1874/2022/57669/50848/22862/2355/122786/2932/57493/3295/3551/182/153562/4233/4643/5048/5170/5802/5908/9693/10411/5914/5916/5962/6093/9475/51092/57835/9497/389015/54345/128637/7082/84283	44
SKBR-3_LMO2_up	GO:0032869	cellular response to insulin stimulus	44/2403	194/16992	0.00085656	0.0210226	0.0179279	51094/197/207/208/50617/523/528/10458/9564/8837/1154/55667/29904/1978/2241/2549/2729/2932/9734/3416/3630/3643/23175/8473/114882/5170/5286/5290/5295/5296/8503/5562/5786/10890/5970/6464/10580/6667/6714/6720/9882/7248/7249/23038	44
SKBR-3_LMO2_up	GO:1904294	positive regulation of ERAD pathway	7/2403	13/16992	0.000878215	0.0212613	0.0181314	4287/10134/9695/55741/9709/6449/29979	7
SKBR-3_LMO2_up	GO:0005976	polysaccharide metabolic process	27/2403	103/16992	0.000879649	0.0212613	0.0181314	178/207/208/160/10678/801/1213/8445/2932/2992/3038/3572/3630/3643/23178/5255/5256/5257/5261/5504/79660/5509/5834/9821/10580/83931/7040	27
SKBR-3_LMO2_up	GO:1901653	cellular response to peptide	66/2403	320/16992	0.000879829	0.0212613	0.0181314	88/112/115/51094/197/207/208/50617/523/528/10458/9564/890/8837/1154/1398/1445/55667/29904/1978/2241/2549/2729/2688/2690/2790/55970/2932/9734/3416/3630/3643/7071/8462/51274/23175/5594/55777/8473/114882/5170/5286/5290/5295/5296/8503/5447/5562/5567/5576/5786/5829/10890/5970/6464/10580/6667/6714/6720/6777/9882/7040/7157/7248/7249/23038	66
SKBR-3_LMO2_up	GO:1903391	regulation of adherens junction organization	17/2403	54/16992	0.000881218	0.0212613	0.0181314	118/347/23603/10395/57669/342184/9270/9647/5728/25930/55920/5962/6093/9475/9748/6714/7248	17
SKBR-3_LMO2_up	GO:0034440	lipid oxidation	26/2403	98/16992	0.000895375	0.0215117	0.018345	215/30/80724/51/8309/8310/51094/79602/207/208/224/23600/347/56898/1374/1376/1384/54677/84649/2110/3295/1432/5264/5447/5562/83667	26
SKBR-3_LMO2_up	GO:0051058	negative regulation of small GTPase mediated signal transduction	15/2403	45/16992	0.000901441	0.0215664	0.0183916	604/153090/10395/3675/4233/4763/23636/5516/27342/5921/8437/9462/10252/7126/8711	15
SKBR-3_LMO2_up	GO:0006890	retrograde vesicle-mediated transport, Golgi to ER	23/2403	83/16992	0.00091041	0.0216898	0.0184969	372/26286/10079/51272/662/83548/25839/8729/10945/11014/11015/56992/24137/10960/9463/60561/23256/57410/6836/6892/10959/51014/11070	23
SKBR-3_LMO2_up	GO:0006661	phosphatidylinositol biosynthetic process	34/2403	140/16992	0.00091842	0.0217895	0.0185819	2263/2549/8733/3631/65258/8776/8898/8897/9110/4952/55300/54872/5283/10026/93183/23556/9091/51604/5286/5287/5289/5290/5293/5295/5296/8503/30849/8394/59338/59339/5728/5783/5867/22908	34
SKBR-3_LMO2_up	GO:0030100	regulation of endocytosis	46/2403	206/16992	0.000940109	0.0222115	0.0189418	22848/81/54806/197/284/51479/302/344/408/409/9474/613/55589/801/867/23607/1445/9829/1785/29904/2332/2624/3673/26119/10960/4240/57534/8898/23327/10062/4983/11252/9463/5728/5867/27342/192683/949/60682/6622/9784/6714/9779/7040/7249/8976	46
SKBR-3_LMO2_up	GO:0010038	response to metal ion	65/2403	315/16992	0.000945798	0.0222536	0.0189777	1244/118/207/210/85365/288/322/200894/23400/538/682/801/817/79800/836/841/221184/8895/1371/51596/1894/29904/1956/955/2235/2244/2521/2729/2664/10243/23498/9456/3309/3710/3725/30819/3981/120892/5594/5599/5601/4205/4331/4489/4501/4504/10397/4734/23327/4968/5066/553115/5536/5728/6284/6469/4891/8604/55676/148867/30061/6622/6649/55503/10628	65
SKBR-3_LMO2_up	GO:0071375	cellular response to peptide hormone stimulus	62/2403	298/16992	0.000987583	0.0231411	0.0197345	88/112/115/51094/197/207/208/50617/523/528/10458/9564/890/8837/1154/1398/1445/55667/29904/1978/2241/2549/2729/2688/2690/2790/55970/2932/9734/3416/3630/3643/23175/5594/55777/8473/114882/5170/5286/5290/5295/5296/8503/5447/5562/5567/5576/5786/5829/10890/5970/6464/10580/6667/6714/6720/6777/9882/7040/7248/7249/23038	62
SKBR-3_LMO2_up	GO:0050821	protein stabilization	35/2403	146/16992	0.000998236	0.0232949	0.0198657	22848/9531/7203/10574/1026/83548/1410/55294/2316/2319/2776/51125/3920/4504/8774/11235/5824/5190/5217/5295/5728/6125/6789/23673/6812/84447/51616/84897/6950/7248/23032/7428/7466/84327/7756	35
SKBR-3_LMO2_up	GO:0031056	regulation of histone modification	32/2403	130/16992	0.00100452	0.0233458	0.0199091	408/9474/26053/604/54880/817/1499/1786/1789/2332/2624/5599/4524/4582/4602/25836/26155/64324/8473/5081/22976/55183/56254/9810/23168/6622/6720/6879/7040/7157/23558/26036	32
SKBR-3_LMO2_up	GO:0097193	intrinsic apoptotic signaling pathway	59/2403	281/16992	0.00102492	0.023695	0.0202068	207/10550/10134/598/624/666/675/835/836/1026/8065/153090/56616/54431/8445/10961/55294/2907/2932/9709/3094/10525/9641/3630/133746/120892/4170/4436/23788/4582/26155/4841/4976/11235/5295/5371/9647/754/11035/50484/10955/81537/6477/6648/8405/6714/6794/8428/84447/51616/8795/10210/7157/7159/22954/51060/29979/57646/7466	59
SKBR-3_LMO2_up	GO:1903829	positive regulation of cellular protein localization	75/2403	375/16992	0.00102786	0.023695	0.0202068	26154/2181/86/207/208/288/27237/9531/8314/10134/657/841/7203/10574/23607/80279/1739/1894/9695/55741/1956/2064/55294/2316/2932/8692/3630/3675/9270/3799/5594/1432/5599/79576/4836/9520/23636/4947/5108/5170/10400/5295/5296/5357/11128/5532/5534/5583/5663/8766/10411/55696/5962/6158/83667/6469/10580/6714/6794/6934/6950/7029/7040/7043/9777/55754/7157/7159/10155/81603/7357/55823/9277/7534/84327	75
SKBR-3_LMO2_up	GO:0000209	protein polyubiquitination	60/2403	287/16992	0.00104366	0.0239487	0.0204232	267/64682/25847/29945/51433/54467/25820/51283/642/865/867/899/997/55743/1643/51514/54850/222235/146330/26224/26234/25793/26268/26190/55294/4012/91694/29116/4734/23327/9520/23759/5708/5715/10197/117584/54778/56254/6047/9810/6049/23328/6477/6502/84447/8658/80351/10210/7174/22954/85363/7319/7326/7327/55284/7337/9690/9354/10277/22888	60
SKBR-3_LMO2_up	GO:0009267	cellular response to starvation	31/2403	125/16992	0.00104728	0.0239487	0.0204232	9474/10533/659/1026/1611/1824/10919/440275/2629/2752/3309/55364/3725/7071/3920/51520/120892/5594/5599/8897/9463/5287/5289/30849/5562/9821/81929/6720/7157/23032/79726	31
SKBR-3_LMO2_up	GO:0035335	peptidyl-tyrosine dephosphorylation	26/2403	99/16992	0.00105371	0.0239993	0.0204664	52/8556/994/9829/80824/56940/1845/1846/1847/8776/8898/8897/9110/5728/5782/5783/11099/25930/5774/5780/5786/5787/5793/5797/5802/8732	26
SKBR-3_LMO2_up	GO:1905037	autophagosome organization	21/2403	74/16992	0.00107077	0.0242908	0.0207149	9140/23192/84938/84971/9474/79065/23400/2629/120892/8897/79142/5287/5289/5663/22930/9821/23256/140775/23673/58476/29979	21
SKBR-3_LMO2_up	GO:0090174	organelle membrane fusion	38/2403	163/16992	0.00109122	0.0246564	0.0210268	208/51479/302/662/11151/8447/8411/2773/3799/55669/5864/23637/9910/8773/9342/23673/8675/8417/9482/6812/29091/84958/54843/94120/6891/6892/26000/79735/55357/55633/9882/9779/11138/9712/9341/55823/23339/27183	38
SKBR-3_LMO2_up	GO:0006275	regulation of DNA replication	29/2403	115/16992	0.00112982	0.0253855	0.0216485	26057/374/10533/545/604/675/1956/10919/114799/157570/55294/3630/3643/3725/4254/3980/6416/4771/5518/5884/5983/5985/6464/10735/7040/7043/7126/64061/56897	29
SKBR-3_LMO2_up	GO:0010639	negative regulation of organelle organization	66/2403	323/16992	0.0011324	0.0253855	0.0216485	118/207/10565/409/9474/10533/585/598/54880/666/699/701/899/26586/11151/1457/10395/1785/1786/1789/2059/2072/2764/3638/84861/3980/51474/120892/4134/4233/58526/136319/26155/4976/5217/79142/23133/9463/25913/8500/5962/23256/6419/140775/6622/6709/6712/6714/4070/6879/9882/6904/29766/8658/80351/10040/146691/4591/57159/7249/7272/10493/10163/7517/7756/26036	66
SKBR-3_LMO2_up	GO:0030879	mammary gland development	32/2403	131/16992	0.00115233	0.0257108	0.0219259	207/208/367/374/538/675/790/2001/2118/2194/2263/3099/3488/3664/3673/9113/4041/5594/8648/10718/5066/5371/6239/6714/6777/6926/7040/7043/7048/7372/7473/80139	32
SKBR-3_LMO2_up	GO:0045787	positive regulation of cell cycle	69/2403	341/16992	0.00116258	0.0257108	0.0219259	207/26057/675/23476/835/892/894/905/9236/994/8558/1026/23019/4849/4850/246175/51379/79848/1490/8450/153090/1845/1874/1894/1956/1978/2263/81544/3373/3630/3643/4041/51085/4331/4582/23636/5048/57060/5229/5586/10733/5371/5578/8766/84440/8498/5914/5925/5934/55920/5962/285190/9475/6419/22933/6714/6733/6777/6840/6926/7029/7040/8563/29766/7157/22954/23326/7517/10795	69
SKBR-3_LMO2_up	GO:0044275	cellular carbohydrate catabolic process	15/2403	46/16992	0.00116498	0.0257108	0.0219259	55347/178/801/2710/2820/2992/3630/5255/5256/5257/5261/79660/5509/5834/9821	15
SKBR-3_LMO2_up	GO:1990089	response to nerve growth factor	15/2403	46/16992	0.00116498	0.0257108	0.0219259	207/867/11151/1398/1453/1938/29904/10938/3309/57498/23095/5170/11021/9693/6272	15
SKBR-3_LMO2_up	GO:0044262	cellular carbohydrate metabolic process	53/2403	248/16992	0.00118715	0.026055	0.0222195	55347/51094/178/207/208/10678/801/1353/84649/8445/197258/2710/2820/2932/2992/3038/3098/3099/3269/3488/3572/54928/3632/3630/3643/10296/23788/8898/57486/8473/23178/5165/5208/5210/5255/5256/5257/5261/5504/79660/5509/5724/5728/5834/9821/6120/83667/84912/85414/6622/10580/6714/83931	53
SKBR-3_LMO2_up	GO:0016358	dendrite development	44/2403	197/16992	0.00119202	0.026055	0.0222195	10097/57492/10458/585/1952/23373/9820/153090/29904/10160/23769/342184/2332/23426/3556/3611/57498/120892/4205/50488/4734/4976/5048/5062/10611/57580/5663/5728/5802/5911/9693/473/10507/124925/4891/10479/26050/26039/6794/6801/54664/23043/7436/8976	44
SKBR-3_LMO2_up	GO:0006790	sulfur compound metabolic process	74/2403	371/16992	0.0011943	0.026055	0.0222195	1244/31/2180/2181/55902/284/411/10678/8702/9334/642/686/79586/83539/1499/1497/84649/1738/1743/60481/23474/2135/2194/2331/2729/124975/2690/2799/2936/2941/2952/3073/3155/3295/3373/3423/54928/11019/4144/56922/64087/4482/4507/4524/4594/4598/8509/9054/54995/9061/5091/5096/51449/8050/5165/51248/10400/9374/6319/1468/60386/1836/51000/23169/6622/6667/6482/6777/6817/6799/6821/6934/117145/79178	74
SKBR-3_LMO2_up	GO:0015931	nucleobase-containing compound transport	50/2403	231/16992	0.0012045	0.0261773	0.0223237	25909/51362/53981/11269/9785/1984/2332/84248/9908/8570/8888/4686/65083/11163/55746/23279/23511/23225/348995/23636/4928/11097/55916/84271/5433/9444/8480/8498/285190/81929/51092/60386/3177/10559/23443/51000/84912/55343/23169/9887/8189/84321/8563/8658/9804/7248/7263/65109/57510/23039	50
SKBR-3_LMO2_up	GO:0042982	amyloid precursor protein metabolic process	12/2403	33/16992	0.00122712	0.0264667	0.0225705	9619/43/51107/1201/1718/1739/2319/9445/26119/23385/5663/5664	12
SKBR-3_LMO2_up	GO:0051653	spindle localization	12/2403	33/16992	0.00122712	0.0264667	0.0225705	10097/1778/56776/4134/4627/54820/4926/5048/56907/84501/10252/8976	12
SKBR-3_LMO2_up	GO:2001234	negative regulation of apoptotic signaling pathway	45/2403	203/16992	0.00124253	0.0266226	0.0227035	90/207/367/409/598/624/666/841/8837/1499/2244/2729/2907/9709/10525/3630/120892/5607/4170/4582/26155/4841/4976/7703/5663/10197/754/5859/9821/5970/117584/50484/6648/6714/84447/51616/6934/64114/8795/8743/22954/51060/7466/10413/51530	45
SKBR-3_LMO2_up	GO:1903362	regulation of cellular protein catabolic process	55/2403	260/16992	0.0012437	0.0266226	0.0227035	207/210/64682/29945/51433/54467/302/369/25820/23400/55212/10134/701/80279/55743/1453/153090/26234/55294/2332/2629/2729/11146/2768/2932/9709/9113/91694/120892/29116/4983/5371/5663/5708/5715/10197/5728/754/5962/9810/6125/29843/6449/6469/22933/7110/160418/28951/7337/29979/9097/8078/55823/55737/51322	55
SKBR-3_LMO2_up	GO:0006066	alcohol metabolic process	61/2403	295/16992	0.00126311	0.026937	0.0229716	9619/55902/127/128/224/801/1119/1727/1595/123099/84649/1718/79947/1798/2053/2222/2629/2710/2820/3156/3269/54928/3631/3632/3633/3638/51141/3949/26119/4041/4047/8720/51360/4504/8898/4598/11165/11163/4952/114876/55825/5332/5333/23007/5447/5562/5724/5728/51109/6256/949/81537/130367/6622/9784/9517/6720/6817/6799/7108/7436	61
SKBR-3_LMO2_up	GO:0044264	cellular polysaccharide metabolic process	24/2403	90/16992	0.0012832	0.0272273	0.0232191	178/207/208/10678/801/8445/2932/2992/3038/3572/3630/3643/23178/5255/5256/5257/5261/5504/79660/5509/5834/9821/10580/83931	24
SKBR-3_LMO2_up	GO:0007162	negative regulation of cell adhesion	49/2403	226/16992	0.00129029	0.0272273	0.0232191	81/102/8751/27299/170692/284/347/604/8573/836/1277/23603/10395/1739/56940/1845/57669/2064/2065/53827/2651/11146/9270/9404/5607/4582/80762/4763/4771/55824/8654/5295/5364/5728/5921/55920/5962/9723/10507/6469/6714/4070/6904/7040/7045/3371/57045/79679/80139	49
SKBR-3_LMO2_up	GO:0048017	inositol lipid-mediated signaling	46/2403	209/16992	0.00129107	0.0272273	0.0232191	207/284/867/153090/1956/957/2064/2065/2263/2549/2688/3630/4254/5594/4233/4343/4734/4763/8473/5170/5286/5287/5289/5290/5293/5295/5296/8394/23007/5337/59338/5364/5527/5724/5728/5783/5863/253260/10507/22933/23112/57690/7157/7249/7337/7409	46
SKBR-3_LMO2_up	GO:0008643	carbohydrate transport	42/2403	187/16992	0.00135602	0.0283327	0.0241619	79602/207/208/2688/3098/3099/3630/3643/1432/55746/23279/23511/23225/348995/23636/4928/11097/114882/5295/5296/8503/5357/5562/8480/6253/81929/83667/6506/81031/10559/23443/113829/84912/55343/23169/84255/85414/10580/6272/6814/7248/7525	42
SKBR-3_LMO2_up	GO:0008360	regulation of cell shape	34/2403	143/16992	0.00135917	0.0283327	0.0241619	93663/10458/54014/23580/56990/11151/1398/1453/53944/1456/10395/1739/2035/2059/2245/121512/2335/2768/10672/8994/4628/4627/5364/5921/5962/6284/9723/64218/10507/9344/146057/7443/7444/51231	34
SKBR-3_LMO2_up	GO:1903828	negative regulation of cellular protein localization	34/2403	143/16992	0.00135917	0.0283327	0.0241619	88/284/347/598/1213/1445/153090/8445/11124/9908/2664/57120/2932/9270/23484/9516/120892/10434/54585/29969/23327/4763/8650/5569/8500/6672/7040/64114/58476/23650/7327/51465/55737/25937	34
SKBR-3_LMO2_up	GO:0007015	actin filament organization	69/2403	343/16992	0.00136339	0.0283327	0.0241619	10152/87/88/81/10097/118/10565/27236/93663/408/10458/585/9564/55909/10486/23580/11151/1490/10395/1739/2059/9873/2241/2316/342184/56776/10129/285527/2764/10788/9270/3693/133746/9113/51474/4233/57553/136319/10529/4771/5217/9463/5295/5357/133522/8500/9647/57580/10411/5921/5962/54509/253260/6093/9475/10580/56907/84501/6709/6712/6714/4070/7043/29766/7126/7248/55761/10163/8976	69
SKBR-3_LMO2_up	GO:0061136	regulation of proteasomal protein catabolic process	35/2403	149/16992	0.00145982	0.0302261	0.0257766	207/210/54467/369/25820/55212/10134/55743/1453/153090/55294/2332/2629/2729/11146/2768/2932/9709/91694/120892/4983/5663/10197/9810/29843/6449/6469/22933/7110/160418/28951/29979/9097/8078/51322	35
SKBR-3_LMO2_up	GO:1900180	regulation of protein localization to nucleus	47/2403	216/16992	0.00148	0.0304629	0.0259785	207/284/347/9531/657/7203/10574/23607/80279/1026/153090/8445/1894/1956/11124/2316/9908/2776/2932/8692/3630/9516/5594/1432/8720/29969/4763/4771/23636/4968/5295/5296/5569/5532/5534/5663/83667/6469/6714/6794/6950/7040/7043/10155/23650/81603/25937	47
SKBR-3_LMO2_up	GO:0019395	fatty acid oxidation	25/2403	96/16992	0.00148195	0.0304629	0.0259785	215/30/80724/51/8309/8310/51094/79602/207/208/224/23600/56898/1374/1376/1384/54677/84649/2110/3295/1432/5264/5447/5562/83667	25
SKBR-3_LMO2_up	GO:0048008	platelet-derived growth factor receptor signaling pathway	15/2403	47/16992	0.00149043	0.030527	0.0260331	347/9564/613/2152/2241/2549/4643/5286/59338/5728/5782/8879/6622/6714/10628	15
SKBR-3_LMO2_up	GO:0061180	mammary gland epithelium development	19/2403	66/16992	0.00150877	0.0307918	0.026259	207/208/367/374/675/2001/2118/2263/3664/9113/4041/5594/5371/6239/6714/6926/7040/7473/80139	19
SKBR-3_LMO2_up	GO:0043467	regulation of generation of precursor metabolites and energy	23/2403	86/16992	0.0015367	0.0311804	0.0265904	207/208/405/538/8445/957/2932/3630/3643/51085/23788/9611/8473/23178/5261/5290/79660/5509/63976/5562/5571/6622/10580	23
SKBR-3_LMO2_up	GO:0034644	cellular response to UV	20/2403	71/16992	0.00153876	0.0311804	0.0265904	545/1026/1387/8450/1643/440275/2072/2332/3373/8692/8372/55364/4734/26155/5295/5429/84236/6794/7157/57646	20
SKBR-3_LMO2_up	GO:0000302	response to reactive oxygen species	49/2403	228/16992	0.00157041	0.031709	0.0270411	207/347/54840/374/538/836/890/8837/1277/1398/1410/1785/1894/1938/1956/2113/2241/2643/2878/2936/3373/8692/55364/3725/120892/5594/5599/5601/4233/4504/4602/10276/318/7703/11235/59338/133522/5516/5536/5562/5829/5970/83667/6648/6649/6714/8428/10628/11179	49
SKBR-3_LMO2_up	GO:0040013	negative regulation of locomotion	54/2403	257/16992	0.00160413	0.0321617	0.0274272	8751/51094/347/196528/57561/613/657/23603/1398/153090/10395/2022/8692/3488/3611/9270/22914/5607/11043/79812/4763/4771/11188/10718/114882/11240/11235/5217/5318/55558/5371/5728/25930/5793/5797/27342/5911/56254/6405/6469/6672/57522/90627/8428/4070/7040/7076/89870/10155/22954/85363/81603/8976/7473	54
SKBR-3_LMO2_up	GO:0045732	positive regulation of protein catabolic process	54/2403	257/16992	0.00160413	0.0321617	0.0274272	207/64682/29945/51433/54467/25820/23192/10533/4287/55212/10134/701/55743/1453/1457/8450/153090/9695/55741/112398/26234/55294/2332/2629/2729/26088/2932/9709/91694/120892/29116/80762/4734/23327/4947/5663/5708/5715/10197/5728/754/5962/9810/6449/22933/6642/51429/160418/28951/22954/29979/8078/55823/55737	54
SKBR-3_LMO2_up	GO:1901185	negative regulation of ERBB signaling pathway	16/2403	52/16992	0.00162134	0.0323926	0.0276241	867/868/153090/1956/29924/58513/2064/2065/5641/23636/5663/5782/5774/58533/10252/8027	16
SKBR-3_LMO2_up	GO:0018393	internal peptidyl-lysine acetylation	35/2403	150/16992	0.00165032	0.0328397	0.0280054	86/322/408/1386/9474/26053/675/7862/9575/1387/1810/55140/2624/9329/8520/6885/9643/4582/8648/8202/26155/8473/22976/7703/51230/5447/79595/6622/8464/6879/51616/7040/23326/23558/26036	35
SKBR-3_LMO2_up	GO:1905898	positive regulation of response to endoplasmic reticulum stress	12/2403	34/16992	0.00165525	0.0328397	0.0280054	4287/10134/666/153090/9695/55741/9709/5295/10955/6449/8405/29979	12
SKBR-3_LMO2_up	GO:1905477	positive regulation of protein localization to membrane	26/2403	102/16992	0.00168242	0.0332628	0.0283662	2181/207/208/288/27237/841/1739/1956/2064/3675/9270/3799/5599/4836/5170/5295/5357/5534/5583/8766/10580/7029/7040/7157/7159/7534	26
SKBR-3_LMO2_up	GO:0048015	phosphatidylinositol-mediated signaling	45/2403	206/16992	0.00169649	0.033425	0.0285045	207/284/867/153090/1956/957/2064/2065/2263/2549/2688/3630/4254/5594/4233/4343/4734/4763/8473/5170/5286/5287/5289/5290/5293/5295/5296/8394/23007/59338/5364/5527/5724/5728/5783/5863/253260/10507/22933/23112/57690/7157/7249/7337/7409	45
SKBR-3_LMO2_up	GO:0070849	response to epidermal growth factor	14/2403	43/16992	0.00171229	0.0336199	0.0286707	207/10458/790/867/8837/1277/153090/1956/2064/5594/5170/5782/6777/678	14
SKBR-3_LMO2_up	GO:0016573	histone acetylation	34/2403	145/16992	0.00174641	0.0341721	0.0291416	86/322/408/1386/9474/26053/675/7862/9575/1387/1810/55140/2624/9329/8520/6885/9643/4582/8648/8202/26155/8473/22976/7703/51230/79595/6622/8464/6879/51616/7040/23326/23558/26036	34
SKBR-3_LMO2_up	GO:0010507	negative regulation of autophagy	18/2403	62/16992	0.00178847	0.0348751	0.0297412	207/10533/1611/51520/120892/4170/4233/4504/340371/79142/5290/23256/22933/140775/6622/257397/7248/7249	18
SKBR-3_LMO2_up	GO:0070873	regulation of glycogen metabolic process	11/2403	30/16992	0.00180222	0.0350234	0.0298677	207/208/8445/2932/3630/3643/23178/5261/79660/5509/10580	11
SKBR-3_LMO2_up	GO:0075733	intracellular transport of virus	19/2403	67/16992	0.00183145	0.0351712	0.0299936	79139/2332/3839/9397/55746/23279/23511/23225/348995/23636/4928/11097/8480/81929/6891/84321/8563/89870/79720	19
SKBR-3_LMO2_up	GO:0030038	contractile actin filament bundle assembly	22/2403	82/16992	0.00184071	0.0351712	0.0299936	408/585/1490/10395/9270/3693/4233/4771/5217/5295/8500/9647/10411/6093/9475/10580/6714/4070/7043/7126/7248/10163	22
SKBR-3_LMO2_up	GO:0034446	substrate adhesion-dependent cell spreading	22/2403	82/16992	0.00184071	0.0351712	0.0299936	81/23603/1398/1399/1785/1793/80005/2241/2244/2316/2335/3611/9270/3911/10276/10562/57580/55920/6239/6714/4070/9341	22
SKBR-3_LMO2_up	GO:0043149	stress fiber assembly	22/2403	82/16992	0.00184071	0.0351712	0.0299936	408/585/1490/10395/9270/3693/4233/4771/5217/5295/8500/9647/10411/6093/9475/10580/6714/4070/7043/7126/7248/10163	22
SKBR-3_LMO2_up	GO:0043255	regulation of carbohydrate biosynthetic process	22/2403	82/16992	0.00184071	0.0351712	0.0299936	207/208/160/1213/84649/8445/2932/3269/3630/3643/10296/57486/8473/23178/79660/5509/5724/83667/84912/6622/10580/7040	22
SKBR-3_LMO2_up	GO:0000077	DNA damage checkpoint	35/2403	151/16992	0.00186202	0.0354594	0.0302394	1386/545/79184/835/80279/1026/80254/9575/63967/23019/4849/4850/246175/1407/51514/1874/146956/25896/1432/9261/4436/4582/10783/57060/5371/5884/5934/55159/60561/9344/7029/8563/7157/57646/51322	35
SKBR-3_LMO2_up	GO:0014044	Schwann cell development	10/2403	26/16992	0.0019085	0.0362233	0.0308909	207/208/79152/3611/64398/10397/4763/56288/5534/22933	10
SKBR-3_LMO2_up	GO:0051236	establishment of RNA localization	43/2403	196/16992	0.00194319	0.0367592	0.0313479	25909/545/51362/53981/11269/9785/1984/2332/84248/9908/8570/8888/4686/65083/11163/55746/23279/23511/23225/348995/23636/4928/11097/55916/84271/5433/9444/8480/8498/285190/81929/51092/9887/8189/84321/8563/8658/9804/7248/7263/65109/57510/23039	43
SKBR-3_LMO2_up	GO:0071364	cellular response to epidermal growth factor stimulus	13/2403	39/16992	0.0019511	0.0367866	0.0313713	207/10458/790/867/8837/1277/153090/1956/2064/5170/5782/6777/678	13
SKBR-3_LMO2_up	GO:0051493	regulation of cytoskeleton organization	82/2403	426/16992	0.0019646	0.036919	0.0314842	10152/88/10097/118/11214/10565/27236/93663/10458/585/899/23607/23580/9620/26586/1213/11151/1398/1490/1499/1639/85458/10395/1739/2059/50848/9873/2241/342184/2764/3611/10788/9270/133746/9113/51474/5594/2011/4233/58526/136319/4771/23636/5048/5066/5217/9463/5295/10733/55558/5364/8500/9647/57580/8498/10411/5921/5962/285190/253260/6047/6093/9475/9723/6622/56907/84501/6709/6712/6491/4070/6904/7040/7043/…	82
SKBR-3_LMO2_up	GO:0051272	positive regulation of cellular component movement	81/2403	420/16992	0.00197333	0.036961	0.03152	14/81/90/91/102/207/208/284/538/10396/9564/604/659/23473/1277/11151/8895/1398/1512/153090/1793/80005/1907/1956/55140/57669/2113/2152/2241/11116/2316/2335/27086/2651/2886/9734/3309/3373/8518/3554/3611/3630/3640/3643/3673/3675/3678/9270/3725/4254/5594/1432/4233/8650/5025/11235/5293/5295/9647/57580/5578/5724/8766/9693/5962/9475/6239/23328/949/10507/6317/6648/6714/23224/7040/7048/114609/22954/54795/1…	81
SKBR-3_LMO2_up	GO:0001704	formation of primary germ layer	29/2403	119/16992	0.00198807	0.0369936	0.0315478	90/8289/657/659/79577/1284/1291/1499/1846/1847/2001/57669/2114/60412/2263/2335/3281/3673/3675/3678/3691/3693/4324/4771/23168/4087/89870/57045/7473	29
SKBR-3_LMO2_up	GO:0048813	dendrite morphogenesis	29/2403	119/16992	0.00198807	0.0369936	0.0315478	10097/10458/1952/9820/29904/10160/342184/3611/57498/120892/4205/50488/4734/4976/5048/10611/5728/5911/9693/473/10507/4891/26050/26039/6794/54664/23043/7436/8976	29
SKBR-3_LMO2_up	GO:0010608	posttranscriptional regulation of gene expression	89/2403	469/16992	0.00201158	0.0373092	0.0318169	207/208/8846/90806/55024/51654/23019/4849/246175/1653/170506/64215/5611/1938/1956/27102/440275/1978/56478/8672/1984/8507/57669/2064/2332/2651/2886/3376/55699/3488/55364/3658/3673/8570/64410/113251/51520/23395/8994/5594/1432/9261/57409/8569/2872/4343/136319/9617/4686/9611/353238/23178/57060/84271/5433/5578/5708/5715/10197/5724/23369/5813/9444/5914/6125/6197/6256/23034/55095/27230/83667/4087/9887/6…	89
SKBR-3_LMO2_up	GO:0006367	transcription initiation from RNA polymerase II promoter	39/2403	174/16992	0.00204846	0.0376517	0.032109	367/55729/892/1024/1387/1490/2068/2071/2963/2967/2969/3174/4150/10001/112950/4331/4853/4854/10062/9970/7181/29982/29959/22976/5430/5433/5440/5914/5916/6256/6257/10923/6879/51616/7068/10155/25937/10413/26036	39
SKBR-3_LMO2_up	GO:0031669	cellular response to nutrient levels	39/2403	174/16992	0.00204846	0.0376517	0.032109	9474/10533/659/867/1026/1277/1611/1824/10919/440275/2348/2629/2752/3309/55364/3725/7071/3920/51520/120892/5594/5599/8897/8648/5251/9463/5287/5289/30849/5562/9821/81929/6720/3371/7157/8805/7248/23032/79726	39
SKBR-3_LMO2_up	GO:0032956	regulation of actin cytoskeleton organization	59/2403	289/16992	0.00204988	0.0376517	0.032109	10152/88/10097/118/11214/10565/27236/93663/10458/585/23607/23580/9620/11151/1398/1490/85458/10395/1739/2059/50848/9873/2241/342184/2764/3611/10788/9270/133746/9113/51474/4233/136319/4771/5066/5217/9463/5295/8500/9647/57580/10411/5921/5962/253260/6093/9475/9723/56907/84501/6709/6712/4070/7040/7043/29766/7248/10163/8976	59
SKBR-3_LMO2_up	GO:1901800	positive regulation of proteasomal protein catabolic process	24/2403	93/16992	0.00208103	0.0381009	0.0324921	207/54467/25820/55212/10134/55743/1453/153090/55294/2332/2629/2729/2932/9709/91694/120892/5663/9810/6449/22933/160418/28951/29979/8078	24
SKBR-3_LMO2_up	GO:0042552	myelination	27/2403	109/16992	0.00217174	0.0386984	0.0330016	207/208/8455/1499/1739/2064/2068/79152/8443/3611/7851/64398/8898/4664/10397/4763/56288/5534/5728/9444/5914/5916/9921/22933/7040/7248/7572	27
SKBR-3_LMO2_up	GO:0071482	cellular response to light stimulus	27/2403	109/16992	0.00217174	0.0386984	0.0330016	208/545/801/1026/1387/1407/8450/1643/440275/2072/2332/3373/8692/8372/55364/4734/4836/9397/26155/167153/5295/5429/51109/84236/6794/7157/57646	27
SKBR-3_LMO2_up	GO:0007041	lysosomal transport	22/2403	83/16992	0.00217623	0.0386984	0.0330016	51479/164/8546/411/2580/3920/51520/120892/51172/4734/950/81609/6272/9482/54664/22906/55823/65082/55737/23339/55275/51542	22
SKBR-3_LMO2_up	GO:0007077	mitotic nuclear envelope disassembly	14/2403	44/16992	0.0021893	0.0386984	0.0330016	23175/10783/55746/23279/23511/23225/348995/23636/4928/11097/5578/8480/81929/7443	14
SKBR-3_LMO2_up	GO:0019076	viral release from host cell	12/2403	35/16992	0.00219891	0.0386984	0.0330016	11043/5091/5371/5478/89870/10155/22954/85363/55223/81603/79720/27183	12
SKBR-3_LMO2_up	GO:0035890	exit from host	12/2403	35/16992	0.00219891	0.0386984	0.0330016	11043/5091/5371/5478/89870/10155/22954/85363/55223/81603/79720/27183	12
SKBR-3_LMO2_up	GO:0035891	exit from host cell	12/2403	35/16992	0.00219891	0.0386984	0.0330016	11043/5091/5371/5478/89870/10155/22954/85363/55223/81603/79720/27183	12
SKBR-3_LMO2_up	GO:0051031	tRNA transport	12/2403	35/16992	0.00219891	0.0386984	0.0330016	65083/55746/23279/23511/23225/348995/23636/4928/11097/8480/81929/9804	12
SKBR-3_LMO2_up	GO:0052126	movement in host environment	12/2403	35/16992	0.00219891	0.0386984	0.0330016	11043/5091/5371/5478/89870/10155/22954/85363/55223/81603/79720/27183	12
SKBR-3_LMO2_up	GO:0052192	movement in environment of other organism involved in symbiotic interaction	12/2403	35/16992	0.00219891	0.0386984	0.0330016	11043/5091/5371/5478/89870/10155/22954/85363/55223/81603/79720/27183	12
SKBR-3_LMO2_up	GO:1900034	regulation of cellular response to heat	21/2403	78/16992	0.00220541	0.0386984	0.0330016	545/573/9531/817/1387/1410/2932/3281/5594/9261/55746/23279/23511/23225/348995/23636/4928/11097/8480/6117/81929	21
SKBR-3_LMO2_up	GO:0043524	negative regulation of neuron apoptotic process	32/2403	136/16992	0.00221036	0.0386984	0.0330016	8846/284/598/666/1201/11151/80331/2065/2729/10525/3611/3725/3845/5641/3981/6416/7786/4436/4504/4841/340371/5170/5290/5663/5921/6093/51804/6622/6648/6812/7043/7466	32
SKBR-3_LMO2_up	GO:1902581	multi-organism cellular localization	19/2403	68/16992	0.00221052	0.0386984	0.0330016	79139/2332/3839/9397/55746/23279/23511/23225/348995/23636/4928/11097/8480/81929/6891/84321/8563/89870/79720	19
SKBR-3_LMO2_up	GO:1902583	multi-organism intracellular transport	19/2403	68/16992	0.00221052	0.0386984	0.0330016	79139/2332/3839/9397/55746/23279/23511/23225/348995/23636/4928/11097/8480/81929/6891/84321/8563/89870/79720	19
SKBR-3_LMO2_up	GO:0006906	vesicle fusion	36/2403	158/16992	0.00221561	0.0386984	0.0330016	208/51479/302/11151/8447/8411/2773/3799/5864/23637/9910/8773/9342/23673/8675/8417/9482/6812/29091/84958/54843/94120/6891/6892/26000/79735/55357/55633/9882/9779/11138/9712/9341/55823/23339/27183	36
SKBR-3_LMO2_up	GO:2000147	positive regulation of cell motility	79/2403	410/16992	0.00228202	0.0397365	0.0338869	14/81/90/91/102/207/208/284/538/10396/9564/659/23473/1277/11151/8895/1398/1512/153090/1793/80005/1907/1956/55140/57669/2113/2152/2241/11116/2316/2335/27086/2651/2886/9734/3309/3373/8518/3554/3611/3630/3640/3643/3673/3675/3678/9270/3725/4254/5594/1432/4233/8650/5025/11235/5293/5295/9647/57580/5578/5724/8766/9693/5962/9475/6239/23328/949/10507/6317/6648/6714/23224/7040/7048/114609/22954/10795/80139	79
SKBR-3_LMO2_up	GO:0061025	membrane fusion	50/2403	238/16992	0.00234076	0.040635	0.0346532	208/51479/302/10533/51272/662/11151/1759/1785/8447/8411/2773/8692/3799/55669/8774/4976/5478/5864/9135/23637/9910/8773/9342/23673/8675/8417/9482/6812/29091/84958/54843/94120/6891/6892/26000/79735/55357/55633/9882/9779/11138/84749/9712/9341/10493/55823/26276/23339/27183	50
SKBR-3_LMO2_up	GO:0006289	nucleotide-excision repair	28/2403	115/16992	0.00238625	0.0412988	0.0352192	9716/4287/675/50813/10920/8450/1643/2068/2071/2072/2873/2967/3980/3981/4331/252969/55247/4968/27343/5430/5433/5440/10450/5983/5985/54778/6117/7157	28
SKBR-3_LMO2_up	GO:0010769	regulation of cell morphogenesis involved in differentiation	52/2403	250/16992	0.00242387	0.041737	0.0355929	81/10097/10458/659/23603/1398/1399/9820/1785/1793/80005/29904/2244/2316/2335/2664/2803/2932/3611/9270/120892/2011/4504/4734/10276/10562/4976/5048/10611/55558/5364/57580/5663/5728/5802/8766/5911/9693/55920/8153/6049/6239/6405/10507/10505/23111/26039/6794/4070/23043/150465/7473	52
SKBR-3_LMO2_up	GO:0016601	Rac protein signal transduction	11/2403	31/16992	0.00244089	0.041737	0.0355929	10152/57679/1398/1785/2059/3845/4763/11188/8473/117178/10163	11
SKBR-3_LMO2_up	GO:0043001	Golgi to plasma membrane protein transport	11/2403	31/16992	0.00244089	0.041737	0.0355929	2181/288/582/8548/1445/2803/51125/57120/10434/10890/9341	11
SKBR-3_LMO2_up	GO:1902186	regulation of viral release from host cell	11/2403	31/16992	0.00244089	0.041737	0.0355929	11043/5091/5371/89870/10155/22954/85363/55223/81603/79720/27183	11
SKBR-3_LMO2_up	GO:0006112	energy reserve metabolic process	23/2403	89/16992	0.00249973	0.0421214	0.0359207	178/207/208/801/8445/2932/2992/3572/3630/3643/4504/23178/5255/5256/5257/5261/5504/79660/5509/5834/9821/10580/83931	23
SKBR-3_LMO2_up	GO:1905269	positive regulation of chromatin organization	23/2403	89/16992	0.00249973	0.0421214	0.0359207	408/26053/604/1499/1786/1789/2332/57708/4582/4602/25836/8473/5081/22976/55183/56254/9810/23168/6720/7040/7157/10155/23558	23
SKBR-3_LMO2_up	GO:0051865	protein autoubiquitination	16/2403	54/16992	0.0025028	0.0421214	0.0359207	267/51283/4850/1643/54800/120892/56852/9921/26994/50862/6047/23328/4591/7319/7337/10277	16
SKBR-3_LMO2_up	GO:0019827	stem cell population maintenance	34/2403	148/16992	0.00250518	0.0421214	0.0359207	8289/607/657/79577/23019/4849/1499/56478/2001/27086/84750/2624/182/7071/3981/4041/80306/25836/79576/4853/5108/53918/5430/5433/5440/63976/55183/23168/4087/6926/81603/6944/10413/678	34
SKBR-3_LMO2_up	GO:1903078	positive regulation of protein localization to plasma membrane	13/2403	40/16992	0.00252172	0.0421214	0.0359207	2181/207/27237/1739/1956/3675/3799/5170/5295/5357/5583/8766/10580	13
SKBR-3_LMO2_up	GO:1904377	positive regulation of protein localization to cell periphery	13/2403	40/16992	0.00252172	0.0421214	0.0359207	2181/207/27237/1739/1956/3675/3799/5170/5295/5357/5583/8766/10580	13
SKBR-3_LMO2_up	GO:0034389	lipid particle organization	7/2403	15/16992	0.00254132	0.0421214	0.0359207	23259/57104/5478/5738/22930/23111/128637	7
SKBR-3_LMO2_up	GO:0051571	positive regulation of histone H3-K4 methylation	7/2403	15/16992	0.00254132	0.0421214	0.0359207	26053/1499/1786/1789/4602/22976/23168	7
SKBR-3_LMO2_up	GO:0051895	negative regulation of focal adhesion assembly	7/2403	15/16992	0.00254132	0.0421214	0.0359207	347/23603/10395/9270/5728/55920/6714	7
SKBR-3_LMO2_up	GO:1902187	negative regulation of viral release from host cell	7/2403	15/16992	0.00254132	0.0421214	0.0359207	11043/5371/89870/10155/22954/85363/81603	7
SKBR-3_LMO2_up	GO:0050657	nucleic acid transport	42/2403	193/16992	0.00255214	0.0421214	0.0359207	25909/51362/53981/11269/9785/1984/2332/84248/9908/8570/8888/4686/65083/11163/55746/23279/23511/23225/348995/23636/4928/11097/55916/84271/5433/9444/8480/8498/285190/81929/51092/9887/8189/84321/8563/8658/9804/7248/7263/65109/57510/23039	42
SKBR-3_LMO2_up	GO:0050658	RNA transport	42/2403	193/16992	0.00255214	0.0421214	0.0359207	25909/51362/53981/11269/9785/1984/2332/84248/9908/8570/8888/4686/65083/11163/55746/23279/23511/23225/348995/23636/4928/11097/55916/84271/5433/9444/8480/8498/285190/81929/51092/9887/8189/84321/8563/8658/9804/7248/7263/65109/57510/23039	42
SKBR-3_LMO2_up	GO:0070059	intrinsic apoptotic signaling pathway in response to endoplasmic reticulum stress	17/2403	59/16992	0.00258925	0.04244	0.0361924	666/153090/54431/10961/2907/2932/9709/10525/120892/4976/5371/10955/8405/84447/8795/51060/7466	17
SKBR-3_LMO2_up	GO:0048762	mesenchymal cell differentiation	40/2403	182/16992	0.00264076	0.04244	0.0361924	90/8751/51094/657/1277/23603/1499/9820/153090/10521/2022/57669/2263/2348/2651/2932/182/4254/59349/3911/5594/553115/65979/5534/5728/10512/6405/6317/6469/4087/10252/6772/6949/7040/7043/7048/10155/55223/25937/80139	40
SKBR-3_LMO2_up	GO:0035050	embryonic heart tube development	20/2403	74/16992	0.00264302	0.04244	0.0361924	90/54806/200894/585/55212/1499/2022/2348/2702/55764/57534/27031/5663/6469/54345/6491/6926/7048/10959/10413	20
SKBR-3_LMO2_up	GO:0044766	multi-organism transport	20/2403	74/16992	0.00264302	0.04244	0.0361924	79139/2332/3839/9397/55746/23279/23511/23225/348995/23636/4928/11097/8480/81929/6891/6950/84321/8563/89870/79720	20
SKBR-3_LMO2_up	GO:1902579	multi-organism localization	20/2403	74/16992	0.00264302	0.04244	0.0361924	79139/2332/3839/9397/55746/23279/23511/23225/348995/23636/4928/11097/8480/81929/6891/6950/84321/8563/89870/79720	20
SKBR-3_LMO2_up	GO:0015758	glucose transport	35/2403	154/16992	0.00264396	0.04244	0.0361924	79602/207/208/2688/3098/3099/3630/3643/1432/55746/23279/23511/23225/348995/23636/4928/11097/114882/5295/5296/8503/5357/5562/8480/6253/81929/83667/6506/81031/85414/10580/6272/6814/7248/7525	35
SKBR-3_LMO2_up	GO:0005979	regulation of glycogen biosynthetic process	10/2403	27/16992	0.00265141	0.04244	0.0361924	207/208/8445/2932/3630/3643/23178/79660/5509/10580	10
SKBR-3_LMO2_up	GO:0006448	regulation of translational elongation	10/2403	27/16992	0.00265141	0.04244	0.0361924	8846/51654/1984/3376/55699/51520/23395/6726/10600/7407	10
SKBR-3_LMO2_up	GO:0010962	regulation of glucan biosynthetic process	10/2403	27/16992	0.00265141	0.04244	0.0361924	207/208/8445/2932/3630/3643/23178/79660/5509/10580	10
SKBR-3_LMO2_up	GO:0098901	regulation of cardiac muscle cell action potential	10/2403	27/16992	0.00265141	0.04244	0.0361924	288/817/1739/1824/1829/2316/2702/5318/7871/54795	10
SKBR-3_LMO2_up	GO:0003151	outflow tract morphogenesis	19/2403	69/16992	0.00265343	0.04244	0.0361924	1386/657/659/1499/1856/2022/2263/2348/2702/3611/182/3725/4734/25836/5914/10512/54345/6926/7048	19
SKBR-3_LMO2_up	GO:0060560	developmental growth involved in morphogenesis	44/2403	205/16992	0.00270706	0.0431765	0.0368205	214/374/55909/659/26999/1785/440275/57669/2263/23769/342184/2335/2803/2932/3611/55364/4504/23327/5048/55558/5364/5532/5802/8766/5916/8437/8153/6049/6405/10507/10505/6469/51804/10479/23111/10252/6794/7040/7048/3371/10155/150465/7473/10413	44
SKBR-3_LMO2_up	GO:0098732	macromolecule deacylation	25/2403	100/16992	0.00271711	0.0432157	0.0368539	5926/11176/604/817/10129/79885/55869/9734/10434/5599/9643/25836/9374/5928/23186/11035/23309/22933/6720/64426/6907/79718/90665/7040/7157	25
SKBR-3_LMO2_up	GO:0008637	apoptotic mitochondrial changes	28/2403	116/16992	0.00272976	0.043296	0.0369225	207/409/1386/598/665/666/841/2729/2932/3099/3725/5599/4170/23788/4719/4836/4976/8398/5516/5534/6648/7029/117145/8743/7157/7159/55737/7534	28
SKBR-3_LMO2_up	GO:0043543	protein acylation	45/2403	211/16992	0.00277741	0.0437351	0.0372968	86/322/408/1386/9474/26053/675/7862/9575/1387/1810/55140/114799/157570/2624/51125/9329/8520/6885/9643/4582/8648/8202/4836/9397/26155/8473/22976/7703/51230/5447/64840/10411/79595/6622/8464/6879/51616/7040/23326/23558/84287/254887/25921/26036	45
SKBR-3_LMO2_up	GO:0034383	low-density lipoprotein particle clearance	8/2403	19/16992	0.00278434	0.0437351	0.0372968	302/1445/84649/10938/3949/26119/29116/949	8
SKBR-3_LMO2_up	GO:1902236	negative regulation of endoplasmic reticulum stress-induced intrinsic apoptotic signaling pathway	8/2403	19/16992	0.00278434	0.0437351	0.0372968	2907/9709/10525/120892/4976/84447/51060/7466	8
SKBR-3_LMO2_up	GO:0010390	histone monoubiquitination	9/2403	23/16992	0.00278817	0.0437351	0.0372968	54880/79577/8450/1643/6045/56254/9810/4591/51322	9
SKBR-3_LMO2_up	GO:0070085	glycosylation	58/2403	287/16992	0.00282038	0.0441188	0.0376241	85365/79796/10565/148789/10678/8702/9334/56913/1203/83548/1650/79947/1798/957/84750/2528/55568/79695/51809/2650/2651/3998/11253/57134/4124/4247/10724/4351/4504/4582/51172/8473/54956/5238/5372/23509/55624/29954/5663/27230/22933/55343/51006/6482/27090/30815/3703/201595/84447/11070/8658/80351/22906/66008/7327/51465/7453/64409	58
SKBR-3_LMO2_up	GO:0071214	cellular response to abiotic stimulus	59/2403	293/16992	0.00283918	0.0442912	0.0377712	207/208/545/9531/598/624/801/835/836/841/894/1026/9575/1277/1387/1407/1410/8450/1643/1785/1894/1956/1958/440275/2022/2072/2332/2729/3373/8692/8372/55364/25896/3673/6416/1432/5599/23788/136319/4734/10276/25836/4836/9397/26155/167153/5295/5429/5724/5728/51109/84236/6794/10010/7040/8795/7157/57646/10413	59
SKBR-3_LMO2_up	GO:0051186	cofactor metabolic process	75/2403	389/16992	0.00285103	0.0443545	0.0378251	31/2180/2181/55902/127/210/10840/405/56898/686/84869/51004/1371/54677/84649/1738/1743/27102/60481/957/2194/2235/80308/2348/2618/2643/10243/9563/23498/3098/3099/3155/3156/3295/3630/3643/8564/11019/4144/56922/64087/4199/51085/23788/4524/4598/9611/9054/55753/8473/54995/54956/5091/5096/8050/5165/8566/51248/10400/5208/5210/5211/5232/55163/9374/5562/5571/6120/6319/4891/8034/6622/117145/79178/7389	75
SKBR-3_LMO2_up	GO:0003158	endothelium development	27/2403	111/16992	0.00286543	0.0444572	0.0379127	90/118/659/694/83605/1499/2022/50848/27086/2702/57493/3551/182/3911/153562/4233/5802/5908/9693/10411/5962/6093/9475/30061/54345/90627/7082	27
SKBR-3_LMO2_up	GO:0008156	negative regulation of DNA replication	12/2403	36/16992	0.00287995	0.0445609	0.0380011	10533/545/604/675/55294/3980/4771/5884/10735/7040/7043/64061	12
SKBR-3_LMO2_up	GO:1901796	regulation of signal transduction by p53 class mediator	37/2403	166/16992	0.00290276	0.0446543	0.0380807	207/545/54971/624/7862/80279/1457/8445/79813/10919/133746/1432/4582/26155/51230/5371/10848/5562/5564/5571/10419/754/5884/5928/5983/5985/117584/6117/50484/6794/6879/51616/7157/7159/22974/8805/91875	37
SKBR-3_LMO2_up	GO:0040017	positive regulation of locomotion	83/2403	438/16992	0.00290327	0.0446543	0.0380807	14/81/90/91/102/207/208/284/538/10396/9564/659/23473/1277/11151/8895/1398/1512/153090/1793/80005/1907/1956/55140/57669/2113/2152/2241/11116/2316/2335/27086/2651/2886/9734/3309/3373/8518/3554/3611/3630/3640/3643/3673/3675/3678/9270/3725/4254/5594/1432/4233/8650/5025/5091/11235/5293/5295/9647/57580/5578/5724/8766/9693/5962/9475/6239/23328/949/10507/6317/6648/6714/23224/7040/7048/114609/22954/55737/…	83
SKBR-3_LMO2_up	GO:0009135	purine nucleoside diphosphate metabolic process	23/2403	90/16992	0.00291735	0.0446543	0.0380807	405/8573/1739/1741/954/957/3098/3099/3630/3643/260425/51085/4355/23788/9611/55753/8473/5208/5210/5211/5232/5562/5571	23
SKBR-3_LMO2_up	GO:0009179	purine ribonucleoside diphosphate metabolic process	23/2403	90/16992	0.00291735	0.0446543	0.0380807	405/8573/1739/1741/954/957/3098/3099/3630/3643/260425/51085/4355/23788/9611/55753/8473/5208/5210/5211/5232/5562/5571	23
SKBR-3_LMO2_up	GO:0006475	internal protein amino acid acetylation	35/2403	155/16992	0.00296071	0.0449553	0.0383375	86/322/408/1386/9474/26053/675/7862/9575/1387/1810/55140/2624/9329/8520/6885/9643/4582/8648/8202/26155/8473/22976/7703/51230/5447/79595/6622/8464/6879/51616/7040/23326/23558/26036	35
SKBR-3_LMO2_up	GO:0017148	negative regulation of translation	35/2403	155/16992	0.00296071	0.0449553	0.0383375	55024/23019/4849/246175/1956/27102/440275/1978/56478/8507/2332/2886/3488/3658/8570/8994/4343/4686/9611/23369/5813/9444/5914/23034/55095/83667/4087/6726/7040/23112/57690/10140/7248/57510/678	35
SKBR-3_LMO2_up	GO:0018394	peptidyl-lysine acetylation	35/2403	155/16992	0.00296071	0.0449553	0.0383375	86/322/408/1386/9474/26053/675/7862/9575/1387/1810/55140/2624/9329/8520/6885/9643/4582/8648/8202/26155/8473/22976/7703/51230/5447/79595/6622/8464/6879/51616/7040/23326/23558/26036	35
SKBR-3_LMO2_up	GO:0007034	vacuolar transport	26/2403	106/16992	0.00300131	0.0453743	0.0386948	51479/164/8546/411/2580/3920/51520/23484/120892/51172/80762/4734/30849/950/81609/6272/9482/54664/22906/55823/65082/55737/51028/23339/55275/51542	26
SKBR-3_LMO2_up	GO:0006998	nuclear envelope organization	22/2403	85/16992	0.00300424	0.0453743	0.0386948	1639/221496/23592/23175/10783/55746/23279/23511/23225/348995/23636/4928/11097/114882/5048/5518/5578/8480/81929/23224/26092/7443	22
SKBR-3_LMO2_up	GO:0030324	lung development	38/2403	172/16992	0.00302242	0.0455282	0.0388261	26154/171023/538/657/659/9620/1490/1499/1512/1907/1956/1978/2263/57493/3488/3675/3845/3911/3988/4124/5594/4781/27031/4926/8650/5251/5534/5864/6469/4087/10252/6720/83931/7043/7048/7068/3371/10413	38
SKBR-3_LMO2_up	GO:0007040	lysosome organization	16/2403	55/16992	0.00307431	0.0459452	0.0391816	53/411/1201/1203/11151/120892/8720/4504/4669/51172/950/54664/1200/55823/65082/55737	16
SKBR-3_LMO2_up	GO:0010633	negative regulation of epithelial cell migration	16/2403	55/16992	0.00307431	0.0459452	0.0391816	51094/23603/153090/9270/5607/79812/11235/5217/5728/25930/5793/5797/6672/90627/4070/7040	16
SKBR-3_LMO2_up	GO:0080171	lytic vacuole organization	16/2403	55/16992	0.00307431	0.0459452	0.0391816	53/411/1201/1203/11151/120892/8720/4504/4669/51172/950/54664/1200/55823/65082/55737	16
SKBR-3_LMO2_up	GO:0031570	DNA integrity checkpoint	36/2403	161/16992	0.00310005	0.0462085	0.0394062	1386/545/79184/835/80279/1026/80254/9575/63967/23019/4849/4850/246175/1407/51514/1874/146956/25896/1432/9261/4436/4582/10783/57060/5371/5884/5934/55159/60561/6419/9344/7029/8563/7157/57646/51322	36
SKBR-3_LMO2_up	GO:0008361	regulation of cell size	34/2403	150/16992	0.0031554	0.0468241	0.0399312	118/207/538/659/1182/1785/1874/2335/2803/2932/3611/51520/56262/4504/5048/55558/5728/5802/8766/5916/9821/5962/8153/6049/6405/10507/10505/6558/23111/7248/150465/7409/23038/7473	34
SKBR-3_LMO2_up	GO:0031338	regulation of vesicle fusion	19/2403	70/16992	0.00316825	0.0468241	0.0399312	208/302/11151/8447/3799/5864/23637/9910/6812/29091/26000/79735/55357/55633/9882/9779/11138/9712/55823	19
SKBR-3_LMO2_up	GO:0046794	transport of virus	19/2403	70/16992	0.00316825	0.0468241	0.0399312	79139/2332/3839/9397/55746/23279/23511/23225/348995/23636/4928/11097/8480/81929/6891/84321/8563/89870/79720	19
SKBR-3_LMO2_up	GO:0045913	positive regulation of carbohydrate metabolic process	18/2403	65/16992	0.00317424	0.0468241	0.0399312	207/208/405/84649/8445/957/3269/3630/3643/51085/5208/5261/5562/5724/85414/6622/10580/6714	18
SKBR-3_LMO2_up	GO:0034249	negative regulation of cellular amide metabolic process	37/2403	167/16992	0.00323211	0.0475547	0.0405542	55024/23019/4849/246175/1956/27102/440275/1978/56478/8507/2332/2886/3488/3658/8570/8994/4343/4686/9611/5562/23369/5813/9444/5914/23034/55095/83667/4087/6622/6726/7040/23112/57690/10140/7248/57510/678	37
SKBR-3_LMO2_up	GO:0043276	anoikis	11/2403	32/16992	0.00325072	0.0475825	0.0405779	166/207/81573/3678/6885/4170/5290/51651/6714/6794/7249	11
SKBR-3_LMO2_up	GO:1900026	positive regulation of substrate adhesion-dependent cell spreading	11/2403	32/16992	0.00325072	0.0475825	0.0405779	1398/1399/1785/1793/80005/2244/2316/10276/10562/57580/6239	11
SKBR-3_LMO2_up	GO:0010906	regulation of glucose metabolic process	24/2403	96/16992	0.00326693	0.0476082	0.0405998	51094/207/208/1353/84649/8445/2932/3488/3630/3643/10296/57486/8473/23178/5165/5208/5261/79660/5509/83667/84912/85414/10580/6714	24
SKBR-3_LMO2_up	GO:0007272	ensheathment of neurons	27/2403	112/16992	0.00327756	0.0476082	0.0405998	207/208/8455/1499/1739/2064/2068/79152/8443/3611/7851/64398/8898/4664/10397/4763/56288/5534/5728/9444/5914/5916/9921/22933/7040/7248/7572	27
SKBR-3_LMO2_up	GO:0008366	axon ensheathment	27/2403	112/16992	0.00327756	0.0476082	0.0405998	207/208/8455/1499/1739/2064/2068/79152/8443/3611/7851/64398/8898/4664/10397/4763/56288/5534/5728/9444/5914/5916/9921/22933/7040/7248/7572	27
SKBR-3_LMO2_up	GO:1902903	regulation of supramolecular fiber organization	57/2403	283/16992	0.00328985	0.0476651	0.0406483	10152/88/10097/118/11214/10565/27236/93663/10458/585/23580/26586/11151/1410/1490/1639/10395/1739/2059/9873/2241/342184/2764/10788/9270/133746/9113/51474/4233/58526/136319/4771/5217/9463/5295/8500/9647/57580/10411/5921/5962/253260/6093/9475/6622/56907/84501/6709/6712/4070/6904/7043/29766/57159/7248/10163/8976	57
SKBR-3_LMO2_up	GO:0008645	hexose transport	35/2403	156/16992	0.00330938	0.0478265	0.040786	79602/207/208/2688/3098/3099/3630/3643/1432/55746/23279/23511/23225/348995/23636/4928/11097/114882/5295/5296/8503/5357/5562/8480/6253/81929/83667/6506/81031/85414/10580/6272/6814/7248/7525	35
SKBR-3_LMO2_up	GO:0016925	protein sumoylation	23/2403	91/16992	0.00339224	0.0488206	0.0416338	405/55143/1499/1958/10363/4286/55746/23279/23511/23225/348995/23636/4928/11097/9063/10401/8480/81929/29843/10210/10155/54795/26036	23
SKBR-3_LMO2_up	GO:0009100	glycoprotein metabolic process	79/2403	416/16992	0.00340329	0.0488206	0.0416338	85365/79796/267/10565/411/538/148789/10678/8702/9334/659/56913/124583/79586/83539/83548/1499/1650/79947/1798/9695/55741/957/2135/84750/2528/55568/79695/51809/2650/2651/3073/3373/3423/54928/9445/3998/11253/57134/4124/4125/4247/10724/4351/4504/4582/51172/8509/55768/8473/54956/5238/22822/5372/23509/55624/29954/64840/5663/27230/22933/51006/23169/6482/27090/30815/3703/201595/84447/6934/11070/8658/8035…	79
SKBR-3_LMO2_up	GO:0043217	myelin maintenance	6/2403	12/16992	0.00341247	0.0488206	0.0416338	207/208/79152/64398/10397/5728	6
SKBR-3_LMO2_up	GO:0090005	negative regulation of establishment of protein localization to plasma membrane	6/2403	12/16992	0.00341247	0.0488206	0.0416338	598/1445/57120/10434/8500/64114	6
SKBR-3_LMO2_up	GO:0006403	RNA localization	47/2403	225/16992	0.00348401	0.0497192	0.0424001	25909/545/7203/10574/51362/53981/11269/9785/1984/2332/84248/9908/8570/8888/4686/65083/11163/55746/23279/23511/23225/348995/23636/4928/11097/55916/84271/5433/9444/8480/8498/285190/81929/55164/51092/9887/8189/6950/84321/8563/8658/9804/7248/7263/65109/57510/23039	47
SKBR-3_LMO2_up	GO:0006767	water-soluble vitamin metabolic process	22/2403	86/16992	0.0035087	0.0499464	0.0425938	4363/5826/31/10840/686/11330/1727/2194/80308/2348/2729/56922/64087/4524/4594/5091/5096/8566/51248/55163/60386/79178	22
SKBR-3_LMO2_down	GO:0007608	sensory perception of smell	113/1749	453/16992	1.19496e-19	6.34284e-16	5.53328e-16	1258/1813/2917/2918/89797/4685/29989/26496/283297/121275/26534/390264/390265/219869/26538/126541/127385/219960/219873/128368/81061/390442/81797/138804/347169/4991/8386/8387/8388/4992/26740/26737/26735/392390/138883/144125/338755/26212/4993/26211/81469/7932/442186/391190/127062/26245/127059/56656/391195/127068/127074/401993/343172/8392/81328/81318/283093/283092/119749/390197/219986/219983/390199/7…	113
SKBR-3_LMO2_down	GO:0050907	detection of chemical stimulus involved in sensory perception	113/1749	470/16992	2.45431e-18	6.51374e-15	5.68237e-15	765/1469/1470/1472/2779/26496/283297/121275/26534/390264/390265/219869/26538/126541/127385/219960/219873/128368/81061/390442/81797/138804/347169/4991/8386/8387/8388/4992/26740/26737/26735/392390/138883/144125/338755/26212/4993/26211/81469/7932/442186/391190/127062/26245/127059/56656/391195/127068/127074/401993/343172/8392/81328/81318/283093/283092/119749/390197/219986/219983/390199/79501/390648/8…	113
SKBR-3_LMO2_down	GO:0050911	detection of chemical stimulus involved in sensory perception of smell	104/1749	426/16992	1.84495e-17	3.26432e-14	2.84769e-14	26496/283297/121275/26534/390264/390265/219869/26538/126541/127385/219960/219873/128368/81061/390442/81797/138804/347169/4991/8386/8387/8388/4992/26740/26737/26735/392390/138883/144125/338755/26212/4993/26211/81469/7932/442186/391190/127062/26245/127059/56656/391195/127068/127074/401993/343172/8392/81328/81318/283093/283092/119749/390197/219986/219983/390199/79501/390648/81127/441670/390538/39042…	104
SKBR-3_LMO2_down	GO:0031424	keratinization	60/1749	222/16992	1.29965e-12	1.72463e-09	1.50451e-09	1041/1475/388697/43849/43847/11202/3868/3875/3850/3852/3853/286887/83895/386677/386685/386679/386674/386676/353332/140258/337959/83902/337971/337973/337974/81872/85294/337975/337977/337978/388818/83897/85293/84616/387264/440021/387266/57830/3846/337968/83899/83900/85280/83901/353137/353143/353145/199834/5046/5266/404203/6698/6700/6701/6703/6704/6705/6706/163778/7062	60
SKBR-3_LMO2_down	GO:0030216	keratinocyte differentiation	68/1749	290/16992	5.12959e-11	5.44557e-08	4.75054e-08	135228/1041/1475/2296/55506/3204/388697/50604/43849/43847/11202/3868/3875/3850/3852/3853/286887/83895/386677/386685/386679/386674/386676/353332/140258/337959/83902/337971/337973/337974/81872/85294/337975/337977/337978/388818/83897/85293/84616/387264/440021/387266/57830/3846/337968/83899/83900/85280/83901/353137/353143/353145/199834/149018/5046/5266/5068/404203/6698/6700/6701/6703/6704/6705/6706/1…	68
SKBR-3_LMO2_down	GO:0009913	epidermal cell differentiation	74/1749	339/16992	2.55566e-10	2.2609e-07	1.97234e-07	474/135228/1041/1475/2296/9573/2735/55506/3204/388697/50604/43849/43847/11202/3868/3875/3850/3852/3853/286887/83895/386677/386685/386679/386674/386676/353332/140258/337959/83902/337971/337973/337974/81872/85294/337975/337977/337978/388818/83897/85293/84616/387264/440021/387266/57830/3846/337968/83899/83900/85280/83901/353137/353143/353145/199834/149018/5046/5266/5459/5068/6424/404203/6698/6700/67…	74
SKBR-3_LMO2_down	GO:0008544	epidermis development	89/1749	445/16992	4.98381e-10	3.77916e-07	3.29681e-07	474/596/135228/1041/1308/1475/1896/2171/2263/2296/10468/51083/9573/2735/55506/3204/388697/50604/3624/43849/43847/5650/11202/3868/3875/3850/3852/3853/286887/83895/386677/386685/386679/386674/386676/353332/140258/337959/83902/337971/337973/337974/81872/85294/337975/337977/337978/388818/83897/85293/84616/387264/440021/387266/57830/3846/337968/83899/83900/85280/83901/353137/353143/353145/199834/14901…	89
SKBR-3_LMO2_down	GO:0043588	skin development	81/1749	402/16992	2.10614e-09	1.39742e-06	1.21907e-06	596/135228/1041/9076/1277/1475/168002/1896/2263/2296/10468/51083/55506/3204/388697/50604/3624/43849/43847/11202/3868/3875/3850/3852/3853/286887/83895/386677/386685/386679/386674/386676/353332/140258/337959/83902/337971/337973/337974/81872/85294/337975/337977/337978/388818/83897/85293/84616/387264/440021/387266/57830/3846/337968/83899/83900/85280/83901/353137/353143/353145/199834/149018/4050/5046/…	81
SKBR-3_LMO2_down	GO:0060326	cell chemotaxis	54/1749	250/16992	9.63705e-08	5.61922e-05	4.90203e-05	199/51411/683/728/796/6346/6356/6358/6347/6366/6369/6370/56477/6351/6352/729230/1236/972/1113/1435/2919/9547/23604/1908/1960/2207/2246/8817/26585/2950/3219/3273/3603/3680/3929/51176/3958/4067/3071/4856/5144/5159/5294/5473/5588/6279/6288/6289/6291/9037/6504/54210/7424/51157	54
SKBR-3_LMO2_down	GO:0003012	muscle system process	76/1749	402/16992	1.09843e-07	5.61922e-05	4.90203e-05	58/148/151/199/481/27302/786/796/816/1113/1141/1143/1144/1264/2017/1813/1908/2626/2668/2693/57817/9464/10021/256158/3270/126393/3479/283284/3600/9312/3752/3757/3762/3778/3952/25802/5608/4606/4608/343263/4629/4621/4624/4626/4633/85366/4653/93649/9172/127294/1482/4842/4887/5023/5024/5028/8106/5144/5152/5294/5733/6324/6327/6331/8470/6752/6781/55959/6865/497189/29765/7134/7125/7137/7273/7414	76
SKBR-3_LMO2_down	GO:0030593	neutrophil chemotaxis	27/1749	88/16992	1.1645e-07	5.61922e-05	4.90203e-05	683/728/6346/6356/6358/6347/6366/6369/6370/6351/6352/1236/972/2919/23604/1908/2207/3680/3929/3958/3071/5144/5294/5473/6279/6288/54210	27
SKBR-3_LMO2_down	GO:0044057	regulation of system process	88/1749	493/16992	1.67437e-07	7.17707e-05	6.26104e-05	10060/140/148/151/199/481/482/554/27302/654/9254/785/786/27091/59285/59284/796/816/885/1113/1143/1264/2017/1813/1814/1908/114907/668/486/53826/51083/2626/51738/2693/57817/9464/10021/3270/3274/126393/3479/3624/9312/3751/3752/3757/3762/3775/60598/9424/11202/3952/4159/4193/4608/4624/4633/85366/93649/4760/1482/54413/4842/4856/4887/5023/5024/5144/5152/8929/5294/64091/5733/6263/6271/6324/6327/6331/1037…	88
SKBR-3_LMO2_down	GO:1990266	neutrophil migration	28/1749	95/16992	1.75776e-07	7.17707e-05	6.26104e-05	683/728/6346/6356/6358/6347/6366/6369/6370/6351/6352/1236/972/2919/23604/1908/2207/3680/3929/3958/3071/5144/5294/5473/6279/6288/54210/7369	28
SKBR-3_LMO2_down	GO:0006936	muscle contraction	65/1749	331/16992	2.20041e-07	8.3427e-05	7.2779e-05	58/148/151/481/27302/786/796/1113/1141/1143/1144/1264/2017/1813/1908/2626/2668/2693/10021/256158/3270/126393/283284/9312/3752/3757/3762/3778/25802/5608/4606/4608/343263/4629/4621/4624/4626/4633/85366/93649/9172/127294/1482/4842/4887/5023/5024/8106/5144/5294/5733/6324/6327/6331/6752/6781/55959/6865/497189/29765/7134/7125/7137/7273/7414	65
SKBR-3_LMO2_down	GO:0043270	positive regulation of ion transport	48/1749	222/16992	4.74052e-07	0.000167751	0.000146341	117/481/482/885/6347/6351/6352/920/1141/154043/1579/1813/1908/2259/51083/2668/2745/9001/3077/3359/57158/3746/3747/3757/90070/3952/3958/5608/1482/54413/4842/4887/5023/5024/5028/5159/8399/6271/6324/6331/85358/6532/6781/6865/7070/7200/7225/162514	48
SKBR-3_LMO2_down	GO:0071621	granulocyte chemotaxis	29/1749	108/16992	9.3425e-07	0.000306042	0.000266981	683/728/6346/6356/6358/6347/6366/6369/6370/6351/6352/1236/972/1435/2919/23604/1908/2207/3680/3929/3958/3071/5144/5294/5473/6279/6288/6504/54210	29
SKBR-3_LMO2_down	GO:0032103	positive regulation of response to external stimulus	53/1749	261/16992	9.80164e-07	0.000306042	0.000266981	199/654/695/718/728/6346/6347/6366/6369/6351/6352/729230/1233/1236/940/923/972/1435/2919/9547/23604/1826/1908/2113/2205/2207/2865/8817/51738/2693/3273/3600/3603/27190/55540/9173/5650/3929/3071/4908/5159/5294/5340/5473/5733/6279/9037/5345/6504/7056/81793/7424/51157	53
SKBR-3_LMO2_down	GO:0003015	heart process	53/1749	262/16992	1.1081e-06	0.000308886	0.000269462	10060/140/148/481/482/27302/9254/785/786/27091/59285/59284/796/1113/1813/1908/486/53826/2626/2876/10021/3270/3751/3752/3757/3762/3775/60598/9424/5608/4159/4193/4624/4633/85366/1482/4842/5144/5294/64091/10268/6263/6271/6324/6327/6331/10371/6444/6445/6781/7134/7137/7273	53
SKBR-3_LMO2_down	GO:0070663	regulation of leukocyte proliferation	44/1749	202/16992	1.13625e-06	0.000308886	0.000269462	199/472/596/695/84433/6352/729230/912/30835/51744/940/916/920/958/923/972/1141/1435/1493/2056/51083/26585/2950/3115/3479/3481/3600/149233/3952/3958/2615/7940/4067/3071/80380/64600/5588/11035/6188/6504/7128/23495/89780/57829	44
SKBR-3_LMO2_down	GO:0006968	cellular defense response	20/1749	60/16992	1.16385e-06	0.000308886	0.000269462	728/729230/1232/11126/922/23601/100101629/10578/3702/3805/3812/3929/4046/653361/4688/9437/8712/5551/7305/7369	20
SKBR-3_LMO2_down	GO:0070661	leukocyte proliferation	54/1749	270/16992	1.27343e-06	0.000321874	0.000280792	199/472/596/695/84433/6352/729230/912/30835/51744/940/916/920/958/923/972/973/1141/1435/1493/81704/2056/2534/51083/26585/2950/3115/3446/3440/3452/3443/3444/3479/3481/3600/149233/51176/3952/3958/2615/7940/4067/3071/80380/5294/64600/5588/11035/6188/6504/7128/23495/89780/57829	54
SKBR-3_LMO2_down	GO:0050920	regulation of chemotaxis	39/1749	172/16992	1.59849e-06	0.000385672	0.000336447	199/683/728/6346/6347/6366/6351/6352/729230/1233/1236/972/1435/2919/9547/23604/1826/1908/2246/8817/26585/2950/3273/3603/3929/4067/3071/4856/4908/5159/5362/5473/5771/10371/9037/6504/7424/89780/51157	39
SKBR-3_LMO2_down	GO:0097529	myeloid leukocyte migration	38/1749	166/16992	1.69188e-06	0.000390447	0.000340613	199/683/728/796/6346/6356/6358/6347/6366/6369/6370/6351/6352/729230/1236/972/1113/1435/2919/23604/1908/2207/26585/3680/3929/3958/4067/3071/4856/5144/5294/5473/6279/6288/6504/54210/7369/7424	38
SKBR-3_LMO2_down	GO:0060047	heart contraction	52/1749	259/16992	1.76539e-06	0.000390447	0.000340613	10060/140/148/481/482/27302/9254/785/786/27091/59285/59284/796/1113/1813/1908/486/53826/2626/2876/10021/3270/3751/3752/3757/3762/3775/60598/9424/5608/4159/4193/4624/4633/85366/1482/4842/5144/5294/64091/6263/6271/6324/6327/6331/10371/6444/6445/6781/7134/7137/7273	52
SKBR-3_LMO2_down	GO:0097530	granulocyte migration	30/1749	118/16992	2.12603e-06	0.000451399	0.000393786	683/728/6346/6356/6358/6347/6366/6369/6370/6351/6352/1236/972/1435/2919/23604/1908/2207/3680/3929/3958/3071/5144/5294/5473/6279/6288/6504/54210/7369	30
SKBR-3_LMO2_down	GO:0032943	mononuclear cell proliferation	51/1749	257/16992	3.15314e-06	0.000643725	0.000561565	199/472/596/695/84433/6352/729230/912/30835/51744/940/916/920/958/923/972/973/1141/1435/1493/81704/2056/2534/51083/3115/3446/3440/3452/3443/3444/3479/3481/3600/149233/51176/3952/3958/2615/7940/4067/3071/80380/5294/64600/5588/11035/6188/6504/23495/89780/57829	51
SKBR-3_LMO2_down	GO:0006939	smooth muscle contraction	26/1749	97/16992	3.48602e-06	0.000685327	0.000597857	148/151/796/1141/1143/1264/2017/1813/1908/2668/2693/256158/9312/3778/4629/93649/4887/5023/5024/5144/5733/6752/55959/6865/497189/7137	26
SKBR-3_LMO2_down	GO:0021536	diencephalon development	22/1749	76/16992	4.9676e-06	0.000941714	0.000821521	1141/1813/50506/2113/2691/2735/2736/9001/3746/3747/51176/23440/5626/30062/6299/10371/9037/6532/6608/6716/9095/7471	22
SKBR-3_LMO2_down	GO:0046651	lymphocyte proliferation	50/1749	255/16992	5.58338e-06	0.00102195	0.000891517	199/472/596/695/84433/6352/729230/912/30835/51744/940/916/920/958/923/972/973/1141/1493/81704/2056/2534/51083/3115/3446/3440/3452/3443/3444/3479/3481/3600/149233/51176/3952/3958/2615/7940/4067/3071/80380/5294/64600/5588/11035/6188/6504/23495/89780/57829	50
SKBR-3_LMO2_down	GO:0032944	regulation of mononuclear cell proliferation	41/1749	195/16992	6.59169e-06	0.00116629	0.00101743	199/472/596/695/84433/6352/729230/912/30835/51744/940/916/920/958/923/972/1141/1435/1493/2056/51083/3115/3479/3481/3600/149233/3952/3958/2615/7940/4067/3071/80380/64600/5588/11035/6188/6504/23495/89780/57829	41
SKBR-3_LMO2_down	GO:0048514	blood vessel morphogenesis	82/1749	492/16992	7.16011e-06	0.00119273	0.0010405	51378/83478/51666/168667/718/728/6356/6347/6369/729230/1232/947/634/1116/1464/1545/1634/1960/2113/2116/356/2246/8817/2254/2263/2324/2296/8928/8322/2626/51738/2822/2828/2876/26585/9421/9464/3037/9734/23462/64344/3198/3200/3202/3204/3273/126393/51176/3952/4015/5598/93649/4776/1482/4838/4856/79400/8828/5159/5294/84432/5740/5787/10266/6019/6050/9037/5345/9047/6608/6886/9496/6915/6943/6997/7049/7070/7…	82
SKBR-3_LMO2_down	GO:0003013	circulatory system process	83/1749	500/16992	7.37098e-06	0.00119273	0.0010405	10060/140/148/151/481/482/554/27302/9254/785/786/27091/59285/59284/796/947/634/1113/1579/1813/1814/1816/1908/2056/2865/2313/2296/486/53826/2626/2730/2876/2983/10021/3270/3274/3350/3751/3752/3757/3762/3775/60598/9424/3952/5608/4159/4193/4624/4633/85366/89797/1482/4842/5023/5028/5144/5294/8985/5443/64091/5468/10266/10268/6263/6271/6324/6327/6331/10371/5345/710/6444/6445/6532/6781/255061/6865/6915/7…	83
SKBR-3_LMO2_down	GO:0006837	serotonin transport	9/1749	16/16992	7.41522e-06	0.00119273	0.0010405	2205/2207/11255/3350/4842/5023/6570/6571/6532	9
SKBR-3_LMO2_down	GO:0007588	excretion	20/1749	67/16992	7.93993e-06	0.00123956	0.00108135	148/362/363/364/554/1141/1143/1188/10686/1813/1814/3778/55243/4192/6338/6344/1811/6781/6865/7369	20
SKBR-3_LMO2_down	GO:0030595	leukocyte chemotaxis	40/1749	191/16992	9.39079e-06	0.00138647	0.00120951	199/683/728/796/6346/6356/6358/6347/6366/6369/6370/6351/6352/729230/1236/972/1113/1435/2919/9547/23604/1908/2207/26585/3603/3680/3929/3958/4067/3071/4856/5144/5294/5473/6279/6288/6504/54210/7424/51157	40
SKBR-3_LMO2_down	GO:0006875	cellular metal ion homeostasis	81/1749	488/16992	9.50653e-06	0.00138647	0.00120951	117/148/481/482/596/654/728/773/796/797/6346/6356/6358/6347/6366/56477/6352/729230/1232/1233/1236/1237/920/958/1043/64072/10686/1258/1356/27185/1813/1814/1816/1908/2056/356/94033/2534/51738/2835/2828/9290/2902/57817/9001/3062/3077/148738/3270/57158/3778/90070/4057/4067/84560/4842/4887/120796/5024/5028/5144/5294/23627/6263/6279/6288/10590/51310/123041/7781/55630/283375/6781/9900/284612/6915/7070/7…	81
SKBR-3_LMO2_down	GO:0008015	blood circulation	82/1749	496/16992	9.77118e-06	0.00138647	0.00120951	10060/140/148/151/481/482/554/27302/9254/785/786/27091/59285/59284/796/947/634/1113/1579/1813/1814/1816/1908/2056/2865/2313/2296/486/53826/2626/2730/2876/2983/10021/3270/3274/3350/3751/3752/3757/3762/3775/60598/9424/3952/5608/4159/4193/4624/4633/85366/89797/1482/4842/5023/5028/5144/5294/8985/5443/64091/5468/10266/6263/6271/6324/6327/6331/10371/5345/710/6444/6445/6532/6781/255061/6865/6915/7134/71…	82
SKBR-3_LMO2_down	GO:0071688	striated muscle myosin thick filament assembly	8/1749	13/16992	9.92572e-06	0.00138647	0.00120951	283284/4606/4608/343263/4629/9172/127294/7273	8
SKBR-3_LMO2_down	GO:0007187	G-protein coupled receptor signaling pathway, coupled to cyclic nucleotide second messenger	38/1749	179/16992	1.12058e-05	0.00151155	0.00131863	148/151/333/554/796/6347/1232/1113/1325/1395/1813/1814/1816/2865/2691/2779/53831/2914/2917/2918/3274/11255/3350/3360/4158/4159/4544/2832/4887/120796/5028/5144/5744/57337/6751/6752/114131/2829	38
SKBR-3_LMO2_down	GO:0015844	monoamine transport	21/1749	74/16992	1.13908e-05	0.00151155	0.00131863	151/1113/1141/1813/1814/2205/2207/2865/2668/11255/3350/3745/4842/4887/120796/5023/5028/6570/6571/6530/6532	21
SKBR-3_LMO2_down	GO:0022409	positive regulation of cell-cell adhesion	48/1749	249/16992	1.36858e-05	0.00175028	0.00152689	199/246/84433/6347/6366/6352/729230/1236/912/51744/940/916/920/923/972/1493/1960/2056/2113/3170/2534/2736/3037/3115/3117/3118/3120/3122/3123/3125/3479/3481/3600/149233/3952/4067/9020/3071/4838/80380/5588/6188/5345/55423/6504/7070/89780/57829	48
SKBR-3_LMO2_down	GO:0050670	regulation of lymphocyte proliferation	40/1749	194/16992	1.38492e-05	0.00175028	0.00152689	199/472/596/695/84433/6352/729230/912/30835/51744/940/916/920/958/923/972/1141/1493/2056/51083/3115/3479/3481/3600/149233/3952/3958/2615/7940/4067/3071/80380/64600/5588/11035/6188/6504/23495/89780/57829	40
SKBR-3_LMO2_down	GO:0008016	regulation of heart contraction	45/1749	229/16992	1.52018e-05	0.00184945	0.0016134	10060/140/148/481/482/27302/9254/785/786/27091/59285/59284/796/1113/1813/1908/486/53826/2626/10021/3270/3751/3752/3757/3762/3775/60598/9424/4159/4193/4624/4633/1482/4842/5144/5294/64091/6263/6271/6324/6327/6331/10371/6781/7137	45
SKBR-3_LMO2_down	GO:0070098	chemokine-mediated signaling pathway	22/1749	81/16992	1.53308e-05	0.00184945	0.0016134	6346/6356/6358/6347/6366/6369/6370/6351/6352/729230/1232/1233/1236/1237/9034/2919/2296/10936/5473/7066/54209/2829	22
SKBR-3_LMO2_down	GO:0019373	epoxygenase P450 pathway	10/1749	21/16992	1.57791e-05	0.00186123	0.00162368	1543/1545/1553/1548/1549/1555/1572/29785/54905/1579	10
SKBR-3_LMO2_down	GO:1903522	regulation of blood circulation	51/1749	273/16992	1.83882e-05	0.00212184	0.00185102	10060/140/148/151/481/482/554/27302/9254/785/786/27091/59285/59284/796/1113/1813/1908/486/53826/2626/10021/3270/3274/3751/3752/3757/3762/3775/60598/9424/3952/4159/4193/4624/4633/1482/4842/5023/5144/5294/64091/6263/6271/6324/6327/6331/10371/6781/6915/7137	51
SKBR-3_LMO2_down	GO:0031034	myosin filament assembly	8/1749	14/16992	2.10628e-05	0.00237875	0.00207515	283284/4606/4608/343263/4629/9172/127294/7273	8
SKBR-3_LMO2_down	GO:0055001	muscle cell development	33/1749	151/16992	2.21999e-05	0.00245494	0.00214161	58/596/27302/9254/2318/2626/2876/57817/9734/3479/283284/51176/4606/4608/343263/4629/4621/4624/4633/9172/127294/4776/1482/5159/10266/6444/6445/6474/6608/8470/7273/117166/7480	33
SKBR-3_LMO2_down	GO:0002526	acute inflammatory response	30/1749	132/16992	2.34291e-05	0.00252663	0.00220415	325/695/718/725/728/733/1236/923/2056/2205/2207/2865/2950/57817/3077/3240/3929/259249/5005/5294/5468/5733/5068/6279/6288/6289/6291/5345/710/55061	30
SKBR-3_LMO2_down	GO:0001501	skeletal system development	79/1749	485/16992	2.42665e-05	0.00252663	0.00220415	81792/63827/27302/654/1116/10143/1302/1277/10683/1749/1750/10655/2200/8817/2254/2263/2313/342184/2296/9573/8200/2688/51738/2736/2822/26585/9421/9464/1404/60484/3037/64399/3198/3207/3199/3200/3202/3203/3204/3215/3218/3219/3236/3235/3479/3481/3636/3952/4057/4060/4322/4325/25902/4653/4838/4856/60676/5075/5549/5744/340419/6424/6474/4093/55553/6716/6781/55959/6886/6913/9496/497189/4982/7305/79001/1171…	79
SKBR-3_LMO2_down	GO:0007159	leukocyte cell-cell adhesion	61/1749	349/16992	2.48773e-05	0.00252663	0.00220415	199/84433/6347/6366/6370/56477/6352/729230/1236/912/30835/51744/940/916/920/923/972/634/10332/1493/1960/2056/2113/2534/2650/2736/3037/3077/3111/3115/3117/3118/3120/3122/3123/3125/3440/3479/3481/3600/149233/3662/3683/3952/3958/2615/4067/9020/3071/80380/64600/5588/5771/11035/6188/6279/55423/6504/7070/7369/57829	61
SKBR-3_LMO2_down	GO:0006941	striated muscle contraction	35/1749	165/16992	2.49281e-05	0.00252663	0.00220415	148/481/27302/1113/1144/2626/10021/3270/283284/3752/3757/3762/5608/4606/4608/343263/4621/4624/4626/4633/85366/9172/127294/1482/4842/5144/5294/6324/6327/6331/6781/7134/7125/7137/7273	35
SKBR-3_LMO2_down	GO:0022407	regulation of cell-cell adhesion	67/1749	394/16992	2.52282e-05	0.00252663	0.00220415	199/246/84433/6347/6366/6370/56477/6352/729230/1236/912/30835/51744/940/916/920/923/972/1041/634/1493/1960/2056/2113/3170/2534/2736/3037/3077/3111/3115/3117/3118/3120/3122/3123/3125/3440/3479/3481/3600/3557/149233/3662/51176/3952/3958/2615/4067/9020/5598/3071/4838/80380/64600/5340/5588/5771/11035/6188/5345/55423/6504/7070/7471/89780/57829	67
SKBR-3_LMO2_down	GO:1903039	positive regulation of leukocyte cell-cell adhesion	43/1749	220/16992	2.66593e-05	0.00262051	0.00228605	199/84433/6347/6366/6352/729230/1236/912/51744/940/916/920/923/972/1493/1960/2056/2113/2534/2736/3037/3115/3117/3118/3120/3122/3123/3125/3479/3481/3600/149233/3952/4067/9020/3071/80380/5588/6188/55423/6504/7070/57829	43
SKBR-3_LMO2_down	GO:0070665	positive regulation of leukocyte proliferation	30/1749	133/16992	2.73194e-05	0.00263657	0.00230006	199/596/84433/6352/729230/912/51744/940/916/920/958/923/972/1141/1435/2056/3115/3479/3481/3600/149233/3952/4067/3071/80380/5588/6188/6504/89780/57829	30
SKBR-3_LMO2_down	GO:0001525	angiogenesis	69/1749	411/16992	2.94177e-05	0.00278838	0.00243249	51378/83478/168667/718/728/6356/6347/6369/729230/1232/947/634/1116/1464/1545/1634/1960/2113/356/2246/8817/2254/2263/2324/2296/2626/51738/2822/2828/2876/26585/9421/9464/9734/23462/64344/3200/3202/3204/3273/126393/51176/3952/5598/4776/4838/4856/79400/8828/5159/5294/84432/5740/5787/10266/6019/6050/9037/9047/6886/9496/6915/6943/6997/7070/7128/64102/22846/7424	69
SKBR-3_LMO2_down	GO:0006501	C-terminal protein lipidation	20/1749	73/16992	3.21751e-05	0.00299624	0.00261382	683/135228/1043/1048/1368/2215/2813/2822/4062/54742/147719/266727/22854/4978/146183/23627/353091/8434/171169/7070	20
SKBR-3_LMO2_down	GO:0015850	organic hydroxy compound transport	42/1749	215/16992	3.33389e-05	0.00303266	0.00264559	19/151/341/344/364/654/634/1056/1066/1071/1113/1141/1813/1814/2205/2207/2865/51083/2668/51738/11255/3350/3745/3952/4842/4887/120796/5023/5028/255738/8399/5444/5468/6554/6570/6571/115584/6530/6532/6579/8435/6696	42
SKBR-3_LMO2_down	GO:0032946	positive regulation of mononuclear cell proliferation	29/1749	128/16992	3.38521e-05	0.00303266	0.00264559	199/596/84433/6352/729230/912/51744/940/916/920/958/923/972/1141/1435/2056/3115/3479/3481/3600/149233/3952/3071/80380/5588/6188/6504/89780/57829	29
SKBR-3_LMO2_down	GO:0002688	regulation of leukocyte chemotaxis	25/1749	103/16992	3.42803e-05	0.00303266	0.00264559	199/683/728/6346/6347/6366/6351/6352/729230/1236/972/1435/2919/9547/23604/1908/26585/3929/4067/3071/4856/5473/6504/7424/51157	25
SKBR-3_LMO2_down	GO:0006937	regulation of muscle contraction	32/1749	148/16992	3.67323e-05	0.00319631	0.00278836	148/151/481/27302/796/1113/1143/1264/2017/2626/2693/10021/3270/126393/9312/4608/4633/85366/93649/1482/4842/4887/5023/5144/5294/6331/6752/6781/6865/7134/7125/7137	32
SKBR-3_LMO2_down	GO:0042110	T cell activation	74/1749	453/16992	3.9435e-05	0.00337615	0.00294524	199/326/596/84433/6347/6366/6352/729230/1236/912/30835/51744/940/916/920/923/924/972/926/634/64581/1493/81704/1960/8320/2056/2207/2534/2736/3077/3111/3115/3117/3118/3120/3122/3123/3125/3446/3440/3452/3443/3444/3479/3481/3600/149233/3662/3683/3702/51176/3952/3958/2615/4063/4067/9020/100507436/3071/5075/80380/5294/64600/5588/5771/11035/6188/91543/55423/6504/30009/7070/7471/57829	74
SKBR-3_LMO2_down	GO:0031033	myosin filament organization	8/1749	15/16992	4.10529e-05	0.00345887	0.00301741	283284/4606/4608/343263/4629/9172/127294/7273	8
SKBR-3_LMO2_down	GO:0050900	leukocyte migration	74/1749	454/16992	4.24829e-05	0.00352343	0.00307372	199/326/51378/481/482/683/728/796/6346/6356/6358/6347/6366/6369/6370/56477/6351/6352/729230/1236/57126/51744/947/972/634/1048/1113/1277/1435/2919/9547/23604/81704/1908/83953/2207/2534/2650/51206/26585/2994/3204/3514/28299/3603/3680/3683/3687/3845/3929/3952/3958/4067/3071/4856/5144/5294/5473/5624/5669/11035/6279/6288/6383/55423/6504/11136/30009/7056/7070/54210/7369/7424/51157	74
SKBR-3_LMO2_down	GO:0050870	positive regulation of T cell activation	41/1749	211/16992	4.67024e-05	0.00381379	0.00332703	199/84433/6347/6366/6352/729230/1236/912/51744/940/916/920/923/972/1493/1960/2056/2534/2736/3115/3117/3118/3120/3122/3123/3125/3479/3481/3600/149233/3952/4067/9020/3071/80380/5588/6188/55423/6504/7070/57829	41
SKBR-3_LMO2_down	GO:0015837	amine transport	21/1749	81/16992	5.06327e-05	0.00402454	0.00351088	151/383/885/1113/1141/1813/1814/2865/2668/2917/11255/3745/3952/4887/120796/5028/6570/6571/140679/6865/7200	21
SKBR-3_LMO2_down	GO:1903037	regulation of leukocyte cell-cell adhesion	56/1749	320/16992	5.07996e-05	0.00402454	0.00351088	199/84433/6347/6366/6370/56477/6352/729230/1236/912/30835/51744/940/916/920/923/972/634/1493/1960/2056/2113/2534/2736/3037/3077/3111/3115/3117/3118/3120/3122/3123/3125/3440/3479/3481/3600/149233/3662/3952/3958/2615/4067/9020/3071/80380/64600/5588/5771/11035/6188/55423/6504/7070/57829	56
SKBR-3_LMO2_down	GO:0090257	regulation of muscle system process	40/1749	205/16992	5.21536e-05	0.00407105	0.00355145	148/151/199/481/27302/796/816/1113/1143/1264/2017/114907/2626/2693/57817/9464/10021/3270/126393/3479/9312/4608/4633/85366/93649/1482/4842/4887/5023/5144/5152/5294/6331/6752/6781/6865/497189/7134/7125/7137	40
SKBR-3_LMO2_down	GO:0009991	response to extracellular stimulus	72/1749	442/16992	5.47424e-05	0.0042112	0.00367371	19/32/38/58/199/383/558/596/885/6347/56477/916/920/958/1277/1543/1591/10919/2056/3170/3171/85569/2626/2730/9573/2691/51738/2693/2695/51022/2950/57817/3077/3360/3428/3600/3745/26153/3952/4067/8932/4193/10514/93649/115209/5105/27344/255738/5207/5292/5313/5366/5443/5444/5468/5563/5582/55630/283375/6532/6696/6716/6750/6751/6752/6781/6915/4982/114131/7378/7425/7482	72
SKBR-3_LMO2_down	GO:0030814	regulation of cAMP metabolic process	30/1749	138/16992	5.70624e-05	0.00421897	0.00368049	19/49/117/140/9590/333/554/796/729230/1113/1813/1814/1816/2691/23432/2917/2918/56413/5598/4158/4159/4887/120796/5144/5744/10266/6014/6019/7077/7434	30
SKBR-3_LMO2_down	GO:0002685	regulation of leukocyte migration	33/1749	158/16992	5.80228e-05	0.00421897	0.00368049	199/326/683/728/6346/6347/6366/6369/6370/56477/6351/6352/729230/1236/972/1435/2919/9547/23604/1908/26585/3204/3929/3958/4067/3071/4856/5473/11035/6504/7070/7424/51157	33
SKBR-3_LMO2_down	GO:0071772	response to BMP	33/1749	158/16992	5.80228e-05	0.00421897	0.00368049	81792/27302/654/168667/286204/1749/2116/644815/2200/2626/140628/9518/9573/8200/151449/26585/3077/148738/51176/7044/1482/4838/5046/8929/348093/6424/283375/4093/50964/7049/64102/7471/7554	33
SKBR-3_LMO2_down	GO:0071773	cellular response to BMP stimulus	33/1749	158/16992	5.80228e-05	0.00421897	0.00368049	81792/27302/654/168667/286204/1749/2116/644815/2200/2626/140628/9518/9573/8200/151449/26585/3077/148738/51176/7044/1482/4838/5046/8929/348093/6424/283375/4093/50964/7049/64102/7471/7554	33
SKBR-3_LMO2_down	GO:0042102	positive regulation of T cell proliferation	23/1749	95/16992	7.25446e-05	0.0052036	0.00453946	199/84433/6352/729230/912/51744/940/916/920/923/2056/3115/3479/3481/3600/149233/3952/3071/80380/5588/6188/6504/57829	23
SKBR-3_LMO2_down	GO:0045785	positive regulation of cell adhesion	64/1749	385/16992	7.61343e-05	0.0052826	0.00460837	199/246/84433/6347/6366/6370/56477/6352/729230/1236/912/51744/940/916/920/923/972/1435/1493/27185/78986/10085/1960/2056/2113/342184/3170/2534/2736/3037/3115/3117/3118/3120/3122/3123/3125/3273/3381/3479/3481/3600/149233/3952/4067/9020/4284/4653/3071/4838/4887/80380/5588/5645/29984/6188/6288/5345/55423/6504/7070/7424/89780/57829	64
SKBR-3_LMO2_down	GO:0050671	positive regulation of lymphocyte proliferation	28/1749	127/16992	7.66315e-05	0.0052826	0.00460837	199/596/84433/6352/729230/912/51744/940/916/920/958/923/972/1141/2056/3115/3479/3481/3600/149233/3952/3071/80380/5588/6188/6504/89780/57829	28
SKBR-3_LMO2_down	GO:0050921	positive regulation of chemotaxis	28/1749	127/16992	7.66315e-05	0.0052826	0.00460837	199/728/6346/6347/6366/6351/6352/729230/1233/1236/972/1435/2919/9547/23604/1826/1908/8817/3603/3929/3071/4908/5159/5473/9037/6504/7424/51157	28
SKBR-3_LMO2_down	GO:0072503	cellular divalent inorganic cation homeostasis	68/1749	416/16992	7.83112e-05	0.00532918	0.004649	117/148/481/596/728/773/796/797/6346/6356/6358/6347/6366/56477/6352/729230/1232/1233/1236/1237/920/958/1043/64072/1258/27185/1813/1814/1816/1908/2056/356/2534/51738/2835/2828/9290/2902/9001/3062/3270/57158/90070/4067/4842/4887/120796/5024/5028/5144/5294/6263/6279/6288/10590/123041/7781/55630/283375/6781/9900/284612/6915/7070/7137/8989/7225/2829	68
SKBR-3_LMO2_down	GO:0046058	cAMP metabolic process	32/1749	155/16992	9.4098e-05	0.00632243	0.00551549	19/49/117/140/9590/333/554/796/729230/1113/1813/1814/1816/2691/23432/2917/2918/56413/5598/4158/4159/4887/120796/5153/5144/27115/5744/10266/6014/6019/7077/7434	32
SKBR-3_LMO2_down	GO:0030817	regulation of cAMP biosynthetic process	27/1749	122/16992	9.53683e-05	0.00632768	0.00552006	19/49/117/140/9590/333/554/796/729230/1813/1814/1816/2691/23432/2917/2918/56413/4158/4159/4887/120796/5744/10266/6014/6019/7077/7434	27
SKBR-3_LMO2_down	GO:0002694	regulation of leukocyte activation	77/1749	489/16992	9.70529e-05	0.00635996	0.00554822	199/472/558/596/671/695/84433/6347/6366/6352/729230/1236/912/30835/51744/940/146722/916/920/958/923/972/634/1141/1493/1960/2056/2205/2207/2534/51083/2736/3077/3111/3115/3117/3118/3120/3122/3123/3125/3440/3479/3481/3500/3514/3600/9173/149233/3624/3662/3929/3952/3958/2615/7940/4067/9020/100507436/3071/80380/114770/8399/64600/5588/5771/11035/6188/55423/6504/30009/7070/7128/23495/10077/89780/57829	77
SKBR-3_LMO2_down	GO:0030902	hindbrain development	30/1749	142/16992	9.92471e-05	0.00642444	0.00560447	596/728/869/1020/10395/2296/8322/2735/2736/2902/9001/390992/3199/3746/85442/51176/4192/4760/4761/50674/8929/5362/6331/124925/6532/4093/6608/6751/6752/7471	30
SKBR-3_LMO2_down	GO:0055002	striated muscle cell development	29/1749	136/16992	0.00010827	0.00692405	0.00604032	58/596/27302/9254/2318/2626/2876/57817/9734/3479/283284/51176/4606/4608/343263/4629/4621/4624/4633/9172/127294/1482/5159/6474/6608/8470/7273/117166/7480	29
SKBR-3_LMO2_down	GO:0051249	regulation of lymphocyte activation	69/1749	430/16992	0.000123815	0.00782391	0.00682533	199/472/558/596/695/84433/6347/6366/6352/729230/1236/912/30835/51744/940/916/920/958/923/972/634/1141/1493/1960/2056/2534/51083/2736/3077/3111/3115/3117/3118/3120/3122/3123/3125/3440/3479/3481/3500/3514/3600/149233/3624/3662/3952/3958/2615/7940/4067/9020/100507436/3071/80380/114770/64600/5588/5771/11035/6188/55423/6504/30009/7070/7128/23495/89780/57829	69
SKBR-3_LMO2_down	GO:0002690	positive regulation of leukocyte chemotaxis	21/1749	86/16992	0.000129085	0.00799268	0.00697256	199/728/6346/6347/6366/6351/6352/729230/1236/972/1435/2919/9547/23604/1908/3929/3071/5473/6504/7424/51157	21
SKBR-3_LMO2_down	GO:0006874	cellular calcium ion homeostasis	64/1749	392/16992	0.000130036	0.00799268	0.00697256	117/148/481/596/728/773/796/797/6346/6356/6358/6347/6366/56477/6352/729230/1232/1233/1236/1237/920/958/1043/64072/1258/27185/1813/1814/1816/1908/2056/356/2534/51738/2835/2828/9290/2902/9001/3062/3270/57158/90070/4067/4842/4887/120796/5024/5028/5144/5294/6263/6288/10590/123041/6781/9900/284612/6915/7070/7137/8989/7225/2829	64
SKBR-3_LMO2_down	GO:0018410	C-terminal protein amino acid modification	20/1749	80/16992	0.000131003	0.00799268	0.00697256	683/135228/1043/1048/1368/2215/2813/2822/4062/54742/147719/266727/22854/4978/146183/23627/353091/8434/171169/7070	20
SKBR-3_LMO2_down	GO:0006953	acute-phase response	14/1749	46/16992	0.000142259	0.00848441	0.00740152	325/2056/57817/3077/3240/3929/259249/5005/5733/5068/6288/6289/6291/5345	14
SKBR-3_LMO2_down	GO:0045058	T cell selection	14/1749	46/16992	0.000142259	0.00848441	0.00740152	326/596/84433/1236/912/940/916/920/972/3600/149233/3662/4063/5771	14
SKBR-3_LMO2_down	GO:0006171	cAMP biosynthetic process	27/1749	125/16992	0.000146959	0.00866732	0.00756109	19/49/117/140/9590/333/554/796/729230/1813/1814/1816/2691/23432/2917/2918/56413/4158/4159/4887/120796/5744/10266/6014/6019/7077/7434	27
SKBR-3_LMO2_down	GO:0048747	muscle fiber development	15/1749	52/16992	0.000162795	0.00949575	0.00828378	58/596/9254/2318/2876/9734/51176/4629/4624/4633/6474/6608/7273/117166/7480	15
SKBR-3_LMO2_down	GO:0034341	response to interferon-gamma	32/1749	160/16992	0.00017527	0.0100301	0.00874992	11093/199/816/6346/6356/6358/6347/6366/6369/6370/6351/6352/958/4261/9076/2209/3105/3115/3117/3118/3120/3122/3123/3125/149233/3662/4210/4684/5468/5771/6997/10537	32
SKBR-3_LMO2_down	GO:0009952	anterior/posterior pattern specification	38/1749	202/16992	0.000175734	0.0100301	0.00874992	472/56033/286204/10683/10655/2018/3170/2296/8928/2626/9573/2736/390992/3207/3199/3200/3202/3203/3204/3215/3218/3219/3236/3235/51176/4760/4838/5015/5075/5046/5362/6608/6997/497189/7471/7482/89780/7516	38
SKBR-3_LMO2_down	GO:0050863	regulation of T cell activation	52/1749	305/16992	0.000182697	0.0103165	0.00899981	199/84433/6347/6366/6352/729230/1236/912/30835/51744/940/916/920/923/972/634/1493/1960/2056/2534/2736/3077/3111/3115/3117/3118/3120/3122/3123/3125/3440/3479/3481/3600/149233/3662/3952/3958/2615/4067/9020/3071/80380/64600/5588/5771/11035/6188/55423/6504/7070/57829	52
SKBR-3_LMO2_down	GO:0030101	natural killer cell activation	19/1749	76/16992	0.000191222	0.0106843	0.00932061	558/51744/3446/3440/3452/3443/3444/3600/50615/149233/3952/100507436/9437/259197/114770/6504/57823/80329/79465	19
SKBR-3_LMO2_down	GO:0048562	embryonic organ morphogenesis	49/1749	284/16992	0.000206898	0.0114397	0.00997964	474/55036/286204/1749/1750/2200/2254/2263/8928/668/2626/2735/2736/9421/9464/340784/3198/3207/3199/3200/3202/3203/3204/3215/3218/3236/3235/9132/4325/25902/51168/4760/1482/4838/7849/5459/348093/6299/6474/6608/6913/6943/497189/259236/10083/7471/51384/89780/7545	49
SKBR-3_LMO2_down	GO:0014821	phasic smooth muscle contraction	8/1749	18/16992	0.000210235	0.0115044	0.0100361	1813/1908/2668/5024/5733/6752/6865/497189	8
SKBR-3_LMO2_down	GO:0002548	monocyte chemotaxis	16/1749	59/16992	0.00022051	0.0118229	0.0103139	199/796/6346/6356/6358/6347/6366/6369/6370/6351/6352/729230/26585/3958/4067/4856	16
SKBR-3_LMO2_down	GO:0018149	peptide cross-linking	16/1749	59/16992	0.00022051	0.0118229	0.0103139	1475/1634/2038/353137/353143/353145/199834/149018/5266/6698/6700/6701/6703/6704/6705/163778	16
SKBR-3_LMO2_down	GO:0009988	cell-cell recognition	17/1749	65/16992	0.000228793	0.0121443	0.0105943	49/8747/117144/6366/1236/30835/923/10332/81704/26998/3305/284359/3958/54742/5551/57829/124626	17
SKBR-3_LMO2_down	GO:0071622	regulation of granulocyte chemotaxis	14/1749	48/16992	0.000234909	0.0123455	0.0107698	683/728/6347/6366/6352/1236/972/1435/2919/23604/3929/3071/5473/6504	14
SKBR-3_LMO2_down	GO:0030799	regulation of cyclic nucleotide metabolic process	32/1749	163/16992	0.00024988	0.0130036	0.0113439	19/49/117/140/23746/9590/333/554/796/729230/1113/1813/1814/1816/2691/23432/2917/2918/56413/5598/4158/4159/4842/4887/120796/5144/5744/10266/6014/6019/7077/7434	32
SKBR-3_LMO2_down	GO:0006816	calcium ion transport	61/1749	379/16992	0.000274504	0.0140253	0.0122353	117/148/481/596/773/9254/785/786/27091/59285/59284/816/117144/6347/6366/6351/6352/1236/920/64072/1020/1141/1447/1813/2056/356/2259/2534/2701/2902/2917/9001/3270/3603/57158/90070/3958/125336/4067/4842/120796/5023/5024/5144/5159/5294/168507/10343/89869/10266/10268/6263/6271/6406/123041/6781/7070/8989/7225/162514/89780	61
SKBR-3_LMO2_down	GO:0071674	mononuclear cell migration	19/1749	78/16992	0.000274799	0.0140253	0.0122353	199/728/796/6346/6356/6358/6347/6366/6369/6370/6351/6352/729230/1435/26585/3958/4067/4856/6504	19
SKBR-3_LMO2_down	GO:0031667	response to nutrient levels	65/1749	411/16992	0.000290959	0.0147087	0.0128314	19/32/38/383/596/885/6347/56477/916/920/958/1277/1543/1591/10919/2056/3170/3171/85569/2626/2730/9573/2691/51738/2693/2695/2950/57817/3077/3360/3428/3600/3745/3952/8932/4193/10514/115209/5105/27344/255738/5207/5292/5313/5366/5443/5444/5468/5563/5582/55630/283375/6532/6696/6716/6750/6751/6752/6781/6915/4982/114131/7378/7425/7482	65
SKBR-3_LMO2_down	GO:0061337	cardiac conduction	28/1749	137/16992	0.00029865	0.014955	0.0130463	10060/481/482/9254/785/786/27091/59285/59284/486/53826/10021/3270/3751/3752/3757/3762/3775/60598/9424/1482/4842/5144/6263/6324/6327/6331/7137	28
SKBR-3_LMO2_down	GO:0002696	positive regulation of leukocyte activation	54/1749	327/16992	0.000316603	0.0154485	0.0134767	199/558/596/695/84433/6347/6366/6352/729230/1236/912/51744/940/916/920/958/923/972/1141/1493/1960/2056/2205/2207/2534/2736/3115/3117/3118/3120/3122/3123/3125/3479/3481/3500/3514/3600/9173/149233/3929/3952/4067/9020/3071/80380/5588/6188/55423/6504/30009/7070/89780/57829	54
SKBR-3_LMO2_down	GO:0045765	regulation of angiogenesis	39/1749	215/16992	0.000316795	0.0154485	0.0134767	51378/718/728/6356/6347/6369/729230/1232/947/634/1116/1545/1634/2113/356/2246/2296/2626/51738/2828/26585/9734/3202/3273/126393/3952/5598/4838/84432/5740/10266/6019/6050/9037/6915/7128/64102/22846/7424	39
SKBR-3_LMO2_down	GO:0070838	divalent metal ion transport	67/1749	428/16992	0.000317646	0.0154485	0.0134767	117/148/481/596/773/9254/785/786/27091/59285/59284/816/117144/6347/6366/6351/6352/1236/920/64072/1020/1141/10686/1447/1813/2056/356/2259/2534/2701/2902/2917/9001/3077/3270/3603/57158/90070/3958/125336/4067/4842/120796/5023/5024/5144/5159/5294/168507/10343/89869/10266/10268/6263/6271/6406/123041/7781/29986/55630/283375/6781/7070/8989/7225/162514/89780	67
SKBR-3_LMO2_down	GO:0072507	divalent inorganic cation homeostasis	68/1749	436/16992	0.000320145	0.0154485	0.0134767	117/148/481/596/728/773/796/797/6346/6356/6358/6347/6366/56477/6352/729230/1232/1233/1236/1237/920/958/1043/64072/1258/27185/1813/1814/1816/1908/2056/356/2534/51738/2835/2828/9290/2902/9001/3062/3270/57158/90070/4067/4842/4887/120796/5024/5028/5144/5294/6263/6279/6288/10590/123041/7781/55630/283375/6781/9900/284612/6915/7070/7137/8989/7225/2829	68
SKBR-3_LMO2_down	GO:0098742	cell-cell adhesion via plasma-membrane adhesion molecules	41/1749	230/16992	0.000329482	0.0155235	0.0135422	869/30835/923/64405/64072/60437/1004/634/9076/5010/10686/9075/49861/9074/1826/3557/3683/5598/4359/259197/51294/56136/56145/29930/57717/56133/26167/56129/56127/56114/56113/56112/56109/56107/56103/8641/56098/56097/5068/54549/7369	41
SKBR-3_LMO2_down	GO:0055074	calcium ion homeostasis	64/1749	405/16992	0.000329945	0.0155235	0.0135422	117/148/481/596/728/773/796/797/6346/6356/6358/6347/6366/56477/6352/729230/1232/1233/1236/1237/920/958/1043/64072/1258/27185/1813/1814/1816/1908/2056/356/2534/51738/2835/2828/9290/2902/9001/3062/3270/57158/90070/4067/4842/4887/120796/5024/5028/5144/5294/6263/6288/10590/123041/6781/9900/284612/6915/7070/7137/8989/7225/2829	64
SKBR-3_LMO2_down	GO:0010002	cardioblast differentiation	8/1749	19/16992	0.000330474	0.0155235	0.0135422	9718/8320/2626/26585/93649/1482/144165/89780	8
SKBR-3_LMO2_down	GO:0051952	regulation of amine transport	18/1749	73/16992	0.000335664	0.0156264	0.013632	151/383/885/1113/1141/1813/1814/2865/2668/2917/11255/3745/3952/4887/120796/5028/6865/7200	18
SKBR-3_LMO2_down	GO:0071346	cellular response to interferon-gamma	28/1749	138/16992	0.000338552	0.0156264	0.013632	11093/199/816/6346/6356/6358/6347/6366/6369/6370/6351/6352/4261/9076/2209/3105/3115/3117/3118/3120/3122/3123/3125/3662/4684/5468/5771/6997	28
SKBR-3_LMO2_down	GO:0001820	serotonin secretion	6/1749	11/16992	0.000344735	0.0156389	0.0136429	2205/2207/11255/3350/5023/6532	6
SKBR-3_LMO2_down	GO:0002863	positive regulation of inflammatory response to antigenic stimulus	6/1749	11/16992	0.000344735	0.0156389	0.0136429	695/718/1236/940/2205/2207	6
SKBR-3_LMO2_down	GO:0008037	cell recognition	33/1749	173/16992	0.000350138	0.0156389	0.0136429	49/8747/117144/6366/1236/30835/923/10332/64581/6900/79937/55118/81704/1826/2220/26998/3305/3500/3514/284359/3958/54742/4685/259197/4978/51294/5551/64221/10371/9037/7275/57829/124626	33
SKBR-3_LMO2_down	GO:0050867	positive regulation of cell activation	55/1749	336/16992	0.000350609	0.0156389	0.0136429	199/558/596/695/84433/6347/6366/6352/729230/1236/912/51744/940/916/920/958/923/972/1141/1493/1960/2056/2205/2207/2534/2736/3115/3117/3118/3120/3122/3123/3125/3479/3481/3500/3514/3600/9173/149233/3929/3952/4067/9020/3071/80380/5159/5588/6188/55423/6504/30009/7070/89780/57829	55
SKBR-3_LMO2_down	GO:0034762	regulation of transmembrane transport	66/1749	422/16992	0.000359989	0.0159235	0.0138912	481/482/596/7809/760/773/9254/785/786/27091/59285/59284/117144/1188/1813/1814/1908/2056/2259/486/53826/2534/51083/2745/2902/2905/57817/9001/10021/3270/3359/57158/3745/9312/3746/3747/3751/3752/93107/3757/23415/27133/3772/3762/60598/9424/3778/9132/56479/90070/4067/54413/4842/120796/255738/5144/5294/6271/6324/6327/6331/6334/85358/7070/7225/7533	66
SKBR-3_LMO2_down	GO:0034765	regulation of ion transmembrane transport	64/1749	407/16992	0.000378116	0.0165871	0.01447	481/482/7809/773/9254/785/786/27091/59285/59284/117144/1188/1813/1814/1908/2056/2259/486/53826/2534/51083/2745/2902/2905/57817/9001/10021/3270/3359/57158/3745/9312/3746/3747/3751/3752/93107/3757/23415/27133/3772/3762/60598/9424/3778/9132/56479/90070/4067/54413/4842/120796/255738/5144/5294/6271/6324/6327/6331/6334/85358/7070/7225/7533	64
SKBR-3_LMO2_down	GO:1901342	regulation of vasculature development	42/1749	239/16992	0.000383142	0.0166698	0.0145422	51378/51666/718/728/6356/6347/6369/729230/1232/947/634/1116/1545/1634/2113/356/2246/2296/2626/51738/2828/26585/9734/23462/3202/3273/126393/3952/5598/93649/4838/84432/5740/10266/6019/6050/9037/6915/7128/64102/22846/7424	42
SKBR-3_LMO2_down	GO:0032102	negative regulation of response to external stimulus	44/1749	254/16992	0.000388823	0.0167795	0.0146379	199/325/885/6347/135228/947/634/1813/1814/2113/2173/51738/2693/2876/26585/2902/2950/3273/11202/90070/3952/4057/5598/4210/56547/4856/90102/5328/5340/5468/5624/8858/5740/5771/54941/6288/10371/9037/5345/710/6696/7056/7128/89780	44
SKBR-3_LMO2_down	GO:0072511	divalent inorganic cation transport	67/1749	432/16992	0.000413513	0.017701	0.0154418	117/148/481/596/773/9254/785/786/27091/59285/59284/816/117144/6347/6366/6351/6352/1236/920/64072/1020/1141/10686/1447/1813/2056/356/2259/2534/2701/2902/2917/9001/3077/3270/3603/57158/90070/3958/125336/4067/4842/120796/5023/5024/5144/5159/5294/168507/10343/89869/10266/10268/6263/6271/6406/123041/7781/29986/55630/283375/6781/7070/8989/7225/162514/89780	67
SKBR-3_LMO2_down	GO:0010959	regulation of metal ion transport	53/1749	323/16992	0.000419103	0.0177968	0.0155254	117/481/482/596/785/816/117144/6347/6351/6352/920/154043/1813/1814/1908/2056/2259/486/53826/2534/51083/2745/57817/9001/3077/3270/3603/57158/3746/3747/3757/90070/3958/4067/1482/4842/120796/5023/5024/255738/5144/5159/5294/6271/6324/6327/6331/6406/6781/7070/7225/162514/7533	53
SKBR-3_LMO2_down	GO:0042129	regulation of T cell proliferation	29/1749	147/16992	0.000437902	0.018438	0.0160847	199/84433/6352/729230/912/30835/51744/940/916/920/923/1493/2056/3115/3479/3481/3600/149233/3952/3958/2615/3071/80380/64600/5588/11035/6188/6504/57829	29
SKBR-3_LMO2_down	GO:0050808	synapse organization	43/1749	248/16992	0.000441151	0.018438	0.0160847	375790/627/9254/785/816/869/1020/1141/6900/8292/27185/1813/1821/1826/1981/10160/23768/9758/2668/51738/2693/2902/3587/3556/11202/64101/4761/4776/54413/266743/29930/57717/56133/26167/56129/56127/56097/27445/54549/124925/85358/6585/89780	43
SKBR-3_LMO2_down	GO:0051251	positive regulation of lymphocyte activation	50/1749	301/16992	0.00045067	0.0186887	0.0163034	199/558/596/695/84433/6347/6366/6352/729230/1236/912/51744/940/916/920/958/923/972/1141/1493/1960/2056/2534/2736/3115/3117/3118/3120/3122/3123/3125/3479/3481/3500/3514/3600/149233/3952/4067/9020/3071/80380/5588/6188/55423/6504/30009/7070/89780/57829	50
SKBR-3_LMO2_down	GO:0009187	cyclic nucleotide metabolic process	36/1749	197/16992	0.00045713	0.0188097	0.016409	19/49/117/140/23746/9590/333/554/796/729230/1113/1813/1814/1816/2691/23432/2917/2918/2983/56413/5598/4158/4159/4842/4887/120796/5153/5144/27115/5152/5744/10266/6014/6019/7077/7434	36
SKBR-3_LMO2_down	GO:0010817	regulation of hormone levels	72/1749	474/16992	0.000475261	0.0194053	0.0169285	15/131/151/654/695/773/9254/6352/1428/1583/1543/1545/1592/1576/1813/53905/50506/9718/1908/54097/131177/2865/3170/668/8322/51083/2691/51738/2693/2695/2822/139760/3077/3172/3284/3350/3557/286676/3624/3745/3747/5653/3952/4067/90007/4544/4760/4825/4826/4856/5028/7849/27445/27344/5126/5046/151056/5443/5798/22841/5947/9699/6906/55512/6696/6716/6865/7200/114131/7363/7364/7425	72
SKBR-3_LMO2_down	GO:0071675	regulation of mononuclear cell migration	12/1749	40/16992	0.000487334	0.0197463	0.0172261	199/728/6346/6347/6352/729230/1435/26585/3958/4067/4856/6504	12
SKBR-3_LMO2_down	GO:0030509	BMP signaling pathway	29/1749	148/16992	0.000492104	0.0197885	0.0172629	27302/654/168667/286204/1749/2116/644815/2200/2626/9518/9573/8200/151449/26585/3077/148738/51176/7044/1482/4838/5046/348093/6424/283375/4093/50964/7049/7471/7554	29
SKBR-3_LMO2_down	GO:0009914	hormone transport	50/1749	303/16992	0.000526682	0.0210198	0.0183369	151/654/695/773/9254/6352/1428/1813/1908/54097/131177/2865/3170/668/8322/51083/2691/51738/2693/2695/2822/139760/3077/3172/3350/3557/286676/3624/3745/3747/3952/4067/90007/4544/4760/4825/4826/4856/5028/7849/27445/5798/22841/9699/6906/55512/6865/7200/114131/7425	50
SKBR-3_LMO2_down	GO:0030802	regulation of cyclic nucleotide biosynthetic process	28/1749	142/16992	0.000549264	0.0217574	0.0189804	19/49/117/140/9590/333/554/796/729230/1813/1814/1816/2691/23432/2917/2918/56413/4158/4159/4842/4887/120796/5744/10266/6014/6019/7077/7434	28
SKBR-3_LMO2_down	GO:0002687	positive regulation of leukocyte migration	24/1749	115/16992	0.000570128	0.022258	0.0194172	199/728/6346/6347/6366/6369/6351/6352/729230/1236/972/1435/2919/9547/23604/1908/3929/3958/3071/5473/6504/7070/7424/51157	24
SKBR-3_LMO2_down	GO:0035637	multicellular organismal signaling	35/1749	192/16992	0.000570289	0.022258	0.0194172	10060/481/482/9254/785/786/27091/59285/59284/1143/1816/486/53826/2917/10021/3270/3751/3752/3757/3762/3775/60598/9424/1482/4842/146183/5023/5024/5144/6263/6324/6327/6331/6334/7137	35
SKBR-3_LMO2_down	GO:0007338	single fertilization	27/1749	136/16992	0.000612243	0.0237211	0.0206935	49/8747/8852/117144/26998/668/3207/3236/3235/3305/132141/284359/158062/54742/79400/10361/4991/10343/151056/89869/152015/7142/55521/7225/89766/57829/124626	27
SKBR-3_LMO2_down	GO:0007512	adult heart development	6/1749	12/16992	0.000629444	0.0240366	0.0209688	148/27302/9464/4624/1482/80274	6
SKBR-3_LMO2_down	GO:0045086	positive regulation of interleukin-2 biosynthetic process	6/1749	12/16992	0.000629444	0.0240366	0.0209688	84433/940/916/920/3662/5588	6
SKBR-3_LMO2_down	GO:0001952	regulation of cell-matrix adhesion	21/1749	96/16992	0.000644113	0.0244211	0.0213042	596/683/6366/6370/56477/1236/1029/1435/27185/10395/342184/26585/3204/3273/4653/9480/90102/5328/29984/7070/7424	21
SKBR-3_LMO2_down	GO:0042476	odontogenesis	24/1749	116/16992	0.000650015	0.0244701	0.0213469	258/266/362/363/10018/760/947/1277/1435/1896/2263/2296/2736/9421/9464/3624/9622/51176/340419/6331/123041/6608/4982/80326	24
SKBR-3_LMO2_down	GO:0060485	mesenchyme development	41/1749	238/16992	0.000676191	0.0252251	0.0220056	58/596/54796/1277/286204/10683/151871/1908/8320/2078/2254/2263/3170/2296/8928/2626/2668/26585/9421/9464/3037/23462/3202/51176/4193/1482/4838/5075/5077/5159/90102/8929/10371/6608/6663/6943/7041/7049/80326/51384/89780	41
SKBR-3_LMO2_down	GO:0046879	hormone secretion	48/1749	291/16992	0.000679577	0.0252251	0.0220056	151/654/695/773/9254/6352/1813/1908/54097/131177/2865/3170/668/8322/51083/2691/51738/2693/2695/2822/139760/3077/3172/3350/3557/286676/3624/3745/3747/3952/4067/90007/4544/4760/4825/4826/4856/5028/7849/27445/5798/22841/9699/55512/6865/7200/114131/7425	48
SKBR-3_LMO2_down	GO:0007416	synapse assembly	28/1749	144/16992	0.000692489	0.0255259	0.022268	375790/627/869/1020/1141/8292/1813/1826/1981/10160/23768/51738/2693/2902/3556/54413/266743/29930/57717/56133/26167/56129/56127/27445/54549/85358/6585/89780	28
SKBR-3_LMO2_down	GO:0019369	arachidonic acid metabolic process	14/1749	53/16992	0.000716482	0.0262282	0.0228806	246/1543/1545/1553/1548/1549/1555/1565/1572/29785/54905/1579/8399/5740	14
SKBR-3_LMO2_down	GO:0030239	myofibril assembly	15/1749	59/16992	0.000726456	0.0262984	0.0229419	58/27302/283284/4606/4608/343263/4629/4621/4624/4633/9172/127294/1482/5159/7273	15
SKBR-3_LMO2_down	GO:0030198	extracellular matrix organization	51/1749	315/16992	0.000729115	0.0262984	0.0229419	54507/375790/84168/63827/1302/7373/1277/83716/1545/1634/2113/2200/23768/2296/26585/1404/60484/3037/3381/3384/3680/3681/3682/3683/3687/3817/5650/284217/3910/3915/4015/4060/8785/4322/4325/4317/4629/26254/90102/5340/8985/5644/5645/10266/8434/5345/6696/55959/7077/4982/89780	51
SKBR-3_LMO2_down	GO:0042094	interleukin-2 biosynthetic process	8/1749	21/16992	0.000737208	0.0262984	0.0229419	84433/64170/940/916/920/3556/3662/5588	8
SKBR-3_LMO2_down	GO:0042098	T cell proliferation	32/1749	173/16992	0.000743082	0.0262984	0.0229419	199/84433/6352/729230/912/30835/51744/940/916/920/923/1493/81704/2056/2534/3115/3479/3481/3600/149233/3952/3958/2615/3071/80380/5294/64600/5588/11035/6188/6504/57829	32
SKBR-3_LMO2_down	GO:0042692	muscle cell differentiation	57/1749	362/16992	0.000743174	0.0262984	0.0229419	58/596/627/27302/9254/1048/116173/9547/51725/2263/2318/2626/9518/9573/2876/26585/57817/9734/23462/3479/283284/3845/51176/5600/6300/4606/4608/343263/4629/4621/4624/4633/93649/9172/127294/4776/1482/4842/4856/93145/5159/144165/10266/221662/348093/6444/6445/6474/6608/8470/55553/23345/7273/117166/7471/7480/89780	57
SKBR-3_LMO2_down	GO:0003002	regionalization	53/1749	331/16992	0.000755897	0.0264374	0.0230632	472/56033/286204/10683/10655/2018/8320/2246/2263/3170/2296/8928/2626/9573/2668/2735/2736/23432/26585/390992/64399/3207/3199/3200/3202/3203/3204/3215/3218/3219/3236/3235/51176/4760/1482/4825/4838/5015/5075/7849/5046/168507/5362/5626/10371/6608/50964/6997/497189/7471/7482/89780/7516	53
SKBR-3_LMO2_down	GO:0060048	cardiac muscle contraction	25/1749	124/16992	0.000757063	0.0264374	0.0230632	148/481/27302/1113/2626/10021/3270/3752/3757/3762/5608/4624/4633/85366/1482/4842/5144/5294/6324/6327/6331/6781/7134/7137/7273	25
SKBR-3_LMO2_down	GO:0050727	regulation of inflammatory response	47/1749	285/16992	0.000772035	0.0266264	0.023228	81792/325/683/695/718/725/728/733/6369/6352/729230/1236/940/923/2113/2205/2207/2865/51738/2693/2876/2950/3600/27190/55540/9173/50604/3929/3952/4067/5598/4210/56547/4856/114770/5294/5468/5624/5733/5740/5771/6279/6288/710/55061/81793/7128	47
SKBR-3_LMO2_down	GO:0007188	adenylate cyclase-modulating G-protein coupled receptor signaling pathway	29/1749	152/16992	0.000772508	0.0266264	0.023228	148/151/333/554/796/1232/1113/1325/1395/1813/1814/1816/2865/2691/2779/53831/2914/2917/2918/3350/4159/4887/120796/5028/5144/5744/57337/6752/114131	29
SKBR-3_LMO2_down	GO:0043062	extracellular structure organization	51/1749	316/16992	0.00078457	0.0268677	0.0234385	54507/375790/84168/63827/1302/7373/1277/83716/1545/1634/2113/2200/23768/2296/26585/1404/60484/3037/3381/3384/3680/3681/3682/3683/3687/3817/5650/284217/3910/3915/4015/4060/8785/4322/4325/4317/4629/26254/90102/5340/8985/5644/5645/10266/8434/5345/6696/55959/7077/4982/89780	51
SKBR-3_LMO2_down	GO:0031295	T cell costimulation	18/1749	79/16992	0.000925189	0.0314801	0.0274622	84433/6366/1236/940/916/920/1493/2534/3115/3117/3118/3120/3122/3123/3125/4067/9020/80380	18
SKBR-3_LMO2_down	GO:0015696	ammonium transport	20/1749	92/16992	0.000931168	0.0314818	0.0274637	695/1141/1813/1814/2205/2207/2668/11255/3350/4067/4842/4887/120796/5023/6006/6570/6571/60482/6532/6865	20
SKBR-3_LMO2_down	GO:0050679	positive regulation of epithelial cell proliferation	30/1749	161/16992	0.0009457	0.0316743	0.0276316	383/654/728/6356/6347/6369/6352/1232/1749/1750/1960/2246/2254/2263/2324/3037/3479/90070/3915/4838/8828/5798/5068/6331/9037/6608/7128/7424/89780/51157	30
SKBR-3_LMO2_down	GO:0051146	striated muscle cell differentiation	41/1749	242/16992	0.000948797	0.0316743	0.0276316	58/596/627/27302/9254/1048/2318/2626/9518/2876/26585/57817/9734/3479/283284/3845/51176/4606/4608/343263/4629/4621/4624/4633/93649/9172/127294/1482/4842/4856/5159/221662/6474/6608/8470/55553/7273/117166/7471/7480/89780	41
SKBR-3_LMO2_down	GO:0023061	signal release	63/1749	414/16992	0.000993492	0.0329591	0.0287524	151/654/695/773/9254/6352/1020/1143/1813/1908/54097/131177/2865/3170/668/8322/51083/2691/51738/2693/2695/2822/139760/2901/2914/3077/3172/11255/3350/3557/286676/3624/3745/3747/3952/4067/90007/4544/4760/4825/4826/4856/5028/7849/27445/8497/5798/22841/9699/6571/140679/60482/55512/9627/6854/341359/84258/6861/84958/6865/7200/114131/7425	63
SKBR-3_LMO2_down	GO:0090022	regulation of neutrophil chemotaxis	10/1749	32/16992	0.00100137	0.0330142	0.0288005	683/728/6366/1236/972/2919/23604/3929/3071/5473	10
SKBR-3_LMO2_down	GO:0050673	epithelial cell proliferation	54/1749	343/16992	0.0010128	0.0331848	0.0289493	383/654/168667/728/6356/6347/6369/6352/1232/135228/947/634/1749/1750/1960/2081/2173/2246/2254/2263/2324/8200/51738/2735/2876/3037/3202/3479/11202/90070/3915/3952/9788/4825/4838/4856/79400/8828/5798/5068/6331/9037/57152/6608/55959/7049/7128/64102/22846/7424/7480/51384/89780/51157	54
SKBR-3_LMO2_down	GO:0021854	hypothalamus development	8/1749	22/16992	0.00105474	0.0337252	0.0294208	2113/9001/51176/23440/5626/30062/10371/6716	8
SKBR-3_LMO2_down	GO:0051953	negative regulation of amine transport	8/1749	22/16992	0.00105474	0.0337252	0.0294208	151/1113/1813/2917/11255/3952/5028/7200	8
SKBR-3_LMO2_down	GO:0090025	regulation of monocyte chemotaxis	8/1749	22/16992	0.00105474	0.0337252	0.0294208	199/6346/6347/6352/729230/26585/4067/4856	8
SKBR-3_LMO2_down	GO:0006706	steroid catabolic process	9/1749	27/16992	0.00106329	0.0337252	0.0294208	1056/1591/1576/10858/6696/6716/412/7363/7533	9
SKBR-3_LMO2_down	GO:0090023	positive regulation of neutrophil chemotaxis	9/1749	27/16992	0.00106329	0.0337252	0.0294208	728/6366/1236/972/2919/23604/3929/3071/5473	9
SKBR-3_LMO2_down	GO:0001771	immunological synapse formation	6/1749	13/16992	0.00106742	0.0337252	0.0294208	6366/1236/923/81704/3958/5551	6
SKBR-3_LMO2_down	GO:0061448	connective tissue development	40/1749	236/16992	0.00107808	0.0338607	0.029539	38/81792/27302/654/947/1116/1302/1277/1435/64641/8817/2254/8200/151449/51738/2736/2822/2828/26585/9421/9464/3207/3200/3202/3952/4060/4322/4856/5159/5744/340419/6474/4093/55553/6781/55959/64102/89766/7480/7482	40
SKBR-3_LMO2_down	GO:0014075	response to amine	11/1749	38/16992	0.00115581	0.0358774	0.0312983	11093/383/1813/1814/1816/2902/9734/3746/3747/5153/6571	11
SKBR-3_LMO2_down	GO:0050850	positive regulation of calcium-mediated signaling	11/1749	38/16992	0.00115581	0.0358774	0.0312983	6351/916/920/2205/9001/3479/57158/90070/4761/5024/54209	11
SKBR-3_LMO2_down	GO:0052652	cyclic purine nucleotide metabolic process	29/1749	156/16992	0.0011837	0.0365297	0.0318673	19/49/117/140/9590/333/554/796/729230/1813/1814/1816/2691/23432/2917/2918/2983/56413/4158/4159/4842/4887/120796/5744/10266/6014/6019/7077/7434	29
SKBR-3_LMO2_down	GO:0051937	catecholamine transport	15/1749	62/16992	0.00126153	0.0387063	0.0337661	151/1113/1141/1813/1814/2865/2668/11255/3745/4887/120796/5028/6571/6530/6532	15
SKBR-3_LMO2_down	GO:0043410	positive regulation of MAPK cascade	70/1749	475/16992	0.00129882	0.0396216	0.0345646	148/151/246/79444/168667/728/64170/6346/6356/6358/6347/6366/6369/6370/6351/6352/1236/920/958/972/1116/1464/1813/128853/1852/1908/2046/2056/2081/2205/2246/8817/2254/2263/2324/8322/10912/2688/51738/9290/2914/9464/3479/3481/3656/3845/3952/5608/9020/5600/4342/653361/152110/4838/4908/5028/5159/5294/84432/6014/6188/6288/5345/25759/6504/6997/7066/7077/54209/51384	70
SKBR-3_LMO2_down	GO:0009190	cyclic nucleotide biosynthetic process	29/1749	157/16992	0.00131223	0.0398017	0.0347217	19/49/117/140/9590/333/554/796/729230/1813/1814/1816/2691/23432/2917/2918/2983/56413/4158/4159/4842/4887/120796/5744/10266/6014/6019/7077/7434	29
SKBR-3_LMO2_down	GO:0042100	B cell proliferation	19/1749	88/16992	0.00134627	0.0406024	0.0354202	472/596/695/84433/958/972/973/1141/1493/3446/3440/3452/3443/3444/51176/4067/3071/23495/89780	19
SKBR-3_LMO2_down	GO:0048638	regulation of developmental growth	46/1749	285/16992	0.00137821	0.0412068	0.0359474	32/375790/343472/53335/596/10018/627/27302/9254/1020/8292/1435/2017/27185/1813/1814/1826/2254/2263/2296/51083/8200/2688/2691/51738/2693/2803/57817/3479/3952/5600/1482/4825/7262/5292/5362/9699/8153/10371/9037/6532/6608/6696/84258/7049/89780	46
SKBR-3_LMO2_down	GO:0045076	regulation of interleukin-2 biosynthetic process	7/1749	18/16992	0.00138184	0.0412068	0.0359474	84433/64170/940/916/920/3662/5588	7
SKBR-3_LMO2_down	GO:0048705	skeletal system morphogenesis	36/1749	209/16992	0.00139301	0.0413077	0.0360355	654/1277/1749/8817/2263/342184/2296/26585/3037/64399/3198/3207/3199/3200/3202/3203/3204/3215/3218/3236/3235/3636/4057/4322/4325/25902/4838/60676/5075/6424/6474/6781/6913/9496/497189/7480	36
SKBR-3_LMO2_down	GO:0030819	positive regulation of cAMP biosynthetic process	18/1749	82/16992	0.00146028	0.0424109	0.0369979	19/49/117/140/9590/554/796/1816/2691/23432/4158/4159/5744/10266/6014/6019/7077/7434	18
SKBR-3_LMO2_down	GO:0031294	lymphocyte costimulation	18/1749	82/16992	0.00146028	0.0424109	0.0369979	84433/6366/1236/940/916/920/1493/2534/3115/3117/3118/3120/3122/3123/3125/4067/9020/80380	18
SKBR-3_LMO2_down	GO:0030049	muscle filament sliding	11/1749	39/16992	0.00146217	0.0424109	0.0369979	58/4606/4621/4624/4626/4633/85366/7134/7125/7137/7273	11
SKBR-3_LMO2_down	GO:0033275	actin-myosin filament sliding	11/1749	39/16992	0.00146217	0.0424109	0.0369979	58/4606/4621/4624/4626/4633/85366/7134/7125/7137/7273	11
SKBR-3_LMO2_down	GO:0002691	regulation of cellular extravasation	8/1749	23/16992	0.00147266	0.0424832	0.0370609	683/6347/6366/6370/56477/729230/11035/7070	8
SKBR-3_LMO2_down	GO:1900371	regulation of purine nucleotide biosynthetic process	28/1749	151/16992	0.00148198	0.0425209	0.0370939	19/49/117/140/9590/333/554/796/729230/1813/1814/1816/2691/23432/2917/2918/56413/4158/4159/4842/4887/120796/5744/10266/6014/6019/7077/7434	28
SKBR-3_LMO2_down	GO:0060389	pathway-restricted SMAD protein phosphorylation	15/1749	63/16992	0.00150089	0.042832	0.0373652	27302/654/168667/9518/9573/8200/151449/26585/3077/3624/3626/7044/4838/83891/7049	15
SKBR-3_LMO2_down	GO:0030816	positive regulation of cAMP metabolic process	19/1749	89/16992	0.00154973	0.0439628	0.0383518	19/49/117/140/9590/554/796/1113/1816/2691/23432/4158/4159/5744/10266/6014/6019/7077/7434	19
SKBR-3_LMO2_down	GO:0007259	JAK-STAT cascade	30/1749	166/16992	0.00156537	0.0439628	0.0383518	6347/6352/729230/958/1442/1545/1634/2056/23768/2534/2688/2689/3446/3440/3452/3443/3444/3479/3600/50604/149233/3952/131578/64922/64101/80059/4067/4760/60506/5771	30
SKBR-3_LMO2_down	GO:0097696	STAT cascade	30/1749	166/16992	0.00156537	0.0439628	0.0383518	6347/6352/729230/958/1442/1545/1634/2056/23768/2534/2688/2689/3446/3440/3452/3443/3444/3479/3600/50604/149233/3952/131578/64922/64101/80059/4067/4760/60506/5771	30
SKBR-3_LMO2_down	GO:0045165	cell fate commitment	40/1749	241/16992	0.00161723	0.0449954	0.0392525	474/343472/596/64641/8320/2116/2139/2263/3170/8521/9573/151449/2736/3207/3199/3236/149233/3662/4063/4633/79923/4760/1482/4825/4838/9480/5460/5468/6608/55553/6886/9095/7041/7471/80326/7480/51384/7482/89780/25925	40
SKBR-3_LMO2_down	GO:0070374	positive regulation of ERK1 and ERK2 cascade	32/1749	181/16992	0.00161909	0.0449954	0.0392525	148/246/168667/728/6346/6356/6358/6347/6366/6369/6370/6351/6352/1236/920/972/1116/1813/2056/2246/8817/2263/2324/9290/9464/4838/5028/5159/5345/6504/7066/54209	32
SKBR-3_LMO2_down	GO:0030808	regulation of nucleotide biosynthetic process	28/1749	152/16992	0.00164219	0.045311	0.0395279	19/49/117/140/9590/333/554/796/729230/1813/1814/1816/2691/23432/2917/2918/56413/4158/4159/4842/4887/120796/5744/10266/6014/6019/7077/7434	28
SKBR-3_LMO2_down	GO:0043687	post-translational protein modification	21/1749	103/16992	0.00166743	0.045311	0.0395279	683/135228/1043/1048/1368/2215/2813/2822/4062/54742/147719/266727/22854/4978/146183/23627/353091/8434/171169/412/7070	21
SKBR-3_LMO2_down	GO:0009566	fertilization	31/1749	174/16992	0.00167299	0.045311	0.0395279	49/8747/8852/117144/50506/26998/668/3207/3236/3235/3305/132141/284359/317719/43847/158062/54742/131375/79400/10361/4991/10343/151056/89869/152015/7142/55521/7225/89766/57829/124626	31
SKBR-3_LMO2_down	GO:0046425	regulation of JAK-STAT cascade	27/1749	145/16992	0.00167313	0.045311	0.0395279	6352/958/1020/1545/1634/2056/23768/2534/2688/3446/3440/3452/3443/3444/3479/3600/50604/149233/3952/131578/64922/64101/80059/4067/4760/60506/5771	27
SKBR-3_LMO2_down	GO:1904892	regulation of STAT cascade	27/1749	145/16992	0.00167313	0.045311	0.0395279	6352/958/1020/1545/1634/2056/23768/2534/2688/3446/3440/3452/3443/3444/3479/3600/50604/149233/3952/131578/64922/64101/80059/4067/4760/60506/5771	27
SKBR-3_LMO2_down	GO:0072676	lymphocyte migration	18/1749	83/16992	0.00168873	0.0455013	0.0396939	199/326/6346/6356/6358/6347/6366/6369/6370/6351/6352/729230/1236/9547/5294/11035/6288/30009	18
SKBR-3_LMO2_down	GO:0070268	cornification	22/1749	110/16992	0.00169963	0.0455639	0.0397485	1041/1475/43849/43847/11202/3868/3875/3850/3852/3853/286887/5046/5266/404203/6698/6700/6701/6703/6704/6705/6706/7062	22
SKBR-3_LMO2_down	GO:0035270	endocrine system development	24/1749	124/16992	0.00172098	0.045636	0.0398114	654/1813/50506/2113/3170/2691/2695/2735/2736/3200/3202/4192/4760/50674/1482/4825/9480/23440/5075/7849/5626/6299/6608/9095	24
SKBR-3_LMO2_down	GO:0050731	positive regulation of peptidyl-tyrosine phosphorylation	30/1749	167/16992	0.00172455	0.045636	0.0398114	151/51378/885/6352/916/920/958/972/1464/2056/2205/2534/2688/51738/26585/3440/3479/3481/3600/50604/149233/90070/3952/4067/653361/4908/6997/54209/7424/89780	30
SKBR-3_LMO2_down	GO:0018108	peptidyl-tyrosine phosphorylation	56/1749	367/16992	0.00172812	0.045636	0.0398114	151/51378/558/683/685/695/23624/885/6352/916/920/958/972/57396/1439/1464/8444/285220/2046/2056/2205/2246/8817/27006/2254/2263/2324/2534/2688/51738/10750/26585/3273/3440/3479/3481/3600/50604/149233/3568/3702/90070/3952/4067/5608/653361/4908/5159/5771/4919/6997/7070/54209/7273/7424/89780	56
SKBR-3_LMO2_down	GO:0007160	cell-matrix adhesion	34/1749	197/16992	0.00179858	0.0472618	0.0412297	81792/11093/596/10018/683/6366/6370/56477/1236/947/1020/1029/1308/1435/2017/27185/10395/1896/342184/26585/3204/3273/3683/4585/4653/9480/146183/90102/5328/29984/6614/7070/7414/7424	34
SKBR-3_LMO2_down	GO:0015747	urate transport	5/1749	10/16992	0.00185682	0.0483137	0.0421473	387775/55867/116085/9390/9356	5
SKBR-3_LMO2_down	GO:0030432	peristalsis	5/1749	10/16992	0.00185682	0.0483137	0.0421473	1813/2668/5024/6752/497189	5
SKBR-3_LMO2_down	GO:0085029	extracellular matrix assembly	9/1749	29/16992	0.00188029	0.0486858	0.0424719	84168/60484/3037/3915/4015/4629/90102/8985/10266	9
SKBR-3_LMO2_down	GO:0050433	regulation of catecholamine secretion	12/1749	46/16992	0.00189716	0.0488842	0.042645	151/1113/1141/1813/1814/2865/2668/11255/3745/4887/120796/5028	12
SKBR-3_LMO2_down	GO:0060348	bone development	32/1749	183/16992	0.00194398	0.0496943	0.0433517	654/1277/1749/2200/8817/2263/2313/2296/2688/26585/3037/3207/3479/3636/3952/4057/4322/4325/4653/60676/5075/6424/6474/4093/6716/6781/55959/6886/497189/7305/79001/7471	32
SKBR-3_LMO2_down	GO:0007517	muscle organ development	54/1749	353/16992	0.00195304	0.0496943	0.0433517	58/596/27302/1020/1144/1271/1634/1960/8320/2254/2263/2296/8928/668/2876/26585/57817/9421/9734/3236/3235/3479/26548/57158/51176/5600/6300/22808/9242/4621/4624/4633/85366/93649/9172/1482/5077/8929/5292/5463/6444/6445/6474/6608/55553/6943/7049/497189/7134/7137/7273/11023/7480/89780	54
SKBR-3_LMO2_down	GO:0018212	peptidyl-tyrosine modification	56/1749	369/16992	0.00195669	0.0496943	0.0433517	151/51378/558/683/685/695/23624/885/6352/916/920/958/972/57396/1439/1464/8444/285220/2046/2056/2205/2246/8817/27006/2254/2263/2324/2534/2688/51738/10750/26585/3273/3440/3479/3481/3600/50604/149233/3568/3702/90070/3952/4067/5608/653361/4908/5159/5771/4919/6997/7070/54209/7273/7424/89780	56
SKBR-3_LMO2_down	GO:0002673	regulation of acute inflammatory response	16/1749	71/16992	0.00196658	0.0497077	0.0433633	325/695/718/725/728/733/1236/2205/2207/2865/2950/5294/5468/5733/710/55061	16
ZR-75-1_sh-LMO2_down	GO:0043410	positive regulation of MAPK cascade	40/686	475/16992	9.63064e-06	0.042943	0.0388683	8754/148/60370/55024/6347/6364/6367/6368/10344/6351/388372/8837/1464/1956/2043/2056/55294/2243/2244/2263/9290/3082/3383/3486/152831/152110/4838/27035/8829/4915/5027/51196/5581/6259/10253/6899/7057/55504/85363/51384	40
ZR-75-1_sh-LMO2_down	GO:0001570	vasculogenesis	12/686	72/16992	2.83221e-05	0.042943	0.0388683	857/947/4435/2658/57493/23462/4915/8463/7048/7075/10352/10413	12
ZR-75-1_sh-LMO2_down	GO:0071229	cellular response to acid chemical	21/686	195/16992	4.23043e-05	0.042943	0.0388683	1645/1646/8644/1109/478/6347/1281/1373/1956/50801/4915/5031/5468/5581/5737/5916/8651/6899/8463/7481/10413	21
ZR-75-1_sh-LMO2_down	GO:0070374	positive regulation of ERK1 and ERK2 cascade	20/686	181/16992	4.43898e-05	0.042943	0.0388683	148/6347/6364/6367/6368/10344/6351/388372/8837/1956/2056/55294/2243/2244/2263/9290/3383/4838/8829/10253	20
ZR-75-1_sh-LMO2_down	GO:0061041	regulation of wound healing	16/686	128/16992	5.79754e-05	0.042943	0.0388683	825/857/6347/947/2207/2243/2244/3848/5580/5581/130120/462/7048/7057/7391/7429	16
ZR-75-1_sh-LMO2_down	GO:0070372	regulation of ERK1 and ERK2 cascade	24/686	247/16992	6.60048e-05	0.042943	0.0388683	148/6347/6364/6367/6368/10344/6351/388372/8837/1956/2056/55294/2243/2244/2263/9290/3383/152110/4838/8829/5300/10636/10253/7078	24
ZR-75-1_sh-LMO2_down	GO:0070371	ERK1 and ERK2 cascade	25/686	263/16992	6.70599e-05	0.042943	0.0388683	148/6347/6364/6367/6368/10344/6351/388372/8837/1956/2056/55294/2243/2244/2263/9290/3383/4609/152110/4838/8829/5300/10636/10253/7078	25
ZR-75-1_sh-LMO2_down	GO:0097530	granulocyte migration	15/686	118/16992	8.07096e-05	0.042943	0.0388683	708/6347/6364/6367/6368/10344/6351/388372/11314/1435/2919/2207/51561/51135/7057	15
ZR-75-1_sh-LMO2_down	GO:0034341	response to interferon-gamma	18/686	160/16992	8.34565e-05	0.042943	0.0388683	11093/6347/6364/6367/6368/10344/6351/388372/4435/3383/3594/149233/3663/4210/5468/5580/8651/85363	18
ZR-75-1_sh-LMO2_down	GO:0001101	response to acid chemical	28/686	319/16992	0.000102123	0.043668	0.0395245	1645/1646/8644/1109/360/478/6347/1281/1373/1571/1956/54332/54834/3383/50801/4915/5031/5468/5581/5737/5916/8651/6750/6899/8463/7075/7481/10413	28
ZR-75-1_sh-LMO2_down	GO:0048514	blood vessel morphogenesis	38/686	492/16992	0.000103725	0.043668	0.0395245	83478/694/729/857/6347/947/4435/1281/1464/1524/1634/2004/2263/2627/2658/26585/9734/57493/23462/3082/3162/3204/3373/182/3848/4838/27035/8829/8828/4915/6899/8463/7048/7057/7075/10352/7481/10413	38
ZR-75-1_sh-LMO2_down	GO:0001819	positive regulation of cytokine production	32/686	391/16992	0.000126355	0.0460108	0.041645	6833/9447/708/6347/6364/51744/947/916/2207/2219/2658/57493/3082/3162/3594/3595/51561/149233/3663/4838/27035/5027/24145/10621/10622/5553/8780/91543/7057/353376/8764/7481	32
ZR-75-1_sh-LMO2_down	GO:1903034	regulation of response to wounding	17/686	151/16992	0.00012916	0.0460108	0.041645	825/857/6347/947/2043/2207/2243/2244/3848/5580/5581/130120/462/7048/7057/7391/7429	17
ZR-75-1_sh-LMO2_up	GO:1903708	positive regulation of hemopoiesis	18/608	163/16992	2.23617e-05	0.0449892	0.0410906	91/604/1230/972/2623/3148/8808/50604/3575/3624/3707/3725/3952/10288/11006/85477/6850/7535	18
ZR-75-1_sh-LMO2_up	GO:0045785	positive regulation of cell adhesion	31/608	385/16992	2.33908e-05	0.0449892	0.0410906	284/8915/604/56477/972/1493/27185/3170/3037/3115/3122/3123/3373/8808/3575/3707/22914/3952/10288/11006/4284/4651/6288/6422/6850/7042/8740/7168/7402/7448/7535	31
ZR-75-1_sh-LMO2_up	GO:0003013	circulatory system process	36/608	500/16992	5.75089e-05	0.0449892	0.0410906	10060/148/154/11214/284/290/8913/1829/2775/2876/3630/30819/3779/3952/4607/89797/4880/5144/5294/5318/64091/5467/5742/10268/6336/6323/6445/57835/9353/4090/57057/6915/7042/7168/10345/7273	36
ZR-75-1_sh-LMO2_up	GO:0042100	B cell proliferation	12/608	88/16992	6.76951e-05	0.0449892	0.0410906	472/604/972/1493/3439/3452/3444/3575/4208/57181/23495/27242	12
ZR-75-1_sh-LMO2_up	GO:0003015	heart process	23/608	262/16992	7.16387e-05	0.0449892	0.0410906	10060/148/11214/8913/1829/2775/2876/30819/4607/4880/5144/5294/5318/64091/10268/6336/6323/6445/4090/7042/7168/10345/7273	23
ZR-75-1_sh-LMO2_up	GO:0050869	negative regulation of B cell activation	7/608	30/16992	7.20028e-05	0.0449892	0.0410906	472/604/1493/3624/6422/23495/27242	7
ZR-75-1_sh-LMO2_up	GO:0001819	positive regulation of cytokine production	30/608	391/16992	7.67549e-05	0.0449892	0.0410906	8915/718/10666/965/972/23601/1436/2207/3115/3148/3428/55540/8808/3578/3630/3663/3665/3394/22914/3952/10288/4063/5144/260434/54941/6288/6850/55773/7100/117854	30
ZR-75-1_sh-LMO2_up	GO:0038092	nodal signaling pathway	5/608	14/16992	8.82843e-05	0.0449892	0.0410906	91/9350/55997/199699/4087	5
ZR-75-1_sh-LMO2_up	GO:0002683	negative regulation of immune system process	29/608	382/16992	0.000121074	0.0449892	0.0410906	284/472/8915/604/722/56477/972/10225/1493/2207/2241/2841/2876/8294/3428/3575/3624/3630/3707/22914/10288/11006/4212/54941/6422/9353/7042/23495/27242	29
ZR-75-1_sh-LMO2_up	GO:2000107	negative regulation of leukocyte apoptotic process	8/608	43/16992	0.000122881	0.0449892	0.0410906	8915/604/972/2207/3665/3707/5304/57181	8
ZR-75-1_sh-LMO2_up	GO:2000106	regulation of leukocyte apoptotic process	11/608	80/16992	0.000125234	0.0449892	0.0410906	8915/604/79444/972/2207/3665/3707/4208/5304/57181/7042	11
ZR-75-1_sh-LMO2_up	GO:0003012	muscle system process	30/608	402/16992	0.000125991	0.0449892	0.0410906	89/148/154/11214/384/8913/1140/1829/2775/256158/283284/22876/30819/3952/4208/4607/10398/5144/10611/5294/5318/5733/6336/6323/4090/57057/7168/10345/7273/7402	30
