# Supplementary material for: A comprehensive function analysis of LMO2 in different breast cancer subtypes
Source: Oncotarget. 2017 Dec 21;9(10):8911–26. doi: 10.18632/oncotarget.23542 (PMC5823636; doi:10.18632/oncotarget.23542)
Supplement: Supplementary file 20 [file oncotarget-09-8911-s020.xlsx]

## Sheet: subset of breast cancer cells_K
Cluster	ID	Description	GeneRatio	BgRatio	pvalue	p.adjust	qvalue	geneID	Count
common_LMO2_down	hsa05152	Tuberculosis	12/82	179/7299	6.0793e-07	0.000100916	8.703e-05	718/30835/972/2207/2212/9103/3115/3122/3123/3452/3444/5535	12
common_LMO2_down	hsa05320	Autoimmune thyroid disease	7/82	53/7299	1.77113e-06	0.000111556	9.62054e-05	1493/3115/3122/3123/3452/3444/5551	7
common_LMO2_down	hsa04612	Antigen processing and presentation	8/82	77/7299	2.01607e-06	0.000111556	9.62054e-05	972/3115/3122/3123/3804/3805/3809/115653	8
common_LMO2_down	hsa05150	Staphylococcus aureus infection	6/82	56/7299	3.46657e-05	0.00143863	0.00124067	718/2212/9103/3115/3122/3123	6
common_LMO2_down	hsa05332	Graft-versus-host disease	5/82	41/7299	8.63574e-05	0.00286706	0.00247255	3115/3122/3123/3804/5551	5
common_LMO2_down	hsa04650	Natural killer cell mediated cytotoxicity	8/82	133/7299	0.000113015	0.00312676	0.00269651	2207/3452/3444/3804/3805/3809/5535/5551	8
common_LMO2_down	hsa05140	Leishmaniasis	6/82	74/7299	0.000168418	0.00399392	0.00344435	718/2212/9103/3115/3122/3123	6
common_LMO2_down	hsa04672	Intestinal immune network for IgA production	5/82	49/7299	0.000204829	0.0042502	0.00366536	56477/3115/3122/3123/23495	5
common_LMO2_down	hsa05310	Asthma	4/82	31/7299	0.000369612	0.0068173	0.00587922	2207/3115/3122/3123	4
common_LMO2_down	hsa05416	Viral myocarditis	5/82	59/7299	0.000492604	0.00817723	0.00705202	3115/3122/3123/5551/6445	5
common_LMO2_down	hsa05330	Allograft rejection	4/82	38/7299	0.000816866	0.0123272	0.010631	3115/3122/3123/5551	4
common_LMO2_down	hsa05168	Herpes simplex infection	8/82	185/7299	0.00105161	0.0145473	0.0125456	718/972/3115/3122/3123/3452/3444/83860	8
common_LMO2_down	hsa04940	Type I diabetes mellitus	4/82	43/7299	0.00130881	0.0167125	0.0144128	3115/3122/3123/5551	4
common_LMO2_down	hsa04145	Phagosome	7/82	152/7299	0.00152289	0.0180571	0.0155724	718/30835/2212/9103/3115/3122/3123	7
common_LMO2_down	hsa04060	Cytokine-cytokine receptor interaction	9/82	270/7299	0.00312618	0.0345963	0.0298358	56477/3452/3444/55540/29949/50604/3624/3952/23495	9
inverse_SK_up	hsa00531	Glycosaminoglycan degradation	3/51	19/7299	0.000287829	0.0474918	0.0463557	3373/8372/3423	3
