# Supplementary material for: A comprehensive function analysis of LMO2 in different breast cancer subtypes
Source: Oncotarget. 2017 Dec 21;9(10):8911–26. doi: 10.18632/oncotarget.23542 (PMC5823636; doi:10.18632/oncotarget.23542)
Supplement: Supplementary file 21 [file oncotarget-09-8911-s021.xlsx]

## Sheet: subset of breast cancer cells_G
Cluster	ID	Description	GeneRatio	BgRatio	pvalue	p.adjust	qvalue	geneID	Count
common_LMO2_down	GO:0098742	cell-cell adhesion via plasma-membrane adhesion molecules	11/166	230/16992	1.64833e-05	0.036597	0.0337851	869/30835/64405/1826/4359/29930/56127/56098/5068/54549/7369	11
common_LMO2_down	GO:1990266	neutrophil migration	7/166	95/16992	4.01894e-05	0.036597	0.0337851	683/972/2207/5144/5294/6288/7369	7
common_LMO2_down	GO:0002526	acute inflammatory response	8/166	132/16992	4.62203e-05	0.036597	0.0337851	718/2207/5294/5733/5068/6288/6289/6291	8
common_LMO2_down	GO:0006953	acute-phase response	5/166	46/16992	8.3072e-05	0.036597	0.0337851	5733/5068/6288/6289/6291	5
common_LMO2_down	GO:0045123	cellular extravasation	5/166	47/16992	9.22329e-05	0.036597	0.0337851	683/56477/2650/3952/5294	5
common_LMO2_down	GO:0050727	regulation of inflammatory response	11/166	285/16992	0.000115349	0.036597	0.0337851	683/718/2207/2876/55540/50604/3952/5294/5733/6288/81793	11
common_LMO2_down	GO:0001819	positive regulation of cytokine production	13/166	391/16992	0.000124943	0.036597	0.0337851	718/972/23601/2207/3115/3428/55540/3952/4063/5144/54941/6288/117854	13
common_LMO2_down	GO:0002675	positive regulation of acute inflammatory response	4/166	27/16992	0.000129364	0.036597	0.0337851	718/2207/5294/5733	4
common_LMO2_down	GO:0097530	granulocyte migration	7/166	118/16992	0.000158972	0.036597	0.0337851	683/972/2207/5144/5294/6288/7369	7
common_LMO2_down	GO:0050869	negative regulation of B cell activation	4/166	30/16992	0.000197449	0.036597	0.0337851	472/1493/3624/23495	4
common_LMO2_down	GO:1903523	negative regulation of blood circulation	4/166	30/16992	0.000197449	0.036597	0.0337851	148/3952/5144/5294	4
common_LMO2_down	GO:0046651	lymphocyte proliferation	10/166	255/16992	0.000208064	0.036597	0.0337851	472/30835/972/1493/3115/3452/3444/3952/5294/23495	10
common_LMO2_down	GO:0032943	mononuclear cell proliferation	10/166	257/16992	0.000221569	0.036597	0.0337851	472/30835/972/1493/3115/3452/3444/3952/5294/23495	10
common_LMO2_down	GO:0030593	neutrophil chemotaxis	6/166	88/16992	0.000222133	0.036597	0.0337851	683/972/2207/5144/5294/6288	6
common_LMO2_down	GO:0042100	B cell proliferation	6/166	88/16992	0.000222133	0.036597	0.0337851	472/972/1493/3452/3444/23495	6
common_LMO2_down	GO:1900003	regulation of serine-type endopeptidase activity	3/166	13/16992	0.000243693	0.036597	0.0337851	653145/6406/6407	3
common_LMO2_down	GO:1902571	regulation of serine-type peptidase activity	3/166	13/16992	0.000243693	0.036597	0.0337851	653145/6406/6407	3
common_LMO2_down	GO:0019886	antigen processing and presentation of exogenous peptide antigen via MHC class II	6/166	92/16992	0.000283056	0.0401467	0.0370621	972/2207/3115/3122/3123/26153	6
common_LMO2_down	GO:0070661	leukocyte proliferation	10/166	270/16992	0.000328538	0.0429927	0.0396893	472/30835/972/1493/3115/3452/3444/3952/5294/23495	10
common_LMO2_down	GO:0002495	antigen processing and presentation of peptide antigen via MHC class II	6/166	95/16992	0.000336801	0.0429927	0.0396893	972/2207/3115/3122/3123/26153	6
common_LMO2_down	GO:0002504	antigen processing and presentation of peptide or polysaccharide antigen via MHC class II	6/166	96/16992	0.000356388	0.0433266	0.0399976	972/2207/3115/3122/3123/26153	6
common_LMO2_down	GO:0030889	negative regulation of B cell proliferation	3/166	15/16992	0.00038216	0.0443479	0.0409404	472/1493/23495	3
common_LMO2_down	GO:0045785	positive regulation of cell adhesion	12/166	385/16992	0.000409731	0.0454801	0.0419857	56477/972/1493/27185/3170/3037/3115/3122/3123/3952/4284/6288	12
common_LMO2_down	GO:0050729	positive regulation of inflammatory response	6/166	100/16992	0.000443817	0.0472111	0.0435836	718/2207/55540/5294/5733/81793	6
