# Supplementary material for: A comprehensive function analysis of LMO2 in different breast cancer subtypes
Source: Oncotarget. 2017 Dec 21;9(10):8911–26. doi: 10.18632/oncotarget.23542 (PMC5823636; doi:10.18632/oncotarget.23542)
Supplement: Supplementary file 23 [file oncotarget-09-8911-s023.xlsx]

## Sheet: SK_ZR_array
SKBR-3-LMO2	SKBR-3-ctrl	ZR-75-1-shLMO2	ZR-75-1-ctrl	GENE_NAME
1385.18	752.528	1009.38	963.63	MKNK1
291.828	238.092	489.872	451.529	SH3BP2
567.683	737.074	102.14	265.524	KNDC1
2025.34	3261.93	2707.12	2628.41	ZNF646
4993.47	3957.12	10921.5	9568.86	KIAA0310
164.209	147.265	160.08	218.931	RAPGEF2
18507.6	17626.3	11089.4	11850.3	PLXNB2
523.135	765.205	518.855	597.868	MCF2L
371.879	167.809	305.224	302.285	ANKRD28
1603.68	1026.7	3108.91	3008.32	MYST4
9352.4	6097.38	5077.13	4645.81	N/A
2114.08	2045.86	2330.36	2147.61	N/A
1262.19	1226.9	1230.21	1196.8	HSPH1
155.903	112.753	187.343	383.183	ESR2
164.748	287.239	83.5935	149.623	PTPRT
6642.77	7349.51	5811.29	6020.43	TP53AP1
186.978	128.579	149.212	130.918	NUPL1
250.973	116.509	309.07	345.762	HSPA12A
270.265	525.569	497.961	577.926	PCNXL2
1262.18	2237.82	1396.77	1292.48	C1orf34
206.141	80.1911	372.373	108.354	PDE4DIP
414.476	266.008	539.53	457.42	OTUD3
1123.32	1805.32	1538.09	1522.57	SDC3
600.772	386.538	241.804	303.028	RABGAP1L
21323.9	8661.64	1946.29	1973.36	GRB7
2713.79	4892.66	4838.76	4928.49	CBFA2T3
388.906	413.309	519.825	414.771	MMP23B
1882.09	1071.78	3340.48	2476.15	SPAG9
196.608	157.09	126.578	185.91	KIF5C
528.316	325.675	112.112	156.691	TNIK
131.958	85.5143	135.044	86.2321	CEP68
395.153	604.068	551.056	560.48	PTDSR
356.818	246.233	581.444	436.389	KIF1B
1038.36	952.774	1322.46	1672.37	PACS2
59.9448	35.6648	116.508	77.3358	TBC1D12
770.005	696.197	1018.97	596.61	MEGF6
551.848	161.621	181.593	213.35	RNGTT
1218.26	1686.82	2062.71	1742.84	PER2
107.945	231.33	110.917	114.601	BZRAP1
1407.78	1105.46	1515.15	1146.06	FLJ30092
685.566	539.657	639.283	640.488	CLASP2
3069.27	2763.14	5382.09	4999.45	KIAA0676
390.712	143.043	248.959	253.05	SS18L1
364.564	217.986	191.688	131.971	KIAA0701
68.2067	104.806	138.203	117.641	MAGI2
1654.52	1674.14	948.621	484.521	XYLB
285.727	906.408	292.619	317.172	PKLR
178.967	326.228	219.96	240.082	TP73L
155.767	203.525	94.5027	77.0598	LOC653483
308.765	467.527	601.288	414.499	N/A
60.2479	67.8838	105.08	78.818	RGS11
462.124	569.298	275.91	167.93	PMS2L2
155.048	207.473	355.334	304.525	ATP10B
630.313	773.143	301.633	278.169	PLEKHG5
6180.75	2714.14	13814.3	14616	CLSTN3
2949.41	1920.86	2067.06	1456.24	CLCC1
35.5243	38.9076	116.412	52.3832	JMJD2C
1516.02	1247.15	2011.7	2153.03	DDX46
319.896	96.2413	871.823	754.197	RREB1
488.167	186.301	311.131	394.507	RABGAP1L
503.666	370.453	545.974	654.733	RABGAP1L
414.725	325.287	457.367	465.223	RABGAP1L
929.16	239.697	1629.16	1184.4	CLCN3
491.202	641.756	507.293	532.724	KIAA0841
232.728	509.227	149.358	78.9401	NEFH
1977.12	1117.88	2627.78	2125.38	MLXIP
1268.21	1815.33	1837.69	1375.21	KIAA0889
1923.9	2103.76	3943.82	3634.4	KIAA0892
297.864	118.417	203.633	64.0176	KIAA0894
1185.24	635.449	1344.5	919.186	EDD1
11859	7168.89	805.147	635.453	CRKRS
758.043	906.894	849.655	747.914	KIAA0907
126.329	146.905	135.48	143.213	FAM13A1
2052.99	2444.13	1642.45	1346.78	N/A
242.422	163.665	169.917	179.73	ZNF44
542.155	426.698	816.672	536.985	ZNF12
174.477	286.585	244.701	268.665	CA5B
988.483	879.694	1733.94	1161.99	SEMA6C
4087.19	4148.87	4764.2	4326.8	BAHD1
1062.42	392.67	431.198	421.961	KIAA0947
282.763	266.234	391.52	333.716	RPH3A
638.974	711.312	469.005	482.431	PALLD
57.9825	73.276	45.3044	48.6007	DZIP1
558.973	378.831	267.758	187.425	FRMD4B
236.988	219.801	435.506	417.638	KENAE
290.133	513.633	347.032	281.054	RBPSUHL
82.3494	150.106	22493	23679	CDH1
51.5086	80.843	32110.5	27668.9	CDH1
836.155	452.128	170.312	367.792	PPA2
212.697	469.724	486.125	351.142	GOLGA3
486.914	416.974	101.028	195.249	DBF4
464.002	404.29	445.904	881.54	ATP11A
1600.86	1584.2	276.247	512.631	KIAA1026
319.206	442.392	553.692	416.225	IGSF9B
673.246	368.63	538.327	492.551	MON2
454.006	1128.84	224.869	435.764	TRAK1
1295.9	1774.06	1374.86	1330.53	RP3-477H23.1
831.014	211.485	535.459	713.518	NCOR1
635.336	1377.95	985.743	1102.97	ZNF409
1658.23	942.439	2936.02	2481.14	USP22
2884.39	1927.33	2612.26	2623.44	SMG5
1444.15	413.348	2250.01	2291.16	PHF8
471.003	213.431	622.773	601.333	CCHCR1
501.805	861.076	592.584	443.009	C11orf21
55.9711	97.1759	85.1407	111.586	N/A
359.874	145.194	420.138	347.571	EPB41L4A
77.268	46.6682	191.723	164.188	TUBD1
2693.72	1536.78	2909.03	2397.76	EPB41L4B
675.804	726.258	287.229	309.907	FALZ
114.009	91.4705	357.927	402.837	FZD4
129.101	305.295	230	208.506	SLC4A9
174.965	180.845	722.065	561.68	MYO5B
4209.08	3663.9	8376.53	7063.48	PRKCBP1
782.997	1149.43	666.136	464.881	GALNTL1
1034.07	757.608	404.171	462.249	TTC7A
1338.7	894.17	410.509	423.652	CGI-09
399.446	488.537	513.519	402.473	KIAA1166
4726.11	4551.74	2285.79	3305.42	TPCN1
269.756	335.778	546.714	573.985	LMBR1L
319.206	375.446	288.98	447.503	SEC14L2
168.881	182.31	174.121	138.486	FBXO40
867.662	713.891	719.359	619.582	KIAA1219
117.555	71.7476	86.8066	132.94	NLN
67.3467	123.931	60.771	106.738	ODF2L
1605.69	734.207	2504.32	2232.86	DLG3
1599.65	769.554	1354.32	1241.39	ARID1B
1008.43	776.812	68.9477	180.773	HEG1
178.037	107.355	389.406	257.295	TLE4
1044.69	615.216	1023.07	1026.06	BIRC6
297.984	109.31	288.373	290.659	GKAP1
7062.83	6015.77	13222.8	15394.1	PSMD4
181.458	222.032	383.293	310.875	GHRL
55.1526	55.464	45.9591	77.899	DRB1
4658.24	8124.11	2534.28	2545.94	ING1
204.81	370.005	126.66	121.524	ODZ4
328.719	238.24	128.856	221.682	KIAA1345
267.755	302.451	148.108	326.086	SEMA6A
407.348	301.698	250.043	412.776	SMEK2
7807.95	10645.1	8810.24	7550.95	RRBP1
63.2141	31.9419	50.9792	153.512	KIAA1411
733.306	589.376	248.633	287.488	TMEM2
6638.24	7194.33	4387.19	5903.26	FLJ20297
100.049	66.0819	39.2601	42.3397	GPR178
1674.54	683.077	669.561	653.359	NFIA
7833.57	8743.04	11538.1	10871.5	INTS1
208.893	195.685	188.497	183.553	tAKR
2248.22	842.641	4515.2	3584.42	POGZ
208.599	99.9899	64.5648	153.24	MLH3
669.892	552.28	460.881	525.378	ACTR3B
58.3204	38.6342	52.8348	113.575	ARNTL2
501.596	312.741	458.3	513.915	USHBP1
642.126	437.026	551.981	367.219	N/A
1731.6	1067.93	1608.34	1857.48	MAGED4
118.276	111.138	102.86	283.492	AKR1CL2
104.677	160.373	89.1145	66.1539	SLC7A11
210.457	111.264	377.259	313.787	KIAA1450
937.713	1816.55	1267.97	1336.19	POLR3E
201.73	319.026	214.896	251.172	ODZ3
62.6668	173.981	57.2514	80.4894	KIAA1462
102.338	105.698	132.975	119.41	EXOD1
1982.67	1039.19	1010.31	1196.32	KIAA1509
496.88	724.856	550.688	547.875	ZSWIM5
207.318	231.826	215.004	209.737	POGK
1112.42	929.942	273.948	234.957	PLCE1
2864.89	2327.59	808.423	1784.34	C2orf4
1050.78	540.995	581.156	800.51	SPECC1
3651.71	2059.01	5254.33	7051.05	PQBP1
9556.76	10230.9	12219.4	16554.2	PQBP1
5067.31	7962.64	3801.55	2386.05	CHST11
371.344	568.032	494.286	380.478	MYO18B
1741	850.462	431.494	505.611	MFN1
205.887	457.689	499.886	530.599	PARD6G
5824.26	4196.58	9188.02	7424.54	SLC2A4RG
1159.57	949.051	1568.24	1634.04	DHRS4
300.191	493.44	291.387	323.577	HRH3
297.597	83.5718	185.527	339.045	TOPORS
216.656	418.121	434.121	336.305	P53AIP1
87.6451	184.452	107.964	73.1121	P53AIP1
53.3007	81.9781	266.511	277.016	SERPINB4
3992.62	4005.27	5410.56	4884.93	N/A
891.457	607.271	1325.93	1321.54	TLE3
194.693	219.716	423.18	436.506	PLXNA4A
221.764	283.502	108.066	188.077	HIVEP3
1014.34	1472.86	1640.69	1715.42	SAPS3
376.84	246.39	308.228	234.645	EIF2C4
1890.17	1566.6	1909.01	2314.83	GON4L
758.013	1196.57	1005.52	767.94	KIAA1614
788.178	587.083	789.964	707.245	KIAA1639
4536.76	1502.36	2603.44	3586.12	SCYL1
3698.24	2471.62	654.91	563.756	C21orf25
2828.51	1700.49	1345.39	1368.19	TMPRSS13
3412.14	1687.46	4717.44	6701.79	PEX6
79.7498	47.1596	29.0947	41.4872	PTBP2
5362.43	2087.27	3838.35	4079.19	SCYL1
116.526	173.276	209.069	191.877	KIAA1648
269.2	274.443	275.435	317.195	ZNRF3
222.959	184.874	232.857	170.501	KIAA1656
125.587	112.162	45.7272	78.5784	KIAA1659
70.406	307.544	510.999	366.498	KIAA1666
155.873	256.807	176.458	184.876	PLEKHA5
323.008	443.224	429.042	410.874	ZNF407
310.892	178.265	83.6607	114.034	XPO4
151.521	187.117	161.443	91.7197	KIAA1731
323.77	335.009	184.708	222.924	PHACTR1
213.418	295.605	541.182	387.816	FLJ12688
734.731	1039.66	981.583	1225.47	ZFHX2
106.469	83.3756	80.4621	120.177	PRDM15
1345.92	1915.52	1540.15	1205.11	ARHGAP9
75.8732	82.8852	173.875	118.234	RIMS1
5894.86	3463.58	10354.6	8352.38	SHARPIN
1020.42	690.48	557.626	517.824	CLCC1
1830.11	1070.14	725.581	876.099	CLCC1
111.561	257.678	167.503	128.844	ALS2CR19
252.496	306.96	513.072	420.497	CDH23
170.115	725.459	242.389	240.082	NPAS3
106.795	355.446	310.284	331.502	FZD4
855.975	242.046	581.79	405.941	N/A
2863.24	2174.43	1440.01	1094.73	N/A
201.836	162.098	757.852	291.987	AKAP13
2552.71	1413.2	2183.9	1999.16	KIAA1815
2943.16	2185.83	2430.18	2463.64	SH3GLB2
164.906	228.098	173.003	115.277	SLITRK2
195.616	261.929	221.016	205.47	GHRHR
759.247	517.035	956.651	944.481	AHCTF1
106.21	112.62	58.3738	85.5787	PPARGC1A
355.302	209.724	407.845	299.379	SMG1
257.375	242.66	237.8	323.774	AGER
475.173	429.585	781.849	692.39	FLJ20433
3576.01	3370.88	1319.04	1302.14	FLJ12118
886.753	771.627	1306.4	1386.8	IQCB1
425.206	206.53	284.676	322.36	MTAP
382.397	1642.01	591.592	516.056	OK/SW-CL.92
212.109	663.803	208.958	212.015	TREM2
10456.3	7366.1	3974.82	4280.1	CCT6A
196.434	353.599	182.758	135.869	N/A
1419.11	3821.7	2747.27	1855.5	N/A
1424.63	1407.21	1815.58	3024.17	RPS2
4057.62	3435.35	2718.83	3400.86	HNRPDL
880.677	1330.04	1608.32	1346.8	BTBD9
8358.83	7460.59	531.019	260.362	SCIN
273.809	288.73	339.063	296.798	KIAA1908
700.719	414.075	227.955	364.371	MYSM1
4959.49	4996.42	3861.03	4319.02	ERCC1
94.1414	124.459	95.4289	229.458	TCBA1
310.389	670.238	465.077	357.683	BCL2L11
3765.8	1897.16	2738.49	2631.84	HUWE1
145.199	226.038	278.046	333.526	N/A
3557.55	2443.56	5757.12	4679.05	C18orf10
201.612	366.503	541.884	506.241	C14orf68
565.771	303.305	356.081	296.958	SGEF
3358.61	4756.13	5105.1	3898.62	ACBD4
1463.01	1029.36	426.163	605.971	MAT2B
122.719	104.677	149.973	153.39	C17orf48
51.0877	47.9643	125.125	57.6599	TTC21B
342.723	85.2377	100.839	113.331	STXBP5
644.196	880.288	293.737	501.053	N/A
203.405	216.261	67.659	159.716	NCOA7
7927.97	4886.67	3608.58	3931.38	ACOT7
4901.41	2566.62	1353.02	1746.48	ACOT7
229.135	214.05	141.543	174.161	NBLA00301
243.404	266.248	769.073	431.717	OXR1
145.619	95.0161	102.077	90.5351	N/A
140.393	102.361	81.4213	75.6728	C6orf134
45.5862	40.1824	131.398	148.889	KIAA1961
526.123	627.435	586.65	265.877	AKNA
852.269	1392.94	1157.27	1188.55	KIAA1984
644.861	1260.01	870.712	660.04	CIRH1A
136.445	124.531	84.3864	111.693	UROC1
941.325	1314.85	658.17	671.832	FEZ2
16080	11969.4	39316.2	33752.7	XBP1
353.259	493.662	314.688	365.52	FLJ37927
10270.6	8256.64	11335.7	10120.9	TYMS
8540.98	10160.4	7812.95	9395.1	TYMS
759.996	651.529	384.584	359.974	ATF3
227.107	687.187	446.865	176.723	KLK11
391.56	156.742	273.948	249.151	PRDM16
1677.81	894.055	421.38	558.536	MYNN
279.925	275.215	321.355	246.893	BRWD1
229.331	234.743	308.539	332.529	ZBTB34
385.088	250.138	79.7005	153.885	DYNC2H1
212.546	243.106	228.003	245.749	KIAA2002
1397.39	1739.85	1240.17	1664.13	N/A
7640.86	5408.67	9854.84	9212.08	PLK1
164.758	164.327	248.847	207.183	PGR
181.849	192.503	97.9994	88.6614	MCF2
218.969	583.942	257.396	266.354	FLJ37927
2177.17	3774.43	4705.92	4359.82	MARK4
481.632	731.364	1485.33	1177.09	BACE1
170.04	244.196	246.267	120.576	SCN1A
244.303	121.685	75.5521	71.4224	IGSF4
153.765	179.247	159.043	183.621	RFX4
4704.73	3133.08	4947.68	5458.15	KIAA2013
284.253	238.648	283.431	215.207	N/A
124.541	319.986	87.7741	97.8332	LEMD1
120.753	164.119	110.672	130.632	LEMD1
119.662	198.746	273.297	249.413	N/A
106.722	149.952	86.5143	103.259	N/A
101.217	115.008	115.985	142.981	KRTAP13-1
70.9438	91.7735	120.91	120.102	KRTAP13-4
1402.35	2336.11	1347.84	1259.57	KRTAP19-1
1435.22	1604.5	1415.4	1152.36	KRTAP19-4
194.16	191.105	216.261	178.705	KRTAP19-5
2078.23	2348.03	1786.74	1530.78	KRTAP19-7
76.5324	183.381	227.768	105.152	N/A
134.115	89.145	83.862	88.9694	KRTAP20-2
7634.59	15676	12875.3	12209.2	N/A
1208.27	1827.58	1923.45	1484	N/A
125.29	65.1547	135.183	97.1466	ZDHHC17
237.4	42.4292	158.261	106.898	GPR177
6630.12	4154.1	14405.3	12389.3	SLC35B2
609.863	418.739	457.369	561.232	SPHK2
453.252	547.964	352.673	559.258	AFF2
360.851	398.437	321.358	160.69	HELLS
385.35	184.539	288.11	185.592	HELLS
241.419	563.005	167.333	189.864	IL2RG
226.75	364.816	123.623	74.1752	N/A
58.6094	52.5299	87.0311	68.4777	N/A
107.813	127.014	107.607	144.514	PMS1
5005.87	3447.69	2603.46	3087.57	IRF3
305.915	257.662	699.61	352.885	ACPP
1557.31	1873.61	1787.19	1555.95	THPO
2270.17	1595.93	2306.46	1957.7	PMS2
1488.06	1124.92	1791.7	1450.09	PMS2
68.8554	286.747	185.036	242.642	RKHD1
897.421	863.256	627.9	497.126	SYT15
314.358	80.7077	139.736	98.6404	PAN3
160.001	208.048	329.31	299.178	SNCAIP
137.131	200.171	133.825	183.778	SNCAIP
516.611	1176.41	233.882	285.847	ABCB9
1038.93	474.826	1124.95	1934.66	ABCB9
265.091	132.693	270.773	256.291	HELLS
58.0139	100.216	379.306	206.24	KCNMA1
323.055	196.999	510.91	619.683	TRIO
1171.61	716.4	183.553	228.218	SGCE
147.533	279.573	202.602	121.385	HIF3A
1137.52	1707.39	1224.92	839.035	KRTAP5-8
160.741	184.946	146.417	159.846	N/A
1891.55	1511.84	2579.18	2283.07	BIRC5
225.737	500.328	151.071	233.291	SCN5A
1015.64	1301.8	221.373	239.753	FHL2
61.9814	45.5106	205.208	176.514	RRM2B
56.6399	53.3638	101.422	73.715	LRAP
51.342	132.498	155.379	68.9262	C13orf25
921.267	1051.34	1376.4	1436.64	MAPKBP1
2720.46	2272.95	2100.7	2195.4	PHLDB1
932.441	1779.4	1198.18	1226.5	KRTAP19-2
155.441	136.169	94.1236	145.685	N/A
1279.09	1290.08	1287.52	995.323	C15orf20
5386.49	4326.81	8277.5	7494.91	PCBP2
461.42	599.791	243.116	296.118	SYNPO2L
371.749	428.839	324.749	671.526	OTUD1
4659.1	2939.03	8399.58	7162.51	MARK2
1094.92	1242.08	1253.95	1363.05	TTYH1
143.746	122.198	442.13	491.374	APH1B
138.727	128.729	164.794	147.068	TSC1
14451	9058.33	7316.44	8678.14	FLNA
468.279	344.626	415.59	341.782	FN1
368.347	105.479	217.585	134.867	UBE3A
675.449	1077.38	732.366	804.671	C8ORFK29
136.322	274.691	169.344	245.991	C8ORFK32
15797.1	13346.5	15210.2	16357.6	SCP2
1115.59	523.474	424.938	789.581	MAP3K6
3603.73	2119.25	1955.8	1533.49	CAST
1950.45	860.562	1728.8	2311.83	ARAF
508.965	274.285	566.489	549.873	ATR
45.844	30.8366	68.5396	58.2632	OSBPL6
466.4	130.71	190.863	235.669	KCNC3
832.479	368.952	142.384	168.906	RPS6KA3
164.861	145.67	112.036	129.692	RASAL1
1224.08	1070.53	955.097	924.275	MAP3K2
377.579	411.531	653.308	496.123	CDC42BPA
5405.76	2683.65	4174.15	4032.29	NFYC
4858.42	4699.29	5727.7	5237.75	SMARCC2
3582.32	2360.4	2854.34	2466.06	JAK1
1243.13	505.473	654.964	767.054	PHC1
705.499	758.962	859.772	981.32	DNM1L
6142.89	4638.05	2700.66	2908.54	CDC2L2
495.272	223.427	338.412	351.725	TMF1
462.673	292.089	94.7847	134.353	EIF4G3
8170	2940.43	3057.2	4280.64	ABCC1
110.918	92.4631	32.2713	34.8605	DCAMKL2
7543.86	3567.23	5074.68	7193.73	CORO1A
2247.48	2181.88	2245.18	2433.21	RXRB
346.537	243.243	367.7	404.209	MGC4172
446.498	406.44	782.359	824.336	ACP6
2580.39	2004.68	1956.33	1886	ABI1
185.465	294.59	151.05	156.255	EPHA7
2126.57	951.4	924.125	1053.37	PTK9
272.19	221.714	166.689	238.484	KIAA0999
83.862	72.3832	49.755	77.899	GOPC
6842.13	11041.6	4294.3	4173.63	ZNF589
674.267	696.942	167.693	397.079	GPD2
2900	983.588	10613.9	8549.34	LDLR
4248.07	2382.61	4286.61	4171.55	DNMT1
987.824	346.58	1674.88	2054.94	HD
4478.2	4857.91	1995.86	1486.41	LIMA1
2749.26	428.839	2038.54	2284.2	GIT1
277.109	591.474	308.061	431.278	ZNF747
294.674	518.157	513.763	441.464	COL16A1
2707.53	1933.93	10075	8385.88	ADRBK1
130.826	342.845	299.107	196.196	ESR2
2660.73	1331.85	7628.64	6001.58	MLLT6
1161.3	2103.37	1537.26	1331.12	DGKZ
661.555	282.973	889.549	881.701	EPB41
881.429	729.832	658.622	647.105	TEP1
227.241	321.931	269.902	331.041	SYN3
1687.28	1627.55	1545.43	2159.85	GOLGA4
349.497	318.984	306.651	344.49	SPOCK1
1178.44	414.971	1224.76	837.297	N/A
3743.45	5001.37	6404.57	5016.83	SNX9
104.091	200.676	209.565	349.8	KIF3A
2159.95	3888.5	2247.07	2286.26	NFKBIB
5846.94	2991.56	3593.15	4348.19	AAMP
1451.13	1039.49	1955.3	2252.44	COPS2
1816.5	1033.32	2279.96	2920.35	NPTN
341.597	586.688	454.065	544.612	ALPL
7856.09	4072.53	5141.53	4542.34	BCKDHA
456.652	952.794	438.455	279.499	DRD2
1031.09	1040.28	217.588	262.394	COL5A1
1648.37	760.303	2292.2	2649.08	ARNT
141.512	63.5027	49.1156	54.8714	PLD1
851.229	1049.4	1080.8	1477.83	PECI
1545.72	616.954	2353.43	2359.36	MEF2D
1234.1	594.064	940.128	1100.85	CUGBP1
106.443	38.816	63.4018	201.505	LAMA4
144.684	117.115	63.2332	54.0326	ABCA4
246.278	376.682	390.803	232.99	KIF5A
2326.92	2210.2	1769.42	2344.03	SDHC
104.677	108.325	61.9884	62.6084	LOC613212
1307.2	245.853	1135.53	1859.13	N/A
346.514	737.409	588.155	363.604	N/A
826.772	1404	1149.83	1391.5	LOC387755
596.283	692.8	1452.7	1136.2	LOC387755
158.805	168.229	145.218	143.158	LOC387755
269.165	195.614	107.004	72.839	DYNC2H1
952.292	676.28	2313.51	3338.42	MGAT5B
196.714	188.573	170.22	208.359	LST1
103.829	120.095	171.376	122.561	LST1
3034.72	2089.22	4738.23	1472.67	PRO1073
5445.33	4433.09	6514.31	4888.28	HADHSC
3288.35	2772.09	2822.18	2840.03	PRPF3
486.44	1086.53	93.6063	39.8251	KIR2DL4
125.824	217.043	221.669	260.319	LOH11CR2A
9345.33	8048.73	3143.1	4005.3	TPD52L1
594.135	269.182	141.224	133.108	KCNK2
3902.3	3306.83	5514.58	5572.68	HDAC3
400.211	665.117	513.519	577.46	N/A
279.188	255.542	296.714	214.808	ABI1
7428.12	6140.4	4412.09	4296.1	C1orf34
187.071	115.703	164.191	144.801	SYNJ1
301.052	500.509	90.0318	98.2935	LILRB1
305.578	107.067	1544.07	963.35	CFLAR
297.532	523.51	186.137	209.097	LILRB3
159.333	298.159	311.775	106.443	MR1
403.513	418.339	327.858	438.107	SLC4A4
267.058	622.177	125.573	91.3232	CRHR2
213.166	71.057	128.856	142.004	CCPG1
430.843	1024.7	1120.92	1090.85	TNFRSF10C
587.178	673.834	445.601	442.16	LILRA3
1459.69	483.621	2740.97	2606.6	ET
236.619	331.906	544.331	410.647	CCRL2
15720.3	7544.94	27079.9	23888.8	CLN3
333.072	467.551	817.671	604.216	GRIN1
107.251	71.3023	131.445	113.731	ABCB1
6601.07	6588.14	3895.89	4336.81	CD3EAP
518.27	395.955	2340.16	2143.47	STK39
173.875	253.363	130.037	197.714	CRHR2
195.787	124.738	589.469	492.293	GUCY1B3
659.496	262.517	720.365	525.41	PPT2
96.7649	98.5261	177.042	151.599	RBMS3
9584.8	8623.33	4162.86	6087.71	N/A
132.574	178.552	192.341	51.3884	DSCAM
1278.49	1515.75	671.258	1055.9	TXNL4A
513.106	382.325	486.628	280.749	LILRA2
447.865	222.613	566.996	398.892	DLC1
7456.45	7608.27	1596.16	1728.86	TAF2
1081.33	518.739	1435.81	1492.6	RALGDS
644.853	889.917	1019.66	1077.49	STK23
1559.94	1265.5	945.438	925.771	TGOLN2
2475.9	1565.78	5374.38	4287.85	PIK3R3
309.256	345.061	318.07	512.129	DLG4
262.137	602.167	375.646	356.112	NCR3
2809.08	1733.95	3129.46	2505.92	MR1
1530.11	1380.87	1889.74	1451.06	ATXN7
1381.01	1404.91	888.508	668.82	N/A
5072.5	2866.13	1692.67	2931.11	ADCY3
109.869	252.385	80.4697	143.591	IGSF1
5948.18	4425.28	11207.3	9850.89	ATXN2L
1078.06	870.005	527.243	752.641	MOCS1
844.075	376.326	523.693	654.42	CASK
2529.29	829.742	2932.25	3917.91	CISH
311.74	159.222	310.831	278.206	NCOA3
668.5	1217	1130.58	1029.91	RHCE
574.277	575.575	509.429	565.436	PSTPIP1
215.308	142.06	183.58	221.427	INVS
123.728	128.508	130.721	117.077	TNFSF15
346.819	272.696	265.151	217.952	SDCCAG10
1653.6	340.144	563.963	711.521	SDCCAG10
736.236	1150.73	625.581	655.954	USH1C
860.439	820.651	2641.93	2309.81	GMDS
1108.38	682.689	2313.84	1732.92	FOXO3A
98.9006	103.134	116.108	108.745	GFRA1
1369.35	1050.27	3938.4	4402.02	TULP3
1231.53	859.792	919.662	720.308	UBE1C
527.264	256.597	94.9069	392.012	CSNK1G3
2828.06	1468.08	2339.61	2660.42	RTKN
65.6023	210.682	608.358	779.665	SORBS2
161.315	88.6284	196.038	147.016	IDS
109.131	157.447	1022.68	876.868	GNE
2143.14	1551.67	4002.2	3114.57	SEL1L
1857.56	1527.96	1415.15	1803.98	CD55
89.6096	161.4	191.723	158.344	CIAS1
2250.65	2939.11	3931.9	3164.93	SLC12A4
1119.85	734.44	622.55	614.805	SLC12A4
181.864	63.1183	88.394	50.4103	MDFIC
179.225	269.903	174.436	156.204	CD84
10075	7262.3	2891.83	3623.38	PFKFB3
231.646	493.662	479.527	478.595	VMD2
1641.33	410.753	436.23	285.486	VMD2
3532.87	3252.49	2790.01	2502.89	HUWE1
66.0677	85.7077	452.501	740.563	ADAMTS1
301.828	593.711	374.038	282.28	CDC40
2434.49	656.954	1602.63	1184.42	MBNL2
550.525	502.794	939.197	959.763	EPN2
158.464	180.398	192.331	67.3578	FHL1
80.4349	122.321	478.269	327.857	RTN4
2713.06	2694.89	753.506	882.023	MRPS22
117.015	52.8438	183.933	155.665	SLC11A2
1762.2	991.863	2081.08	2830.04	NOL3
4283.91	2186.87	2305.18	3301.53	DEDD
156.621	220.156	922.781	820.927	DGKA
392.276	901.287	1385.63	1752.7	DGKA
394.144	273.675	178.993	185.235	TMPRSS11E
148.995	78.0965	120.157	102.121	NRXN1
1774.41	1421.34	766.176	998.126	UTP11L
842.701	604.874	2689.49	2062.5	BLNK
174.092	317.864	249.884	191.557	RIPK5
3640.78	2413.86	3456.36	3381.34	HNRPU
92.9016	68.4866	118.724	85.8822	B4GALT6
429.798	157.094	156.46	111.098	CROP
2032.2	973.662	1366.91	1459.31	C17orf81
72.7251	125.565	128.768	120.865	DAMS
150.746	157.957	97.9278	165.263	RGS9
801.075	419.406	376.036	437.067	REV3L
397.029	211.51	478.256	630.172	PAK1
126.819	179.247	135.668	117.624	C9orf33
549.859	311.486	201.816	197.077	MTF2
8374.19	11478.7	16840	18119.4	AES
6314.39	634.7	6669.66	5903.72	EPN1
729.005	1504.51	483.137	364.665	KIR2DS2
1526.08	1150.33	483.471	513.711	CMAH
1352.57	943.958	449.371	553.793	MYCBP2
1107.43	491.238	1939.69	1786.39	LYPLA1
11770.7	11103	28549	25826.5	CLN3
15984	10671.4	34635	29048.1	CLN3
109.078	201.883	253.76	151.036	KLRC3
3482.12	3916.25	2219.59	1958.33	DDX47
3622.32	2022.53	3955.04	3136.62	SURF4
378.499	268.18	63.0861	60.0703	PDE8B
198.954	173.475	218.865	151.282	DMTF1
306.956	76.6012	239.747	265.705	SELK
6043.53	5501.42	4045.52	3361.89	VAPB
520.063	473.289	183.154	307.344	MTF2
529.114	558.605	659.101	426.221	GADD45B
489.508	156.181	1165.37	1235.86	NDRG2
1508.33	798.847	1012.22	1443.17	SUCLA2
202.457	141.22	330.143	305.923	HAND2
492.511	1025.18	251.041	282.943	FLNC
134.118	181.654	200.082	274.455	RGS7
5439.7	2940.99	5446.27	6166.64	LYPLA2
68.4279	77.2865	63.1521	87.6898	CUGBP2
162.903	194.35	184.363	175.133	N/A
71.7461	218.602	114.584	98.1638	N/A
110.884	110.909	105.2	48.7775	N/A
103.778	82.0778	140.388	97.7854	AHCYL1
525.73	781.63	674.539	729.995	N/A
332.925	396.047	381.065	250.989	N/A
120.691	183.086	90.8174	117.417	POLQ
97.5143	44.6498	86.3834	69.0117	C9orf38
80.2533	65.695	89.8754	142.41	N/A
511.427	418.939	227.056	256.676	N/A
4138.53	3239.02	5302.56	4294.59	N/A
71.9799	309.727	164.555	120.365	N/A
291.802	494.569	278.106	410.751	N/A
89.2035	118.742	132.2	136.524	SORBS2
192.615	235.872	176.155	119.41	N/A
6670.1	20290.3	2915.41	1622.28	N/A
257.105	679.482	383.611	300.825	N/A
3378.29	3104.78	2680.64	3533.01	ABCF2
582.168	409.432	1019.06	1104.6	TRIO
335.207	173.286	443.971	435.2	SLC23A2
187.483	119.857	1522.33	821.531	MDM2
415.302	238.092	213.789	205.02	PREI3
194.293	326.085	186.506	333.526	SARDH
125.267	419.618	121.158	108.072	SARDH
67.6974	39.3793	61.4678	103.586	PTHB1
58.5059	57.6129	819.105	779.621	MAP4K4
2821.14	1175.79	7053.9	8639.36	TM7SF2
482.075	414.111	1107.5	1608.23	LEPRE1
161.167	125.99	59.2257	118.194	GLS
297.71	461.28	506.817	309.156	ACSL6
227.325	377.923	294.727	275.215	AVPR2
93.1277	78.1378	162.298	148.77	LPHN2
192.312	373.758	133.202	83.2434	ZFYVE9
3790.53	1973.41	1738.46	3041.44	TAP2
29496.4	21944.2	21127.5	24097.4	MRPL12
530.097	330.149	1318.46	842.995	MYEF2
59.4027	341	162.481	155.642	CXCL14
132.97	105.538	175.935	167.404	RBM5
110.059	256.411	63.2375	80.7386	RGS6
103.3	169.119	164.296	201.642	N/A
289.583	420.577	585.609	556.46	MTAP
20630.4	16182.1	8128.93	11692.3	EIF3S12
1916.24	865.481	1715.27	2377.76	SMARCD1
935.492	774.065	146.185	91.1877	KLHL7
93.9813	145.153	198.928	279.528	CASP10
2985.24	2997.64	3714.86	4835.21	MSTO1
105.78	131.857	77.7101	281.009	CAMTA1
155.808	288.765	213.475	150.588	N/A
195.539	234.758	243.486	126.321	N/A
117.773	100.549	141.543	125.453	RUFY3
501.596	691.328	355.386	123.441	N/A
488.38	629.488	386.359	251.692	N/A
713.799	419.761	422.112	451.978	SMC2L1
86.1854	50.8531	60.8645	52.4744	EDNRB
77.6305	150.718	239.267	235.857	NEXN
959.014	632.805	686.367	831.446	ZNF589
147.674	232.735	236.868	242.233	HFE
624.035	1108.31	726.053	901.236	OPRL1
4352.13	9673.53	2622.85	5319.92	BAG1
267.158	368.932	512.438	654.795	ETV7
2063.73	1838.18	1991.22	1258.12	CSAD
290.878	426.354	378.623	335.248	N/A
49.5265	83.6841	136.864	58.6438	N/A
61.7261	136	100.472	166.764	ZNFN1A1
104.259	229.547	143.69	173.754	N/A
11942.2	7921.6	19601.3	20255.8	ERGIC3
192.312	305.869	51.2094	43.3602	N/A
16084.7	11648.2	398.727	408.026	N/A
56.5499	82.1652	278.76	39.7004	N/A
69.7025	158.627	94.1748	65.6767	N/A
353.375	580.189	569.204	614.491	DNAJA4
1885.91	1533.77	462.842	797.602	CLDND1
417.306	635.895	491.258	410.118	N/A
245.297	125.99	100.995	74.4273	N/A
115.642	188.375	528.554	184.805	C8orf39
193.876	414.322	176.062	181.332	N/A
494.782	270.673	419.413	376.642	MAN2A2
750.715	686.377	1453.68	1819.99	N/A
360.055	371.293	637.647	524.564	N/A
4146.41	3907.12	5100.92	5585.83	PRO2900
72.9281	91.932	98.1468	245.377	SEC23IP
579.975	205.939	474.181	378.007	IQWD1
2140.42	1885.7	862.934	1255.18	ATPBD1C
5031.43	2558.24	6217.55	5507.94	MKRN1
127.144	129.19	109.936	140.172	SLC43A3
151.983	207.26	143.637	238.269	PRO1880
377.157	144.344	79.5083	68.5473	N/A
1452.08	779.833	923.105	1048.76	VAV3
596.423	662.318	366.733	866.663	PTCH2
123.529	149.796	241.796	130.303	PFTK1
30054.4	23034.9	19331.5	23560	N/A
312.974	201.809	37.3659	85.6162	EPS15L2
121.602	185.562	112.268	176.562	N/A
2203.68	6711.93	1179.62	771.219	N/A
123.346	99.3673	91.283	130.918	N/A
579.672	311.425	594.32	280.58	N/A
548.458	1158.93	692.603	656.389	N/A
243.943	697.707	353.652	156.616	N/A
317.174	625.104	599.004	559.488	N/A
91.681	84.4792	89.4843	106.405	N/A
349.546	230.149	406.987	215.238	N/A
124.765	164.936	217.756	111.614	N/A
109.781	179.671	120.652	256.291	CYorf14
210.086	258.506	279.597	427.95	N/A
101.824	84.061	131.348	171.54	TIAM2
2388.94	1329.56	3411.15	4277.75	PRUNE
422.16	753.227	413.489	463.954	GDAP1L1
1293.58	338.532	2935.92	1882.32	EHF
600.277	498.834	1154.82	1171.81	UBE2D4
808.459	721.56	176.619	170.356	NFE2L3
119.492	237.96	155.351	207.644	OPRL1
136.639	97.4036	92.4772	136.516	SLC8A1
88.561	78.3171	186.119	208.176	ACSL6
104.259	466.601	198.783	119.233	N/A
787.515	714.571	369.902	425.561	LOC654434
175.861	142.349	88.7328	72.2141	N/A
732.182	485.469	465.033	508.703	N/A
180.484	115.703	554.419	622.61	N/A
61.8143	198.928	222.768	79.4739	N/A
63.561	197.5	132.837	199.884	N/A
4399.65	2003.21	3700.84	3991.79	WDR23
863.922	646.944	583.789	507.085	N/A
873.783	919.545	480.395	303.154	N/A
1324	1060.34	930.773	777.298	NULP1
1317.11	506.934	531.885	827.995	N/A
144.172	214.55	113.143	254.39	N/A
3490.64	4953.56	4812.02	5568.06	LSR
122.369	57.9207	67.8305	168.906	N/A
255.681	245.344	337.675	230.908	N/A
3615.89	1216.85	26761.3	17124.2	N/A
2086.5	802.315	3475.87	3886.52	CISH
65.9978	60.3845	140.807	256.101	MTERFD1
1153.75	1150.73	1171.21	1573.15	AMDHD2
5729.27	3569.45	3454.42	5677.43	C7orf20
5824.75	6113.3	6489.62	7788.05	N/A
484.612	336.736	1143.73	664.924	ITGA11
262.318	543.925	580.52	604.723	ZBTB20
265.538	446.76	623.833	424.805	LYZL2
56.2559	124.713	94.1236	74.4321	CLEC5A
56.0215	89.4761	148.002	111.748	HFE
227.325	432.847	158.002	105.192	HFE
450.576	392.194	253.997	416.426	GABRQ
276.506	167.493	393.286	475.782	N/A
165.516	438.515	205.837	164.464	PPP3R2
91.3132	340.461	456.445	415.882	ANKS1B
658.713	1181.12	1086.52	932.549	CAMK2A
996.913	1367.96	1116.6	989.469	CAMK2A
2107.35	1577.31	2647.64	2077.5	N/A
426.586	512.164	437.224	498.631	TGFA
549.944	674.523	772.225	837.297	TGFA
85.8605	259.751	61.1467	60.172	HFE
4488.22	4049.93	4255.23	4545.34	C8orf30A
1797.18	1597.7	2646.83	2498.73	GPR89A
541.984	607.53	771.562	891.511	C3orf19
6324.55	4108.79	6456.25	5860.54	ANAPC11
1956.72	1071.62	2178.05	1433.46	FOXP1
422.434	221.639	834.861	716.627	THRAP1
3134.85	2568.33	1877.09	2237.87	RNF24
1813.88	1251.87	886.225	1206.54	DREV1
1021.99	448.483	639.197	498.439	SUV420H1
1290.61	831.839	229.781	484.521	REXO2
951.239	2454.7	788.049	610.723	PCDHB17
1587.96	1174.38	578.747	670.064	USP15
10073	7291.89	8395.53	8491.15	SDF4
210.805	124.101	1543.96	1131.05	MARK1
5207.16	2466.93	3296.01	3011.08	Kua
110.497	113.255	287.274	141.187	ADAM22
6522.04	6108.19	5456.71	3373.31	SYNCRIP
1156.56	1363.86	655.637	725.146	UCHL5
297.291	156.742	68.5829	35.7405	GLS
15828.1	15543.7	16158	16465	CIZ1
321.792	818.326	265.172	122.683	N/A
6922.87	6848.6	1177.71	1265.75	VCX3A
2516.4	986.505	1804.56	2545.47	N/A
2504.55	1491.54	1599.11	1548.03	C14orf100
951.339	654.916	294.126	362.721	PPA2
6015.76	7845.73	8456.15	9955.32	HYPK
350.727	265.337	469.66	209.315	CLDND1
837.096	398.541	991.762	1080.34	HSPC049
135.052	184.981	156.034	168.615	DDEF1IT1
92.2383	261.88	56.9155	102.019	ARMC8
84.8953	380.617	291.798	407.511	WDSOF1
218.775	321.438	670.337	436.058	DAPP1
2402.08	1996.75	2140.62	3158.33	PSENEN
57.2899	63.9243	296.96	233.47	TLK1
5059.13	5620.56	2218.03	2119.25	CDC16
24.2664	56.2379	87.4783	105.352	ABCA1
335.733	205.389	768.428	892.755	LOC158160
896.489	707.841	2494.64	1997.24	PRLR
536.533	414.791	763.355	728.325	N/A
1461.89	657.308	1591.84	1758	CHFR
2355.09	1757.23	102.999	269.046	CAV1
4459.04	5691.28	5502.81	4972.59	OGFR
2525.71	1756.25	2305.74	2181.59	EIF2A
930.095	347.501	567.591	443.155	INTS4
1499.82	2043.63	1049.86	927.832	LOC51152
7014.52	7290.12	7510.28	7788.21	ICMT
267.755	206.281	185.977	401.341	FAM54B
176.934	129.897	525.058	442.901	N/A
230.129	319.85	172.931	179.877	AJAP1
5476.72	4428.68	7519.03	8267.32	HMGA1
2531.66	1166.75	1718.43	1453.05	TACC2
296.94	424.95	382.361	394.81	DRD2
2229.95	2430.72	2939.67	2525.59	VKORC1
4090.46	1533.54	7805.16	7282.16	CEECAM1
2809.83	1958.07	2159.14	2756.3	C17orf25
11720.7	5289.97	3591.53	3482.74	ERBB2
3517.64	1833.08	4592.09	5214.84	ABCA2
6970.34	3697.36	235.825	286.312	MEIS2
1409.68	3411.6	761.68	1268.72	GABARAPL3
532.167	597.884	715.806	604.471	MPZL1
140.566	211.306	395.081	329.004	PKD2L2
191.38	386.709	431.971	265.035	HBP1
3712.21	3169.65	1267.77	1121.34	MRPS21
5214.71	2697.88	5234.38	6401.96	DDX19-DDX19L
64.0603	255.662	114.584	71.3486	RGL1
553.692	744.258	2036.21	1721.24	MXD4
80.3267	151.89	109.444	157.981	ANGPT2
21222.7	14113.9	29577.5	25539.7	9-Sep
183.773	153.765	102.379	88.2189	SLC26A2
83.862	141.014	106.563	126.632	N/A
507.677	734.118	996.311	451.978	CACNA1G
1816.68	372.223	737.196	586.328	NUDT4
91.5674	229.743	105.213	103.594	AGXT
1647.28	1429.93	1318.75	1476.2	NFYC
8719.33	5933.43	10304.8	11095.8	MTCH1
93.1563	270.872	208.26	151.315	N/A
1471.53	1002.95	882.762	971.73	ZNF3
311.365	506.815	749.895	449.291	C9orf130
2045.38	1687.17	1213.21	1314.57	CHPT1
105.095	204.553	50.7872	69.0164	N/A
534.167	395.464	557.54	455.633	PARD3
2839.31	1276.77	3541.51	2461.8	PARD3
2911.28	3736.34	4458.34	4001.99	TXNDC6
5190.25	6089.56	6473.61	7488.61	RBM8A
524.147	420.577	675.198	535.824	ICOSLG
311.928	110.964	377.783	353.322	FBXL5
59.6593	91.0836	1280.1	671.107	MDM2
511.187	659.147	849.055	615.585	TXNRD2
249.543	327.681	171.54	182.665	DMTF1
390.348	345.526	156.13	186.85	GPRC5B
298.968	577.107	283.736	276.926	N/A
185.381	299.037	116.365	144.667	SLCO2B1
830.138	630.13	1050.62	1009.74	PINX1
49.6613	47.8428	52.9	45.4531	IFI16
129.634	337.504	1175.73	563.444	IL17RB
984.584	1244.2	1615.26	1349.15	SLC22A7
110.196	153.906	274.822	161.411	C9orf53
385.172	464.707	553.376	1033.6	PECR
1069.06	971.006	213.667	743.476	CBWD1
1322.06	658.085	1418.98	1153.83	CUL4B
1039.53	559.379	317.564	214.64	TMPRSS4
579.256	637.361	448.567	476.617	CENPJ
230.648	260.46	192.88	152.28	PCDHB17
295.025	435.345	243.323	194.649	N/A
376.467	617.593	296.739	141.448	N/A
4444.47	3255.3	1644.32	1358.36	PILRB
1832.46	928.694	1844.76	2199.52	PCCB
285.377	689.868	436.079	754.904	RAB4B
1229.16	1038.25	688.914	749.894	RP3-402G11.12
4817.96	3782.3	3702.09	2945.08	CSNK1A1
1951.36	1924.83	1288.71	1820.33	C19orf28
633.185	1153.72	820.448	602.822	FER1L4
624.662	245.445	1185.7	1035.78	CEECAM1
324.859	195.837	215.692	143.22	N/A
5541.96	2777.62	7859.7	7987.72	FLAD1
793.354	495.218	1414.59	1982.5	POLL
6826.42	4690.39	4189.37	3858.03	PVRL4
2518.94	808.288	1884.66	2550.88	TRIM3
1603.03	961.156	1288.05	898.973	TACC2
3193.99	2551.87	2900.01	3636.43	TEX2
770.904	2477.09	987.225	765.397	N/A
291.017	148.516	287.901	195.085	N/A
121.775	422.183	227.774	444.956	C9orf31
951.763	376.556	725.027	823.808	PHF20
173.276	46.3007	196.918	185.592	RALGPS1
405.787	1016.57	341.017	872.701	N/A
540.571	628.412	872.601	873.059	SUFU
195.249	495.218	172.159	92.495	LGALS12
684.691	363.194	809.661	1065.09	CSNK1G1
2641.47	1540.42	3210.71	2629.08	SUPT7L
1347.34	745.67	776.688	827.945	VEZT
807.571	454.074	715.259	955.591	N/A
3476.07	4080.86	6869.38	5994.89	SH2B
917.504	1132.86	1368.19	1230.82	N/A
238.542	383.313	293.942	365.825	N/A
402.818	345.273	882.979	634.264	C1orf121
1479.03	597.624	2411.94	3219.02	PML
843.066	667.544	669.655	854.692	PML
217.99	222.032	413.842	434.769	ZNFN1A4
14056	4020.47	13709.8	14033.8	CUTA
5136.01	2585.34	4386.31	3799.8	ARID1A
54.2939	68.7502	69.7831	90.1142	ARNTL2
1691.88	1335.43	2876.85	2533.41	USP21
230.543	463.528	179.035	192.672	N/A
3591.86	1111.01	10955.1	10952	MKNK2
294.886	548.658	288.11	226.9	CCKBR
182.496	122.247	321.006	122.578	C21orf91
1244.16	1279.42	291.084	466.178	MRPL39
356.777	365.574	449.251	331.845	EVC
1385.56	701.49	2701.7	3167.46	ZNF278
99.7447	112.62	101.502	241.677	CD244
162.619	78.0965	79.2607	175.415	LOC51336
962.53	456.533	1558.34	1635.65	SLC17A5
408.965	198.015	742.874	489.281	VPS53
242.851	158.926	332.622	222.814	CASC5
1174.56	965.044	1153.66	1176.1	DPH5
117.894	116.839	337.675	285.054	MTHFS
1184.24	1495.16	726.985	834.395	C3orf28
865.176	377.489	520.216	353.831	FOXP1
1830.79	966.035	584.886	617.771	ACADM
96.2109	102.727	113.944	133.418	N/A
2552.03	1759.29	1996.18	1990.43	REPS1
2621.44	897.026	2482.7	1937.72	ARID1B
594.701	373.514	282.502	240.219	SP100
62.6564	64.8738	107.714	84.742	ARNTL2
3791.59	7849.55	3602.98	2340.09	N/A
2888.76	2323.89	1444.79	1154.79	SH3GLB1
10600.1	4588.79	3370.97	4142.18	POR
151.521	102.99	416.205	383.215	ESR1
130.037	178.332	238.531	466.613	ESR1
17578.2	38628.3	11389.7	6767.46	N/A
1422.61	574.257	1360.33	1452.38	C6orf149
6914.07	3893.51	4674.86	4250.02	SEMA4B
2163.94	1749.48	357.404	300.233	NAPRT1
604.344	1012.92	930.308	457.441	UBE1
42797.5	28943.7	1081.21	972.053	GSDML
942.946	800.985	605.104	835.167	RBED1
185.149	138.557	141.394	167.387	C9orf97
1928.32	3081.9	5408.11	5600.37	SEMA4C
1810.72	1014.5	1441.4	1828.31	N/A
1152.93	677.667	2276.07	2269.5	RAB24
531.981	375.195	349.923	399.655	C10orf86
188.59	244.026	63.0582	96.5247	N/A
73.0132	229.259	49.0599	54.9435	KLK4
125.026	111.513	85.5956	98.7097	KLK4
399.657	635.136	853.207	920.105	HES6
2981.47	1589.41	2438.1	2262.75	ABI1
1451.71	399.028	664.351	811.298	STEAP3
8651.21	3910.08	11911.1	12460.9	FLJ20273
3525.21	1452.08	5427.9	5481.56	LGTN
122.803	73.9688	139.557	120.252	SH3GLB1
538.775	671.375	785.24	616.389	TRPV4
1690.08	794.45	2518.89	2539.44	SAPS3
399.262	260.094	231.521	331.251	USP28
41845.4	43152.5	21568.9	36430	N/A
4816.34	4650.04	2006.92	2218.51	N/A
567.683	1873.32	378.961	183.82	N/A
645.751	1370.14	584.551	361.155	N/A
2282.8	2478.67	321.248	680.988	NRP1
4416.12	1996.31	2847.66	2746.05	ARID1A
234.105	312.377	262.285	254.603	C21orf7
186.015	295.375	255.96	180.645	PLAC4
1820.55	1938.21	745.878	730.392	NALP2
2674.74	2901.61	1823.98	2133.45	LOC440354
37942.2	41759.2	47361	48628.3	N/A
352.417	251.75	446.885	349.876	ZNF638
2028.16	500.955	2932.33	3070.99	INPP5A
975.551	997.599	550.209	566.999	LOC441212
300.191	275.021	171.379	199.082	N/A
12870.6	7296.68	14983.5	14206.8	RPLP0
2580.78	2465.59	1837.57	1597.09	PPP1R2P1
300.297	820.809	58.4523	62.9279	KIR2DL4
569.389	234.939	589.722	539.308	ERBB2IP
7422.26	7220.78	225.915	280.85	SCIN
1359.35	591.433	1411.39	1306.09	BBX
319.901	308.788	62.6297	86.314	N/A
1336.06	150.65	270.344	204.837	N/A
722.738	402.097	190.071	282.146	MRPS10
557.885	732.45	304.27	320.35	N/A
97.9095	266.037	72.1001	74.6666	ZNF479
4115.19	8641.62	2234.97	1527.24	RABGAP1L
23262.9	18397.2	15225.8	17427.7	MCM7
137.958	121.882	126.107	146.259	NRP1
2111.92	2667.05	4884.59	4574.34	CHMP1B
13841.7	8308.5	6736.9	9226.52	EIF4G1
2950.62	2230.97	4100.2	4059.89	N/A
4472.31	2923.58	1408.86	1769.41	APP
99.0617	175.985	118.431	172.347	GHRHR
202.418	164.226	222.325	386.189	TLL1
2992.74	2864.63	3452.23	2596.07	BRI3BP
310.312	481.774	381.374	350.848	LILRB1
282.828	380.077	429.556	190.005	LILRB2
25902	29298	15291.1	16245.8	RPSAP15
756.954	2339.78	100.874	122.027	N/A
1804.25	452.161	120.157	116.337	TDRD1
8205.31	6973.06	4194.2	5318.83	KARS
1896.78	1867.09	803.652	1166.44	EXOSC5
144.767	145.279	496.504	351.053	CDC42SE1
128.197	133.167	234.81	167.926	EPC1
3711.28	2240.79	3884.19	3696.91	TPX2
390.591	752.578	290.133	280.557	BLZF1
109.546	85.1235	100.209	65.1874	C1orf14
1424.73	749.237	1368.46	1715.44	SLC26A6
169.711	463.54	232.95	243.602	FASLG
222.858	85.1235	283.122	335.942	CEP70
811.647	1890.37	680.042	1185.53	N/A
2066.4	1269.54	364.303	432.554	N/A
1532.43	1518.11	3429.95	3961.86	LOC389833
791.258	355.094	1183.71	1466.02	MPPE1
392.887	909.138	410.893	456.229	N/A
8061.69	12494	3141.99	3362.42	N/A
933.055	1483.75	714.713	559.79	N/A
486.787	889.824	294.313	206.997	N/A
426.026	525.62	213.475	359.969	N/A
970.804	1264.19	1738.3	1720.73	SUV420H2
1105.57	2032.61	2163.89	1360.72	N/A
198.977	346.525	234.239	315.545	N/A
292.203	329.459	847.029	321.671	N/A
3835.33	3412.68	287.458	298.607	C8orf73
1918.59	1439.82	2749.61	3162.1	TERF2IP
3160.41	2020.74	1990.22	1642.45	TTC9C
151.643	178.398	95.7184	55.0796	N/A
750.238	958.217	521.551	469.095	N/A
153.415	350.738	170.501	362.729	ADAMTSL4
793.924	1424.88	1171.11	1225.47	PLEKHG6
628.653	1645.1	831.865	521.056	N/A
172.86	269.601	122.53	183.276	CHIA
366.428	568.6	115.83	140.699	CLEC4M
807.099	1427.92	959.972	636.622	SLA2
1339.15	809.589	1047.61	1136.8	PEO1
97.4191	132.075	174.656	121.866	PCMTD1
564.237	180.127	235.909	327.771	CBWD3
769.234	1143.07	732.409	388.273	PRDM16
90.6414	68.5704	181.593	170.501	LEF1
181.839	198.84	315.084	313.413	C18orf2
1483.65	1279.63	61.2145	158.359	NTN4
1168.15	868.447	1058.59	892.257	CLSPN
113.305	78.3012	177.465	100.209	BDP1
608.014	299.892	888.107	590.428	NCOR1
711.823	140.091	552.648	357.176	SLMAP
914.207	132.662	261.1	182.834	HIPK3
2966.62	1724.63	1711.07	1324.35	STX16
1176.85	1808.77	1214.81	1341.81	N/A
2339.94	4276.9	6755.74	4856.51	GFER
384.433	227.581	326.448	273.297	MGEA5
1236.12	736.596	751.358	713.884	SENP6
7833.03	6590.93	6711.69	7913.59	PRPF31
4759.92	1054.28	2454.78	2531.14	NOTCH2
203.405	284.394	697.825	578.814	OXR1
2163.73	1517.17	1485.82	1204.89	RAB6C
200.88	488.58	73.9124	76.4313	LGALS12
235.178	140.699	215.772	138.583	TARDBP
401.149	239.532	448.126	355.256	SPTBN4
240.052	321.931	344.066	261.219	SPTBN4
1203.99	1208.22	1486.71	1370.51	IGSF8
5367.5	4390.01	2549.95	2350.23	RNF7
1144.98	959.58	918.973	963.015	RUFY1
988.773	358.129	3478.93	2749.63	CASP2
1572.71	900.494	1274.56	1282.05	DNAJC10
1881.55	985.713	1216.33	1593.59	TCEAL4
89.4425	192.503	54.8849	45.7272	N/A
74.982	110.415	33.6113	31.6445	N/A
2706.08	2805.11	7146.74	7134.65	FLJ22795
270.105	763.015	1057.9	693.454	GATA4
135.701	204.457	90.199	139.261	N/A
132.777	351.591	142.394	168.653	N/A
1036.09	1511.92	2356.42	2924.98	N/A
181.586	345.94	120.064	164.192	ITIH5
3254.84	3835.99	2056.67	1356.26	SCRIB
520.043	675.495	298.396	221.265	MNT
8095.4	9396.21	10882.9	11581.3	C1orf77
294.441	398.293	510.278	608.358	C9orf86
262.807	951.501	274.445	181.449	PP8961
99.5884	97.0908	320.819	206.573	ZBTB37
911.034	524.884	452.558	370.799	TREX2
1802.08	569.701	3044.92	2238.45	MMS19L
403.138	410.479	541.625	357.001	MYCN
287.498	81.7375	301.149	306.768	N/A
4876.99	5578.44	3917.91	3801.81	DPH1
40112.6	42747.2	40754.8	45144.9	N/A
2764.69	1912.35	5590.54	4832.58	VEGF
2807.33	2074.55	4176.16	4279.82	OCIAD1
119.37	99.4151	103.665	130.509	C1QDC1
3447.41	1371.5	5296.35	5650.89	N-PAC
298.308	131.151	640.764	708.401	TRIM58
661.99	596.196	1179.58	1247.33	RAB34
826.772	1161.24	1027.31	799.126	OR2A9P
8785.9	3373.75	9640.98	7558.14	CANT1
256.647	139.544	204.206	135.256	FCRL1
95.0999	95.9361	50.7256	89.931	FCRLM1
178.167	327.01	202.66	223.684	FCRLM1
305.391	337.999	437.037	436.633	FCRLM1
64.0643	95.1088	56.0263	104.311	FCRLM1
444.039	426.709	528.886	478.238	MAGED4
571.832	1197.2	1981.8	1148.3	DUSP2
560.998	357.567	707.162	779.904	CSPG4LYP1
1771.89	4172.74	2387.27	2551.63	GOLGA2LY1
337.675	342.945	275.625	242.036	TTTY5
723.651	1120.75	278.996	395.537	TTTY6
218.12	231.915	365.412	132.116	TTTY11
179.644	317.772	81.0525	100.923	TTTY13
673.986	1130.83	888.512	847.358	TTTY14
101.404	118.517	132.222	82.1526	IL17F
553.834	196.068	735.251	740.116	STATIP1
186.406	457.107	250.419	191.166	ZIC4
166.345	272.04	255.988	338.975	SLC4A9
639.267	259.524	274.981	467.217	ACHE
687.882	1331.84	1083.02	1073.99	KLK3
787.985	586.113	711.343	965.867	DDX31
1290.42	2747.11	466.935	746.914	KLK2
361.818	268.434	516.577	480.035	CECR2
20721.9	38566.7	12724.8	9295.63	N/A
11226.8	27220.9	6858.5	5171.5	LOC402469
19257.2	32964.5	5649.72	6082.41	FKSG49
235.968	433.636	244.07	204.933	CDRT1
672.804	375.115	409.884	368.421	PACAP
22090.6	38030.5	7567.59	5764.18	N/A
740.419	401.615	554.239	504.955	CTAGE4
72.3566	155.665	160.02	133.108	CTAGE5
1124.04	2558.64	1224.91	1056.13	LIM2
893.529	454.998	552.004	419.497	RP6-213H19.1
304.27	746.976	365.28	818.734	NMNAT3
425.981	1573.74	259.582	227.076	RP11-34P13.4
11931.2	10943.5	39170.2	31451.4	MUC1
1105.67	894.874	3305.63	3093.72	CFB
241.726	155.701	498.631	624.327	USP32
349.497	222.269	343.122	255.831	FAM46A
117.706	86.8406	63.6873	74.4897	DKFZP686A10121
598.948	1214.5	735.095	645.547	LAMA1
38.5567	32.1412	43.6317	48.4618	SLC6A15
3695.68	2307.7	4021.83	5000.7	BTBD6
183.495	228.809	272.929	242.036	BBC3
472.414	654.01	1411.01	1309.06	PBX3
158.678	97.7788	94.4559	92.3584	CASD1
5026.71	9081.03	4616.43	4165.15	DNM1DN8-2
80.198	96.9577	105.811	163.486	PRG2
266.805	405.501	431.556	532.038	OACT4
870.561	547.042	554.792	595.145	GTPBP3
757.288	1126.31	433.966	582.227	ADAMTS14
277.435	248.432	182.055	302.753	KCNIP3
655.342	583.005	808.591	506.798	CCNL1
313.491	213.642	379.738	335.236	RBM15
358.348	317.769	400.21	363.424	N/A
254.933	568.382	208.076	174.758	N/A
977.504	1259.74	695.833	736.423	N/A
342.723	553.692	457.84	792.621	N/A
845.884	1304.77	1946.45	1574.7	N/A
184.492	565.469	199.059	84.9211	N/A
126.04	72.403	118.689	140.921	N/A
691.877	630.572	1396.25	1520.38	CALCOCO1
659.557	367.368	537.943	544.383	LARP4
752.242	507.021	376.247	523.49	TNS4
1457.33	1098.8	1037.36	928.348	UBXD5
2244.36	2883.34	2219.27	1713.04	N/A
2516.16	2018.41	3459.48	4449.53	PML
230.484	389.472	120.862	145.244	CD300LF
245.44	649.801	397.246	367.27	CD300LF
2321.2	1196.16	2837.99	3083.05	PLXDC2
400.597	432.354	259.046	192.659	THUMPD2
478.671	895.914	713.188	643.667	PARK2
340.745	1111.56	939.904	840.673	PARK2
734.918	842.799	844.618	539.763	PGLYRP2
390.054	503.647	510.334	361.541	N/A
70.555	44.3387	332.801	434.505	MDM2
109.953	139.082	381.899	425.91	MDM2
131.142	103.677	478.765	409.964	N/A
58.6094	145.083	643.49	616.662	MDM2
195.723	164.347	598.575	749.03	MDM2
763.964	211.306	2015.86	3011.53	NEDD4L
257.604	568.854	87.8865	100.86	EYA2
2543.06	1823.32	2855.61	3176.89	SART3
360.589	457.714	258.885	335.086	N/A
1224.01	1154.91	1903.3	2023.14	MARK3
101.065	116.93	146.185	148.04	MED12L
53.6287	203.637	35.2952	74.4137	MED12L
453.45	490.954	414.172	472.581	N/A
1757.1	2348.03	815.136	951.531	C21orf70
381.557	704.074	344.398	436.506	MYO3B
99.8826	181.499	101.269	47.8266	OSBPL8
350.465	508.398	437.687	389.569	PTPN7
752.1	599.488	271.407	297.098	MAD2L1
447.865	148.4	484.138	536.732	RAPGEF6
658.388	774.773	463.6	654.61	N/A
904.511	397.313	456.432	554.519	NSD1
239.298	148.936	61.6281	125.437	PANX1
596.207	799.076	858.034	713.862	PANX2
3445.12	2947.34	4667.98	3849.23	SLC29A2
127.933	90.2357	362.073	396.151	CADPS2
326.823	373.75	435.577	575.601	MAGI1
1348.75	830.52	818.683	1164.85	6-Sep
606.018	351.272	333.656	354.337	DFFB
376.479	658.085	436.667	387.983	CIITA
228.122	534.743	139.978	276.923	KLK7
694.712	1269.59	775.922	458.98	TTC23
96.0715	155.665	284.246	219.018	PRLR
1217.24	1030.77	5000.33	6093.85	ABCA12
536.154	249.474	721.507	747.57	MYO15B
1558.8	835.766	1825.59	2044.42	BRE
1088.77	506.127	349.959	505.071	CASP8
238.072	311.855	274.729	223.567	ST3GAL3
430.15	503.703	164.717	130.41	ST3GAL3
509.885	1277.41	878.952	939.692	ST3GAL3
130.081	192.159	255.339	193.907	ST3GAL3
382.579	457.714	295.394	483.753	PRDM15
92.6114	120.706	58.001	136.623	MCM3APAS
198.328	162.948	184.363	149.585	C21orf87
405.602	526.167	361.06	342.683	C21orf89
217.803	269.387	217.668	267.04	CD300LG
369.315	676.75	681.257	506.928	CD300LG
594.135	276.456	436.667	343.44	STX16
117.61	96.4843	162.83	184.679	ALS2CR19
37.9948	42.9963	52.6837	53.8245	CUGBP2
1325.62	941.51	341.132	302.04	RSNL2
48.0054	40.0038	36.0874	61.1874	FAM82A
1153.7	331.182	1384.53	1102.76	SON
175.921	176.514	147.541	245.668	GCRG224
2099.75	2287.47	2571.26	2357.71	N/A
218.12	96.7066	257.515	263.359	SNED1
2440.34	2169.37	2317.62	3517.64	C18orf22
1743.72	742.785	496.894	436.332	XRRA1
427.241	532.213	381.627	360.207	C7orf13
60.7993	126.466	241.184	108.486	C3orf15
71.3815	177.853	42.9575	85.0372	VMD2L1
108.464	132.507	221.887	217.531	RNF32
129.713	139.199	94.4683	72.7468	FAM48A
328.074	276.705	133.074	166.618	SAMD9
483.147	940.608	414.559	223.557	FKBP6
1119.29	628.653	886.624	813.277	CSNK1A1
98.891	203.842	104.073	164.614	LOC150159
206.872	136.347	130.7	63.0466	N/A
320.212	450.442	430.494	322.404	N/A
851.853	1236.59	1335.41	1145.36	MEG3
131.661	232.931	45.1987	55.0197	N/A
3021.12	866.631	614.316	865.633	FOXRED1
556.973	591.702	438.365	332.505	N/A
2561.92	3940.68	2813.69	2381.56	FAM100A
142.925	199.114	144.846	106.738	PP13004
229.605	279.248	370.804	606.318	A2BP1
154.298	170.457	226.89	246.455	ASAH2
325.774	246.128	223.673	374.639	RASGEF1C
1085.17	769.722	1141.3	879.41	LOC152485
591.745	431.183	677.946	904.366	MGC3265
305.765	471.894	297.924	233.131	N/A
988.872	1130.98	930.789	867.285	PSD
443.432	610.562	218.781	372.666	N/A
314.18	111.799	272.963	312.296	SPTY2D1
42.9273	45.2272	41.6399	46.5456	LGR8
5888.61	4648.95	8434.84	5934.91	PRKCBP1
962.232	905.935	531.187	810.308	LOC128439
138.417	186.506	69.2883	71.4224	BCL2L11
231.389	1059.43	285.201	78.8038	N/A
2103.36	1537.26	3006.17	3050.86	LRCH4
5207.78	3369.28	4753.8	4419.27	HNRPU
554.35	435.12	1119.62	1338.39	CSPG5
58.1791	86.1854	73.8734	56.2488	KLRC3
738.413	646.455	650.39	940.23	N/A
328.804	256.327	395.233	358.31	N/A
232.951	496.298	89.9164	66.2815	N/A
420.234	371.834	206.307	415.882	N/A
2110.99	4853.06	3237.14	2919.11	N/A
353.712	705.539	444.837	381.279	TNAP
105.423	99.3852	242.262	263.515	RGS12
56.7633	79.4077	61.7148	99.1848	CACNB2
3861.19	2210.56	2420.3	2315.71	C10orf9
682.002	588.754	1253.06	1180.67	DBF4B
471.894	1265.11	762.468	857.206	FAM71B
472.181	432.097	229.905	256.807	ADAM33
347.733	627.69	1288.97	952.146	MGC22014
325.506	424.84	281.39	181.95	RAPGEF1
2129.6	1042.87	4109.64	3263.87	LRBA
311.665	395.364	192.302	178.979	SMCR5
1308.06	807.126	2410.28	2086.55	CDCP1
157.646	193.852	226.217	150.583	ALOX15B
953.954	730.484	597.719	512.401	PPARGC1B
34586.9	37832.5	24986.5	20360.9	N/A
108.035	121.611	82.8343	120.419	CXCR3
6053.86	3691.28	2896.1	2619.18	FLJ11806
220.902	301.503	1529.87	974.43	SLC12A6
1459.11	778.51	1730.78	1833.19	WAPAL
108.035	196.068	107.048	83.0705	DEFB119
2690.99	2392.12	4823.07	3238.67	VANGL1
225.656	536.352	225.038	259.318	PSORS1C1
824.894	1035.8	320.562	253.315	PSORS1C2
1040.51	992.713	1811.71	1589.93	GOLGA3
601.218	338.803	374.899	352.421	F3
310.389	177.122	282.983	201.281	MYEOV2
545.561	474.384	246.42	481.653	TJP2
2108.9	1117.21	3033.5	2812.33	MAZ
2703.64	2645.49	4459.38	4604.72	KIAA1545
1073.42	772.157	1707.83	1165.96	DIP2A
671.763	447.29	491.566	253.172	OSBPL3
114.253	94.6228	245.545	63.1829	HOP
72.5353	66.5508	103.094	151.938	RGS7
234.74	201.214	245.871	357.394	N/A
1231.09	655.163	582.259	668.646	ADAM9
183.477	285.215	267.228	351.898	N/A
588.314	312.506	391.311	428.334	SLC25A37
265.863	252.654	228.154	235.469	N/A
1293	1671.8	841.521	532.724	MT1E
834.965	398.24	490.752	600.985	DREV1
545.014	835.463	847.644	893.77	AMPH
166.715	261.644	175.687	217.2	LRRC7
837.954	1172.29	986.123	1070.67	ABCA13
133.771	456.646	75.5176	92.0787	SEZ6
4120.29	4994.03	10238.2	11014.6	TRIP10
347.512	224.215	434.504	671.904	HISPPD2A
590.454	595.631	913.642	338.975	HYAL1
389.258	231.429	237.336	324.406	HYAL1
1125.55	613.501	244.204	309.464	USP48
1999.53	2435.8	1145.54	1197.13	CDC26
197.274	570.982	143.666	261.823	N/A
4703.15	2890.34	7975.37	8544	MTA1
176.896	98.288	713.226	378.596	RHCE
11916.4	8403.65	8564.2	7497.37	FAM10A5
2254.36	2440.63	1340.54	1243.13	FLJ21865
404.491	777.992	382.552	391.21	TAC4
3577.95	5843.15	2735.36	2034.81	TAC4
214.792	216.793	194.206	188.53	TAC4
97.6776	74.3375	83.862	67.4155	CACNA2D3
2107.12	1710.66	1356.24	1058.8	APITD1
89.9661	128.007	389.681	108.768	PRY
1309.11	1226.17	1956.95	1652.61	ENAH
347.856	297.502	258.928	315.584	MGC35048
500.251	379.528	331.563	273.828	NUDCD1
212.362	544.491	229.347	258.624	ECE2
237.338	713.889	510.066	420.139	MGC26694
767.175	637.361	485.097	564.55	C20orf161
325.341	226.097	487.763	577.318	C10orf28
113.87	69.1963	100.922	115.541	DRB1
235.257	598.287	279.929	199.387	CMTM5
2173.41	1551.9	6221.65	4551.03	MGC17330
176.149	211.963	144.486	132.864	N/A
296.199	174.895	92.6908	79.4532	PTBP2
742.652	315.462	587.48	700.128	MBD4
412.752	430.613	760.152	349.812	ZNF397
84.1596	107.736	160.263	178.288	ZNF396
393.139	538.793	94.4191	838.914	BRSK2
492.8	603.602	426.524	381.835	BRSK2
1280.5	2928.55	1238.79	946.952	TAC3
675.889	408.166	1227.79	803.369	NICN1
1541.71	2131	4286.05	4242.77	BCL2L13
4985.09	5990.22	6633.32	6539.27	FAM10A4
369.42	446.684	534.186	213.534	TGM6
1636.35	1076.47	275.255	612.086	ABCC4
908.237	1098.93	1621.58	1161.3	ZNF24
125.713	73.715	78.8925	37.1173	AHSA2
5382.89	2712.64	4712.74	5082.29	ARHGAP8
382.152	436.185	404.209	327.424	N/A
56.7497	59.0342	133.684	61.3451	LOC280665
86.5316	124.459	138.056	136.902	KLRD1
73.2386	64.1314	94.0953	99.0617	DCT
364.262	569.147	289.599	421.061	NPHP1
1324.9	446.137	854.379	824.642	DSCR3
645.231	1112.21	300.51	326.517	KIR2DS2
607.998	920.056	271.899	135.959	KIR2DS2
59.0303	136.843	76.6111	68.6991	SNTG1
168.421	443.036	288.699	249.05	HTR3A
209.583	444.574	376.542	332.122	HTR3A
112.459	286.648	193.331	139.699	NCR1
580.812	273.153	817.173	839.791	PSEN1
331.784	464.812	346.361	244.801	NCR2
182.196	484.645	325.788	353.111	RFPL3S
155.728	450.194	356.704	236.415	N/A
2535.52	887.409	3299.91	4061.68	PIK4CB
3687.12	2066.06	3087.93	3335.98	PLXNB1
8333.43	6876.25	7338.2	7189.14	TNIP1
1141.74	851.854	1413.57	1287.5	H6PD
48.7377	69.3974	90.9249	153.988	HTR4
570.933	344.7	453.936	383.039	DICER1
7758.33	6520.35	3221.91	3347.78	WBSCR22
182.061	334.301	289.961	243.234	CACNA1C
182.275	319.465	233.131	516.061	COLQ
250.706	642.307	76.327	80.2001	GRM8
739.85	455.82	1643.77	1693.53	MTHFR
655.287	432.354	578.601	715.621	C1GALT1C1
1209.24	2196.88	2738.09	1674.41	NCKIPSD
188.148	286.824	123.837	102.689	WNK2
92.7753	138.797	81.0525	108.646	CD244
329.199	253.481	196.742	231.695	LY6G5B
127.05	137.545	121.703	92.3316	MSH5
503.857	608.79	839.683	1049.96	YEATS4
223.684	102.832	248.429	106.888	SELL
797.239	1912.67	802.337	1057.64	GRIK5
252.614	294.231	111.737	150.158	GRIK3
2930.11	2394.11	7348.84	7939.08	BPNT1
2855.73	1216.08	3466.78	3469.38	MR1
555.716	931.713	370.981	341.486	OBP2A
432.166	938.979	653.629	546.175	OBP2B
108.269	79.4594	169.627	106.319	SCN3A
159.873	92.6681	126.717	124.109	GRIK2
79.1442	114.954	52.543	64.0289	N/A
737.228	633.146	382.213	502.207	SLC44A1
206.423	70.4669	69.243	60.376	ABCA5
103.77	186.611	103.678	111.871	N/A
2105.68	1180.33	4296.01	4652.07	AFARP1
858.107	427.153	661.02	309.944	TANC2
164.929	129.077	124.208	84.1757	PAPPA2
152.062	238.834	320.261	264.981	PGPEP1
168.842	264.882	75.9538	195.787	HTR4
5959.12	7943.7	3381.87	2438	CHST11
499.033	460.659	499.886	242.036	KIF13A
783.207	789.37	519.529	739.117	KIF13A
59.2448	62.2339	113.029	176.04	C8orf14
4429.83	9084.4	4004.35	3368.19	TRIM55
421.789	776.501	458.481	643.046	TRIM54
3218.2	6341.41	4345.3	4751.02	MCOLN1
506.791	241.845	494.922	393.541	SYBL1
218.679	299.593	156.251	351.312	N/A
446.197	523.844	2535.33	1810.47	WHSC1L1
299.833	661.904	304.79	285.987	LRRC4
3997.51	3386.35	5724.56	5841.37	TOR3A
66.2586	105.538	130.869	54.4306	HPSE2
280.189	187.631	309.673	241.122	XKR6
91.0108	95.5264	116.11	77.5691	DMRTA2
384.311	473.422	494.5	446.088	SLC5A11
702.934	1841.89	1155.13	1021.45	CD177
591.609	274.787	512.773	537.188	ARHGAP17
768.036	92.3902	126.048	117.364	DSCR8
397.751	620.218	607.915	625.359	C8orf6
316.549	738.495	170.603	159.79	CD177
843.864	975.228	802.924	612.722	DDC
256.539	389.678	223.557	197.489	KLK3
215.91	108.181	573.226	508.645	C10orf83
18196.3	14210	27670.9	25121.3	9-Sep
331.192	255.15	397.524	370.835	LMLN
93.4258	142.254	101.028	203.68	LUZPP1
371.628	279.17	297.706	350.295	C17orf42
115.241	452.936	102.999	115.951	NR3C2
1092.87	1129.67	145.476	169.354	NRXN3
976.781	1766.74	1167.55	1207.29	WNK4
565.091	864.167	387.051	403.563	N/A
871.437	1016.22	574.094	497.244	PHC3
117.894	107.919	421.616	266.955	FAM3B
839.892	1306.83	1097.51	1143.76	EMID1
588.123	423.328	168.729	111.677	TRPM2
2311.97	2956.1	881.641	1164.54	RNASET2
1037.05	388.6	1070.8	1294.35	HBS1L
723.884	1211.02	1400.91	1325.93	CACNA1H
185.734	384.886	370.407	335.247	CRTAC1
495.147	333.988	287.339	302.272	PTPRE
505.096	1316.11	651.722	588.851	HTR3D
390.388	307.544	948.72	674.929	C5orf24
2574.26	1196.97	5408.11	4581.79	LOC133619
1319.04	898.551	937.633	659.177	FBXL10
98.0828	49.5158	73.2748	43.2605	AHI1
55.2035	132.199	161.716	129.424	CASP10
129.101	286.638	154.158	158.489	NAV3
341.877	175.018	479.157	473.319	PPP3CB
89.2339	106.143	127.512	198.873	GLYCAM1
1679.35	670.015	2042.12	2433.89	LOC133619
1431.68	1147.69	1935.53	1861.95	RPP21
88.7783	107.919	72.5489	90.6233	TRPM3
117.606	227.581	69.6062	74.833	KLK3
140.029	86.4298	339.027	258.676	FUT10
228.902	86.1854	76.799	109.955	ABCA5
449.058	249.886	837.597	1291.1	SLC25A23
87.6386	71.2279	295.549	194.948	SERPINB3
39.6715	41.4239	2507.06	1083.85	B4GALNT2
50.2351	85.483	182.889	212.692	CASC2
130.491	140.84	227.422	211.233	FUT10
638.464	399.141	662.278	608.549	TAF1
520.753	194.394	478.369	636.752	SYBL1
518.752	381.446	616.746	582.509	TAF1
429.402	1110.51	161.479	307.201	PPARG
312.397	182.894	1006.58	425.882	N/A
630.47	539.065	908.842	897.926	USP54
4825.98	8751.18	7696.92	7185.13	MUC17
396.254	183.553	288.62	339.64	MYB
836.349	722.066	852.125	833.086	ACAD11
65.8028	73.715	90.2453	121.307	SYT16
1121.29	1062.23	2681.41	3023.85	BPHL
402.097	486.077	1116.26	451.633	SVEP1
464.418	701.938	813.913	824.661	N/A
105.536	94.7482	58.68	49.3282	PTGS2
63.6507	53.0639	151.521	165.049	CERKL
599.929	750.128	139.978	86.2982	PPARG
557.517	418.577	631.824	547.459	DEPDC5
77.3173	77.0252	460.022	129.429	NOX4
9443.31	3299.59	1735.55	1157.41	LOC144501
348.983	960.965	239.592	764.065	ABLIM2
773.217	443.675	823.419	864.378	CASP9
43.3673	89.3828	72.1001	102.535	DSCR8
1363.2	783.581	1916.29	1454.19	PDPK2
163.349	253.879	63.3812	69.7246	KA36
283.472	682.274	701.653	676.576	AIPL1
421.041	734.656	669.993	1005.81	AIPL1
107.85	113.319	144.938	59.8166	CALCR
882.336	522.786	714.307	633.641	SLC35A1
836.541	443.307	503.57	655.846	SLC35A1
1229.6	922.486	917.055	1152.73	HSP90AA1
4704.95	5009.93	3023.83	3119	CRELD2
6164.86	4140	8888.88	8798.14	PQBP1
8127.65	6300.81	8096.98	8810.15	PQBP1
7547.22	4920.93	9688.78	10540.2	PQBP1
151.46	176.921	245.338	334.805	ESM1
176.149	223.427	319.246	152.211	N/A
2179.72	1376.09	2040.99	2256.35	CNNM3
710.298	437.537	617.166	539.985	N/A
151.413	441.754	102.881	103.803	C14orf113
967.448	317.92	598.907	289.583	KLHL24
801.292	255.971	1494.47	1476.39	DYM
4757.16	4798.73	3401.86	4066.79	CDC2L1
120.939	191.014	50.5179	153.988	N/A
56.1559	70.6418	116.015	66.5881	SUHW4
114.37	323.128	331.395	439.057	FLJ20097
275.952	604.797	524.192	419.356	N/A
783.48	438.352	227.768	480.743	TBC1D2B
45.084	51.0623	40.6418	73.8022	C6orf61
186.015	133.359	129.238	204.664	KIAA1411
5534.47	4171.29	4918.13	5956.44	GTF3C5
313.323	254.084	441.776	532.41	DDEFL1
1713.27	731.923	1118.78	1149.36	C1orf34
335.522	454.998	2247.53	2877.54	GPRC5C
1003	856.157	795.981	979.132	DDEFL1
619.937	640.706	1229.34	1340.78	TMEM104
5487.14	3531.64	7708.3	6728.33	PRKCBP1
305.213	459.41	390.318	149.623	ST7L
65.4097	68.6551	96.5814	86.3188	RP11-321G1.1
1471.88	1904.74	4718.55	3393.6	N/A
7397.6	5578.15	7567.4	7626.27	ALKBH5
232.457	165.089	243.592	234.319	ZNF407
1801.87	789.988	967.126	904.966	LUZP5
353.712	577.719	677.599	789.055	PQLC2
1769.72	763.961	522.534	549.532	FLJ20323
1732.04	949.787	1082.78	1401.99	NFYC
3496.82	3088.5	5258.96	4833.59	N/A
836.155	1766.52	766.713	1014.16	CYP2W1
1563.36	714.443	102.23	64.4706	FLJ20366
968.53	297.012	2926.5	2401.55	C10orf26
736.572	371.422	580.879	541.024	EPB41L4B
3467.29	2730.21	3988.92	4214.06	POMT1
11772	5227.27	468.269	477.194	GSDML
257.961	565.995	342.272	313.564	N/A
2174.28	829.742	4227.91	4039.42	GTPBP2
8662.84	6205.86	14421.6	12386.6	HYPK
1185.87	567.449	439.988	690.47	C12orf41
373.914	299.206	537.222	748.289	FLJ20464
953.838	254.914	968.581	781.339	MTMR12
119.758	109.955	59.9039	55.2915	DEPDC1
1218.34	1722.27	1786.21	1545.92	C1orf27
2048.39	1671.48	2390.55	2867.01	ZNF692
4849.55	7114.43	648.459	1631.89	TMEM70
3808.02	3508.87	4737.08	5270.9	TMEM132A
914.705	471.107	697.146	1032.69	C1orf159
716.49	220.538	663.155	585.904	DENND4C
3643.34	1568.15	2143.65	2839.28	TMCO3
175.815	220.156	146.845	154.827	WNK2
3317.11	2073.9	1056.66	1062.72	MFN1
119.218	211.992	66.5071	90.3352	FLJ20712
1241.39	1027.15	934.205	1226.74	MNAB
343.513	123.516	402.621	489.681	C17orf80
1400.24	634.362	3192	2826.46	TM9SF3
537.844	1684.41	340.548	387.5	CCDC40
1998.42	1926.76	1099.85	1272.33	FLJ20758
190.68	332.588	380.668	281.913	LPHN3
295.576	359.642	335.203	435.645	APBB1IP
100.296	170.618	126.082	135.869	N/A
655.271	813.61	439.515	420.862	SLC7A10
1576.98	932.992	1580.5	1262.59	VPS37C
2977.13	6523.08	3159.72	3750.75	MRPL20
355.083	576.781	503.091	380.848	FLJ10038
341.162	397.794	407.328	491.258	LIMS2
155.385	99.0364	1101.72	1043.51	SUSD4
346.948	248.127	90.3852	136.991	SENP3
303.515	416.031	383.312	196.483	N/A
216.631	125.99	129.692	192.814	ZNF691
738.743	602.794	754.52	1090.12	FLJ10081
299.528	467.45	2460.55	2307.85	BEXL1
4483.13	4210.44	6327.98	5430.86	RBM10
2127.28	2568.62	3922	3436.34	FNBP1
149.641	174.852	109.955	103.164	FBXO4
68.8788	164.584	232.27	73.4156	ZNF312
158.07	237.306	150.464	156.569	KIF26B
62.6397	82.3341	118.571	97.8769	RP11-647M7.1
102.89	72.2019	233.576	145.558	SLC38A4
1232.31	928.948	1325.73	1456.96	ZNF692
1102.84	816.218	3356.3	3214.69	SAMD4B
139.996	284.111	35.3371	47.5081	TANC2
5296.76	4276.69	6525.42	6360.94	WDR6
298.396	293.117	201.645	332.889	FLJ10232
165.041	216.958	240.518	187.629	ATP6V1D
3172.46	2712.44	2881.11	4982.27	ARHGAP17
92.9325	122.034	190.266	75.7608	N/A
3318.85	1602.83	2327.56	1888.6	ANKIB1
422.375	428.253	829.277	462.249	HELLS
5420.76	4542.35	4473.72	4098.3	FLJ20297
1670.73	972.4	903.257	764.263	LARP2
503.928	169.351	930.761	1116.16	VPS13C
41.9105	58.7057	65.6103	193.467	DOCK10
6155.35	4364.01	4282.29	4052.14	IPO9
530.529	180.958	212.724	123.717	ASB3
1495.16	543.329	1797.13	2008.44	ELP3
2130.66	1155.11	2637.05	1780.36	MLSTD1
1015.6	660.934	1960.68	2021.36	AIG1
5260.04	3912.17	4835.23	5993.55	DALRD3
202.247	119.09	205.497	105.046	MSL2L1
407.348	273.736	307.64	270.473	C1orf164
103.63	60.8735	196.773	119.96	ANTXR1
4157.02	4106.76	4772.88	4035.77	GNL3L
4619.56	3972.91	3906.39	5316.82	C17orf25
5922.71	3693.83	11174.9	9905.25	PYCR2
1001.46	609.807	973.499	985.468	KIAA1414
166.544	172.264	168.887	156.805	N/A
1097.76	1313.9	885.644	811.572	DCUN1D2
2280.95	1449.99	5302.01	6181.15	C1orf106
1074.97	671.075	589.722	589.237	TBC1D13
943.346	602.154	1191.77	887.045	CKAP2
550.381	237.372	297.924	161.526	KIAA1033
372.277	129.932	244.701	321.881	ZZEF1
291.218	87.9691	455.166	419.633	ROD1
283.183	211.688	312.448	357.707	KLHL5
2541.57	1431.51	1009.81	716.723	SLC38A2
1793.48	2049.73	1729.57	1402.4	CENTG2
967.955	631.186	1667.1	1421.34	CDK5RAP2
1425.15	396.538	3417.65	3801.58	WDTC1
148.161	164.436	184.48	159.501	RNASET2
636.205	410.904	916.854	798.994	FLJ10916
1065.13	536.315	1356.61	1009.55	TOR1AIP1
246.06	297.059	520.136	447.503	N/A
1489.34	2246.88	751.018	818.127	FLJ10925
1858.58	1085.95	1017.21	1317.7	NGLY1
61.5122	46.1813	134.635	81.7681	RP13-383K5.1
115.781	91.932	258.34	226.824	PB1
369.953	59.7296	230.952	242.807	UEV3
552.738	493.44	1134.65	379.873	TNFAIP8
1433.58	1457.6	244.701	287.488	BXDC2
410.996	444.807	406.233	407.102	N/A
1929.05	1306.83	1238.34	770.652	PARP2
549.247	806.17	1252.2	957.169	WDR52
1377.41	728.472	791.824	815.916	ABCB8
1624.43	950.873	216.261	436.667	MKLN1
4037.24	2743.04	2796.24	2805.74	SIRT7
44.1943	192.868	144.69	89.5102	BET3L
1160.34	793.187	880.258	699.974	FAM49B
322.878	131.151	429.293	181.458	RSBN1
168.533	688.749	336.741	354.008	FLJ11235
441.453	523.276	188.057	167.809	PHCA
251.771	426.379	232.509	340.135	PSCD4
2650.36	1732.9	1475.12	1186.15	STAU2
255.991	153.931	420.173	213.534	MBNL3
182.626	131.699	130.303	156.338	N/A
1328.97	588.61	1563.34	1369.1	BSDC1
156.904	104.091	888.844	861.62	PCNXL2
644.135	158.579	388.119	307.442	TCP11L1
20649.4	15625	26515	26808.4	HNRPUL1
1607.87	1297.34	759.99	1006.46	TRIM33
14112.4	8728.77	14916	16331.9	GBL
174.637	101.301	147.835	160.07	UGCGL2
383.243	455.298	553.969	639.386	EBF2
1816.38	1200.87	1084.22	987.743	NSUN4
1717.24	1212.67	4082.89	4233.12	POLL
179.08	232.931	69.8967	212.505	N/A
951.44	478.289	1102.95	1748.36	KIAA1539
58.7753	156.113	125.681	91.6487	LOC202181
629.308	828.769	2278.61	1805.9	NPEPL1
94.3248	67.8199	85.0733	192.693	RIC3
7746.93	8876.43	17403.3	15629.4	FBS1
2186.87	1118.53	819.4	903.713	CNOT10
2931.5	2446.68	1683.75	1293.62	TMC6
2664.96	1137.5	5291.01	3537.77	MGC3123
427.758	436.537	474.214	577.884	C15orf28
374.183	267.74	466.199	349.032	TRPM3
756.633	1117.91	2109.75	2332.57	PARP6
2554.45	6270.02	1187.54	733.933	N/A
269.649	119.265	188.203	160.894	N/A
841.744	856.152	406.664	316.288	RP4-691N24.1
268.662	442.965	1334.64	627.834	FBXO17
7067.32	5150.41	8215.11	9706.33	DNPEP
225.179	546.017	388.14	325.844	TANC2
504.13	873.163	548.45	586.977	FLJ11850
11072	6180.18	2122.16	3030.87	ST3GAL4
310.993	929.391	164.869	110.118	N/A
323.511	478.106	298.81	219.905	COL27A1
234.999	398.779	316.804	322.344	AKAP13
473.289	171.998	552.379	341.158	SMU1
272.669	536.635	310.449	496.873	ANKRD53
98.4503	153.815	76.0515	114.36	C16orf70
88.4572	58.4359	124.223	139.366	GAB1
368.312	221.106	384.838	286.338	TBC1D15
152.615	282.215	89.5791	129.539	CRSP6
139.085	61.6494	87.5921	209.878	RSBN1
175.132	168.421	275.265	157.721	FMO5
76.1683	102.177	51.7684	74.914	N/A
179.74	303.305	244.234	276.387	FLJ12151
725.451	1583.71	630.391	582.184	TNPO2
8540.26	5418.66	12015.8	12270.5	GBL
97.388	161.621	118.002	146.301	FLJ10986
250.407	115.144	401.452	103.164	CHD9
841.045	2006.41	877.096	918.218	QRSL1
2251.17	3170.09	2753.66	2605.22	N/A
2138.71	3282.56	2154.75	1602.44	C8orf60
115.364	273.06	165.751	137.198	ADCK4
128.793	288.1	257.312	291.376	ZUBR1
74.528	116.057	112.108	117.969	SPATA5L1
629.07	1694.93	906.105	897.247	N/A
173.844	157.802	182.786	174.686	RABGAP1
7769.19	5450.66	6438.4	5903.2	EPN1
370.577	213.05	581.689	437.595	CCPG1
227.473	395.163	182.051	222.135	NGLY1
1394.09	742.45	330.191	234.248	MYO1B
2283.82	1747.77	2402.96	2170.06	RP5-1077B9.4
5970.06	4514.9	7535.56	8157.79	MAEA
3876.36	1856.78	882.196	1516.69	POLR1B
6745.32	6859.1	4910.34	5476.2	POM121
77.6305	98.1648	96.7584	130.336	FLJ12505
1050.51	520.161	155.986	189.864	USP25
1611.44	1109.96	918.525	681.514	CNOT10
5317.29	3027.3	4335.24	5063.36	TARSL1
381.618	504.581	294.241	251.554	FLJ12547
446.971	142.846	456.784	419.369	PLCH1
1381.73	689.762	5509.85	6759.44	DBNDD1
1333.24	1027.17	1185.24	1286.43	FLJ12595
882.157	721.56	961.148	627.548	RFWD3
964.351	699.674	1131.5	1320.99	ZFP64
4801.41	1712.97	1778.33	3024.46	CBARA1
528.363	831.855	400.473	284.253	KIRREL
1048.22	435.894	909.692	934.904	N/A
3517.83	681.214	3349.02	3825.04	C13orf23
165.564	226.596	227.151	147.674	GFM1
1917.89	1340.55	2072.21	1339.35	ELMO2
3251.35	2884.72	2871.89	3455.03	AACS
6829.4	3561.05	3355.55	4735.42	NOC2L
693.289	365.947	620.364	642.134	FLJ10815
657.352	686.904	572.804	523.723	C17orf41
207.246	86.9929	224.27	185.066	CTNNAL1
5363.86	4185.41	7045.95	7898.58	ASCC2
3331.43	1554.43	638.135	1095.58	POLR1B
6708.75	5908.66	2400.03	3030.39	USP36
1802.19	1486.35	1934.48	1716.37	RSAFD1
257.693	185.562	963.891	876.504	HSD17B7
1165.17	562.731	1311.11	1583.32	HSPC049
1362.52	484.279	1760.36	1630.67	EHMT1
4195.63	3518.51	4252.29	3346.13	FLJ12886
382.152	654.796	322.676	236.058	FLJ35725
354.579	177.465	322.585	169.121	FAM29A
2102.62	1779.28	2447.95	2234.66	POLM
399.079	313.444	471.613	294.793	MPHOSPH9
83.0447	78.3171	94.4734	94.3065	EPB41L5
387.087	90.8284	237.036	83.8379	ALS2
2910.49	1411.92	5635.18	7420.5	JMJD4
162.619	321.469	174.445	279.733	FLJ12986
569.551	1049.19	292.318	429.735	N/A
939.724	683.318	2080.06	2328.58	BCAS3
312.446	237.171	595.913	439.524	EDEM3
1757.69	1156.24	5035.54	3636.01	ZNF687
886.821	1223.97	1576.15	1747.17	C9orf86
335.888	274.475	315.856	348.037	XPO4
2545.74	1829.28	1208.87	1276.14	SSU72
168.084	137.732	198.122	300.435	N/A
2677.87	2698.91	2441.21	2266.81	ARMC5
1762.32	633.146	1243.28	1237.54	HP1BP3
559.137	344.986	1244.25	957.46	MYEF2
1129.88	986.127	1244.11	1400.5	FASTK
3288.17	1880.42	2743.82	3333.44	TINF2
1626.67	837.653	335.176	204.798	C14orf159
1530.04	1629.49	6859.1	6776.57	PBXIP1
974.595	359.484	951.156	927.832	SMAP1
219.556	118.727	161.262	189.74	TTC23
375.147	292.8	287.379	334.12	GMCL1
270.658	499.128	445.239	481.091	FLJ13224
1364.05	228.152	2073.8	1635.28	MOV10
7610.82	5271.08	9273.59	11917.4	B4GALT3
1097.66	685.682	742.929	687.162	CLUAP1
600.772	1031.51	921.783	516.237	ANKRD25
11817.5	5426.98	18413.4	15139.9	GRN
217.549	451.351	337.283	361.256	FLJ13310
1679.82	1717.78	3321.02	3040.47	MON1B
1101.33	2166.43	580.897	783.842	CXYorf2
1376.24	323.154	827.157	869.002	FYCO1
3036.52	1414.4	7026.34	6535.85	FLJ21839
280.123	296.115	252.85	303.956	CC2D1A
1384.68	687.439	1151.54	1206.06	WDFY1
7627.31	18950.4	4355.64	2511.84	FLJ11292
1799.17	910.634	1283.96	1738.9	XPO5
471.655	248.421	1002.43	1028.22	CNNM2
697.312	802.622	318.299	376.422	NAG6
872.923	1872.8	1044.77	948.711	SNAPC4
130.615	60.7519	114.936	72.4872	ZYG11B
175.538	195.614	119.126	119.738	N/A
152.88	255.542	66.9085	93.5934	PLCL2
141.761	290.007	251.101	151.835	ADAMTSL4
5812.93	3218.95	3071.88	3709.7	NDRG3
6147.42	2752.27	2743.82	3019.93	VPS35
381.758	310.672	286.555	185.958	C16orf60
2180.33	445.139	1041.84	638.086	UGCGL1
226.329	104.607	185.551	204.095	RP13-383K5.1
427.041	439.242	233.458	329.841	KLHL18
78.4511	81.6474	176.619	190.342	WDTC1
4745.94	1470.2	2581.54	2097.81	GALNT10
326.823	168.55	364.906	328.504	SEC15L2
311.264	540.054	250.325	171.154	KIAA0672
280.528	1156.64	182.399	189.494	FLJ13744
358.805	317.645	109.021	87.848	N/A
866.451	2004.78	490.324	277.47	FLJ13769
264.854	344.497	1014.6	759.374	OBSL1
1867.47	1715.54	2162.39	1572.54	SELENBP1
219.556	213.213	236.048	416.845	HSPA12A
599.67	886.296	1150.7	1119.69	MTHFSD
2113.42	1504.63	667.307	615.722	FLJ13912
590.489	356.128	1913.86	1938.21	CWF19L1
388.906	500.704	370.407	447.705	PCNT
231.461	351.644	429.157	357.917	TMEM16B
6972.6	6111.61	10882.6	13016.3	SMARCB1
1004.59	828.567	1378.7	1424.67	CCDC21
205.751	149.802	1918.91	2377.15	CRYL1
125.428	115.477	99.4924	446.891	ORC6L
955.028	789.619	2816.2	2943.59	C1RL
357.115	690.843	1039.78	1402.88	AHI1
186.695	613.322	176.619	197.675	RP4-724E16.2
198.346	101.8	215.278	270.143	N/A
267.755	221.254	235.761	140.119	C14orf102
192.105	402.691	258.725	185.836	FLJ14082
377.192	730.148	616.247	571.249	FLJ14100
381.834	424.881	377.898	344.969	FLJ14126
288.372	172.578	126.597	132.218	N/A
229.098	288.429	98.267	122.532	TTLL5
2079.58	1435.96	3354.09	3352.71	COPS7B
2392.04	3053.92	4807.84	3729.33	HS1BP3
170.04	205.679	278.046	141.466	SLC35E1
591.267	1138.81	448.284	487.422	ABCA1
121.827	86.5308	104.073	161.606	N/A
286.839	341.907	397.567	311.743	FGFR1
684.784	878.852	555.463	466.655	FLJ14327
13384.5	6792.84	8724.56	9205.64	ASCC3L1
1505.17	585.458	288.11	161.453	SASH1
133.243	155.351	184.172	112.413	N/A
461.662	712.862	606.658	691.844	BMP8A
247.647	408.166	336.579	243.234	FLJ21438
186.119	277.545	294.551	230.126	PPP1R3E
112.272	130.164	193.164	173.022	LRRC56
117.29	125.682	200.06	162.61	C21orf96
1576.01	1841.6	2974.71	3357.19	ARHGAP10
3035.28	2435.8	2721.44	2549.89	FAM11B
3556.04	1942.69	3409.22	4042.6	C17orf70
706.166	426.354	1672.59	1518.79	PLEKHH3
142.767	168.747	91.8115	95.1227	NULP1
563.486	511.387	417.782	501.973	N/A
196.545	107.561	69.1559	60.0439	C10orf18
367.963	201.816	889.824	732.035	FLJ21127
178.566	304.475	253.198	178.647	ADM2
1158.93	928.73	226.703	358.805	MRPL1
552.553	401.498	1338.72	1276.59	FLJ20054
197.774	158.192	75.0341	130.432	C2orf31
1227.21	572.413	1378.82	398.193	GALNT12
117.015	213.15	420.639	129.26	USH1C
432.505	566.762	232.381	186.148	FLJ21369
43.2659	86.8406	149.212	338.391	N/A
1637.88	1359.93	2068.77	1823.9	FVT1
178.919	195.837	193.907	116.225	SATB2
148.763	196.327	82.0906	106.291	EPB41L4B
233.498	103.134	289.766	334.428	C10orf137
127.378	309.474	74.8341	112.907	N/A
49241	38275	39454.1	45380.2	THRAP2
232.07	249.964	348.774	378.959	KIF13A
331.895	727.42	228.822	241.866	N/A
3151.88	3101.36	6019.22	7126.3	MYO5B
1550.47	2567.5	1412.89	1589.73	CDH24
2194.63	1332.38	3870.69	4637.96	TRAF3IP2
428.392	424.425	476.476	388.577	MICAL1
95.976	84.5974	92.2346	119.24	ANTXR1
162.993	340.45	260.931	251.697	N/A
4548.25	1917.83	2695.97	2844.14	LARS
201.799	110.087	195.633	181.934	RGNEF
723.743	811.056	2308.1	2454.76	BCAS3
1460.99	913.328	1207.61	1310.9	CRTC3
116.288	143.743	88.0782	81.253	RP11-11C5.2
733.309	538.897	717.338	794.677	DHX35
4901.11	2284.5	4883.2	5060.94	RBM35B
282.973	158.629	148.579	112.906	QSER1
193.532	1077.81	177.56	159.01	ZNF614
272.252	396.83	619.031	501.206	DHX33
580.459	292.298	810.418	771.679	RBED1
230.475	174.952	533.318	401.469	ANKRD15
164.455	84.0163	581.156	796.208	CTPS2
560.241	136.582	1687.39	1141.78	HIF1AN
108.615	46.1197	94.5318	92.9716	NARG1L
283.328	167.519	180.584	147.538	SMC6L1
193.158	107.056	427.066	285.987	RGNEF
7647.86	6368.77	1284.67	1231.33	FKBP10
2424.32	2055.84	2873.65	2438.56	FLJ12949
432.464	564.41	1076.79	1203.82	MFSD7
6627.48	4644.1	5387.08	5204.94	DNAJB12
615.095	335.707	156.323	250.447	N/A
2107.09	1357.58	1414.18	1514.43	TTC19
4730.87	3014.38	4027.32	3599.63	RMND5B
40.8818	44.9212	52.1551	52.9241	MCTP1
2017.92	1426.15	3571.67	3095.68	FAM113A
1260.42	1804.07	1077.9	1521.3	PQLC1
934.336	430.801	629.766	547.307	NUP210
627.227	337.931	477.212	591.564	NMNAT1
2244.53	1447.26	2860.42	3207.01	ZNF395
3316.67	1427.43	4065.99	4833.66	UBAP2
1454.13	1116.2	1266.57	1386.61	NDOR1
291.505	302.572	763.51	1083.69	RIN3
2783.2	1744.93	1279.73	1284.87	DENND2D
223.684	105.059	282.983	802.87	PLEKHG2
128.319	243.362	63.9602	61.3451	BICC1
955.681	1510.4	1621.31	1670.97	FBXO31
295.028	393.82	976.538	720.904	NUDT18
1433.31	1372.86	2345.27	1752.76	ZNF446
2191.57	2108.02	4942.63	3189.47	KIAA0515
1202	1040.45	2880.38	3274.22	FLJ22531
1848.93	1933.22	2832.07	2190.3	RAB3IP
193.406	409.517	164.629	135.084	FLJ22596
374.809	371.063	559.984	528.106	FRMD1
716.555	709.147	698.227	576.472	C5orf14
233.273	162.919	193.751	109.204	GRHPR
499.745	394.278	218.453	318.554	ATHL1
896.419	638.276	752.459	879.41	MAK10
667.51	1911.2	267.139	941.806	FLJ22659
871.747	678.72	545.51	667.05	TFB2M
1004.21	1372.03	1370.08	1351.42	N/A
345.727	354.328	563.495	411.801	ALPK1
430.586	221.432	279.4	184.858	KLHL24
387.101	198.981	345.566	485.39	FLJ22688
250.256	482.168	347.897	203.262	C15orf20
130.937	94.0324	488.272	315.545	N/A
106.675	84.3057	363.839	60.5781	KIF26A
586.067	611.074	789.661	726.771	N/A
114.759	216.523	62.2168	132.181	HKDC1
114.223	102.074	115.281	92.7571	POF1B
106.359	161.779	67.5848	66.9342	FLJ22814
8509.86	10554.2	15335.5	11383	N/A
67.9006	198.915	88.8617	74.356	DCAKD
469.147	1408.99	879.37	925.218	N/A
5841.51	5167.23	5292.39	5203.32	RBM3
1144.09	805.756	3311.27	1242.69	DYNLT1
543.095	1036.62	563.739	722.933	N/A
385.463	202.515	213.166	328.212	TTLL7
573.53	292.116	238.711	228.046	USP48
112.19	101.8	102.544	115.151	N/A
885.266	551.408	443.806	318.1	C20orf119
4265.49	2574.51	2950.71	1865.29	HDAC7A
321.317	431.989	476.309	460.847	LOC440863
180.558	255.75	354.876	213.758	C6orf103
82.0016	83.2664	180.733	140.119	WDR19
140.273	109.509	193.004	254.796	PRMT8
547.651	623.137	745.74	314.8	N/A
263.335	941.884	198.67	138.316	CCDC33
234.368	86.4298	124.775	204.233	N/A
442.655	203.842	324.527	279.67	TRIM46
117.549	51.7715	142.77	107.799	LMBR1
260.313	288.35	421.386	186.854	N/A
2039.89	880.519	3432.34	3265.64	RNF123
177.326	185.918	264.934	330.446	CDC42BPA
355.037	312.652	588.409	568.445	C16orf28
836.982	1751.51	838.063	764.914	MTSS1
4431.75	2493.4	3885.14	3607.02	GLG1
1001.24	758.894	855.227	752.54	MNAB
79.0119	264.038	71.1748	239.175	ZNF33A
415.954	459.41	449.77	492.042	C20orf59
328.05	452.128	202.818	149.156	N/A
895.746	1927.08	1157.09	866.387	PPP1R12C
5073.12	2605.96	2688.88	2457.89	BAIAP2L1
704.904	977.914	341.942	380.269	N/A
621.359	337.999	454.533	659.366	ARMC9
625.871	1458.16	641.874	657.167	RNH1
217.122	221.432	239.455	315.314	LOC200383
1035.8	728.005	284.448	279.249	RPL10
655.796	1089.51	641.222	668.934	N/A
2578.45	4826.02	2640.98	2892.35	FLJ23569
210.667	355.714	206.707	371.112	FLJ23577
397.807	133.816	110.211	273.896	FLJ23588
2919.65	2222.54	2532.25	2939.63	NKIRAS2
961.632	266.23	1832.98	2373.38	KLHL22
499.673	535.595	1431.82	1027.08	MXRA8
6614.37	1979.42	6850.42	6987.82	CIZ1
2722.97	1779.64	1295.46	1591.78	MINA
1480.09	2714.15	3649.89	3147.32	FLJ14397
3141.76	1857.48	2643.37	3163.26	TMEM25
638.463	360.046	1181.23	1331.43	C1orf124
293.129	259.751	307.884	342.683	N/A
5883.86	5290.99	7343.67	7837.47	SRP68
900.663	535.996	444.967	627.703	OACT2
941.671	1033.84	520.025	481.013	CBR4
297.864	529.076	280.422	352.309	MYPN
1188.88	624.46	445.958	410.268	TBC1D1
2145.29	1136.51	1148.92	1098.65	EIF2A
1170.64	3350.2	1842.92	1215.41	MYST3
8650.35	8668.52	10448.7	6765.97	DBNL
591.651	580.599	673.19	602.89	N/A
292.358	175.019	406.979	156.796	ZNF397
169.426	111.871	312.256	323.844	CRISPLD2
753.447	1351.22	748.978	640.803	MFSD2
203.314	472.025	69.8412	187.965	NOD27
573.105	707.827	763.104	1218.56	SEMA6A
3347.6	2469.29	3078.06	3405.97	ATG4B
2953.36	1567.56	2529.1	3088.98	FBXO18
296.693	368.418	870.268	558.014	FADS2
427.31	418.002	418.505	478.653	FLJ14640
82.1279	102.074	49.5248	59.4264	ITIH5
326.625	179.671	253.76	317.869	RNF146
175.051	252.285	258.878	222.298	HYDIN
161.56	184.058	241.142	280.266	KIAA1843
1007.01	433.522	601.624	643.159	NLN
938.347	2153.92	544.561	411.076	CYP2S1
703.783	293.834	746.713	916.874	BCAR1
200.696	148.96	90.3628	123.534	FLJ14712
906.277	721.961	1212.3	1726.74	CDK5RAP2
666.614	731.607	750.805	622.045	DTL
464.844	391.35	458.028	503.065	C6orf111
247.501	434.982	396.101	126.916	N/A
649.62	1200.81	942.583	789.011	MAWBP
1191.71	379.949	682.148	429.226	FLJ14803
574.445	430.291	1603.46	1777.66	LEPRE1
625.524	1129.9	2250.57	2182.66	FIBCD1
123.97	80.4819	203.405	151.938	RAB2B
573.818	506.714	464.38	563.28	HDAC5
799.592	1522.6	871.226	924.756	FLJ14834
2092.17	1602.56	909.692	1623.74	C12orf52
799.03	1335.7	1475.22	984.723	MPDU1
1378.63	534.287	1163.53	1006.43	SLC35C1
14576.7	6044.51	10512.8	9024.38	TMBIM1
174.217	232.735	3496.17	3293.04	MATN2
3325.2	2311.18	3571.96	2827.75	CCDC47
826.342	1034.55	2007.29	1281.46	MGC11266
1228.13	1712.99	1665.28	1446.39	FLJ14959
2128.08	1216.38	2070.07	2181.84	PRUNE
273.508	151.727	59.9802	89.7805	RANBP17
4464.02	2468.18	1991.43	1643.37	HSD17B12
573.94	544.669	652.502	676.422	PCGF6
981.681	1825.78	2086.11	1692.92	FLJ14981
121.503	80.4246	168.887	119.781	CYYR1
130.308	248.788	115.233	256.101	WDR63
87.1662	144.192	216.93	263.565	C1orf142
2642.69	2668.53	3116.93	3575.64	SAMD11
291.376	301.466	323.287	489.832	RP11-138L21.1
331.409	147.575	464.997	471.228	FLJ30092
201.328	356.701	314.922	331.372	MAP4
81.792	88.6722	105.757	125.787	N/A
109.966	111.888	292.782	178.288	TRAK2
93.4377	60.7951	142.06	79.9669	N/A
361.627	125.839	87.6835	162.957	DKFZP564O0523
1365.57	1143.73	1245.31	1047.09	RPS6KL1
210.353	146.642	152.116	136.764	FLJ10986
192.857	298.861	128.319	109.615	MCM3APAS
176.659	225.734	494.931	311.645	N/A
[truncated: 37,671 more rows]
